# Supplementary material for: A collection of forcefield precursors for metal–organic frameworks
Source: RSC Adv. 2019 Nov 13;9(63):36492–507. doi: 10.1039/c9ra07327b (PMC9075174; doi:10.1039/c9ra07327b)
Supplement: RA-009-C9RA07327B-s5205 [file RA-009-C9RA07327B-s5205.xyz]

  714
jmolscript: load "" {1 1 1} spacegroup "x,y,z" unitcell [{     20.326500     0.000000     0.000000 }, {      0.000000    26.555300     0.000000 }, {      0.000000     4.389243    26.190046 }]
Cd     3.567707    18.448823     4.417999     0.568732
Cd    10.916550    15.778344     2.196035     0.576241
Cd     7.243552    17.055546     3.475681     0.563146
Cd    13.730957    12.495720    21.772047     0.568732
Cd     0.753300    15.166199    23.994011     0.576241
Cd    17.406802    13.888997    22.714365     0.563146
Cd    13.730957    23.537963     8.725214     0.568733
Cd     0.753300    26.170759    10.991700     0.576241
Cd    17.406802    24.697610     9.943575     0.563146
Cd     3.567707     7.406580    17.464832     0.568732
Cd    10.916550     4.773784    15.198346     0.576241
Cd     7.243552     6.246933    16.246471     0.563146
Cd     8.203979     0.721008     0.610228     0.576645
Cd     7.221192     3.764713     3.186281     0.565951
Cd     6.257106     6.817392     5.769929     0.578669
Cd    16.417511     8.292519     7.018409     0.576817
Cd    18.367229    30.223535    25.579818     0.576645
Cd    17.384442    27.179830    23.003765     0.565951
Cd    16.420356    24.127151    20.420117     0.578669
Cd     6.254261    22.652024    19.171637     0.576817
Cd    17.443593    11.373357     9.625890     0.514760
Cd    17.976350    14.292666    12.096658     0.494400
Cd     7.280343    19.571186    16.564156     0.514761
Cd     7.813100    16.651877    14.093388     0.494403
H     20.084615    20.945444     6.678462     0.131447
H      4.614116    13.211898     0.178092     0.142692
H      3.280697    22.388710     7.953917     0.136329
H      4.486059    26.768472     7.071312     0.135106
H     10.053487    11.748859    25.689816     0.135407
H      0.829321    19.583402     5.238009     0.091453
H     11.673509     8.431513    24.212698     0.127840
H      3.144510    25.617921     8.524860     0.083066
H      2.859939     3.598859     8.417481     0.131127
H     11.321860    12.939264    24.220555     0.075890
H      5.112115    23.031892     1.238789     0.130483
H     11.817827    12.944977     3.053759     0.080075
H      3.449407    16.164612    25.021970     0.081273
H     14.708255    14.979084     5.921569     0.133604
H      0.069110    17.569165    26.129809     0.087896
H     12.960176     9.735491    22.866529     0.078940
H      8.815603    22.498017     2.584958     0.128903
H      1.246014    15.946272     4.245406     0.079654
H      1.609859     2.358065     9.839600     0.076164
H      1.353745    16.598139     8.721285     0.126491
H      5.687355    21.225901    24.181269     0.151379
H      4.323447    20.891719     6.484655     0.104367
H      8.699742     8.972933     6.083948     0.070275
H      5.734106    11.650196     3.836842     0.145113
H      8.465987    16.431016     8.912473     0.137518
H      9.398974    22.695069    23.392949     0.133765
H     13.362641    16.177346     4.530878     0.081005
H      5.433273    17.547669    12.073611     0.069444
H      9.421333    11.094396     5.353245     0.138590
H      2.636347    17.853528     7.307023     0.082795
H      5.120245    21.884499    21.947259     0.085443
H      5.187323     9.544490     4.693256     0.077062
H      9.358321    24.572602     1.828065     0.083180
H      5.784922    25.027360     0.405946     0.078572
H      1.067141    14.746221     1.220456     0.127403
H      8.693644    23.295904    21.321316     0.078428
H      4.825511    17.480365     9.881504     0.126339
H      0.085371    14.505128     5.565385     0.135979
H     12.990666    11.645300     4.488974     0.131883
H      8.884713    16.182202    11.183150     0.082947
H      9.921365     9.999099    19.511584     0.131447
H     14.777365    17.732645    26.011954     0.142692
H     13.443947     8.555833    18.236129     0.136329
H     14.649309     4.176071    19.118734     0.135107
H     20.216737    19.195684     0.500230     0.135407
H     10.992571    11.361141    20.952037     0.091453
H      1.510259    22.513030     1.977348     0.127840
H     13.307760     5.326622    17.665186     0.083066
H     13.023189    27.345684    17.772565     0.131127
H      1.158610    18.005279     1.969491     0.075890
H     15.275365     7.912651    24.951257     0.130483
H      1.654577    17.999566    23.136287     0.080075
H     13.612657    14.779931     1.168076     0.081273
H      4.545005    15.965459    20.268477     0.133604
H     10.232360    13.375378     0.060237     0.087896
H      2.796926    21.209052     3.323517     0.078940
H     18.978853     8.446526    23.605088     0.128903
H     11.409264    14.998271    21.944640     0.079654
H     11.773109    28.586478    16.350446     0.076164
H     11.516995    14.346404    17.468761     0.126491
H     15.850605     9.718642     2.008777     0.151379
H     14.486697    10.052824    19.705391     0.104367
H     18.862992    21.971610    20.106098     0.070275
H     15.897356    19.294347    22.353204     0.145113
H     18.629237    14.513527    17.277573     0.137518
H     19.562224     8.249474     2.797097     0.133765
H      3.199391    14.767197    21.659168     0.081005
H     15.596523    13.396874    14.116435     0.069444
H     19.584583    19.850147    20.836801     0.138590
H     12.799597    13.091015    18.883023     0.082795
H     15.283495     9.060044     4.242787     0.085443
H     15.350573    21.400053    21.496790     0.077062
H     19.521571     6.371941    24.361981     0.083180
H     15.948172     5.917183    25.784100     0.078572
H     11.230391    16.198322    24.969590     0.127403
H     18.856894     7.648639     4.868730     0.078428
H     14.988761    13.464178    16.308542     0.126339
H     10.248621    16.439415    20.624661     0.135979
H      2.827416    19.299243    21.701072     0.131883
H     19.047963    14.762341    15.006896     0.082947
H      9.921365    20.895933     6.636558     0.131448
H     14.777365    28.585147    13.189307     0.142692
H     13.443947    19.399468     5.423959     0.136329
H     14.649309    19.546015     0.958556     0.135107
H     20.216737     3.666144    18.848976     0.135407
H     10.992571    22.541700     7.741778     0.091453
H      1.510259     5.671260    21.876545     0.127840
H     13.307760    18.302631     2.333533     0.083066
H     13.023189    22.047996    24.031986     0.131127
H      1.158610     4.918439    17.432095     0.075890
H     15.275365    25.915923     3.679701     0.130483
H      1.654577    25.793151    13.927866     0.080075
H     13.612657     3.594939    14.383573     0.081273
H      4.545005    22.628575    12.395749     0.133604
H     10.232360     2.270183    13.181450     0.087896
H      2.796926     6.783382    20.367999     0.078940
H     18.978853    24.676513     4.428737     0.128903
H     11.409264    24.121820    11.164817     0.079654
H     11.773109    20.850524    25.490772     0.076164
H     11.516995    19.599760    11.261720     0.126491
H     15.850605     3.587511     9.252943     0.151379
H     14.486697    21.095953     6.657510     0.104367
H     18.862992    23.461169    18.346127     0.070275
H     15.897356    25.234850    15.334272     0.145113
H     18.629237    19.438825    11.458145     0.137518
H     19.562224     4.122154     7.673683     0.133765
H      3.199391    23.802082    10.984105     0.081005
H     15.596523    16.136598    10.879345     0.069444
H     19.584583    23.831170    16.133068     0.138590
H     12.799597    20.787070     9.789839     0.082795
H     15.283495     5.681937     8.234150     0.085443
H     15.350573    24.738261    17.552569     0.077062
H     19.521571    25.080093     2.257582     0.083180
H     15.948172    26.407486     1.574022     0.078572
H     11.230391    27.303517    11.848377     0.127403
H     18.856894     6.065982     6.738699     0.078428
H     14.988761    18.309678    10.583398     0.126339
H     10.248621    23.058200    12.804313     0.135979
H      2.827416    24.592497    15.446889     0.131883
H     19.047963    17.240506    12.078849     0.082947
H     20.084615    10.048610    19.553488     0.131448
H      4.614116     2.359396    13.000739     0.142692
H      3.280697    11.545075    20.766087     0.136329
H      4.486059    11.398528    25.231490     0.135106
H     10.053487    27.278399     7.341070     0.135407
H      0.829321     8.402843    18.448268     0.091453
H     11.673509    25.273283     4.313501     0.127840
H      3.144510    12.641912    23.856513     0.083066
H      2.859939     8.896547     2.158060     0.131127
H     11.321860    26.026104     8.757951     0.075890
H      5.112115     5.028620    22.510345     0.130483
H     11.817827     5.151392    12.262180     0.080075
H      3.449407    27.349604    11.806473     0.081273
H     14.708255     8.315968    13.794297     0.133604
H      0.069110    28.674360    13.008596     0.087896
H     12.960176    24.161161     5.822047     0.078940
H      8.815603     6.268030    21.761309     0.128903
H      1.246014     6.822723    15.025229     0.079654
H      1.609859    10.094019     0.699274     0.076164
H      1.353745    11.344783    14.928326     0.126491
H      5.687355    27.357032    16.937103     0.151379
H      4.323447     9.848590    19.532536     0.104367
H      8.699742     7.483374     7.843919     0.070275
H      5.734106     5.709693    10.855774     0.145113
H      8.465987    11.505718    14.731901     0.137518
H      9.398974    26.822389    18.516363     0.133765
H     13.362641     7.142461    15.205941     0.081005
H      5.433273    14.807945    15.310701     0.069444
H      9.421333     7.113373    10.056978     0.138590
H      2.636347    10.157473    16.400207     0.082795
H      5.120245    25.262606    17.955896     0.085443
H      5.187323     6.206282     8.637477     0.077062
H      9.358321     5.864450    23.932464     0.083180
H      5.784922     4.537057    24.616024     0.078572
H      1.067141     3.641026    14.341669     0.127403
H      8.693644    24.878561    19.451347     0.078428
H      4.825511    12.634865    15.606648     0.126339
H      0.085371     7.886343    13.385733     0.135979
H     12.990666     6.352046    10.743157     0.131883
H      8.884713    13.704037    14.111197     0.082947
H      4.766564     9.063657     7.671064     0.081246
H      3.296958    30.446336    25.768386     0.140426
H      1.611891     2.268235     1.919730     0.145205
H      3.195326     6.318876     5.348007     0.105004
H     14.939977     5.997052     5.075631     0.098258
H      1.140317    29.771745    25.197443     0.080139
H     13.352478     8.788250     7.437973     0.112734
H      2.849775     9.849648     8.336292     0.138271
H     12.994731     5.235817     4.431356     0.126592
H     19.826468     1.429638     1.209980     0.079345
H     11.252750     7.931086     6.712509     0.108495
H      1.099664     7.058450     5.973949     0.126131
H     14.929814    21.880886    18.518982     0.081246
H     13.460208     0.498207     0.421660     0.140426
H     11.775141    28.676308    24.270316     0.145205
H     13.358576    24.625667    20.842039     0.105004
H      4.776727    24.947491    21.114415     0.098258
H     11.303567     1.172798     0.992603     0.080139
H      3.189228    22.156293    18.752073     0.112734
H     13.013025    21.094895    17.853754     0.138272
H      2.831481    25.708726    21.758690     0.126592
H      9.663218    29.514905    24.980066     0.079345
H      1.089500    23.013457    19.477537     0.108495
H     11.262914    23.886093    20.216097     0.126131
C      0.687036    20.984465     6.626082    -0.171824
C      3.685194    13.251797     0.130950    -0.174860
C      2.784730    21.835813     7.396069    -0.184730
C      9.819732     9.106694    25.943860     0.227792
C      4.644605     2.873246     6.670605     0.196896
C      1.349680    21.882008     7.372236     0.104793
C      3.900655    27.232420     7.621303    -0.181650
C     10.618564    11.302227    25.100540    -0.185850
C      2.945310    14.214721     0.869510     0.105623
C     10.671413     9.916040    25.100540     0.108668
C      1.325288    20.129650     5.803714     0.084742
C     14.826149    12.306765     6.217517     0.201402
C      3.839676     2.038178     7.550590     0.108116
C     11.577974     9.358688    24.246745    -0.177911
C      3.093693    26.544723     8.509146     0.077557
C      2.943277     2.672518     8.420100    -0.181838
C      6.469925    21.261639     2.653314     0.214131
C     11.409264    12.010707    24.225793     0.086823
C      5.982089    23.328674     1.377596    -0.175624
C     12.378839    13.361038     3.666606     0.078730
C     14.021220    13.162571     5.382054     0.097148
C      7.701711    11.533351     4.470641     0.110589
C      0.504097    15.435657     7.314880     0.100684
C      6.906945    22.537193     2.105680     0.107894
C      2.963604    16.768908    25.537914     0.058708
C      8.102143    12.872815     4.017553     0.230951
C     14.108624    14.537719     5.363721    -0.180288
C      0.998031    17.581082    26.153380     0.102511
C     12.348349    10.148963    23.432234     0.074011
C     19.999243    14.674483     8.207960     0.240670
C      8.154992    23.018612     2.189488    -0.169242
C      6.270725    17.233318     7.726064     0.205813
C      8.043196    21.611893    25.406964     0.223823
C      7.661058    21.930736    24.013653     0.107720
C      1.300896    16.052974     5.167296     0.085273
C      2.195262     1.914944     9.271276     0.077851
C      3.675031    15.166013     1.697115     0.234127
C      1.323255    16.433893     7.804634    -0.173689
C      6.303248    21.630333    23.615564    -0.181504
C      3.394526    20.920625     6.544631     0.065802
C      0.737852    22.838833     8.262960     0.172156
C      6.557329    17.046747     9.163897     0.113103
C      8.106208     9.493660     5.594194     0.094668
C      6.364227    11.119813     4.268977    -0.173405
C      7.805376    16.616023     9.541034    -0.163279
C      8.520869    22.519278    23.136287    -0.181924
C     13.299629    15.248372     4.517783     0.080039
C      6.030873    17.211735    11.447669     0.083653
C      8.563554    10.791052     5.159439    -0.190571
C      2.091597    17.188373     6.950838     0.071161
C      5.986154    22.021269    22.256301     0.062013
C      6.067460     9.833833     4.771826     0.069645
C      8.490379    24.260303     1.707591     0.092133
C      6.390652    24.522566     0.895700     0.071689
C      1.599696    14.142298     0.754273    -0.185747
C      8.096045    22.850322    21.879164     0.095131
C      5.701583    17.272465    10.114596    -0.165561
C      0.552881    15.211849     5.947759    -0.178499
C     13.102462    12.568964     4.502069    -0.177541
C      8.039131    16.464501    10.918630     0.069670
C     10.850286     9.960078    19.563964    -0.171824
C     13.848444    17.692746    26.059096    -0.174860
C     12.947980     9.108730    18.793977    -0.184730
C     19.982982    21.837849     0.246186     0.227792
C     14.807855    28.071297    19.519441     0.196896
C     11.512930     9.062535    18.817810     0.104793
C     14.063905     3.712123    18.568743    -0.181650
C      0.455314    19.642316     1.089506    -0.185850
C     13.108560    16.729822    25.320536     0.105623
C      0.508163    21.028503     1.089506     0.108668
C     11.488538    10.814893    20.386332     0.084742
C      4.662899    18.637778    19.972529     0.201402
C     14.002926    28.906365    18.639456     0.108116
C      1.414724    21.585855     1.943301    -0.177911
C     13.256943     4.399820    17.680900     0.077557
C     13.106527    28.272025    17.769946    -0.181838
C     16.633175     9.682904    23.536732     0.214131
C      1.246014    18.933836     1.964253     0.086823
C     16.145339     7.615869    24.812450    -0.175624
C      2.215589    17.583505    22.523440     0.078730
C      3.857970    17.781972    20.807992     0.097148
C     17.864961    19.411192    21.719405     0.110589
C     10.667347    15.508886    18.875166     0.100684
C     17.070195     8.407350    24.084366     0.107894
C     13.126854    14.175635     0.652132     0.058708
C     18.265393    18.071728    22.172493     0.230951
C      3.945374    16.406824    20.826325    -0.180288
C     11.161281    13.363461     0.036666     0.102511
C      2.185099    20.795580     2.757812     0.074011
C      9.835993    16.270060    17.982086     0.240669
C     18.318242     7.925931    24.000558    -0.169242
C     16.433975    13.711225    18.463982     0.205813
C     18.206446     9.332650     0.783082     0.223823
C     17.824308     9.013807     2.176393     0.107720
C     11.464146    14.891569    21.022750     0.085274
C     12.358512    29.029599    16.918770     0.077851
C     13.838281    15.778530    24.492931     0.234127
C     11.486505    14.510650    18.385412    -0.173689
C     16.466498     9.314210     2.574482    -0.181504
C     13.557776    10.023918    19.645415     0.065802
C     10.901102     8.105710    17.927086     0.172156
C     16.720579    13.897796    17.026149     0.113103
C     18.269458    21.450883    20.595852     0.094668
C     16.527477    19.824730    21.921069    -0.173405
C     17.968626    14.328520    16.649012    -0.163279
C     18.684119     8.425265     3.053759    -0.181924
C      3.136379    15.696171    21.672263     0.080039
C     16.194123    13.732808    14.742377     0.083653
C     18.726804    20.153491    21.030607    -0.190571
C     12.254847    13.756170    19.239208     0.071161
C     16.149404     8.923274     3.933745     0.062013
C     16.230710    21.110710    21.418220     0.069645
C     18.653629     6.684240    24.482455     0.092133
C     16.553902     6.421977    25.294346     0.071689
C     11.762946    16.802245    25.435773    -0.185747
C     18.259295     8.094221     4.310882     0.095131
C     15.864833    13.672078    16.075450    -0.165561
C     10.716131    15.732694    20.242287    -0.178499
C      2.939212    18.375579    21.687977    -0.177541
C     18.202381    14.480042    15.271416     0.069671
C     10.850286    20.941143     6.589416    -0.171824
C     13.848444    28.625046    13.142165    -0.174861
C     12.947980    20.041029     5.877046    -0.184730
C     19.982982     3.852310    21.496790     0.227792
C     14.807855    23.890779    24.458884     0.196896
C     11.512930    20.056899     5.827547     0.104793
C     14.063905    18.926905     0.591895    -0.181650
C      0.455314     4.321138    19.192066    -0.185850
C     13.108560    27.737486    12.314560     0.105623
C      0.508163     4.550256    20.559186     0.108668
C     11.488538    21.893489     7.296547     0.084742
C      4.662899    22.778398    15.080228     0.201402
C     14.002926    23.160923    25.427916     0.108116
C      1.414724     5.484431    20.967751    -0.177911
C     13.256943    18.164941     1.416881     0.077558
C     13.106527    22.198525    24.946019    -0.181838
C     16.633175    24.813454     5.659407     0.214131
C      1.246014     5.066751    18.348746     0.086823
C     16.145339    25.729971     3.409944    -0.175624
C      2.215589    25.119964    13.618824     0.078730
C      3.857970    23.460915    14.098102     0.097148
C     17.864961    24.629082    15.554268     0.110589
C     10.667347    21.178964    12.175752     0.100684
C     17.070195    25.142723     4.310882     0.107894
C     13.126854     2.986209    13.872867     0.058708
C     18.265393    24.854542    14.158339     0.230951
C      3.945374    23.251702    12.738838    -0.180288
C     11.161281     2.244967    13.173593     0.102511
C      2.185099     6.157116    20.053718     0.074011
C      9.835993    20.423979    13.074071     0.240669
C     18.318242    24.980496     3.849937    -0.169242
C     16.433975    20.476306    10.470780     0.205813
C     18.206446     2.314876     9.074851     0.223823
C     17.824308     3.636322     8.530098     0.107720
C     11.464146    23.194974    11.211959     0.085273
C     12.358512    21.484273    25.833861     0.077851
C     13.838281    26.764028    11.513144     0.234127
C     11.486505    20.530951    11.272196    -0.173689
C     16.466498     4.078588     8.760570    -0.181504
C     13.557776    21.032025     6.638915     0.065802
C     10.901102    19.020276     5.031108     0.172156
C     16.720579    19.089087    10.892440     0.113103
C     18.269458    23.858117    17.751613     0.094668
C     16.527477    24.896324    15.928786    -0.173405
C     17.968626    18.788330    11.379575    -0.163279
C     18.684119     4.404342     7.804634    -0.181924
C      3.136379    23.968544    11.898138     0.080039
C     16.194123    16.809456    11.107199     0.083653
C     18.726804    24.072450    16.400207    -0.190571
C     12.254847    21.248297    10.386972     0.071161
C     16.149404     5.354538     8.150342     0.062013
C     16.230710    24.612947    17.280192     0.069645
C     18.653629    25.250529     2.545672     0.092133
C     16.553902    26.007905     2.152822     0.071689
C     11.762946    27.863108    12.366940    -0.185747
C     18.259295     5.589456     7.270357     0.095131
C     15.864833    18.114156    10.826965    -0.165561
C     10.716131    22.564273    12.170514    -0.178498
C      2.939212    24.426913    14.538095    -0.177541
C     18.202381    17.454727    11.756712     0.069671
C      0.687036    10.003400    19.600630    -0.171824
C      3.685194     2.319497    13.047881    -0.174861
C      2.784730    10.903514    20.313000    -0.184730
C      9.819732    27.092233     4.693256     0.227792
C      4.644605     7.053764     1.731162     0.196896
C      1.349680    10.887644    20.362499     0.104793
C      3.900655    12.017638    25.598151    -0.181650
C     10.618564    26.623405     6.997980    -0.185850
C      2.945310     3.207057    13.875486     0.105623
C     10.671413    26.394287     5.630860     0.108668
C      1.325288     9.051054    18.893499     0.084742
C     14.826149     8.166145    11.109818     0.201402
C      3.839676     7.783620     0.762130     0.108116
C     11.577974    25.460112     5.222295    -0.177911
C      3.093693    12.779602    24.773165     0.077558
C      2.943277     8.746018     1.244027    -0.181838
C      6.469925     6.131089    20.530639     0.214131
C     11.409264    25.877792     7.841300     0.086823
C      5.982089     5.214572    22.780102    -0.175624
C     12.378839     5.824579    12.571222     0.078730
C     14.021220     7.483628    12.091944     0.097148
C      7.701711     6.315461    10.635778     0.110589
C      0.504097     9.765579    14.014294     0.100684
C      6.906945     5.801820    21.879164     0.107894
C      2.963604    27.958334    12.317179     0.058708
C      8.102143     6.090001    12.031707     0.230951
C     14.108624     7.692841    13.451208    -0.180288
C      0.998031    28.699576    13.016453     0.102511
C     12.348349    24.787427     6.136328     0.074011
C     19.999243    10.520564    13.115975     0.240670
C      8.154992     5.964047    22.340109    -0.169242
C      6.270725    10.468237    15.719266     0.205813
C      8.043196    28.629667    17.115195     0.223823
C      7.661058    27.308221    17.659948     0.107720
C      1.300896     7.749569    14.978087     0.085274
C      2.195262     9.460270     0.356185     0.077851
C      3.675031     4.180515    14.676902     0.234127
C      1.323255    10.413592    14.917850    -0.173689
C      6.303248    26.865955    17.429476    -0.181504
C      3.394526     9.912518    19.551131     0.065802
C      0.737852    11.924267    21.158938     0.172156
C      6.557329    11.855456    15.297606     0.113103
C      8.106208     7.086426     8.438433     0.094668
C      6.364227     6.048219    10.261260    -0.173405
C      7.805376    12.156213    14.810471    -0.163279
C      8.520869    26.540201    18.385412    -0.181924
C     13.299629     6.975999    14.291908     0.080039
C      6.030873    14.135087    15.082847     0.083653
C      8.563554     6.872093     9.789839    -0.190571
C      2.091597     9.696246    15.803074     0.071161
C      5.986154    25.590005    18.039704     0.062013
C      6.067460     6.331596     8.909854     0.069645
C      8.490379     5.694014    23.644374     0.092133
C      6.390652     4.936638    24.037224     0.071689
C      1.599696     3.081435    13.823106    -0.185747
C      8.096045    25.355087    18.919689     0.095131
C      5.701583    12.830387    15.363081    -0.165561
C      0.552881     8.380270    14.019532    -0.178499
C     13.102462     6.517630    11.651951    -0.177541
C      8.039131    13.489816    14.433334     0.069670
C      4.010418     8.652094     7.322737     0.080015
C      3.941308     1.386316     1.173314     0.161386
C      2.544878    30.867182    26.124571    -0.184852
C      1.542781     1.559605     1.319978    -0.181853
C      2.622118     0.943809     0.798796     0.113563
C      0.321159     9.041995     7.652731     0.224008
C     10.437658     6.089886     5.154201     0.252486
C      3.116052     7.027506     5.947759     0.058932
C     14.179766     6.405520     5.421340     0.048622
C      1.237884    30.480375    25.797195     0.090736
C      1.683034     8.593300     7.272976     0.090897
C     11.781239     6.476693     5.481577     0.102625
C     13.291498     8.079620     6.838221     0.074693
C      2.866036     9.141018     7.736540    -0.179625
C     13.010993     5.947541     5.033727    -0.146874
C      0.278473     1.039737     0.879986     0.078115
C     12.014994     7.522618     6.366800    -0.188412
C      1.853777     7.476202     6.327515    -0.191391
C     14.173668    22.292449    18.867309     0.080015
C     14.104558    29.558227    25.016732     0.161386
C     12.708128     0.077361     0.065475    -0.184852
C     11.706031    29.384938    24.870068    -0.181853
C     12.785369    30.000734    25.391250     0.113563
C     10.484409    21.902548    18.537315     0.224007
C      0.274408    24.854657    21.035845     0.252486
C     13.279302    23.917037    20.242287     0.058932
C      4.016516    24.539023    20.768706     0.048622
C     11.401134     0.464168     0.392851     0.090736
C     11.846284    22.351243    18.917070     0.090897
C      1.617989    24.467850    20.708469     0.102625
C      3.128248    22.864923    19.351825     0.074693
C     13.029287    21.803525    18.453506    -0.179625
C      2.847743    24.997002    21.156319    -0.146874
C     10.441723    29.904806    25.310060     0.078115
C      1.851744    23.421925    19.823246    -0.188412
C     12.017027    23.468341    19.862531    -0.191391
N     12.419491    14.693754     3.670797    -0.218373
N     14.897292    10.928060     6.026068    -0.270642
N     15.759135    10.530773     6.925958    -0.036847
N     16.137208    11.549612     7.684421    -0.051448
N     15.600589    12.683839     7.237881    -0.272957
N      9.228231    21.089264    25.706316    -0.297986
N      9.155056    16.562304     0.833629    -0.045455
N      8.026935    16.978843     1.294050    -0.029807
N      7.256560    17.378055     0.251948    -0.288233
N      0.351648    24.373292     9.651556    -0.052398
N     19.519538    23.847588     9.238539    -0.025226
N     19.671987    22.924973     8.380815    -0.233640
N      1.327320    23.736958     9.068042    -0.260465
N      2.636347    20.055986     5.784072    -0.219222
N     18.883319    14.182159     9.939908    -0.061348
N     18.688184    13.243315     9.072494    -0.024624
N     19.385383    13.548164     7.937941    -0.263730
N     19.702476    15.121272     9.444654    -0.304230
N      7.156961    16.693640    11.859639    -0.201253
N      5.160898    17.840215     7.268785    -0.285671
N      5.258466    17.755169     5.957974    -0.059844
N      6.415043    17.188986     5.626669    -0.020968
N      7.049230    16.865066     6.726651    -0.265499
N      2.087532    16.997885     5.620908    -0.212214
N      5.317412    19.727975     3.481443    -0.076457
N      5.282857    21.024363     3.162710    -0.277664
N      6.534970    19.250131     3.214566    -0.022121
N      7.264691    20.186933     2.694432    -0.262407
N      7.626503    25.018393     1.089244    -0.216493
N     12.265010    11.484508    23.407354    -0.216100
N      9.707936     7.800727    25.738006    -0.302287
N      8.882680     2.984602     0.501016    -0.051904
N      8.486314     3.988983     1.217575    -0.020585
N      9.112370     5.105463     0.801415    -0.282456
N      4.061235    16.751974     3.001641    -0.047171
N      5.189355    16.229540     2.655671     0.002503
N      4.961699    15.218645     1.849541    -0.280404
N      3.061171    16.075947     2.380937    -0.300186
N      1.615957    16.709741    25.438392    -0.192866
N      5.382457     2.429614     5.612789    -0.252700
N      5.931273     3.534724     5.130368    -0.033934
N      5.597918     4.582794     5.906379    -0.066685
N      4.776727     4.186341     6.842935    -0.266647
N      2.242013    27.150386     9.345394    -0.223896
N      9.254655    13.154473     3.451324    -0.316175
N      9.195709    14.460828     3.190471    -0.047827
N      8.094012    14.928981     3.645131    -0.022684
N      7.335834    13.943414     4.159503    -0.296529
N      6.900847    22.590740    21.407744    -0.214743
N      6.929304     8.994671     5.351674    -0.198346
N      2.256242    16.250789    22.519249    -0.218373
N      4.734042    20.016483    20.163978    -0.270642
N      5.595885    20.413770    19.264088    -0.036847
N      5.973958    19.394931    18.505625    -0.051448
N      5.437339    18.260704    18.952165    -0.272957
N     19.391481     9.855279     0.483730    -0.297986
N     19.318306    14.382239    25.356417    -0.045455
N     18.190185    13.965700    24.895996    -0.029807
N     17.419811    13.566488    25.938098    -0.288233
N     10.514898     6.571251    16.538490    -0.052398
N      9.356288     7.096955    16.951507    -0.025226
N      9.508737     8.019570    17.809231    -0.233640
N     11.490570     7.207585    17.122004    -0.260465
N     12.799597    10.888557    20.405974    -0.219222
N      8.720069    16.762384    16.250138    -0.061348
N      8.524934    17.701228    17.117552    -0.024624
N      9.222133    17.396379    18.252105    -0.263730
N      9.539226    15.823271    16.745392    -0.304230
N     17.320211    14.250903    14.330407    -0.201252
N     15.324148    13.104328    18.921261    -0.285671
N     15.421716    13.189374    20.232072    -0.059844
N     16.578293    13.755557    20.563377    -0.020968
N     17.212480    14.079477    19.463395    -0.265499
N     12.250782    13.946658    20.569138    -0.212214
N     15.480662    11.216568    22.708603    -0.076457
N     15.446107     9.920180    23.027336    -0.277664
N     16.698220    11.694412    22.975480    -0.022121
N     17.427941    10.757610    23.495614    -0.262407
N     17.789753     5.926150    25.100802    -0.216493
N      2.101760    19.460035     2.782692    -0.216100
N     19.871186    23.143816     0.452040    -0.302287
N     19.045930    27.959941    25.689030    -0.051904
N     18.649564    26.955560    24.972471    -0.020585
N     19.275620    25.839080    25.388631    -0.282456
N     14.224485    14.192569    23.188405    -0.047171
N     15.352605    14.715003    23.534375     0.002503
N     15.124949    15.725898    24.340505    -0.280404
N     13.224421    14.868596    23.809109    -0.300186
N     11.779207    14.234802     0.751654    -0.192866
N     15.545707    28.514929    20.577257    -0.252700
N     16.094523    27.409819    21.059678    -0.033934
N     15.761168    26.361749    20.283667    -0.066685
N     14.939977    26.758202    19.347111    -0.266647
N     12.405263     3.794157    16.844652    -0.223896
N     19.417905    17.790070    22.738722    -0.316175
N     19.358959    16.483715    22.999575    -0.047827
N     18.257262    16.015562    22.544915    -0.022684
N     17.499084    17.001129    22.030543    -0.296529
N     17.064097     8.353803     4.782302    -0.214743
N     17.092554    21.949872    20.838372    -0.198346
N      2.256242    24.895551    12.305131    -0.218373
N      4.734042    23.195096    16.408326    -0.270642
N      5.595885    22.373250    16.948888    -0.036847
N      5.973958    21.456817    16.069427    -0.051448
N      5.437339    21.709743    14.876994    -0.272957
N     19.391481     2.106025     9.639770    -0.297986
N     19.318306    27.384848     9.993336    -0.045455
N     18.190185    26.861912     9.658627    -0.029807
N     17.419811    27.823695     9.092660    -0.288233
N     10.514898    17.397154     3.747272    -0.052398
N      9.356288    17.891382     4.197479    -0.025226
N      9.508737    18.889804     4.965633    -0.233640
N     11.490570    18.077820     4.278406    -0.260465
N     12.799597    21.925037     7.365950    -0.219222
N      8.720069    18.797228    13.845892    -0.061346
N      8.524934    19.807890    14.628450    -0.024625
N      9.222133    20.876450    14.140268    -0.263730
N      9.539226    19.130447    12.837837    -0.304231
N     17.320211    16.488788    11.686260    -0.201252
N     15.324148    20.826982     9.796649    -0.285671
N     15.421716    22.133822     9.663865    -0.059844
N     16.578293    22.554151    10.167500    -0.020968
N     17.212480    21.522839    10.668777    -0.265499
N     12.250782    22.591420    10.355020    -0.212214
N     15.480662    24.250210     7.308856    -0.076457
N     15.446107    24.350283     5.977616    -0.277664
N     16.698220    24.592397     7.736016    -0.022121
N     17.427941    24.950536     6.726128    -0.262407
N     17.789753    25.735069     1.695805    -0.216493
N      2.101760     5.960907    18.732430    -0.216100
N     19.871186     4.271192    22.750769    -0.302287
N     19.045930    29.957103    23.329307    -0.051904
N     18.649564    29.084388    22.457179    -0.020585
N     19.275620    29.310285    21.287269    -0.282456
N     14.224485    25.215306    10.164619    -0.047171
N     15.352605    25.642870    10.622683     0.002503
N     15.124949    26.604999    11.486430    -0.280403
N     13.224421    25.939211    10.728752    -0.300186
N     11.779207     3.094142    13.914771    -0.192866
N     15.545707    25.007372    24.721570    -0.252700
N     16.094523    25.300497    23.551923    -0.033934
N     15.761168    24.361927    22.646533    -0.066685
N     14.939977    23.503781    23.192333    -0.266647
N     12.405263    17.240087     0.957770    -0.223896
N     19.417905    25.366428    13.786964    -0.316175
N     19.358959    25.407770    12.455462    -0.047827
N     18.257262    24.881984    12.068897    -0.022684
N     17.499084    24.537588    13.125927    -0.296529
N     17.064097     6.097298     7.448449    -0.214743
N     17.092554    24.179777    18.203653    -0.198346
N     12.419491     6.048992    13.884915    -0.218373
N     14.897292     7.749447     9.781720    -0.270642
N     15.759135     8.571293     9.241158    -0.036847
N     16.137208     9.487726    10.120619    -0.051448
N     15.600589     9.234800    11.313052    -0.272957
N      9.228231    28.838518    16.550276    -0.297986
N      9.155056     3.559695    16.196710    -0.045455
N      8.026935     4.082631    16.531419    -0.029807
N      7.256560     3.120848    17.097386    -0.288233
N      0.351648    13.547389    22.442774    -0.052398
N     19.519538    13.053161    21.992567    -0.025226
N     19.671987    12.054739    21.224413    -0.233640
N      1.327320    12.866723    21.911640    -0.260465
N      2.636347     9.019506    18.824096    -0.219222
N     18.883319    12.147315    12.344154    -0.061346
N     18.688184    11.136653    11.561596    -0.024625
N     19.385383    10.068093    12.049778    -0.263730
N     19.702476    11.814096    13.352209    -0.304230
N      7.156961    14.455755    14.503786    -0.201252
N      5.160898    10.117561    16.393397    -0.285671
N      5.258466     8.810721    16.526181    -0.059844
N      6.415043     8.390392    16.022546    -0.020968
N      7.049230     9.421704    15.521269    -0.265499
N      2.087532     8.353123    15.835026    -0.212214
N      5.317412     6.694333    18.881190    -0.076457
N      5.282857     6.594260    20.212430    -0.277664
N      6.534970     6.352146    18.454030    -0.022121
N      7.264691     5.994007    19.463918    -0.262407
N      7.626503     5.209474    24.494241    -0.216493
N     12.265010    24.983636     7.457616    -0.216100
N      9.707936    26.673351     3.439277    -0.302287
N      8.882680     0.987440     2.860739    -0.051904
N      8.486314     1.860155     3.732867    -0.020585
N      9.112370     1.634258     4.902777    -0.282456
N      4.061235     5.729237    16.025427    -0.047171
N      5.189355     5.301673    15.567363     0.002503
N      4.961699     4.339544    14.703616    -0.280403
N      3.061171     5.005332    15.461294    -0.300186
N      1.615957    27.850401    12.275275    -0.192866
N      5.382457     5.937171     1.468476    -0.252700
N      5.931273     5.644046     2.638123    -0.033934
N      5.597918     6.582616     3.543513    -0.066685
N      4.776727     7.440762     2.997713    -0.266647
N      2.242013    13.704456    25.232276    -0.223896
N      9.254655     5.578115    12.403082    -0.316175
N      9.195709     5.536773    13.734584    -0.047827
N      8.094012     6.062559    14.121149    -0.022684
N      7.335834     6.406955    13.064119    -0.296529
N      6.900847    24.847245    18.741597    -0.214743
N      6.929304     6.764766     7.986393    -0.198346
N      5.114147     0.816936     0.691417    -0.266692
N      4.335642     2.422958     2.050681    -0.228072
N      6.126407     1.442016     1.220456    -0.055589
N      5.606049     2.398202     2.029729    -0.033434
N      8.783081     5.209204     4.408832    -0.030914
N      8.421269     6.055847     5.125392     0.017571
N      9.429463     6.665455     5.641336    -0.323350
N     10.177479     5.118227     4.331834    -0.310239
N     14.360672     7.457635     6.311801    -0.220792
N      4.256369     7.634328     6.461346    -0.224905
N     19.586615     8.379782     7.092264    -0.258063
N     20.281782     9.957954     8.427957    -0.271855
N     18.541833     9.066751     7.673683    -0.105915
N     18.974788    10.071830     8.524336     0.007298
N      0.166677     0.071172     0.060237    -0.193163
N     15.277397    30.127607    25.498629    -0.266692
N     14.498892    28.521585    24.139365    -0.228072
N     16.289657    29.502527    24.969590    -0.055589
N     15.769299    28.546341    24.160317    -0.033434
N     18.946331    25.735339    21.781214    -0.030915
N     18.584519    24.888696    21.064654     0.017571
N     19.592713    24.279088    20.548710    -0.323350
N      0.014229    25.826316    21.858212    -0.310239
N      4.197422    23.486908    19.878245    -0.220792
N     14.419619    23.310215    19.728700    -0.224905
N      9.423365    22.564761    19.097782    -0.258063
N     10.118532    20.986589    17.762089    -0.271855
N      8.378583    21.877792    18.516363    -0.105915
N      8.811538    20.872713    17.665710     0.007297
N     10.329927    30.873371    26.129809    -0.193163

The following XYZ coordinates are in angstroms. Other properties are in atomic units.
The sperically averaged electron density of each atom fit to a function of the form exp(a - br)
eigen_1, eigen_2 and eigen_3 are the three eigenvalues of traceless quadrupole moment tensor
  atom number  atomic symbol              X              Y              Z     net charge C6 coefficient C8 coefficient C10 coefficient fluctuating dipole atomic polarizability isotropic forcefield polarizability              a              b squared Pearson coefficient          <r^3>          <r^4>         wp_QDO          m_QDO          q_QDO       dipole_x       dipole_y       dipole_z         dipole            Qxy            Qxz            Qyz     Q(x^2-y^2)  Q(3z^2 - R^2)        eigen_1        eigen_2        eigen_3 static polarizability      alpha(xx)      alpha(xy)      alpha(xz)      alpha(yy)      alpha(yz)      alpha(zz) atomic spin moment
            1             Cd       3.567707      18.448823       4.417999       0.568732     249.116053 0.54844537E+04  0.22115702E+06                                30.757285                           23.827329       1.413455       2.071622                    0.995615      88.196302     244.116930       0.391282       0.388194      -1.190014      -0.000277       0.002896      -0.002119       0.003599       0.036801       0.039664       0.019510      -0.027599       0.008100      -0.052561      -0.011563       0.064124             40.267943      39.410834      -7.326996      -7.374710      41.248810      -1.413951      40.144186           0.000086
            2             Cd      10.916550      15.778344       2.196035       0.576241     254.742181 0.55246360E+04  0.22296687E+06                                30.994860                           23.762967       1.411647       2.074879                    0.995381      87.732115     242.163232       0.395950       0.383291      -1.194965       0.003614       0.000899      -0.003554       0.005147       0.045489       0.035187       0.028947      -0.046308      -0.019637      -0.054834      -0.022166       0.077000             41.308483      41.432901      -9.928487      -7.127446      42.256544      -1.600414      40.236005           0.000002
            3             Cd       7.243552      17.055546       3.475681       0.563146     260.031589 0.56063400E+04  0.22774419E+06                                31.839792                           24.324858       1.249784       2.024887                    0.994480      89.046018     248.897888       0.380966       0.395779      -1.182054      -0.010758       0.000143       0.007164       0.012926       0.031427       0.014615      -0.045591      -0.030767       0.054410      -0.063018       0.003497       0.059521             41.638639      41.162247      -3.699933      -3.290243      43.361991       3.206454      40.391678          -0.000003
            4             Cd      13.730957      12.495720      21.772047       0.568732     249.116050 0.54844537E+04  0.22115702E+06                                30.757285                           23.827329       1.413455       2.071622                    0.995615      88.196302     244.116930       0.391282       0.388194      -1.190014      -0.000277      -0.002896       0.002119       0.003599      -0.036801      -0.039664       0.019510      -0.027599       0.008100      -0.052561      -0.011563       0.064124             40.267943      39.410830       7.326995       7.374706      41.248811      -1.413952      40.144188           0.000086
            5             Cd       0.753300      15.166199      23.994011       0.576241     254.742166 0.55246362E+04  0.22296688E+06                                30.994859                           23.762968       1.411647       2.074879                    0.995381      87.732115     242.163230       0.395950       0.383291      -1.194965       0.003614      -0.000899       0.003554       0.005147      -0.045489      -0.035187       0.028947      -0.046308      -0.019637      -0.054834      -0.022166       0.077000             41.308480      41.432899       9.928482       7.127454      42.256539      -1.600407      40.236002           0.000002
            6             Cd      17.406802      13.888997      22.714365       0.563146     260.031605 0.56063400E+04  0.22774419E+06                                31.839793                           24.324858       1.249784       2.024887                    0.994480      89.046018     248.897886       0.380966       0.395779      -1.182054      -0.010758      -0.000143      -0.007164       0.012926      -0.031427      -0.014615      -0.045591      -0.030767       0.054410      -0.063018       0.003497       0.059521             41.638642      41.162246       3.699932       3.290246      43.361991       3.206455      40.391689          -0.000003
            7             Cd      13.730957      23.537963       8.725214       0.568733     249.116086 0.54844535E+04  0.22115701E+06                                30.757287                           23.827329       1.413455       2.071622                    0.995615      88.196301     244.116930       0.391282       0.388194      -1.190014      -0.000277       0.001611      -0.003206       0.003599      -0.045201      -0.029739       0.020033      -0.024477       0.017467      -0.052561      -0.011563       0.064124             40.267948      39.410840       8.484322       6.007279      39.713375      -1.156629      41.679629           0.000086
            8             Cd       0.753300      26.170759      10.991700       0.576241     254.742227 0.55246361E+04  0.22296687E+06                                30.994862                           23.762967       1.411647       2.074879                    0.995381      87.732115     242.163230       0.395950       0.383291      -1.194965       0.003614       0.003356      -0.001474       0.005147      -0.042222      -0.039048       0.032741      -0.023674       0.048266      -0.054834      -0.022166       0.077000             41.308489      41.432902       8.670463       8.613853      39.769436      -1.183573      42.723130           0.000002
            9             Cd      17.406802      24.697610       9.943575       0.563146     260.031553 0.56063400E+04  0.22774419E+06                                31.839790                           24.324858       1.249784       2.024887                    0.994480      89.046018     248.897888       0.380966       0.395779      -1.182054      -0.010758      -0.007089       0.001043       0.012926      -0.019608      -0.028579      -0.045027      -0.027401       0.064506      -0.063018       0.003497       0.059521             41.638636      41.162241       3.856535       3.105212      41.518202       3.515456      42.235465          -0.000003
           10             Cd       3.567707       7.406580      17.464832       0.568732     249.116089 0.54844535E+04  0.22115701E+06                                30.757287                           23.827329       1.413455       2.071622                    0.995615      88.196301     244.116930       0.391282       0.388194      -1.190014      -0.000277      -0.001611       0.003206       0.003599       0.045201       0.029739       0.020033      -0.024477       0.017467      -0.052561      -0.011563       0.064124             40.267949      39.410844      -8.484326      -6.007279      39.713373      -1.156629      41.679629           0.000086
           11             Cd      10.916550       4.773784      15.198346       0.576241     254.742244 0.55246359E+04  0.22296686E+06                                30.994863                           23.762966       1.411647       2.074879                    0.995381      87.732115     242.163231       0.395950       0.383291      -1.194965       0.003614      -0.003356       0.001474       0.005147       0.042222       0.039048       0.032741      -0.023674       0.048266      -0.054834      -0.022166       0.077000             41.308492      41.432903      -8.670457      -8.613859      39.769437      -1.183580      42.723136           0.000002
           12             Cd       7.243552       6.246933      16.246471       0.563146     260.031539 0.56063399E+04  0.22774418E+06                                31.839789                           24.324858       1.249784       2.024887                    0.994480      89.046018     248.897887       0.380966       0.395779      -1.182054      -0.010758       0.007089      -0.001043       0.012926       0.019608       0.028579      -0.045027      -0.027401       0.064506      -0.063018       0.003497       0.059521             41.638632      41.162242      -3.856532      -3.105213      41.518190       3.515456      42.235464          -0.000003
           13             Cd       8.203979       0.721008       0.610228       0.576645     236.711528 0.53993598E+04  0.21685907E+06                                29.788952                           23.669203       1.393537       2.069214                    0.995362      87.814728     242.514096       0.391935       0.389096      -1.189418      -0.007312      -0.003212      -0.002719       0.008437       0.036265       0.030693      -0.044756       0.127944      -0.097941      -0.098175       0.005232       0.092943             37.830268      37.435540      -2.013480      -1.704115      37.462674      -3.371011      38.592590          -0.000001
           14             Cd       7.221192       3.764713       3.186281       0.565951     279.399014 0.62816717E+04  0.26184871E+06                                32.678333                           25.216811       1.351099       2.043305                    0.995323      89.736686     251.913432       0.387074       0.379609      -1.197589       0.009898      -0.003034      -0.002568       0.010667      -0.007045      -0.005962       0.010308      -0.023898       0.016988      -0.017211      -0.003061       0.020272             42.577570      43.512773      -4.012082      -3.395637      42.783974       4.021703      41.435961          -0.000002
           15             Cd       6.257106       6.817392       5.769929       0.578669     226.589106 0.49840576E+04  0.19655140E+06                                29.160489                           22.903705       1.343821       2.061573                    0.994974      87.244502     240.092448       0.393508       0.394693      -1.183140      -0.013184       0.002876       0.002434       0.013712       0.034053       0.028821      -0.063226       0.105810      -0.063426      -0.107487       0.032369       0.075117             37.424993      36.337600      -1.213357      -1.026929      37.421897      -3.262659      38.515482          -0.000000
           16             Cd      16.417511       8.292519       7.018409       0.576817     221.968422 0.49815356E+04  0.19666674E+06                                28.976152                           23.002256       1.313560       2.048866                    0.995469      87.792730     242.697885       0.389520       0.398299      -1.179015       0.005121       0.000546       0.000462       0.005170      -0.031923      -0.027018      -0.083159       0.123703      -0.067956      -0.129536       0.047730       0.081806             36.935520      35.755248       1.886983       1.597051      36.700101      -4.926003      38.351212          -0.000358
           17             Cd      18.367229      30.223535      25.579818       0.576645     236.711529 0.53993598E+04  0.21685907E+06                                29.788952                           23.669202       1.393537       2.069214                    0.995362      87.814728     242.514095       0.391935       0.389096      -1.189418      -0.007312       0.003212       0.002719       0.008437      -0.036265      -0.030693      -0.044756       0.127944      -0.097941      -0.098175       0.005232       0.092943             37.830267      37.435539       2.013480       1.704115      37.462673      -3.371012      38.592590          -0.000001
           18             Cd      17.384442      27.179830      23.003765       0.565951     279.399021 0.62816717E+04  0.26184871E+06                                32.678333                           25.216811       1.351099       2.043305                    0.995323      89.736686     251.913430       0.387074       0.379609      -1.197589       0.009899       0.003034       0.002568       0.010667       0.007045       0.005962       0.010308      -0.023898       0.016988      -0.017211      -0.003061       0.020272             42.577570      43.512774       4.012082       3.395636      42.783976       4.021703      41.435961          -0.000002
           19             Cd      16.420356      24.127151      20.420117       0.578669     226.589113 0.49840573E+04  0.19655139E+06                                29.160491                           22.903705       1.343821       2.061573                    0.994974      87.244511     240.092482       0.393508       0.394693      -1.183140      -0.013184      -0.002876      -0.002434       0.013712      -0.034053      -0.028821      -0.063226       0.105810      -0.063426      -0.107487       0.032369       0.075117             37.424997      36.337605       1.213360       1.026932      37.421901      -3.262659      38.515485          -0.000000
           20             Cd       6.254261      22.652024      19.171637       0.576817     221.968418 0.49815355E+04  0.19666673E+06                                28.976153                           23.002257       1.313560       2.048866                    0.995469      87.792735     242.697911       0.389520       0.398299      -1.179015       0.005121      -0.000546      -0.000462       0.005170       0.031923       0.027018      -0.083159       0.123704      -0.067956      -0.129536       0.047730       0.081806             36.935521      35.755263      -1.886981      -1.597049      36.700092      -4.926019      38.351209          -0.000358
           21             Cd      17.443593      11.373357       9.625890       0.514760     313.480834 0.70942364E+04  0.30840003E+06                                35.417382                           26.808337       0.530362       1.795312                    0.997270      96.411667     287.041572       0.370879       0.379897      -1.183585       0.021455      -0.046897      -0.039692       0.065078       0.058164       0.049227      -0.068465       0.013618       0.032278      -0.118535       0.049830       0.068705             46.088259      43.272325      12.564271      10.633835      47.411788      -0.503740      47.580663           0.123564
           22             Cd      17.976350      14.292666      12.096658       0.494400     330.780121 0.71783362E+04  0.31255876E+06                                36.656681                           27.022385       0.486389       1.785324                    0.998168      96.156764     285.265150       0.368760       0.381465      -1.183948       0.313684       0.141034       0.119365       0.364055       0.037140       0.031434      -0.016396       0.155260      -0.144268      -0.080461      -0.034212       0.114673             49.000444      26.324601     -12.722207     -10.767510      59.195585      -6.818739      61.481147           0.259690
           23             Cd       7.280343      19.571186      16.564156       0.514761     313.477714 0.70941545E+04  0.30839551E+06                                35.417133                           26.808165       0.530375       1.795317                    0.997270      96.411265     287.039708       0.370880       0.379896      -1.183586       0.021449       0.046892       0.039687       0.065069      -0.058154      -0.049219      -0.068456       0.013617       0.032274      -0.118517       0.049821       0.068696             46.087915      43.272027     -12.564146     -10.633729      47.411415      -0.503774      47.580301           0.123562
           24             Cd       7.813100      16.651877      14.093388       0.494403     330.775054 0.71782061E+04  0.31255160E+06                                36.656306                           27.022126       0.486400       1.785330                    0.998168      96.156095     285.262236       0.368762       0.381465      -1.183949       0.313667      -0.141027      -0.119358       0.364036      -0.037153      -0.031444      -0.016392       0.155281      -0.144291      -0.080470      -0.034224       0.114694             48.999929      26.324343      12.722064      10.767389      59.194949      -6.818698      61.480496           0.259687
           25              H      20.084615      20.945444       6.678462       0.131447       1.132429 0.83208678E+01  0.81088307E+02                                 1.686400                            1.606612      -1.032791       2.400895                    0.997859       3.217086       8.483036       0.540296       1.163282      -0.738635      -0.035622      -0.004362       0.003605       0.036069       0.010379       0.005254       0.007673       0.015622      -0.019859      -0.013788      -0.005168       0.018957              1.701593       2.209020      -0.060177      -0.120961       1.464385       0.112660       1.431374           0.000001
           26              H       4.614116      13.211898       0.178092       0.142692       1.123995 0.82663544E+01  0.80498720E+02                                 1.684312                            1.607265      -1.122442       2.367893                    0.997121       3.192036       8.439221       0.536709       1.171904      -0.736595       0.039044      -0.003436       0.000935       0.039206      -0.011149      -0.006322       0.006701       0.015184      -0.022136      -0.012825      -0.007162       0.019988              1.699220       2.197724       0.056728       0.127495       1.469322       0.088684       1.430615           0.000000
           27              H       3.280697      22.388710       7.953917       0.136329       1.085556 0.76787980E+01  0.73408793E+02                                 1.641075                            1.543152      -1.066324       2.387349                    0.997870       3.172536       8.309643       0.550929       1.162935      -0.738037       0.022225       0.019691       0.023334       0.037764       0.005911       0.007140       0.006146       0.024038      -0.019104      -0.013870      -0.005486       0.019356              1.682296       1.570972       0.179036       0.192044       1.762290       0.439625       1.713626          -0.000000
           28              H       4.486059      26.768472       7.071312       0.135106       1.169556 0.85893728E+01  0.84587466E+02                                 1.746996                            1.652094      -0.930293       2.454212                    0.998713       3.224594       8.618988       0.521942       1.191624      -0.732334       0.023123      -0.017295      -0.022520       0.036619      -0.005468      -0.010208       0.004254      -0.015781      -0.026829      -0.016756       0.000386       0.016370              1.766869       1.784333      -0.219159      -0.433684       1.728010       0.215094       1.788262          -0.000001
           29              H      10.053487      11.748859      25.689816       0.135407       1.191973 0.87865242E+01  0.86973182E+02                                 1.763031                            1.665929      -1.015983       2.411494                    0.997929       3.255530       8.708234       0.522409       1.184478      -0.733842      -0.020692       0.017642       0.025177       0.037058      -0.005690      -0.009413       0.006319      -0.017977      -0.021082      -0.015722      -0.001801       0.017523              1.783224       1.778835      -0.190399      -0.450016       1.727914       0.217238       1.842923          -0.000001
           30              H       0.829321      19.583402       5.238009       0.091453       1.303622 0.97161213E+01  0.99096793E+02                                 1.906200                            1.773839      -1.032982       2.382128                    0.997380       3.513152       9.689404       0.494507       1.214413      -0.725794      -0.032074      -0.021218      -0.026334       0.046609       0.006262       0.007450       0.010488       0.027305      -0.024189      -0.019366      -0.002910       0.022276              1.978265       1.709404       0.247453       0.263467       2.087875       0.505939       2.137516           0.000009
           31              H      11.673509       8.431513      24.212698       0.127840       1.127098 0.82995372E+01  0.81225225E+02                                 1.708240                            1.624916      -1.090364       2.366903                    0.997622       3.310769       8.889680       0.524602       1.192996      -0.730407       0.005802      -0.034545      -0.002974       0.035155      -0.009726      -0.008423       0.008200      -0.013180      -0.006612      -0.012877      -0.006030       0.018907              1.729163       1.491415       0.022516      -0.103836       2.269480      -0.064951       1.426595          -0.000001
           32              H       3.144510      25.617921       8.524860       0.083066       1.308466 0.92150288E+01  0.92694256E+02                                 1.884289                            1.701987      -1.203213       2.285104                    0.996915       3.635395       9.937847       0.516539       1.178819      -0.731652       0.006585      -0.040624      -0.005184       0.041480      -0.014549      -0.011844       0.005987      -0.004590       0.003399      -0.017222      -0.004488       0.021710              1.989829       1.503810       0.149659      -0.070680       2.918328      -0.108563       1.547351          -0.000000
           33              H       2.859939       3.598859       8.417481       0.131127       1.112704 0.81694190E+01  0.79793416E+02                                 1.707408                            1.623141      -1.108841       2.362639                    0.997565       3.305557       8.924062       0.518534       1.209352      -0.726494      -0.005874       0.035813       0.002859       0.036404      -0.009563      -0.008696       0.008193      -0.015402      -0.005537      -0.013855      -0.005404       0.019260              1.726046       1.485354       0.038703      -0.107327       2.245104      -0.119302       1.447678           0.000001
           34              H      11.321860      12.939264      24.220555       0.075890       1.386341 0.98581892E+01  0.10066918E+03                                 1.946157                            1.751159      -1.232999       2.266690                    0.996311       3.690720      10.105771       0.514188       1.166501      -0.734898      -0.007205       0.039467       0.002776       0.040215      -0.016025      -0.013304       0.003150      -0.005257       0.009011      -0.020936      -0.000875       0.021811              2.066230       1.540752       0.103839      -0.074236       3.079895      -0.100816       1.578042           0.000001
           35              H       5.112115      23.031892       1.238789       0.130483       1.081694 0.77957887E+01  0.75168570E+02                                 1.669738                            1.581115      -0.933721       2.447691                    0.998780       3.232748       8.637769       0.528240       1.202537      -0.728387      -0.034681      -0.011338      -0.005918       0.036964       0.001767       0.009984      -0.005063       0.009317      -0.032760      -0.016557       0.002451       0.014107              1.695545       2.145979       0.319443       0.099877       1.599833      -0.064170       1.340824          -0.000002
           36              H      11.817827      12.944977       3.053759       0.080075       1.478665 0.11285803E+02  0.12075580E+03                                 2.130063                            1.949958      -1.450972       2.172517                    0.992499       4.039438      11.808223       0.453087       1.263425      -0.711162      -0.021690      -0.025929      -0.027832       0.043788      -0.005133       0.011840       0.008534      -0.044185      -0.003537      -0.028298       0.002839       0.025459              2.224425       2.373360       0.228193       0.614507       1.839753       0.214319       2.460163          -0.000001
           37              H       3.449407      16.164612      25.021970       0.081273       1.330363 0.10209940E+02  0.10561035E+03                                 1.936604                            1.820898      -1.074585       2.351596                    0.996916       3.659159      10.219688       0.486232       1.217809      -0.724062       0.032858      -0.027052      -0.022810       0.048288      -0.008728      -0.005919       0.010363       0.028986      -0.033418      -0.020511      -0.004104       0.024615              1.994989       1.726491      -0.248981      -0.203221       2.228414       0.452837       2.030062          -0.000000
           38              H      14.708255      14.979084       5.921569       0.133604       1.175654 0.85967377E+01  0.84736314E+02                                 1.757910                            1.656068      -0.942149       2.447853                    0.998500       3.237720       8.677418       0.519417       1.196339      -0.731109       0.024526       0.017268       0.022380       0.037424       0.005656       0.010534       0.004575      -0.016222      -0.028431      -0.017394       0.000324       0.017070              1.780787       1.820793       0.207651       0.451787       1.745234       0.210165       1.776334          -0.000101
           39              H       0.069110      17.569165      26.129809       0.087896       1.377077 0.10028582E+02  0.10259138E+03                                 1.948939                            1.781661      -0.890945       2.451481                    0.998458       3.441399       9.354562       0.504421       1.186975      -0.733544      -0.047586      -0.000129       0.000207       0.047587      -0.003959      -0.003052       0.016004       0.022805      -0.035721      -0.025005       0.005536       0.019469              2.038803       2.897866       0.168539       0.155653       1.627342       0.084467       1.591201           0.000000
           40              H      12.960176       9.735491      22.866529       0.078940       1.500071 0.11300863E+02  0.12066612E+03                                 2.124163                            1.930711      -1.489021       2.146877                    0.992827       4.052524      11.741397       0.463744       1.236955      -0.716661       0.024238      -0.024484      -0.025392       0.042798       0.005401      -0.011993       0.007360      -0.044105      -0.008065      -0.027996       0.002549       0.025447              2.234790       2.533666      -0.266536      -0.645086       1.824383       0.212161       2.346321          -0.000001
           41              H       8.815603      22.498017       2.584958       0.128903       1.111736 0.81747288E+01  0.79785549E+02                                 1.706116                            1.624205      -0.914069       2.456042                    0.998813       3.258123       8.766593       0.518580       1.210151      -0.727036       0.026126      -0.021617       0.013976       0.036677      -0.000271       0.005531      -0.008920       0.018104      -0.028593      -0.016813       0.001457       0.015356              1.719109       1.844602      -0.273384       0.269440       1.810797      -0.274419       1.501927          -0.000001
           42              H       1.246014      15.946272       4.245406       0.079654       1.332300 0.94688609E+01  0.95921987E+02                                 1.909051                            1.726438      -1.209516       2.279302                    0.996829       3.676095      10.093275       0.512213       1.180417      -0.731212      -0.008477      -0.006964      -0.038261       0.039802       0.013204       0.013906       0.003693      -0.012305      -0.003981      -0.020021      -0.000939       0.020960              2.004945       1.516032       0.052688      -0.167341       1.567029       0.078664       2.931773           0.000049
           43              H       1.609859       2.358065       9.839600       0.076164       1.485025 0.11257683E+02  0.12008014E+03                                 2.112218                            1.928993      -1.455050       2.164052                    0.992893       4.031533      11.671354       0.463276       1.239492      -0.716354      -0.023561       0.026799       0.024492       0.043280       0.003379      -0.011424       0.006877      -0.046363      -0.008743      -0.027811       0.001541       0.026270              2.217548       2.420678      -0.270184      -0.619999       1.828223       0.237717       2.403743           0.000000
           44              H       1.353745      16.598139       8.721285       0.126491       1.202974 0.91374406E+01  0.91694083E+02                                 1.794389                            1.714179      -1.109331       2.359861                    0.997118       3.395196       9.261674       0.506139       1.205922      -0.727709       0.004298       0.007141       0.034776       0.035761       0.010403       0.009753       0.008462      -0.010703       0.017670      -0.015645      -0.004261       0.019906              1.793669       1.551419       0.126414      -0.078788       1.541892       0.071862       2.287697           0.000124
           45              H       5.687355      21.225901      24.181269       0.151379       1.028575 0.74683238E+01  0.71653626E+02                                 1.657005                            1.582959      -0.951144       2.458116                    0.998885       3.167736       8.603157       0.507392       1.258193      -0.716065      -0.027594      -0.017810       0.024578       0.041021       0.007306      -0.000306      -0.010284       0.022288      -0.006334      -0.018287       0.003145       0.015141              1.670173       1.733376       0.261130      -0.273467       1.475783      -0.254248       1.801361          -0.000001
           46              H       4.323447      20.891719       6.484655       0.104367       1.358877 0.99489525E+01  0.10191941E+03                                 1.956410                            1.794393      -1.001539       2.411229                    0.997123       3.442914       9.469622       0.492649       1.213638      -0.727011       0.051250       0.004278      -0.001539       0.051452       0.007838       0.003882       0.017408       0.029422      -0.034456      -0.027815       0.003200       0.024615              2.042493       2.849068      -0.198474      -0.202232       1.650117       0.085493       1.628295           0.000001
           47              H       8.699742       8.972933       6.083948       0.070275       1.333167 0.92806996E+01  0.94041918E+02                                 1.938054                            1.727073      -1.219474       2.264333                    0.996727       3.849395      10.754979       0.501526       1.205236      -0.723577       0.026500      -0.017578       0.024637       0.040227       0.015019       0.013224      -0.008171       0.022675       0.001597      -0.026044       0.003681       0.022363              2.081694       2.055463      -0.540390       0.393003       2.311327      -0.574214       1.878292           0.000001
           48              H       5.734106      11.650196       3.836842       0.145113       1.057498 0.76310845E+01  0.73473771E+02                                 1.675570                            1.590175      -0.907276       2.472709                    0.999171       3.182504       8.605941       0.511947       1.242610      -0.719640      -0.027939       0.024209      -0.019992       0.042028      -0.000257       0.006688      -0.011277       0.017613      -0.029061      -0.019276       0.003215       0.016060              1.695708       1.768044      -0.270753       0.283706       1.805704      -0.297810       1.513376           0.000002
           49              H       8.465987      16.431016       8.912473       0.137518       1.192045 0.87710356E+01  0.86875651E+02                                 1.769945                            1.669886      -1.096518       2.377214                    0.997417       3.262544       8.760747       0.518686       1.192214      -0.731855       0.027780      -0.007564      -0.027267       0.039654      -0.009139      -0.005639       0.000027       0.026423      -0.016991      -0.013621      -0.006410       0.020031              1.784876       1.882488      -0.138904      -0.382129       1.423442       0.105020       2.048698           0.000252
           50              H       9.398974      22.695069      23.392949       0.133765       1.070023 0.77072067E+01  0.74149071E+02                                 1.663857                            1.576755      -0.916680       2.458964                    0.998916       3.212844       8.592670       0.526301       1.209659      -0.726856       0.034264       0.004963       0.009458       0.035891       0.008657       0.000493      -0.003995       0.022040       0.007651      -0.016120       0.003309       0.012811              1.688669       2.152622       0.141700       0.271015       1.325723      -0.037167       1.587661          -0.000000
           51              H      13.362641      16.177346       4.530878       0.081005       1.344854 0.94867407E+01  0.96069349E+02                                 1.915821                            1.724094      -1.209177       2.281328                    0.996496       3.660861      10.022701       0.514757       1.174996      -0.732657       0.007584       0.041134       0.004373       0.042056       0.015274       0.014510       0.003374      -0.002768       0.003533      -0.020120      -0.002373       0.022493              2.048759       1.540636      -0.163024       0.072616       3.048379      -0.076809       1.557260           0.000009
           52              H       5.433273      17.547669      12.073611       0.069444       2.433075 0.20121097E+02  0.24914838E+03                                 3.054573                            2.684052      -1.423493       2.183569                    0.991521       4.446821      14.052560       0.368416       1.342646      -0.699382      -0.026677       0.025336       0.006851       0.037423      -0.017917       0.018391      -0.003469       0.017486      -0.117270      -0.043806       0.000583       0.043223              3.185756       3.108055      -0.497005      -0.941439       2.484259       0.607782       3.964954           0.015523
           53              H       9.421333      11.094396       5.353245       0.138590       1.083170 0.78135025E+01  0.75367926E+02                                 1.674457                            1.586458      -0.935373       2.452429                    0.998825       3.185710       8.508459       0.525682       1.207932      -0.727710       0.033637       0.014239       0.006548       0.037109       0.002656       0.011146      -0.004455       0.005950      -0.032320      -0.017248       0.003735       0.013513              1.696852       2.141315       0.279668       0.145881       1.597986      -0.055742       1.351256           0.000006
           54              H       2.636347      17.853528       7.307023       0.082795       1.427259 0.10585793E+02  0.11132646E+03                                 2.062747                            1.873625      -1.467562       2.159420                    0.993343       4.004402      11.557398       0.468336       1.243579      -0.714884       0.020054       0.030263       0.022173       0.042540       0.006968      -0.008415       0.010399      -0.022489       0.059897      -0.025939       0.000793       0.025146              2.180128       2.309464       0.674615       0.202816       2.503400       0.192598       1.727520           0.000046
           55              H       5.120245      21.884499      21.947259       0.085443       1.403419 0.10508652E+02  0.11010568E+03                                 2.029880                            1.861384      -1.443882       2.175708                    0.993703       3.909473      11.193399       0.472811       1.236392      -0.717271      -0.047039      -0.006091      -0.005972       0.047806       0.003834      -0.011696      -0.012744       0.042588       0.001283      -0.027398      -0.000601       0.027999              2.129221       2.731426       0.142053       0.575996       1.686877       0.027285       1.969360           0.000001
           56              H       5.187323       9.544490       4.693256       0.077062       1.417090 0.10552202E+02  0.11045349E+03                                 2.028448                            1.853152      -1.409337       2.187741                    0.993938       3.902880      11.095742       0.479468       1.220423      -0.721058      -0.045814      -0.005693      -0.003916       0.046332      -0.011164       0.004998      -0.013972       0.023128      -0.059499      -0.027430      -0.000751       0.028181              2.137051       2.789876       0.587507       0.040299       1.967229      -0.040015       1.654048           0.000001
           57              H       9.358321      24.572602       1.828065       0.083180       1.414264 0.10308247E+02  0.10712910E+03                                 2.019057                            1.827089      -1.335397       2.225710                    0.994349       3.818846      10.771371       0.485308       1.214411      -0.722904       0.042368       0.008096       0.007549       0.043790      -0.008614       0.003977      -0.015265       0.021623      -0.056337      -0.027678       0.002442       0.025235              2.139687       2.791164       0.642779       0.094058       1.985299       0.009995       1.642597          -0.000001
           58              H       5.784922      25.027360       0.405946       0.078572       1.298588 0.90403067E+01  0.90943726E+02                                 1.903923                            1.705461      -1.167888       2.294851                    0.997291       3.753589      10.425632       0.504644       1.206512      -0.723888      -0.029195       0.014013      -0.022087       0.039199       0.013229       0.010572      -0.007425       0.027286      -0.003290      -0.023892       0.001904       0.021988              2.025216       2.018687      -0.521958       0.401409       2.234409      -0.534104       1.822552          -0.000001
           59              H       1.067141      14.746221       1.220456       0.127403       1.101580 0.78331925E+01  0.75062495E+02                                 1.639357                            1.544021      -1.021069       2.399726                    0.998241       3.191356       8.297896       0.560045       1.141298      -0.743445      -0.021273       0.023004       0.017451       0.035865      -0.006844      -0.004313       0.006860       0.019493      -0.025408      -0.014046      -0.003622       0.017668              1.671814       1.600790      -0.231775      -0.172288       1.802682       0.403187       1.611969           0.000001
           60              H       8.693644      23.295904      21.321316       0.078428       1.301020 0.90367823E+01  0.90856586E+02                                 1.906599                            1.705112      -1.152293       2.305849                    0.996975       3.722640      10.320833       0.504940       1.206489      -0.724233       0.027499       0.022839      -0.018692       0.040339       0.012295       0.010821      -0.010868       0.013543      -0.027722      -0.024357       0.005014       0.019343              2.035105       2.016844       0.341838      -0.551121       1.731253      -0.494159       2.357218           0.000003
           61              H       4.825511      17.480365       9.881504       0.126339       1.093206 0.78281364E+01  0.75418004E+02                                 1.667460                            1.573266      -0.950634       2.435137                    0.998600       3.236983       8.593048       0.536182       1.185707      -0.732322      -0.033195       0.002580      -0.010308       0.034854      -0.004616      -0.002773       0.007068       0.031356      -0.002820      -0.018424       0.000794       0.017629              1.688869       2.127870      -0.168540       0.285126       1.322939      -0.054298       1.615799          -0.000104
           62              H       0.085371      14.505128       5.565385       0.135979       1.172551 0.86070499E+01  0.84747748E+02                                 1.743971                            1.649080      -1.007002       2.418354                    0.998111       3.225604       8.601948       0.525015       1.184842      -0.733876      -0.015255      -0.030649      -0.015576       0.037612       0.008923       0.002467       0.009888      -0.007175       0.031204      -0.015394      -0.002291       0.017685              1.763332       1.648680       0.437323       0.093832       2.005151       0.222547       1.636163           0.000046
           63              H      12.990666      11.645300       4.488974       0.131883       1.104585 0.80527707E+01  0.78364170E+02                                 1.699607                            1.612050      -1.060695       2.385717                    0.997928       3.280790       8.838053       0.520105       1.210160      -0.726443      -0.007831      -0.036654      -0.003018       0.037602       0.009640       0.008897       0.007668      -0.013468      -0.004969      -0.013517      -0.005126       0.018643              1.729810       1.491392      -0.022289       0.101448       2.280123      -0.114650       1.417915           0.000027
           64              H       8.884713      16.182202      11.183150       0.082947       1.405850 0.10449119E+02  0.10786346E+03                                 1.976077                            1.820477      -0.779390       2.497233                    0.999326       3.426833       9.319439       0.498872       1.189384      -0.734079       0.043860      -0.009319       0.011354       0.046254      -0.012173      -0.004463      -0.003944       0.035294       0.038085      -0.028420       0.011020       0.017400              2.018992       2.495681      -0.309645       0.432165       1.672420      -0.145242       1.888875           0.000235
           65              H       9.921365       9.999099      19.511584       0.131447       1.132429 0.83208663E+01  0.81088294E+02                                 1.686401                            1.606613      -1.032790       2.400895                    0.997859       3.217085       8.483035       0.540295       1.163282      -0.738634      -0.035622       0.004362      -0.003605       0.036069      -0.010379      -0.005254       0.007673       0.015622      -0.019859      -0.013788      -0.005168       0.018957              1.701593       2.209021       0.060177       0.120961       1.464385       0.112660       1.431374           0.000001
           66              H      14.777365      17.732645      26.011954       0.142692       1.123994 0.82663486E+01  0.80498651E+02                                 1.684312                            1.607264      -1.122442       2.367893                    0.997121       3.192036       8.439221       0.536709       1.171905      -0.736595       0.039044       0.003436      -0.000935       0.039206       0.011149       0.006322       0.006701       0.015184      -0.022136      -0.012825      -0.007162       0.019988              1.699220       2.197723      -0.056728      -0.127495       1.469321       0.088684       1.430615           0.000000
           67              H      13.443947       8.555833      18.236129       0.136329       1.085556 0.76787980E+01  0.73408793E+02                                 1.641075                            1.543152      -1.066325       2.387349                    0.997870       3.172536       8.309643       0.550929       1.162935      -0.738037       0.022225      -0.019691      -0.023334       0.037764      -0.005911      -0.007140       0.006146       0.024038      -0.019104      -0.013870      -0.005486       0.019356              1.682296       1.570972      -0.179036      -0.192044       1.762290       0.439625       1.713626          -0.000000
           68              H      14.649309       4.176071      19.118734       0.135107       1.169555 0.85893698E+01  0.84587425E+02                                 1.746995                            1.652093      -0.930293       2.454212                    0.998713       3.224594       8.618986       0.521942       1.191623      -0.732334       0.023123       0.017295       0.022520       0.036619       0.005468       0.010208       0.004254      -0.015781      -0.026829      -0.016756       0.000386       0.016370              1.766867       1.784332       0.219159       0.433684       1.728009       0.215094       1.788261          -0.000001
           69              H      20.216737      19.195684       0.500230       0.135407       1.191973 0.87865262E+01  0.86973208E+02                                 1.763031                            1.665929      -1.015983       2.411494                    0.997929       3.255530       8.708235       0.522409       1.184479      -0.733842      -0.020692      -0.017642      -0.025177       0.037058       0.005690       0.009413       0.006319      -0.017977      -0.021082      -0.015722      -0.001801       0.017523              1.783225       1.778835       0.190399       0.450016       1.727915       0.217239       1.842924          -0.000001
           70              H      10.992571      11.361141      20.952037       0.091453       1.303622 0.97161210E+01  0.99096786E+02                                 1.906199                            1.773838      -1.032982       2.382128                    0.997380       3.513152       9.689403       0.494508       1.214413      -0.725794      -0.032074       0.021218       0.026334       0.046609      -0.006262      -0.007450       0.010488       0.027305      -0.024189      -0.019366      -0.002910       0.022276              1.978265       1.709404      -0.247453      -0.263467       2.087875       0.505939       2.137516           0.000009
           71              H       1.510259      22.513030       1.977348       0.127840       1.127098 0.82995370E+01  0.81225220E+02                                 1.708240                            1.624915      -1.090364       2.366903                    0.997622       3.310769       8.889679       0.524602       1.192996      -0.730407       0.005802       0.034545       0.002974       0.035155       0.009726       0.008423       0.008200      -0.013180      -0.006612      -0.012877      -0.006030       0.018907              1.729163       1.491414      -0.022516       0.103836       2.269479      -0.064951       1.426594          -0.000001
           72              H      13.307760       5.326622      17.665186       0.083066       1.308466 0.92150275E+01  0.92694240E+02                                 1.884289                            1.701987      -1.203213       2.285104                    0.996915       3.635395       9.937847       0.516539       1.178819      -0.731652       0.006585       0.040624       0.005184       0.041479       0.014549       0.011844       0.005987      -0.004590       0.003399      -0.017222      -0.004488       0.021710              1.989829       1.503809      -0.149659       0.070680       2.918328      -0.108563       1.547351          -0.000000
           73              H      13.023189      27.345684      17.772565       0.131127       1.112704 0.81694192E+01  0.79793421E+02                                 1.707408                            1.623142      -1.108842       2.362639                    0.997565       3.305557       8.924063       0.518534       1.209353      -0.726494      -0.005874      -0.035813      -0.002859       0.036404       0.009563       0.008696       0.008193      -0.015402      -0.005537      -0.013855      -0.005405       0.019260              1.726046       1.485355      -0.038703       0.107327       2.245104      -0.119302       1.447679           0.000001
           74              H       1.158610      18.005279       1.969491       0.075890       1.386341 0.98581893E+01  0.10066918E+03                                 1.946158                            1.751159      -1.232999       2.266690                    0.996311       3.690720      10.105772       0.514187       1.166501      -0.734898      -0.007205      -0.039467      -0.002776       0.040215       0.016025       0.013304       0.003150      -0.005257       0.009011      -0.020936      -0.000875       0.021811              2.066230       1.540753      -0.103840       0.074236       3.079895      -0.100816       1.578042           0.000001
           75              H      15.275365       7.912651      24.951257       0.130483       1.081694 0.77957889E+01  0.75168575E+02                                 1.669738                            1.581116      -0.933721       2.447691                    0.998780       3.232748       8.637770       0.528240       1.202537      -0.728387      -0.034681       0.011338       0.005918       0.036964      -0.001767      -0.009984      -0.005063       0.009317      -0.032760      -0.016557       0.002451       0.014107              1.695545       2.145979      -0.319443      -0.099877       1.599833      -0.064170       1.340824          -0.000002
           76              H       1.654577      17.999566      23.136287       0.080075       1.478665 0.11285802E+02  0.12075578E+03                                 2.130063                            1.949958      -1.450972       2.172517                    0.992499       4.039438      11.808222       0.453087       1.263425      -0.711162      -0.021690       0.025929       0.027832       0.043788       0.005133      -0.011840       0.008534      -0.044185      -0.003537      -0.028298       0.002839       0.025459              2.224425       2.373360      -0.228194      -0.614507       1.839753       0.214319       2.460162          -0.000001
           77              H      13.612657      14.779931       1.168076       0.081273       1.330363 0.10209940E+02  0.10561036E+03                                 1.936604                            1.820898      -1.074585       2.351596                    0.996916       3.659159      10.219689       0.486232       1.217809      -0.724062       0.032858       0.027052       0.022810       0.048288       0.008728       0.005919       0.010363       0.028986      -0.033418      -0.020511      -0.004104       0.024615              1.994989       1.726492       0.248981       0.203221       2.228414       0.452837       2.030062          -0.000000
           78              H       4.545005      15.965459      20.268477       0.133604       1.175654 0.85967390E+01  0.84736330E+02                                 1.757910                            1.656068      -0.942149       2.447853                    0.998500       3.237720       8.677418       0.519417       1.196339      -0.731109       0.024526      -0.017268      -0.022380       0.037424      -0.005656      -0.010534       0.004575      -0.016222      -0.028431      -0.017394       0.000324       0.017070              1.780787       1.820793      -0.207651      -0.451788       1.745235       0.210165       1.776334          -0.000101
           79              H      10.232360      13.375378       0.060237       0.087896       1.377077 0.10028580E+02  0.10259135E+03                                 1.948939                            1.781660      -0.890945       2.451481                    0.998458       3.441399       9.354561       0.504421       1.186975      -0.733544      -0.047586       0.000129      -0.000207       0.047587       0.003959       0.003052       0.016004       0.022805      -0.035721      -0.025005       0.005536       0.019469              2.038802       2.897865      -0.168539      -0.155653       1.627341       0.084467       1.591201           0.000000
           80              H       2.796926      21.209052       3.323517       0.078940       1.500071 0.11300863E+02  0.12066612E+03                                 2.124163                            1.930711      -1.489021       2.146877                    0.992827       4.052524      11.741397       0.463744       1.236955      -0.716661       0.024238       0.024484       0.025392       0.042798      -0.005401       0.011993       0.007360      -0.044105      -0.008065      -0.027996       0.002549       0.025447              2.234790       2.533666       0.266536       0.645086       1.824383       0.212161       2.346321          -0.000001
           81              H      18.978853       8.446526      23.605088       0.128903       1.111736 0.81747288E+01  0.79785549E+02                                 1.706116                            1.624205      -0.914069       2.456042                    0.998813       3.258123       8.766593       0.518580       1.210151      -0.727036       0.026126       0.021617      -0.013976       0.036677       0.000271      -0.005531      -0.008920       0.018104      -0.028593      -0.016813       0.001457       0.015356              1.719109       1.844602       0.273384      -0.269440       1.810797      -0.274419       1.501927          -0.000001
           82              H      11.409264      14.998271      21.944640       0.079654       1.332300 0.94688610E+01  0.95921985E+02                                 1.909051                            1.726437      -1.209516       2.279302                    0.996829       3.676095      10.093274       0.512213       1.180416      -0.731212      -0.008477       0.006964       0.038261       0.039802      -0.013204      -0.013906       0.003693      -0.012305      -0.003981      -0.020021      -0.000939       0.020960              2.004945       1.516032      -0.052688       0.167341       1.567029       0.078664       2.931773           0.000049
           83              H      11.773109      28.586478      16.350446       0.076164       1.485024 0.11257683E+02  0.12008014E+03                                 2.112218                            1.928994      -1.455050       2.164052                    0.992893       4.031533      11.671355       0.463276       1.239492      -0.716353      -0.023561      -0.026799      -0.024492       0.043280      -0.003379       0.011424       0.006877      -0.046363      -0.008743      -0.027811       0.001541       0.026270              2.217548       2.420678       0.270184       0.619999       1.828223       0.237718       2.403743           0.000000
           84              H      11.516995      14.346404      17.468761       0.126491       1.202974 0.91374417E+01  0.91694104E+02                                 1.794390                            1.714180      -1.109331       2.359861                    0.997118       3.395196       9.261677       0.506139       1.205923      -0.727709       0.004298      -0.007141      -0.034776       0.035761      -0.010403      -0.009753       0.008462      -0.010703       0.017670      -0.015645      -0.004261       0.019906              1.793670       1.551420      -0.126414       0.078788       1.541892       0.071862       2.287698           0.000124
           85              H      15.850605       9.718642       2.008777       0.151379       1.028575 0.74683251E+01  0.71653641E+02                                 1.657005                            1.582959      -0.951144       2.458116                    0.998885       3.167736       8.603157       0.507392       1.258193      -0.716065      -0.027594       0.017810      -0.024578       0.041021      -0.007306       0.000306      -0.010284       0.022288      -0.006334      -0.018287       0.003145       0.015141              1.670174       1.733377      -0.261130       0.273467       1.475783      -0.254248       1.801361          -0.000001
           86              H      14.486697      10.052824      19.705391       0.104367       1.358877 0.99489555E+01  0.10191944E+03                                 1.956410                            1.794393      -1.001539       2.411229                    0.997123       3.442915       9.469623       0.492649       1.213637      -0.727011       0.051250      -0.004278       0.001539       0.051452      -0.007838      -0.003882       0.017408       0.029422      -0.034456      -0.027815       0.003200       0.024615              2.042493       2.849067       0.198474       0.202232       1.650117       0.085493       1.628295           0.000001
           87              H      18.862992      21.971610      20.106098       0.070275       1.333166 0.92806949E+01  0.94041867E+02                                 1.938054                            1.727074      -1.219474       2.264333                    0.996727       3.849394      10.754979       0.501525       1.205237      -0.723577       0.026500       0.017578      -0.024637       0.040227      -0.015019      -0.013224      -0.008171       0.022675       0.001597      -0.026044       0.003681       0.022363              2.081694       2.055463       0.540391      -0.393003       2.311327      -0.574214       1.878293           0.000001
           88              H      15.897356      19.294347      22.353204       0.145113       1.057498 0.76310845E+01  0.73473771E+02                                 1.675570                            1.590175      -0.907275       2.472709                    0.999171       3.182504       8.605941       0.511947       1.242610      -0.719640      -0.027939      -0.024209       0.019992       0.042028       0.000257      -0.006688      -0.011277       0.017613      -0.029061      -0.019276       0.003215       0.016060              1.695708       1.768044       0.270753      -0.283706       1.805704      -0.297810       1.513376           0.000002
           89              H      18.629237      14.513527      17.277573       0.137518       1.192044 0.87710327E+01  0.86875644E+02                                 1.769948                            1.669889      -1.096518       2.377214                    0.997417       3.262540       8.760747       0.518684       1.192218      -0.731854       0.027780       0.007564       0.027267       0.039654       0.009139       0.005639       0.000027       0.026424      -0.016991      -0.013621      -0.006410       0.020031              1.784879       1.882491       0.138904       0.382130       1.423444       0.105020       2.048702           0.000252
           90              H      19.562224       8.249474       2.797097       0.133765       1.070023 0.77072044E+01  0.74149047E+02                                 1.663858                            1.576756      -0.916680       2.458964                    0.998916       3.212843       8.592669       0.526301       1.209660      -0.726855       0.034264      -0.004963      -0.009458       0.035891      -0.008657      -0.000493      -0.003995       0.022040       0.007651      -0.016120       0.003309       0.012811              1.688669       2.152623      -0.141700      -0.271015       1.325724      -0.037167       1.587661          -0.000000
           91              H       3.199391      14.767197      21.659168       0.081005       1.344854 0.94867378E+01  0.96069319E+02                                 1.915822                            1.724094      -1.209177       2.281328                    0.996496       3.660860      10.022700       0.514756       1.174996      -0.732657       0.007584      -0.041134      -0.004373       0.042056      -0.015274      -0.014510       0.003374      -0.002768       0.003533      -0.020120      -0.002373       0.022493              2.048759       1.540636       0.163024      -0.072616       3.048381      -0.076809       1.557261           0.000009
           92              H      15.596523      13.396874      14.116435       0.069444       2.433125 0.20121600E+02  0.24915628E+03                                 3.054619                            2.684088      -1.423513       2.183558                    0.991520       4.446872      14.052791       0.368413       1.342648      -0.699381      -0.026677      -0.025336      -0.006850       0.037423       0.017917      -0.018392      -0.003469       0.017486      -0.117277      -0.043808       0.000584       0.043224              3.185805       3.108101       0.497016       0.941457       2.484292       0.607795       3.965021           0.015523
           93              H      19.584583      19.850147      20.836801       0.138590       1.083170 0.78135028E+01  0.75367932E+02                                 1.674457                            1.586458      -0.935373       2.452429                    0.998825       3.185710       8.508460       0.525682       1.207932      -0.727710       0.033637      -0.014239      -0.006548       0.037109      -0.002656      -0.011146      -0.004455       0.005950      -0.032320      -0.017248       0.003735       0.013513              1.696853       2.141315      -0.279668      -0.145881       1.597986      -0.055742       1.351256           0.000006
           94              H      12.799597      13.091015      18.883023       0.082795       1.427260 0.10585798E+02  0.11132650E+03                                 2.062747                            1.873625      -1.467562       2.159420                    0.993343       4.004403      11.557398       0.468336       1.243578      -0.714885       0.020054      -0.030263      -0.022173       0.042540      -0.006968       0.008415       0.010399      -0.022489       0.059897      -0.025939       0.000793       0.025146              2.180128       2.309464      -0.674614      -0.202816       2.503400       0.192598       1.727520           0.000046
           95              H      15.283495       9.060044       4.242787       0.085443       1.403419 0.10508652E+02  0.11010568E+03                                 2.029880                            1.861384      -1.443882       2.175708                    0.993703       3.909473      11.193399       0.472811       1.236392      -0.717271      -0.047039       0.006091       0.005972       0.047806      -0.003834       0.011696      -0.012744       0.042588       0.001283      -0.027398      -0.000601       0.027999              2.129221       2.731426      -0.142053      -0.575996       1.686877       0.027285       1.969360           0.000001
           96              H      15.350573      21.400053      21.496790       0.077062       1.417091 0.10552206E+02  0.11045354E+03                                 2.028448                            1.853152      -1.409337       2.187741                    0.993938       3.902881      11.095745       0.479468       1.220422      -0.721058      -0.045814       0.005693       0.003916       0.046332       0.011164      -0.004998      -0.013972       0.023128      -0.059499      -0.027430      -0.000751       0.028181              2.137052       2.789877      -0.587507      -0.040299       1.967230      -0.040015       1.654049           0.000001
           97              H      19.521571       6.371941      24.361981       0.083180       1.414264 0.10308246E+02  0.10712908E+03                                 2.019056                            1.827089      -1.335397       2.225710                    0.994349       3.818846      10.771371       0.485308       1.214411      -0.722904       0.042368      -0.008096      -0.007549       0.043790       0.008614      -0.003977      -0.015265       0.021623      -0.056337      -0.027678       0.002442       0.025235              2.139687       2.791164      -0.642779      -0.094058       1.985299       0.009995       1.642597          -0.000001
           98              H      15.948172       5.917183      25.784100       0.078572       1.298588 0.90403064E+01  0.90943724E+02                                 1.903923                            1.705461      -1.167888       2.294851                    0.997291       3.753589      10.425633       0.504644       1.206512      -0.723888      -0.029195      -0.014013       0.022087       0.039199      -0.013229      -0.010572      -0.007425       0.027286      -0.003290      -0.023892       0.001904       0.021988              2.025216       2.018687       0.521958      -0.401409       2.234409      -0.534104       1.822552          -0.000001
           99              H      11.230391      16.198322      24.969590       0.127403       1.101580 0.78331919E+01  0.75062486E+02                                 1.639357                            1.544021      -1.021069       2.399726                    0.998241       3.191356       8.297895       0.560045       1.141298      -0.743445      -0.021273      -0.023004      -0.017451       0.035865       0.006844       0.004313       0.006860       0.019493      -0.025408      -0.014046      -0.003622       0.017668              1.671813       1.600790       0.231775       0.172288       1.802682       0.403187       1.611968           0.000001
          100              H      18.856894       7.648639       4.868730       0.078428       1.301020 0.90367817E+01  0.90856574E+02                                 1.906599                            1.705112      -1.152293       2.305849                    0.996975       3.722640      10.320831       0.504941       1.206489      -0.724233       0.027499      -0.022839       0.018692       0.040339      -0.012295      -0.010821      -0.010868       0.013543      -0.027722      -0.024357       0.005014       0.019343              2.035104       2.016843      -0.341838       0.551121       1.731253      -0.494159       2.357217           0.000003
          101              H      14.988761      13.464178      16.308542       0.126339       1.093205 0.78281281E+01  0.75417907E+02                                 1.667460                            1.573266      -0.950633       2.435138                    0.998600       3.236982       8.593046       0.536182       1.185708      -0.732322      -0.033195      -0.002580       0.010308       0.034854       0.004616       0.002773       0.007068       0.031356      -0.002820      -0.018424       0.000794       0.017629              1.688869       2.127869       0.168540      -0.285127       1.322939      -0.054298       1.615799          -0.000104
          102              H      10.248621      16.439415      20.624661       0.135979       1.172549 0.86070389E+01  0.84747668E+02                                 1.743975                            1.649084      -1.007002       2.418354                    0.998111       3.225595       8.601944       0.525012       1.184850      -0.733875      -0.015255       0.030649       0.015576       0.037612      -0.008923      -0.002467       0.009888      -0.007175       0.031204      -0.015394      -0.002291       0.017685              1.763337       1.648684      -0.437324      -0.093832       2.005157       0.222548       1.636168           0.000046
          103              H       2.827416      19.299243      21.701072       0.131883       1.104585 0.80527707E+01  0.78364170E+02                                 1.699608                            1.612050      -1.060695       2.385717                    0.997928       3.280790       8.838053       0.520105       1.210160      -0.726443      -0.007831       0.036654       0.003018       0.037602      -0.009640      -0.008897       0.007668      -0.013468      -0.004969      -0.013517      -0.005126       0.018643              1.729810       1.491392       0.022289      -0.101447       2.280124      -0.114650       1.417915           0.000027
          104              H      19.047963      14.762341      15.006896       0.082947       1.405848 0.10449102E+02  0.10786323E+03                                 1.976074                            1.820474      -0.779389       2.497234                    0.999326       3.426832       9.319430       0.498873       1.189382      -0.734080       0.043860       0.009319      -0.011354       0.046254       0.012173       0.004463      -0.003944       0.035294       0.038086      -0.028420       0.011020       0.017400              2.018989       2.495677       0.309645      -0.432164       1.672417      -0.145241       1.888872           0.000235
          105              H       9.921365      20.895933       6.636558       0.131448       1.132429 0.83208639E+01  0.81088263E+02                                 1.686400                            1.606612      -1.032790       2.400895                    0.997859       3.217085       8.483034       0.540296       1.163282      -0.738634      -0.035622      -0.002834       0.004898       0.036069      -0.006897      -0.009368       0.007599       0.015181      -0.021182      -0.013788      -0.005168       0.018957              1.701592       2.209019       0.129244       0.039356       1.469006       0.111886       1.426753           0.000001
          106              H      14.777365      28.585147      13.189307       0.142692       1.123994 0.82663438E+01  0.80498592E+02                                 1.684311                            1.607264      -1.122437       2.367895                    0.997121       3.192035       8.439218       0.536709       1.171905      -0.736595       0.039044      -0.000354       0.003543       0.039206       0.008078       0.009950       0.006902       0.016380      -0.018548      -0.012825      -0.007162       0.019988              1.699220       2.197723      -0.135118      -0.034875       1.460586       0.090148       1.439350           0.000000
          107              H      13.443947      19.399468       5.423959       0.136329       1.085555 0.76787939E+01  0.73408745E+02                                 1.641075                            1.543151      -1.066325       2.387349                    0.997870       3.172536       8.309643       0.550929       1.162935      -0.738037       0.022225      -0.026268      -0.015564       0.037764      -0.008018      -0.004650       0.005408       0.019635      -0.032315      -0.013870      -0.005486       0.019356              1.682295       1.570972      -0.218994      -0.144831       1.858284       0.423537       1.617630          -0.000000
          108              H      14.649309      19.546015       0.958556       0.135107       1.169556 0.85893712E+01  0.84587446E+02                                 1.746996                            1.652094      -0.930293       2.454212                    0.998713       3.224594       8.618988       0.521942       1.191624      -0.732334       0.023123       0.025069       0.013335       0.036619       0.010971       0.003706       0.007494       0.003555       0.031180      -0.016756       0.000386       0.016370              1.766868       1.784333       0.463943       0.144463       1.856742       0.193520       1.659530          -0.000001
          109              H      20.216737       3.666144      18.848976       0.135407       1.191974 0.87865314E+01  0.86973271E+02                                 1.763032                            1.665930      -1.015983       2.411494                    0.997929       3.255530       8.708235       0.522409       1.184479      -0.733842      -0.020692      -0.027746      -0.013238       0.037058       0.010224       0.004056       0.009157      -0.001041       0.029726      -0.015722      -0.001801       0.017523              1.783225       1.778835       0.475297       0.113398       1.910608       0.186621       1.660232          -0.000001
          110              H      10.992571      22.541700       7.741778       0.091453       1.303621 0.97161168E+01  0.99096735E+02                                 1.906199                            1.773838      -1.032982       2.382127                    0.997380       3.513152       9.689403       0.494508       1.214413      -0.725794      -0.032074       0.029478       0.016574       0.046609      -0.008383      -0.004945       0.009661       0.022370      -0.038993      -0.019366      -0.002910       0.022276              1.978265       1.709404      -0.300744      -0.200502       2.301108       0.470202       1.924282           0.000009
          111              H       1.510259       5.671260      21.876545       0.127840       1.127097 0.82995332E+01  0.81225177E+02                                 1.708240                            1.624915      -1.090364       2.366903                    0.997622       3.310769       8.889680       0.524602       1.192996      -0.730407       0.005802       0.008643       0.033578       0.035155       0.009914       0.008200       0.009365      -0.006228       0.014245      -0.012877      -0.006030       0.018907              1.729163       1.491414       0.098686      -0.039369       1.428446       0.076000       2.267628          -0.000001
          112              H      13.307760      18.302631       2.333533       0.083066       1.308466 0.92150302E+01  0.92694273E+02                                 1.884289                            1.701987      -1.203213       2.285104                    0.996915       3.635395       9.937847       0.516539       1.178818      -0.731652       0.006585       0.011828       0.039208       0.041480       0.014086       0.012392       0.005757      -0.005963      -0.000718      -0.017222      -0.004488       0.021710              1.989829       1.503810       0.044972      -0.159283       1.549411       0.120856       2.916268          -0.000000
          113              H      13.023189      22.047996      24.031986       0.131127       1.112704 0.81694222E+01  0.79793456E+02                                 1.707409                            1.623142      -1.108842       2.362639                    0.997565       3.305557       8.924063       0.518534       1.209353      -0.726494      -0.005874      -0.008740      -0.034848       0.036404       0.010157       0.007994       0.009452      -0.007890       0.017000      -0.013855      -0.005404       0.019260              1.726046       1.485355       0.099453      -0.055910       1.430569       0.017208       2.262215           0.000001
          114              H       1.158610       4.918439      17.432095       0.075890       1.386340 0.98581888E+01  0.10066917E+03                                 1.946157                            1.751159      -1.232999       2.266690                    0.996311       3.690720      10.105771       0.514188       1.166501      -0.734898      -0.007205      -0.009261      -0.038465       0.040215       0.015770       0.013606       0.002672      -0.008110       0.000453      -0.020936      -0.000875       0.021811              2.066230       1.540752       0.056052      -0.114681       1.586203       0.149514       3.071733           0.000001
          115              H      15.275365      25.915923       3.679701       0.130483       1.081694 0.77957911E+01  0.75168597E+02                                 1.669737                            1.581115      -0.933721       2.447691                    0.998780       3.232749       8.637771       0.528240       1.202536      -0.728388      -0.034681       0.007711       0.010204       0.036964      -0.010139      -0.000093      -0.002876       0.022369       0.006396      -0.016557       0.002451       0.014107              1.695545       2.145978      -0.151303      -0.298540       1.326978      -0.018442       1.613678          -0.000002
          116              H       1.654577      25.793151      13.927866       0.080075       1.478665 0.11285800E+02  0.12075575E+03                                 2.130063                            1.949958      -1.450972       2.172517                    0.992499       4.039438      11.808223       0.453087       1.263425      -0.711162      -0.021690       0.031735       0.020972       0.043788      -0.010829       0.007019       0.011958      -0.023758       0.057743      -0.028298       0.002839       0.025459              2.224425       2.373360      -0.643772      -0.123484       2.513086       0.101473       1.786828          -0.000001
          117              H      13.612657       3.594939      14.383573       0.081273       1.330363 0.10209945E+02  0.10561042E+03                                 1.936605                            1.820898      -1.074585       2.351596                    0.996916       3.659159      10.219689       0.486232       1.217809      -0.724062       0.032858       0.026968       0.022910       0.048288       0.007280       0.007630       0.010158       0.027763      -0.037088      -0.020511      -0.004104       0.024615              1.994990       1.726492       0.241579       0.211967       2.183119       0.460429       2.075359          -0.000000
          118              H       4.545005      22.628575      12.395749       0.133604       1.175654 0.85967405E+01  0.84736342E+02                                 1.757910                            1.656068      -0.942149       2.447853                    0.998500       3.237721       8.677418       0.519417       1.196338      -0.731109       0.024526      -0.024926      -0.013332       0.037424      -0.011324      -0.003837       0.007964       0.004003       0.032245      -0.017394       0.000324       0.017070              1.780786       1.820792      -0.479895      -0.130120       1.844003       0.193612       1.677564          -0.000101
          119              H      10.232360       2.270183      13.181450       0.087896       1.377077 0.10028581E+02  0.10259137E+03                                 1.948939                            1.781660      -0.890945       2.451481                    0.998458       3.441399       9.354561       0.504421       1.186975      -0.733544      -0.047586      -0.000183       0.000161       0.047587       0.003664       0.003401       0.016183       0.023869      -0.032530      -0.025005       0.005536       0.019469              2.038802       2.897865      -0.181369      -0.140493       1.619727       0.085743       1.598816           0.000000
          120              H       2.796926       6.783382      20.367999       0.078940       1.500071 0.11300865E+02  0.12066615E+03                                 2.124163                            1.930711      -1.489021       2.146877                    0.992827       4.052524      11.741397       0.463744       1.236955      -0.716661       0.024238       0.029090       0.019950       0.042798       0.010935      -0.007309       0.011210      -0.021132       0.060853      -0.027996       0.002549       0.025447              2.234790       2.533666       0.680268       0.156245       2.401232       0.115485       1.769472          -0.000001
          121              H      18.978853      24.676513       4.428737       0.128903       1.111735 0.81747201E+01  0.79785437E+02                                 1.706115                            1.624203      -0.914069       2.456042                    0.998813       3.258121       8.766584       0.518580       1.210150      -0.727036       0.026126      -0.010210       0.023630       0.036677      -0.005410       0.001182      -0.007578       0.026113      -0.004564      -0.016813       0.001457       0.015356              1.719107       1.844601      -0.220547       0.314157       1.420896      -0.209074       1.891824          -0.000001
          122              H      11.409264      24.121820      11.164817       0.079654       1.332300 0.94688581E+01  0.95921953E+02                                 1.909051                            1.726437      -1.209517       2.279302                    0.996829       3.676095      10.093275       0.512213       1.180417      -0.731212      -0.008477       0.038885       0.000544       0.039802      -0.015897      -0.010724       0.004819      -0.005588       0.016168      -0.020021      -0.000939       0.020960              2.004945       1.516032       0.156331      -0.079623       2.920135      -0.148106       1.578667           0.000049
          123              H      11.773109      20.850524      25.490772       0.076164       1.485024 0.11257680E+02  0.12008010E+03                                 2.112218                            1.928993      -1.455050       2.164052                    0.992893       4.031533      11.671355       0.463276       1.239492      -0.716353      -0.023561      -0.028585      -0.022382       0.043280       0.010708      -0.005221       0.010993      -0.021805       0.064932      -0.027811       0.001541       0.026270              2.217548       2.420678       0.656130       0.163990       2.465522       0.130911       1.766443           0.000000
          124              H      11.516995      19.599760      11.261720       0.126491       1.202974 0.91374458E+01  0.91694155E+02                                 1.794390                            1.714180      -1.109331       2.359861                    0.997118       3.395196       9.261677       0.506139       1.205923      -0.727709       0.004298      -0.035478      -0.001295       0.035761      -0.011338      -0.008648       0.007431      -0.016850      -0.000770      -0.015645      -0.004261       0.019906              1.793671       1.551420       0.056810      -0.137698       2.290753      -0.053641       1.538839           0.000124
          125              H      15.850605       3.587511       9.252943       0.151379       1.028575 0.74683252E+01  0.71653642E+02                                 1.657005                            1.582959      -0.951144       2.458116                    0.998885       3.167736       8.603157       0.507392       1.258193      -0.716065      -0.027594      -0.021296       0.021628       0.041021      -0.000906      -0.007256      -0.011023       0.017882      -0.019553      -0.018287       0.003145       0.015141              1.670174       1.733377       0.226544      -0.302739       1.709575      -0.293430       1.567569          -0.000001
          126              H      14.486697      21.095953       6.657510       0.104367       1.358877 0.99489532E+01  0.10191942E+03                                 1.956410                            1.794393      -1.001539       2.411229                    0.997123       3.442914       9.469622       0.492649       1.213638      -0.727011       0.051250       0.000811      -0.004474       0.051452      -0.005124      -0.007089       0.016867       0.026195      -0.044138      -0.027815       0.003200       0.024615              2.042493       2.849068       0.232255       0.162317       1.656764       0.084379       1.621648           0.000001
          127              H      18.862992      23.461169      18.346127       0.070275       1.333166 0.92806911E+01  0.94041818E+02                                 1.938054                            1.727073      -1.219474       2.264333                    0.996727       3.849394      10.754978       0.501526       1.205237      -0.723577       0.026500      -0.021393       0.021409       0.040227      -0.015525      -0.012627      -0.009702       0.013535      -0.025825      -0.026044       0.003681       0.022363              2.081694       2.055463      -0.298278       0.597916       1.702913      -0.472248       2.486705           0.000001
          128              H      15.897356      25.234850      15.334272       0.145113       1.057497 0.76310843E+01  0.73473767E+02                                 1.675569                            1.590175      -0.907275       2.472709                    0.999171       3.182504       8.605940       0.511947       1.242610      -0.719640      -0.027939       0.015716      -0.027180       0.042028      -0.006553       0.001359      -0.009728       0.026858      -0.001328      -0.019276       0.003215       0.016060              1.695708       1.768044      -0.235051       0.313922       1.424268      -0.233885       1.894812           0.000002
          129              H      18.629237      19.438825      11.458145       0.137518       1.192044 0.87710347E+01  0.86875668E+02                                 1.769949                            1.669889      -1.096518       2.377214                    0.997417       3.262540       8.760747       0.518684       1.192218      -0.731854       0.027780       0.028142       0.002953       0.039654       0.007072       0.008082      -0.000744       0.021827      -0.030780      -0.013621      -0.006410       0.020031              1.784879       1.882491       0.399833       0.073833       2.065860      -0.002643       1.406287           0.000252
          130              H      19.562224       4.122154       7.673683       0.133765       1.070023 0.77072058E+01  0.74149064E+02                                 1.663858                            1.576756      -0.916680       2.458964                    0.998916       3.212843       8.592669       0.526301       1.209660      -0.726855       0.034264      -0.010148      -0.003332       0.035891      -0.001917      -0.008456      -0.006197       0.008902      -0.031762      -0.016120       0.003309       0.012811              1.688669       2.152623      -0.290709      -0.094956       1.568388      -0.077835       1.344997          -0.000000
          131              H       3.199391      23.802082      10.984105       0.081005       1.344854 0.94867460E+01  0.96069420E+02                                 1.915822                            1.724095      -1.209177       2.281328                    0.996496       3.660860      10.022700       0.514756       1.174996      -0.732657       0.007584      -0.011112      -0.039846       0.042056      -0.016835      -0.012666       0.003127      -0.004240      -0.000882      -0.020120      -0.002373       0.022493              2.048760       1.540637      -0.044671       0.172784       1.572956       0.170460       3.032686           0.000009
          132              H      15.596523      16.136598      10.879345       0.069444       2.433126 0.20121604E+02  0.24915635E+03                                 3.054619                            2.684088      -1.423513       2.183559                    0.991520       4.446872      14.052791       0.368413       1.342648      -0.699381      -0.026677      -0.010943      -0.023855       0.037423      -0.015178       0.020711       0.004854       0.067149       0.031713      -0.043808       0.000584       0.043224              3.185806       3.108103       1.010659       0.334570       4.122726       0.333207       2.326588           0.015523
          133              H      19.584583      23.831170      16.133068       0.138590       1.083170 0.78135034E+01  0.75367938E+02                                 1.674457                            1.586458      -0.935373       2.452429                    0.998825       3.185709       8.508457       0.525682       1.207932      -0.727710       0.033637      -0.008811      -0.012960       0.037109      -0.011431      -0.000778      -0.002063       0.020227       0.010512      -0.017248       0.003735       0.013513              1.696853       2.141314      -0.190100      -0.251710       1.339824      -0.012476       1.609419           0.000006
          134              H      12.799597      20.787070       9.789839       0.082795       1.427260 0.10585793E+02  0.11132645E+03                                 2.062747                            1.873625      -1.467562       2.159420                    0.993343       4.004403      11.557398       0.468337       1.243578      -0.714885       0.020054      -0.026870      -0.026182       0.042540       0.007148      -0.008263       0.006781      -0.044072      -0.004853      -0.025939       0.000793       0.025146              2.180127       2.309464      -0.311531      -0.631813       1.811509       0.308553       2.419410           0.000046
          135              H      15.283495       5.681937       8.234150       0.085443       1.403420 0.10508657E+02  0.11010574E+03                                 2.029880                            1.861384      -1.443882       2.175708                    0.993703       3.909473      11.193398       0.472811       1.236392      -0.717271      -0.047039       0.006896       0.005020       0.047806       0.010901      -0.005714      -0.015624       0.025407      -0.050261      -0.027398      -0.000601       0.027999              2.129221       2.731426      -0.591554      -0.044893       1.970540      -0.020254       1.685699           0.000001
          136              H      15.350573      24.738261      17.552569       0.077062       1.417091 0.10552209E+02  0.11045358E+03                                 2.028448                            1.853152      -1.409337       2.187741                    0.993938       3.902881      11.095745       0.479468       1.220422      -0.721058      -0.045814       0.004803       0.004967       0.046332      -0.003084       0.011837      -0.010245       0.045372       0.007233      -0.027430      -0.000751       0.028181              2.137052       2.789877      -0.136851      -0.572766       1.649559       0.013224       1.971720           0.000001
          137              H      19.521571      25.080093       2.257582       0.083180       1.414264 0.10308245E+02  0.10712907E+03                                 2.019056                            1.827088      -1.335397       2.225710                    0.994349       3.818846      10.771371       0.485308       1.214411      -0.722904       0.042368      -0.008784      -0.006737       0.043790      -0.002499       0.009153      -0.011601       0.043483       0.009241      -0.027678       0.002442       0.025235              2.139686       2.791164      -0.199008      -0.618390       1.655219       0.065314       1.972677          -0.000001
          138              H      15.948172      26.407486       1.574022       0.078572       1.298588 0.90402993E+01  0.90943637E+02                                 1.903922                            1.705460      -1.167888       2.294851                    0.997291       3.753589      10.425633       0.504644       1.206512      -0.723888      -0.029195       0.019467      -0.017471       0.039199      -0.012613      -0.011300      -0.008976       0.018037      -0.031038      -0.023892       0.001904       0.021988              2.025215       2.018687      -0.309615       0.581126       1.659670      -0.437782       2.397288          -0.000001
          139              H      11.230391      27.303517      11.848377       0.127403       1.101580 0.78331924E+01  0.75062491E+02                                 1.639357                            1.544021      -1.021069       2.399726                    0.998241       3.191356       8.297895       0.560045       1.141298      -0.743445      -0.021273      -0.021013      -0.019803       0.035865       0.005385       0.006037       0.006967       0.020133      -0.023487      -0.014046      -0.003622       0.017668              1.671813       1.600790       0.208228       0.200110       1.748628       0.412246       1.666022           0.000001
          140              H      18.856894       6.065982       6.738699       0.078428       1.301020 0.90367798E+01  0.90856550E+02                                 1.906598                            1.705112      -1.152293       2.305849                    0.996975       3.722640      10.320831       0.504941       1.206489      -0.724233       0.027499       0.014660      -0.025615       0.040339      -0.012704      -0.010338      -0.009119       0.023982       0.003595      -0.024357       0.005014       0.019343              2.035104       2.016843       0.487039      -0.428229       2.179006      -0.569199       1.909463           0.000003
          141              H      14.988761      18.309678      10.583398       0.126339       1.093205 0.78281274E+01  0.75417902E+02                                 1.667460                            1.573266      -0.950633       2.435138                    0.998600       3.236982       8.593047       0.536181       1.185708      -0.732321      -0.033195       0.009740      -0.004248       0.034854       0.003498       0.004094       0.004356       0.015173      -0.051369      -0.018424       0.000794       0.017629              1.688869       2.127869      -0.253347       0.213349       1.590095      -0.099071       1.348642          -0.000104
          142              H      10.248621      23.058200      12.804313       0.135979       1.172550 0.86070443E+01  0.84747729E+02                                 1.743975                            1.649084      -1.007002       2.418354                    0.998111       3.225596       8.601945       0.525012       1.184849      -0.733875      -0.015255       0.020428       0.027653       0.037612      -0.003907      -0.008392       0.007389      -0.022085      -0.013527      -0.015394      -0.002291       0.017685              1.763337       1.648685      -0.164826      -0.415800       1.718805       0.270538       1.922520           0.000046
          143              H       2.827416      24.592497      15.446889       0.131883       1.104584 0.80527629E+01  0.78364078E+02                                 1.699607                            1.612049      -1.060695       2.385717                    0.997928       3.280790       8.838053       0.520105       1.210160      -0.726443      -0.007831       0.009035       0.035651       0.037602      -0.010368      -0.008036       0.008751      -0.007001       0.014431      -0.013517      -0.005126       0.018643              1.729809       1.491391      -0.096368       0.038751       1.404091       0.032166       2.293946           0.000027
          144              H      19.047963      17.240506      12.078849       0.082947       1.405847 0.10449094E+02  0.10786311E+03                                 1.976074                            1.820474      -0.779389       2.497234                    0.999326       3.426831       9.319427       0.498873       1.189382      -0.734080       0.043860      -0.009658       0.011068       0.046254       0.006414       0.011268      -0.009710       0.000892      -0.065119      -0.028420       0.011020       0.017400              2.018988       2.495677      -0.375039       0.376816       1.835605      -0.172590       1.725683           0.000235
          145              H      20.084615      10.048610      19.553488       0.131448       1.132429 0.83208657E+01  0.81088287E+02                                 1.686400                            1.606612      -1.032790       2.400895                    0.997859       3.217085       8.483035       0.540296       1.163282      -0.738634      -0.035622       0.002834      -0.004898       0.036069       0.006897       0.009368       0.007599       0.015181      -0.021182      -0.013788      -0.005168       0.018957              1.701593       2.209020      -0.129244      -0.039356       1.469006       0.111886       1.426753           0.000001
          146              H       4.614116       2.359396      13.000739       0.142692       1.123994 0.82663483E+01  0.80498641E+02                                 1.684311                            1.607264      -1.122437       2.367896                    0.997121       3.192035       8.439216       0.536709       1.171904      -0.736595       0.039044       0.000354      -0.003543       0.039206      -0.008078      -0.009950       0.006902       0.016380      -0.018548      -0.012825      -0.007162       0.019988              1.699220       2.197723       0.135118       0.034875       1.460586       0.090148       1.439350           0.000000
          147              H       3.280697      11.545075      20.766087       0.136329       1.085555 0.76787920E+01  0.73408727E+02                                 1.641075                            1.543152      -1.066324       2.387349                    0.997870       3.172535       8.309642       0.550929       1.162936      -0.738036       0.022225       0.026268       0.015564       0.037764       0.008018       0.004650       0.005408       0.019635      -0.032315      -0.013870      -0.005486       0.019356              1.682296       1.570972       0.218994       0.144831       1.858284       0.423537       1.617631          -0.000000
          148              H       4.486059      11.398528      25.231490       0.135106       1.169556 0.85893742E+01  0.84587478E+02                                 1.746996                            1.652094      -0.930293       2.454212                    0.998713       3.224595       8.618989       0.521942       1.191624      -0.732334       0.023123      -0.025069      -0.013335       0.036619      -0.010971      -0.003706       0.007494       0.003555       0.031180      -0.016756       0.000386       0.016370              1.766868       1.784333      -0.463943      -0.144463       1.856742       0.193520       1.659530          -0.000001
          149              H      10.053487      27.278399       7.341070       0.135407       1.191973 0.87865301E+01  0.86973250E+02                                 1.763031                            1.665929      -1.015983       2.411494                    0.997929       3.255530       8.708233       0.522409       1.184478      -0.733842      -0.020692       0.027746       0.013238       0.037058      -0.010224      -0.004056       0.009157      -0.001041       0.029726      -0.015722      -0.001801       0.017523              1.783224       1.778835      -0.475297      -0.113398       1.910607       0.186621       1.660231          -0.000001
          150              H       0.829321       8.402843      18.448268       0.091453       1.303621 0.97161171E+01  0.99096741E+02                                 1.906199                            1.773838      -1.032982       2.382128                    0.997380       3.513152       9.689404       0.494508       1.214413      -0.725794      -0.032074      -0.029478      -0.016574       0.046609       0.008383       0.004945       0.009661       0.022370      -0.038993      -0.019366      -0.002910       0.022276              1.978265       1.709404       0.300744       0.200502       2.301109       0.470202       1.924282           0.000009
          151              H      11.673509      25.273283       4.313501       0.127840       1.127097 0.82995335E+01  0.81225183E+02                                 1.708240                            1.624916      -1.090364       2.366903                    0.997622       3.310769       8.889681       0.524602       1.192996      -0.730407       0.005802      -0.008643      -0.033578       0.035155      -0.009914      -0.008200       0.009365      -0.006228       0.014245      -0.012877      -0.006030       0.018907              1.729163       1.491415      -0.098686       0.039369       1.428446       0.076000       2.267628          -0.000001
          152              H       3.144510      12.641912      23.856513       0.083066       1.308466 0.92150302E+01  0.92694273E+02                                 1.884289                            1.701987      -1.203213       2.285104                    0.996915       3.635395       9.937847       0.516539       1.178818      -0.731652       0.006585      -0.011828      -0.039208       0.041480      -0.014086      -0.012392       0.005757      -0.005963      -0.000718      -0.017222      -0.004488       0.021710              1.989829       1.503810      -0.044972       0.159283       1.549411       0.120856       2.916268          -0.000000
          153              H       2.859939       8.896547       2.158060       0.131127       1.112704 0.81694220E+01  0.79793452E+02                                 1.707408                            1.623142      -1.108841       2.362639                    0.997565       3.305557       8.924062       0.518534       1.209352      -0.726494      -0.005874       0.008740       0.034848       0.036404      -0.010157      -0.007994       0.009452      -0.007890       0.017000      -0.013855      -0.005404       0.019260              1.726046       1.485355      -0.099453       0.055910       1.430568       0.017208       2.262215           0.000001
          154              H      11.321860      26.026104       8.757951       0.075890       1.386340 0.98581845E+01  0.10066912E+03                                 1.946157                            1.751159      -1.232999       2.266690                    0.996311       3.690719      10.105769       0.514187       1.166501      -0.734898      -0.007205       0.009261       0.038465       0.040215      -0.015770      -0.013606       0.002672      -0.008110       0.000453      -0.020936      -0.000875       0.021811              2.066229       1.540752      -0.056052       0.114681       1.586203       0.149514       3.071733           0.000001
          155              H       5.112115       5.028620      22.510345       0.130483       1.081694 0.77957886E+01  0.75168569E+02                                 1.669737                            1.581115      -0.933721       2.447691                    0.998780       3.232748       8.637769       0.528240       1.202537      -0.728387      -0.034681      -0.007711      -0.010204       0.036964       0.010139       0.000093      -0.002876       0.022369       0.006396      -0.016557       0.002451       0.014107              1.695545       2.145978       0.151303       0.298540       1.326978      -0.018442       1.613678          -0.000002
          156              H      11.817827       5.151392      12.262180       0.080075       1.478665 0.11285800E+02  0.12075575E+03                                 2.130063                            1.949958      -1.450972       2.172517                    0.992499       4.039438      11.808223       0.453087       1.263425      -0.711162      -0.021690      -0.031735      -0.020972       0.043788       0.010829      -0.007019       0.011958      -0.023758       0.057743      -0.028298       0.002839       0.025459              2.224425       2.373360       0.643772       0.123484       2.513086       0.101473       1.786828          -0.000001
          157              H       3.449407      27.349604      11.806473       0.081273       1.330363 0.10209943E+02  0.10561040E+03                                 1.936604                            1.820898      -1.074585       2.351596                    0.996916       3.659159      10.219687       0.486232       1.217809      -0.724062       0.032858      -0.026968      -0.022910       0.048288      -0.007280      -0.007630       0.010158       0.027763      -0.037088      -0.020511      -0.004104       0.024615              1.994989       1.726491      -0.241579      -0.211967       2.183118       0.460429       2.075358          -0.000000
          158              H      14.708255       8.315968      13.794297       0.133604       1.175654 0.85967370E+01  0.84736307E+02                                 1.757910                            1.656068      -0.942149       2.447853                    0.998500       3.237720       8.677418       0.519417       1.196339      -0.731109       0.024526       0.024926       0.013332       0.037424       0.011324       0.003837       0.007964       0.004003       0.032245      -0.017394       0.000324       0.017070              1.780787       1.820792       0.479895       0.130120       1.844004       0.193612       1.677564          -0.000101
          159              H       0.069110      28.674360      13.008596       0.087896       1.377077 0.10028580E+02  0.10259135E+03                                 1.948939                            1.781660      -0.890945       2.451481                    0.998458       3.441399       9.354561       0.504421       1.186975      -0.733544      -0.047586       0.000183      -0.000161       0.047587      -0.003664      -0.003401       0.016183       0.023869      -0.032530      -0.025005       0.005536       0.019469              2.038802       2.897865       0.181369       0.140493       1.619726       0.085743       1.598816           0.000000
          160              H      12.960176      24.161161       5.822047       0.078940       1.500071 0.11300865E+02  0.12066615E+03                                 2.124163                            1.930711      -1.489021       2.146877                    0.992827       4.052524      11.741398       0.463744       1.236956      -0.716661       0.024238      -0.029090      -0.019950       0.042798      -0.010935       0.007309       0.011210      -0.021132       0.060853      -0.027996       0.002549       0.025447              2.234790       2.533667      -0.680268      -0.156245       2.401233       0.115485       1.769472          -0.000001
          161              H       8.815603       6.268030      21.761309       0.128903       1.111735 0.81747189E+01  0.79785422E+02                                 1.706114                            1.624203      -0.914069       2.456042                    0.998813       3.258121       8.766584       0.518580       1.210150      -0.727036       0.026126       0.010210      -0.023630       0.036677       0.005410      -0.001182      -0.007578       0.026113      -0.004564      -0.016813       0.001457       0.015356              1.719107       1.844601       0.220547      -0.314157       1.420896      -0.209074       1.891824          -0.000001
          162              H       1.246014       6.822723      15.025229       0.079654       1.332300 0.94688580E+01  0.95921954E+02                                 1.909051                            1.726438      -1.209517       2.279302                    0.996829       3.676095      10.093276       0.512213       1.180417      -0.731212      -0.008477      -0.038885      -0.000544       0.039802       0.015897       0.010724       0.004819      -0.005588       0.016168      -0.020021      -0.000939       0.020960              2.004945       1.516032      -0.156331       0.079623       2.920135      -0.148106       1.578667           0.000049
          163              H       1.609859      10.094019       0.699274       0.076164       1.485024 0.11257680E+02  0.12008010E+03                                 2.112218                            1.928993      -1.455050       2.164052                    0.992893       4.031533      11.671354       0.463276       1.239492      -0.716354      -0.023561       0.028585       0.022382       0.043280      -0.010708       0.005221       0.010993      -0.021805       0.064932      -0.027811       0.001541       0.026270              2.217548       2.420678      -0.656130      -0.163990       2.465522       0.130911       1.766443           0.000000
          164              H       1.353745      11.344783      14.928326       0.126491       1.202974 0.91374437E+01  0.91694124E+02                                 1.794390                            1.714180      -1.109330       2.359861                    0.997118       3.395196       9.261675       0.506139       1.205922      -0.727709       0.004298       0.035478       0.001295       0.035761       0.011338       0.008648       0.007431      -0.016850      -0.000770      -0.015645      -0.004261       0.019906              1.793670       1.551419      -0.056810       0.137698       2.290752      -0.053641       1.538838           0.000124
          165              H       5.687355      27.357032      16.937103       0.151379       1.028575 0.74683252E+01  0.71653639E+02                                 1.657005                            1.582959      -0.951144       2.458116                    0.998885       3.167736       8.603156       0.507392       1.258193      -0.716065      -0.027594       0.021296      -0.021628       0.041021       0.000906       0.007256      -0.011023       0.017882      -0.019553      -0.018287       0.003145       0.015141              1.670173       1.733376      -0.226544       0.302739       1.709575      -0.293430       1.567569          -0.000001
          166              H       4.323447       9.848590      19.532536       0.104367       1.358877 0.99489512E+01  0.10191939E+03                                 1.956410                            1.794393      -1.001539       2.411229                    0.997123       3.442914       9.469621       0.492649       1.213638      -0.727011       0.051250      -0.000811       0.004474       0.051452       0.005124       0.007089       0.016867       0.026195      -0.044138      -0.027815       0.003200       0.024615              2.042493       2.849067      -0.232255      -0.162317       1.656764       0.084379       1.621648           0.000001
          167              H       8.699742       7.483374       7.843919       0.070275       1.333166 0.92806953E+01  0.94041866E+02                                 1.938053                            1.727073      -1.219474       2.264333                    0.996727       3.849395      10.754979       0.501526       1.205236      -0.723577       0.026500       0.021393      -0.021409       0.040227       0.015525       0.012627      -0.009702       0.013535      -0.025825      -0.026044       0.003681       0.022363              2.081694       2.055463       0.298278      -0.597916       1.702913      -0.472248       2.486705           0.000001
          168              H       5.734106       5.709693      10.855774       0.145113       1.057497 0.76310844E+01  0.73473771E+02                                 1.675569                            1.590175      -0.907276       2.472709                    0.999171       3.182504       8.605941       0.511947       1.242610      -0.719640      -0.027939      -0.015716       0.027180       0.042028       0.006553      -0.001359      -0.009728       0.026858      -0.001328      -0.019276       0.003215       0.016060              1.695708       1.768044       0.235052      -0.313922       1.424269      -0.233885       1.894812           0.000002
          169              H       8.465987      11.505718      14.731901       0.137518       1.192045 0.87710402E+01  0.86875711E+02                                 1.769946                            1.669887      -1.096518       2.377214                    0.997417       3.262544       8.760749       0.518686       1.192215      -0.731855       0.027780      -0.028142      -0.002953       0.039654      -0.007072      -0.008082      -0.000744       0.021827      -0.030780      -0.013621      -0.006410       0.020031              1.784877       1.882489      -0.399832      -0.073833       2.065857      -0.002643       1.406285           0.000252
          170              H       9.398974      26.822389      18.516363       0.133765       1.070023 0.77072081E+01  0.74149087E+02                                 1.663858                            1.576756      -0.916680       2.458964                    0.998916       3.212844       8.592670       0.526301       1.209659      -0.726856       0.034264       0.010148       0.003332       0.035891       0.001917       0.008456      -0.006197       0.008902      -0.031762      -0.016120       0.003309       0.012811              1.688669       2.152622       0.290709       0.094956       1.568388      -0.077835       1.344997          -0.000000
          171              H      13.362641       7.142461      15.205941       0.081005       1.344855 0.94867489E+01  0.96069451E+02                                 1.915822                            1.724095      -1.209177       2.281328                    0.996496       3.660861      10.022701       0.514757       1.174995      -0.732657       0.007584       0.011112       0.039846       0.042056       0.016835       0.012666       0.003127      -0.004240      -0.000882      -0.020120      -0.002373       0.022493              2.048759       1.540637       0.044671      -0.172784       1.572956       0.170460       3.032685           0.000009
          172              H       5.433273      14.807945      15.310701       0.069444       2.433075 0.20121102E+02  0.24914844E+03                                 3.054574                            2.684052      -1.423493       2.183569                    0.991521       4.446821      14.052560       0.368416       1.342646      -0.699382      -0.026677       0.010944       0.023855       0.037423       0.015177      -0.020710       0.004854       0.067146       0.031709      -0.043806       0.000583       0.043223              3.185756       3.108056      -1.010639      -0.334563       4.122655       0.333201       2.326558           0.015523
          173              H       9.421333       7.113373      10.056978       0.138590       1.083170 0.78135073E+01  0.75367984E+02                                 1.674457                            1.586458      -0.935373       2.452429                    0.998825       3.185710       8.508460       0.525682       1.207932      -0.727710       0.033637       0.008811       0.012960       0.037109       0.011431       0.000778      -0.002063       0.020227       0.010512      -0.017248       0.003735       0.013513              1.696853       2.141315       0.190100       0.251710       1.339824      -0.012476       1.609420           0.000006
          174              H       2.636347      10.157473      16.400207       0.082795       1.427260 0.10585793E+02  0.11132645E+03                                 2.062747                            1.873625      -1.467562       2.159420                    0.993343       4.004403      11.557398       0.468337       1.243578      -0.714885       0.020054       0.026870       0.026182       0.042540      -0.007148       0.008263       0.006781      -0.044072      -0.004853      -0.025939       0.000793       0.025146              2.180127       2.309464       0.311531       0.631813       1.811508       0.308553       2.419410           0.000046
          175              H       5.120245      25.262606      17.955896       0.085443       1.403420 0.10508657E+02  0.11010574E+03                                 2.029880                            1.861384      -1.443882       2.175708                    0.993703       3.909473      11.193399       0.472811       1.236392      -0.717271      -0.047039      -0.006897      -0.005020       0.047806      -0.010901       0.005714      -0.015624       0.025407      -0.050261      -0.027398      -0.000601       0.027999              2.129222       2.731426       0.591554       0.044893       1.970540      -0.020254       1.685699           0.000001
          176              H       5.187323       6.206282       8.637477       0.077062       1.417091 0.10552203E+02  0.11045350E+03                                 2.028448                            1.853152      -1.409336       2.187742                    0.993938       3.902880      11.095741       0.479468       1.220422      -0.721058      -0.045814      -0.004803      -0.004967       0.046332       0.003084      -0.011837      -0.010245       0.045372       0.007233      -0.027430      -0.000751       0.028181              2.137051       2.789876       0.136851       0.572766       1.649558       0.013224       1.971720           0.000001
          177              H       9.358321       5.864450      23.932464       0.083180       1.414264 0.10308244E+02  0.10712905E+03                                 2.019056                            1.827088      -1.335397       2.225710                    0.994349       3.818846      10.771371       0.485308       1.214411      -0.722904       0.042368       0.008784       0.006737       0.043790       0.002499      -0.009153      -0.011601       0.043483       0.009241      -0.027678       0.002442       0.025235              2.139686       2.791163       0.199008       0.618390       1.655219       0.065314       1.972677          -0.000001
          178              H       5.784922       4.537057      24.616024       0.078572       1.298588 0.90402997E+01  0.90943639E+02                                 1.903922                            1.705460      -1.167888       2.294851                    0.997291       3.753589      10.425632       0.504644       1.206512      -0.723888      -0.029195      -0.019467       0.017471       0.039199       0.012613       0.011300      -0.008976       0.018037      -0.031038      -0.023892       0.001904       0.021988              2.025215       2.018687       0.309615      -0.581126       1.659670      -0.437782       2.397288          -0.000001
          179              H       1.067141       3.641026      14.341669       0.127403       1.101580 0.78331929E+01  0.75062500E+02                                 1.639358                            1.544021      -1.021069       2.399726                    0.998241       3.191356       8.297896       0.560045       1.141298      -0.743445      -0.021273       0.021013       0.019803       0.035865      -0.005385      -0.006037       0.006967       0.020133      -0.023487      -0.014046      -0.003622       0.017668              1.671814       1.600790      -0.208228      -0.200110       1.748629       0.412246       1.666022           0.000001
          180              H       8.693644      24.878561      19.451347       0.078428       1.301020 0.90367807E+01  0.90856564E+02                                 1.906599                            1.705112      -1.152293       2.305849                    0.996975       3.722640      10.320832       0.504941       1.206489      -0.724233       0.027499      -0.014660       0.025615       0.040339       0.012704       0.010338      -0.009119       0.023982       0.003595      -0.024357       0.005014       0.019343              2.035104       2.016843      -0.487039       0.428229       2.179007      -0.569199       1.909463           0.000003
          181              H       4.825511      12.634865      15.606648       0.126339       1.093206 0.78281362E+01  0.75418008E+02                                 1.667461                            1.573267      -0.950634       2.435137                    0.998600       3.236983       8.593051       0.536181       1.185708      -0.732321      -0.033195      -0.009740       0.004248       0.034854      -0.003498      -0.004094       0.004356       0.015173      -0.051369      -0.018424       0.000794       0.017629              1.688870       2.127871       0.253347      -0.213349       1.590096      -0.099071       1.348643          -0.000104
          182              H       0.085371       7.886343      13.385733       0.135979       1.172551 0.86070528E+01  0.84747783E+02                                 1.743971                            1.649080      -1.007002       2.418354                    0.998111       3.225604       8.601948       0.525015       1.184842      -0.733876      -0.015255      -0.020428      -0.027653       0.037612       0.003907       0.008392       0.007389      -0.022085      -0.013527      -0.015394      -0.002291       0.017685              1.763332       1.648680       0.164825       0.415799       1.718801       0.270538       1.922515           0.000046
          183              H      12.990666       6.352046      10.743157       0.131883       1.104584 0.80527629E+01  0.78364077E+02                                 1.699607                            1.612049      -1.060695       2.385716                    0.997928       3.280790       8.838053       0.520105       1.210160      -0.726443      -0.007831      -0.009035      -0.035651       0.037602       0.010368       0.008036       0.008751      -0.007001       0.014431      -0.013517      -0.005126       0.018643              1.729809       1.491391       0.096368      -0.038751       1.404091       0.032166       2.293946           0.000027
          184              H       8.884713      13.704037      14.111197       0.082947       1.405849 0.10449113E+02  0.10786337E+03                                 1.976076                            1.820476      -0.779390       2.497233                    0.999326       3.426833       9.319437       0.498873       1.189383      -0.734080       0.043860       0.009657      -0.011068       0.046254      -0.006414      -0.011268      -0.009710       0.000893      -0.065119      -0.028420       0.011020       0.017400              2.018991       2.495680       0.375040      -0.376817       1.835607      -0.172590       1.725685           0.000235
          185              H       4.766564       9.063657       7.671064       0.081246       1.304315 0.97144933E+01  0.98381928E+02                                 1.857255                            1.734900      -0.918458       2.430279                    0.998085       3.443221       9.248169       0.520536       1.161877      -0.739040       0.032601       0.024037       0.020344       0.045327       0.005962       0.005046       0.018684       0.003312      -0.015837      -0.021092       0.000542       0.020550              1.915448       2.492737       0.296267       0.250746       1.644989       0.108509       1.608618           0.000006
          186              H       3.296958      30.446336      25.768386       0.140426       1.018927 0.70267509E+01  0.66004686E+02                                 1.602263                            1.497592      -0.927806       2.452174                    0.999179       3.137933       8.270566       0.544781       1.196917      -0.729375       0.027945      -0.017798      -0.015063       0.036395      -0.006872      -0.005816       0.013292      -0.006662      -0.002249      -0.011999      -0.006699       0.018699              1.649398       2.098606      -0.231389      -0.195837       1.447211       0.133758       1.402378          -0.000001
          187              H       1.611891       2.268235       1.919730       0.145205       1.144602 0.82888334E+01  0.80805481E+02                                 1.711352                            1.615084      -0.986135       2.435056                    0.998319       3.169761       8.396098       0.532391       1.180125      -0.735008       0.004003       0.029334       0.024827       0.038638      -0.006588      -0.005576       0.014832       0.000362      -0.010305      -0.015988      -0.002572       0.018561              1.731610       1.556904       0.086223       0.072975       1.899486       0.480470       1.738440          -0.000002
          188              H       3.195326       6.318876       5.348007       0.105004       1.303251 0.96717985E+01  0.98881953E+02                                 1.931535                            1.790241      -1.079781       2.372207                    0.995775       3.526102       9.850209       0.482114       1.242644      -0.719082      -0.002468      -0.040703      -0.034449       0.053381       0.007393       0.006257       0.023963       0.002856      -0.018920      -0.026588       0.000266       0.026322              1.997529       1.722423      -0.224943      -0.190382       2.224188       0.531684       2.045977          -0.000000
          189              H      14.939977       5.997052       5.075631       0.098258       1.269680 0.93473196E+01  0.93859287E+02                                 1.833704                            1.710295      -0.971793       2.415721                    0.997617       3.371912       9.050587       0.519792       1.173509      -0.736391       0.033574      -0.026037      -0.022037       0.047862      -0.007226      -0.006116       0.020235       0.003490      -0.017055      -0.022811      -0.000261       0.023073              1.896082       2.470414      -0.295456      -0.250060       1.628777       0.118510       1.589054          -0.000001
          190              H       1.140317      29.771745      25.197443       0.080139       1.427521 0.10551519E+02  0.10986129E+03                                 2.018694                            1.842355      -1.169682       2.313330                    0.994476       3.666042      10.216534       0.487656       1.206321      -0.726995      -0.001485      -0.038343      -0.032452       0.050255      -0.006337      -0.005364       0.023825       0.003917      -0.019889      -0.026794       0.001781       0.025013              2.112770       1.794279       0.244901       0.207273       2.378891       0.637712       2.165140          -0.000002
          191              H      13.352478       8.788250       7.437973       0.112734       1.349080 0.99798024E+01  0.10254126E+03                                 1.957546                            1.806116      -1.227868       2.310167                    0.994401       3.482572       9.662606       0.486328       1.225746      -0.723606      -0.002340       0.041238       0.034902       0.054076      -0.007230      -0.006119       0.024910       0.004637      -0.021336      -0.028195       0.001554       0.026641              2.021626       1.728652       0.204068       0.172714       2.256763       0.528961       2.079464           0.000012
          192              H       2.849775       9.849648       8.336292       0.138271       1.177421 0.86963992E+01  0.85836687E+02                                 1.754140                            1.662114      -0.927024       2.458833                    0.998752       3.197156       8.532534       0.520906       1.191278      -0.732987      -0.000325       0.027440       0.023224       0.035950       0.006511       0.005511       0.013083       0.001603      -0.010373      -0.014530      -0.002491       0.017021              1.758824       1.581268      -0.093690      -0.079295       1.926901       0.473167       1.768303           0.000017
          193              H      12.994731       5.235817       4.431356       0.126592       1.155248 0.84726161E+01  0.82835206E+02                                 1.704037                            1.616813      -0.903151       2.460863                    0.998835       3.212434       8.449204       0.541471       1.157000      -0.740580      -0.001444      -0.028182      -0.023852       0.036949      -0.005627      -0.004762       0.012686       0.002095      -0.010600      -0.014270      -0.001410       0.015680              1.718096       1.549827       0.079930       0.067649       1.881079       0.470483       1.723381          -0.000003
          194              H      19.826468       1.429638       1.209980       0.079345       1.374912 0.10166158E+02  0.10409711E+03                                 1.914681                            1.768591      -1.004948       2.383833                    0.997297       3.522654       9.503254       0.518436       1.153797      -0.740582      -0.037439       0.022485       0.019030       0.047638      -0.007594      -0.006427       0.018910       0.000779      -0.013455      -0.020489      -0.002282       0.022771              1.988943       2.571681      -0.352516      -0.298353       1.719844       0.132882       1.675303          -0.000002
          195              H      11.252750       7.931086       6.712509       0.108495       1.095086 0.79240349E+01  0.76745497E+02                                 1.673959                            1.581985      -1.033802       2.376429                    0.998362       3.404187       9.126972       0.533962       1.184376      -0.730897      -0.028746       0.016858       0.014268       0.036251      -0.006316      -0.005345       0.012543      -0.009197       0.000789      -0.010352      -0.007731       0.018084              1.719270       2.206612      -0.193199      -0.163515       1.496532       0.124907       1.454665           0.000003
          196              H       1.099664       7.058450       5.973949       0.126131       1.057201 0.75158675E+01  0.71826504E+02                                 1.640053                            1.546282      -1.000432       2.407546                    0.998624       3.266834       8.696548       0.537243       1.192970      -0.729676      -0.028909      -0.019518      -0.016519       0.038595       0.006186       0.005236       0.014920      -0.004656      -0.005346      -0.014410      -0.004642       0.019052              1.681530       2.165996       0.200437       0.169640       1.457253       0.107138       1.421342          -0.000001
          197              H      14.929814      21.880886      18.518982       0.081246       1.304317 0.97145091E+01  0.98382128E+02                                 1.857256                            1.734901      -0.918459       2.430278                    0.998085       3.443224       9.248179       0.520536       1.161876      -0.739040       0.032601      -0.024037      -0.020344       0.045327      -0.005962      -0.005046       0.018684       0.003312      -0.015837      -0.021092       0.000542       0.020550              1.915450       2.492740      -0.296267      -0.250746       1.644990       0.108509       1.608619           0.000006
          198              H      13.460208       0.498207       0.421660       0.140426       1.018927 0.70267509E+01  0.66004685E+02                                 1.602263                            1.497592      -0.927806       2.452174                    0.999179       3.137933       8.270566       0.544781       1.196917      -0.729375       0.027945       0.017798       0.015063       0.036395       0.006872       0.005816       0.013292      -0.006662      -0.002249      -0.011999      -0.006699       0.018699              1.649398       2.098605       0.231389       0.195837       1.447211       0.133758       1.402378          -0.000001
          199              H      11.775141      28.676308      24.270316       0.145205       1.144603 0.82888363E+01  0.80805514E+02                                 1.711352                            1.615084      -0.986135       2.435056                    0.998319       3.169762       8.396100       0.532391       1.180124      -0.735008       0.004003      -0.029334      -0.024827       0.038638       0.006588       0.005576       0.014832       0.000362      -0.010305      -0.015988      -0.002572       0.018561              1.731610       1.556904      -0.086223      -0.072975       1.899485       0.480470       1.738439          -0.000002
          200              H      13.358576      24.625667      20.842039       0.105004       1.303253 0.96718117E+01  0.98882127E+02                                 1.931536                            1.790242      -1.079781       2.372206                    0.995775       3.526104       9.850218       0.482113       1.242645      -0.719082      -0.002468       0.040703       0.034449       0.053381      -0.007393      -0.006257       0.023963       0.002856      -0.018920      -0.026588       0.000266       0.026322              1.997531       1.722424       0.224944       0.190382       2.224191       0.531685       2.045979          -0.000000
          201              H       4.776727      24.947491      21.114415       0.098258       1.269680 0.93473217E+01  0.93859305E+02                                 1.833703                            1.710295      -0.971793       2.415721                    0.997617       3.371913       9.050587       0.519792       1.173508      -0.736391       0.033574       0.026037       0.022037       0.047862       0.007226       0.006116       0.020235       0.003490      -0.017055      -0.022811      -0.000261       0.023073              1.896081       2.470413       0.295455       0.250060       1.628776       0.118510       1.589054          -0.000000
          202              H      11.303567       1.172798       0.992603       0.080139       1.427521 0.10551517E+02  0.10986126E+03                                 2.018694                            1.842355      -1.169682       2.313331                    0.994476       3.666042      10.216533       0.487656       1.206321      -0.726995      -0.001485       0.038343       0.032452       0.050255       0.006337       0.005364       0.023825       0.003917      -0.019889      -0.026794       0.001781       0.025013              2.112770       1.794278      -0.244901      -0.207273       2.378890       0.637711       2.165140          -0.000002
          203              H       3.189228      22.156293      18.752073       0.112734       1.349080 0.99798035E+01  0.10254127E+03                                 1.957546                            1.806115      -1.227868       2.310167                    0.994401       3.482572       9.662605       0.486328       1.225745      -0.723606      -0.002340      -0.041238      -0.034902       0.054076       0.007230       0.006119       0.024910       0.004637      -0.021336      -0.028195       0.001554       0.026641              2.021626       1.728652      -0.204068      -0.172714       2.256763       0.528961       2.079463           0.000012
          204              H      13.013025      21.094895      17.853754       0.138272       1.177422 0.86964047E+01  0.85836757E+02                                 1.754140                            1.662114      -0.927024       2.458833                    0.998752       3.197157       8.532538       0.520906       1.191278      -0.732987      -0.000325      -0.027440      -0.023224       0.035950      -0.006511      -0.005511       0.013083       0.001603      -0.010373      -0.014530      -0.002491       0.017021              1.758824       1.581268       0.093691       0.079295       1.926901       0.473167       1.768303           0.000018
          205              H       2.831481      25.708726      21.758690       0.126592       1.155248 0.84726161E+01  0.82835206E+02                                 1.704037                            1.616813      -0.903151       2.460863                    0.998835       3.212434       8.449204       0.541471       1.157000      -0.740580      -0.001444       0.028182       0.023852       0.036949       0.005627       0.004762       0.012686       0.002095      -0.010600      -0.014270      -0.001410       0.015680              1.718096       1.549827      -0.079930      -0.067649       1.881079       0.470483       1.723381          -0.000003
          206              H       9.663218      29.514905      24.980066       0.079345       1.374912 0.10166161E+02  0.10409716E+03                                 1.914681                            1.768591      -1.004949       2.383833                    0.997297       3.522655       9.503256       0.518436       1.153796      -0.740582      -0.037439      -0.022485      -0.019030       0.047638       0.007594       0.006427       0.018910       0.000779      -0.013455      -0.020489      -0.002282       0.022771              1.988943       2.571681       0.352516       0.298353       1.719844       0.132882       1.675303          -0.000002
          207              H       1.089500      23.013457      19.477537       0.108495       1.095086 0.79240349E+01  0.76745497E+02                                 1.673959                            1.581985      -1.033802       2.376429                    0.998362       3.404187       9.126972       0.533962       1.184376      -0.730897      -0.028746      -0.016858      -0.014268       0.036251       0.006316       0.005345       0.012543      -0.009197       0.000789      -0.010352      -0.007731       0.018084              1.719270       2.206612       0.193199       0.163515       1.496532       0.124907       1.454665           0.000003
          208              H      11.262914      23.886093      20.216097       0.126131       1.057202 0.75158793E+01  0.71826644E+02                                 1.640054                            1.546283      -1.000434       2.407545                    0.998624       3.266837       8.696557       0.537243       1.192970      -0.729676      -0.028909       0.019518       0.016519       0.038595      -0.006186      -0.005236       0.014920      -0.004656      -0.005346      -0.014410      -0.004642       0.019052              1.681531       2.165997      -0.200437      -0.169641       1.457254       0.107138       1.421342          -0.000001
          209              C       0.687036      20.984465       6.626082      -0.171824      33.806601 0.39641460E+03  0.91249273E+04                                 9.135796                            6.669583       0.099428       2.015157                    0.999596      28.878284      82.675634       0.632335       0.420803      -1.059342       0.009073       0.000904       0.005901       0.010860       0.004753       0.005075      -0.022667       0.027786      -0.010967      -0.031914       0.014812       0.017102             11.305606       9.813964      -2.414321      -2.343158      12.897300       7.140075      11.205554           0.000017
          210              C       3.685194      13.251797       0.130950      -0.174860      33.518117 0.43112867E+03  0.10093286E+05                                 9.011529                            6.900693       0.176834       2.032130                    0.999595      29.236858      83.297773       0.631642       0.414200      -1.067879       0.003581       0.007832       0.010123       0.013291      -0.012786      -0.010211      -0.010408       0.018132      -0.008373      -0.023748       0.005459       0.018289             10.698624      10.046655       2.326706       2.327603      12.136802       5.994426       9.912415           0.000003
          211              C       2.784730      21.835813       7.396069      -0.184730      35.340384 0.45214937E+03  0.10706804E+05                                 9.336419                            7.074667       0.101901       1.999839                    0.999524      29.766813      85.153774       0.623113       0.415108      -1.067826      -0.009532       0.004780       0.007594       0.013091       0.021704       0.012950       0.001702       0.017724      -0.008228      -0.023910      -0.005280       0.029190             11.202640      11.932192      -3.247790      -2.634762      11.511238       5.879875      10.164489          -0.000003
          212              C       9.819732       9.106694      25.943860       0.227792      37.478039 0.33357097E+03  0.73905831E+04                                10.189946                            6.309378      -0.265155       1.940030                    0.998997      25.377504      72.441371       0.617731       0.447524      -1.038008      -0.008351      -0.006041       0.009511       0.014025       0.005468       0.032631      -0.028720       0.047076      -0.021761      -0.051527       0.002921       0.048606             14.371489      13.669388       7.245345      -8.747636      14.812073      -6.294135      14.633005          -0.000002
          213              C       4.644605       2.873246       6.670605       0.196896      39.783067 0.35920626E+03  0.80882894E+04                                10.537424                            6.512598      -0.260636       1.937168                    0.999418      25.883554      73.918338       0.614324       0.442788      -1.043212       0.009504       0.010862      -0.008986       0.017002      -0.002018       0.017924      -0.028345       0.043206      -0.030455      -0.043503       0.005832       0.037671             14.922180      13.643528       7.248175      -9.125270      15.355260      -6.890968      15.767752          -0.000001
          214              C       1.349680      21.882008       7.372236       0.104793      39.993946 0.39242561E+03  0.89564475E+04                                10.283078                            6.652447      -0.143907       1.969301                    0.999136      26.078851      72.902177       0.634587       0.422899      -1.064388       0.004464      -0.010771      -0.018839       0.022155       0.001865       0.000055      -0.015610       0.016712      -0.007701      -0.020661       0.008998       0.011663             14.308072      12.150791      -4.727817      -4.037274      16.747162      10.044754      14.026264           0.000028
          215              C       3.900655      27.232420       7.621303      -0.181650      33.685756 0.41543952E+03  0.96631791E+04                                 9.067005                            6.803230       0.127583       2.017755                    0.999561      29.304679      83.982659       0.630290       0.417786      -1.062612      -0.010059       0.006182      -0.003263       0.012249      -0.009730      -0.007734       0.016837       0.017240      -0.002778      -0.022035      -0.001180       0.023214             10.653883       8.980048       2.677605      -4.693013      13.222174      -3.125837       9.759425          -0.000002
          216              C      10.618564      11.302227      25.100540      -0.185850      34.124812 0.42376140E+03  0.98976977E+04                                 9.137085                            6.863987       0.146860       2.021870                    0.999579      29.393455      84.188169       0.628971       0.416930      -1.064021       0.014232      -0.006684       0.006194       0.016900      -0.010622      -0.005867       0.015107       0.013177       0.001026      -0.019714      -0.001434       0.021148             10.780338       9.113541       2.969784      -4.743534      13.486291      -2.994133       9.741181           0.000000
          217              C       2.945310      14.214721       0.869510       0.105623      39.145116 0.39072729E+03  0.88959428E+04                                10.139038                            6.630597      -0.119204       1.980893                    0.999283      25.823597      71.781693       0.637566       0.421952      -1.066431      -0.005274      -0.007057      -0.008225       0.012053      -0.008446      -0.007827      -0.012736      -0.018966       0.018907      -0.021448       0.002388       0.019061             13.843211      13.098375       5.456288       4.797747      15.819327       8.869194      12.611932           0.000016
          218              C      10.671413       9.916040      25.100540       0.108668      39.157758 0.38255572E+03  0.86786027E+04                                10.163714                            6.575715      -0.128033       1.980183                    0.999254      25.795470      71.969533       0.636984       0.423860      -1.063436       0.009084       0.003786      -0.004785       0.010943       0.002271       0.016653       0.009022       0.003301       0.019720      -0.016221      -0.006090       0.022311             13.799892      13.255984       5.615091      -8.086878      15.043403      -5.462939      13.100290           0.000003
          219              C       1.325288      20.129650       5.803714       0.084742      26.488747 0.31587565E+03  0.68882141E+04                                 7.783964                            5.950776       0.088340       2.040835                    0.999727      26.052009      73.235475       0.668118       0.420400      -1.056748       0.032777       0.011949       0.007981       0.035788       0.022560       0.017891      -0.027846       0.007752       0.001856      -0.046295       0.019624       0.026671              9.277457       9.067417      -2.011094      -1.603173       9.681528       4.685538       9.083425           0.000024
          220              C      14.826149      12.306765       6.217517       0.201402      41.201367 0.36301235E+03  0.81950361E+04                                10.789477                            6.543072      -0.256089       1.937734                    0.999455      25.914046      74.085195       0.613484       0.442256      -1.043592       0.014642      -0.012503       0.003024       0.019489       0.000834      -0.021235      -0.024594       0.030762      -0.050865      -0.041163       0.005157       0.036005             15.741512      14.876694      -8.490844       9.380605      17.293616      -7.705093      15.054225          -0.000046
          221              C       3.839676       2.038178       7.550590       0.108116      39.418495 0.39097517E+03  0.89160565E+04                                10.201928                            6.645928      -0.128439       1.976827                    0.999195      25.984709      72.635141       0.634000       0.423637      -1.063809      -0.008617      -0.010790       0.004382       0.014488      -0.000672       0.009312       0.014096       0.014807       0.014586      -0.019659       0.001550       0.018109             13.783292      12.489474       5.247463      -7.890644      15.278409      -5.814572      13.581994          -0.000001
          222              C      11.577974       9.358688      24.246745      -0.177911      34.474508 0.42087844E+03  0.98236972E+04                                 9.240364                            6.850633       0.109896       2.011061                    0.999646      29.340479      84.290661       0.627555       0.418154      -1.062148       0.000643       0.005707       0.005697       0.008089      -0.007895       0.017739       0.014667      -0.016975      -0.024253      -0.030267       0.010021       0.020245             11.124628      11.403621       2.689361      -6.439664      10.802543      -2.806356      11.167720          -0.000002
          223              C       3.093693      26.544723       8.509146       0.077557      27.984430 0.32959798E+03  0.72456705E+04                                 8.050592                            6.072745       0.191529       2.067315                    0.999804      26.264609      73.513258       0.664041       0.419582      -1.059976      -0.031255       0.037366       0.008632       0.049473      -0.014099       0.028371       0.014353      -0.007160      -0.020004      -0.040525       0.015349       0.025176              9.396914       7.914535       1.645324      -4.021165      11.473028      -1.631296       8.803179          -0.000001
          224              C       2.943277       2.672518       8.420100      -0.181838      34.946096 0.43377387E+03  0.10198276E+05                                 9.333785                            6.961673       0.102658       2.007258                    0.999560      29.545115      85.102173       0.621796       0.418982      -1.061945       0.001995      -0.002929      -0.005345       0.006413      -0.009629       0.014301       0.015801      -0.018051      -0.032948      -0.029704       0.007297       0.022407             11.240448      11.127204       2.551178      -6.540616      10.745132      -3.047232      11.849009           0.000000
          225              C       6.469925      21.261639       2.653314       0.214131      38.451723 0.34197174E+03  0.76226786E+04                                10.368399                            6.392632      -0.286588       1.932282                    0.998743      25.561705      73.147714       0.613180       0.448126      -1.037835      -0.007270      -0.012387       0.001225       0.014416       0.028933       0.042213      -0.000116      -0.033032       0.110230      -0.065509       0.006567       0.058942             14.634920      10.535468       5.214026      -3.112158      25.044267      -7.370557       8.325026           0.000001
          226              C      11.409264      12.010707      24.225793       0.086823      27.017201 0.31053364E+03  0.67345124E+04                                 7.858369                            5.889239       0.194709       2.072657                    0.999784      25.940592      72.426281       0.674322       0.418833      -1.059053       0.029921      -0.036999      -0.007087       0.048108      -0.015718       0.036482       0.012764      -0.008889      -0.009339      -0.047124       0.013439       0.033685              9.187762       7.838558       1.554752      -3.951371      11.282500      -1.594140       8.442228           0.000002
          227              C       5.982089      23.328674       1.377596      -0.175624      33.769534 0.42282930E+03  0.98633357E+04                                 9.069637                            6.848970       0.188240       2.036130                    0.999610      29.212859      83.419703       0.631147       0.416022      -1.065373       0.003107      -0.005454       0.013360       0.014761       0.001890       0.009963       0.016813       0.032366      -0.028520      -0.027947       0.002599       0.025348             10.691748       9.377976       1.562920       0.756974      15.675068      -4.733345       7.022201          -0.000003
          228              C      12.378839      13.361038       3.666606       0.078730      28.316124 0.33998390E+03  0.75838063E+04                                 8.256930                            6.251171      -0.148204       1.956811                    0.999418      27.051018      77.989355       0.637062       0.431018      -1.045707       0.007436       0.043296       0.023763       0.049945       0.010626      -0.027368       0.028261       0.001438       0.002042      -0.044923       0.010302       0.034621              9.774991       9.031941      -1.930876       4.534761      10.708676      -2.164780       9.584357           0.000019
          229              C      14.021220      13.162571       5.382054       0.097148      40.732881 0.39580039E+03  0.90527448E+04                                10.424020                            6.680867      -0.122302       1.976804                    0.999148      26.131509      73.125010       0.633259       0.422883      -1.064408      -0.007714       0.012839      -0.008575       0.017259       0.001987      -0.004475       0.010683       0.013201       0.009525      -0.015406       0.004352       0.011054             14.471577      13.395551      -6.241320       7.964681      17.022689      -6.193531      12.996490           0.000017
          230              C       7.701711      11.533351       4.470641       0.110589      39.247727 0.39193298E+03  0.89642655E+04                                10.262629                            6.704072      -0.221582       1.949830                    0.999170      26.125997      73.697427       0.622739       0.430028      -1.057363      -0.010238      -0.011632      -0.002275       0.015661      -0.002917      -0.018158       0.019264      -0.002111       0.020452      -0.023554      -0.006366       0.029920             14.092612      11.219248       4.495675      -0.071325      23.228232      -6.422745       7.830358           0.000001
          231              C       0.504097      15.435657       7.314880       0.100684      39.452687 0.38570430E+03  0.87641729E+04                                10.219801                            6.597054      -0.108456       1.987173                    0.999232      25.825014      72.007950       0.637049       0.423133      -1.064354       0.007146       0.005392      -0.007160       0.011464      -0.012168      -0.000725       0.003674      -0.003675      -0.024948      -0.010298      -0.006589       0.016887             13.871372      13.143066       7.918204      -6.508533      13.241805      -5.120767      15.229247           0.003748
          232              C       6.906945      22.537193       2.105680       0.107894      39.907670 0.38904716E+03  0.88658107E+04                                10.317078                            6.651934      -0.161827       1.970038                    0.999164      25.888552      72.465610       0.630181       0.426506      -1.061455      -0.001340       0.009135      -0.004649       0.010337      -0.017793      -0.011732       0.017982      -0.011451       0.017289      -0.021654      -0.011164       0.032818             14.016483      11.536465       5.417111      -0.804601      22.366994      -6.795413       8.145988           0.000002
          233              C       2.963604      16.768908      25.537914       0.058708      27.938842 0.35468999E+03  0.79610483E+04                                 8.097277                            6.333823       0.016020       2.003870                    0.999662      27.066775      77.163380       0.643384       0.424145      -1.054534      -0.049771       0.015926       0.011666       0.053543      -0.034551      -0.025998      -0.018579       0.029022      -0.019141      -0.053696       0.009714       0.043981              9.466738       9.693071       2.060327       1.969127      10.089022       4.336928       8.618120           0.000004
          234              C       8.102143      12.872815       4.017553       0.230951      37.815987 0.33789754E+03  0.75245241E+04                                10.339041                            6.390227      -0.342296       1.917179                    0.998438      25.544820      73.547822       0.606922       0.453188      -1.032835       0.007171       0.009911      -0.002177       0.012425       0.028996       0.060356      -0.009037      -0.014838       0.109892      -0.075915       0.001843       0.074073             14.937324      10.163882       5.089150      -2.908238      26.818222      -6.704851       7.829867           0.000002
          235              C      14.108624      14.537719       5.363721      -0.180288      34.403745 0.41666544E+03  0.96976303E+04                                 9.200373                            6.808837       0.140750       2.021345                    0.999557      29.311418      83.993572       0.630722       0.417244      -1.063089      -0.004019      -0.008684       0.003103       0.010059       0.010724       0.009684       0.015315       0.011530      -0.015171      -0.019493      -0.004771       0.024264             11.102915       9.495266      -3.223567       4.723784      14.461259      -3.226171       9.352221          -0.000125
          236              C       0.998031      17.581082      26.153380       0.102511      26.259891 0.29944660E+03  0.64476433E+04                                 7.773806                            5.824770       0.271796       2.112847                    0.999615      25.515060      71.428382       0.669507       0.424883      -1.053244       0.036953      -0.014252      -0.008731       0.040557      -0.008501      -0.005509      -0.033309       0.023179       0.002531      -0.041433       0.013008       0.028426              9.183065       9.991543       1.714593       1.505722       9.598340       4.387045       7.959311           0.000005
          237              C      12.348349      10.148963      23.432234       0.074011      28.552050 0.34388113E+03  0.76823933E+04                                 8.291806                            6.282238      -0.121799       1.965936                    0.999393      26.982248      77.512353       0.637039       0.430380      -1.047488      -0.008983       0.042621       0.026156       0.050807      -0.008591       0.027678       0.029653      -0.002446       0.008107      -0.044649       0.007126       0.037523              9.764308       9.519291       1.588077      -4.720808      10.308928      -1.948218       9.464704           0.000002
          238              C      19.999243      14.674483       8.207960       0.240670      37.538753 0.33281462E+03  0.73744601E+04                                10.266734                            6.330761      -0.265166       1.944069                    0.998925      25.250512      72.236026       0.612121       0.451586      -1.034989      -0.005667      -0.003750       0.011977       0.013770      -0.029529       0.015144      -0.032927       0.058076      -0.023071      -0.053249      -0.004140       0.057389             14.551655      13.891385       8.381723      -8.384499      14.694281      -6.509174      15.069299           0.003772
          239              C       8.154992      23.018612       2.189488      -0.169242      33.576382 0.40196792E+03  0.92832508E+04                                 9.095196                            6.710547       0.158004       2.033845                    0.999604      28.917074      82.872164       0.631309       0.420103      -1.059982      -0.003576       0.009031      -0.007547       0.012301      -0.021834       0.009619       0.005675       0.009819       0.029971      -0.030115       0.010560       0.019555             10.935999      11.020165       4.217752      -0.098808      15.665972      -3.616451       6.121860          -0.000001
          240              C       6.270725      17.233318       7.726064       0.205813      38.254475 0.34952652E+03  0.78138657E+04                                10.289890                            6.425151      -0.262031       1.941255                    0.999436      25.571533      72.676756       0.618589       0.442912      -1.043525      -0.003714       0.002137      -0.012307       0.013031       0.034139       0.019446      -0.006738      -0.031638       0.007494      -0.047011       0.009854       0.037157             14.357084       8.933171      -1.684604       4.053713       5.998901      -2.230334      28.139180           0.000376
          241              C       8.043196      21.611893      25.406964       0.223823      36.719497 0.34208432E+03  0.76357715E+04                                10.106121                            6.412083      -0.327595       1.919024                    0.998477      25.674697      73.836033       0.608821       0.450709      -1.034994       0.004963      -0.001367       0.014762       0.015634       0.057238       0.029084      -0.009729      -0.067785      -0.027378      -0.075618       0.004056       0.071562             13.877853       9.860873      -2.192785       4.461960       6.423974      -4.301686      25.348712           0.000000
          242              C       7.661058      21.930736      24.013653       0.107720      40.247505 0.41701813E+03  0.96657642E+04                                10.392446                            6.897261      -0.209045       1.949115                    0.999112      26.396988      74.421022       0.617725       0.427789      -1.061081      -0.002989       0.002307      -0.014237       0.014729      -0.016782      -0.002841       0.010486      -0.005194      -0.018847      -0.016650      -0.006777       0.023427             13.754016      10.791437       0.561797       3.786456       6.747633      -4.647732      23.722980           0.000009
          243              C       1.300896      16.052974       5.167296       0.085273      27.219487 0.31477774E+03  0.68489334E+04                                 7.910487                            5.939118       0.174266       2.065737                    0.999755      25.993289      72.663625       0.669909       0.420215      -1.058309       0.025245       0.016228       0.036027       0.046889      -0.036308       0.016388       0.013403      -0.001659      -0.002807      -0.045776       0.008881       0.036895              9.220720       7.584477       3.908978      -2.119170       8.932776      -1.236204      11.144905           0.000991
          244              C       2.195262       1.914944       9.271276       0.077851      27.931064 0.33577540E+03  0.74632739E+04                                 8.163349                            6.202971      -0.146255       1.957510                    0.999460      26.964497      77.487137       0.641274       0.429716      -1.046971       0.007207      -0.044190      -0.023069       0.050367      -0.011736       0.028246       0.029211      -0.002389       0.000480      -0.046899       0.011588       0.035311              9.589376       8.961434       1.515501      -4.638944       9.974728      -2.062451       9.831967           0.000000
          245              C       3.675031      15.166013       1.697115       0.234127      35.294978 0.31380291E+03  0.68510653E+04                                 9.786545                            6.110031      -0.268353       1.941932                    0.999083      25.035155      71.070406       0.628845       0.446130      -1.038236       0.009010       0.007817       0.005451       0.013115       0.020820       0.006590      -0.030458      -0.068079       0.098998      -0.058976       0.001714       0.057262             13.770400      12.280133       5.733689       5.028093      16.191727       9.247877      12.839341           0.000008
          246              C       1.323255      16.433893       7.804634      -0.173689      34.472005 0.42373484E+03  0.99153169E+04                                 9.273380                            6.884358       0.114929       2.012381                    0.999582      29.475187      85.014114       0.624065       0.419434      -1.060458      -0.000373      -0.007022      -0.005300       0.008806      -0.013217       0.013768       0.014261      -0.000223       0.028928      -0.028372       0.008384       0.019987             11.156202      11.027445       6.537405      -3.234947      11.899603      -2.625670      10.541558           0.001015
          247              C       6.303248      21.630333      23.615564      -0.181504      34.816879 0.47642677E+03  0.11427889E+05                                 9.267663                            7.274000       0.154931       2.021333                    0.999582      29.983030      86.270051       0.613133       0.416468      -1.067166      -0.003044      -0.002670       0.008759       0.009649       0.012580      -0.006505      -0.006536       0.024202      -0.018743      -0.015902      -0.007193       0.023096             10.645144      10.729275       1.028683       3.217172       5.874104      -2.323580      15.332054          -0.000013
          248              C       3.394526      20.920625       6.544631       0.065802      28.966549 0.35261151E+03  0.78917553E+04                                 8.273173                            6.306523       0.199173       2.068824                    0.999562      26.848885      76.085007       0.647015       0.422975      -1.056736      -0.035530      -0.026085      -0.027213       0.051801       0.022621       0.015144      -0.006858       0.040869      -0.029563      -0.032832      -0.005263       0.038096              9.755664      10.892342      -1.919101      -1.713189       9.761727       4.515898       8.612923           0.000010
          249              C       0.737852      22.838833       8.262960       0.172156      42.732588 0.37617357E+03  0.85461718E+04                                10.950100                            6.616769      -0.202488       1.948527                    0.999472      26.167793      74.422648       0.617715       0.436450      -1.049732      -0.003867       0.017989       0.013454       0.022794      -0.019395      -0.011743      -0.010930      -0.011647       0.018356      -0.030303       0.012543       0.017760             16.080418      12.961929      -6.511498      -5.844741      18.982791      11.903478      16.296535           0.000003
          250              C       6.557329      17.046747       9.163897       0.113103      36.081844 0.35923495E+03  0.80313904E+04                                 9.659842                            6.378623      -0.094565       1.996817                    0.999346      25.424066      70.675117       0.645041       0.424724      -1.061706       0.001798       0.000782       0.007911       0.008150       0.008598       0.002912       0.006629      -0.027482      -0.073748      -0.025578      -0.003876       0.029454             12.782789       9.405796      -1.440901       2.637447       5.301484      -1.445596      23.641086           0.006085
          251              C       8.106208       9.493660       5.594194       0.094668      28.830982 0.33261106E+03  0.73369875E+04                                 8.292944                            6.141317       0.119303       2.048369                    0.999732      26.206325      73.752101       0.652991       0.425224      -1.055230      -0.037870       0.008243      -0.030830       0.049523      -0.021171       0.000152       0.018733       0.017113       0.099151      -0.042676       0.003291       0.039385             10.001521       9.776831       1.251072       1.184313      13.868927      -3.735613       6.358805           0.000002
          252              C       6.364227      11.119813       4.268977      -0.173405      34.804686 0.44538672E+03  0.10518422E+05                                 9.281144                            7.041489       0.203457       2.041608                    0.999483      29.421979      84.353181       0.621255       0.417468      -1.065157       0.000081       0.013758      -0.003546       0.014208      -0.009431       0.010945      -0.003473       0.024313      -0.022177      -0.011927      -0.011439       0.023367             11.057360      10.966790       3.637497       0.433806      15.834847      -3.585703       6.370444           0.000004
          253              C       7.805376      16.616023       9.541034      -0.163279      33.045723 0.42358473E+03  0.98976028E+04                                 9.005276                            6.899806       0.106783       2.015538                    0.999375      29.148439      83.643088       0.621944       0.421468      -1.060602      -0.005216       0.005066      -0.006778       0.009941       0.006868      -0.019882       0.012139       0.005165      -0.027493      -0.028781       0.008209       0.020572             10.442683       9.654517      -1.554541       2.345300       5.211441      -0.976949      16.462092           0.001039
          254              C       8.520869      22.519278      23.136287      -0.181924      34.450567 0.41504772E+03  0.96521418E+04                                 9.213710                            6.803687       0.149049       2.025804                    0.999611      29.235762      83.786815       0.629736       0.418236      -1.062286      -0.000430      -0.010152      -0.005815       0.011707       0.003517       0.006227       0.016160       0.015606      -0.036417      -0.024152       0.005278       0.018874             11.006640       9.383207       0.919751       1.346872       6.108026      -3.795838      17.528688          -0.000002
          255              C      13.299629      15.248372       4.517783       0.080039      28.304572 0.32826235E+03  0.72151198E+04                                 8.136860                            6.073077       0.181824       2.065310                    0.999811      26.276574      73.745238       0.661387       0.421335      -1.057972      -0.031882      -0.037042      -0.013150       0.050611       0.018452      -0.028117       0.013188      -0.004726      -0.026939      -0.042010       0.014122       0.027888              9.670364       8.356183      -2.076074       4.080285      12.152420      -1.759017       8.502489           0.000095
          256              C       6.030873      17.211735      11.447669       0.083653      26.598844 0.30599900E+03  0.66736363E+04                                 7.885585                            5.851537       0.160174       2.064743                    0.999708      26.620018      76.833534       0.669287       0.419615      -1.048752       0.050833      -0.001289      -0.019732       0.054544       0.010685      -0.001870       0.007010      -0.019120      -0.201155      -0.067568       0.019426       0.048141              9.152140       8.277963      -1.650084       1.090204       4.933958       0.231159      14.244499           0.009964
          257              C       8.563554      10.791052       5.159439      -0.190571      34.601837 0.42713154E+03  0.99937724E+04                                 9.238325                            6.890940       0.201675       2.038764                    0.999612      29.454337      84.369225       0.627931       0.416895      -1.064300       0.005823      -0.009889      -0.002245       0.011694       0.011526       0.003944       0.011120       0.008213      -0.032988      -0.017802      -0.003010       0.020813             11.175854       9.545962       1.452635       0.929354      16.935241      -4.850794       7.046360           0.000010
          258              C       2.091597      17.188373       6.950838       0.071161      28.560104 0.34811659E+03  0.77931206E+04                                 8.290162                            6.314026      -0.099748       1.972132                    0.999382      26.982251      77.341684       0.637089       0.429457      -1.049091      -0.002718      -0.030163      -0.039955       0.050135      -0.029471       0.011613       0.026266      -0.005392      -0.024010      -0.045107       0.007632       0.037475              9.722516       9.086546       4.787702      -2.024419      10.056683      -1.494487      10.024318           0.000836
          259              C       5.986154      22.021269      22.256301       0.062013      29.787198 0.38197206E+03  0.87266854E+04                                 8.477456                            6.591057      -0.057790       1.975568                    0.999312      27.577538      79.111113       0.628606       0.426491      -1.053928       0.047206       0.009543      -0.016311       0.050848       0.001900      -0.019018       0.014714       0.025898      -0.093442      -0.041563       0.007310       0.034253              9.781032      10.379755       1.049678       2.320853       5.662671      -2.151146      13.300670          -0.000014
          260              C       6.067460       9.833833       4.771826       0.069645      29.340115 0.35523426E+03  0.79811970E+04                                 8.400459                            6.358264      -0.066456       1.978567                    0.999425      27.104800      77.464669       0.638792       0.426770      -1.052266       0.052447      -0.016987       0.011259       0.056267      -0.016223       0.000046       0.022288       0.052637       0.017195      -0.043275       0.013111       0.030164              9.974613      10.277141       2.363980       0.560824      13.586136      -3.262656       6.060561           0.000001
          261              C       8.490379      24.260303       1.707591       0.092133      27.469927 0.32036287E+03  0.70176985E+04                                 8.033221                            6.031456      -0.034031       2.002220                    0.999561      26.169635      73.971650       0.656629       0.425827      -1.052320      -0.041974       0.007206       0.001266       0.042607      -0.018093      -0.011520       0.029220       0.039784       0.038385      -0.044005       0.002508       0.041497              9.489167       9.997452       2.688085       0.591706      12.666128      -2.877648       5.803919          -0.000000
          262              C       6.390652      24.522566       0.895700       0.071689      28.613081 0.33084290E+03  0.72941930E+04                                 8.216582                            6.114799       0.108247       2.039207                    0.999780      26.476325      74.690669       0.655506       0.423813      -1.055249       0.048138       0.009893       0.027930       0.056526      -0.015039       0.007531       0.020847       0.039463       0.062064      -0.042879       0.014452       0.028427              9.700922       9.633024       1.267887       1.090093      13.157040      -3.687715       6.312701          -0.000002
          263              C       1.599696      14.142298       0.754273      -0.185747      34.295062 0.41288669E+03  0.95714027E+04                                 9.134127                            6.756466       0.099971       2.006245                    0.999648      29.156944      82.918865       0.637267       0.414610      -1.066600      -0.000119      -0.006169      -0.007437       0.009663      -0.016464      -0.013952       0.001541      -0.007965       0.006850      -0.022569       0.000997       0.021573             11.020376      11.958816       3.353463       3.028972      11.582863       5.667195       9.519450           0.000005
          264              C       8.096045      22.850322      21.879164       0.095131      28.197326 0.31766343E+03  0.69365163E+04                                 8.155299                            5.999327       0.117427       2.049387                    0.999757      26.039107      73.232405       0.660181       0.424883      -1.054019      -0.039784      -0.026570       0.004597       0.048061      -0.004280      -0.017884       0.016523      -0.039882      -0.096324      -0.042989       0.001597       0.041392              9.712665       9.565909       1.205595       1.358940       5.536395      -2.776581      14.035690           0.000010
          265              C       5.701583      17.272465      10.114596      -0.165561      33.008559 0.38639674E+03  0.88408511E+04                                 9.036722                            6.587196       0.100941       2.017292                    0.999641      28.627864      81.810269       0.635692       0.421113      -1.058757       0.011721      -0.005891       0.002326       0.013323       0.000981       0.018290       0.004530      -0.012161      -0.099561      -0.040077       0.016248       0.023829             10.883371       8.822672      -0.906430       0.983248       4.802233      -0.011986      19.025210           0.000074
          266              C       0.552881      15.211849       5.947759      -0.178499      33.256770 0.41494203E+03  0.96373518E+04                                 8.970627                            6.781827       0.166021       2.030958                    0.999588      29.139357      83.126548       0.634452       0.415659      -1.065223       0.014839      -0.007294       0.007502       0.018157       0.002461       0.012400       0.015491      -0.001460      -0.025307      -0.022079       0.001656       0.020424             10.462437       8.546837       4.355340      -3.574429       9.812468      -2.335369      13.028006           0.001260
          267              C      13.102462      12.568964       4.502069      -0.177541      35.110739 0.43194479E+03  0.10145537E+05                                 9.375650                            6.952676       0.100741       2.008308                    0.999533      29.464558      84.856392       0.621373       0.419669      -1.061407       0.000481       0.003112       0.007348       0.007995       0.009234      -0.011118       0.019478      -0.019922      -0.031061      -0.029171       0.003198       0.025973             11.355221      11.387313      -2.965917       6.341748      11.502067      -3.333832      11.176282           0.000018
          268              C       8.039131      16.464501      10.918630       0.069670      26.363284 0.32312480E+03  0.70717641E+04                                 7.725725                            5.983702       0.223252       2.078106                    0.999856      26.275723      73.500439       0.673516       0.415529      -1.062021      -0.045184       0.026339       0.018942       0.055625      -0.010692       0.004976      -0.005571       0.028852      -0.083830      -0.029181      -0.003443       0.032623              8.785001       8.129127      -1.210087       1.165783       4.692226      -0.498483      13.533649           0.004558
          269              C      10.850286       9.960078      19.563964      -0.171824      33.806599 0.39641457E+03  0.91249266E+04                                 9.135796                            6.669582       0.099428       2.015157                    0.999596      28.878283      82.675630       0.632335       0.420803      -1.059342       0.009073      -0.000904      -0.005901       0.010860      -0.004753      -0.005075      -0.022667       0.027786      -0.010967      -0.031914       0.014812       0.017102             11.305605       9.813964       2.414320       2.343158      12.897298       7.140074      11.205553           0.000017
          270              C      13.848444      17.692746      26.059096      -0.174860      33.518093 0.43112829E+03  0.10093276E+05                                 9.011525                            6.900690       0.176834       2.032130                    0.999595      29.236858      83.297774       0.631642       0.414200      -1.067879       0.003581      -0.007832      -0.010123       0.013291       0.012786       0.010211      -0.010408       0.018132      -0.008373      -0.023748       0.005459       0.018289             10.698619      10.046650      -2.326704      -2.327601      12.136796       5.994423       9.912411           0.000003
          271              C      12.947980       9.108730      18.793977      -0.184730      35.340387 0.45214941E+03  0.10706805E+05                                 9.336420                            7.074668       0.101901       1.999839                    0.999524      29.766814      85.153781       0.623113       0.415108      -1.067826      -0.009532      -0.004780      -0.007594       0.013091      -0.021704      -0.012950       0.001702       0.017724      -0.008228      -0.023910      -0.005280       0.029190             11.202641      11.932193       3.247790       2.634761      11.511239       5.879876      10.164490          -0.000003
          272              C      19.982982      21.837849       0.246186       0.227792      37.478039 0.33357098E+03  0.73905832E+04                                10.189946                            6.309378      -0.265155       1.940030                    0.998997      25.377504      72.441370       0.617731       0.447524      -1.038008      -0.008351       0.006041      -0.009511       0.014025      -0.005468      -0.032631      -0.028720       0.047076      -0.021761      -0.051527       0.002921       0.048606             14.371489      13.669388      -7.245345       8.747636      14.812073      -6.294135      14.633005          -0.000002
          273              C      14.807855      28.071297      19.519441       0.196896      39.783066 0.35920624E+03  0.80882888E+04                                10.537424                            6.512598      -0.260636       1.937168                    0.999418      25.883553      73.918337       0.614324       0.442788      -1.043212       0.009504      -0.010862       0.008986       0.017002       0.002018      -0.017924      -0.028345       0.043206      -0.030455      -0.043503       0.005832       0.037671             14.922180      13.643527      -7.248175       9.125270      15.355261      -6.890968      15.767753          -0.000001
          274              C      11.512930       9.062535      18.817810       0.104793      39.993948 0.39242563E+03  0.89564481E+04                                10.283078                            6.652447      -0.143907       1.969301                    0.999136      26.078852      72.902179       0.634587       0.422899      -1.064388       0.004464       0.010771       0.018839       0.022155      -0.001865      -0.000055      -0.015610       0.016712      -0.007701      -0.020661       0.008998       0.011663             14.308072      12.150791       4.727817       4.037274      16.747161      10.044754      14.026263           0.000028
          275              C      14.063905       3.712123      18.568743      -0.181650      33.685756 0.41543952E+03  0.96631790E+04                                 9.067005                            6.803230       0.127583       2.017755                    0.999561      29.304678      83.982655       0.630290       0.417786      -1.062612      -0.010059      -0.006182       0.003263       0.012249       0.009730       0.007734       0.016837       0.017240      -0.002778      -0.022035      -0.001180       0.023214             10.653883       8.980048      -2.677606       4.693013      13.222176      -3.125838       9.759425          -0.000003
          276              C       0.455314      19.642316       1.089506      -0.185850      34.124811 0.42376139E+03  0.98976974E+04                                 9.137085                            6.863987       0.146860       2.021870                    0.999579      29.393455      84.188169       0.628971       0.416930      -1.064021       0.014232       0.006684      -0.006194       0.016900       0.010622       0.005867       0.015107       0.013177       0.001026      -0.019714      -0.001434       0.021148             10.780338       9.113541      -2.969784       4.743534      13.486291      -2.994133       9.741181          -0.000000
          277              C      13.108560      16.729822      25.320536       0.105623      39.145117 0.39072731E+03  0.88959432E+04                                10.139039                            6.630597      -0.119204       1.980893                    0.999283      25.823597      71.781693       0.637566       0.421952      -1.066431      -0.005274       0.007057       0.008225       0.012053       0.008446       0.007827      -0.012736      -0.018966       0.018907      -0.021448       0.002388       0.019060             13.843211      13.098374      -5.456288      -4.797747      15.819328       8.869194      12.611932           0.000016
          278              C       0.508163      21.028503       1.089506       0.108668      39.157757 0.38255572E+03  0.86786026E+04                                10.163713                            6.575715      -0.128033       1.980183                    0.999254      25.795470      71.969531       0.636984       0.423860      -1.063436       0.009084      -0.003786       0.004785       0.010943      -0.002271      -0.016653       0.009022       0.003301       0.019720      -0.016221      -0.006090       0.022311             13.799892      13.255983      -5.615090       8.086877      15.043403      -5.462939      13.100289           0.000003
          279              C      11.488538      10.814893      20.386332       0.084742      26.488745 0.31587563E+03  0.68882136E+04                                 7.783964                            5.950776       0.088340       2.040835                    0.999727      26.052008      73.235473       0.668118       0.420400      -1.056748       0.032777      -0.011949      -0.007981       0.035788      -0.022560      -0.017891      -0.027846       0.007752       0.001856      -0.046295       0.019624       0.026671              9.277457       9.067417       2.011094       1.603173       9.681528       4.685538       9.083425           0.000024
          280              C       4.662899      18.637778      19.972529       0.201402      41.201370 0.36301246E+03  0.81950389E+04                                10.789476                            6.543073      -0.256090       1.937734                    0.999455      25.914047      74.085191       0.613484       0.442255      -1.043592       0.014642       0.012503      -0.003024       0.019489      -0.000834       0.021235      -0.024594       0.030762      -0.050865      -0.041162       0.005157       0.036005             15.741509      14.876691       8.490844      -9.380600      17.293618      -7.705091      15.054219          -0.000046
          281              C      14.002926      28.906365      18.639456       0.108116      39.418497 0.39097519E+03  0.89160570E+04                                10.201928                            6.645928      -0.128439       1.976827                    0.999195      25.984710      72.635142       0.634000       0.423636      -1.063809      -0.008617       0.010790      -0.004382       0.014488       0.000672      -0.009312       0.014096       0.014807       0.014586      -0.019659       0.001550       0.018109             13.783292      12.489474      -5.247463       7.890644      15.278409      -5.814573      13.581994          -0.000001
          282              C       1.414724      21.585855       1.943301      -0.177911      34.474508 0.42087843E+03  0.98236971E+04                                 9.240364                            6.850633       0.109897       2.011061                    0.999646      29.340479      84.290659       0.627555       0.418154      -1.062148       0.000643      -0.005707      -0.005697       0.008089       0.007895      -0.017739       0.014667      -0.016975      -0.024253      -0.030267       0.010021       0.020245             11.124628      11.403621      -2.689361       6.439664      10.802542      -2.806356      11.167719          -0.000002
          283              C      13.256943       4.399820      17.680900       0.077557      27.984430 0.32959798E+03  0.72456704E+04                                 8.050591                            6.072745       0.191529       2.067315                    0.999804      26.264609      73.513256       0.664041       0.419582      -1.059976      -0.031255      -0.037366      -0.008632       0.049473       0.014099      -0.028371       0.014353      -0.007160      -0.020004      -0.040525       0.015349       0.025176              9.396913       7.914534      -1.645324       4.021165      11.473028      -1.631296       8.803178          -0.000001
          284              C      13.106527      28.272025      17.769946      -0.181838      34.946101 0.43377393E+03  0.10198278E+05                                 9.333786                            6.961673       0.102658       2.007258                    0.999560      29.545117      85.102183       0.621796       0.418982      -1.061945       0.001995       0.002929       0.005345       0.006413       0.009629      -0.014301       0.015801      -0.018051      -0.032948      -0.029704       0.007297       0.022407             11.240450      11.127205      -2.551178       6.540617      10.745134      -3.047233      11.849010           0.000000
          285              C      16.633175       9.682904      23.536732       0.214131      38.451723 0.34197174E+03  0.76226786E+04                                10.368399                            6.392632      -0.286588       1.932282                    0.998743      25.561705      73.147715       0.613180       0.448126      -1.037835      -0.007270       0.012387      -0.001225       0.014416      -0.028933      -0.042213      -0.000116      -0.033032       0.110230      -0.065509       0.006567       0.058942             14.634921      10.535468      -5.214026       3.112158      25.044268      -7.370558       8.325027           0.000001
          286              C       1.246014      18.933836       1.964253       0.086823      27.017201 0.31053364E+03  0.67345124E+04                                 7.858369                            5.889239       0.194709       2.072657                    0.999784      25.940592      72.426281       0.674322       0.418833      -1.059053       0.029921       0.036999       0.007087       0.048108       0.015718      -0.036482       0.012764      -0.008889      -0.009339      -0.047124       0.013439       0.033685              9.187762       7.838558      -1.554752       3.951371      11.282500      -1.594140       8.442228           0.000002
          287              C      16.145339       7.615869      24.812450      -0.175624      33.769536 0.42282933E+03  0.98633368E+04                                 9.069638                            6.848970       0.188240       2.036130                    0.999610      29.212860      83.419710       0.631147       0.416022      -1.065373       0.003107       0.005454      -0.013360       0.014761      -0.001890      -0.009963       0.016812       0.032366      -0.028520      -0.027947       0.002599       0.025348             10.691749       9.377976      -1.562921      -0.756974      15.675070      -4.733346       7.022201          -0.000002
          288              C       2.215589      17.583505      22.523440       0.078730      28.316123 0.33998393E+03  0.75838069E+04                                 8.256930                            6.251171      -0.148203       1.956811                    0.999418      27.051018      77.989352       0.637062       0.431018      -1.045707       0.007436      -0.043296      -0.023763       0.049945      -0.010626       0.027368       0.028261       0.001438       0.002042      -0.044923       0.010302       0.034621              9.774990       9.031939       1.930872      -4.534759      10.708675      -2.164777       9.584354           0.000019
          289              C       3.857970      17.781972      20.807992       0.097148      40.732875 0.39580039E+03  0.90527449E+04                                10.424019                            6.680867      -0.122303       1.976804                    0.999148      26.131509      73.125013       0.633259       0.422883      -1.064408      -0.007714      -0.012839       0.008575       0.017259      -0.001987       0.004475       0.010683       0.013201       0.009525      -0.015406       0.004352       0.011054             14.471573      13.395546       6.241318      -7.964676      17.022690      -6.193529      12.996484           0.000017
          290              C      17.864961      19.411192      21.719405       0.110589      39.247726 0.39193296E+03  0.89642651E+04                                10.262630                            6.704073      -0.221582       1.949830                    0.999170      26.125996      73.697428       0.622739       0.430028      -1.057363      -0.010238       0.011632       0.002275       0.015661       0.002917       0.018158       0.019264      -0.002111       0.020452      -0.023554      -0.006366       0.029920             14.092614      11.219249      -4.495676       0.071326      23.228234      -6.422745       7.830358           0.000001
          291              C      10.667347      15.508886      18.875166       0.100684      39.452626 0.38570373E+03  0.87641570E+04                                10.219792                            6.597050      -0.108456       1.987173                    0.999232      25.824991      72.007883       0.637049       0.423133      -1.064354       0.007146      -0.005392       0.007160       0.011464       0.012168       0.000725       0.003674      -0.003675      -0.024948      -0.010298      -0.006589       0.016887             13.871356      13.143048      -7.918192       6.508520      13.241789      -5.120755      15.229231           0.003748
          292              C      17.070195       8.407350      24.084366       0.107894      39.907672 0.38904719E+03  0.88658114E+04                                10.317078                            6.651935      -0.161827       1.970038                    0.999164      25.888553      72.465614       0.630181       0.426506      -1.061455      -0.001340      -0.009135       0.004649       0.010337       0.017793       0.011732       0.017982      -0.011451       0.017289      -0.021654      -0.011164       0.032818             14.016483      11.536466      -5.417111       0.804601      22.366996      -6.795414       8.145988           0.000002
          293              C      13.126854      14.175635       0.652132       0.058708      27.938844 0.35469002E+03  0.79610493E+04                                 8.097277                            6.333823       0.016020       2.003870                    0.999662      27.066776      77.163381       0.643385       0.424145      -1.054534      -0.049771      -0.015926      -0.011666       0.053543       0.034551       0.025998      -0.018579       0.029022      -0.019141      -0.053696       0.009714       0.043981              9.466738       9.693071      -2.060327      -1.969127      10.089022       4.336928       8.618120           0.000004
          294              C      18.265393      18.071728      22.172493       0.230951      37.815987 0.33789754E+03  0.75245241E+04                                10.339041                            6.390227      -0.342296       1.917179                    0.998438      25.544820      73.547822       0.606922       0.453188      -1.032835       0.007171      -0.009911       0.002177       0.012425      -0.028996      -0.060356      -0.009037      -0.014838       0.109892      -0.075915       0.001843       0.074073             14.937324      10.163882      -5.089150       2.908238      26.818223      -6.704852       7.829868           0.000002
          295              C       3.945374      16.406824      20.826325      -0.180288      34.403742 0.41666541E+03  0.96976294E+04                                 9.200372                            6.808837       0.140750       2.021345                    0.999557      29.311417      83.993568       0.630722       0.417244      -1.063089      -0.004019       0.008684      -0.003103       0.010059      -0.010724      -0.009684       0.015315       0.011530      -0.015171      -0.019493      -0.004771       0.024264             11.102914       9.495265       3.223566      -4.723783      14.461257      -3.226169       9.352219          -0.000125
          296              C      11.161281      13.363461       0.036666       0.102511      26.259892 0.29944660E+03  0.64476435E+04                                 7.773806                            5.824770       0.271796       2.112847                    0.999615      25.515060      71.428383       0.669507       0.424883      -1.053244       0.036953       0.014252       0.008731       0.040557       0.008501       0.005509      -0.033309       0.023179       0.002531      -0.041433       0.013008       0.028426              9.183065       9.991543      -1.714593      -1.505722       9.598340       4.387046       7.959312           0.000004
          297              C       2.185099      20.795580       2.757812       0.074011      28.552049 0.34388110E+03  0.76823927E+04                                 8.291806                            6.282238      -0.121799       1.965936                    0.999393      26.982247      77.512350       0.637039       0.430380      -1.047488      -0.008983      -0.042621      -0.026156       0.050807       0.008591      -0.027678       0.029653      -0.002446       0.008107      -0.044649       0.007126       0.037523              9.764307       9.519291      -1.588077       4.720808      10.308928      -1.948218       9.464704           0.000002
          298              C       9.835993      16.270060      17.982086       0.240669      37.538739 0.33281462E+03  0.73744604E+04                                10.266732                            6.330762      -0.265166       1.944069                    0.998925      25.250513      72.236031       0.612121       0.451586      -1.034989      -0.005667       0.003750      -0.011977       0.013770       0.029529      -0.015144      -0.032927       0.058076      -0.023071      -0.053249      -0.004140       0.057389             14.551648      13.891376      -8.381717       8.384492      14.694275      -6.509167      15.069292           0.003772
          299              C      18.318242       7.925931      24.000558      -0.169242      33.576382 0.40196792E+03  0.92832509E+04                                 9.095196                            6.710547       0.158004       2.033845                    0.999604      28.917074      82.872165       0.631309       0.420103      -1.059982      -0.003576      -0.009031       0.007547       0.012301       0.021834      -0.009619       0.005675       0.009819       0.029971      -0.030115       0.010560       0.019555             10.935999      11.020165      -4.217752       0.098808      15.665973      -3.616451       6.121860          -0.000001
          300              C      16.433975      13.711225      18.463982       0.205813      38.254482 0.34952653E+03  0.78138658E+04                                10.289891                            6.425151      -0.262031       1.941255                    0.999436      25.571533      72.676753       0.618589       0.442912      -1.043525      -0.003714      -0.002137       0.012307       0.013031      -0.034139      -0.019446      -0.006738      -0.031638       0.007494      -0.047011       0.009854       0.037157             14.357090       8.933170       1.684604      -4.053713       5.998902      -2.230334      28.139196           0.000376
          301              C      18.206446       9.332650       0.783082       0.223823      36.719494 0.34208417E+03  0.76357675E+04                                10.106120                            6.412082      -0.327594       1.919024                    0.998477      25.674697      73.836032       0.608822       0.450709      -1.034994       0.004963       0.001367      -0.014762       0.015634      -0.057238      -0.029084      -0.009729      -0.067785      -0.027378      -0.075618       0.004056       0.071562             13.877853       9.860870       2.192784      -4.461960       6.423973      -4.301685      25.348717           0.000000
          302              C      17.824308       9.013807       2.176393       0.107720      40.247511 0.41701814E+03  0.96657644E+04                                10.392447                            6.897261      -0.209045       1.949115                    0.999112      26.396988      74.421022       0.617725       0.427789      -1.061081      -0.002989      -0.002307       0.014237       0.014729       0.016782       0.002841       0.010486      -0.005194      -0.018848      -0.016650      -0.006777       0.023427             13.754019      10.791438      -0.561797      -3.786458       6.747634      -4.647732      23.722985           0.000009
          303              C      11.464146      14.891569      21.022750       0.085274      27.219475 0.31477761E+03  0.68489300E+04                                 7.910484                            5.939115       0.174266       2.065737                    0.999755      25.993283      72.663602       0.669910       0.420214      -1.058309       0.025245      -0.016228      -0.036027       0.046889       0.036308      -0.016388       0.013403      -0.001659      -0.002807      -0.045776       0.008881       0.036895              9.220716       7.584475      -3.908977       2.119168       8.932774      -1.236203      11.144899           0.000991
          304              C      12.358512      29.029599      16.918770       0.077851      27.931064 0.33577540E+03  0.74632738E+04                                 8.163349                            6.202971      -0.146255       1.957510                    0.999460      26.964497      77.487137       0.641274       0.429716      -1.046971       0.007207       0.044190       0.023069       0.050367       0.011736      -0.028246       0.029211      -0.002389       0.000480      -0.046899       0.011588       0.035311              9.589376       8.961434      -1.515501       4.638944       9.974728      -2.062452       9.831967           0.000000
          305              C      13.838281      15.778530      24.492931       0.234127      35.294978 0.31380291E+03  0.68510653E+04                                 9.786545                            6.110032      -0.268353       1.941932                    0.999083      25.035155      71.070407       0.628845       0.446130      -1.038236       0.009010      -0.007817      -0.005451       0.013115      -0.020820      -0.006590      -0.030458      -0.068079       0.098998      -0.058976       0.001714       0.057262             13.770401      12.280133      -5.733689      -5.028093      16.191728       9.247878      12.839342           0.000008
          306              C      11.486505      14.510650      18.385412      -0.173689      34.472005 0.42373489E+03  0.99153183E+04                                 9.273379                            6.884358       0.114929       2.012381                    0.999582      29.475188      85.014116       0.624065       0.419434      -1.060458      -0.000373       0.007022       0.005300       0.008806       0.013217      -0.013768       0.014261      -0.000223       0.028928      -0.028372       0.008384       0.019987             11.156199      11.027440      -6.537401       3.234942      11.899600      -2.625666      10.541556           0.001015
          307              C      16.466498       9.314210       2.574482      -0.181504      34.816879 0.47642677E+03  0.11427889E+05                                 9.267663                            7.274000       0.154931       2.021332                    0.999582      29.983030      86.270052       0.613133       0.416468      -1.067166      -0.003044       0.002670      -0.008759       0.009649      -0.012580       0.006505      -0.006536       0.024202      -0.018743      -0.015902      -0.007193       0.023096             10.645144      10.729275      -1.028683      -3.217172       5.874104      -2.323580      15.332055          -0.000013
          308              C      13.557776      10.023918      19.645415       0.065802      28.966550 0.35261152E+03  0.78917557E+04                                 8.273173                            6.306524       0.199173       2.068824                    0.999562      26.848886      76.085011       0.647015       0.422975      -1.056736      -0.035530       0.026085       0.027213       0.051801      -0.022621      -0.015144      -0.006858       0.040869      -0.029563      -0.032832      -0.005263       0.038096              9.755664      10.892341       1.919101       1.713189       9.761728       4.515899       8.612923           0.000010
          309              C      10.901102       8.105710      17.927086       0.172156      42.732588 0.37617357E+03  0.85461718E+04                                10.950100                            6.616769      -0.202488       1.948527                    0.999472      26.167793      74.422648       0.617715       0.436450      -1.049732      -0.003867      -0.017989      -0.013454       0.022794       0.019395       0.011743      -0.010930      -0.011647       0.018356      -0.030303       0.012543       0.017760             16.080418      12.961928       6.511498       5.844740      18.982791      11.903478      16.296535           0.000003
          310              C      16.720579      13.897796      17.026149       0.113103      36.081839 0.35923479E+03  0.80313857E+04                                 9.659842                            6.378622      -0.094565       1.996818                    0.999346      25.424059      70.675088       0.645041       0.424724      -1.061706       0.001798      -0.000782      -0.007911       0.008150      -0.008598      -0.002912       0.006629      -0.027482      -0.073748      -0.025578      -0.003876       0.029453             12.782791       9.405792       1.440900      -2.637442       5.301484      -1.445594      23.641098           0.006085
          311              C      18.269458      21.450883      20.595852       0.094668      28.830981 0.33261105E+03  0.73369871E+04                                 8.292944                            6.141316       0.119303       2.048369                    0.999732      26.206324      73.752097       0.652991       0.425224      -1.055230      -0.037870      -0.008243       0.030830       0.049523       0.021171      -0.000152       0.018733       0.017113       0.099151      -0.042676       0.003291       0.039385             10.001521       9.776831      -1.251072      -1.184313      13.868926      -3.735613       6.358804           0.000002
          312              C      16.527477      19.824730      21.921069      -0.173405      34.804684 0.44538669E+03  0.10518421E+05                                 9.281144                            7.041489       0.203457       2.041608                    0.999483      29.421978      84.353177       0.621255       0.417468      -1.065157       0.000081      -0.013758       0.003546       0.014208       0.009431      -0.010945      -0.003473       0.024313      -0.022176      -0.011927      -0.011439       0.023367             11.057360      10.966789      -3.637497      -0.433806      15.834846      -3.585703       6.370444           0.000004
          313              C      17.968626      14.328520      16.649012      -0.163279      33.045716 0.42358461E+03  0.98976007E+04                                 9.005281                            6.899809       0.106783       2.015538                    0.999375      29.148425      83.643089       0.621944       0.421469      -1.060601      -0.005216      -0.005066       0.006778       0.009941      -0.006868       0.019882       0.012139       0.005165      -0.027493      -0.028781       0.008209       0.020573             10.442689       9.654519       1.554541      -2.345293       5.211443      -0.976947      16.462106           0.001039
          314              C      18.684119       8.425265       3.053759      -0.181924      34.450564 0.41504767E+03  0.96521405E+04                                 9.213709                            6.803687       0.149049       2.025804                    0.999611      29.235760      83.786807       0.629736       0.418236      -1.062286      -0.000430       0.010152       0.005815       0.011707      -0.003517      -0.006227       0.016160       0.015606      -0.036417      -0.024152       0.005278       0.018874             11.006640       9.383207      -0.919751      -1.346872       6.108025      -3.795837      17.528687          -0.000003
          315              C       3.136379      15.696171      21.672263       0.080039      28.304563 0.32826218E+03  0.72151152E+04                                 8.136858                            6.073075       0.181824       2.065310                    0.999811      26.276573      73.745234       0.661387       0.421335      -1.057972      -0.031882       0.037042       0.013150       0.050611      -0.018452       0.028117       0.013188      -0.004726      -0.026939      -0.042010       0.014122       0.027888              9.670361       8.356178       2.076071      -4.080283      12.152418      -1.759013       8.502486           0.000095
          316              C      16.194123      13.732808      14.742377       0.083653      26.598902 0.30599949E+03  0.66736529E+04                                 7.885604                            5.851545       0.160164       2.064739                    0.999708      26.620082      76.833877       0.669286       0.419616      -1.048752       0.050833       0.001289       0.019732       0.054544      -0.010685       0.001869       0.007010      -0.019120      -0.201162      -0.067570       0.019427       0.048142              9.152164       8.277981       1.650089      -1.090197       4.933968       0.231164      14.244545           0.009964
          317              C      18.726804      20.153491      21.030607      -0.190571      34.601838 0.42713155E+03  0.99937727E+04                                 9.238326                            6.890940       0.201675       2.038764                    0.999612      29.454337      84.369227       0.627931       0.416895      -1.064300       0.005823       0.009889       0.002245       0.011694      -0.011526      -0.003944       0.011119       0.008213      -0.032988      -0.017803      -0.003010       0.020813             11.175855       9.545962      -1.452635      -0.929353      16.935242      -4.850794       7.046360           0.000010
          318              C      12.254847      13.756170      19.239208       0.071161      28.560103 0.34811660E+03  0.77931209E+04                                 8.290161                            6.314026      -0.099747       1.972132                    0.999382      26.982252      77.341685       0.637089       0.429457      -1.049091      -0.002718       0.030163       0.039955       0.050135       0.029471      -0.011613       0.026266      -0.005392      -0.024010      -0.045107       0.007632       0.037475              9.722514       9.086543      -4.787701       2.024416      10.056682      -1.494485      10.024316           0.000836
          319              C      16.149404       8.923274       3.933745       0.062013      29.787200 0.38197209E+03  0.87266862E+04                                 8.477456                            6.591058      -0.057790       1.975568                    0.999312      27.577539      79.111117       0.628606       0.426491      -1.053928       0.047206      -0.009543       0.016311       0.050848      -0.001900       0.019018       0.014714       0.025898      -0.093442      -0.041563       0.007310       0.034253              9.781033      10.379755      -1.049678      -2.320854       5.662671      -2.151146      13.300672          -0.000014
          320              C      16.230710      21.110710      21.418220       0.069645      29.340119 0.35523432E+03  0.79811986E+04                                 8.400460                            6.358265      -0.066456       1.978567                    0.999425      27.104803      77.464683       0.638792       0.426770      -1.052266       0.052447       0.016987      -0.011259       0.056267       0.016223      -0.000046       0.022288       0.052637       0.017195      -0.043275       0.013111       0.030164              9.974614      10.277143      -2.363981      -0.560824      13.586139      -3.262656       6.060561           0.000001
          321              C      18.653629       6.684240      24.482455       0.092133      27.469927 0.32036288E+03  0.70176986E+04                                 8.033222                            6.031456      -0.034031       2.002220                    0.999561      26.169635      73.971651       0.656629       0.425827      -1.052320      -0.041974      -0.007206      -0.001266       0.042607       0.018093       0.011520       0.029220       0.039784       0.038385      -0.044005       0.002508       0.041497              9.489167       9.997452      -2.688085      -0.591706      12.666129      -2.877648       5.803920          -0.000000
          322              C      16.553902       6.421977      25.294346       0.071689      28.613081 0.33084291E+03  0.72941931E+04                                 8.216582                            6.114799       0.108247       2.039207                    0.999780      26.476325      74.690671       0.655506       0.423813      -1.055249       0.048138      -0.009893      -0.027930       0.056526       0.015039      -0.007531       0.020847       0.039463       0.062064      -0.042879       0.014452       0.028427              9.700922       9.633024      -1.267887      -1.090093      13.157040      -3.687715       6.312702          -0.000002
          323              C      11.762946      16.802245      25.435773      -0.185747      34.295062 0.41288669E+03  0.95714029E+04                                 9.134127                            6.756466       0.099971       2.006245                    0.999648      29.156944      82.918865       0.637267       0.414610      -1.066600      -0.000119       0.006169       0.007437       0.009663       0.016464       0.013952       0.001541      -0.007965       0.006850      -0.022569       0.000997       0.021573             11.020376      11.958816      -3.353463      -3.028972      11.582863       5.667195       9.519450           0.000005
          324              C      18.259295       8.094221       4.310882       0.095131      28.197323 0.31766339E+03  0.69365151E+04                                 8.155298                            5.999327       0.117428       2.049387                    0.999757      26.039105      73.232394       0.660181       0.424883      -1.054019      -0.039784       0.026570      -0.004597       0.048061       0.004280       0.017884       0.016523      -0.039882      -0.096324      -0.042989       0.001597       0.041392              9.712664       9.565907      -1.205595      -1.358940       5.536394      -2.776581      14.035689           0.000010
          325              C      15.864833      13.672078      16.075450      -0.165561      33.008560 0.38639648E+03  0.88408436E+04                                 9.036723                            6.587193       0.100943       2.017293                    0.999641      28.627854      81.810228       0.635692       0.421113      -1.058757       0.011721       0.005891      -0.002326       0.013323      -0.000981      -0.018290       0.004530      -0.012162      -0.099562      -0.040077       0.016248       0.023830             10.883379       8.822664       0.906429      -0.983245       4.802232      -0.011983      19.025241           0.000074
          326              C      10.716131      15.732694      20.242287      -0.178499      33.256697 0.41494074E+03  0.96373213E+04                                 8.970650                            6.781842       0.166021       2.030958                    0.999588      29.139259      83.126461       0.634447       0.415662      -1.065220       0.014839       0.007294      -0.007502       0.018157      -0.002461      -0.012400       0.015491      -0.001460      -0.025307      -0.022079       0.001656       0.020424             10.462464       8.546859      -4.355354       3.574439       9.812494      -2.335375      13.028038           0.001260
          327              C       2.939212      18.375579      21.687977      -0.177541      35.110731 0.43194476E+03  0.10145537E+05                                 9.375648                            6.952676       0.100741       2.008308                    0.999533      29.464557      84.856388       0.621373       0.419669      -1.061407       0.000481      -0.003112      -0.007348       0.007995      -0.009234       0.011118       0.019478      -0.019922      -0.031061      -0.029171       0.003198       0.025973             11.355217      11.387308       2.965916      -6.341744      11.502066      -3.333831      11.176277           0.000018
          328              C      18.202381      14.480042      15.271416       0.069671      26.363271 0.32312457E+03  0.70717579E+04                                 7.725723                            5.983700       0.223255       2.078107                    0.999856      26.275712      73.500401       0.673516       0.415529      -1.062021      -0.045184      -0.026339      -0.018943       0.055625       0.010692      -0.004976      -0.005571       0.028852      -0.083828      -0.029180      -0.003443       0.032623              8.784999       8.129125       1.210087      -1.165777       4.692225      -0.498481      13.533647           0.004558
          329              C      10.850286      20.941143       6.589416      -0.171824      33.806614 0.39641482E+03  0.91249334E+04                                 9.135799                            6.669585       0.099428       2.015157                    0.999596      28.878283      82.675630       0.632335       0.420803      -1.059342       0.009073      -0.005969       0.000084       0.010860      -0.005790      -0.003849      -0.022800       0.026996      -0.013336      -0.031914       0.014812       0.017102             11.305609       9.813965       2.709988       1.993823      13.579632       7.025724      10.523229           0.000017
          330              C      13.848444      28.625046      13.142165      -0.174861      33.518104 0.43112833E+03  0.10093277E+05                                 9.011527                            6.900690       0.176843       2.032132                    0.999595      29.236868      83.297815       0.631642       0.414200      -1.067878       0.003581      -0.011278      -0.006051       0.013291       0.012185       0.010923      -0.010635       0.016779      -0.012430      -0.023748       0.005459       0.018289             10.698622      10.046655      -2.680164      -1.909981      11.927528       6.029496      10.121682           0.000003
          331              C      12.947980      20.041029       5.877046      -0.184730      35.340369 0.45214934E+03  0.10706803E+05                                 9.336417                            7.074668       0.101901       1.999839                    0.999524      29.766814      85.153781       0.623113       0.415108      -1.067826      -0.009532      -0.008280      -0.003459       0.013091      -0.016359      -0.019265       0.000835       0.012551      -0.023748      -0.023910      -0.005280       0.029190             11.202636      11.932189       3.135337       2.767625      12.118275       5.778137       9.557445          -0.000003
          332              C      19.982982       3.852310      21.496790       0.227792      37.478033 0.33357099E+03  0.73905835E+04                                10.189945                            6.309378      -0.265155       1.940030                    0.998997      25.377505      72.441373       0.617731       0.447524      -1.038008      -0.008351      -0.008382       0.007530       0.014025      -0.033086       0.000001      -0.029215       0.044128      -0.030606      -0.051527       0.002921       0.048606             14.371486      13.669383       7.429752      -8.591557      12.585835      -5.921032      16.859241          -0.000002
          333              C      14.807855      23.890779      24.458884       0.196896      39.783091 0.35920656E+03  0.80882976E+04                                10.537429                            6.512601      -0.260636       1.937168                    0.999418      25.883553      73.918338       0.614324       0.442788      -1.043212       0.009504       0.007067      -0.012198       0.017002      -0.017344       0.004953      -0.027836       0.046246      -0.021336      -0.043503       0.005832       0.037671             14.922188      13.643535       7.801736      -8.656771      13.509855      -6.581696      17.613173          -0.000001
          334              C      11.512930      20.056899       5.827547       0.104793      39.993969 0.39242582E+03  0.89564534E+04                                10.283082                            6.652449      -0.143907       1.969301                    0.999136      26.078851      72.902179       0.634586       0.422899      -1.064388       0.004464       0.020360       0.007509       0.022155      -0.000362      -0.001830      -0.015492       0.017419      -0.005580      -0.020661       0.008998       0.011663             14.308078      12.150794       4.763196       3.995485      17.375468       9.939462      13.397973           0.000028
          335              C      14.063905      18.926905       0.591895      -0.181650      33.685744 0.41543926E+03  0.96631718E+04                                 9.067003                            6.803228       0.127583       2.017755                    0.999561      29.304679      83.982661       0.630290       0.417786      -1.062612      -0.010059       0.002196      -0.006636       0.012249       0.009236       0.008318       0.014738       0.004718      -0.040346      -0.022035      -0.001180       0.023214             10.653880       8.980046       4.185889      -3.416466       8.834917      -2.390565      14.146676          -0.000003
          336              C       0.455314       4.321138      19.192066      -0.185850      34.124831 0.42376160E+03  0.98977034E+04                                 9.137088                            6.863989       0.146860       2.021870                    0.999579      29.393455      84.188171       0.628971       0.416930      -1.064021       0.014232      -0.005004       0.007616       0.016900       0.007542       0.009506       0.013124       0.001344      -0.034471      -0.019714      -0.001434       0.021148             10.780343       9.113541       4.187423      -3.712982       8.867332      -2.220033      14.360156           0.000000
          337              C      13.108560      27.737486      12.314560       0.105623      39.145105 0.39072731E+03  0.88959431E+04                                10.139037                            6.630597      -0.119204       1.980893                    0.999283      25.823596      71.781688       0.637566       0.421952      -1.066431      -0.005274       0.009279       0.005600       0.012053       0.009115       0.007036      -0.012035      -0.014785       0.031450      -0.021448       0.002388       0.019060             13.843208      13.098371      -5.633604      -4.588232      15.591148       8.907431      12.840104           0.000016
          338              C       0.508163       4.550256      20.559186       0.108668      39.157758 0.38255568E+03  0.86786014E+04                                10.163713                            6.575714      -0.128033       1.980183                    0.999254      25.795471      71.969535       0.636984       0.423860      -1.063436       0.009084       0.004094      -0.004525       0.010943      -0.016800       0.000513       0.006652      -0.010836      -0.022693      -0.016221      -0.006090       0.022311             13.799892      13.255981       7.047544      -6.874513      11.372308      -4.847693      16.771387           0.000003
          339              C      11.488538      21.893489       7.296547       0.084742      26.488731 0.31587542E+03  0.68882079E+04                                 7.783961                            5.950774       0.088340       2.040835                    0.999727      26.052008      73.235472       0.668118       0.420400      -1.056748       0.032777      -0.009847      -0.010465       0.035788      -0.021374      -0.019293      -0.027108       0.012158       0.015073      -0.046295       0.019624       0.026671              9.277452       9.067415       1.913529       1.718445      10.627367       4.527018       8.137574           0.000024
          340              C       4.662899      22.778398      15.080228       0.201402      41.201383 0.36301247E+03  0.81950392E+04                                10.789478                            6.543073      -0.256090       1.937734                    0.999455      25.914046      74.085186       0.613484       0.442255      -1.043592       0.014642      -0.000916       0.012831       0.019489       0.020805      -0.004332      -0.021612       0.048557       0.002520      -0.041162       0.005157       0.036005             15.741512      14.876695      -7.848150       9.924552      12.603330      -6.919038      19.744510          -0.000046
          341              C      14.002926      23.160923      25.427916       0.108116      39.418485 0.39097513E+03  0.89160555E+04                                10.201926                            6.645928      -0.128439       1.976827                    0.999195      25.984710      72.635143       0.634000       0.423636      -1.063809      -0.008617      -0.002539       0.011366       0.014488      -0.009073       0.002202       0.010930      -0.004084      -0.042086      -0.019659       0.001550       0.018109             13.783288      12.489468       6.914772      -6.479501      11.732629      -5.220324      17.127767          -0.000001
          342              C       1.414724       5.484431      20.967751      -0.177911      34.474494 0.42087821E+03  0.98236908E+04                                 9.240361                            6.850631       0.109897       2.011061                    0.999646      29.340479      84.290659       0.627555       0.418154      -1.062148       0.000643      -0.006562      -0.004687       0.008089      -0.016190       0.010719       0.017226      -0.001706       0.021555      -0.030267       0.010021       0.020245             11.124624      11.403618       5.906571      -3.716761      10.242792      -2.712543      11.727463          -0.000002
          343              C      13.256943      18.164941       1.416881       0.077558      27.984432 0.32959792E+03  0.72456690E+04                                 8.050592                            6.072744       0.191529       2.067315                    0.999804      26.264609      73.513258       0.664042       0.419582      -1.059976      -0.031255      -0.014690      -0.035425       0.049473      -0.025650       0.018594       0.015782       0.001371       0.005591      -0.040525       0.015349       0.025176              9.396914       7.914538       3.693910      -2.287340       8.344275      -1.106945      11.931930          -0.000001
          344              C      13.106527      22.198525      24.946019      -0.181838      34.946110 0.43377411E+03  0.10198283E+05                                 9.333788                            6.961675       0.102658       2.007258                    0.999560      29.545117      85.102182       0.621796       0.418982      -1.061945       0.001995       0.005756       0.002005       0.006413      -0.012513       0.011861       0.019094       0.001600       0.026006      -0.029704       0.007297       0.022407             11.240451      11.127205       6.028979      -3.597164      10.825374      -3.060680      11.768773           0.000000
          345              C      16.633175      24.813454       5.659407       0.214131      38.451740 0.34197171E+03  0.76226776E+04                                10.368401                            6.392631      -0.286588       1.932282                    0.998743      25.561705      73.147715       0.613180       0.448126      -1.037835      -0.007270       0.000839       0.012420       0.014416      -0.046414      -0.021558      -0.006401      -0.070539      -0.002290      -0.065509       0.006567       0.058942             14.634926      10.535469       2.207542      -5.656715       6.378794      -4.242377      26.990514           0.000001
          346              C       1.246014       5.066751      18.348746       0.086823      27.017205 0.31053376E+03  0.67345158E+04                                 7.858371                            5.889240       0.194709       2.072657                    0.999784      25.940592      72.426282       0.674322       0.418833      -1.059053       0.029921       0.013105       0.035319       0.048108      -0.033382       0.021532       0.013553      -0.004185       0.004771      -0.047124       0.013439       0.033685              9.187764       7.838558       3.640041      -2.186479       8.000092      -1.044038      11.724641           0.000002
          347              C      16.145339      25.729971       3.409944      -0.175624      33.769552 0.42282958E+03  0.98633437E+04                                 9.069641                            6.848973       0.188240       2.036130                    0.999610      29.212860      83.419710       0.631147       0.416022      -1.065373       0.003107      -0.012275       0.007587       0.014761      -0.010138      -0.000218       0.015580       0.025014      -0.050576      -0.027947       0.002599       0.025348             10.691755       9.377975      -1.004891      -1.416304       5.715400      -3.064189      16.981889          -0.000002
          348              C       2.215589      25.119964      13.618824       0.078730      28.316123 0.33998387E+03  0.75838052E+04                                 8.256929                            6.251170      -0.148203       1.956811                    0.999418      27.051018      77.989350       0.637062       0.431018      -1.045707       0.007436      -0.030593      -0.038773       0.049945       0.025235      -0.015003       0.026433      -0.009468      -0.030676      -0.044923       0.010302       0.034621              9.774990       9.031940      -4.153236       2.653854       8.909289      -1.863219      11.383741           0.000019
          349              C       3.857970      23.460915      14.098102       0.097148      40.732892 0.39580059E+03  0.90527505E+04                                10.424022                            6.680869      -0.122303       1.976804                    0.999148      26.131508      73.125009       0.633259       0.422883      -1.064408      -0.007714       0.006335      -0.014080       0.017259       0.004085      -0.002700       0.008247      -0.001334      -0.034082      -0.015406       0.004352       0.011054             14.471578      13.395549      -6.823517       7.471936      11.087221      -5.198794      18.931965           0.000017
          350              C      17.864961      24.629082      15.554268       0.110589      39.247745 0.39193295E+03  0.89642645E+04                                10.262632                            6.704072      -0.221582       1.949830                    0.999170      26.125996      73.697425       0.622739       0.430028      -1.057363      -0.010238       0.004166       0.011096       0.015661       0.018390      -0.000125       0.016716      -0.017311      -0.025150      -0.023554      -0.006366       0.029920             14.092621      11.219250      -0.672728      -4.445642       6.157037      -3.561751      24.901575           0.000001
          351              C      10.667347      21.178964      12.175752       0.100684      39.452627 0.38570373E+03  0.87641569E+04                                10.219793                            6.597050      -0.108456       1.987173                    0.999232      25.824990      72.007882       0.637049       0.423133      -1.064354       0.007146       0.006171      -0.006501       0.011464       0.002726       0.011880       0.005806       0.009048       0.013221      -0.010298      -0.006589       0.016887             13.871358      13.143045       5.110228      -8.885053      13.505439      -5.164944      14.965589           0.003748
          352              C      17.070195      25.142723       4.310882       0.107894      39.907676 0.38904701E+03  0.88658064E+04                                10.317078                            6.651933      -0.161827       1.970038                    0.999164      25.888553      72.465613       0.630181       0.426506      -1.061455      -0.001340       0.003075      -0.009778       0.010337       0.014512       0.015609       0.016524      -0.020153      -0.008817      -0.021654      -0.011164       0.032818             14.016484      11.536464      -0.101840      -5.475596       6.319014      -4.105902      24.193973           0.000002
          353              C      13.126854       2.986209      13.872867       0.058708      27.938856 0.35469003E+03  0.79610496E+04                                 8.097279                            6.333823       0.016020       2.003870                    0.999662      27.066776      77.163381       0.643385       0.424145      -1.054534      -0.049771      -0.014138      -0.013779       0.053543       0.031351       0.029779      -0.018370       0.030274      -0.015386      -0.053696       0.009714       0.043981              9.466741       9.693073      -2.282593      -1.706520      10.072268       4.339741       8.634882           0.000004
          354              C      18.265393      24.854542      14.158339       0.230951      37.816028 0.33789766E+03  0.75245274E+04                                10.339048                            6.390228      -0.342296       1.917179                    0.998438      25.544820      73.547821       0.606922       0.453188      -1.032835       0.007171       0.000509      -0.010134       0.012425      -0.064318      -0.018621      -0.016291      -0.058120      -0.019955      -0.075915       0.001843       0.074073             14.937338      10.163889       2.027068      -5.499861       6.162666      -3.243149      28.485459           0.000002
          355              C       3.945374      23.251702      12.738838      -0.180288      34.403747 0.41666545E+03  0.96976303E+04                                 9.200373                            6.808838       0.140750       2.021345                    0.999557      29.311417      83.993566       0.630722       0.417244      -1.063089      -0.004019      -0.001625       0.009077       0.010059      -0.011323      -0.008976       0.014775       0.008307      -0.024837      -0.019493      -0.004771       0.024264             11.102915       9.495268      -4.126000       3.960007       8.439985      -2.217054      15.373491          -0.000125
          356              C      11.161281       2.244967      13.173593       0.102511      26.259883 0.29944652E+03  0.64476413E+04                                 7.773804                            5.824769       0.271796       2.112847                    0.999615      25.515059      71.428379       0.669507       0.424883      -1.053244       0.036953       0.010967       0.012613       0.040557       0.006838       0.007473      -0.033585       0.021535      -0.002402      -0.041433       0.013008       0.028426              9.183062       9.991542      -1.768410      -1.442131       9.434383       4.414520       8.123261           0.000004
          357              C       2.185099       6.157116      20.053718       0.074011      28.552051 0.34388109E+03  0.76823920E+04                                 8.291806                            6.282237      -0.121799       1.965936                    0.999393      26.982246      77.512339       0.637039       0.430380      -1.047489      -0.008983      -0.032841      -0.037712       0.050807      -0.025877       0.013047       0.027571      -0.014867      -0.029155      -0.044649       0.007126       0.037523              9.764307       9.519291       4.393388      -2.346526       8.852593      -1.704153      10.921037           0.000002
          358              C       9.835993      20.423979      13.074071       0.240669      37.538757 0.33281481E+03  0.73744655E+04                                10.266735                            6.330763      -0.265167       1.944069                    0.998925      25.250514      72.236033       0.612121       0.451586      -1.034989      -0.005667      -0.011193       0.005678       0.013770      -0.010055       0.031626      -0.033981       0.051787      -0.041939      -0.053249      -0.004140       0.057389             14.551655      13.891382       6.883783      -9.652283      12.936888      -6.214649      16.826696           0.003772
          359              C      18.318242      24.980496       3.849937      -0.169242      33.576387 0.40196818E+03  0.92832581E+04                                 9.095197                            6.710550       0.158004       2.033845                    0.999604      28.917073      82.872161       0.631308       0.420103      -1.059982      -0.003576       0.005951      -0.010154       0.012301      -0.005878       0.023124       0.002122      -0.011383      -0.033634      -0.030115       0.010560       0.019555             10.936002      11.020171      -0.599690      -4.176075       5.203543      -1.863028      16.584292          -0.000001
          360              C      16.433975      20.476306      10.470780       0.205813      38.254430 0.34952622E+03  0.78138571E+04                                10.289882                            6.425148      -0.262031       1.941255                    0.999436      25.571533      72.676751       0.618590       0.442912      -1.043526      -0.003714       0.011784      -0.004141       0.013031      -0.024821      -0.030455      -0.004402      -0.017699       0.049311      -0.047011       0.009854       0.037157             14.357073       8.933166      -3.719503       2.331456      26.807142      -5.717624       7.330910           0.000376
          361              C      18.206446       2.314876       9.074851       0.223823      36.719511 0.34208426E+03  0.76357700E+04                                10.106123                            6.412083      -0.327594       1.919024                    0.998477      25.674697      73.836032       0.608821       0.450709      -1.034994       0.004963      -0.014333       0.003789       0.015634      -0.038144      -0.051643      -0.001441      -0.018332       0.120982      -0.075618       0.004057       0.071562             13.877859       9.860872      -4.038156       2.900128      23.429246      -7.151633       8.343458           0.000000
          362              C      17.824308       3.636322       8.530098       0.107720      40.247512 0.41701803E+03  0.96657614E+04                                10.392447                            6.897260      -0.209045       1.949115                    0.999112      26.396988      74.421022       0.617725       0.427789      -1.061081      -0.002989       0.013660      -0.004628       0.014729       0.005576       0.016081       0.011873       0.003079       0.005974      -0.016650      -0.006777       0.023427             13.754020      10.791439      -3.827239       0.071784      21.743940      -7.160993       8.726681           0.000009
          363              C      11.464146      23.194974      11.211959       0.085273      27.219472 0.31477748E+03  0.68489264E+04                                 7.910484                            5.939114       0.174266       2.065737                    0.999755      25.993284      72.663607       0.669910       0.420214      -1.058309       0.025245      -0.038214      -0.010050       0.046889      -0.010161       0.038517       0.013034      -0.003857      -0.009400      -0.045776       0.008881       0.036895              9.220716       7.584476       1.443922      -4.205484      10.681427      -1.529267       9.396246           0.000991
          364              C      12.358512      21.484273      25.833861       0.077851      27.931059 0.33577540E+03  0.74632738E+04                                 8.163349                            6.202971      -0.146255       1.957510                    0.999460      26.964497      77.487138       0.641274       0.429716      -1.046971       0.007207       0.030055       0.039769       0.050367      -0.025918       0.016243       0.027771      -0.010984      -0.025306      -0.046899       0.011588       0.035311              9.589375       8.961434       4.324647      -2.261411       9.163457      -1.926489      10.643236           0.000000
          365              C      13.838281      26.764028      11.513144       0.234127      35.294997 0.31380313E+03  0.68510711E+04                                 9.786549                            6.110034      -0.268351       1.941933                    0.999083      25.035153      71.070398       0.628845       0.446130      -1.038236       0.009010      -0.006668      -0.006809       0.013115      -0.009940      -0.019444      -0.031314      -0.073185       0.083677      -0.058976       0.001714       0.057261             13.770407      12.280137      -5.906642      -4.823751      15.945993       9.289068      13.085091           0.000008
          366              C      11.486505      20.530951      11.272196      -0.173689      34.472009 0.42373491E+03  0.99153189E+04                                 9.273380                            6.884358       0.114929       2.012381                    0.999582      29.475187      85.014113       0.624065       0.419434      -1.060458      -0.000373       0.006388       0.006049       0.008805      -0.011394       0.015311       0.011142      -0.018833      -0.026902      -0.028372       0.008384       0.019987             11.156200      11.027441       2.109900      -6.982179       9.722619      -2.260822      12.718540           0.001015
          367              C      16.466498       4.078588       8.760570      -0.181504      34.816889 0.47642684E+03  0.11427891E+05                                 9.267665                            7.274000       0.154931       2.021332                    0.999582      29.983031      86.270054       0.613133       0.416468      -1.067166      -0.003044      -0.008197       0.004081       0.009649       0.004336      -0.013483      -0.006624       0.023678      -0.020315      -0.015902      -0.007193       0.023096             10.645147      10.729277      -3.342950      -0.482777      14.316118      -3.738397       6.890045          -0.000013
          368              C      13.557776      21.032025       6.638915       0.065802      28.966551 0.35261163E+03  0.78917587E+04                                 8.273174                            6.306525       0.199173       2.068824                    0.999562      26.848886      76.085012       0.647015       0.422975      -1.056736      -0.035530       0.031151       0.021228       0.051801      -0.018674      -0.019807      -0.007404       0.037606      -0.039351      -0.032832      -0.005263       0.038096              9.755664      10.892340       2.006821       1.609535      10.116614       4.456422       8.258037           0.000010
          369              C      10.901102      19.020276       5.031108       0.172156      42.732565 0.37617329E+03  0.85461639E+04                                10.950096                            6.616766      -0.202488       1.948527                    0.999472      26.167793      74.422647       0.617715       0.436450      -1.049732      -0.003867      -0.016242      -0.015518       0.022794       0.014787       0.017187      -0.010879      -0.011347       0.019258      -0.030303       0.012543       0.017760             16.080410      12.961927       6.840613       5.455874      20.250764      11.690964      15.028538           0.000003
          370              C      16.720579      19.089087      10.892440       0.113103      36.081835 0.35923486E+03  0.80313876E+04                                 9.659842                            6.378623      -0.094565       1.996818                    0.999346      25.424058      70.675087       0.645041       0.424724      -1.061706       0.001798      -0.007931       0.000536       0.008150      -0.004293      -0.007998       0.014517       0.019589       0.067465      -0.025578      -0.003876       0.029453             12.782791       9.405793      -2.363005       1.857015      22.668760      -4.356212       6.273820           0.006085
          371              C      18.269458      23.858117      17.751613       0.094668      28.830961 0.33261069E+03  0.73369776E+04                                 8.292940                            6.141313       0.119303       2.048369                    0.999732      26.206322      73.752090       0.652992       0.425224      -1.055230      -0.037870       0.029044      -0.013225       0.049523       0.003349       0.020905       0.008234      -0.045538      -0.088804      -0.042676       0.003291       0.039385             10.001516       9.776830      -1.374808      -1.038112       5.346065      -2.307247      14.881652           0.000002
          372              C      16.527477      24.896324      15.928786      -0.173405      34.804684 0.44538655E+03  0.10518417E+05                                 9.281143                            7.041488       0.203457       2.041608                    0.999483      29.421977      84.353172       0.621255       0.417468      -1.065157       0.000081       0.001223      -0.014155       0.014208      -0.009236       0.011110      -0.003457       0.024406      -0.021898      -0.011927      -0.011439       0.023367             11.057361      10.966789      -1.029068      -3.515768       5.459973      -1.846958      16.745322           0.000004
          373              C      17.968626      18.788330      11.379575      -0.163279      33.045716 0.42358463E+03  0.98976013E+04                                 9.005281                            6.899810       0.106783       2.015538                    0.999375      29.148424      83.643086       0.621944       0.421469      -1.060601      -0.005216       0.005848      -0.006117       0.009941       0.018474      -0.010060       0.013295       0.012066      -0.006788      -0.028781       0.008209       0.020573             10.442689       9.654519      -2.056090       1.920805      15.836230      -2.757576       5.837318           0.001039
          374              C      18.684119       4.404342       7.804634      -0.181924      34.450570 0.41504765E+03  0.96521400E+04                                 9.213711                            6.803687       0.149049       2.025804                    0.999611      29.235761      83.786813       0.629736       0.418236      -1.062286      -0.000430       0.007413       0.009051       0.011707      -0.006722      -0.002439       0.016973       0.020459      -0.021860      -0.024152       0.005278       0.018874             11.006642       9.383206      -1.480371      -0.684480      15.979137      -5.450159       7.657582          -0.000003
          375              C       3.136379      23.968544      11.898138       0.080039      28.304581 0.32826236E+03  0.72151200E+04                                 8.136860                            6.073077       0.181824       2.065310                    0.999811      26.276573      73.745231       0.661387       0.421335      -1.057972      -0.031882       0.019091       0.034359       0.050611       0.024681      -0.022845       0.015049       0.006374       0.006361      -0.042010       0.014122       0.027888              9.670365       8.356184      -3.681020       2.721934       8.028724      -1.067918      12.626186           0.000095
          376              C      16.194123      16.809456      11.107199       0.083653      26.598894 0.30599944E+03  0.66736515E+04                                 7.885602                            5.851544       0.160164       2.064739                    0.999708      26.620081      76.833869       0.669286       0.419616      -1.048752       0.050833       0.019674      -0.001990       0.054544       0.000077      -0.010847       0.024581       0.085726       0.113378      -0.067570       0.019427       0.048142              9.152160       8.277984      -0.802459       1.807588      14.065534      -1.299210       5.112962           0.009964
          377              C      18.726804      24.072450      16.400207      -0.190571      34.601856 0.42713182E+03  0.99937800E+04                                 9.238328                            6.890942       0.201675       2.038764                    0.999612      29.454336      84.369219       0.627931       0.416895      -1.064301       0.005823       0.003848       0.009382       0.011694      -0.005794      -0.010715       0.012531       0.016637      -0.007716      -0.017802      -0.003010       0.020813             11.175860       9.545961      -1.156672      -1.279051       5.735034      -2.973728      18.246584           0.000010
          378              C      12.254847      21.248297      10.386972       0.071161      28.560093 0.34811649E+03  0.77931178E+04                                 8.290159                            6.314025      -0.099747       1.972132                    0.999382      26.982253      77.341690       0.637089       0.429457      -1.049091      -0.002718       0.044391       0.023144       0.050135      -0.006582       0.030985       0.027227       0.000344      -0.006802      -0.045107       0.007632       0.037475              9.722511       9.086543       1.205225      -5.056459       9.537951      -1.407550      10.543040           0.000836
          379              C      16.149404       5.354538       8.150342       0.062013      29.787213 0.38197223E+03  0.87266901E+04                                 8.477458                            6.591059      -0.057790       1.975568                    0.999312      27.577539      79.111115       0.628606       0.426491      -1.053928       0.047206       0.014509      -0.012108       0.050848       0.018442      -0.005017       0.019415       0.053950      -0.009286      -0.041563       0.007310       0.034253              9.781037      10.379756      -2.462436      -0.651629      12.390682      -3.278708       6.572672          -0.000014
          380              C      16.230710      24.612947      17.280192       0.069645      29.340124 0.35523427E+03  0.79811974E+04                                 8.400460                            6.358265      -0.066456       1.978567                    0.999425      27.104803      77.464683       0.638792       0.426770      -1.052266       0.052447      -0.008296       0.018614       0.056267       0.002636       0.016008       0.015378       0.011408      -0.106490      -0.043275       0.013111       0.030164              9.974616      10.277144      -0.943844      -2.238772       5.202445      -1.857617      14.444260           0.000001
          381              C      18.653629      25.250529       2.545672       0.092133      27.469926 0.32036303E+03  0.70177026E+04                                 8.033222                            6.031458      -0.034031       2.002220                    0.999561      26.169634      73.971649       0.656629       0.425827      -1.052320      -0.041974      -0.002440      -0.006898       0.042607       0.014352       0.015940       0.021252      -0.007759      -0.104246      -0.044005       0.002508       0.041497              9.489166       9.997455      -1.027876      -2.553306       5.053204      -1.601780      13.416840          -0.000000
          382              C      16.553902      26.007905       2.152822       0.071689      28.613072 0.33084278E+03  0.72941898E+04                                 8.216581                            6.114798       0.108247       2.039207                    0.999780      26.476325      74.690671       0.655506       0.423813      -1.055249       0.048138      -0.029181      -0.005140       0.056526      -0.004942       0.016077       0.011432      -0.016710      -0.106456      -0.042879       0.014452       0.028427              9.700920       9.633024      -1.284664      -1.070270       5.297392      -2.370500      14.172343          -0.000002
          383              C      11.762946      27.863108      12.366940      -0.185747      34.295052 0.41288660E+03  0.95714004E+04                                 9.134126                            6.756466       0.099971       2.006245                    0.999648      29.156943      82.918863       0.637267       0.414610      -1.066599      -0.000119       0.008355       0.004855       0.009663       0.016481       0.013932       0.001547      -0.007925       0.006970      -0.022569       0.000997       0.021573             11.020373      11.958814      -3.541591      -2.806686      11.423478       5.693904       9.678827           0.000005
          384              C      18.259295       5.589456       7.270357       0.095131      28.197317 0.31766328E+03  0.69365122E+04                                 8.155297                            5.999326       0.117428       2.049387                    0.999757      26.039105      73.232396       0.660181       0.424883      -1.054019      -0.039784      -0.000142       0.026964       0.048061       0.018345       0.001265       0.026722       0.020973       0.086243      -0.042989       0.001597       0.041392              9.712663       9.565905      -1.539521      -0.964396      12.898250      -4.010370       6.673833           0.000010
          385              C      15.864833      18.114156      10.826965      -0.165561      33.008550 0.38639656E+03  0.88408458E+04                                 9.036721                            6.587194       0.100943       2.017293                    0.999641      28.627855      81.810234       0.635692       0.421113      -1.058757       0.011721      -0.001320       0.006195       0.013323      -0.018200       0.002056       0.013388       0.040697       0.059015      -0.040077       0.016248       0.023829             10.883375       8.822666      -0.819897       1.056477      18.632754      -2.329866       5.194706           0.000074
          386              C      10.716131      22.564273      12.170514      -0.178498      33.256699 0.41494050E+03  0.96373146E+04                                 8.970649                            6.781840       0.166021       2.030958                    0.999588      29.139260      83.126464       0.634447       0.415662      -1.065220       0.014839      -0.006193       0.008433       0.018157      -0.012636      -0.000378       0.016826       0.006507      -0.001405      -0.022079       0.001656       0.020424             10.462464       8.546859       2.805393      -4.886256      12.178799      -2.731950      10.661734           0.001260
          387              C       2.939212      24.426913      14.538095      -0.177541      35.110710 0.43194456E+03  0.10145531E+05                                 9.375645                            6.952674       0.100741       2.008308                    0.999533      29.464557      84.856387       0.621373       0.419669      -1.061407       0.000481      -0.007762      -0.001854       0.007995       0.009439      -0.010944       0.022569      -0.001477       0.024273      -0.029171       0.003198       0.025973             11.355212      11.387301      -5.764282       3.973330      10.098250      -3.098564      12.580085           0.000018
          388              C      18.202381      17.454727      11.756712       0.069671      26.363257 0.32312432E+03  0.70717509E+04                                 7.725719                            5.983697       0.223255       2.078107                    0.999856      26.275710      73.500387       0.673516       0.415528      -1.062021      -0.045184      -0.023036      -0.022846       0.055625      -0.003141       0.011367      -0.000785       0.057405       0.001832      -0.029180      -0.003443       0.032623              8.784994       8.129125      -0.949728       1.386130      13.129571      -1.912510       5.096285           0.004558
          389              C       0.687036      10.003400      19.600630      -0.171824      33.806615 0.39641483E+03  0.91249337E+04                                 9.135799                            6.669585       0.099428       2.015157                    0.999596      28.878284      82.675633       0.632335       0.420803      -1.059342       0.009073       0.005969      -0.000084       0.010860       0.005790       0.003849      -0.022800       0.026996      -0.013336      -0.031914       0.014812       0.017102             11.305609       9.813966      -2.709989      -1.993823      13.579632       7.025724      10.523229           0.000017
          390              C       3.685194       2.319497      13.047881      -0.174861      33.518130 0.43112872E+03  0.10093288E+05                                 9.011531                            6.900694       0.176843       2.032133                    0.999595      29.236868      83.297814       0.631641       0.414200      -1.067879       0.003581       0.011278       0.006052       0.013291      -0.012185      -0.010923      -0.010635       0.016779      -0.012430      -0.023748       0.005459       0.018289             10.698627      10.046661       2.680166       1.909982      11.927534       6.029499      10.121687           0.000003
          391              C       2.784730      10.903514      20.313000      -0.184730      35.340368 0.45214932E+03  0.10706803E+05                                 9.336417                            7.074667       0.101901       1.999839                    0.999524      29.766813      85.153778       0.623113       0.415108      -1.067826      -0.009532       0.008280       0.003459       0.013091       0.016359       0.019265       0.000835       0.012551      -0.023748      -0.023910      -0.005280       0.029190             11.202636      11.932189      -3.135336      -2.767625      12.118275       5.778137       9.557445          -0.000003
          392              C       9.819732      27.092233       4.693256       0.227792      37.478031 0.33357097E+03  0.73905830E+04                                10.189945                            6.309378      -0.265155       1.940030                    0.998997      25.377504      72.441372       0.617731       0.447524      -1.038008      -0.008351       0.008382      -0.007530       0.014025       0.033086      -0.000001      -0.029215       0.044128      -0.030606      -0.051527       0.002921       0.048606             14.371486      13.669383      -7.429752       8.591557      12.585835      -5.921032      16.859241          -0.000002
          393              C       4.644605       7.053764       1.731162       0.196896      39.783093 0.35920659E+03  0.80882983E+04                                10.537429                            6.512601      -0.260636       1.937168                    0.999418      25.883554      73.918338       0.614324       0.442788      -1.043212       0.009504      -0.007067       0.012198       0.017002       0.017344      -0.004953      -0.027836       0.046246      -0.021336      -0.043503       0.005832       0.037671             14.922187      13.643535      -7.801736       8.656771      13.509855      -6.581696      17.613172          -0.000001
          394              C       1.349680      10.887644      20.362499       0.104793      39.993969 0.39242582E+03  0.89564534E+04                                10.283082                            6.652449      -0.143907       1.969301                    0.999136      26.078851      72.902178       0.634587       0.422899      -1.064388       0.004464      -0.020360      -0.007509       0.022155       0.000362       0.001830      -0.015492       0.017419      -0.005580      -0.020661       0.008998       0.011662             14.308078      12.150794      -4.763196      -3.995484      17.375467       9.939461      13.397973           0.000028
          395              C       3.900655      12.017638      25.598151      -0.181650      33.685745 0.41543927E+03  0.96631721E+04                                 9.067003                            6.803228       0.127583       2.017755                    0.999561      29.304680      83.982664       0.630290       0.417786      -1.062612      -0.010059      -0.002196       0.006636       0.012249      -0.009236      -0.008318       0.014738       0.004718      -0.040346      -0.022035      -0.001180       0.023214             10.653880       8.980047      -4.185889       3.416466       8.834918      -2.390565      14.146676          -0.000003
          396              C      10.618564      26.623405       6.997980      -0.185850      34.124829 0.42376158E+03  0.98977027E+04                                 9.137088                            6.863989       0.146860       2.021870                    0.999579      29.393454      84.188166       0.628971       0.416930      -1.064021       0.014232       0.005004      -0.007616       0.016900      -0.007542      -0.009506       0.013123       0.001344      -0.034471      -0.019714      -0.001434       0.021148             10.780342       9.113541      -4.187422       3.712982       8.867331      -2.220033      14.360155           0.000000
          397              C       2.945310       3.207057      13.875486       0.105623      39.145104 0.39072729E+03  0.88959426E+04                                10.139036                            6.630597      -0.119204       1.980893                    0.999283      25.823596      71.781687       0.637566       0.421952      -1.066431      -0.005274      -0.009279      -0.005600       0.012053      -0.009115      -0.007036      -0.012035      -0.014785       0.031450      -0.021448       0.002388       0.019061             13.843207      13.098371       5.633604       4.588233      15.591147       8.907431      12.840103           0.000016
          398              C      10.671413      26.394287       5.630860       0.108668      39.157757 0.38255568E+03  0.86786014E+04                                10.163713                            6.575714      -0.128033       1.980183                    0.999254      25.795471      71.969534       0.636984       0.423860      -1.063436       0.009084      -0.004094       0.004525       0.010943       0.016800      -0.000513       0.006652      -0.010836      -0.022693      -0.016221      -0.006090       0.022311             13.799891      13.255980      -7.047544       6.874513      11.372308      -4.847693      16.771386           0.000003
          399              C       1.325288       9.051054      18.893499       0.084742      26.488731 0.31587542E+03  0.68882079E+04                                 7.783961                            5.950774       0.088340       2.040835                    0.999727      26.052008      73.235474       0.668118       0.420400      -1.056748       0.032777       0.009847       0.010465       0.035788       0.021374       0.019293      -0.027108       0.012158       0.015073      -0.046295       0.019624       0.026671              9.277452       9.067416      -1.913529      -1.718445      10.627368       4.527018       8.137574           0.000024
          400              C      14.826149       8.166145      11.109818       0.201402      41.201382 0.36301238E+03  0.81950370E+04                                10.789479                            6.543072      -0.256089       1.937734                    0.999455      25.914046      74.085193       0.613484       0.442256      -1.043592       0.014642       0.000916      -0.012831       0.019489      -0.020805       0.004332      -0.021612       0.048557       0.002520      -0.041163       0.005157       0.036005             15.741515      14.876699       7.848154      -9.924554      12.603336      -6.919041      19.744510          -0.000046
          401              C       3.839676       7.783620       0.762130       0.108116      39.418484 0.39097513E+03  0.89160555E+04                                10.201926                            6.645928      -0.128439       1.976827                    0.999195      25.984710      72.635142       0.634000       0.423636      -1.063809      -0.008617       0.002539      -0.011366       0.014488       0.009073      -0.002202       0.010930      -0.004084      -0.042086      -0.019659       0.001550       0.018109             13.783287      12.489468      -6.914772       6.479501      11.732628      -5.220324      17.127766          -0.000001
          402              C      11.577974      25.460112       5.222295      -0.177911      34.474495 0.42087822E+03  0.98236910E+04                                 9.240362                            6.850632       0.109896       2.011061                    0.999646      29.340479      84.290662       0.627555       0.418154      -1.062148       0.000643       0.006562       0.004687       0.008089       0.016190      -0.010719       0.017226      -0.001706       0.021555      -0.030267       0.010021       0.020245             11.124625      11.403618      -5.906571       3.716761      10.242792      -2.712544      11.727464          -0.000002
          403              C       3.093693      12.779602      24.773165       0.077558      27.984432 0.32959792E+03  0.72456691E+04                                 8.050592                            6.072745       0.191529       2.067315                    0.999804      26.264609      73.513259       0.664042       0.419582      -1.059976      -0.031255       0.014690       0.035425       0.049473       0.025650      -0.018594       0.015782       0.001371       0.005591      -0.040525       0.015349       0.025176              9.396915       7.914538      -3.693910       2.287341       8.344276      -1.106945      11.931930          -0.000001
          404              C       2.943277       8.746018       1.244027      -0.181838      34.946105 0.43377404E+03  0.10198281E+05                                 9.333787                            6.961674       0.102658       2.007258                    0.999560      29.545114      85.102172       0.621796       0.418982      -1.061945       0.001995      -0.005756      -0.002005       0.006413       0.012513      -0.011861       0.019094       0.001601       0.026006      -0.029704       0.007297       0.022407             11.240450      11.127205      -6.028978       3.597163      10.825374      -3.060679      11.768772           0.000000
          405              C       6.469925       6.131089      20.530639       0.214131      38.451740 0.34197171E+03  0.76226775E+04                                10.368401                            6.392631      -0.286588       1.932282                    0.998743      25.561705      73.147714       0.613180       0.448126      -1.037835      -0.007270      -0.000839      -0.012420       0.014416       0.046414       0.021558      -0.006401      -0.070539      -0.002290      -0.065509       0.006567       0.058942             14.634925      10.535469      -2.207542       5.656715       6.378794      -4.242376      26.990513           0.000001
          406              C      11.409264      25.877792       7.841300       0.086823      27.017205 0.31053377E+03  0.67345158E+04                                 7.858370                            5.889240       0.194709       2.072657                    0.999784      25.940592      72.426278       0.674322       0.418833      -1.059053       0.029921      -0.013105      -0.035319       0.048108       0.033382      -0.021532       0.013553      -0.004185       0.004772      -0.047124       0.013439       0.033685              9.187763       7.838557      -3.640041       2.186479       8.000091      -1.044037      11.724640           0.000002
          407              C       5.982089       5.214572      22.780102      -0.175624      33.769552 0.42282957E+03  0.98633435E+04                                 9.069640                            6.848972       0.188240       2.036130                    0.999610      29.212860      83.419707       0.631147       0.416022      -1.065373       0.003107       0.012275      -0.007587       0.014761       0.010138       0.000218       0.015580       0.025014      -0.050576      -0.027947       0.002599       0.025348             10.691754       9.377975       1.004891       1.416304       5.715400      -3.064189      16.981888          -0.000003
          408              C      12.378839       5.824579      12.571222       0.078730      28.316124 0.33998385E+03  0.75838047E+04                                 8.256930                            6.251171      -0.148204       1.956811                    0.999418      27.051018      77.989354       0.637062       0.431018      -1.045707       0.007436       0.030593       0.038773       0.049945      -0.025235       0.015003       0.026433      -0.009468      -0.030676      -0.044923       0.010302       0.034621              9.774992       9.031942       4.153238      -2.653859       8.909291      -1.863221      11.383743           0.000019
          409              C      14.021220       7.483628      12.091944       0.097148      40.732898 0.39580059E+03  0.90527505E+04                                10.424023                            6.680869      -0.122302       1.976804                    0.999148      26.131508      73.125009       0.633259       0.422883      -1.064408      -0.007714      -0.006335       0.014080       0.017259      -0.004085       0.002700       0.008247      -0.001334      -0.034082      -0.015406       0.004352       0.011054             14.471582      13.395554       6.823522      -7.471939      11.087226      -5.198798      18.931966           0.000017
          410              C       7.701711       6.315461      10.635778       0.110589      39.247747 0.39193297E+03  0.89642651E+04                                10.262632                            6.704072      -0.221582       1.949830                    0.999170      26.125997      73.697429       0.622739       0.430028      -1.057363      -0.010238      -0.004166      -0.011096       0.015661      -0.018390       0.000125       0.016716      -0.017311      -0.025150      -0.023554      -0.006366       0.029920             14.092621      11.219250       0.672728       4.445641       6.157037      -3.561751      24.901575           0.000001
          411              C       0.504097       9.765579      14.014294       0.100684      39.452691 0.38570434E+03  0.87641739E+04                                10.219802                            6.597054      -0.108456       1.987173                    0.999232      25.825015      72.007953       0.637049       0.423133      -1.064354       0.007146      -0.006171       0.006501       0.011464      -0.002726      -0.011880       0.005806       0.009047       0.013221      -0.010298      -0.006589       0.016887             13.871374      13.143063      -5.110238       8.885067      13.505450      -5.164955      14.965609           0.003748
          412              C       6.906945       5.801820      21.879164       0.107894      39.907676 0.38904701E+03  0.88658064E+04                                10.317078                            6.651933      -0.161827       1.970038                    0.999164      25.888553      72.465613       0.630181       0.426506      -1.061455      -0.001340      -0.003075       0.009778       0.010337      -0.014512      -0.015609       0.016524      -0.020153      -0.008817      -0.021654      -0.011164       0.032818             14.016484      11.536464       0.101840       5.475596       6.319014      -4.105901      24.193973           0.000002
          413              C       2.963604      27.958334      12.317179       0.058708      27.938854 0.35469000E+03  0.79610487E+04                                 8.097279                            6.333823       0.016020       2.003870                    0.999662      27.066775      77.163378       0.643385       0.424145      -1.054534      -0.049771       0.014138       0.013779       0.053543      -0.031351      -0.029779      -0.018370       0.030274      -0.015386      -0.053696       0.009714       0.043981              9.466741       9.693073       2.282592       1.706519      10.072268       4.339741       8.634882           0.000004
          414              C       8.102143       6.090001      12.031707       0.230951      37.816028 0.33789766E+03  0.75245274E+04                                10.339048                            6.390228      -0.342296       1.917179                    0.998438      25.544820      73.547821       0.606922       0.453188      -1.032835       0.007171      -0.000509       0.010134       0.012425       0.064318       0.018621      -0.016291      -0.058120      -0.019955      -0.075915       0.001843       0.074073             14.937338      10.163889      -2.027068       5.499860       6.162666      -3.243148      28.485459           0.000002
          415              C      14.108624       7.692841      13.451208      -0.180288      34.403751 0.41666549E+03  0.96976316E+04                                 9.200374                            6.808838       0.140750       2.021345                    0.999557      29.311418      83.993573       0.630722       0.417244      -1.063089      -0.004019       0.001625      -0.009077       0.010059       0.011323       0.008976       0.014775       0.008307      -0.024837      -0.019493      -0.004771       0.024264             11.102917       9.495270       4.126002      -3.960009       8.439987      -2.217055      15.373494          -0.000125
          416              C       0.998031      28.699576      13.016453       0.102511      26.259885 0.29944655E+03  0.64476421E+04                                 7.773805                            5.824770       0.271796       2.112847                    0.999615      25.515060      71.428384       0.669507       0.424883      -1.053244       0.036953      -0.010967      -0.012613       0.040557      -0.006838      -0.007473      -0.033585       0.021535      -0.002402      -0.041433       0.013008       0.028426              9.183063       9.991543       1.768410       1.442132       9.434384       4.414520       8.123262           0.000005
          417              C      12.348349      24.787427       6.136328       0.074011      28.552051 0.34388109E+03  0.76823920E+04                                 8.291806                            6.282237      -0.121799       1.965936                    0.999393      26.982246      77.512341       0.637039       0.430380      -1.047489      -0.008983       0.032841       0.037712       0.050807       0.025877      -0.013047       0.027571      -0.014867      -0.029155      -0.044649       0.007126       0.037523              9.764307       9.519291      -4.393388       2.346526       8.852593      -1.704153      10.921037           0.000002
          418              C      19.999243      10.520564      13.115975       0.240670      37.538770 0.33281478E+03  0.73744647E+04                                10.266738                            6.330763      -0.265166       1.944069                    0.998925      25.250512      72.236028       0.612121       0.451586      -1.034989      -0.005667       0.011192      -0.005678       0.013770       0.010055      -0.031626      -0.033981       0.051787      -0.041939      -0.053249      -0.004140       0.057389             14.551663      13.891391      -6.883789       9.652291      12.936893      -6.214655      16.826705           0.003772
          419              C       8.154992       5.964047      22.340109      -0.169242      33.576388 0.40196819E+03  0.92832584E+04                                 9.095198                            6.710550       0.158004       2.033845                    0.999604      28.917073      82.872162       0.631308       0.420103      -1.059982      -0.003576      -0.005951       0.010154       0.012301       0.005878      -0.023124       0.002122      -0.011383      -0.033634      -0.030115       0.010560       0.019555             10.936002      11.020171       0.599690       4.176075       5.203543      -1.863028      16.584292          -0.000001
          420              C       6.270725      10.468237      15.719266       0.205813      38.254424 0.34952621E+03  0.78138572E+04                                10.289881                            6.425148      -0.262031       1.941255                    0.999436      25.571533      72.676757       0.618590       0.442912      -1.043525      -0.003714      -0.011784       0.004141       0.013031       0.024821       0.030455      -0.004402      -0.017699       0.049311      -0.047011       0.009854       0.037157             14.357068       8.933167       3.719504      -2.331457      26.807127      -5.717622       7.330910           0.000376
          421              C       8.043196      28.629667      17.115195       0.223823      36.719514 0.34208441E+03  0.76357740E+04                                10.106124                            6.412084      -0.327595       1.919024                    0.998477      25.674697      73.836033       0.608821       0.450709      -1.034994       0.004963       0.014333      -0.003789       0.015634       0.038144       0.051643      -0.001441      -0.018332       0.120982      -0.075618       0.004057       0.071562             13.877859       9.860875       4.038155      -2.900129      23.429241      -7.151633       8.343459           0.000000
          422              C       7.661058      27.308221      17.659948       0.107720      40.247506 0.41701803E+03  0.96657613E+04                                10.392447                            6.897260      -0.209045       1.949115                    0.999112      26.396988      74.421022       0.617725       0.427789      -1.061081      -0.002989      -0.013660       0.004628       0.014729      -0.005576      -0.016081       0.011873       0.003079       0.005974      -0.016650      -0.006777       0.023427             13.754018      10.791438       3.827237      -0.071783      21.743934      -7.160992       8.726681           0.000009
          423              C       1.300896       7.749569      14.978087       0.085274      27.219482 0.31477758E+03  0.68489293E+04                                 7.910486                            5.939116       0.174266       2.065737                    0.999755      25.993289      72.663626       0.669909       0.420215      -1.058309       0.025245       0.038214       0.010050       0.046889       0.010161      -0.038517       0.013034      -0.003857      -0.009400      -0.045776       0.008881       0.036895              9.220719       7.584478      -1.443924       4.205485      10.681432      -1.529269       9.396247           0.000991
          424              C       2.195262       9.460270       0.356185       0.077851      27.931059 0.33577540E+03  0.74632739E+04                                 8.163349                            6.202971      -0.146255       1.957510                    0.999460      26.964497      77.487138       0.641274       0.429716      -1.046971       0.007207      -0.030055      -0.039769       0.050367       0.025918      -0.016243       0.027770      -0.010984      -0.025306      -0.046899       0.011588       0.035311              9.589375       8.961434      -4.324647       2.261411       9.163457      -1.926488      10.643235           0.000000
          425              C       3.675031       4.180515      14.676902       0.234127      35.294997 0.31380313E+03  0.68510711E+04                                 9.786549                            6.110034      -0.268351       1.941933                    0.999083      25.035153      71.070397       0.628845       0.446130      -1.038236       0.009010       0.006668       0.006809       0.013115       0.009940       0.019444      -0.031314      -0.073185       0.083677      -0.058976       0.001714       0.057261             13.770406      12.280137       5.906642       4.823751      15.945992       9.289067      13.085090           0.000008
          426              C       1.323255      10.413592      14.917850      -0.173689      34.472011 0.42373489E+03  0.99153184E+04                                 9.273381                            6.884359       0.114930       2.012381                    0.999582      29.475187      85.014115       0.624065       0.419434      -1.060458      -0.000373      -0.006388      -0.006049       0.008806       0.011394      -0.015311       0.011142      -0.018833      -0.026902      -0.028372       0.008384       0.019987             11.156203      11.027446      -2.109904       6.982183       9.722620      -2.260826      12.718544           0.001015
          427              C       6.303248      26.865955      17.429476      -0.181504      34.816884 0.47642676E+03  0.11427888E+05                                 9.267664                            7.274000       0.154931       2.021333                    0.999582      29.983028      86.270044       0.613133       0.416468      -1.067166      -0.003044       0.008197      -0.004081       0.009649      -0.004336       0.013483      -0.006624       0.023678      -0.020315      -0.015902      -0.007193       0.023096             10.645146      10.729276       3.342949       0.482777      14.316116      -3.738397       6.890045          -0.000013
          428              C       3.394526       9.912518      19.551131       0.065802      28.966552 0.35261164E+03  0.78917588E+04                                 8.273174                            6.306525       0.199173       2.068824                    0.999562      26.848886      76.085010       0.647015       0.422975      -1.056736      -0.035530      -0.031151      -0.021228       0.051801       0.018674       0.019807      -0.007404       0.037606      -0.039351      -0.032832      -0.005263       0.038096              9.755664      10.892340      -2.006821      -1.609535      10.116614       4.456422       8.258038           0.000010
          429              C       0.737852      11.924267      21.158938       0.172156      42.732565 0.37617329E+03  0.85461639E+04                                10.950096                            6.616766      -0.202488       1.948527                    0.999472      26.167793      74.422647       0.617715       0.436450      -1.049732      -0.003867       0.016242       0.015518       0.022794      -0.014787      -0.017187      -0.010879      -0.011347       0.019258      -0.030303       0.012543       0.017760             16.080410      12.961927      -6.840613      -5.455874      20.250764      11.690964      15.028538           0.000003
          430              C       6.557329      11.855456      15.297606       0.113103      36.081844 0.35923506E+03  0.80313934E+04                                 9.659843                            6.378624      -0.094565       1.996817                    0.999346      25.424067      70.675121       0.645041       0.424724      -1.061706       0.001798       0.007931      -0.000536       0.008150       0.004293       0.007998       0.014517       0.019589       0.067465      -0.025578      -0.003876       0.029453             12.782788       9.405797       2.363010      -1.857017      22.668747      -4.356212       6.273821           0.006085
          431              C       8.106208       7.086426       8.438433       0.094668      28.830964 0.33261073E+03  0.73369786E+04                                 8.292940                            6.141314       0.119303       2.048369                    0.999732      26.206324      73.752098       0.652991       0.425224      -1.055230      -0.037870      -0.029044       0.013225       0.049523      -0.003349      -0.020905       0.008234      -0.045538      -0.088804      -0.042676       0.003291       0.039385             10.001517       9.776831       1.374809       1.038113       5.346065      -2.307247      14.881654           0.000002
          432              C       6.364227       6.048219      10.261260      -0.173405      34.804687 0.44538661E+03  0.10518419E+05                                 9.281144                            7.041488       0.203457       2.041608                    0.999483      29.421979      84.353180       0.621255       0.417468      -1.065157       0.000081      -0.001223       0.014155       0.014208       0.009236      -0.011110      -0.003457       0.024406      -0.021898      -0.011927      -0.011439       0.023367             11.057362      10.966790       1.029068       3.515767       5.459973      -1.846958      16.745322           0.000004
          433              C       7.805376      12.156213      14.810471      -0.163279      33.045728 0.42358482E+03  0.98976055E+04                                 9.005277                            6.899807       0.106783       2.015538                    0.999375      29.148441      83.643099       0.621944       0.421468      -1.060602      -0.005216      -0.005848       0.006117       0.009941      -0.018474       0.010060       0.013295       0.012067      -0.006788      -0.028781       0.008209       0.020572             10.442685       9.654518       2.056096      -1.920806      15.836219      -2.757576       5.837317           0.001039
          434              C       8.520869      26.540201      18.385412      -0.181924      34.450571 0.41504767E+03  0.96521405E+04                                 9.213711                            6.803687       0.149049       2.025804                    0.999611      29.235762      83.786816       0.629736       0.418236      -1.062286      -0.000430      -0.007413      -0.009051       0.011707       0.006722       0.002439       0.016973       0.020459      -0.021860      -0.024152       0.005278       0.018874             11.006642       9.383206       1.480371       0.684480      15.979136      -5.450160       7.657583          -0.000002
          435              C      13.299629       6.975999      14.291908       0.080039      28.304589 0.32826252E+03  0.72151243E+04                                 8.136863                            6.073079       0.181824       2.065310                    0.999811      26.276573      73.745236       0.661387       0.421335      -1.057972      -0.031882      -0.019091      -0.034359       0.050611      -0.024681       0.022845       0.015049       0.006374       0.006362      -0.042010       0.014122       0.027888              9.670369       8.356190       3.681023      -2.721937       8.028726      -1.067922      12.626190           0.000095
          436              C       6.030873      14.135087      15.082847       0.083653      26.598838 0.30599897E+03  0.66736355E+04                                 7.885584                            5.851537       0.160173       2.064743                    0.999708      26.620018      76.833533       0.669287       0.419615      -1.048752       0.050833      -0.019674       0.001990       0.054544      -0.000078       0.010848       0.024581       0.085723       0.113374      -0.067568       0.019426       0.048141              9.152136       8.277966       0.802467      -1.807585      14.065489      -1.299209       5.112954           0.009964
          437              C       8.563554       6.872093       9.789839      -0.190571      34.601861 0.42713187E+03  0.99937816E+04                                 9.238330                            6.890942       0.201675       2.038764                    0.999612      29.454338      84.369230       0.627931       0.416895      -1.064300       0.005823      -0.003848      -0.009382       0.011694       0.005794       0.010715       0.012531       0.016637      -0.007716      -0.017803      -0.003010       0.020813             11.175861       9.545962       1.156672       1.279051       5.735035      -2.973729      18.246587           0.000010
          438              C       2.091597       9.696246      15.803074       0.071161      28.560095 0.34811649E+03  0.77931178E+04                                 8.290160                            6.314025      -0.099748       1.972132                    0.999382      26.982253      77.341692       0.637089       0.429457      -1.049091      -0.002718      -0.044391      -0.023144       0.050135       0.006582      -0.030985       0.027227       0.000344      -0.006802      -0.045107       0.007632       0.037475              9.722514       9.086546      -1.205228       5.056461       9.537952      -1.407552      10.543042           0.000836
          439              C       5.986154      25.590005      18.039704       0.062013      29.787211 0.38197221E+03  0.87266894E+04                                 8.477458                            6.591058      -0.057790       1.975568                    0.999312      27.577538      79.111111       0.628606       0.426491      -1.053928       0.047206      -0.014509       0.012108       0.050848      -0.018442       0.005017       0.019415       0.053950      -0.009286      -0.041563       0.007310       0.034253              9.781036      10.379756       2.462436       0.651629      12.390680      -3.278708       6.572672          -0.000014
          440              C       6.067460       6.331596       8.909854       0.069645      29.340120 0.35523422E+03  0.79811958E+04                                 8.400459                            6.358264      -0.066456       1.978567                    0.999425      27.104800      77.464668       0.638792       0.426770      -1.052266       0.052447       0.008296      -0.018614       0.056267      -0.002637      -0.016008       0.015378       0.011408      -0.106490      -0.043275       0.013111       0.030164              9.974615      10.277142       0.943845       2.238771       5.202444      -1.857617      14.444258           0.000001
          441              C       8.490379       5.694014      23.644374       0.092133      27.469927 0.32036305E+03  0.70177033E+04                                 8.033222                            6.031458      -0.034031       2.002220                    0.999561      26.169635      73.971650       0.656629       0.425827      -1.052320      -0.041974       0.002440       0.006898       0.042607      -0.014352      -0.015940       0.021252      -0.007759      -0.104246      -0.044005       0.002508       0.041497              9.489166       9.997455       1.027876       2.553306       5.053204      -1.601780      13.416840          -0.000000
          442              C       6.390652       4.936638      24.037224       0.071689      28.613071 0.33084276E+03  0.72941892E+04                                 8.216581                            6.114798       0.108247       2.039207                    0.999780      26.476324      74.690668       0.655506       0.423813      -1.055249       0.048138       0.029181       0.005140       0.056526       0.004942      -0.016077       0.011432      -0.016710      -0.106456      -0.042879       0.014452       0.028427              9.700920       9.633025       1.284664       1.070270       5.297392      -2.370500      14.172343          -0.000002
          443              C       1.599696       3.081435      13.823106      -0.185747      34.295054 0.41288662E+03  0.95714009E+04                                 9.134126                            6.756466       0.099971       2.006245                    0.999648      29.156944      82.918866       0.637268       0.414610      -1.066599      -0.000119      -0.008355      -0.004855       0.009663      -0.016481      -0.013932       0.001547      -0.007925       0.006970      -0.022569       0.000997       0.021573             11.020373      11.958814       3.541591       2.806686      11.423478       5.693904       9.678827           0.000005
          444              C       8.096045      25.355087      18.919689       0.095131      28.197319 0.31766331E+03  0.69365131E+04                                 8.155297                            5.999326       0.117427       2.049387                    0.999757      26.039107      73.232402       0.660181       0.424883      -1.054019      -0.039784       0.000142      -0.026964       0.048061      -0.018345      -0.001265       0.026722       0.020973       0.086243      -0.042989       0.001597       0.041392              9.712663       9.565906       1.539521       0.964396      12.898250      -4.010370       6.673833           0.000010
          445              C       5.701583      12.830387      15.363081      -0.165561      33.008549 0.38639683E+03  0.88408535E+04                                 9.036720                            6.587196       0.100941       2.017292                    0.999641      28.627866      81.810277       0.635692       0.421113      -1.058757       0.011721       0.001320      -0.006195       0.013323       0.018201      -0.002056       0.013388       0.040697       0.059014      -0.040077       0.016248       0.023829             10.883367       8.822673       0.819901      -1.056479      18.632722      -2.329864       5.194706           0.000074
          446              C       0.552881       8.380270      14.019532      -0.178499      33.256773 0.41494183E+03  0.96373462E+04                                 8.970628                            6.781825       0.166021       2.030958                    0.999588      29.139359      83.126556       0.634452       0.415659      -1.065223       0.014839       0.006193      -0.008433       0.018157       0.012636       0.000378       0.016826       0.006507      -0.001404      -0.022079       0.001656       0.020424             10.462438       8.546838      -2.805386       4.886241      12.178770      -2.731943      10.661706           0.001260
          447              C      13.102462       6.517630      11.651951      -0.177541      35.110718 0.43194459E+03  0.10145532E+05                                 9.375646                            6.952674       0.100741       2.008308                    0.999533      29.464558      84.856390       0.621373       0.419669      -1.061407       0.000481       0.007762       0.001854       0.007995      -0.009439       0.010944       0.022569      -0.001477       0.024273      -0.029171       0.003198       0.025973             11.355215      11.387305       5.764286      -3.973332      10.098255      -3.098565      12.580086           0.000018
          448              C       8.039131      13.489816      14.433334       0.069670      26.363272 0.32312456E+03  0.70717576E+04                                 7.725723                            5.983700       0.223253       2.078106                    0.999856      26.275721      73.500433       0.673516       0.415529      -1.062021      -0.045184       0.023035       0.022846       0.055625       0.003140      -0.011367      -0.000785       0.057406       0.001833      -0.029181      -0.003443       0.032623              8.784998       8.129128       0.949734      -1.386131      13.129577      -1.912513       5.096288           0.004558
          449              C       4.010418       8.652094       7.322737       0.080015      27.424288 0.31869331E+03  0.69627336E+04                                 7.957065                            5.986197       0.176815       2.065732                    0.999822      26.184856      73.596250       0.664873       0.421658      -1.056318      -0.023651      -0.040258      -0.034072       0.057801       0.028585       0.024193      -0.005564      -0.037370       0.041100      -0.050059       0.018409       0.031650              9.317399      13.990645      -2.085567      -1.765131       7.391431       2.450322       6.570122           0.000019
          450              C       3.941308       1.386316       1.173314       0.161386      43.823018 0.39830337E+03  0.91626687E+04                                11.106660                            6.804547      -0.130074       1.969009                    0.999538      26.385648      75.069671       0.610777       0.435929      -1.051937       0.012356       0.006859       0.005805       0.015278      -0.000923      -0.000781      -0.003348       0.017676      -0.015432      -0.009171      -0.002310       0.011481             15.967109      29.552254       6.493316       5.495649       9.752841       3.450679       8.596231          -0.000002
          451              C       2.544878      30.867182      26.124571      -0.184852      34.507104 0.42042180E+03  0.97800271E+04                                 9.182737                            6.811095       0.175368       2.032417                    0.999691      29.010467      82.364464       0.636314       0.413790      -1.068242       0.010126       0.002123       0.001797       0.010501      -0.011080      -0.009377      -0.006423      -0.011706       0.016012      -0.020237       0.009463       0.010774             11.134022      17.137765       2.881918       2.439124       8.669949       3.208974       7.594351          -0.000003
          452              C       1.542781       1.559605       1.319978      -0.181853      33.524183 0.42253088E+03  0.98454841E+04                                 9.012121                            6.839063       0.185758       2.037405                    0.999591      29.126142      82.874246       0.633230       0.415113      -1.066947       0.007385       0.000577       0.000488       0.007423       0.004438       0.003756       0.012723      -0.015862       0.007333      -0.010367      -0.008323       0.018691             10.658974      17.011194       1.527270       1.292610       7.942535       2.742798       7.023192          -0.000004
          453              C       2.622118       0.943809       0.798796       0.113563      36.060860 0.36230204E+03  0.81257125E+04                                 9.612971                            6.398211      -0.185583       1.959724                    0.999196      25.769227      71.994607       0.644522       0.423719      -1.061221      -0.015723      -0.005410      -0.004579       0.017247       0.001223       0.001035      -0.011298      -0.020752       0.028326      -0.015322      -0.003682       0.019004             12.845625      22.184775       3.496922       2.959635       8.724825       3.274469       7.627276          -0.000001
          454              C       0.321159       9.041995       7.652731       0.224008      36.768393 0.33391434E+03  0.73993271E+04                                10.028181                            6.304926      -0.278929       1.936432                    0.999465      25.516417      72.818849       0.619145       0.446433      -1.038749      -0.015079       0.000834       0.000706       0.015119       0.002439       0.002064      -0.051644       0.021021       0.013600      -0.056644       0.008401       0.048243             13.882889      24.816129      -5.232133      -4.428238       8.950748       3.189168       7.881791           0.000136
          455              C      10.437658       6.089886       5.154201       0.252486      33.471443 0.29330646E+03  0.63121361E+04                                 9.485149                            5.923449      -0.229429       1.959073                    0.999191      24.710116      70.216979       0.634443       0.448600      -1.034211      -0.015336      -0.000871      -0.000738       0.015378       0.019276       0.016314      -0.062363       0.010892       0.030914      -0.072179       0.009093       0.063086             13.377848      24.569826       4.456910       3.772125       8.258175       2.842113       7.305543          -0.000002
          456              C       3.116052       7.027506       5.947759       0.058932      29.688906 0.37170356E+03  0.84338227E+04                                 8.421920                            6.482482      -0.088698       1.967257                    0.999117      27.423615      78.380788       0.636739       0.423952      -1.055578       0.033140       0.024088       0.020387       0.045761       0.021289       0.018018       0.022674      -0.032459       0.017259      -0.031292      -0.013437       0.044729              9.811236      14.121383      -1.826723      -1.546055       8.118685       2.759821       7.193640           0.000009
          457              C      14.179766       6.405520       5.421340       0.048622      28.516546 0.33939086E+03  0.75238125E+04                                 8.152529                            6.175391       0.119664       2.041082                    0.999713      26.728047      75.388025       0.655705       0.421367      -1.057719      -0.006565       0.046671       0.039500       0.061494      -0.026905      -0.022771       0.008355      -0.041153       0.035552      -0.045095       0.004779       0.040317              9.578409      14.487327       1.930070       1.633525       7.539951       2.482228       6.707947          -0.000001
          458              C       1.237884      30.480375      25.797195       0.090736      27.737473 0.32055910E+03  0.70203135E+04                                 8.056217                            6.015957      -0.007280       2.009663                    0.999509      26.203806      73.964378       0.660580       0.423382      -1.054250      -0.022282       0.033629       0.028462       0.049371      -0.007775      -0.006581       0.005045      -0.060576       0.057194      -0.041383       0.014795       0.026588              9.594389      14.042516       1.585225       1.341661       7.840779       2.807140       6.899872          -0.000002
          459              C       1.683034       8.593300       7.272976       0.090897      42.397719 0.43025052E+03  0.10015480E+05                                10.662210                            6.950375      -0.087901       1.982954                    0.999205      26.468546      73.932032       0.624927       0.421043      -1.069047       0.016224      -0.006654      -0.005632       0.018418       0.004385       0.003712       0.007020      -0.012537       0.007831      -0.009215      -0.003331       0.012545             14.496052      26.593428      -4.289605      -3.630524       8.947433       2.983852       7.947295           0.000062
          460              C      11.781239       6.476693       5.481577       0.102625      41.083301 0.39228275E+03  0.89416176E+04                                10.464521                            6.655068      -0.125537       1.982918                    0.999188      25.782442      71.744751       0.634676       0.423387      -1.065361       0.010462      -0.011131      -0.009421       0.017947      -0.007540      -0.006381      -0.007442      -0.032437       0.037425      -0.025769       0.006995       0.018773             14.548090      27.155723       4.344617       3.677086       8.730578       2.901722       7.757968           0.000002
          461              C      13.291498       8.079620       6.838221       0.074693      28.950862 0.36217568E+03  0.81496080E+04                                 8.255071                            6.374042      -0.013562       1.997832                    0.999148      26.951016      76.255519       0.647063       0.420670      -1.059559       0.015415      -0.013629      -0.011535       0.023589      -0.014275      -0.012081       0.010361      -0.013846       0.006900      -0.018619      -0.006469       0.025088              9.619423      13.235116       1.936139       1.638659       8.301014       2.920415       7.322138           0.000067
          462              C       2.866036       9.141018       7.736540      -0.179625      33.058144 0.39167007E+03  0.89864051E+04                                 8.936821                            6.590531       0.127825       2.022085                    0.999444      28.981355      82.769192       0.641932       0.415864      -1.062735      -0.009743      -0.000290      -0.000245       0.009750       0.006241       0.005282       0.002444      -0.042768       0.041130      -0.029684       0.011642       0.018042             10.622346      17.677729      -1.901535      -1.609372       7.495259       2.390365       6.694049           0.000027
          463              C      13.010993       5.947541       5.033727      -0.146874      33.258183 0.39320844E+03  0.90164862E+04                                 8.972050                            6.606274       0.172860       2.039023                    0.999612      28.610920      81.272906       0.641756       0.416219      -1.064165      -0.021277       0.011445       0.009686       0.026029      -0.006437      -0.005448       0.002589      -0.051854       0.050119      -0.035566       0.014515       0.021050             10.818844      18.265828       1.687853       1.428524       7.496046       2.390898       6.694657          -0.000006
          464              C       0.278473       1.039737       0.879986       0.078115      26.574721 0.32275457E+03  0.70604756E+04                                 7.771615                            6.004678       0.171229       2.065785                    0.999694      26.099751      72.952513       0.668353       0.418927      -1.060035       0.019034      -0.031008      -0.026244       0.044861      -0.029061      -0.024596      -0.014295      -0.020254       0.029837      -0.049312       0.022044       0.027268              9.017434      13.180839       1.155822       0.978234       7.346109       2.448667       6.525354          -0.000003
          465              C      12.014994       7.522618       6.366800      -0.188412      37.885440 0.48128430E+03  0.11575270E+05                                 9.797622                            7.294007       0.084855       1.982871                    0.999578      30.401364      87.628928       0.614348       0.414536      -1.068265       0.030163      -0.007878      -0.006668       0.031880      -0.031215      -0.026419      -0.005831       0.018162      -0.014253      -0.042585       0.000184       0.042401             11.963467      18.427451       3.923868       3.320981       9.309875       3.451236       8.153076           0.000005
          466              C       1.853777       7.476202       6.327515      -0.191391      36.973223 0.47968260E+03  0.11515553E+05                                 9.582815                            7.262489       0.057875       1.979361                    0.999737      30.277032      86.904459       0.618767       0.412333      -1.070764       0.004487       0.010980       0.009293       0.015069       0.026851       0.022725       0.019749       0.001568      -0.014808      -0.025157      -0.021651       0.046808             11.395752      17.612890      -3.231083      -2.734642       8.803797       3.082575       7.770569           0.000002
          467              C      14.173668      22.292449      18.867309       0.080015      27.424303 0.31869335E+03  0.69627349E+04                                 7.957067                            5.986197       0.176815       2.065732                    0.999822      26.184872      73.596307       0.664873       0.421658      -1.056318      -0.023651       0.040258       0.034072       0.057801      -0.028585      -0.024193      -0.005564      -0.037370       0.041099      -0.050059       0.018409       0.031650              9.317402      13.990649       2.085569       1.765133       7.391434       2.450324       6.570124           0.000020
          468              C      14.104558      29.558227      25.016732       0.161386      43.823025 0.39830317E+03  0.91626630E+04                                11.106660                            6.804545      -0.130074       1.969009                    0.999538      26.385648      75.069672       0.610777       0.435929      -1.051937       0.012356      -0.006859      -0.005805       0.015278       0.000923       0.000781      -0.003348       0.017676      -0.015432      -0.009171      -0.002310       0.011481             15.967111      29.552258      -6.493321      -5.495653       9.752843       3.450681       8.596233          -0.000002
          469              C      12.708128       0.077361       0.065475      -0.184852      34.507110 0.42042181E+03  0.97800275E+04                                 9.182738                            6.811096       0.175368       2.032417                    0.999691      29.010467      82.364464       0.636314       0.413790      -1.068242       0.010126      -0.002123      -0.001797       0.010501       0.011080       0.009377      -0.006423      -0.011706       0.016012      -0.020237       0.009463       0.010774             11.134025      17.137772      -2.881924      -2.439129       8.669951       3.208974       7.594353          -0.000003
          470              C      11.706031      29.384938      24.870068      -0.181853      33.524198 0.42253117E+03  0.98454924E+04                                 9.012124                            6.839066       0.185758       2.037405                    0.999591      29.126144      82.874254       0.633230       0.415113      -1.066947       0.007385      -0.000577      -0.000488       0.007423      -0.004438      -0.003756       0.012723      -0.015862       0.007333      -0.010367      -0.008323       0.018691             10.658978      17.011205      -1.527273      -1.292612       7.942536       2.742798       7.023193          -0.000004
          471              C      12.785369      30.000734      25.391250       0.113563      36.060885 0.36230210E+03  0.81257142E+04                                 9.612975                            6.398212      -0.185583       1.959724                    0.999196      25.769228      71.994609       0.644522       0.423719      -1.061221      -0.015723       0.005410       0.004579       0.017247      -0.001223      -0.001035      -0.011298      -0.020752       0.028326      -0.015322      -0.003682       0.019004             12.845634      22.184794      -3.496934      -2.959645       8.724829       3.274470       7.627279          -0.000001
          472              C      10.484409      21.902548      18.537315       0.224007      36.768419 0.33391455E+03  0.73993329E+04                                10.028185                            6.304928      -0.278928       1.936432                    0.999465      25.516429      72.818888       0.619145       0.446433      -1.038750      -0.015080      -0.000834      -0.000706       0.015119      -0.002439      -0.002064      -0.051644       0.021021       0.013600      -0.056644       0.008401       0.048243             13.882895      24.816141       5.232136       4.428241       8.950751       3.189169       7.881794           0.000136
          473              C       0.274408      24.854657      21.035845       0.252486      33.471441 0.29330644E+03  0.63121356E+04                                 9.485148                            5.923448      -0.229429       1.959073                    0.999191      24.710115      70.216976       0.634443       0.448600      -1.034211      -0.015336       0.000871       0.000738       0.015378      -0.019276      -0.016314      -0.062363       0.010892       0.030914      -0.072179       0.009093       0.063086             13.377847      24.569826      -4.456909      -3.772125       8.258175       2.842112       7.305542          -0.000002
          474              C      13.279302      23.917037      20.242287       0.058932      29.688926 0.37170383E+03  0.84338304E+04                                 8.421923                            6.482484      -0.088698       1.967257                    0.999117      27.423630      78.380843       0.636739       0.423952      -1.055578       0.033141      -0.024088      -0.020387       0.045762      -0.021289      -0.018018       0.022674      -0.032459       0.017259      -0.031292      -0.013437       0.044729              9.811240      14.121389       1.826724       1.546056       8.118689       2.759822       7.193643           0.000009
          475              C       4.016516      24.539023      20.768706       0.048622      28.516548 0.33939088E+03  0.75238129E+04                                 8.152529                            6.175391       0.119664       2.041082                    0.999713      26.728048      75.388026       0.655705       0.421367      -1.057719      -0.006565      -0.046671      -0.039500       0.061494       0.026905       0.022771       0.008355      -0.041153       0.035552      -0.045095       0.004779       0.040317              9.578409      14.487328      -1.930070      -1.633525       7.539951       2.482228       6.707947          -0.000001
          476              C      11.401134       0.464168       0.392851       0.090736      27.737478 0.32055911E+03  0.70203138E+04                                 8.056218                            6.015957      -0.007280       2.009663                    0.999509      26.203806      73.964380       0.660580       0.423382      -1.054250      -0.022282      -0.033629      -0.028462       0.049371       0.007775       0.006581       0.005045      -0.060576       0.057194      -0.041383       0.014795       0.026588              9.594391      14.042521      -1.585226      -1.341662       7.840780       2.807140       6.899873          -0.000002
          477              C      11.846284      22.351243      18.917070       0.090897      42.397776 0.43025120E+03  0.10015499E+05                                10.662216                            6.950378      -0.087899       1.982955                    0.999205      26.468565      73.932081       0.624927       0.421043      -1.069047       0.016224       0.006655       0.005632       0.018418      -0.004385      -0.003712       0.007021      -0.012536       0.007830      -0.009214      -0.003332       0.012546             14.496062      26.593450       4.289611       3.630530       8.947437       2.983853       7.947299           0.000063
          478              C       1.617989      24.467850      20.708469       0.102625      41.083303 0.39228277E+03  0.89416183E+04                                10.464520                            6.655068      -0.125537       1.982918                    0.999188      25.782443      71.744753       0.634676       0.423387      -1.065361       0.010462       0.011131       0.009421       0.017947       0.007540       0.006381      -0.007442      -0.032437       0.037425      -0.025769       0.006995       0.018773             14.548090      27.155724      -4.344616      -3.677085       8.730578       2.901721       7.757968           0.000002
          479              C       3.128248      22.864923      19.351825       0.074693      28.950859 0.36217563E+03  0.81496066E+04                                 8.255070                            6.374041      -0.013562       1.997832                    0.999148      26.951014      76.255512       0.647063       0.420670      -1.059559       0.015415       0.013629       0.011535       0.023589       0.014275       0.012081       0.010361      -0.013846       0.006900      -0.018619      -0.006469       0.025088              9.619422      13.235115      -1.936138      -1.638658       8.301013       2.920414       7.322137           0.000067
          480              C      13.029287      21.803525      18.453506      -0.179625      33.058179 0.39167042E+03  0.89864153E+04                                 8.936828                            6.590534       0.127825       2.022085                    0.999444      28.981373      82.769262       0.641931       0.415864      -1.062735      -0.009743       0.000290       0.000245       0.009751      -0.006241      -0.005282       0.002444      -0.042769       0.041130      -0.029684       0.011642       0.018042             10.622354      17.677743       1.901544       1.609380       7.495265       2.390368       6.694054           0.000027
          481              C       2.847743      24.997002      21.156319      -0.146874      33.258184 0.39320846E+03  0.90164866E+04                                 8.972050                            6.606274       0.172860       2.039023                    0.999612      28.610921      81.272908       0.641756       0.416219      -1.064165      -0.021277      -0.011445      -0.009686       0.026029       0.006437       0.005448       0.002589      -0.051854       0.050119      -0.035566       0.014515       0.021050             10.818843      18.265828      -1.687853      -1.428523       7.496045       2.390898       6.694657          -0.000006
          482              C      10.441723      29.904806      25.310060       0.078115      26.574723 0.32275458E+03  0.70604757E+04                                 7.771615                            6.004678       0.171229       2.065785                    0.999694      26.099752      72.952515       0.668353       0.418927      -1.060035       0.019034       0.031008       0.026244       0.044861       0.029061       0.024596      -0.014295      -0.020254       0.029837      -0.049312       0.022044       0.027268              9.017434      13.180838      -1.155823      -0.978234       7.346110       2.448667       6.525354          -0.000003
          483              C       1.851744      23.421925      19.823246      -0.188412      37.885438 0.48128428E+03  0.11575270E+05                                 9.797621                            7.294007       0.084856       1.982871                    0.999578      30.401363      87.628926       0.614348       0.414536      -1.068264       0.030163       0.007878       0.006668       0.031880       0.031215       0.026419      -0.005831       0.018162      -0.014253      -0.042585       0.000184       0.042401             11.963467      18.427451      -3.923867      -3.320981       9.309874       3.451236       8.153075           0.000005
          484              C      12.017027      23.468341      19.862531      -0.191391      36.973256 0.47968310E+03  0.11515568E+05                                 9.582821                            7.262493       0.057874       1.979360                    0.999737      30.277053      86.904540       0.618767       0.412333      -1.070764       0.004487      -0.010981      -0.009293       0.015069      -0.026851      -0.022725       0.019750       0.001569      -0.014808      -0.025157      -0.021651       0.046808             11.395759      17.612904       3.231086       2.734645       8.803801       3.082576       7.770573           0.000002
          485              N      12.419491      14.693754       3.670797      -0.218373      36.509703 0.52187702E+03  0.12650833E+05                                 9.338994                            7.514369      -0.166862       1.982987                    0.996461      27.804245      77.274289       0.622740       0.405740      -1.087370       0.063302      -0.077507       0.093748       0.137124       0.037664      -0.011033       0.040298      -0.021157      -0.030809      -0.059515       0.003324       0.056191             10.808333       9.366336      -0.918062       3.957958      13.153501      -0.515985       9.905161           0.000055
          486              N      14.897292      10.928060       6.026068      -0.270642      36.343751 0.52137735E+03  0.12532331E+05                                 9.012845                            7.257104       0.688498       2.216075                    0.999749      28.535512      76.881459       0.672699       0.378796      -1.115335       0.122545       0.107242       0.159588       0.228005      -0.088063      -0.050011      -0.100506       0.031570      -0.076591      -0.164246       0.052744       0.111502             10.701258       8.783744      -3.471406       3.345132      14.349271      -1.993638       8.970757           0.002017
          487              N      15.759135      10.530773       6.925958      -0.036847      30.602593 0.40355433E+03  0.91343224E+04                                 8.134430                            6.428713       0.235125       2.122936                    0.998802      25.483071      67.485649       0.704619       0.384041      -1.107147      -0.052974       0.162748      -0.042883       0.176443       0.031907      -0.005237       0.022350       0.060831       0.083618      -0.063614       0.027600       0.036015              9.846431       7.836640      -2.311874       3.120217      12.964295      -1.307224       8.738357           0.000665
          488              N      16.137208      11.549612       7.684421      -0.051448      34.958008 0.45089144E+03  0.10578479E+05                                 9.212455                            7.021380       0.089559       2.073226                    0.997464      26.632955      73.741610       0.636723       0.410019      -1.080349      -0.097480       0.026123      -0.136346       0.169632       0.010559      -0.027331      -0.002160      -0.031401      -0.080100      -0.044661       0.010149       0.034512             11.443788      10.524444      -2.026888       5.930673      11.588143      -1.784373      12.218775           0.002774
          489              N      15.600589      12.683839       7.237881      -0.272957      39.535029 0.56048055E+03  0.13861231E+05                                 9.832704                            7.749124       0.305726       2.076385                    0.999617      30.207192      85.399853       0.616437       0.401769      -1.087685       0.002028      -0.235803      -0.093596       0.253707      -0.058122       0.003677      -0.156065       0.209402       0.029684      -0.223562       0.075744       0.147818             11.681771      11.208375      -2.630248       6.160585      11.766167      -2.066790      12.070773           0.004132
          490              N       9.228231      21.089264      25.706316      -0.297986      35.154702 0.50590680E+03  0.12099998E+05                                 8.822110                            7.152122       0.697760       2.210372                    0.999747      28.996772      78.580405       0.675400       0.379167      -1.112227      -0.155343       0.057702       0.168488       0.236324       0.050418       0.120760      -0.066886      -0.092900       0.090912      -0.175726       0.052013       0.123713             10.216793      11.976789      -2.541466       2.258035       6.056897      -2.058785      12.616694           0.000002
          491              N       9.155056      16.562304       0.833629      -0.045455      30.664520 0.40167568E+03  0.90880739E+04                                 8.161669                            6.429620       0.360325       2.161338                    0.999055      25.605425      67.963550       0.701428       0.385946      -1.104941      -0.119415       0.069840      -0.121876       0.184368       0.024453      -0.036092       0.021734      -0.023516      -0.007057      -0.057903       0.028042       0.029861              9.811533      11.176867      -2.659925       1.268669       6.157895      -1.886409      12.099838           0.000000
          492              N       8.026935      16.978843       1.294050      -0.029807      31.927902 0.42160761E+03  0.96817057E+04                                 8.520897                            6.684050      -0.011976       2.048478                    0.996738      25.791961      69.588181       0.671213       0.397376      -1.093910       0.021423       0.008610      -0.166336       0.167931      -0.003523       0.014872      -0.000634       0.008416      -0.129371      -0.046197       0.016330       0.029867             10.269341       9.780638      -1.739677      -1.082713       5.988170      -0.852405      15.039215           0.000000
          493              N       7.256560      17.378055       0.251948      -0.288233      36.448013 0.54033223E+03  0.13190839E+05                                 9.179532                            7.505724       0.379359       2.103512                    0.999589      29.701246      82.395084       0.641710       0.390981      -1.099292       0.222631      -0.095567       0.026857       0.243760       0.088724       0.042664      -0.017494      -0.184203       0.379053      -0.197623       0.064708       0.132915             10.560701       9.406100      -1.314391      -0.727267       5.890099      -1.084910      16.385904           0.000001
          494              N       0.351648      24.373292       9.651556      -0.052398      32.133046 0.41261282E+03  0.94004073E+04                                 8.463650                            6.542508       0.256100       2.130017                    0.998732      25.688144      68.466377       0.691075       0.389025      -1.102518       0.006467      -0.121130      -0.115923       0.167787       0.005355       0.003162      -0.028365       0.057089      -0.073527      -0.049446       0.008144       0.041302             10.526200       9.941383       0.277360       0.135603      11.428041       5.576091      10.209177           0.000003
          495              N      19.519538      23.847588       9.238539      -0.025226      31.104940 0.40458089E+03  0.91979619E+04                                 8.340573                            6.536421       0.011902       2.056764                    0.996441      25.663046      68.955359       0.680321       0.396010      -1.094553       0.151910      -0.068245      -0.070877       0.180990       0.031232       0.037838      -0.025103      -0.034551       0.024499      -0.067110       0.030732       0.036378             10.070375      12.384401      -1.352712      -1.375526       9.223570       3.846157       8.603154           0.000001
          496              N      19.671987      22.924973       8.380815      -0.233640      34.655599 0.50510199E+03  0.12105265E+05                                 8.853630                            7.248972       0.382205       2.117043                    0.999642      28.669294      78.390312       0.655097       0.390126      -1.101657       0.139935       0.141079       0.117847       0.231026      -0.114188      -0.097403      -0.044141      -0.066338       0.109843      -0.186480       0.070889       0.115590             10.272717      12.211204      -2.379298      -2.137619       9.705934       4.024117       8.901015           0.000006
          497              N       1.327320      23.736958       9.068042      -0.260465      36.149421 0.49115376E+03  0.11650496E+05                                 9.001595                            7.053052       0.794989       2.257320                    0.999558      28.217571      75.939332       0.679847       0.379811      -1.112714      -0.235071      -0.013277      -0.005482       0.235509      -0.053524      -0.046556       0.006914      -0.237147       0.228738      -0.175946       0.071175       0.104770             10.969934       9.297308      -0.319092      -0.348957      12.464819       6.297911      11.147676           0.000013
          498              N       2.636347      20.055986       5.784072      -0.219222      37.953837 0.55554747E+03  0.13707204E+05                                 9.668096                            7.821232      -0.327439       1.930408                    0.995348      28.275970      79.814537       0.601199       0.412915      -1.080403      -0.056442       0.086743       0.083937       0.133249       0.025705       0.026479      -0.013980       0.035384      -0.054279      -0.046477       0.000972       0.045504             11.272221      12.668998      -1.211636      -0.725501      11.254691       4.061986       9.892974           0.000017
          499              N      18.883319      14.182159       9.939908      -0.061348      33.505383 0.44239856E+03  0.10300539E+05                                 8.786034                            6.833606       0.187975       2.088555                    0.999268      26.756242      73.116266       0.664573       0.395838      -1.093015       0.092958       0.014185      -0.151602       0.178397      -0.027538       0.044828      -0.002212      -0.060724      -0.059381      -0.068081       0.011410       0.056672             10.560094       7.675584       2.241718      -3.988812      10.451025      -0.523828      13.553675           0.025956
          500              N      18.688184      13.243315       9.072494      -0.024624      33.724143 0.44274936E+03  0.10332289E+05                                 8.976434                            6.939777      -0.039867       2.037734                    0.996385      26.327952      72.520793       0.643433       0.407910      -1.082575       0.112371       0.114707      -0.046063       0.167053      -0.030165       0.027566       0.006321      -0.025502       0.083131      -0.055194       0.014810       0.040384             10.934038       8.616544       4.713328      -2.354409      14.000429      -0.998852      10.185140           0.010861
          501              N      19.385383      13.548164       7.937941      -0.263730      36.287216 0.51708098E+03  0.12472291E+05                                 9.138624                            7.318671       0.450570       2.135490                    0.999624      29.058453      79.858806       0.653704       0.388452      -1.102214      -0.025739       0.107550       0.219328       0.245630       0.020260      -0.036325      -0.159387       0.096790      -0.239491      -0.208328       0.062867       0.145461             10.758099       9.376657       5.131772      -2.976513      13.203427      -1.772492       9.694213          -0.000690
          502              N      19.702476      15.121272       9.444654      -0.304230      35.869761 0.52185325E+03  0.12581382E+05                                 8.944044                            7.251772       0.592681       2.166121                    0.999767      29.474999      80.253414       0.672287       0.377895      -1.112917      -0.095422      -0.210469      -0.101447       0.252377      -0.041663      -0.082070      -0.143583       0.166827       0.036680      -0.214155       0.065118       0.149037             10.305478       8.790419       2.796983      -4.684992       9.791831      -1.292926      12.334184           0.001702
          503              N       7.156961      16.693640      11.859639      -0.201253      34.905938 0.49363301E+03  0.11846747E+05                                 9.170115                            7.365154      -0.060571       2.017657                    0.997356      27.667154      77.484394       0.619328       0.412089      -1.078963      -0.015583       0.021818      -0.127005       0.129804      -0.009151       0.008359       0.010288       0.019980      -0.178689      -0.061761       0.018262       0.043499             10.411854      10.232084      -1.675199       1.499703       6.109645      -0.837273      14.893833           0.021719
          504              N       5.160898      17.840215       7.268785      -0.285671      35.079530 0.50674191E+03  0.12117835E+05                                 8.797427                            7.152594       0.695065       2.210810                    0.999786      28.860867      78.054982       0.676544       0.378592      -1.113304       0.161464      -0.091406      -0.152709       0.240303       0.089726       0.102354      -0.064461      -0.073261       0.157475      -0.184785       0.070447       0.114338             10.113414      10.789656      -2.269882       2.640000       6.025382      -1.298691      13.525203           0.001562
          505              N       5.258466      17.755169       5.957974      -0.059844      31.525767 0.42405193E+03  0.97205057E+04                                 8.335823                            6.626350       0.270403       2.129938                    0.998436      25.917016      69.130882       0.688138       0.388294      -1.103807       0.109165      -0.060547       0.135678       0.184367       0.015063      -0.042173       0.024087      -0.007834      -0.041758      -0.059724       0.021433       0.038292              9.907041      10.744180      -2.408914       1.534344       6.064469      -1.213940      12.912475           0.000503
          506              N       6.415043      17.188986       5.626669      -0.020968      31.657476 0.41158875E+03  0.93914445E+04                                 8.463268                            6.592327       0.021592       2.063447                    0.996672      25.584215      68.723066       0.677941       0.395954      -1.095302      -0.029968       0.022536       0.161146       0.165451       0.000632       0.009224      -0.013721       0.019459      -0.127051      -0.046719       0.014609       0.032110             10.228550       9.144100      -1.764820      -1.173797       5.927387       0.023377      15.614163           0.000056
          507              N       7.049230      16.865066       6.726651      -0.265499      35.890260 0.51093597E+03  0.12306739E+05                                 9.083279                            7.297184       0.393680       2.112683                    0.999638      29.276983      80.819224       0.650660       0.390819      -1.098802      -0.219104       0.114190      -0.049468       0.251978       0.119957       0.012111      -0.009948      -0.163153       0.384039      -0.209772       0.080856       0.128915             10.534707       8.535135      -1.465438      -0.564863       5.901428      -0.047092      17.167558           0.001421
          508              N       2.087532      16.997885       5.620908      -0.212214      35.339086 0.50580832E+03  0.12157726E+05                                 9.098912                            7.373297      -0.102218       2.003187                    0.996920      27.564836      76.118997       0.632224       0.403059      -1.089899      -0.062326      -0.092161       0.088692       0.142283      -0.014111       0.039396       0.043545       0.001121       0.029500      -0.065062       0.009179       0.055883             10.344733       8.584051       3.986453      -1.027787      10.673477       0.340141      11.776672           0.002917
          509              N       5.317412      19.727975       3.481443      -0.076457      33.298700 0.44185567E+03  0.10234490E+05                                 8.669866                            6.774328       0.297332       2.132613                    0.998883      26.268455      70.460357       0.678949       0.389478      -1.102838       0.119701       0.111131      -0.080340       0.182024      -0.040314       0.015409       0.014556      -0.013822      -0.021513      -0.048229       0.003711       0.044518             10.553784      12.250415       1.597148      -2.837277      12.447649      -2.935374       6.963287           0.000003
          510              N       5.282857      21.024363       3.162710      -0.277664      34.838836 0.48845745E+03  0.11580822E+05                                 8.764072                            7.019368       0.719696       2.222060                    0.999808      28.635639      77.267926       0.682956       0.378269      -1.112864       0.155057      -0.174312      -0.019631       0.234121       0.128902       0.030278      -0.047390      -0.077572       0.180177      -0.176400       0.062697       0.113703             10.266003      12.148802       2.331381      -2.731306      12.072834      -2.916736       6.576374          -0.000000
          511              N       6.534970      19.250131       3.214566      -0.022121      31.549101 0.41357614E+03  0.94521405E+04                                 8.435846                            6.607506      -0.040777       2.041225                    0.996071      25.685309      69.145713       0.676987       0.395869      -1.094901      -0.027865       0.158314      -0.035962       0.164721       0.005874      -0.000526       0.020974       0.070662       0.046048      -0.050187       0.021837       0.028351             10.246434       9.684468      -0.978413      -1.351432      14.777097      -2.402591       6.277738           0.000006
          512              N       7.264691      20.186933       2.694432      -0.262407      35.438698 0.51237174E+03  0.12349932E+05                                 9.015476                            7.313147       0.390109       2.112589                    0.999581      29.225683      80.704664       0.649190       0.391431      -1.098377      -0.233258      -0.015074       0.086192       0.249129       0.040610       0.081401      -0.024340      -0.285022       0.162677      -0.202795       0.078203       0.124592             10.517649       9.121637      -0.576106      -1.057909      16.138096      -2.796107       6.293214          -0.000000
          513              N       7.626503      25.018393       1.089244      -0.216493      36.148793 0.50677359E+03  0.12188597E+05                                 9.239197                            7.380465      -0.070138       2.013598                    0.996548      27.618694      76.329800       0.631803       0.403074      -1.089722      -0.048020      -0.118409       0.068170       0.144824      -0.019092       0.026568       0.030576       0.083102      -0.007167      -0.065631       0.010334       0.055297             10.635823      12.583671       1.238514       1.689086      12.477295      -2.750703       6.846504           0.000003
          514              N      12.265010      11.484508      23.407354      -0.216100      35.320040 0.50140747E+03  0.12041470E+05                                 9.126669                            7.367272      -0.121781       1.998186                    0.996419      27.650323      76.650421       0.628295       0.405933      -1.086535      -0.065220      -0.079465       0.097094       0.141406      -0.042186       0.025426       0.036974      -0.021476      -0.031749      -0.069902       0.016846       0.053056             10.410396       8.978284       0.384447      -3.962902      12.327528      -0.309362       9.925377           0.000005
          515              N       9.707936       7.800727      25.738006      -0.302287      36.641780 0.52452085E+03  0.12647742E+05                                 9.060257                            7.278866       0.704321       2.212915                    0.999719      29.020286      78.735010       0.670594       0.378788      -1.113499      -0.122724       0.111034       0.173157       0.239527       0.087891       0.051086      -0.118509       0.050333      -0.068963      -0.181322       0.063268       0.118054             10.632224       8.648155       3.632026      -3.265359      13.915531      -1.513559       9.332985          -0.000000
          516              N       8.882680       2.984602       0.501016      -0.051904      31.125858 0.41083473E+03  0.93428959E+04                                 8.239282                            6.503925       0.312161       2.143973                    0.998939      25.707261      68.290148       0.697552       0.386114      -1.105406       0.064205       0.166864      -0.040607       0.183343      -0.025050       0.000911       0.016377       0.068701       0.085578      -0.059634       0.025391       0.034243              9.904478       7.712057       2.300438      -3.031121      12.926125      -0.834779       9.075250          -0.000001
          517              N       8.486314       3.988983       1.217575      -0.020585      31.323333 0.41117209E+03  0.93773209E+04                                 8.395183                            6.587892       0.084655       2.083581                    0.996631      25.578284      68.636632       0.678501       0.395823      -1.095655       0.112373       0.030406      -0.123920       0.170025      -0.001461       0.038673       0.006267      -0.043141      -0.027923      -0.052329       0.022487       0.029842             10.169124       9.283042       1.462867      -4.895077       9.954949      -0.431327      11.269380          -0.000001
          518              N       9.112370       5.105463       0.801415      -0.282456      37.293132 0.53841519E+03  0.13124763E+05                                 9.303767                            7.484530       0.358027       2.096936                    0.999599      29.629642      81.980934       0.644004       0.390160      -1.100507       0.008307      -0.239903      -0.070415       0.250161       0.063931      -0.008249      -0.132270       0.218935       0.121825      -0.211113       0.067558       0.143555             10.876832      10.029025       2.086088      -5.520756      10.139131      -1.003797      12.462341          -0.000001
          519              N       4.061235      16.751974       3.001641      -0.047171      31.377374 0.41128252E+03  0.93612728E+04                                 8.330836                            6.531308       0.300881       2.147393                    0.998764      25.569827      68.088862       0.691863       0.388948      -1.102721      -0.005866      -0.130204      -0.104712       0.167189       0.008958       0.006439      -0.025875       0.058393      -0.025223      -0.045415       0.010471       0.034945             10.173605       9.713631      -0.355565      -0.204286      11.536594       5.133888       9.270589           0.000005
          520              N       5.189355      16.229540       2.655671       0.002503      29.988229 0.38835646E+03  0.87262617E+04                                 8.113814                            6.381325       0.009145       2.066965                    0.996290      25.030688      66.539882       0.693244       0.393208      -1.098127      -0.143542      -0.067313      -0.068045       0.172527      -0.024565      -0.024882      -0.009122      -0.049174       0.035947      -0.051751       0.022814       0.028937              9.716200      12.242445       1.546397       1.421715       9.207490       3.372294       7.698664           0.000005
          521              N       4.961699      15.218645       1.849541      -0.280404      35.989080 0.51052499E+03  0.12285843E+05                                 9.060652                            7.279128       0.374970       2.105666                    0.999767      29.217833      80.437430       0.653951       0.389200      -1.100706      -0.150092       0.164048       0.119934       0.252633       0.137650       0.095635      -0.038886      -0.077501       0.147689      -0.206790       0.074177       0.132612             10.528904      12.871915       2.471979       2.438310      10.227073       3.864970       8.487722           0.000000
          522              N       3.061171      16.075947       2.380937      -0.300186      36.441459 0.51333801E+03  0.12311470E+05                                 9.054605                            7.211258       0.773377       2.244986                    0.999316      28.667447      77.565840       0.672279       0.379883      -1.112705       0.235195      -0.016246       0.002928       0.235774       0.077511       0.040901       0.016142      -0.221393       0.240879      -0.179816       0.061977       0.117839             10.794705       9.350884       0.160605       0.271502      12.765584       5.856949      10.267646           0.000001
          523              N       1.615957      16.709741      25.438392      -0.192866      35.711242 0.50691218E+03  0.12232202E+05                                 9.281924                            7.468966      -0.319390       1.945374                    0.995361      27.456440      76.812602       0.615056       0.412686      -1.079828       0.057060       0.074889       0.064665       0.114218      -0.027549      -0.019853      -0.023269       0.049631      -0.022438      -0.052705       0.009954       0.042751             10.796628      11.608330       0.880814       0.963406      11.165071       4.016959       9.616484           0.000009
          524              N       5.382457       2.429614       5.612789      -0.252700      35.973548 0.52700826E+03  0.12771541E+05                                 9.084777                            7.404094       0.403188       2.115918                    0.999605      29.254545      80.570525       0.647922       0.390084      -1.101127       0.000388       0.235779       0.065930       0.244823       0.049462      -0.008964      -0.123227       0.213272       0.175869      -0.201631       0.066626       0.135006             10.542985       9.488715       1.701579      -5.274145       9.866454      -1.025501      12.273786          -0.000002
          525              N       5.931273       3.534724       5.130368      -0.033934      32.603379 0.43302578E+03  0.10002419E+05                                 8.630495                            6.766782       0.046742       2.065307                    0.996681      25.950380      70.034833       0.668702       0.396535      -1.095380      -0.103280      -0.026806       0.126452       0.165455      -0.009317       0.032704       0.015022      -0.043470      -0.041169      -0.050738       0.017308       0.033430             10.464346       9.032966       1.369146      -4.958434      10.171596      -0.507827      12.188475          -0.000001
          526              N       5.597918       4.582794       5.906379      -0.066685      32.462475 0.42831314E+03  0.98469364E+04                                 8.503818                            6.660187       0.236909       2.115931                    0.998726      26.054992      69.697163       0.685999       0.388367      -1.103286      -0.062996      -0.161051       0.045191       0.178740      -0.029583       0.001562       0.025192       0.041130       0.084636      -0.056507       0.016536       0.039971             10.283312       7.942401       2.487975      -3.148345      13.426433      -0.965837       9.481103          -0.000000
          527              N       4.776727       4.186341       6.842935      -0.266647      35.677462 0.50161390E+03  0.11974354E+05                                 8.927451                            7.141226       0.655264       2.204899                    0.999721      28.559151      77.374437       0.673002       0.381248      -1.110469       0.115401      -0.109143      -0.171941       0.234080       0.080599       0.055101      -0.114823       0.068075      -0.090158      -0.179630       0.071048       0.108582             10.477806       8.452039       3.477515      -3.322165      13.673188      -1.886222       9.308191           0.000000
          528              N       2.242013      27.150386       9.345394      -0.223896      35.935224 0.51844949E+03  0.12544420E+05                                 9.221751                            7.482002      -0.103458       2.000695                    0.996570      27.855316      77.291200       0.625175       0.404912      -1.088155       0.068906       0.078260      -0.101245       0.145339      -0.040336       0.017796       0.040587      -0.025530      -0.027466      -0.065836       0.009128       0.056708             10.511413       8.812590       0.415314      -3.900709      12.421817      -0.406337      10.299833          -0.000000
          529              N       9.254655      13.154473       3.451324      -0.316175      36.648403 0.51707592E+03  0.12442825E+05                                 9.070773                            7.225987       0.672980       2.194534                    0.999767      29.425344      80.153461       0.672156       0.378679      -1.111871      -0.156742       0.184861       0.054420       0.248401       0.127568       0.049180      -0.070981      -0.082400       0.135255      -0.185742       0.060048       0.125694             10.766085      12.235624       2.416237      -3.001200      13.331187      -2.962764       6.731443          -0.000000
          530              N       9.195709      14.460828       3.190471      -0.047827      31.192726 0.40472546E+03  0.91757825E+04                                 8.279456                            6.468701       0.311501       2.145638                    0.998783      25.660110      68.211583       0.696817       0.387708      -1.103518      -0.116959      -0.116383       0.082553       0.184498      -0.035004       0.030051       0.019754      -0.014378       0.009836      -0.058229       0.023173       0.035056             10.135851      11.157184       1.285801      -2.915989      12.497086      -2.640348       6.753284           0.000000
          531              N       8.094012      14.928981       3.645131      -0.022684      31.504919 0.40500011E+03  0.92095959E+04                                 8.432285                            6.531025       0.048317       2.070876                    0.997040      25.579315      68.731378       0.681996       0.394947      -1.095322       0.022015      -0.166087       0.015219       0.168230       0.010603       0.001429      -0.003514       0.070054       0.075185      -0.049310       0.023581       0.025729             10.450310       9.494421      -1.051191      -1.697633      15.696600      -1.794218       6.159910           0.000000
          532              N       7.335834      13.943414       4.159503      -0.296529      37.801797 0.55310840E+03  0.13590433E+05                                 9.438206                            7.612903       0.360533       2.094760                    0.999352      30.010330      83.694835       0.634397       0.392936      -1.097229       0.221566       0.012001      -0.109530       0.247452       0.053273       0.097569      -0.031003      -0.274421       0.044028      -0.202227       0.060675       0.141552             11.197446       9.435813      -0.582648      -1.471200      17.757521      -2.273104       6.399005           0.000004
          533              N       6.900847      22.590740      21.407744      -0.214743      36.842323 0.51992331E+03  0.12589680E+05                                 9.370350                            7.485955      -0.169491       1.981458                    0.996350      27.795189      77.167166       0.625813       0.404191      -1.088582       0.040096      -0.053522       0.118481       0.136052       0.029341      -0.028222       0.024650       0.036738      -0.119707      -0.065621       0.008999       0.056622             10.780979      13.100175       1.943320       1.337240       6.382430      -1.886217      12.860330           0.000017
          534              N       6.929304       8.994671       5.351674      -0.198346      35.598110 0.48948422E+03  0.11691420E+05                                 9.187643                            7.281657      -0.207793       1.977018                    0.995996      27.359954      75.783675       0.631284       0.406212      -1.085716       0.030748       0.105908      -0.058662       0.124912      -0.027328       0.020140       0.022396       0.072670       0.016884      -0.060135       0.013160       0.046975             10.692131      12.528653       1.136149       1.766847      12.809589      -2.679307       6.738150           0.000000
          535              N       2.256242      16.250789      22.519249      -0.218373      36.509695 0.52187682E+03  0.12650827E+05                                 9.338993                            7.514368      -0.166862       1.982987                    0.996461      27.804245      77.274290       0.622740       0.405740      -1.087370       0.063302       0.077507      -0.093748       0.137124      -0.037664       0.011033       0.040298      -0.021157      -0.030809      -0.059515       0.003324       0.056191             10.808330       9.366330       0.918055      -3.957956      13.153498      -0.515981       9.905161           0.000055
          536              N       4.734042      20.016483      20.163978      -0.270642      36.343754 0.52137740E+03  0.12532332E+05                                 9.012846                            7.257104       0.688498       2.216075                    0.999749      28.535513      76.881465       0.672699       0.378796      -1.115335       0.122545      -0.107242      -0.159588       0.228005       0.088063       0.050011      -0.100506       0.031570      -0.076591      -0.164246       0.052744       0.111502             10.701259       8.783746       3.471409      -3.345132      14.349276      -1.993641       8.970756           0.002017
          537              N       5.595885      20.413770      19.264088      -0.036847      30.602602 0.40355449E+03  0.91343268E+04                                 8.134432                            6.428715       0.235124       2.122935                    0.998802      25.483075      67.485662       0.704619       0.384041      -1.107147      -0.052974      -0.162748       0.042883       0.176443      -0.031907       0.005237       0.022350       0.060831       0.083618      -0.063614       0.027600       0.036014              9.846433       7.836643       2.311876      -3.120218      12.964297      -1.307226       8.738358           0.000665
          538              N       5.973958      19.394931      18.505625      -0.051448      34.957951 0.45089073E+03  0.10578456E+05                                 9.212438                            7.021370       0.089563       2.073227                    0.997464      26.632933      73.741467       0.636724       0.410019      -1.080349      -0.097480      -0.026123       0.136346       0.169632      -0.010559       0.027331      -0.002159      -0.031402      -0.080098      -0.044661       0.010149       0.034511             11.443763      10.524422       2.026884      -5.930657      11.588121      -1.784368      12.218746           0.002774
          539              N       5.437339      18.260704      18.952165      -0.272957      39.534913 0.56047873E+03  0.13861172E+05                                 9.832678                            7.749106       0.305730       2.076386                    0.999617      30.207161      85.399676       0.616439       0.401768      -1.087686       0.002028       0.235803       0.093596       0.253707       0.058122      -0.003677      -0.156065       0.209402       0.029688      -0.223562       0.075745       0.147817             11.681737      11.208342       2.630238      -6.160562      11.766135      -2.066782      12.070734           0.004133
          540              N      19.391481       9.855279       0.483730      -0.297986      35.154697 0.50590678E+03  0.12099998E+05                                 8.822110                            7.152122       0.697760       2.210372                    0.999747      28.996771      78.580402       0.675399       0.379167      -1.112227      -0.155343      -0.057702      -0.168488       0.236324      -0.050418      -0.120760      -0.066886      -0.092900       0.090912      -0.175726       0.052013       0.123713             10.216792      11.976788       2.541465      -2.258034       6.056897      -2.058784      12.616692           0.000002
          541              N      19.318306      14.382239      25.356417      -0.045455      30.664517 0.40167567E+03  0.90880736E+04                                 8.161669                            6.429620       0.360325       2.161338                    0.999055      25.605425      67.963548       0.701429       0.385946      -1.104941      -0.119415      -0.069840       0.121876       0.184368      -0.024453       0.036092       0.021734      -0.023516      -0.007057      -0.057903       0.028042       0.029861              9.811532      11.176866       2.659925      -1.268669       6.157895      -1.886409      12.099836           0.000000
          542              N      18.190185      13.965700      24.895996      -0.029807      31.927899 0.42160746E+03  0.96817015E+04                                 8.520896                            6.684048      -0.011976       2.048478                    0.996738      25.791961      69.588180       0.671213       0.397376      -1.093910       0.021423      -0.008610       0.166336       0.167931       0.003523      -0.014872      -0.000634       0.008416      -0.129371      -0.046197       0.016330       0.029867             10.269341       9.780634       1.739676       1.082713       5.988170      -0.852406      15.039221           0.000000
          543              N      17.419811      13.566488      25.938098      -0.288233      36.448003 0.54033171E+03  0.13190824E+05                                 9.179530                            7.505720       0.379359       2.103512                    0.999589      29.701246      82.395082       0.641710       0.390981      -1.099292       0.222631       0.095567      -0.026857       0.243760      -0.088724      -0.042664      -0.017494      -0.184203       0.379053      -0.197623       0.064708       0.132915             10.560700       9.406093       1.314391       0.727265       5.890098      -1.084911      16.385911           0.000001
          544              N      10.514898       6.571251      16.538490      -0.052398      32.133047 0.41261282E+03  0.94004073E+04                                 8.463650                            6.542508       0.256100       2.130017                    0.998732      25.688144      68.466377       0.691075       0.389025      -1.102518       0.006467       0.121130       0.115923       0.167787      -0.005355      -0.003162      -0.028365       0.057089      -0.073527      -0.049446       0.008144       0.041302             10.526200       9.941383      -0.277359      -0.135603      11.428040       5.576091      10.209177           0.000003
          545              N       9.356288       7.096955      16.951507      -0.025226      31.104938 0.40458087E+03  0.91979613E+04                                 8.340573                            6.536421       0.011902       2.056764                    0.996441      25.663045      68.955358       0.680321       0.396010      -1.094553       0.151910       0.068245       0.070877       0.180990      -0.031232      -0.037838      -0.025103      -0.034551       0.024499      -0.067110       0.030732       0.036378             10.070375      12.384402       1.352712       1.375526       9.223569       3.846158       8.603155           0.000001
          546              N       9.508737       8.019570      17.809231      -0.233640      34.655598 0.50510198E+03  0.12105265E+05                                 8.853630                            7.248972       0.382205       2.117043                    0.999642      28.669293      78.390310       0.655097       0.390126      -1.101657       0.139935      -0.141079      -0.117847       0.231026       0.114188       0.097403      -0.044141      -0.066338       0.109843      -0.186480       0.070889       0.115590             10.272717      12.211204       2.379298       2.137619       9.705933       4.024117       8.901015           0.000006
          547              N      11.490570       7.207585      17.122004      -0.260465      36.149422 0.49115377E+03  0.11650497E+05                                 9.001595                            7.053052       0.794989       2.257320                    0.999558      28.217572      75.939333       0.679847       0.379811      -1.112714      -0.235071       0.013277       0.005482       0.235509       0.053524       0.046556       0.006914      -0.237147       0.228738      -0.175946       0.071175       0.104770             10.969934       9.297308       0.319092       0.348957      12.464818       6.297911      11.147676           0.000013
          548              N      12.799597      10.888557      20.405974      -0.219222      37.953838 0.55554751E+03  0.13707205E+05                                 9.668096                            7.821232      -0.327439       1.930408                    0.995348      28.275971      79.814539       0.601199       0.412915      -1.080403      -0.056442      -0.086743      -0.083937       0.133249      -0.025705      -0.026479      -0.013979       0.035384      -0.054279      -0.046477       0.000972       0.045504             11.272221      12.668997       1.211636       0.725501      11.254691       4.061986       9.892975           0.000017
[truncated: 111,442 more chars]
