# Supplementary material for: A collection of forcefield precursors for metal–organic frameworks
Source: RSC Adv. 2019 Nov 13;9(63):36492–507. doi: 10.1039/c9ra07327b (PMC9075174; doi:10.1039/c9ra07327b)
Supplement: RA-009-C9RA07327B-s5206 [file RA-009-C9RA07327B-s5206.xyz]

  192
jmolscript: load "" {1 1 1} spacegroup "x,y,z" unitcell [{      4.885500     0.000000     0.000000 }, {      0.000000    24.086600     0.000000 }, {      0.000000     0.000000    22.202500 }]
Zn     2.476460     8.953471    13.921856     0.932732
Zn     2.409040    15.133129     2.820606     0.932731
Zn     2.409040    20.996771    13.921856     0.932733
Zn     2.476460     3.089829     2.820606     0.932729
H      2.006963     8.430310    18.279318     0.120881
H      0.768001     9.413043    18.017329     0.147204
H      3.410079    10.350012    18.683404     0.103349
H      2.135452    11.301433    18.485802     0.118545
H      3.114995     8.249661     1.747337     0.096762
H      3.902049     7.799241     0.426288     0.100413
H      2.233162     6.368497    22.022660     0.139292
H      1.238963     6.970662     0.919183     0.138797
H      4.213744    11.226764     1.241120     0.108155
H      4.162935    12.144464    22.129232     0.107909
H      1.295146    12.337157     1.949380     0.153977
H      1.273650    13.235587     0.630551     0.146926
H      2.878537    15.656290     7.178068     0.120868
H      4.117499    14.673557     6.916079     0.147209
H      1.475421    13.736588     7.582154     0.103348
H      2.750048    12.785167     7.384552     0.118570
H      1.770505    15.836939    12.848587     0.096791
H      0.983451    16.287359    11.527538     0.100418
H      2.652338    17.718103    10.921410     0.139272
H      3.646537    17.115938    12.020434     0.138803
H      0.671756    12.859836    12.342370     0.108134
H      0.722565    11.942136    11.027982     0.107902
H      3.590354    11.749443    13.050630     0.153973
H      3.611850    10.851013    11.731801     0.146930
H      2.878537    20.473610    18.279318     0.120862
H      4.117499    21.456343    18.017329     0.147203
H      1.475421    22.393312    18.683404     0.103343
H      2.750048    23.344733    18.485802     0.118556
H      1.770505    20.292960     1.747337     0.096781
H      0.983451    19.842541     0.426288     0.100426
H      2.652338    18.411797    22.022660     0.139294
H      3.646537    19.013962     0.919183     0.138802
H      0.671756    23.270064     1.241120     0.108133
H      0.722565     0.101164    22.129232     0.107916
H      3.590354     0.293857     1.949380     0.153969
H      3.611850     1.192287     0.630551     0.146938
H      2.006963     3.612990     7.178068     0.120867
H      0.768001     2.630257     6.916079     0.147207
H      3.410079     1.693288     7.582154     0.103352
H      2.135452     0.741867     7.384552     0.118565
H      3.114995     3.793639    12.848587     0.096787
H      3.902049     4.244059    11.527538     0.100414
H      2.233162     5.674803    10.921410     0.139278
H      1.238963     5.072638    12.020434     0.138802
H      4.213744     0.816536    12.342370     0.108138
H      4.162935    23.985436    11.027982     0.107898
H      1.295146    23.792743    13.050630     0.153978
H      1.273650    22.894313    11.731801     0.146926
H      3.646049    17.012366    14.875675     0.158856
H      3.518049    16.865437    16.465374     0.133025
H      4.841042    16.362027    15.719370     0.155077
H      0.955115    19.363218    17.198056     0.154871
H      1.284886    17.797589    17.169193     0.140328
H      4.842996    18.322677    17.892995     0.148695
H      4.055942    18.970606    15.863686     0.285053
H      0.406962    18.496100    15.188730     0.297779
H      1.239451     7.074234     3.774425     0.158856
H      1.367451     7.221163     5.364124     0.133038
H      0.044458     7.724573     4.618120     0.155082
H      3.930385     4.723382     6.096806     0.154868
H      3.600613     6.289011     6.067943     0.140338
H      0.042504     5.763923     6.791745     0.148704
H      0.829558     5.115994     4.762436     0.285051
H      4.478538     5.590500     4.087480     0.297778
H      1.239451     4.969066    14.875675     0.158859
H      1.367451     4.822137    16.465374     0.133041
H      0.044458     4.318727    15.719370     0.155088
H      3.930385     7.319918    17.198056     0.154872
H      3.600613     5.754289    17.169193     0.140344
H      0.042504     6.279377    17.892995     0.148713
H      0.829558     6.927306    15.863686     0.285050
H      4.478538     6.452800    15.188730     0.297778
H      3.646049    19.117534     3.774425     0.158848
H      3.518049    19.264463     5.364124     0.133026
H      4.841042    19.767873     4.618120     0.155075
H      0.955115    16.766682     6.096806     0.154865
H      1.284886    18.332311     6.067943     0.140327
H      4.842996    17.807223     6.791745     0.148695
H      4.055942    17.159294     4.762436     0.285051
H      0.406962    17.633800     4.087480     0.297775
C      2.164765     9.459530    16.493127     0.651418
C      1.751452     9.326332    17.943394    -0.364401
C      2.427605    10.406616    18.792640    -0.039437
C      3.003605     7.978205     0.801510    -0.044106
C      2.184307     6.738226     0.739343    -0.368309
C      2.622536     5.659388     1.725134     0.685583
C      4.766782    11.720780     0.586590    -0.049556
C      0.699604    12.781554     1.296626    -0.374099
C      4.765317    13.826190     2.021982     0.698444
C      1.416795     9.800356     0.658082     0.556370
C      1.075787    11.004204    20.750234     0.549594
C      2.795483     9.269005    20.916975     0.486923
C      2.720735    14.627070     5.391877     0.651426
C      3.134048    14.760268     6.842144    -0.364411
C      2.457895    13.679984     7.691390    -0.039439
C      1.881895    16.108395    11.902760    -0.044103
C      2.701193    17.348374    11.840593    -0.368311
C      2.262964    18.427212    12.826384     0.685583
C      0.118718    12.365820    11.687840    -0.049543
C      4.185896    11.305046    12.397876    -0.374097
C      0.120183    10.260410    13.123232     0.698442
C      3.468705    14.286244    11.759332     0.556358
C      3.809713    13.082396     9.648984     0.549794
C      2.090017    14.817595     9.815725     0.486699
C      2.720735    21.502830    16.493127     0.651422
C      3.134048    21.369632    17.943394    -0.364412
C      2.457895    22.449916    18.792640    -0.039436
C      1.881895    20.021505     0.801510    -0.044107
C      2.701193    18.781526     0.739343    -0.368309
C      2.262964    17.702688     1.725134     0.685585
C      0.118718    23.764080     0.586590    -0.049554
C      4.185896     0.738254     1.296626    -0.374096
C      0.120183     1.782890     2.021982     0.698444
C      3.468705    21.843656     0.658082     0.556194
C      3.809713    23.047504    20.750234     0.549878
C      2.090017    21.312305    20.916975     0.486810
C      2.164765     2.583770     5.391877     0.651423
C      1.751452     2.716968     6.842144    -0.364409
C      2.427605     1.636684     7.691390    -0.039440
C      3.003605     4.065095    11.902760    -0.044103
C      2.184307     5.305074    11.840593    -0.368315
C      2.622536     6.383912    12.826384     0.685582
C      4.766782     0.322520    11.687840    -0.049545
C      0.699604    23.348346    12.397876    -0.374093
C      4.765317    22.303710    13.123232     0.698443
C      1.416795     2.242944    11.759332     0.556411
C      1.075787     1.039096     9.648984     0.549732
C      2.795483     2.774295     9.815725     0.486720
C      4.135576    17.043678    15.723811    -0.275016
C      0.567695    18.464788    17.140330    -0.282851
C      0.749924     7.042922     4.622560    -0.275019
C      4.317805     5.621812     6.039080    -0.282856
C      0.749924     5.000378    15.723811    -0.275018
C      4.317805     6.421488    17.140330    -0.282847
C      4.135576    19.086222     4.622560    -0.275016
C      0.567695    17.665112     6.039080    -0.282852
N      2.076826    10.230061    20.214710    -0.215737
N      2.374353     9.065715     0.053508    -0.218150
N      0.812459    10.780199    22.095484    -0.236425
N      2.808674    13.856539     9.113460    -0.215705
N      2.511147    15.020885    11.154758    -0.217983
N      4.073041    13.306401    10.994234    -0.236577
N      2.808674    22.273361    20.214710    -0.215792
N      2.511147    21.109015     0.053508    -0.217945
N      4.073041    22.823499    22.095484    -0.236542
N      2.076826     1.813239     9.113460    -0.215643
N      2.374353     2.977585    11.154758    -0.218032
N      0.812459     1.263101    10.994234    -0.236608
N      4.720370    18.334479    15.890329    -0.124373
N      0.165130     5.752121     4.789079    -0.124371
N      0.165130     6.291179    15.890329    -0.124372
N      4.720370    17.795421     4.789079    -0.124374
O      1.994750     8.408873    15.752230    -0.639326
O      2.590781    10.506816    16.044415    -0.527050
O      2.127147     4.536952     1.564388    -0.579915
O      3.410568     5.967696     2.625002    -0.617834
O      3.512186    13.700217     1.993785    -0.544275
O      0.468519    14.751597     2.618563    -0.580506
O      3.701743     8.648053    20.420971    -0.516999
O      1.102169     9.610313     1.813944    -0.463939
O      0.493924    11.847476    20.118129    -0.454597
O      2.890750    15.677727     4.650980    -0.639330
O      2.294719    13.579784     4.943165    -0.527054
O      2.758353    19.549648    12.665638    -0.579911
O      1.474932    18.118904    13.726252    -0.617824
O      1.373314    10.386383    13.095035    -0.544277
O      4.416981     9.335003    13.719813    -0.580531
O      1.183757    15.438547     9.319721    -0.516673
O      3.783331    14.476287    12.915194    -0.464060
O      4.391576    12.239124     9.016879    -0.454947
O      2.890750    20.452173    15.752230    -0.639337
O      2.294719    22.550116    16.044415    -0.527054
O      2.758353    16.580252     1.564388    -0.579913
O      1.474932    18.010996     2.625002    -0.617820
O      1.373314     1.656917     1.993785    -0.544277
O      4.416981     2.708297     2.618563    -0.580518
O      1.183757    20.691353    20.420971    -0.516841
O      3.783331    21.653613     1.813944    -0.463841
O      4.391576    23.890776    20.118129    -0.454937
O      1.994750     3.634427     4.650980    -0.639326
O      2.590781     1.536484     4.943165    -0.527050
O      2.127147     7.506348    12.665638    -0.579912
O      3.410568     6.075604    13.726252    -0.617828
O      3.512186    22.429683    13.095035    -0.544269
O      0.468519    21.378303    13.719813    -0.580519
O      3.701743     3.395247     9.319721    -0.516690
O      1.102169     2.432987    12.915194    -0.464085
O      0.493924     0.195824     9.016879    -0.454877

The following XYZ coordinates are in angstroms. Other properties are in atomic units.
The sperically averaged electron density of each atom fit to a function of the form exp(a - br)
eigen_1, eigen_2 and eigen_3 are the three eigenvalues of traceless quadrupole moment tensor
  atom number  atomic symbol              X              Y              Z     net charge C6 coefficient C8 coefficient C10 coefficient fluctuating dipole atomic polarizability isotropic forcefield polarizability              a              b squared Pearson coefficient          <r^3>          <r^4>         wp_QDO          m_QDO          q_QDO       dipole_x       dipole_y       dipole_z         dipole            Qxy            Qxz            Qyz     Q(x^2-y^2)  Q(3z^2 - R^2)        eigen_1        eigen_2        eigen_3 static polarizability      alpha(xx)      alpha(xy)      alpha(xz)      alpha(yy)      alpha(yz)      alpha(zz) atomic spin moment
            1             Zn       2.476460       8.953471      13.921856       0.932732      86.476474 0.18762272E+04  0.59854211E+05                                16.287879                           14.415338      -0.002173       1.874695                    0.998186      45.622915     125.453116       0.462276       0.415332      -1.131127       0.012358       0.005219      -0.007118       0.015186       0.005577       0.008310      -0.013478       0.024082       0.052963      -0.027180       0.003270       0.023910             18.261055      20.381778      -0.439841      -1.198594      16.978652       0.541090      17.422736           0.000127
            2             Zn       2.409040      15.133129       2.820606       0.932731      86.476405 0.18762302E+04  0.59854316E+05                                16.287842                           14.415332      -0.002146       1.874702                    0.998187      45.622970     125.453165       0.462277       0.415331      -1.131128      -0.012357      -0.005218      -0.007120       0.015186       0.005573      -0.008313       0.013482       0.024086       0.052935      -0.027179       0.003272       0.023907             18.260976      20.381689      -0.439852       1.198591      16.978517      -0.540855      17.422723           0.000132
            3             Zn       2.409040      20.996771      13.921856       0.932733      86.476685 0.18762323E+04  0.59854419E+05                                16.287891                           14.415346      -0.002161       1.874697                    0.998186      45.623026     125.453489       0.462276       0.415331      -1.131128      -0.012359       0.005219      -0.007119       0.015187      -0.005575      -0.008311      -0.013478       0.024082       0.052951      -0.027178       0.003271       0.023907             18.261071      20.381795       0.439825       1.198604      16.978602       0.540955      17.422817           0.000135
            4             Zn       2.476460       3.089829       2.820606       0.932729      86.476506 0.18762351E+04  0.59854512E+05                                16.287864                           14.415361      -0.002164       1.874697                    0.998187      45.622979     125.453229       0.462276       0.415332      -1.131128       0.012357      -0.005219      -0.007119       0.015186      -0.005575       0.008311       0.013482       0.024088       0.052960      -0.027184       0.003272       0.023912             18.260992      20.381741       0.439882      -1.198584      16.978589      -0.540888      17.422648           0.000127
            5              H       2.006963       8.430310      18.279318       0.120881       1.163214 0.98334221E+01  0.10208135E+03                                 1.854766                            1.851406      -1.183663       2.298264                    0.996100       3.856284      11.256958       0.451372       1.307163      -0.702183       0.008308      -0.016294       0.012250       0.022013      -0.002112       0.000364      -0.002876      -0.015965      -0.001705      -0.007973      -0.001413       0.009386              1.841239       1.668329      -0.174308       0.081588       2.022827      -0.054574       1.832561           0.000639
            6              H       0.768001       9.413043      18.017329       0.147204       0.909034 0.67690551E+01  0.64287472E+02                                 1.609372                            1.564217      -0.804544       2.505298                    0.998385       3.442971       9.751520       0.475785       1.355493      -0.692800      -0.025425       0.010900       0.004335       0.028001      -0.003229       0.003339       0.002017       0.012030      -0.014494      -0.007648      -0.002130       0.009779              1.635806       2.178270      -0.041780      -0.076935       1.291046       0.093160       1.438103           0.000158
            7              H       3.410079      10.350012      18.683404       0.103349       1.197206 0.93995963E+01  0.96639747E+02                                 1.900528                            1.814627      -1.221090       2.283715                    0.993127       3.913748      11.429993       0.453485       1.313701      -0.700172       0.038330      -0.001453      -0.010467       0.039760       0.002598      -0.007695       0.004591       0.022337      -0.001168      -0.013850      -0.001322       0.015172              1.948648       2.658444      -0.038639      -0.083448       1.451704       0.043226       1.735795          -0.000067
            8              H       2.135452      11.301433      18.485802       0.118545       1.319673 0.11000477E+02  0.11559334E+03                                 1.920012                            1.883686      -1.072290       2.365909                    0.996447       3.582092       9.988476       0.481890       1.209586      -0.727396      -0.012134       0.037869      -0.020189       0.044597       0.002724       0.009594      -0.006492      -0.023794      -0.008761      -0.018116       0.002470       0.015646              1.914132       1.676641      -0.221137       0.043590       2.185008      -0.202014       1.880746          -0.000073
            9              H       3.114995       8.249661       1.747337       0.096762       1.389159 0.12032020E+02  0.13053167E+03                                 2.033221                            2.002710      -1.415394       2.183547                    0.992702       4.057702      11.858846       0.451648       1.250054      -0.714617       0.001793       0.006192       0.039258       0.039783       0.006199       0.005457       0.008057      -0.015556       0.036365      -0.016266      -0.002134       0.018399              2.037918       1.787556       0.015285       0.141644       1.892587      -0.028872       2.433610           0.000118
           10              H       3.902049       7.799241       0.426288       0.100413       1.128067 0.88250450E+01  0.89639563E+02                                 1.855717                            1.781669      -1.171735       2.309594                    0.993230       3.898919      11.453559       0.447049       1.348864      -0.693031       0.033460      -0.017635      -0.014660       0.040564      -0.007315      -0.005677      -0.000415      -0.000727      -0.049982      -0.018063       0.001993       0.016070              1.899817       2.500983      -0.097297      -0.261977       1.583212      -0.097990       1.615254          -0.000091
           11              H       2.233162       6.368497      22.022660       0.139292       1.162443 0.95507943E+01  0.96957885E+02                                 1.775470                            1.766135      -0.842827       2.477655                    0.998822       3.371153       9.265002       0.492632       1.224728      -0.724527       0.007979      -0.007705      -0.021673       0.024346       0.000213      -0.002687       0.003456      -0.001563       0.007115      -0.004288      -0.001058       0.005346              1.758510       1.478998       0.000429      -0.039625       1.662907       0.136135       2.133625           0.000605
           12              H       1.238963       6.970662       0.919183       0.138797       1.013357 0.78247157E+01  0.77295188E+02                                 1.744575                            1.691093      -1.151579       2.331856                    0.994474       3.713137      10.835126       0.452402       1.370560      -0.688743      -0.022683       0.008365       0.004307       0.024557       0.001718      -0.000871       0.000661       0.012150      -0.026371      -0.008907      -0.001833       0.010739              1.775880       2.317060      -0.194592      -0.122574       1.580776      -0.085209       1.429805           0.000144
           13              H       4.213744      11.226764       1.241120       0.108155       1.208852 0.99418469E+01  0.10327952E+03                                 1.902598                            1.861968      -1.119689       2.342392                    0.994428       3.753741      10.888740       0.450869       1.307702      -0.703543      -0.022114      -0.012893       0.037203       0.045159       0.009231      -0.014356      -0.001077      -0.000670       0.020720      -0.017434      -0.001302       0.018736              1.926284       2.071100       0.279910      -0.318369       1.941729      -0.116099       1.766023           0.000798
           14              H       4.162935      12.144464      22.129232       0.107909       1.271338 0.10567345E+02  0.11105003E+03                                 1.938227                            1.896464      -1.130258       2.332001                    0.994839       3.768776      10.862449       0.456666       1.276306      -0.710474      -0.024892       0.029072      -0.022874       0.044587      -0.010122       0.013241      -0.004642      -0.002505      -0.022716      -0.016900      -0.002939       0.019839              1.956570       2.133906      -0.225747       0.330575       1.783336      -0.015386       1.952470           0.000431
           15              H       1.295146      12.337157       1.949380       0.153977       1.110277 0.91067033E+01  0.93040881E+02                                 1.830736                            1.808470      -1.287659       2.282363                    0.993481       3.678638      10.766379       0.445144       1.346767      -0.694709       0.014003      -0.015926       0.021167       0.029963      -0.003921       0.004917      -0.004300       0.003709       0.021885      -0.008080      -0.003201       0.011281              1.842510       1.943848      -0.155565       0.313180       1.804685      -0.001337       1.778997           0.000012
           16              H       1.273650      13.235587       0.630551       0.146926       1.177155 0.98204954E+01  0.10140989E+03                                 1.861574                            1.847348      -1.025365       2.401138                    0.996898       3.520177      10.084160       0.455160       1.303153      -0.706213       0.013358       0.010839      -0.022451       0.028284       0.004452      -0.006601      -0.006037      -0.006897       0.009342      -0.008819      -0.003380       0.012199              1.865416       1.953687       0.240879      -0.263752       1.833536      -0.036993       1.809026           0.000035
           17              H       2.878537      15.656290       7.178068       0.120868       1.163350 0.98350265E+01  0.10210291E+03                                 1.854949                            1.851585      -1.183840       2.298164                    0.996098       3.856722      11.258771       0.451336       1.307204      -0.702172      -0.008305       0.016288       0.012249       0.022007      -0.002108      -0.000361       0.002872      -0.015954      -0.001690      -0.007969      -0.001406       0.009376              1.841421       1.668487      -0.174330      -0.081598       2.023035       0.054572       1.832742           0.000645
           18              H       4.117499      14.673557       6.916079       0.147209       0.909031 0.67690463E+01  0.64287497E+02                                 1.609382                            1.564227      -0.804584       2.505283                    0.998384       3.442984       9.751629       0.475777       1.355512      -0.692796       0.025425      -0.010902       0.004337       0.028002      -0.003228      -0.003338      -0.002015       0.012030      -0.014495      -0.007646      -0.002132       0.009778              1.635817       2.178289      -0.041784       0.076934       1.291057      -0.093161       1.438106           0.000160
           19              H       1.475421      13.736588       7.582154       0.103348       1.197132 0.93989096E+01  0.96631171E+02                                 1.900477                            1.814584      -1.220947       2.283789                    0.993129       3.913635      11.429670       0.453480       1.313735      -0.700166      -0.038331       0.001444      -0.010464       0.039760       0.002598       0.007692      -0.004591       0.022332      -0.001164      -0.013848      -0.001320       0.015168              1.948593       2.658356      -0.038627       0.083447       1.451674      -0.043225       1.735749          -0.000070
           20              H       2.750048      12.785167       7.384552       0.118570       1.319516 0.10998698E+02  0.11556900E+03                                 1.919786                            1.883472      -1.072377       2.365878                    0.996447       3.581844       9.987267       0.481945       1.209507      -0.727414       0.012133      -0.037871      -0.020185       0.044596       0.002728      -0.009596       0.006491      -0.023800      -0.008762      -0.018121       0.002472       0.015648              1.913903       1.676460      -0.221097      -0.043581       2.184742       0.201975       1.880507          -0.000073
           21              H       1.770505      15.836939      12.848587       0.096791       1.389033 0.12030681E+02  0.13051415E+03                                 2.033142                            2.002636      -1.415429       2.183554                    0.992702       4.057533      11.858407       0.451641       1.250101      -0.714607      -0.001794      -0.006194       0.039261       0.039787       0.006200      -0.005458      -0.008056      -0.015555       0.036370      -0.016267      -0.002133       0.018400              2.037837       1.787498       0.015286      -0.141639       1.892514       0.028857       2.433500           0.000121
           22              H       0.983451      16.287359      11.527538       0.100418       1.127981 0.88242611E+01  0.89629783E+02                                 1.855641                            1.781606      -1.171650       2.309644                    0.993231       3.898795      11.453151       0.447050       1.348889      -0.693026      -0.033464       0.017635      -0.014655       0.040566      -0.007316       0.005679       0.000417      -0.000728      -0.049978      -0.018063       0.001993       0.016070              1.899736       2.500864      -0.097283       0.261950       1.583154       0.097983       1.615191          -0.000090
           23              H       2.652338      17.718103      10.921410       0.139272       1.162909 0.95562766E+01  0.97031576E+02                                 1.776278                            1.766916      -0.842923       2.477602                    0.998821       3.372015       9.269517       0.492388       1.225108      -0.724440      -0.007976       0.007706      -0.021667       0.024340       0.000214       0.002685      -0.003446      -0.001553       0.007092      -0.004280      -0.001052       0.005331              1.759312       1.479585       0.000433       0.039640       1.663650      -0.136212       2.134701           0.000614
           24              H       3.646537      17.115938      12.020434       0.138803       1.013328 0.78244530E+01  0.77292203E+02                                 1.744570                            1.691087      -1.151591       2.331855                    0.994474       3.713128      10.835191       0.452392       1.370595      -0.688736       0.022686      -0.008363       0.004311       0.024559       0.001719       0.000872      -0.000661       0.012155      -0.026372      -0.008907      -0.001835       0.010742              1.775876       2.317053      -0.194603       0.122602       1.580764       0.085194       1.429812           0.000148
           25              H       0.671756      12.859836      12.342370       0.108134       1.208922 0.99425647E+01  0.10328866E+03                                 1.902654                            1.862020      -1.119662       2.342388                    0.994428       3.753878      10.889164       0.450869       1.307680      -0.703547       0.022111       0.012894       0.037200       0.045155       0.009230       0.014354       0.001076      -0.000670       0.020709      -0.017432      -0.001302       0.018733              1.926343       2.071170       0.279924       0.318387       1.941786       0.116102       1.766072           0.000803
           26              H       0.722565      11.942136      11.027982       0.107902       1.271356 0.10567434E+02  0.11105023E+03                                 1.938167                            1.896407      -1.130299       2.331969                    0.994839       3.768773      10.862095       0.456700       1.276218      -0.710493       0.024888      -0.029071      -0.022876       0.044586      -0.010121      -0.013241       0.004642      -0.002499      -0.022724      -0.016899      -0.002940       0.019839              1.956509       2.133832      -0.225741      -0.330563       1.783285       0.015394       1.952409           0.000432
           27              H       3.590354      11.749443      13.050630       0.153973       1.110273 0.91066695E+01  0.93040523E+02                                 1.830737                            1.808471      -1.287624       2.282376                    0.993481       3.678655      10.766456       0.445142       1.346774      -0.694707      -0.014003       0.015929       0.021162       0.029960      -0.003922      -0.004916       0.004297       0.003706       0.021881      -0.008079      -0.003199       0.011278              1.842511       1.943851      -0.155565      -0.313181       1.804687       0.001335       1.778994           0.000015
           28              H       3.611850      10.851013      11.731801       0.146930       1.177094 0.98197813E+01  0.10140022E+03                                 1.861476                            1.847253      -1.025319       2.401161                    0.996899       3.520048      10.083529       0.455184       1.303113      -0.706222      -0.013357      -0.010835      -0.022454       0.028284       0.004450       0.006601       0.006038      -0.006898       0.009349      -0.008819      -0.003380       0.012200              1.865316       1.953577       0.240861       0.263731       1.833441       0.036997       1.808930           0.000033
           29              H       2.878537      20.473610      18.279318       0.120862       1.163342 0.98348753E+01  0.10210053E+03                                 1.854911                            1.851548      -1.183773       2.298190                    0.996099       3.856644      11.258347       0.451351       1.307171      -0.702180      -0.008307      -0.016286       0.012249       0.022007       0.002110      -0.000362      -0.002873      -0.015956      -0.001690      -0.007970      -0.001407       0.009377              1.841384       1.668455       0.174326      -0.081597       2.022987      -0.054573       1.832710           0.000643
           30              H       4.117499      21.456343      18.017329       0.147203       0.909050 0.67692235E+01  0.64289564E+02                                 1.609401                            1.564244      -0.804599       2.505272                    0.998384       3.443023       9.751750       0.475777       1.355505      -0.692797       0.025424       0.010903       0.004336       0.028001       0.003228      -0.003338       0.002016       0.012030      -0.014492      -0.007646      -0.002131       0.009778              1.635836       2.178315       0.041784       0.076936       1.291067       0.093163       1.438125           0.000160
           31              H       1.475421      22.393312      18.683404       0.103343       1.197157 0.93991032E+01  0.96633193E+02                                 1.900465                            1.814571      -1.220951       2.283783                    0.993129       3.913617      11.429439       0.453496       1.313690      -0.700175      -0.038330      -0.001446      -0.010464       0.039759      -0.002599       0.007691       0.004592       0.022330      -0.001165      -0.013848      -0.001318       0.015166              1.948580       2.658338       0.038626       0.083450       1.451662       0.043225       1.735740          -0.000068
           32              H       2.750048      23.344733      18.485802       0.118556       1.319523 0.10998636E+02  0.11556706E+03                                 1.919710                            1.883399      -1.072408       2.365852                    0.996447       3.581809       9.986796       0.481985       1.209420      -0.727434       0.012133       0.037869      -0.020187       0.044596      -0.002728      -0.009596      -0.006492      -0.023803      -0.008767      -0.018121       0.002471       0.015650              1.913827       1.676397       0.221087      -0.043582       2.184652      -0.201968       1.880433          -0.000071
           33              H       1.770505      20.292960       1.747337       0.096781       1.389120 0.12031695E+02  0.13052816E+03                                 2.033241                            2.002731      -1.415443       2.183542                    0.992700       4.057698      11.859103       0.451626       1.250115      -0.714603      -0.001794       0.006193       0.039261       0.039787      -0.006199      -0.005455       0.008056      -0.015560       0.036373      -0.016268      -0.002131       0.018399              2.037939       1.787581      -0.015286      -0.141648       1.892606      -0.028871       2.433630           0.000118
           34              H       0.983451      19.842541       0.426288       0.100426       1.128016 0.88245961E+01  0.89634139E+02                                 1.855684                            1.781643      -1.171765       2.309591                    0.993230       3.898866      11.453463       0.447043       1.348894      -0.693025      -0.033462      -0.017637      -0.014658       0.040567       0.007318       0.005678      -0.000414      -0.000731      -0.049984      -0.018064       0.001991       0.016073              1.899781       2.500926       0.097287       0.261965       1.583186      -0.097987       1.615232          -0.000090
           35              H       2.652338      18.411797      22.022660       0.139294       1.162631 0.95531365E+01  0.96990333E+02                                 1.775887                            1.766537      -0.842819       2.477667                    0.998822       3.371528       9.267297       0.492485       1.224986      -0.724469      -0.007977      -0.007707      -0.021673       0.024347      -0.000214       0.002687       0.003453      -0.001553       0.007110      -0.004285      -0.001056       0.005341              1.758925       1.479301      -0.000431       0.039633       1.663288       0.136177       2.134187           0.000611
           36              H       3.646537      19.013962       0.919183       0.138802       1.013342 0.78245920E+01  0.77293862E+02                                 1.744579                            1.691096      -1.151601       2.331850                    0.994473       3.713143      10.835228       0.452394       1.370585      -0.688738       0.022686       0.008362       0.004308       0.024559      -0.001719       0.000871       0.000662       0.012155      -0.026372      -0.008907      -0.001835       0.010742              1.775885       2.317069       0.194598       0.122589       1.580773      -0.085201       1.429815           0.000147
           37              H       0.671756      23.270064       1.241120       0.108133       1.208925 0.99425961E+01  0.10328906E+03                                 1.902655                            1.862022      -1.119630       2.342402                    0.994428       3.753881      10.889173       0.450869       1.307679      -0.703547       0.022111      -0.012893       0.037200       0.045155      -0.009229       0.014354      -0.001078      -0.000675       0.020715      -0.017431      -0.001302       0.018733              1.926344       2.071176      -0.279921       0.318385       1.941787      -0.116096       1.766070           0.000800
           38              H       0.722565       0.101164      22.129232       0.107916       1.271304 0.10566833E+02  0.11104193E+03                                 1.938087                            1.896331      -1.130304       2.331976                    0.994839       3.768636      10.861477       0.456719       1.276188      -0.710499       0.024889       0.029073      -0.022877       0.044588       0.010121      -0.013243      -0.004643      -0.002503      -0.022729      -0.016902      -0.002939       0.019840              1.956425       2.133735       0.225725      -0.330542       1.783213      -0.015395       1.952329           0.000431
           39              H       3.590354       0.293857       1.949380       0.153969       1.110332 0.91073149E+01  0.93048963E+02                                 1.830815                            1.808545      -1.287673       2.282349                    0.993480       3.678781      10.767006       0.445128       1.346789      -0.694704      -0.014003      -0.015926       0.021161       0.029959       0.003921      -0.004916      -0.004296       0.003706       0.021877      -0.008077      -0.003199       0.011276              1.842591       1.943940       0.155576      -0.313202       1.804766      -0.001330       1.779067           0.000014
           40              H       3.611850       1.192287       0.630551       0.146938       1.177060 0.98193692E+01  0.10139457E+03                                 1.861416                            1.847195      -1.025302       2.401174                    0.996899       3.519943      10.083049       0.455199       1.303087      -0.706228      -0.013357       0.010839      -0.022456       0.028287      -0.004451       0.006601      -0.006042      -0.006899       0.009352      -0.008819      -0.003384       0.012203              1.865255       1.953507      -0.240847       0.263718       1.833381      -0.037000       1.808878           0.000032
           41              H       2.006963       3.612990       7.178068       0.120867       1.163344 0.98349316E+01  0.10210153E+03                                 1.854935                            1.851571      -1.183826       2.298173                    0.996098       3.856666      11.258534       0.451341       1.307196      -0.702174       0.008305       0.016290       0.012248       0.022008       0.002108       0.000362       0.002873      -0.015957      -0.001697      -0.007970      -0.001409       0.009379              1.841407       1.668473       0.174329       0.081597       2.023022       0.054575       1.832727           0.000644
           42              H       0.768001       2.630257       6.916079       0.147207       0.909024 0.67689761E+01  0.64286644E+02                                 1.609373                            1.564218      -0.804565       2.505293                    0.998384       3.442967       9.751557       0.475779       1.355511      -0.692796      -0.025426      -0.010901       0.004334       0.028002       0.003228       0.003338      -0.002015       0.012030      -0.014498      -0.007647      -0.002132       0.009779              1.635807       2.178274       0.041783      -0.076933       1.291050      -0.093160       1.438097           0.000160
           43              H       3.410079       1.693288       7.582154       0.103352       1.197120 0.93988166E+01  0.96630305E+02                                 1.900492                            1.814597      -1.220980       2.283777                    0.993129       3.913654      11.429858       0.453469       1.313767      -0.700159       0.038332       0.001445      -0.010467       0.039762      -0.002597      -0.007694      -0.004591       0.022333      -0.001165      -0.013848      -0.001321       0.015169              1.948609       2.658384       0.038634      -0.083444       1.451684      -0.043226       1.735760          -0.000070
           44              H       2.135452       0.741867       7.384552       0.118565       1.319594 0.10999680E+02  0.11558326E+03                                 1.919961                            1.883639      -1.072386       2.365878                    0.996447       3.582003       9.988260       0.481887       1.209613      -0.727389      -0.012133      -0.037871      -0.020188       0.044598      -0.002727       0.009596       0.006491      -0.023796      -0.008760      -0.018119       0.002473       0.015646              1.914079       1.676601       0.221127       0.043585       2.184951       0.202001       1.880686          -0.000071
           45              H       3.114995       3.793639      12.848587       0.096787       1.389050 0.12030834E+02  0.13051585E+03                                 2.033136                            2.002631      -1.415423       2.183554                    0.992702       4.057509      11.858228       0.451649       1.250078      -0.714612       0.001795      -0.006194       0.039260       0.039787      -0.006201       0.005459      -0.008056      -0.015554       0.036369      -0.016267      -0.002133       0.018400              2.037830       1.787490      -0.015287       0.141636       1.892514       0.028857       2.433484           0.000117
           46              H       3.902049       4.244059      11.527538       0.100414       1.127983 0.88242556E+01  0.89629586E+02                                 1.855635                            1.781598      -1.171615       2.309659                    0.993231       3.898772      11.453021       0.447054       1.348878      -0.693029       0.033464       0.017633      -0.014656       0.040565       0.007315      -0.005680       0.000418      -0.000728      -0.049976      -0.018062       0.001994       0.016068              1.899729       2.500853       0.097285      -0.261951       1.583152       0.097982       1.615183          -0.000093
           47              H       2.233162       5.674803      10.921410       0.139278       1.162783 0.95547444E+01  0.97010526E+02                                 1.776017                            1.766665      -0.842902       2.477610                    0.998821       3.371769       9.268078       0.492477       1.224956      -0.724475       0.007976       0.007705      -0.021668       0.024341      -0.000214      -0.002684      -0.003450      -0.001558       0.007097      -0.004282      -0.001053       0.005335              1.759052       1.479396      -0.000432      -0.039635       1.663414      -0.136185       2.134346           0.000610
           48              H       1.238963       5.072638      12.020434       0.138802       1.013334 0.78245061E+01  0.77292794E+02                                 1.744569                            1.691087      -1.151598       2.331851                    0.994474       3.713125      10.835157       0.452395       1.370586      -0.688738      -0.022685      -0.008364       0.004311       0.024559      -0.001718      -0.000872      -0.000661       0.012154      -0.026370      -0.008906      -0.001835       0.010741              1.775875       2.317048       0.194600      -0.122592       1.580770       0.085199       1.429805           0.000145
           49              H       4.213744       0.816536      12.342370       0.108138       1.208916 0.99424883E+01  0.10328760E+03                                 1.902643                            1.862009      -1.119653       2.342393                    0.994428       3.753851      10.889048       0.450872       1.307675      -0.703548      -0.022110       0.012894       0.037200       0.045155      -0.009230      -0.014354       0.001075      -0.000668       0.020709      -0.017432      -0.001302       0.018734              1.926331       2.071155      -0.279922      -0.318386       1.941774       0.116102       1.766064           0.000799
           50              H       4.162935      23.985436      11.027982       0.107898       1.271373 0.10567667E+02  0.11105383E+03                                 1.938225                            1.896461      -1.130263       2.331983                    0.994839       3.768850      10.862547       0.456680       1.276262      -0.710483      -0.024887      -0.029070      -0.022876       0.044584       0.010121       0.013240       0.004641      -0.002499      -0.022719      -0.016898      -0.002939       0.019837              1.956568       2.133903       0.225751       0.330577       1.783335       0.015390       1.952466           0.000432
           51              H       1.295146      23.792743      13.050630       0.153978       1.110249 0.91064024E+01  0.93037006E+02                                 1.830703                            1.808439      -1.287604       2.282389                    0.993481       3.678588      10.766174       0.445149       1.346766      -0.694709       0.014003       0.015930       0.021163       0.029962       0.003922       0.004916       0.004298       0.003706       0.021883      -0.008079      -0.003199       0.011279              1.842476       1.943812       0.155560       0.313171       1.804653       0.001335       1.778964           0.000012
           52              H       1.273650      22.894313      11.731801       0.146926       1.177118 0.98200926E+01  0.10140464E+03                                 1.861530                            1.847306      -1.025335       2.401151                    0.996898       3.520133      10.083960       0.455167       1.303147      -0.706215       0.013357      -0.010834      -0.022454       0.028283      -0.004451      -0.006601       0.006035      -0.006897       0.009346      -0.008819      -0.003378       0.012197              1.865371       1.953639      -0.240871      -0.263743       1.833494       0.036993       1.808982           0.000035
           53              H       3.646049      17.012366      14.875675       0.158856       0.934074 0.66600984E+01  0.63103158E+02                                 1.652813                            1.562351      -1.016462       2.421198                    0.997149       3.390947       9.645919       0.470357       1.374383      -0.689241      -0.009725      -0.003210      -0.026189       0.028120       0.009506       0.007404      -0.003029      -0.019449       0.017725      -0.019111       0.008466       0.010645              1.695229       1.645540       0.072947       0.489216       1.345340       0.171414       2.094805           0.000064
           54              H       3.518049      16.865437      16.465374       0.133025       1.037106 0.76522289E+01  0.72622001E+02                                 1.563617                            1.514195      -0.665204       2.556945                    0.999979       3.086524       7.887107       0.574406       1.123588      -0.749227      -0.013314      -0.008221       0.013406       0.020605       0.009084      -0.007823       0.002536      -0.014341      -0.008275      -0.015443       0.002392       0.013051              1.569988       1.690786       0.115758      -0.379149       1.328060      -0.082163       1.691119           0.000309
           55              H       4.841042      16.362027      15.719370       0.155077       1.008665 0.73714394E+01  0.69435403E+02                                 1.554209                            1.503142      -0.718752       2.554138                    0.999934       2.976275       7.623114       0.565716       1.149420      -0.743598       0.017112      -0.020519      -0.005684       0.027316      -0.002416       0.000026       0.002919      -0.009286      -0.051160      -0.017336       0.003317       0.014018              1.563462       1.667303      -0.360900      -0.013659       1.733610       0.067950       1.289473           0.000104
           56              H       0.955115      19.363218      17.198056       0.154871       0.874332 0.62690813E+01  0.58653180E+02                                 1.593423                            1.525005      -0.990707       2.428104                    0.997401       3.423486       9.756599       0.470596       1.391137      -0.685439       0.007939       0.027235       0.001190       0.028393       0.004380       0.010517      -0.001301      -0.021829      -0.002001      -0.017915       0.005757       0.012158              1.617561       1.553980       0.399913       0.077353       1.971450       0.181373       1.327254           0.000401
           57              H       1.284886      17.797589      17.169193       0.140328       1.071463 0.80683313E+01  0.78377210E+02                                 1.665357                            1.608773      -0.694790       2.550392                    0.999967       3.210906       8.578977       0.524159       1.202921      -0.729170       0.015891      -0.013044       0.000757       0.020573      -0.007750       0.006620       0.003758       0.002636       0.013914      -0.013115       0.003935       0.009180              1.673070       1.973099      -0.418063       0.029471       1.675677       0.025912       1.370435           0.000618
           58              H       4.842996      18.322677      17.892995       0.148695       1.071516 0.80551375E+01  0.78063971E+02                                 1.661642                            1.605960      -0.702092       2.555525                    0.999948       3.112596       8.253491       0.526381       1.200682      -0.730940      -0.013378       0.000708       0.020637       0.024604       0.001141      -0.001464      -0.000470       0.017633       0.033270      -0.014441       0.003068       0.011373              1.674004       1.698903       0.056864      -0.395141       1.346843      -0.013759       1.976266           0.000883
           59              H       4.055942      18.970606      15.863686       0.285053       0.536228 0.33587972E+01  0.27308054E+02                                 1.223719                            1.175202      -0.931227       2.529317                    0.999899       2.792302       7.806028       0.488570       1.541958      -0.657687      -0.018491       0.012438      -0.003249       0.022520       0.007888       0.005831      -0.000395       0.002207       0.018610      -0.012053       0.001844       0.010209              1.247093       1.389131      -0.344020      -0.003291       1.345792       0.046167       1.006358          -0.000021
           60              H       0.406962      18.496100      15.188730       0.297779       0.546151 0.34208664E+01  0.28088711E+02                                 1.264635                            1.205684      -1.102904       2.456263                    0.998918       2.847848       8.140366       0.468111       1.593536      -0.648853       0.012230       0.002093      -0.016676       0.020785       0.001254       0.009165       0.000550      -0.008039      -0.004963      -0.011639       0.004245       0.007394              1.296702       1.377726       0.043416      -0.359836       1.043409      -0.002653       1.468970          -0.000032
           61              H       1.239451       7.074234       3.774425       0.158856       0.934083 0.66601721E+01  0.63103900E+02                                 1.652807                            1.562347      -1.016471       2.421193                    0.997149       3.390939       9.645834       0.470364       1.374361      -0.689245       0.009725       0.003209      -0.026188       0.028120       0.009507      -0.007404       0.003029      -0.019450       0.017724      -0.019111       0.008465       0.010646              1.695221       1.645539       0.072951      -0.489212       1.345342      -0.171420       2.094781           0.000061
           62              H       1.367451       7.221163       5.364124       0.133038       1.036973 0.76508884E+01  0.72605190E+02                                 1.563392                            1.513989      -0.665194       2.556953                    0.999979       3.086307       7.886008       0.574494       1.123478      -0.749254       0.013314       0.008222       0.013408       0.020607       0.009085       0.007823      -0.002532      -0.014342      -0.008268      -0.015443       0.002392       0.013051              1.569758       1.690521       0.115732       0.379059       1.327889       0.082146       1.690864           0.000306
           63              H       0.044458       7.724573       4.618120       0.155082       1.008600 0.73707836E+01  0.69427111E+02                                 1.554085                            1.503027      -0.718750       2.554139                    0.999934       2.976164       7.622509       0.565769       1.149347      -0.743616      -0.017112       0.020519      -0.005682       0.027316      -0.002416      -0.000027      -0.002917      -0.009286      -0.051156      -0.017334       0.003317       0.014018              1.563335       1.667157      -0.360855       0.013651       1.733469      -0.067936       1.289379           0.000098
           64              H       3.930385       4.723382       6.096806       0.154868       0.874345 0.62691944E+01  0.58654474E+02                                 1.593434                            1.525015      -0.990701       2.428104                    0.997401       3.423514       9.756683       0.470597       1.391130      -0.685441      -0.007939      -0.027234       0.001190       0.028392       0.004380      -0.010517       0.001301      -0.021829      -0.002006      -0.017914       0.005756       0.012158              1.617573       1.553994       0.399921      -0.077355       1.971463      -0.181376       1.327262           0.000400
           65              H       3.600613       6.289011       6.067943       0.140338       1.071385 0.80675013E+01  0.78366258E+02                                 1.665193                            1.608623      -0.694790       2.550396                    0.999967       3.210738       8.578058       0.524222       1.202821      -0.729193      -0.015891       0.013046       0.000758       0.020575      -0.007751      -0.006620      -0.003754       0.002631       0.013908      -0.013113       0.003934       0.009179              1.672903       1.972877      -0.417999      -0.029466       1.675519      -0.025907       1.370313           0.000618
           66              H       0.042504       5.763923       6.791745       0.148704       1.071501 0.80549822E+01  0.78061923E+02                                 1.661610                            1.605932      -0.702096       2.555527                    0.999948       3.112552       8.253288       0.526393       1.200662      -0.730945       0.013379      -0.000705       0.020637       0.024605       0.001141       0.001466       0.000472       0.017628       0.033262      -0.014437       0.003066       0.011371              1.673970       1.698864       0.056866       0.395124       1.346825       0.013765       1.976220           0.000884
           67              H       0.829558       5.115994       4.762436       0.285051       0.536228 0.33587925E+01  0.27307990E+02                                 1.223716                            1.175199      -0.931224       2.529319                    0.999899       2.792293       7.805984       0.488572       1.541953      -0.657688       0.018491      -0.012438      -0.003249       0.022520       0.007888      -0.005831       0.000395       0.002207       0.018610      -0.012053       0.001844       0.010209              1.247091       1.389128      -0.344020       0.003293       1.345790      -0.046169       1.006355          -0.000022
           68              H       4.478538       5.590500       4.087480       0.297778       0.546154 0.34208947E+01  0.28089008E+02                                 1.264641                            1.205689      -1.102909       2.456260                    0.998918       2.847863       8.140423       0.468109       1.593537      -0.648852      -0.012229      -0.002092      -0.016675       0.020785       0.001254      -0.009165      -0.000550      -0.008039      -0.004963      -0.011639       0.004245       0.007394              1.296706       1.377732       0.043415       0.359838       1.043414       0.002650       1.468974          -0.000033
           69              H       1.239451       4.969066      14.875675       0.158859       0.934081 0.66601437E+01  0.63103374E+02                                 1.652783                            1.562327      -1.016478       2.421192                    0.997149       3.390894       9.645592       0.470377       1.374331      -0.689251       0.009725      -0.003210      -0.026189       0.028120      -0.009506      -0.007403      -0.003030      -0.019449       0.017727      -0.019111       0.008466       0.010645              1.695193       1.645518      -0.072953      -0.489201       1.345331       0.171418       2.094731           0.000061
           70              H       1.367451       4.822137      16.465374       0.133041       1.036752 0.76486217E+01  0.72576563E+02                                 1.563001                            1.513627      -0.665163       2.556969                    0.999979       3.085932       7.884046       0.574654       1.123275      -0.749306       0.013315      -0.008224       0.013411       0.020610      -0.009086       0.007827       0.002528      -0.014343      -0.008250      -0.015446       0.002395       0.013050              1.569360       1.690059      -0.115687       0.378911       1.327587      -0.082121       1.690436           0.000304
           71              H       0.044458       4.318727      15.719370       0.155088       1.008512 0.73698778E+01  0.69415716E+02                                 1.553921                            1.502876      -0.718747       2.554145                    0.999934       2.975995       7.621657       0.565837       1.149257      -0.743638      -0.017112      -0.020521      -0.005683       0.027318       0.002417      -0.000027       0.002916      -0.009286      -0.051153      -0.017333       0.003315       0.014018              1.563167       1.666962       0.360795       0.013639       1.733282       0.067912       1.289258           0.000099
           72              H       3.930385       7.319918      17.198056       0.154872       0.874320 0.62689571E+01  0.58651401E+02                                 1.593370                            1.524960      -0.990633       2.428139                    0.997402       3.423382       9.756074       0.470620       1.391082      -0.685450      -0.007940       0.027233       0.001192       0.028391      -0.004379      -0.010519      -0.001303      -0.021829      -0.001995      -0.017917       0.005761       0.012156              1.617505       1.553934      -0.399887      -0.077359       1.971351       0.181380       1.327231           0.000397
           73              H       3.600613       5.754289      17.169193       0.140344       1.071087 0.80644000E+01  0.78325846E+02                                 1.664626                            1.608107      -0.694752       2.550417                    0.999968       3.210144       8.574922       0.524426       1.202511      -0.729266      -0.015893      -0.013048       0.000763       0.020578       0.007753      -0.006625       0.003748       0.002628       0.013927      -0.013116       0.003928       0.009188              1.672321       1.972101       0.417767      -0.029465       1.674960       0.025882       1.369903           0.000613
           74              H       0.042504       6.279377      17.892995       0.148713       1.071113 0.80510113E+01  0.78011182E+02                                 1.660961                            1.605338      -0.702031       2.555563                    0.999948       3.111882       8.249951       0.526606       1.200366      -0.731015       0.013379       0.000703       0.020643       0.024609      -0.001143       0.001466      -0.000479       0.017632       0.033273      -0.014441       0.003066       0.011375              1.673305       1.698171      -0.056844       0.394874       1.346371      -0.013774       1.975373           0.000877
           75              H       0.829558       6.927306      15.863686       0.285050       0.536233 0.33588287E+01  0.27308330E+02                                 1.223719                            1.175201      -0.931224       2.529318                    0.999899       2.792296       7.805973       0.488575       1.541941      -0.657690       0.018491       0.012437      -0.003249       0.022520      -0.007888      -0.005831      -0.000396       0.002207       0.018611      -0.012053       0.001844       0.010209              1.247094       1.389132       0.344022       0.003298       1.345793       0.046174       1.006358          -0.000022
           76              H       4.478538       6.452800      15.188730       0.297778       0.546156 0.34209037E+01  0.28089084E+02                                 1.264640                            1.205688      -1.102908       2.456260                    0.998918       2.847860       8.140400       0.468111       1.593530      -0.648854      -0.012229       0.002092      -0.016676       0.020785      -0.001254      -0.009165       0.000549      -0.008040      -0.004962      -0.011639       0.004245       0.007394              1.296706       1.377734      -0.043412       0.359839       1.043413      -0.002646       1.468970          -0.000033
           77              H       3.646049      19.117534       3.774425       0.158848       0.934100 0.66603264E+01  0.63105963E+02                                 1.652854                            1.562386      -1.016456       2.421194                    0.997149       3.391022       9.646234       0.470347       1.374398      -0.689238      -0.009726       0.003210      -0.026187       0.028118      -0.009507       0.007405       0.003029      -0.019450       0.017722      -0.019112       0.008466       0.010646              1.695272       1.645581      -0.072948       0.489236       1.345367      -0.171420       2.094869           0.000064
           78              H       3.518049      19.264463       5.364124       0.133026       1.037188 0.76530977E+01  0.72633208E+02                                 1.563790                            1.514355      -0.665222       2.556941                    0.999979       3.086655       7.887922       0.574326       1.123698      -0.749199      -0.013313       0.008222       0.013407       0.020605      -0.009083      -0.007821      -0.002536      -0.014340      -0.008281      -0.015441       0.002390       0.013051              1.570164       1.690990      -0.115778      -0.379216       1.328193       0.082173       1.691309           0.000308
           79              H       4.841042      19.767873       4.618120       0.155075       1.008710 0.73719048E+01  0.69441324E+02                                 1.554301                            1.503226      -0.718757       2.554136                    0.999934       2.976354       7.623559       0.565676       1.149477      -0.743584       0.017112       0.020520      -0.005681       0.027316       0.002415       0.000027      -0.002918      -0.009286      -0.051161      -0.017336       0.003318       0.014018              1.563556       1.667411       0.360935      -0.013663       1.733716      -0.067961       1.289540           0.000103
           80              H       0.955115      16.766682       6.096806       0.154865       0.874353 0.62692719E+01  0.58655483E+02                                 1.593458                            1.525035      -0.990713       2.428097                    0.997401       3.423555       9.756879       0.470588       1.391149      -0.685437       0.007939      -0.027234       0.001190       0.028392      -0.004380       0.010516       0.001300      -0.021829      -0.002007      -0.017914       0.005755       0.012159              1.617598       1.554013      -0.399934       0.077351       1.971512      -0.181372       1.327271           0.000401
           81              H       1.284886      18.332311       6.067943       0.140327       1.071574 0.80695083E+01  0.78392744E+02                                 1.665592                            1.608986      -0.694808       2.550386                    0.999967       3.211128       8.580239       0.524069       1.203064      -0.729137       0.015890       0.013045       0.000757       0.020573       0.007749       0.006618      -0.003760       0.002636       0.013902      -0.013113       0.003938       0.009175              1.673312       1.973423       0.418162       0.029469       1.675909      -0.025924       1.370603           0.000619
           82              H       4.842996      17.807223       6.791745       0.148695       1.071692 0.80569597E+01  0.78087457E+02                                 1.661959                            1.606251      -0.702127       2.555512                    0.999948       3.112890       8.255066       0.526271       1.200844      -0.730902      -0.013378      -0.000707       0.020636       0.024603      -0.001140      -0.001465       0.000466       0.017631       0.033262      -0.014438       0.003068       0.011370              1.674329       1.699241      -0.056876      -0.395264       1.347065       0.013756       1.976682           0.000885
           83              H       4.055942      17.159294       4.762436       0.285051       0.536228 0.33587947E+01  0.27308026E+02                                 1.223718                            1.175202      -0.931224       2.529318                    0.999899       2.792300       7.806019       0.488570       1.541959      -0.657687      -0.018491      -0.012438      -0.003248       0.022521      -0.007888       0.005831       0.000395       0.002207       0.018609      -0.012053       0.001844       0.010209              1.247093       1.389130       0.344020      -0.003289       1.345792      -0.046165       1.006356          -0.000021
           84              H       0.406962      17.633800       4.087480       0.297775       0.546156 0.34209042E+01  0.28089098E+02                                 1.264642                            1.205690      -1.102900       2.456263                    0.998918       2.847864       8.140420       0.468110       1.593535      -0.648853       0.012230      -0.002092      -0.016675       0.020785      -0.001254       0.009164      -0.000549      -0.008039      -0.004964      -0.011638       0.004245       0.007393              1.296709       1.377733      -0.043418      -0.359839       1.043414       0.002654       1.468979          -0.000032
           85              C       2.164765       9.459530      16.493127       0.651418      20.385724 0.24030235E+03  0.49186463E+04                                 6.943409                            5.526326       0.088494       2.097797                    0.999735      21.448098      59.382729       0.627874       0.476591      -1.018975      -0.005784      -0.013342      -0.031670       0.034849      -0.044228       0.036977       0.010609       0.117242      -0.105831      -0.071576      -0.027167       0.098743              7.951274       4.580526       1.019449      -1.107317       6.916906       1.060268      12.356388           0.000217
           86              C       1.751452       9.326332      17.943394      -0.364401      32.996360 0.50991903E+03  0.12496882E+05                                 8.978732                            7.446582      -0.192651       1.916255                    0.998409      31.609809      93.294382       0.612860       0.407797      -1.067978       0.029716       0.069601       0.040143       0.085667       0.001207       0.024011       0.014259      -0.028092      -0.020986      -0.034422       0.005959       0.028463             10.532703       7.800090       0.608083       0.031978       7.073594       2.707743      16.724424           0.000669
           87              C       2.427605      10.406616      18.792640      -0.039437      26.917704 0.38905332E+03  0.89993177E+04                                 8.126195                            6.712364      -0.454481       1.854975                    0.998772      28.752542      85.136852       0.609723       0.434283      -1.041015      -0.063142      -0.070118       0.043780       0.104020       0.023469      -0.006784       0.009268      -0.014660       0.181570      -0.055882      -0.005847       0.061729              9.393601       7.445775       0.319981      -0.027045       6.422792       1.506511      14.312238          -0.002503
           88              C       3.003605       7.978205       0.801510      -0.044106      27.000829 0.38973487E+03  0.90517005E+04                                 8.179693                            6.742071      -0.538409       1.821066                    0.998850      29.364940      88.161788       0.602971       0.437370      -1.035422      -0.090998      -0.005148      -0.064547       0.111685      -0.024342       0.014122      -0.034036      -0.078185      -0.071202      -0.040296      -0.031653       0.071949              9.423568       8.182392      -0.058191       0.365410      12.340968      -3.551158       7.747345          -0.003146
           89              C       2.184307       6.738226       0.739343      -0.368309      32.641600 0.48799151E+03  0.11841264E+05                                 8.929818                            7.283652      -0.126645       1.933935                    0.997757      31.475786      92.757180       0.619160       0.407678      -1.066931       0.051910       0.055942       0.006392       0.076584       0.025416      -0.006120       0.015066       0.008396      -0.092933      -0.039470      -0.002159       0.041629             10.535204       7.852177       0.403755       0.326354      14.931812      -4.671471       8.821622           0.000744
           90              C       2.622536       5.659388       1.725134       0.685583      20.815491 0.22400627E+03  0.45107724E+04                                 7.051127                            5.351493       0.061761       2.096950                    0.999714      20.985248      57.857615       0.634446       0.479425      -1.016231       0.016262      -0.027717       0.005375       0.032582      -0.023756      -0.073502       0.014618       0.078033      -0.016042      -0.059271      -0.041705       0.100976              8.282289       5.972464       0.761036       1.843334      11.697111      -2.858780       7.177291           0.000317
           91              C       4.766782      11.720780       0.586590      -0.049556      27.571178 0.39527576E+03  0.91646543E+04                                 8.163923                            6.688815      -0.329795       1.887036                    0.999180      28.892194      85.195993       0.622387       0.424453      -1.048697       0.113518       0.008942       0.002178       0.113890      -0.034620      -0.028230       0.036197      -0.028744      -0.011249      -0.037407      -0.031030       0.068437              9.607630       9.063245      -0.624280      -0.515660      11.525785       3.948621       8.233861           0.000219
           92              C       0.699604      12.781554       1.296626      -0.374099      33.239665 0.48742319E+03  0.11826562E+05                                 9.013781                            7.253315      -0.192458       1.916456                    0.997219      31.455468      92.758616       0.623671       0.404761      -1.068619      -0.054665      -0.052938      -0.033501       0.083145       0.030898       0.010726      -0.013500      -0.006079       0.040577      -0.042946       0.017583       0.025363             10.856673       9.259485      -0.412862      -0.297872      14.069388       5.612179       9.241147           0.003628
           93              C       4.765317      13.826190       2.021982       0.698444      21.563411 0.21929804E+03  0.43883035E+04                                 7.191545                            5.284385       0.192387       2.149876                    0.999770      20.562676      56.335434       0.641001       0.477513      -1.018237      -0.029418       0.020450       0.020979       0.041518      -0.001241       0.005885      -0.072517      -0.077901       0.181658      -0.069602      -0.042196       0.111799              8.627663      10.566607      -0.240135      -0.299787       9.239774       3.727152       6.076607           0.000667
           94              C       1.416795       9.800356       0.658082       0.556370      21.877889 0.25847421E+03  0.53986376E+04                                 7.231255                            5.744840       0.115818       2.097628                    0.999653      22.452612      63.205094       0.612448       0.478817      -1.015765      -0.012767       0.002053       0.027962       0.030807       0.004544       0.016919       0.012518      -0.021854      -0.093620      -0.039464       0.007676       0.031788              8.051978       7.819306      -3.423427      -1.225336       8.630598      -0.837803       7.706029          -0.015138
           95              C       1.075787      11.004204      20.750234       0.549594      22.578803 0.26500859E+03  0.55568928E+04                                 7.339745                            5.785603       0.173114       2.111577                    0.999846      22.527142      63.060758       0.616688       0.473662      -1.020878      -0.015552       0.022440      -0.008418       0.028571       0.024906      -0.009834       0.026871       0.004068       0.015241      -0.042723       0.011685       0.031037              8.228295       7.797673      -2.940282      -1.812622       6.608138       0.483608      10.279075           0.002418
           96              C       2.795483       9.269005      20.916975       0.486923      23.438277 0.28142563E+03  0.59960202E+04                                 7.506749                            5.954484       0.098415       2.080452                    0.999450      23.332730      66.037958       0.608486       0.472450      -1.020589       0.015325      -0.021268      -0.013753       0.029603       0.010006       0.010853      -0.024380      -0.019631       0.064258      -0.033071      -0.004260       0.037330              8.410250       8.126125      -2.321484      -1.203128       6.376070      -1.646707      10.728553           0.145046
           97              C       2.720735      14.627070       5.391877       0.651426      20.385613 0.24030129E+03  0.49186202E+04                                 6.943390                            5.526323       0.088482       2.097794                    0.999735      21.448021      59.382535       0.627872       0.476593      -1.018974       0.005784       0.013341      -0.031669       0.034847      -0.044229      -0.036978      -0.010615       0.117237      -0.105855      -0.071581      -0.027164       0.098745              7.951220       4.580518       1.019459       1.107336       6.916906      -1.060149      12.356235           0.000220
           98              C       3.134048      14.760268       6.842144      -0.364411      32.996674 0.50992739E+03  0.12497165E+05                                 8.978792                            7.446647      -0.192707       1.916232                    0.998409      31.610391      93.297044       0.612856       0.407797      -1.067975      -0.029710      -0.069606       0.040139       0.085667       0.001207      -0.024004      -0.014256      -0.028095      -0.020987      -0.034416       0.005957       0.028459             10.532727       7.800153       0.608076      -0.031980       7.073689      -2.707706      16.724338           0.000683
           99              C       2.457895      13.679984       7.691390      -0.039439      26.917815 0.38905674E+03  0.89993972E+04                                 8.126203                            6.712396      -0.454425       1.854997                    0.998772      28.752305      85.135548       0.609722       0.434284      -1.041017       0.063138       0.070102       0.043781       0.104007       0.023487       0.006771      -0.009277      -0.014647       0.181564      -0.055896      -0.005832       0.061728              9.393581       7.445758       0.320040       0.027032       6.422799      -1.506607      14.312186          -0.002510
          100              C       1.881895      16.108395      11.902760      -0.044103      27.001247 0.38974486E+03  0.90520200E+04                                 8.179938                            6.742301      -0.538574       1.821021                    0.998849      29.365166      88.163835       0.602940       0.437388      -1.035408       0.090992       0.005141      -0.064533       0.111672      -0.024339      -0.014117       0.034040      -0.078183      -0.071267      -0.040301      -0.031654       0.071955              9.423830       8.182577      -0.058113      -0.365482      12.341485       3.551163       7.747428          -0.003178
          101              C       2.701193      17.348374      11.840593      -0.368311      32.641255 0.48798780E+03  0.11841256E+05                                 8.929812                            7.283643      -0.126690       1.933918                    0.997757      31.476640      92.762704       0.619153       0.407680      -1.066920      -0.051908      -0.055940       0.006406       0.076582       0.025428       0.006120      -0.015066       0.008405      -0.092973      -0.039481      -0.002166       0.041647             10.535125       7.852043       0.403733      -0.326361      14.931418       4.671189       8.821914           0.000740
          102              C       2.262964      18.427212      12.826384       0.685583      20.815382 0.22400453E+03  0.45107355E+04                                 7.051135                            5.351490       0.061795       2.096963                    0.999714      20.985256      57.857920       0.634441       0.479429      -1.016227      -0.016257       0.027715       0.005377       0.032577      -0.023760       0.073499      -0.014615       0.078032      -0.016049      -0.059271      -0.041703       0.100974              8.282290       5.972462       0.760996      -1.843396      11.696910       2.858871       7.177500           0.000322
          103              C       0.118718      12.365820      11.687840      -0.049543      27.570524 0.39526467E+03  0.91643170E+04                                 8.163725                            6.688665      -0.329710       1.887060                    0.999180      28.891843      85.194097       0.622403       0.424446      -1.048703      -0.113533      -0.008941       0.002178       0.113906      -0.034625       0.028233      -0.036180      -0.028735      -0.011273      -0.037411      -0.031016       0.068427              9.607374       9.063024      -0.624268       0.515662      11.525472      -3.948444       8.233625           0.000253
          104              C       4.185896      11.305046      12.397876      -0.374097      33.239390 0.48741836E+03  0.11826392E+05                                 9.013697                            7.253255      -0.192428       1.916468                    0.997219      31.455109      92.756771       0.623678       0.404758      -1.068623       0.054660       0.052944      -0.033510       0.083149       0.030879      -0.010719       0.013498      -0.006087       0.040572      -0.042925       0.017574       0.025351             10.856573       9.259361      -0.412886       0.297862      14.069346      -5.612126       9.241011           0.003640
          105              C       0.120183      10.260410      13.123232       0.698442      21.563499 0.21929932E+03  0.43883363E+04                                 7.191562                            5.284400       0.192361       2.149863                    0.999770      20.562766      56.335758       0.641000       0.477513      -1.018236       0.029420      -0.020456       0.020974       0.041520      -0.001236      -0.005888       0.072518      -0.077902       0.181665      -0.069605      -0.042196       0.111801              8.627676      10.566640      -0.240127       0.299776       9.239808      -3.727130       6.076580           0.000671
          106              C       3.468705      14.286244      11.759332       0.556358      21.877310 0.25846561E+03  0.53984427E+04                                 7.231296                            5.744865       0.115683       2.097584                    0.999653      22.452476      63.205749       0.612424       0.478837      -1.015749       0.012781      -0.002085       0.027974       0.030826       0.004532      -0.016907      -0.012516      -0.021850      -0.093648      -0.039465       0.007685       0.031780              8.052028       7.819366      -3.423458       1.225402       8.630634       0.837738       7.706083          -0.014877
          107              C       3.809713      13.082396       9.648984       0.549794      22.574805 0.26495208E+03  0.55554396E+04                                 7.339122                            5.785150       0.172875       2.111544                    0.999846      22.524553      63.053021       0.616683       0.473689      -1.020859       0.015509      -0.022371      -0.008356       0.028474       0.025083       0.009764      -0.026943       0.004062       0.014895      -0.042848       0.011625       0.031224              8.227552       7.797007      -2.940023       1.812379       6.607635      -0.483509      10.278015           0.002275
          108              C       2.090017      14.817595       9.815725       0.486699      23.443467 0.28150113E+03  0.59979855E+04                                 7.507468                            5.955023       0.098695       2.080488                    0.999450      23.336126      66.047896       0.608503       0.472409      -1.020619      -0.015383       0.021272      -0.013814       0.029665       0.009822      -0.010771       0.024466      -0.019601       0.064514      -0.032931      -0.004526       0.037457              8.411076       8.126924      -2.321734       1.203295       6.376645       1.646848      10.729659           0.145274
          109              C       2.720735      21.502830      16.493127       0.651422      20.385726 0.24030261E+03  0.49186562E+04                                 6.943428                            5.526344       0.088462       2.097786                    0.999735      21.448111      59.382921       0.627870       0.476594      -1.018973       0.005784      -0.013341      -0.031670       0.034849       0.044230      -0.036978       0.010614       0.117238      -0.105843      -0.071581      -0.027163       0.098744              7.951287       4.580546      -1.019460       1.107350       6.916916       1.060160      12.356400           0.000223
          110              C       3.134048      21.369632      17.943394      -0.364412      32.996737 0.50992693E+03  0.12497144E+05                                 8.978808                            7.446642      -0.192674       1.916241                    0.998409      31.610345      93.296686       0.612857       0.407797      -1.067976      -0.029712       0.069606       0.040139       0.085667      -0.001202      -0.024007       0.014255      -0.028091      -0.020979      -0.034418       0.005963       0.028455             10.532796       7.800173      -0.608067      -0.031971       7.073636       2.707693      16.724579           0.000695
          111              C       2.457895      22.449916      18.792640      -0.039436      26.917308 0.38904652E+03  0.89990697E+04                                 8.126002                            6.712231      -0.454254       1.855051                    0.998772      28.751836      85.132742       0.609743       0.434274      -1.041026       0.063137      -0.070110       0.043779       0.104011      -0.023483       0.006771       0.009266      -0.014649       0.181577      -0.055893      -0.005837       0.061730              9.393364       7.445587      -0.320036       0.027018       6.422619       1.506540      14.311887          -0.002493
          112              C       1.881895      20.021505       0.801510      -0.044107      27.001570 0.38975019E+03  0.90521880E+04                                 8.180026                            6.742361      -0.538695       1.820979                    0.998849      29.365593      88.165753       0.602934       0.437390      -1.035405       0.090994      -0.005145      -0.064541       0.111678       0.024341      -0.014119      -0.034031      -0.078202      -0.071253      -0.040302      -0.031654       0.071955              9.423937       8.182694       0.058161      -0.365468      12.341518      -3.551263       7.747599          -0.003190
          113              C       2.701193      18.781526       0.739343      -0.368309      32.641279 0.48798834E+03  0.11841228E+05                                 8.929788                            7.283641      -0.126680       1.933925                    0.997757      31.476158      92.759993       0.619156       0.407679      -1.066924      -0.051911       0.055940       0.006397       0.076583      -0.025428       0.006119       0.015069       0.008410      -0.092962      -0.039481      -0.002165       0.041646             10.535088       7.852109      -0.403758      -0.326355      14.931406      -4.671229       8.821750           0.000728
          114              C       2.262964      17.702688       1.725134       0.685585      20.815328 0.22400424E+03  0.45107229E+04                                 7.051093                            5.351469       0.061798       2.096964                    0.999714      20.985186      57.857460       0.634447       0.479425      -1.016230      -0.016256      -0.027716       0.005375       0.032578       0.023757       0.073500       0.014615       0.078033      -0.016035      -0.059269      -0.041705       0.100974              8.282226       5.972437      -0.761020      -1.843365      11.696868      -2.858771       7.177374           0.000319
          115              C       0.118718      23.764080       0.586590      -0.049554      27.571070 0.39527301E+03  0.91645620E+04                                 8.163874                            6.688771      -0.329779       1.887036                    0.999180      28.892112      85.195230       0.622393       0.424450      -1.048700      -0.113529       0.008942       0.002178       0.113902       0.034623       0.028231       0.036177      -0.028750      -0.011286      -0.037414      -0.031012       0.068425              9.607577       9.063189       0.624311       0.515690      11.525753       3.948602       8.233789           0.000248
          116              C       4.185896       0.738254       1.296626      -0.374096      33.239365 0.48741762E+03  0.11826368E+05                                 9.013678                            7.253236      -0.192455       1.916459                    0.997218      31.455139      92.756778       0.623681       0.404756      -1.068624       0.054662      -0.052938      -0.033513       0.083148      -0.030883      -0.010726      -0.013503      -0.006091       0.040575      -0.042933       0.017579       0.025354             10.856555       9.259338       0.412925       0.297841      14.069329       5.612112       9.240997           0.003632
          117              C       0.120183       1.782890       2.021982       0.698444      21.563444 0.21929854E+03  0.43883137E+04                                 7.191538                            5.284381       0.192372       2.149869                    0.999770      20.562695      56.335388       0.641004       0.477511      -1.018238       0.029420       0.020457       0.020970       0.041518       0.001238      -0.005886      -0.072517      -0.077900       0.181672      -0.069605      -0.042196       0.111801              8.627653      10.566588       0.240136       0.299771       9.239808       3.727132       6.076563           0.000667
          118              C       3.468705      21.843656       0.658082       0.556194      21.880609 0.25851243E+03  0.53996413E+04                                 7.231818                            5.745246       0.115790       2.097581                    0.999654      22.454611      63.212145       0.612429       0.478814      -1.015765       0.012803       0.002075       0.028028       0.030883      -0.004405      -0.016850       0.012464      -0.021854      -0.093438      -0.039371       0.007725       0.031646              8.052638       7.819977       3.423794       1.225499       8.631333      -0.837790       7.706603          -0.014734
          119              C       3.809713      23.047504      20.750234       0.549878      22.573473 0.26493415E+03  0.55549591E+04                                 7.338849                            5.784964       0.172929       2.111582                    0.999846      22.523397      63.048806       0.616692       0.473691      -1.020860       0.015490       0.022334      -0.008367       0.028439      -0.025142       0.009737       0.026965       0.004044       0.014790      -0.042886       0.011597       0.031289              8.227235       7.796667       2.939853       1.812302       6.607355       0.483477      10.277683           0.002035
          120              C       2.090017      21.312305      20.916975       0.486810      23.440972 0.28146514E+03  0.59970472E+04                                 7.507117                            5.954764       0.098608       2.080483                    0.999450      23.334477      66.043011       0.608496       0.472428      -1.020605      -0.015352      -0.021238      -0.013836       0.029634      -0.009906      -0.010806      -0.024427      -0.019622       0.064389      -0.032994      -0.004405       0.037398              8.410678       8.126525       2.321588       1.203262       6.376310      -1.646726      10.729201           0.145150
          121              C       2.164765       2.583770       5.391877       0.651423      20.385534 0.24030019E+03  0.49185922E+04                                 6.943366                            5.526305       0.088501       2.097801                    0.999735      21.448011      59.382481       0.627874       0.476592      -1.018975      -0.005786       0.013341      -0.031669       0.034848       0.044229       0.036976      -0.010613       0.117242      -0.105842      -0.071579      -0.027165       0.098744              7.951185       4.580501      -1.019456      -1.107320       6.916895      -1.060176      12.356159           0.000218
          122              C       1.751452       2.716968       6.842144      -0.364409      32.996596 0.50992635E+03  0.12497132E+05                                 8.978775                            7.446640      -0.192705       1.916233                    0.998409      31.610334      93.296802       0.612856       0.407798      -1.067975       0.029710      -0.069605       0.040135       0.085664      -0.001210       0.024010      -0.014258      -0.028097      -0.021012      -0.034424       0.005958       0.028466             10.532684       7.800125      -0.608080       0.031972       7.073707      -2.707711      16.724220           0.000676
          123              C       2.427605       1.636684       7.691390      -0.039440      26.917991 0.38906086E+03  0.89995345E+04                                 8.126258                            6.712441      -0.454473       1.854981                    0.998772      28.752606      85.137205       0.609718       0.434285      -1.041014      -0.063135       0.070102       0.043776       0.104003      -0.023485      -0.006775      -0.009275      -0.014647       0.181582      -0.055897      -0.005837       0.061734              9.393632       7.445809      -0.320009      -0.027032       6.422878      -1.506586      14.312210          -0.002525
          124              C       3.003605       4.065095      11.902760      -0.044103      27.001038 0.38973991E+03  0.90518633E+04                                 8.179854                            6.742220      -0.538504       1.821044                    0.998850      29.364926      88.162495       0.602949       0.437383      -1.035412      -0.090992       0.005140      -0.064535       0.111672       0.024335       0.014117       0.034042      -0.078179      -0.071257      -0.040300      -0.031651       0.071952              9.423759       8.182491       0.058130       0.365457      12.341439       3.551170       7.747346          -0.003173
          125              C       2.184307       5.305074      11.840593      -0.368315      32.641596 0.48799232E+03  0.11841360E+05                                 8.929865                            7.283674      -0.126684       1.933919                    0.997757      31.476505      92.761424       0.619153       0.407680      -1.066923       0.051908      -0.055941       0.006404       0.076583      -0.025424      -0.006119      -0.015067       0.008400      -0.092956      -0.039477      -0.002164       0.041641             10.535250       7.852111      -0.403733       0.326360      14.931810       4.671350       8.821829           0.000739
          126              C       2.622536       6.383912      12.826384       0.685582      20.815461 0.22400543E+03  0.45107556E+04                                 7.051146                            5.351496       0.061781       2.096958                    0.999714      20.985252      57.857808       0.634442       0.479428      -1.016229       0.016257       0.027715       0.005377       0.032578       0.023759      -0.073500      -0.014617       0.078033      -0.016053      -0.059272      -0.041703       0.100975              8.282326       5.972461      -0.761000       1.843359      11.697107       2.858894       7.177409           0.000317
          127              C       4.766782       0.322520      11.687840      -0.049545      27.570356 0.39526140E+03  0.91642299E+04                                 8.163703                            6.688639      -0.329708       1.887062                    0.999180      28.891807      85.194176       0.622404       0.424446      -1.048702       0.113535      -0.008939       0.002176       0.113907       0.034620      -0.028231      -0.036181      -0.028731      -0.011257      -0.037407      -0.031017       0.068424              9.607361       9.063009       0.624270      -0.515660      11.525442      -3.948448       8.233632           0.000260
          128              C       0.699604      23.348346      12.397876      -0.374093      33.239431 0.48741823E+03  0.11826396E+05                                 9.013726                            7.253266      -0.192414       1.916473                    0.997219      31.455119      92.757024       0.623676       0.404759      -1.068621      -0.054659       0.052948      -0.033509       0.083150      -0.030878       0.010716       0.013494      -0.006087       0.040577      -0.042922       0.017573       0.025349             10.856635       9.259393       0.412874      -0.297882      14.069410      -5.612212       9.241102           0.003637
          129              C       4.765317      22.303710      13.123232       0.698443      21.563578 0.21930000E+03  0.43883543E+04                                 7.191587                            5.284412       0.192365       2.149865                    0.999770      20.562806      56.335945       0.640999       0.477514      -1.018236      -0.029420      -0.020453       0.020980       0.041521       0.001236       0.005887       0.072518      -0.077903       0.181665      -0.069605      -0.042196       0.111801              8.627721      10.566674       0.240131      -0.299783       9.239849      -3.727181       6.076640           0.000665
          130              C       1.416795       2.242944      11.759332       0.556411      21.876131 0.25844903E+03  0.53980187E+04                                 7.231121                            5.744737       0.115638       2.097583                    0.999653      22.451669      63.203362       0.612421       0.478847      -1.015742      -0.012772      -0.002087       0.027952       0.030803      -0.004582       0.016928      -0.012540      -0.021846      -0.093719      -0.039498       0.007666       0.031832              8.051824       7.819170       3.423367      -1.225344       8.630442       0.837727       7.705858          -0.014949
          131              C       1.075787       1.039096       9.648984       0.549732      22.575917 0.26496751E+03  0.55558419E+04                                 7.339291                            5.785267       0.172919       2.111545                    0.999846      22.525452      63.055902       0.616685       0.473681      -1.020864      -0.015523      -0.022393      -0.008355       0.028499      -0.025028      -0.009785      -0.026926       0.004069       0.014968      -0.042812       0.011642       0.031169              8.227753       7.797206       2.940111      -1.812433       6.607783      -0.483531      10.278271           0.002355
          132              C       2.795483       2.774295       9.815725       0.486720      23.443244 0.28149780E+03  0.59978938E+04                                 7.507419                            5.954985       0.098681       2.080488                    0.999450      23.335923      66.047104       0.608506       0.472408      -1.020619       0.015388       0.021285      -0.013795       0.029667      -0.009820       0.010774       0.024467      -0.019600       0.064513      -0.032931      -0.004527       0.037458              8.411014       8.126881       2.321735      -1.203271       6.376639       1.646849      10.729523           0.145252
          133              C       4.135576      17.043678      15.723811      -0.275016      22.004752 0.34125322E+03  0.75525225E+04                                 6.695748                            6.010508       0.439748       2.153666                    0.997148      27.913758      77.891701       0.697130       0.396987      -1.076857       0.044707       0.091229       0.007243       0.101852       0.073990       0.000782       0.017814      -0.146023      -0.179321      -0.076516      -0.058757       0.135272              6.974780       6.852060       1.084054       0.559451       7.554298       1.059946       6.517981           0.000322
          134              C       0.567695      18.464788      17.140330      -0.282851      22.388693 0.35488682E+03  0.79397856E+04                                 6.785493                            6.127842       0.346053       2.119067                    0.996483      28.352835      79.816426       0.689971       0.396786      -1.075877      -0.054569      -0.009326      -0.095735       0.110589       0.000114       0.076966       0.015479       0.032451       0.225619      -0.068072      -0.050777       0.118849              7.057955       7.242082       0.549549       1.065960       6.159535       1.001773       7.772247           0.001882
          135              C       0.749924       7.042922       4.622560      -0.275019      22.004625 0.34125081E+03  0.75524241E+04                                 6.695659                            6.010454       0.439777       2.153675                    0.997149      27.913439      77.889502       0.697142       0.396983      -1.076864      -0.044708      -0.091229       0.007247       0.101853       0.073991      -0.000784      -0.017805      -0.146027      -0.179308      -0.076515      -0.058756       0.135271              6.974686       6.851904       1.084079      -0.559539       7.554302      -1.059981       6.517852           0.000313
          136              C       4.317805       5.621812       6.039080      -0.282856      22.388785 0.35488878E+03  0.79398294E+04                                 6.785507                            6.127871       0.346061       2.119069                    0.996483      28.352803      79.815966       0.689968       0.396788      -1.075878       0.054570       0.009331      -0.095736       0.110591       0.000115      -0.076961      -0.015470       0.032435       0.225586      -0.068065      -0.050771       0.118835              7.057958       7.242029       0.549617      -1.065971       6.159576      -1.001785       7.772270           0.001882
          137              C       0.749924       5.000378      15.723811      -0.275018      22.004254 0.34124318E+03  0.75521565E+04                                 6.695467                            6.010320       0.439831       2.153695                    0.997149      27.912749      77.885171       0.697167       0.396974      -1.076878      -0.044707       0.091223       0.007247       0.101847      -0.073994      -0.000777       0.017799      -0.146034      -0.179284      -0.076524      -0.058746       0.135270              6.974465       6.851568      -1.084056      -0.559635       7.554196       1.059945       6.517631           0.000313
          138              C       4.317805       6.421488      17.140330      -0.282847      22.388268 0.35488049E+03  0.79395159E+04                                 6.785356                            6.127849       0.346330       2.119165                    0.996484      28.351446      79.808820       0.689968       0.396794      -1.075884       0.054565      -0.009336      -0.095721       0.110575      -0.000113      -0.076978       0.015453       0.032438       0.225660      -0.068074      -0.050789       0.118863              7.057764       7.241617      -0.549776      -1.066216       6.159482       1.001835       7.772193           0.001870
          139              C       4.135576      19.086222       4.622560      -0.275016      22.004798 0.34125401E+03  0.75525699E+04                                 6.695803                            6.010534       0.439752       2.153668                    0.997148      27.913977      77.893328       0.697123       0.396990      -1.076851       0.044707      -0.091229       0.007248       0.101853      -0.073990       0.000793      -0.017812      -0.146023      -0.179330      -0.076508      -0.058766       0.135274              6.974847       6.852180      -1.084043       0.559415       7.554305      -1.059955       6.518055           0.000320
          140              C       0.567695      17.665112       6.039080      -0.282852      22.388649 0.35488456E+03  0.79397530E+04                                 6.785478                            6.127775       0.345982       2.119044                    0.996482      28.353181      79.818490       0.689980       0.396780      -1.075877      -0.054571       0.009328      -0.095738       0.110593      -0.000118       0.076962      -0.015485       0.032443       0.225580      -0.068068      -0.050770       0.118838              7.057954       7.242171      -0.549478       1.065808       6.159514      -1.001735       7.772177           0.001884
          141              N       2.076826      10.230061      20.214710      -0.215737      37.180068 0.46018169E+03  0.10774527E+05                                 9.249732                            6.857784      -0.092165       2.020451                    0.998777      26.333096      71.160448       0.682602       0.383239      -1.106609       0.024667      -0.000057      -0.095764       0.098890      -0.054017      -0.033211      -0.024380      -0.007443       0.210126      -0.099076       0.018773       0.080302             11.111487       9.727336      -3.653799      -2.173600       7.760364       0.220106      15.846761          -0.037726
          142              N       2.374353       9.065715       0.053508      -0.218150      37.287857 0.46404294E+03  0.10900248E+05                                 9.289882                            6.903312      -0.087813       2.022605                    0.998650      26.434113      71.820148       0.677080       0.385113      -1.103983       0.040358      -0.080783       0.037998       0.097972      -0.068811      -0.015178      -0.043528      -0.039700       0.065092      -0.095452       0.019910       0.075543             11.085561       9.541423      -4.097806      -1.522447      11.894227      -3.085111      11.821034          -0.043949
          143              N       0.812459      10.780199      22.095484      -0.236425      37.418857 0.49018391E+03  0.11669828E+05                                 9.338968                            7.118476      -0.268902       1.959833                    0.998334      26.801100      73.239595       0.663673       0.387656      -1.102481      -0.042113       0.064057       0.045498       0.089146      -0.084275      -0.039456      -0.002461      -0.042434       0.101978      -0.111368       0.029612       0.081756             11.077954       9.215554      -4.698137      -2.209404      11.608752       1.391171      12.409557          -0.021075
          144              N       2.808674      13.856539       9.113460      -0.215705      37.179727 0.46017873E+03  0.10774441E+05                                 9.249667                            6.857764      -0.092316       2.020404                    0.998777      26.333013      71.160182       0.682603       0.383239      -1.106609      -0.024712       0.000077      -0.095736       0.098874      -0.054040       0.033234       0.024367      -0.007413       0.210153      -0.099103       0.018786       0.080318             11.111364       9.727299      -3.653820       2.173589       7.760345      -0.220240      15.846448          -0.037725
          145              N       2.511147      15.020885      11.154758      -0.217983      37.283601 0.46398140E+03  0.10898355E+05                                 9.288906                            6.902649      -0.087329       2.022767                    0.998652      26.432196      71.811628       0.677148       0.385090      -1.104009      -0.040370       0.080761       0.038007       0.097962      -0.068834       0.015159       0.043558      -0.039713       0.065055      -0.095473       0.019880       0.075592             11.084332       9.540428      -4.097332       1.522414      11.892866       3.084530      11.819701          -0.044358
          146              N       4.073041      13.306401      10.994234      -0.236577      37.422265 0.49023867E+03  0.11671566E+05                                 9.339851                            7.119121      -0.269424       1.959662                    0.998331      26.802752      73.247706       0.663603       0.387683      -1.102451       0.042098      -0.064067       0.045540       0.089167      -0.084245       0.039457       0.002480      -0.042451       0.102088      -0.111364       0.029648       0.081716             11.079017       9.216451      -4.698639       2.209669      11.609887      -1.391401      12.410713          -0.020725
          147              N       2.808674      22.273361      20.214710      -0.215792      37.181395 0.46020393E+03  0.10775221E+05                                 9.250107                            6.858078      -0.092630       2.020309                    0.998775      26.333682      71.163526       0.682566       0.383253      -1.106595      -0.024712      -0.000091      -0.095741       0.098878       0.054050       0.033226      -0.024357      -0.007405       0.210044      -0.099091       0.018813       0.080278             11.111934       9.727690       3.653917       2.173737       7.760609       0.220289      15.847503          -0.037494
          148              N       2.511147      21.109015       0.053508      -0.217945      37.282584 0.46396521E+03  0.10897847E+05                                 9.288638                            6.902446      -0.087117       2.022836                    0.998653      26.431706      71.809156       0.677172       0.385081      -1.104019      -0.040352      -0.080760       0.038034       0.097965       0.068827       0.015142      -0.043569      -0.039727       0.065066      -0.095465       0.019860       0.075605             11.084021       9.540182       4.097224       1.522354      11.892438      -3.084424      11.819445          -0.044514
          149              N       4.073041      22.823499      22.095484      -0.236542      37.421635 0.49022805E+03  0.11671226E+05                                 9.339668                            7.118983      -0.269238       1.959715                    0.998333      26.802481      73.246187       0.663619       0.387676      -1.102458       0.042096       0.064042       0.045563       0.089160       0.084244       0.039476      -0.002465      -0.042442       0.102105      -0.111367       0.029633       0.081734             11.078816       9.216288       4.698547       2.209657      11.609661       1.391435      12.410497          -0.020812
          150              N       2.076826       1.813239       9.113460      -0.215643      37.178221 0.46015684E+03  0.10773747E+05                                 9.249245                            6.857466      -0.092068       2.020488                    0.998778      26.332331      71.156581       0.682641       0.383224      -1.106626       0.024707       0.000072      -0.095736       0.098873       0.054031      -0.033238       0.024370      -0.007416       0.210195      -0.099104       0.018771       0.080333             11.110838       9.726883       3.653675      -2.173468       7.760043      -0.220168      15.845587          -0.037912
          151              N       2.374353       2.977585      11.154758      -0.218032      37.284709 0.46399751E+03  0.10898858E+05                                 9.289196                            6.902846      -0.087503       2.022711                    0.998652      26.432683      71.814007       0.677125       0.385099      -1.103999       0.040376       0.080763       0.037993       0.097961       0.068834      -0.015168       0.043549      -0.039706       0.065044      -0.095471       0.019890       0.075581             11.084700       9.540736       4.097508      -1.522419      11.893377       3.084690      11.819987          -0.044221
          152              N       0.812459       1.263101      10.994234      -0.236608      37.423099 0.49025057E+03  0.11671965E+05                                 9.340125                            7.119309      -0.269525       1.959623                    0.998331      26.803179      73.250148       0.663577       0.387694      -1.102439      -0.042099      -0.064074       0.045524       0.089165       0.084248      -0.039449       0.002483      -0.042451       0.102065      -0.111361       0.029647       0.081714             11.079363       9.216743       4.698827      -2.209731      11.610296      -1.391463      12.411051          -0.020622
          153              N       4.720370      18.334479      15.890329      -0.124373      21.999892 0.33866279E+03  0.74936130E+04                                 6.971358                            6.212524      -0.753974       1.847733                    0.993489      25.038558      70.248973       0.647713       0.427366      -1.055398       0.009539      -0.106996       0.092442       0.141720       0.039879       0.061606       0.020714      -0.045970       0.039536      -0.078460      -0.003855       0.082315              7.410698       7.369799       0.912283       1.002348       7.362032       1.290776       7.500263           0.000114
          154              N       0.165130       5.752121       4.789079      -0.124371      21.999884 0.33866220E+03  0.74935908E+04                                 6.971339                            6.212504      -0.753976       1.847733                    0.993489      25.038485      70.248546       0.647717       0.427364      -1.055400      -0.009538       0.106998       0.092442       0.141722       0.039878      -0.061606      -0.020712      -0.045970       0.039536      -0.078460      -0.003853       0.082313              7.410676       7.369747       0.912261      -1.002320       7.362043      -1.290828       7.500239           0.000111
          155              N       0.165130       6.291179      15.890329      -0.124372      21.999987 0.33866385E+03  0.74936126E+04                                 6.971278                            6.212455      -0.753979       1.847730                    0.993489      25.038341      70.247347       0.647731       0.427355      -1.055409      -0.009538      -0.106999       0.092443       0.141723      -0.039878      -0.061606       0.020711      -0.045970       0.039550      -0.078460      -0.003851       0.082312              7.410594       7.369645      -0.912205      -1.002207       7.362030       1.290882       7.500106           0.000110
          156              N       4.720370      17.795421       4.789079      -0.124374      21.999847 0.33866197E+03  0.74935952E+04                                 6.971363                            6.212528      -0.753945       1.847743                    0.993489      25.038584      70.249203       0.647710       0.427368      -1.055397       0.009539       0.106997       0.092444       0.141722      -0.039877       0.061603      -0.020713      -0.045968       0.039528      -0.078456      -0.003854       0.082310              7.410710       7.369809      -0.912305       1.002385       7.362024      -1.290756       7.500295           0.000113
          157              O       1.994750       8.408873      15.752230      -0.639326      37.759787 0.63437418E+03  0.15795816E+05                                 8.735872                            7.650194       0.567132       2.226841                    0.996812      28.198681      73.923908       0.711015       0.345964      -1.156726      -0.010277       0.036715       0.004881       0.038438       0.018138       0.005243       0.061490      -0.015680      -0.022687      -0.061316      -0.007053       0.068369              9.511801       6.609787       1.306204       0.071352       9.732404       3.365839      12.193214           0.000024
          158              O       2.590781      10.506816      16.044415      -0.527050      23.588154 0.37471005E+03  0.82028975E+04                                 6.282943                            5.823796       1.072286       2.408425                    0.999509      25.963383      64.416738       0.824301       0.339429      -1.158946      -0.006404       0.007028      -0.000545       0.009524      -0.005485       0.008927      -0.055248       0.074957      -0.182442      -0.095512       0.025428       0.070084              6.477957       4.963252       1.388012      -0.823499       7.049117      -1.619657       7.421503           0.000029
          159              O       2.127147       4.536952       1.564388      -0.579915      32.522391 0.46034568E+03  0.10638115E+05                                 7.980528                            6.518215       0.503451       2.212570                    0.998331      27.127555      69.758371       0.765810       0.346102      -1.150238       0.013996       0.011477       0.005395       0.018886       0.011678      -0.046904      -0.000038      -0.042776      -0.148284      -0.077144       0.025814       0.051329              9.138595       6.253922       2.544874       0.083266      15.460379      -2.024764       5.701483           0.000178
          160              O       3.410568       5.967696       2.625002      -0.617834      33.389659 0.52975271E+03  0.12578856E+05                                 7.984936                            6.962118       1.159977       2.432515                    0.997919      27.092282      68.805515       0.751791       0.343116      -1.161953       0.003012      -0.012473      -0.035735       0.037969      -0.009409       0.020190       0.032368       0.130077       0.120227      -0.094363       0.029857       0.064505              8.520621       9.362051       0.392256       4.065938       6.528058      -0.815810       9.671754          -0.000053
          161              O       3.512186      13.700217       1.993785      -0.544275      35.759819 0.49863872E+03  0.11715657E+05                                 8.541339                            6.818723       0.477610       2.230683                    0.995963      26.424552      67.760078       0.745545       0.349664      -1.151201       0.018847       0.001959       0.007608       0.020419      -0.014521      -0.005152      -0.038856       0.061671      -0.039290      -0.060070       0.019064       0.041006              9.931868      16.337618      -1.304574      -1.043731       7.633415       1.978752       5.824572          -0.000047
          162              O       0.468519      14.751597       2.618563      -0.580506      39.269128 0.56539692E+03  0.13741527E+05                                 9.119450                            7.315834       0.348718       2.161810                    0.996402      27.715077      72.860500       0.709936       0.354981      -1.144073      -0.011230      -0.014146      -0.006823       0.019307       0.052226       0.034371      -0.022342      -0.038242       0.073052      -0.083376       0.039514       0.043862             10.612470      12.967353       4.212149       2.685473      11.181627       3.788610       7.688430           0.000507
          163              O       3.701743       8.648053      20.420971      -0.516999      28.099707 0.44038406E+03  0.10051743E+05                                 7.147670                            6.425876       0.922081       2.358567                    0.998883      26.460244      67.339897       0.763189       0.351613      -1.147177      -0.035015       0.030275       0.020279       0.050535      -0.000070      -0.013906       0.017666       0.046829      -0.084433      -0.040593       0.000001       0.040592              7.552890       9.430004      -2.026865      -2.046540       5.710438       0.785391       7.518229           0.038596
          164              O       1.102169       9.610313       1.813944      -0.463939      22.918561 0.35233190E+03  0.75888586E+04                                 6.142319                            5.668415       1.131707       2.455515                    0.999296      24.852033      60.995034       0.831532       0.341982      -1.157740       0.012772       0.010964      -0.043177       0.046342       0.044866      -0.008304       0.006032      -0.006220       0.091951      -0.061426       0.029073       0.032353              6.268402       5.194158      -0.074373      -1.321455       5.636590      -1.001824       7.974457          -0.051752
          165              O       0.493924      11.847476      20.118129      -0.454597      21.488764 0.32396816E+03  0.68444632E+04                                 5.879824                            5.424003       1.107607       2.446684                    0.999244      24.738269      60.461126       0.851335       0.340540      -1.157030       0.017928      -0.032179       0.018413       0.041182       0.012529       0.052922      -0.005861       0.003055      -0.072836      -0.063482       0.011393       0.052089              5.956762       5.828760      -1.623732       0.971104       6.019627      -1.115220       6.021899          -0.044508
          166              O       2.890750      15.677727       4.650980      -0.639330      37.759829 0.63437774E+03  0.15795926E+05                                 8.735861                            7.650215       0.567151       2.226846                    0.996812      28.198730      73.924082       0.711014       0.345964      -1.156726       0.010277      -0.036711       0.004890       0.038435       0.018137      -0.005242      -0.061487      -0.015679      -0.022686      -0.061313      -0.007052       0.068365              9.511755       6.609805       1.306195      -0.071315       9.732367      -3.365680      12.193093           0.000029
          167              O       2.294719      13.579784       4.943165      -0.527054      23.587654 0.37469913E+03  0.82025935E+04                                 6.282831                            5.823686       1.072347       2.408446                    0.999509      25.963258      64.416038       0.824315       0.339426      -1.158949       0.006404      -0.007035      -0.000525       0.009527      -0.005484      -0.008928       0.055240       0.074954      -0.182454      -0.095507       0.025422       0.070085              6.477842       4.963170       1.387996       0.823491       7.049046       1.619674       7.421311           0.000027
          168              O       2.758353      19.549648      12.665638      -0.579911      32.524989 0.46038979E+03  0.10639422E+05                                 7.981087                            6.518650       0.503426       2.212564                    0.998331      27.127895      69.760909       0.765760       0.346115      -1.150223      -0.013996      -0.011474       0.005401       0.018887       0.011676       0.046904       0.000040      -0.042779      -0.148321      -0.077152       0.025817       0.051335              9.139241       6.254322       2.545040      -0.083256      15.461499       2.025078       5.701901           0.000190
          169              O       1.474932      18.118904      13.726252      -0.617824      33.389059 0.52973887E+03  0.12578439E+05                                 7.984836                            6.962012       1.160025       2.432537                    0.997919      27.091994      68.804423       0.751800       0.343114      -1.161954      -0.003011       0.012476      -0.035728       0.037963      -0.009409      -0.020190      -0.032368       0.130075       0.120218      -0.094361       0.029857       0.064504              8.520536       9.361967       0.392279      -4.065959       6.527887       0.815734       9.671753          -0.000045
          170              O       1.373314      10.386383      13.095035      -0.544277      35.759826 0.49863891E+03  0.11715663E+05                                 8.541336                            6.818721       0.477590       2.230675                    0.995963      26.424586      67.760170       0.745546       0.349664      -1.151202      -0.018848      -0.001955       0.007597       0.020416      -0.014520       0.005153       0.038854       0.061668      -0.039284      -0.060067       0.019063       0.041004              9.931859      16.337608      -1.304561       1.043714       7.633420      -1.978727       5.824548          -0.000041
          171              O       4.416981       9.335003      13.719813      -0.580531      39.269991 0.56541210E+03  0.13741990E+05                                 9.119570                            7.315924       0.348737       2.161808                    0.996403      27.715466      72.861790       0.709932       0.354981      -1.144073       0.011228       0.014150      -0.006834       0.019313       0.052226      -0.034373       0.022345      -0.038235       0.073052      -0.083377       0.039515       0.043861             10.612607      12.967589       4.212226      -2.685493      11.181762      -3.788593       7.688469           0.000510
          172              O       1.183757      15.438547       9.319721      -0.516673      28.097760 0.44034264E+03  0.10050557E+05                                 7.147314                            6.425569       0.922025       2.358573                    0.998883      26.459021      67.335889       0.763208       0.351612      -1.147178       0.035102      -0.030382       0.020349       0.050688      -0.000199       0.013963      -0.017573       0.046889      -0.084220      -0.040474      -0.000157       0.040631              7.552518       9.429536      -2.026757       2.046435       5.710185      -0.785392       7.517834           0.037961
          173              O       3.783331      14.476287      12.915194      -0.464060      22.920978 0.35237996E+03  0.75901716E+04                                 6.142830                            5.668872       1.131654       2.455471                    0.999296      24.853048      60.999141       0.831481       0.341990      -1.157730      -0.012783      -0.010998      -0.043224       0.046396       0.044865       0.008303      -0.006034      -0.006220       0.091935      -0.061423       0.029075       0.032348              6.268929       5.194562      -0.074395       1.321566       5.637074       1.001935       7.975150          -0.051453
          174              O       4.391576      12.239124       9.016879      -0.454947      21.491136 0.32401441E+03  0.68456744E+04                                 5.880185                            5.424318       1.107513       2.446616                    0.999243      24.740301      60.466828       0.851328       0.340531      -1.157039      -0.017826       0.031989       0.018319       0.040947       0.012683      -0.052967       0.005808       0.003011      -0.073164      -0.063596       0.011423       0.052173              5.957127       5.829100      -1.623857      -0.971180       6.020023       1.115318       6.022259          -0.043793
          175              O       2.890750      20.452173      15.752230      -0.639337      37.760218 0.63438554E+03  0.15796172E+05                                 8.735924                            7.650260       0.567150       2.226842                    0.996812      28.198903      73.924689       0.711012       0.345964      -1.156726       0.010277       0.036717       0.004886       0.038440      -0.018137      -0.005243       0.061489      -0.015677      -0.022688      -0.061316      -0.007051       0.068367              9.511840       6.609846      -1.306203      -0.071318       9.732402       3.365736      12.193270           0.000031
          176              O       2.294719      22.550116      16.044415      -0.527054      23.587697 0.37470019E+03  0.82026264E+04                                 6.282851                            5.823704       1.072295       2.408429                    0.999509      25.963289      64.416250       0.824311       0.339427      -1.158948       0.006405       0.007033      -0.000533       0.009528       0.005485      -0.008926      -0.055244       0.074954      -0.182449      -0.095509       0.025426       0.070084              6.477864       4.963187      -1.387999       0.823496       7.049051      -1.619682       7.421355           0.000033
          177              O       2.758353      16.580252       1.564388      -0.579913      32.523941 0.46037243E+03  0.10638907E+05                                 7.980859                            6.518480       0.503446       2.212570                    0.998331      27.127751      69.759871       0.765780       0.346110      -1.150229      -0.013995       0.011479       0.005401       0.018889      -0.011677       0.046904      -0.000043      -0.042778      -0.148303      -0.077148       0.025814       0.051333              9.138953       6.254160      -2.544970      -0.083267      15.460968      -2.024907       5.701730           0.000185
          178              O       1.474932      18.010996       2.625002      -0.617820      33.389109 0.52974022E+03  0.12578481E+05                                 7.984852                            6.962031       1.159997       2.432529                    0.997919      27.091982      68.804457       0.751797       0.343115      -1.161953      -0.003010      -0.012474      -0.035723       0.037958       0.009409      -0.020189       0.032370       0.130076       0.120232      -0.094364       0.029859       0.064505              8.520555       9.361987      -0.392278      -4.065957       6.527913      -0.815742       9.671764          -0.000047
          179              O       1.373314       1.656917       1.993785      -0.544277      35.759675 0.49863662E+03  0.11715592E+05                                 8.541300                            6.818697       0.477589       2.230675                    0.995963      26.424581      67.760045       0.745549       0.349663      -1.151203      -0.018848       0.001961       0.007597       0.020416       0.014521       0.005153      -0.038855       0.061672      -0.039275      -0.060069       0.019065       0.041004              9.931814      16.337513       1.304565       1.043714       7.633393       1.978733       5.824535          -0.000047
          180              O       4.416981       2.708297       2.618563      -0.580518      39.269373 0.56540134E+03  0.13741658E+05                                 9.119470                            7.315850       0.348726       2.161808                    0.996403      27.715250      72.860962       0.709937       0.354980      -1.144074       0.011229      -0.014145      -0.006833       0.019310      -0.052226      -0.034372      -0.022343      -0.038236       0.073062      -0.083377       0.039517       0.043861             10.612491      12.967385      -4.212165      -2.685463      11.181683       3.788589       7.688405           0.000506
          181              O       1.183757      20.691353      20.420971      -0.516841      28.098805 0.44036464E+03  0.10051193E+05                                 7.147537                            6.425760       0.921992       2.358553                    0.998882      26.459513      67.337755       0.763191       0.351615      -1.147174       0.035061       0.030348       0.020304       0.050622       0.000126       0.013938       0.017612       0.046853      -0.084363      -0.040537      -0.000077       0.040614              7.552759       9.429826       2.026826       2.046503       5.710333       0.785411       7.518119           0.038321
          182              O       3.783331      21.653613       1.813944      -0.463841      22.918856 0.35233770E+03  0.75890267E+04                                 6.142409                            5.668501       1.131725       2.455510                    0.999296      24.851953      60.995324       0.831516       0.341986      -1.157734      -0.012815       0.011022      -0.043357       0.046535      -0.044760       0.008348       0.005989      -0.006227       0.092094      -0.061345       0.028929       0.032416              6.268495       5.194222       0.074377       1.321457       5.636678      -1.001856       7.974586          -0.051916
          183              O       4.391576      23.890776      20.118129      -0.454937      21.488209 0.32395803E+03  0.68441594E+04                                 5.879525                            5.423731       1.107575       2.446657                    0.999243      24.739291      60.462183       0.851405       0.340517      -1.157056      -0.017784      -0.031937       0.018266       0.040864      -0.012725      -0.052986      -0.005800       0.002984      -0.073257      -0.063637       0.011442       0.052196              5.956450       5.828428       1.623628      -0.971065       6.019344      -1.115182       6.021577          -0.043814
          184              O       1.994750       3.634427       4.650980      -0.639326      37.759720 0.63437474E+03  0.15795834E+05                                 8.735854                            7.650201       0.567134       2.226842                    0.996812      28.198657      73.923866       0.711014       0.345964      -1.156725      -0.010277      -0.036712       0.004883       0.038435      -0.018137       0.005242      -0.061490      -0.015678      -0.022689      -0.061316      -0.007051       0.068368              9.511749       6.609791      -1.306204       0.071334       9.732409      -3.365730      12.193046           0.000025
          185              O       2.590781       1.536484       4.943165      -0.527050      23.588365 0.37471397E+03  0.82030069E+04                                 6.282997                            5.823839       1.072314       2.408435                    0.999509      25.963387      64.416887       0.824295       0.339430      -1.158944      -0.006404      -0.007029      -0.000535       0.009524       0.005485       0.008927       0.055241       0.074964      -0.182441      -0.095506       0.025419       0.070087              6.478015       4.963291      -1.388036      -0.823514       7.049220       1.619703       7.421534           0.000029
          186              O       2.127147       7.506348      12.665638      -0.579912      32.523872 0.46037002E+03  0.10638836E+05                                 7.980850                            6.518453       0.503440       2.212568                    0.998331      27.127730      69.759718       0.765783       0.346109      -1.150230       0.013995      -0.011475       0.005398       0.018886      -0.011676      -0.046904       0.000039      -0.042779      -0.148309      -0.077149       0.025816       0.051333              9.139003       6.254143      -2.544961       0.083248      15.461139       2.025022       5.701728           0.000180
          187              O       3.410568       6.075604      13.726252      -0.617828      33.389012 0.52973945E+03  0.12578457E+05                                 7.984817                            6.962016       1.160025       2.432536                    0.997919      27.092043      68.804569       0.751800       0.343114      -1.161954       0.003012       0.012472      -0.035733       0.037966       0.009408       0.020191      -0.032369       0.130076       0.120211      -0.094361       0.029856       0.064505              8.520482       9.361899      -0.392244       4.065871       6.527955       0.815794       9.671592          -0.000053
          188              O       3.512186      22.429683      13.095035      -0.544269      35.759923 0.49864021E+03  0.11715704E+05                                 8.541364                            6.818740       0.477580       2.230673                    0.995963      26.424567      67.760213       0.745543       0.349665      -1.151200       0.018848      -0.001952       0.007603       0.020417       0.014521      -0.005152       0.038855       0.061668      -0.039288      -0.060068       0.019063       0.041005              9.931903      16.337671       1.304575      -1.043726       7.633454      -1.978762       5.824583          -0.000053
          189              O       0.468519      21.378303      13.719813      -0.580519      39.269921 0.56541019E+03  0.13741933E+05                                 9.119571                            7.315919       0.348732       2.161808                    0.996403      27.715381      72.861574       0.709932       0.354981      -1.144073      -0.011228       0.014152      -0.006828       0.019312      -0.052227       0.034372       0.022345      -0.038237       0.073051      -0.083378       0.039515       0.043863             10.612627      12.967592      -4.212232       2.685518      11.181771      -3.788652       7.688517           0.000508
          190              O       3.701743       3.395247       9.319721      -0.516690      28.097656 0.44034077E+03  0.10050505E+05                                 7.147298                            6.425555       0.922030       2.358572                    0.998883      26.459068      67.336002       0.763209       0.351612      -1.147177      -0.035105      -0.030376       0.020357       0.050690       0.000202      -0.013962      -0.017579       0.046887      -0.084205      -0.040476      -0.000152       0.040628              7.552496       9.429507       2.026752      -2.046420       5.710189      -0.785380       7.517790           0.037982
          191              O       1.102169       2.432987      12.915194      -0.464085      22.920371 0.35236841E+03  0.75898534E+04                                 6.142686                            5.668745       1.131687       2.455488                    0.999296      24.852923      60.998360       0.831499       0.341986      -1.157735       0.012766      -0.010993      -0.043170       0.046341      -0.044899      -0.008288      -0.006049      -0.006218       0.091887      -0.061448       0.029123       0.032325              6.268768       5.194440       0.074390      -1.321521       5.636944       1.001889       7.974920          -0.051432
          192              O       0.493924       0.195824       9.016879      -0.454877      21.492587 0.32404239E+03  0.68464320E+04                                 5.880555                            5.424651       1.107515       2.446619                    0.999243      24.740459      60.468489       0.851277       0.340544      -1.157026       0.017843       0.032024       0.018355       0.040998      -0.012640       0.052954       0.005818       0.003037      -0.073049      -0.063556       0.011403       0.052154              5.957508       5.829475       1.623977       0.971243       6.020376       1.115389       6.022672          -0.043937

******************************************************
Auxiliary information for the entire system
The total spin magnetic moment of the unit cell is   -0.074961
The total net atomic charge of the unit cell is   -0.000005
Accuracy of reproducing the electrostatic potential in the unit cell:
  The inner radius (bohr) =    5.0000
  The outer radius (bohr) =   12.0000
  Valid grid points have density less than (e/(bohr^3)) =    0.0001
  The number of valid grid points were=        68956
  The rms potential error without charges in kcal/mol is=      7.53590
  The rms potential error with partial charges in kcal/mol is=      0.71471
  The RRMSE value at monopole order=      0.09484
  The rms potential error with partial charges and cloud penetration in kcal/mol is=      0.70641
  The RRMSE value at monopole order with cloud penetration is=      0.09374
  The rms potential error with partial charges and atomic dipoles in kcal/mol is=      0.55258
  The RRMSE value at dipole order=      0.07333
  The rms potential error with partial charges, atomic dipoles and cloud penetration in kcal/mol is=      0.54189
  The RRMSE value at dipole order with cloud penetration=      0.07191

******************************************************
The electron densities and ab initio electrostatic potential were computed in VASP using the PBE functional and
projector augmented wave method. See the main text of the journal article for a description of computational details.
The atomic charges, dipoles, and quadrupoles were computed with the DDEC6 method as described in
(a) T. A. Manz and N. Gabaldon Limas, RSC Adv. 6 (2016) 47771-47801 DOI: 10.1039/c6ra04656h
(b) N. Gabaldon Limas and T. A. Manz, RSC Adv. 8 (2018) 2678-2707 DOI: 10.1039/c7ra11829e.
For each atom in the material, the electron cloud parameters were fit to the spherically averaged atom-in-material
electron density using radial positions for which this density was between 10^-4 and 10^-2 electrons per cubic bohr.
The polarizabilities, dispersion coefficients, and quantum Drude oscillator (QDO) parameters were fit using the MCLF method.
The magnetic structure of the system was optimized in VASP from the default ferromagnetic initial guess using spin polarization.
The atomic spin moments (ASMs) were computed on this optimized magnetic structure using the DDEC6 partition as inputs
to the method of T. A. Manz and D. S. Sholl, J. Chem. Theory Comput. 7 (2011) 4146-4164 DOI: 10.1021/ct200539n.
The RMSE and RRMSE were computed using a uniform grid with Ewald summation.
