# Supplementary material for: A collection of forcefield precursors for metal–organic frameworks
Source: RSC Adv. 2019 Nov 13;9(63):36492–507. doi: 10.1039/c9ra07327b (PMC9075174; doi:10.1039/c9ra07327b)
Supplement: RA-009-C9RA07327B-s5207 [file RA-009-C9RA07327B-s5207.xyz]

  172
jmolscript: load "" {1 1 1} spacegroup "x,y,z" unitcell [{     13.331100     0.000000     0.000000 }, {     -6.665643    11.716983     0.000000 }, {      0.000000    -3.921275    16.834951 }]
Zn     2.474072     4.862905     4.331633     0.882661
Zn     4.191385     2.932803    12.503318     0.882656
Zn     9.139622     4.893441     4.085843     0.882623
Zn    -2.474165     2.902267    12.749108     0.882626
H      0.779799     8.371829     2.057231     0.122099
H      1.790282    10.312789     1.380466     0.107318
H      5.052407     9.311433     3.425913     0.134173
H      0.061287     3.150870     5.708732     0.106117
H     -0.178700     6.010085     8.363604     0.117300
H      1.585003     6.527860     6.804687     0.106653
H     -1.609099     2.690653     7.533641     0.113452
H     -1.203842     3.387347     8.878753     0.123703
H     -2.695605     5.161393     8.355186     0.100655
H     -3.158185     4.357220     7.089198     0.096844
H      6.080290     2.179355     4.215472     0.136533
H      6.593554     0.388294     2.870359     0.122730
H      3.136800     0.773196     0.976427     0.117105
H      5.885658    -0.576121    14.777720     0.122098
H      4.875175    -2.517081    15.454485     0.107318
H      1.613050    -1.515725    13.409038     0.134173
H      6.604170     4.644838    11.126219     0.106117
H      6.844157     1.785623     8.471347     0.117300
H      5.080454     1.267848    10.030264     0.106653
H      8.274556     5.105055     9.301310     0.113453
H      7.869299     4.408361     7.956198     0.123704
H      9.361062     2.634315     8.479765     0.100655
H      9.823642     3.438488     9.745753     0.096844
H      0.585167     5.616353    12.619479     0.136534
H      0.071903     7.407414    13.964592     0.122730
H      3.528657     7.022512    15.858524     0.117105
H      6.726816     6.605476     2.708744     0.106096
H      6.486883     3.746260     0.053872     0.117307
H      8.250589     3.228486     1.612788     0.106699
H      5.056429     7.065693     0.883835     0.113441
H      5.461702     2.447724    16.373673     0.123700
H      3.969965     4.594952     0.062289     0.100660
H      3.507367     5.399126     1.328278     0.096845
H     -0.585303     7.576991     4.202004     0.136552
H     -0.072073     9.368051     5.547116     0.122762
H     -3.528827     8.983149     7.441048     0.117107
H      7.445397     1.384516     6.360244     0.122111
H      8.455908    -0.556444     7.037010     0.107313
H     11.718024     0.444912     4.991563     0.134165
H     -0.061359     1.190232    14.126207     0.106096
H      0.178574     4.049448    16.781079     0.117307
H     -1.585132     4.567222    15.222163     0.106699
H      1.609028     0.730015    15.951116     0.113440
H      1.203755     5.347984     0.461278     0.123700
H      2.695492     3.200756    16.772662     0.100660
H      3.158090     2.396582    15.506673     0.096845
H      7.250760     0.218717    12.632947     0.136550
H      6.737530    -1.572343    11.287835     0.122762
H     10.194284    -1.187441     9.393903     0.117107
H     -0.779940     6.411192    10.474707     0.122110
H     -1.790451     8.352152     9.797941     0.107313
H     -5.052567     7.350796    11.843388     0.134164
C      3.609993     7.910506     3.558909    -0.143377
C      2.327544     7.561158     3.080796     0.343865
C      1.660983     8.531807     2.308072    -0.187633
C      2.256875     9.705281     1.909083    -0.140196
C      3.552655     9.975583     2.297971     0.123927
C      4.195219     9.102674     3.132984    -0.164192
C      4.337875     7.115693     4.580790     0.536737
C      0.230585     3.932579     6.181794     0.110111
C      0.083928     5.487398     7.639701    -0.128064
C      1.054432     5.765500     6.777751    -0.040041
C     -1.493126     3.551606     7.966299    -0.089817
C     -2.820909     4.269284     7.994918    -0.191257
C      3.359416     2.158579     2.444435    -0.134829
C      4.259259     2.614542     3.437697     0.340592
C      5.469729     1.910856     3.567326    -0.160251
C      5.781686     0.828172     2.762615    -0.142895
C      4.900506     0.408025     1.809757     0.126746
C      3.720699     1.060505     1.641408    -0.155171
C      1.996973     2.680000     2.259250     0.564180
C      3.055464    -0.114798    13.276042    -0.143375
C      4.337913     0.234550    13.754155     0.343865
C      5.004474    -0.736099    14.526879    -0.187632
C      4.408582    -1.909573    14.925868    -0.140196
C      3.112802    -2.179875    14.536980     0.123929
C      2.470238    -1.306966    13.701967    -0.164192
C      2.327582     0.680015    12.254161     0.536736
C      6.434872     3.863129    10.653157     0.110111
C      6.581529     2.308310     9.195250    -0.128064
C      5.611025     2.030208    10.057200    -0.040041
C      8.158583     4.244102     8.868652    -0.089817
C      9.486366     3.526424     8.840033    -0.191258
C      3.306041     5.637129    14.390516    -0.134829
C      2.406198     5.181166    13.397254     0.340590
C      1.195728     5.884852    13.267625    -0.160253
C      0.883771     6.967536    14.072336    -0.142894
C      1.764951     7.387683    15.025194     0.126746
C      2.944758     6.735203    15.193543    -0.155172
C      4.668484     5.115708    14.575701     0.564188
C      6.896128     5.823767     2.235681     0.110171
C      6.749501     4.268947     0.777775    -0.128002
C      7.720005     3.990846     1.639724    -0.040134
C      5.172417     6.204740     0.451177    -0.089758
C      3.844645     5.487062     0.422557    -0.191268
C     -3.306184     7.597767     5.973041    -0.134834
C     -2.406329     7.141804     4.979779     0.340589
C     -1.195871     7.845490     4.850149    -0.160276
C     -0.883933     8.928174     5.654860    -0.142918
C     -1.765124     9.348320     6.607718     0.126750
C     -2.944922     8.695841     6.776068    -0.155177
C     -4.668619     7.076345     6.158225     0.564207
C     10.275588     1.845840     4.858567    -0.143362
C      8.993133     2.195187     5.336679     0.343835
C      8.326584     1.224539     6.109404    -0.187634
C      8.922493     0.051064     6.508392    -0.140216
C     10.218279    -0.219237     6.119505     0.123934
C     10.860832     0.653671     5.284491    -0.164173
C     11.003462     2.640652     3.836685     0.536719
C     -0.230671     1.971941    14.599270     0.110171
C     -0.084044     3.526761    16.057176    -0.128002
C     -1.054548     3.804862    15.195227    -0.040134
C      1.493040     1.590968    16.383774    -0.089758
C      2.820812     2.308646    16.412394    -0.191269
C      9.971641     0.197941    10.861910    -0.134840
C      9.071786     0.653904    11.855172     0.340592
C      7.861328    -0.049782    11.984802    -0.160277
C      7.549390    -1.132466    11.180091    -0.142918
C      8.430581    -1.552612    10.227233     0.126749
C      9.610379    -0.900133    10.058883    -0.155176
C     11.334076     0.719363    10.676726     0.564203
C     -3.610131     5.949868    11.976384    -0.143363
C     -2.327676     5.600521    11.498272     0.343837
C     -1.661127     6.571169    10.725547    -0.187634
C     -2.257036     7.744644    10.326559    -0.140215
C     -3.552822     8.014945    10.715446     0.123934
C     -4.195375     7.142037    11.550460    -0.164172
C     -4.338005     5.155056    12.998266     0.536723
Br    11.086141    -0.151743     1.735010     0.053518
Br    -1.375188    10.589376     0.761445    -0.048608
Br    -4.420684     7.947451    15.099941     0.053519
Br     8.040645    -2.793668    16.073506    -0.048608
Br     5.290439    -0.833031     7.656031    -0.048602
Br     4.420502     9.908088     6.682465     0.053498
Br     1.375018     8.628739     9.178920    -0.048603
Br     2.244955    -2.112380    10.152486     0.053498
N      1.163756     4.787826     5.860246    -0.257857
N     -0.449306     4.302536     7.262598     0.085884
N      5.501701     3.007882    10.974705    -0.257855
N      7.114763     3.493172     9.572353     0.085884
N      7.829311     4.968519     2.557229    -0.257821
N      6.216247     5.453809     1.154878     0.085772
N     -1.163854     2.827189    14.277722    -0.257822
N      0.449210     2.341899    15.680073     0.085772
O      5.549269     7.429363     4.826749    -0.425428
O      3.785307     6.176735     5.210417    -0.486198
O      1.741385     6.410548     3.294095    -0.446964
O      1.545174     3.622262     2.994769    -0.472649
O      1.214443     2.192251     1.427604    -0.421813
O      4.023156     3.622936     4.247458    -0.435665
O      1.116188     0.366345    12.008202    -0.425435
O      2.880150     1.618973    11.624534    -0.486195
O      4.924072     1.385160    13.540856    -0.446960
O      5.120283     4.173446    13.840182    -0.472652
O      5.451014     5.603457    15.407347    -0.421823
O      2.642301     4.172772    12.587493    -0.435663
O      8.210699     6.134084     5.422706    -0.472642
O      7.879940     7.564094     6.989872    -0.421823
O     -2.642414     6.133410     4.170017    -0.435670
O     -1.116238     2.326982     3.590727    -0.425425
O     10.450882     3.579610     3.207058    -0.486183
O      8.406956     3.345798     5.123381    -0.446937
O     -1.545242     1.661624    11.412245    -0.472641
O     -1.214483     0.231614     9.845079    -0.421809
O      9.307871     1.662298    12.664934    -0.435672
O      7.781695     5.468726    13.244224    -0.425430
O     -3.785425     4.216098    13.627893    -0.486183
O     -1.741499     4.449910    11.711570    -0.446940

The following XYZ coordinates are in angstroms. Other properties are in atomic units.
The sperically averaged electron density of each atom fit to a function of the form exp(a - br)
eigen_1, eigen_2 and eigen_3 are the three eigenvalues of traceless quadrupole moment tensor
  atom number  atomic symbol              X              Y              Z     net charge C6 coefficient C8 coefficient C10 coefficient fluctuating dipole atomic polarizability isotropic forcefield polarizability              a              b squared Pearson coefficient          <r^3>          <r^4>         wp_QDO          m_QDO          q_QDO       dipole_x       dipole_y       dipole_z         dipole            Qxy            Qxz            Qyz     Q(x^2-y^2)  Q(3z^2 - R^2)        eigen_1        eigen_2        eigen_3 static polarizability      alpha(xx)      alpha(xy)      alpha(xz)      alpha(yy)      alpha(yz)      alpha(zz) atomic spin moment
            1             Zn       2.474072       4.862905       4.331633       0.882661      95.780021 0.18451465E+04  0.58465450E+05                                17.080054                           14.061452       0.405347       1.988595                    0.997313      46.181426     125.491241       0.481035       0.401847      -1.143464       0.023090       0.005129      -0.011987       0.026517       0.000353       0.088040      -0.010445       0.082535      -0.000700      -0.072184      -0.039109       0.111294             20.091058      19.002782      -1.916372      -6.054346      22.508407       2.680582      18.761984           0.116468
            2             Zn       4.191385       2.932803      12.503318       0.882656      95.780437 0.18451557E+04  0.58465838E+05                                17.080126                           14.061508       0.405342       1.988592                    0.997313      46.181500     125.491685       0.481033       0.401848      -1.143462      -0.023092      -0.005129       0.011986       0.026518       0.000353       0.088037      -0.010448       0.082540      -0.000695      -0.072183      -0.039111       0.111294             20.091148      19.002859      -1.916391      -6.054383      22.508517       2.680611      18.762067           0.116462
            3             Zn       9.139622       4.893441       4.085843       0.882623      95.787735 0.18453251E+04  0.58472733E+05                                17.081144                           14.062288       0.405257       1.988545                    0.997311      46.183283     125.499488       0.481011       0.401856      -1.143453       0.023124      -0.005120       0.011987       0.026544      -0.000330      -0.088037      -0.010470       0.082524      -0.000818      -0.072201      -0.039086       0.111288             20.092424      19.004085       1.916678       6.054940      22.509994       2.680803      18.763193           0.116468
            4             Zn      -2.474165       2.902267      12.749108       0.882626      95.787217 0.18453138E+04  0.58472277E+05                                17.081080                           14.062241       0.405257       1.988546                    0.997311      46.183152     125.498965       0.481012       0.401856      -1.143454      -0.023123       0.005119      -0.011988       0.026544      -0.000331      -0.088037      -0.010468       0.082523      -0.000818      -0.072201      -0.039086       0.111288             20.092342      19.004014       1.916662       6.054911      22.509890       2.680782      18.763122           0.116465
            5              H       0.779799       8.371829       2.057231       0.122099       1.068015 0.80068110E+01  0.79653640E+02                                 1.806163                            1.715690      -1.292159       2.271400                    0.993581       3.770865      11.089416       0.446592       1.378636      -0.686839      -0.031292      -0.008285      -0.006355       0.032988       0.009199       0.004429      -0.005011       0.005454      -0.017440      -0.012936       0.000416       0.012520              1.831553       2.237621       0.084602       0.208391       1.542415       0.021636       1.714623          -0.000048
            6              H       1.790282      10.312789       1.380466       0.107318       1.133845 0.82627407E+01  0.83563692E+02                                 1.924033                            1.773566      -1.592466       2.115065                    0.990773       4.194329      12.790635       0.424239       1.427584      -0.675049      -0.013963       0.020265      -0.019725       0.031539       0.000454       0.002229      -0.002847      -0.002990       0.006334      -0.004050      -0.000535       0.004586              2.006814       1.823635      -0.414057       0.302929       2.195676      -0.480299       2.001132          -0.000681
            7              H       5.052407       9.311433       3.425913       0.134173       1.332479 0.10592115E+02  0.11215356E+03                                 2.049987                            1.944983      -1.426678       2.219709                    0.992787       3.773749      11.169023       0.431912       1.339307      -0.697097       0.040097       0.009998       0.009690       0.042445       0.009123       0.000200       0.004288       0.022713      -0.034078      -0.014338      -0.005992       0.020330              2.071624       2.480962       0.187121       0.338852       1.939342       0.061553       1.794569           0.000474
            8              H       0.061287       3.150870       5.708732       0.106117       1.210814 0.87817300E+01  0.87598580E+02                                 1.821327                            1.692496      -1.091920       2.356237                    0.997440       3.498255       9.637543       0.501976       1.223225      -0.722270      -0.003098      -0.041743      -0.032053       0.052720       0.005103      -0.014048       0.007824      -0.016884      -0.015153      -0.022061       0.007874       0.014187              1.845873       1.567812       0.256343       0.061686       2.164686       0.519775       1.805122           0.000149
            9              H      -0.178700       6.010085       8.363604       0.117300       1.037733 0.72104342E+01  0.69904442E+02                                 1.770348                            1.626986      -1.178882       2.317314                    0.995728       3.723710      10.824392       0.458908       1.376694      -0.686809      -0.006138       0.025762       0.028108       0.038619       0.010574      -0.010495       0.009690      -0.017770      -0.005626      -0.022211       0.005869       0.016342              1.834347       1.545408      -0.108125      -0.348670       1.702603       0.505106       2.255030           0.000110
           10              H       1.585003       6.527860       6.804687       0.106653       1.202073 0.86943396E+01  0.88063799E+02                                 1.935860                            1.777260      -1.242019       2.291199                    0.994212       3.807710      11.203391       0.443863       1.362375      -0.690673       0.026447       0.034943       0.002097       0.043873       0.008597      -0.007699       0.007182      -0.012248      -0.004784      -0.016693       0.004450       0.012243              2.005155       2.054956       0.637755      -0.117912       2.345370      -0.012375       1.615137           0.000087
           11              H      -1.609099       2.690653       7.533641       0.113452       1.019568 0.79580510E+01  0.78249408E+02                                 1.697629                            1.666616      -0.887388       2.456202                    0.997294       3.539415      10.010669       0.475922       1.308867      -0.702913      -0.010106      -0.030675      -0.011305       0.034218       0.004044      -0.007823       0.005558      -0.004066      -0.019236      -0.013786       0.005962       0.007825              1.699261       1.499912       0.187542       0.022817       1.993024       0.300066       1.604847           0.000026
           12              H      -1.203842       3.387347       8.878753       0.123703       1.036900 0.79728502E+01  0.78301482E+02                                 1.712121                            1.664942      -0.813349       2.499584                    0.998692       3.446396       9.689179       0.478337       1.303814      -0.704760       0.007748      -0.006102       0.036719       0.038020       0.002212       0.004670      -0.003486       0.012914       0.006378      -0.009555       0.000843       0.008711              1.735139       1.521392       0.000414       0.154784       1.423985      -0.204020       2.260039          -0.000131
           13              H      -2.695605       5.161393       8.355186       0.100655       0.928573 0.72882947E+01  0.70574793E+02                                 1.624543                            1.617859      -0.905325       2.431792                    0.996336       3.722418      10.677913       0.469673       1.346750      -0.693281       0.001048       0.021566       0.014137       0.025808      -0.002244      -0.002384       0.004155      -0.000324      -0.023271      -0.009278       0.001710       0.007568              1.621656       1.469316       0.173713       0.012757       1.890258       0.246162       1.505394           0.000415
           14              H      -3.158185       4.357220       7.089198       0.096844       0.956160 0.74876873E+01  0.73307795E+02                                 1.678349                            1.656280      -1.178112       2.307687                    0.993021       3.900443      11.407804       0.455357       1.373888      -0.686902      -0.012072      -0.002712      -0.023505       0.026563      -0.001811      -0.000789      -0.000470       0.008045       0.018860      -0.007583       0.001180       0.006403              1.688075       1.541497       0.019831       0.237336       1.380734      -0.068705       2.141995           0.000029
           15              H       6.080290       2.179355       4.215472       0.136533       0.946998 0.66746770E+01  0.63497735E+02                                 1.678450                            1.575121      -1.089360       2.379586                    0.996669       3.527023      10.168927       0.461902       1.393891      -0.684417       0.022503       0.012612       0.024724       0.035731      -0.007687       0.006423       0.008942       0.005044       0.000236      -0.015775       0.007720       0.008055              1.727736       1.905285       0.103663       0.534607       1.435163       0.144054       1.842760           0.000034
           16              H       6.593554       0.388294       2.870359       0.122730       0.977039 0.68532822E+01  0.65327110E+02                                 1.686618                            1.576589      -0.964960       2.432681                    0.997856       3.479504       9.891995       0.472434       1.360097      -0.691808       0.035258      -0.016454       0.006525       0.039452      -0.006629       0.008454       0.004839       0.011953      -0.022898      -0.015041       0.000552       0.014489              1.744613       2.080833      -0.496345       0.125548       1.736835      -0.017405       1.416170          -0.000484
           17              H       3.136800       0.773196       0.976427       0.117105       1.342494 0.10594982E+02  0.11341215E+03                                 2.112308                            1.979066      -1.661057       2.082875                    0.991618       4.269452      13.162241       0.412757       1.386283      -0.683677      -0.022425      -0.011803      -0.018612       0.031442       0.006781      -0.001735      -0.003050      -0.005976      -0.003784      -0.006789      -0.002423       0.009212              2.146323       2.139032       0.083384       0.452501       1.880376       0.309345       2.419562           0.001331
           18              H       5.885658      -0.576121      14.777720       0.122098       1.068018 0.80068373E+01  0.79653965E+02                                 1.806166                            1.715693      -1.292159       2.271399                    0.993581       3.770871      11.089437       0.446591       1.378635      -0.686839       0.031292       0.008285       0.006355       0.032988       0.009199       0.004429      -0.005011       0.005455      -0.017439      -0.012936       0.000416       0.012520              1.831556       2.237625       0.084602       0.208392       1.542417       0.021636       1.714625          -0.000049
           19              H       4.875175      -2.517081      15.454485       0.107318       1.133847 0.82627617E+01  0.83563954E+02                                 1.924035                            1.773567      -1.592465       2.115065                    0.990773       4.194333      12.790649       0.424239       1.427583      -0.675049       0.013963      -0.020265       0.019725       0.031539       0.000453       0.002229      -0.002847      -0.002989       0.006334      -0.004050      -0.000535       0.004586              2.006817       1.823637      -0.414059       0.302930       2.195679      -0.480300       2.001134          -0.000681
           20              H       1.613050      -1.515725      13.409038       0.134173       1.332488 0.10592199E+02  0.11215464E+03                                 2.049991                            1.944987      -1.426686       2.219704                    0.992787       3.773762      11.169056       0.431913       1.339302      -0.697098      -0.040096      -0.009998      -0.009690       0.042445       0.009123       0.000200       0.004288       0.022713      -0.034078      -0.014339      -0.005992       0.020330              2.071629       2.480968       0.187122       0.338853       1.939346       0.061553       1.794572           0.000474
           21              H       6.604170       4.644838      11.126219       0.106117       1.210818 0.87817685E+01  0.87599073E+02                                 1.821332                            1.692500      -1.091923       2.356236                    0.997440       3.498262       9.637573       0.501975       1.223226      -0.722270       0.003098       0.041743       0.032053       0.052720       0.005103      -0.014047       0.007824      -0.016883      -0.015152      -0.022061       0.007874       0.014187              1.845879       1.567816       0.256344       0.061687       2.164693       0.519778       1.805127           0.000150
           22              H       6.844157       1.785623       8.471347       0.117300       1.037731 0.72104107E+01  0.69904153E+02                                 1.770345                            1.626983      -1.178877       2.317317                    0.995728       3.723703      10.824365       0.458908       1.376694      -0.686809       0.006138      -0.025762      -0.028108       0.038619       0.010574      -0.010495       0.009690      -0.017770      -0.005626      -0.022211       0.005869       0.016342              1.834344       1.545405      -0.108125      -0.348669       1.702600       0.505105       2.255026           0.000110
           23              H       5.080454       1.267848      10.030264       0.106653       1.202072 0.86943307E+01  0.88063688E+02                                 1.935860                            1.777259      -1.242017       2.291200                    0.994212       3.807707      11.203381       0.443863       1.362375      -0.690673      -0.026447      -0.034943      -0.002097       0.043873       0.008597      -0.007698       0.007182      -0.012248      -0.004784      -0.016693       0.004450       0.012243              2.005154       2.054955       0.637755      -0.117912       2.345370      -0.012375       1.615137           0.000087
           24              H       8.274556       5.105055       9.301310       0.113453       1.019565 0.79580209E+01  0.78249029E+02                                 1.697625                            1.666612      -0.887382       2.456205                    0.997294       3.539408      10.010640       0.475923       1.308866      -0.702913       0.010106       0.030675       0.011305       0.034218       0.004044      -0.007823       0.005558      -0.004066      -0.019236      -0.013786       0.005962       0.007825              1.699257       1.499908       0.187542       0.022817       1.993018       0.300065       1.604843           0.000027
           25              H       7.869299       4.408361       7.956198       0.123704       1.036900 0.79728510E+01  0.78301490E+02                                 1.712121                            1.664941      -0.813349       2.499585                    0.998692       3.446396       9.689178       0.478337       1.303814      -0.704760      -0.007748       0.006102      -0.036719       0.038020       0.002212       0.004670      -0.003486       0.012914       0.006378      -0.009555       0.000844       0.008711              1.735138       1.521392       0.000414       0.154784       1.423985      -0.204020       2.260038          -0.000131
           26              H       9.361062       2.634315       8.479765       0.100655       0.928573 0.72882965E+01  0.70574820E+02                                 1.624544                            1.617860      -0.905326       2.431792                    0.996336       3.722419      10.677919       0.469673       1.346750      -0.693281      -0.001048      -0.021566      -0.014136       0.025808      -0.002244      -0.002384       0.004155      -0.000324      -0.023271      -0.009278       0.001710       0.007568              1.621657       1.469317       0.173713       0.012757       1.890259       0.246162       1.505395           0.000414
           27              H       9.823642       3.438488       9.745753       0.096844       0.956158 0.74876679E+01  0.73307558E+02                                 1.678347                            1.656279      -1.178109       2.307688                    0.993021       3.900437      11.407783       0.455357       1.373888      -0.686902       0.012072       0.002712       0.023505       0.026563      -0.001810      -0.000789      -0.000470       0.008045       0.018860      -0.007583       0.001180       0.006403              1.688073       1.541495       0.019831       0.237336       1.380733      -0.068705       2.141992           0.000029
           28              H       0.585167       5.616353      12.619479       0.136534       0.946999 0.66746957E+01  0.63497992E+02                                 1.678456                            1.575126      -1.089375       2.379579                    0.996668       3.527033      10.168980       0.461899       1.393895      -0.684416      -0.022503      -0.012612      -0.024724       0.035731      -0.007687       0.006423       0.008942       0.005044       0.000235      -0.015775       0.007720       0.008055              1.727742       1.905293       0.103663       0.534610       1.435167       0.144055       1.842767           0.000034
           29              H       0.071903       7.407414      13.964592       0.122730       0.977032 0.68532178E+01  0.65326348E+02                                 1.686611                            1.576583      -0.964952       2.432686                    0.997856       3.479489       9.891943       0.472435       1.360099      -0.691808      -0.035259       0.016454      -0.006526       0.039452      -0.006629       0.008454       0.004839       0.011953      -0.022898      -0.015041       0.000552       0.014489              1.744605       2.080822      -0.496340       0.125547       1.736828      -0.017405       1.416165          -0.000484
           30              H       3.528657       7.022512      15.858524       0.117105       1.342509 0.10595136E+02  0.11341421E+03                                 2.112322                            1.979079      -1.661072       2.082866                    0.991618       4.269488      13.162378       0.412757       1.386281      -0.683677       0.022424       0.011804       0.018613       0.031442       0.006782      -0.001735      -0.003050      -0.005978      -0.003782      -0.006791      -0.002423       0.009213              2.146338       2.139046       0.083384       0.452503       1.880389       0.309348       2.419579           0.001331
           31              H       6.726816       6.605476       2.708744       0.106096       1.210876 0.87822602E+01  0.87604755E+02                                 1.821348                            1.692516      -1.091817       2.356271                    0.997441       3.498326       9.637631       0.501989       1.223180      -0.722280      -0.003095       0.041755       0.032055       0.052732      -0.005107       0.014054       0.007821      -0.016874      -0.015147      -0.022066       0.007885       0.014181              1.845894       1.567833      -0.256351      -0.061692       2.164702       0.519785       1.805148           0.000149
           32              H       6.486883       3.746260       0.053872       0.117307       1.037703 0.72101444E+01  0.69900698E+02                                 1.770290                            1.626935      -1.178817       2.317335                    0.995730       3.723606      10.823900       0.458924       1.376663      -0.686815      -0.006134      -0.025769      -0.028098       0.038616      -0.010576       0.010495       0.009687      -0.017767      -0.005633      -0.022211       0.005870       0.016341              1.834284       1.545349       0.108120       0.348645       1.702548       0.505089       2.254954           0.000110
           33              H       8.250589       3.228486       1.612788       0.106699       1.201984 0.86936573E+01  0.88056279E+02                                 1.935876                            1.777274      -1.242499       2.291026                    0.994207       3.807626      11.203570       0.443824       1.362503      -0.690648       0.026430      -0.034928      -0.002089       0.043851      -0.008596       0.007701       0.007184      -0.012250      -0.004786      -0.016695       0.004452       0.012244              2.005172       2.054988      -0.637764       0.117913       2.345378      -0.012375       1.615151           0.000087
           34              H       5.056429       7.065693       0.883835       0.113441       1.019620 0.79585632E+01  0.78255786E+02                                 1.697693                            1.666674      -0.887353       2.456203                    0.997292       3.539528      10.011109       0.475912       1.308874      -0.702912      -0.010110       0.030673       0.011303       0.034217      -0.004040       0.007824       0.005557      -0.004071      -0.019237      -0.013786       0.005962       0.007824              1.699327       1.499970      -0.187566      -0.022826       1.993106       0.300088       1.604903           0.000027
           35              H       5.461702       2.447724      16.373673       0.123700       1.036999 0.79738380E+01  0.78314039E+02                                 1.712264                            1.665070      -0.813483       2.499516                    0.998690       3.446627       9.690179       0.478305       1.303854      -0.704751       0.007746       0.006100      -0.036716       0.038017      -0.002210      -0.004670      -0.003489       0.012912       0.006370      -0.009554       0.000844       0.008710              1.735288       1.521512      -0.000415      -0.154806       1.424087      -0.204051       2.260266          -0.000131
           36              H       3.969965       4.594952       0.062289       0.100660       0.928543 0.72879495E+01  0.70570249E+02                                 1.624478                            1.617797      -0.905251       2.431826                    0.996340       3.722252      10.677165       0.469695       1.346709      -0.693290       0.001056      -0.021565      -0.014136       0.025807       0.002247       0.002387       0.004155      -0.000325      -0.023267      -0.009277       0.001707       0.007571              1.621591       1.469266      -0.173708      -0.012760       1.890176       0.246146       1.505332           0.000414
           37              H       3.507367       5.399126       1.328278       0.096845       0.956175 0.74878388E+01  0.73309611E+02                                 1.678362                            1.656292      -1.178156       2.307670                    0.993021       3.900474      11.407901       0.455358       1.373880      -0.686904      -0.012078       0.002710       0.023504       0.026564       0.001807       0.000787      -0.000472       0.008039       0.018867      -0.007580       0.001176       0.006405              1.688088       1.541517      -0.019829      -0.237344       1.380741      -0.068712       2.142006           0.000029
           38              H      -0.585303       7.576991       4.202004       0.136552       0.947027 0.66749761E+01  0.63502006E+02                                 1.678562                            1.575213      -1.089417       2.379565                    0.996666       3.527190      10.169896       0.461858       1.393991      -0.684397       0.022507      -0.012618      -0.024718       0.035732       0.007684      -0.006420       0.008937       0.005042       0.000232      -0.015768       0.007716       0.008052              1.727856       1.905438      -0.103676      -0.534678       1.435242       0.144068       1.842890           0.000034
           39              H      -0.072073       9.368051       5.547116       0.122762       0.976930 0.68522570E+01  0.65314051E+02                                 1.686403                            1.576404      -0.964783       2.432763                    0.997861       3.479124       9.890248       0.472499       1.359980      -0.691832       0.035265       0.016442      -0.006522       0.039453       0.006625      -0.008451       0.004834       0.011949      -0.022892      -0.015033       0.000550       0.014484              1.744382       2.080523       0.496244      -0.125516       1.736615      -0.017398       1.416007          -0.000485
           40              H      -3.528827       8.983149       7.441048       0.117107       1.342546 0.10595477E+02  0.11341883E+03                                 2.112361                            1.979111      -1.661086       2.082856                    0.991617       4.269556      13.162662       0.412753       1.386280      -0.683677      -0.022423       0.011804       0.018611       0.031441      -0.006781       0.001734      -0.003047      -0.005975      -0.003779      -0.006789      -0.002420       0.009209              2.146379       2.139089      -0.083388      -0.452524       1.880421       0.309360       2.419626           0.001331
           41              H       7.445397       1.384516       6.360244       0.122111       1.067930 0.80061045E+01  0.79645601E+02                                 1.806145                            1.715677      -1.291989       2.271482                    0.993582       3.770805      11.089508       0.446565       1.378735      -0.686820      -0.031292       0.008284       0.006352       0.032987      -0.009200      -0.004431      -0.005011       0.005446      -0.017441      -0.012936       0.000416       0.012520              1.831534       2.237583      -0.084591      -0.208386       1.542407       0.021634       1.714613          -0.000048
           42              H       8.455908      -0.556444       7.037010       0.107313       1.133841 0.82627065E+01  0.83563162E+02                                 1.924020                            1.773556      -1.592436       2.115077                    0.990774       4.194311      12.790517       0.424243       1.427574      -0.675051      -0.013962      -0.020267       0.019729       0.031543      -0.000454      -0.002228      -0.002848      -0.002992       0.006327      -0.004050      -0.000534       0.004585              2.006801       1.823618       0.414046      -0.302921       2.195664      -0.480295       2.001122          -0.000681
           43              H      11.718024       0.444912       4.991563       0.134165       1.332545 0.10592967E+02  0.11216724E+03                                 2.050254                            1.945219      -1.426467       2.219809                    0.992789       3.773962      11.170666       0.431824       1.339524      -0.697054       0.040099      -0.009995      -0.009693       0.042447      -0.009119      -0.000202       0.004287       0.022719      -0.034069      -0.014335      -0.005993       0.020329              2.071899       2.481331      -0.187163      -0.338930       1.939583       0.061562       1.794784           0.000475
           44              H      -0.061359       1.190232      14.126207       0.106096       1.210877 0.87822685E+01  0.87604863E+02                                 1.821349                            1.692517      -1.091817       2.356270                    0.997441       3.498328       9.637639       0.501989       1.223181      -0.722280       0.003095      -0.041755      -0.032055       0.052732      -0.005107       0.014054       0.007821      -0.016874      -0.015146      -0.022066       0.007885       0.014181              1.845895       1.567834      -0.256352      -0.061692       2.164703       0.519785       1.805149           0.000149
           45              H       0.178574       4.049448      16.781079       0.117307       1.037704 0.72101480E+01  0.69900737E+02                                 1.770289                            1.626935      -1.178817       2.317335                    0.995730       3.723607      10.823901       0.458924       1.376662      -0.686815       0.006134       0.025769       0.028098       0.038616      -0.010576       0.010495       0.009687      -0.017767      -0.005633      -0.022211       0.005870       0.016341              1.834284       1.545349       0.108120       0.348645       1.702547       0.505089       2.254954           0.000110
           46              H      -1.585132       4.567222      15.222163       0.106699       1.201985 0.86936603E+01  0.88056306E+02                                 1.935875                            1.777273      -1.242499       2.291026                    0.994207       3.807626      11.203565       0.443825       1.362501      -0.690648      -0.026430       0.034928       0.002089       0.043851      -0.008596       0.007701       0.007184      -0.012250      -0.004786      -0.016695       0.004452       0.012244              2.005171       2.054987      -0.637764       0.117913       2.345377      -0.012375       1.615150           0.000087
           47              H       1.609028       0.730015      15.951116       0.113440       1.019621 0.79585744E+01  0.78255925E+02                                 1.697694                            1.666675      -0.887355       2.456202                    0.997292       3.539530      10.011117       0.475911       1.308874      -0.702911       0.010110      -0.030672      -0.011303       0.034217      -0.004040       0.007824       0.005557      -0.004071      -0.019237      -0.013786       0.005962       0.007824              1.699328       1.499971      -0.187566      -0.022826       1.993108       0.300089       1.604905           0.000026
           48              H       1.203755       5.347984       0.461278       0.123700       1.037000 0.79738471E+01  0.78314154E+02                                 1.712265                            1.665072      -0.813484       2.499515                    0.998690       3.446629       9.690188       0.478305       1.303855      -0.704751      -0.007746      -0.006100       0.036716       0.038017      -0.002210      -0.004670      -0.003489       0.012912       0.006371      -0.009554       0.000843       0.008711              1.735290       1.521513      -0.000415      -0.154806       1.424088      -0.204052       2.260268          -0.000131
           49              H       2.695492       3.200756      16.772662       0.100660       0.928544 0.72879614E+01  0.70570397E+02                                 1.624479                            1.617798      -0.905254       2.431824                    0.996340       3.722257      10.677184       0.469695       1.346709      -0.693290      -0.001056       0.021565       0.014136       0.025807       0.002247       0.002387       0.004155      -0.000325      -0.023268      -0.009277       0.001707       0.007571              1.621592       1.469267      -0.173708      -0.012760       1.890177       0.246147       1.505333           0.000415
           50              H       3.158090       2.396582      15.506673       0.096845       0.956174 0.74878194E+01  0.73309365E+02                                 1.678359                            1.656290      -1.178150       2.307672                    0.993021       3.900468      11.407875       0.455359       1.373879      -0.686904       0.012078      -0.002710      -0.023504       0.026564       0.001808       0.000787      -0.000472       0.008039       0.018867      -0.007580       0.001176       0.006405              1.688085       1.541514      -0.019829      -0.237343       1.380739      -0.068712       2.142002           0.000029
           51              H       7.250760       0.218717      12.632947       0.136550       0.947029 0.66749879E+01  0.63502119E+02                                 1.678560                            1.575212      -1.089406       2.379570                    0.996667       3.527190      10.169882       0.461859       1.393987      -0.684398      -0.022507       0.012618       0.024718       0.035732       0.007684      -0.006420       0.008937       0.005042       0.000232      -0.015767       0.007715       0.008052              1.727855       1.905436      -0.103675      -0.534677       1.435241       0.144068       1.842888           0.000033
           52              H       6.737530      -1.572343      11.287835       0.122762       0.976939 0.68523402E+01  0.65315042E+02                                 1.686413                            1.576412      -0.964790       2.432757                    0.997861       3.479144       9.890320       0.472498       1.359979      -0.691832      -0.035265      -0.016442       0.006522       0.039452       0.006625      -0.008451       0.004834       0.011949      -0.022892      -0.015034       0.000550       0.014484              1.744393       2.080539       0.496250      -0.125518       1.736626      -0.017399       1.416014          -0.000484
           53              H      10.194284      -1.187441       9.393903       0.117107       1.342540 0.10595410E+02  0.11341791E+03                                 2.112354                            1.979104      -1.661073       2.082863                    0.991617       4.269538      13.162588       0.412754       1.386279      -0.683677       0.022424      -0.011804      -0.018611       0.031441      -0.006780       0.001733      -0.003046      -0.005973      -0.003781      -0.006788      -0.002420       0.009208              2.146372       2.139082      -0.083389      -0.452523       1.880414       0.309359       2.419619           0.001330
           54              H      -0.779940       6.411192      10.474707       0.122110       1.067929 0.80060940E+01  0.79645464E+02                                 1.806144                            1.715675      -1.291986       2.271483                    0.993582       3.770803      11.089497       0.446565       1.378735      -0.686820       0.031292      -0.008284      -0.006352       0.032987      -0.009200      -0.004431      -0.005010       0.005446      -0.017441      -0.012936       0.000416       0.012520              1.831533       2.237582      -0.084591      -0.208385       1.542405       0.021634       1.714611          -0.000048
           55              H      -1.790451       8.352152       9.797941       0.107313       1.133846 0.82627460E+01  0.83563654E+02                                 1.924024                            1.773559      -1.592438       2.115075                    0.990774       4.194320      12.790548       0.424243       1.427573      -0.675051       0.013962       0.020267      -0.019729       0.031543      -0.000454      -0.002228      -0.002848      -0.002992       0.006328      -0.004050      -0.000534       0.004585              2.006806       1.823622       0.414048      -0.302922       2.195669      -0.480297       2.001126          -0.000680
           56              H      -5.052567       7.350796      11.843388       0.134164       1.332567 0.10593183E+02  0.11217004E+03                                 2.050270                            1.945233      -1.426488       2.219796                    0.992789       3.773995      11.170770       0.431825       1.339516      -0.697056      -0.040099       0.009996       0.009692       0.042447      -0.009119      -0.000201       0.004287       0.022720      -0.034069      -0.014336      -0.005993       0.020329              2.071916       2.481353      -0.187165      -0.338935       1.939598       0.061563       1.794798           0.000475
           57              C       3.609993       7.910506       3.558909      -0.143377      38.857499 0.53110703E+03  0.13091629E+05                                 9.959151                            7.720955      -0.118198       1.943427                    0.999201      29.774453      86.875491       0.590341       0.420912      -1.064227       0.016154       0.042847      -0.015017       0.048190      -0.002646      -0.032706       0.005604      -0.018476      -0.019555      -0.039044       0.010466       0.028578             11.261662      11.151927       0.331551       3.237435      13.017203      -3.992530       9.615855           0.077219
           58              C       2.327544       7.561158       3.080796       0.343865      26.452704 0.32552086E+03  0.71535657E+04                                 7.969869                            6.253348       0.096902       2.066991                    0.999515      24.293068      68.600201       0.618707       0.450482      -1.038436      -0.039536      -0.046175       0.007380       0.061234       0.007936      -0.035512       0.014274       0.000974       0.079018      -0.041133      -0.007353       0.048486              8.902115       8.625472       0.836928       1.521795      11.316634      -2.745984       6.764240           0.039010
           59              C       1.660983       8.531807       2.308072      -0.187633      33.517965 0.47017086E+03  0.11323592E+05                                 9.118048                            7.301908      -0.029814       1.963862                    0.998685      30.381690      89.723882       0.598039       0.425254      -1.053833       0.011395       0.020572      -0.003292       0.023746       0.024322      -0.015994       0.027155       0.007129       0.010446      -0.045952       0.018195       0.027757             10.060625       9.409280       0.187157       1.435740      12.666479      -3.739436       8.106115           0.077138
           60              C       2.256875       9.705281       1.909083      -0.140196      32.662585 0.46626559E+03  0.11273670E+05                                 9.103639                            7.370407      -0.238921       1.890618                    0.998711      31.039853      93.667715       0.579820       0.436899      -1.040470      -0.004684      -0.024614       0.010613       0.027211      -0.025390      -0.016570       0.016512      -0.022812       0.115921      -0.047473      -0.003678       0.051150              9.871656      10.011928       0.721924       1.907184      11.715384      -2.996439       7.887657          -0.005834
           61              C       3.552655       9.975583       2.297971       0.123927      32.380071 0.45785786E+03  0.10907765E+05                                 9.027926                            7.327061      -0.041638       1.987730                    0.999587      27.454472      79.529875       0.584710       0.439704      -1.049508       0.015515       0.023640      -0.007959       0.029376       0.022186      -0.016147      -0.002000      -0.019202      -0.009930      -0.029011      -0.000532       0.029542              9.820377       9.883081       0.502334       2.368538      11.369353      -2.890330       8.208696           0.109294
           62              C       4.195219       9.102674       3.132984      -0.164192      34.037486 0.47444988E+03  0.11547626E+05                                 9.349830                            7.449548      -0.359519       1.842059                    0.999126      31.939443      97.417671       0.573724       0.438633      -1.037094      -0.012443      -0.024520       0.007219       0.028428      -0.003530      -0.029726       0.048774       0.067561       0.003626      -0.070567       0.009161       0.061406             10.247635       9.027839       0.113840       2.105478      13.300738      -3.678290       8.414329           0.002438
           63              C       4.337875       7.115693       4.580790       0.536737      24.510980 0.28282977E+03  0.60528398E+04                                 7.772267                            5.986306      -0.170423       1.980736                    0.999384      23.734037      68.033261       0.602349       0.475143      -1.015873       0.019274      -0.031211       0.049961       0.061981      -0.031417      -0.019902       0.044739      -0.054889       0.073169      -0.053914      -0.022073       0.075987              8.732158       9.967630       0.658598       1.582797       8.810483      -2.907923       7.418362          -0.006538
           64              C       0.230585       3.932579       6.181794       0.110111      23.774437 0.28578491E+03  0.60546604E+04                                 7.183124                            5.634577       0.612157       2.227814                    0.999898      24.794347      67.843060       0.693971       0.416595      -1.063234       0.021029       0.050972       0.001113       0.055150      -0.011366       0.023774       0.009024      -0.031391       0.041399      -0.038597       0.012392       0.026205              8.049436       8.058738       2.196089      -2.850093       7.844668       1.391095       8.244900           0.001713
           65              C       0.083928       5.487398       7.639701      -0.128064      30.088739 0.39815507E+03  0.91784879E+04                                 8.468139                            6.676596       0.371977       2.104133                    0.999242      28.677496      82.262303       0.632846       0.419845      -1.059547      -0.029355      -0.049761       0.002358       0.057823       0.026454      -0.022914       0.023211      -0.048918      -0.013543      -0.053243       0.010778       0.042465              9.516520       9.116548       1.883417      -3.836094       8.705226       1.775769      10.727786           0.003144
           66              C       1.054432       5.765500       6.777751      -0.040041      29.579658 0.38097981E+03  0.87448013E+04                                 8.486185                            6.607492       0.033370       1.990249                    0.999642      28.869656      84.468158       0.620948       0.429737      -1.046346       0.024964      -0.049314      -0.053396       0.076852       0.012866       0.001891       0.014927      -0.019932      -0.038719      -0.019987      -0.007799       0.027786              9.592159       9.900689       3.167257      -3.618159       9.627029       0.624408       9.248758           0.002642
           67              C      -1.493126       3.551606       7.966299      -0.089817      24.566406 0.36011437E+03  0.81033025E+04                                 7.419995                            6.338028       0.064632       2.050363                    0.997520      26.990094      76.725639       0.650707       0.418311      -1.059527      -0.013088       0.075638      -0.028935       0.082035       0.028905      -0.034392      -0.011725       0.033249      -0.080150      -0.043040      -0.018206       0.061246              8.306099      10.755446       1.565852      -2.377116       6.601211      -1.103220       7.561641           0.000209
           68              C      -2.820909       4.269284       7.994918      -0.191257      25.557679 0.43279212E+03  0.10229606E+05                                 7.696271                            6.998056      -0.182893       1.939540                    0.997345      29.452615      86.717385       0.610689       0.424333      -1.052354       0.001993      -0.078843       0.051604       0.094251      -0.016104      -0.016900      -0.007454       0.061832      -0.083861      -0.037883      -0.013709       0.051591              8.349308      10.905910       1.063123      -2.085559       6.382593      -0.719400       7.759419           0.000727
           69              C       3.359416       2.158579       2.444435      -0.134829      37.977609 0.49509214E+03  0.11940486E+05                                 9.702365                            7.364581       0.073083       2.012240                    0.999454      28.758652      81.853226       0.618200       0.410810      -1.075285       0.009085      -0.047208      -0.014191       0.050125       0.003268      -0.026131      -0.005436      -0.044154       0.014273      -0.039786       0.013548       0.026238             11.245124      14.132217      -4.272498       0.968029      10.797376       3.278529       8.805779           0.070520
           70              C       4.259259       2.614542       3.437697       0.340592      27.653873 0.33170507E+03  0.73138964E+04                                 8.198253                            6.300750       0.001016       2.031044                    0.999301      24.427093      68.788028       0.618936       0.448811      -1.040815      -0.002236       0.043817       0.051565       0.067705       0.026211      -0.020209      -0.006054      -0.025325       0.016567      -0.036897       0.001296       0.035601              9.296047      10.283194      -3.355856       0.905843       9.968420       2.928903       7.636529           0.031398
           71              C       5.469729       1.910856       3.567326      -0.160251      33.896374 0.46425431E+03  0.11144618E+05                                 9.261065                            7.318717      -0.081813       1.956233                    0.998284      29.891121      88.101643       0.589728       0.432658      -1.049402       0.008976      -0.015746      -0.011157       0.021283       0.022107      -0.005919       0.014914      -0.020200       0.004832      -0.030659       0.003280       0.027378             10.397009      11.845742      -3.625909       1.644208      10.868336       2.624747       8.476948           0.083064
           72              C       5.781686       0.828172       2.762615      -0.142895      32.385575 0.45422127E+03  0.10871383E+05                                 8.960380                            7.226306      -0.037298       1.956807                    0.999366      30.380790      90.141198       0.593598       0.431118      -1.047728      -0.006210       0.019782       0.026172       0.033389      -0.003519      -0.001301      -0.024978       0.028009      -0.074838      -0.040957       0.013941       0.027016              9.772069       9.988861      -2.479462       1.796326      10.361977       3.001409       8.965369          -0.014524
           73              C       4.900506       0.408025       1.809757       0.126746      34.137756 0.45532815E+03  0.10857414E+05                                 9.406279                            7.341271      -0.241763       1.921509                    0.999256      27.770483      81.088655       0.578702       0.443863      -1.044636      -0.000800      -0.042348      -0.014925       0.044909      -0.006974      -0.014077       0.031577      -0.041135       0.004845      -0.030219      -0.016260       0.046478             10.644624      11.703512      -3.676273       1.790448      10.980419       2.704005       9.249940           0.093214
           74              C       3.720699       1.060505       1.641408      -0.155171      35.567565 0.47169941E+03  0.11471366E+05                                 9.685146                            7.454923      -0.384935       1.840662                    0.998548      31.700512      96.852466       0.570038       0.441827      -1.034551      -0.024236       0.015653       0.034649       0.045088       0.057893      -0.026035      -0.045770      -0.015541       0.054003      -0.069130      -0.018759       0.087889             11.014663      12.209754      -4.741048       0.567803      11.548164       3.149892       9.286071          -0.000872
           75              C       1.996973       2.680000       2.259250       0.564180      23.039007 0.25808424E+03  0.53884764E+04                                 7.453516                            5.711151      -0.078933       2.029675                    0.999504      22.608284      63.632120       0.618991       0.473933      -1.018368      -0.057938       0.009071       0.017828       0.061294       0.014535      -0.045429      -0.065256      -0.050373       0.032342      -0.069745      -0.025183       0.094928              8.450779      10.595312      -2.421984       0.254959       7.883063       2.418508       6.873961          -0.007476
           76              C       3.055464      -0.114798      13.276042      -0.143375      38.857341 0.53110445E+03  0.13091550E+05                                 9.959128                            7.720939      -0.118197       1.943428                    0.999201      29.774365      86.875178       0.590342       0.420912      -1.064227      -0.016152      -0.042847       0.015017       0.048190      -0.002647      -0.032708       0.005606      -0.018477      -0.019550      -0.039045       0.010464       0.028581             11.261635      11.151905       0.331549       3.237428      13.017169      -3.992516       9.615831           0.077222
           77              C       4.337913       0.234550      13.754155       0.343865      26.452622 0.32551966E+03  0.71535333E+04                                 7.969861                            6.253342       0.096893       2.066990                    0.999515      24.293006      68.600021       0.618706       0.450483      -1.038436       0.039535       0.046173      -0.007380       0.061232       0.007936      -0.035514       0.014276       0.000974       0.079023      -0.041134      -0.007354       0.048488              8.902107       8.625466       0.836924       1.521796      11.316622      -2.745980       6.764232           0.039009
           78              C       5.004474      -0.736099      14.526879      -0.187632      33.517894 0.47016965E+03  0.11323557E+05                                 9.118046                            7.301907      -0.029820       1.963860                    0.998685      30.381646      89.723790       0.598038       0.425255      -1.053832      -0.011395      -0.020571       0.003292       0.023745       0.024320      -0.015995       0.027157       0.007129       0.010453      -0.045953       0.018195       0.027758             10.060622       9.409281       0.187155       1.435741      12.666475      -3.739433       8.106110           0.077141
           79              C       4.408582      -1.909573      14.925868      -0.140196      32.662525 0.46626442E+03  0.11273634E+05                                 9.103626                            7.370395      -0.238919       1.890619                    0.998711      31.039804      93.667510       0.579821       0.436899      -1.040470       0.004684       0.024614      -0.010613       0.027210      -0.025390      -0.016570       0.016513      -0.022811       0.115921      -0.047473      -0.003678       0.051151              9.871642      10.011917       0.721920       1.907183      11.715366      -2.996433       7.887642          -0.005835
           80              C       3.112802      -2.179875      14.536980       0.123929      32.379941 0.45785559E+03  0.10907700E+05                                 9.027917                            7.327053      -0.041644       1.987729                    0.999587      27.454390      79.529654       0.584709       0.439705      -1.049507      -0.015515      -0.023640       0.007959       0.029375       0.022184      -0.016149      -0.001997      -0.019203      -0.009922      -0.029013      -0.000527       0.029540              9.820366       9.883076       0.502331       2.368538      11.369336      -2.890325       8.208685           0.109300
           81              C       2.470238      -1.306966      13.701967      -0.164192      34.037426 0.47444882E+03  0.11547593E+05                                 9.349821                            7.449542      -0.359517       1.842060                    0.999126      31.939404      97.417526       0.573724       0.438633      -1.037094       0.012444       0.024518      -0.007218       0.028427      -0.003530      -0.029727       0.048775       0.067559       0.003630      -0.070568       0.009160       0.061408             10.247625       9.027834       0.113839       2.105478      13.300722      -3.678283       8.414320           0.002438
           82              C       2.327582       0.680015      12.254161       0.536736      24.511035 0.28283056E+03  0.60528617E+04                                 7.772282                            5.986317      -0.170422       1.980735                    0.999384      23.734079      68.033435       0.602348       0.475143      -1.015873      -0.019273       0.031212      -0.049961       0.061982      -0.031418      -0.019904       0.044742      -0.054890       0.073170      -0.053915      -0.022077       0.075992              8.732175       9.967648       0.658600       1.582800       8.810503      -2.907928       7.418375          -0.006538
           83              C       6.434872       3.863129      10.653157       0.110111      23.774433 0.28578479E+03  0.60546571E+04                                 7.183123                            5.634575       0.612163       2.227816                    0.999898      24.794344      67.843047       0.693971       0.416595      -1.063234      -0.021029      -0.050972      -0.001112       0.055150      -0.011366       0.023774       0.009024      -0.031391       0.041399      -0.038597       0.012392       0.026206              8.049434       8.058736       2.196088      -2.850092       7.844669       1.391098       8.244898           0.001713
           84              C       6.581529       2.308310       9.195250      -0.128064      30.088703 0.39815449E+03  0.91784704E+04                                 8.468132                            6.676591       0.371981       2.104135                    0.999242      28.677467      82.262186       0.632846       0.419845      -1.059547       0.029355       0.049761      -0.002358       0.057822       0.026454      -0.022914       0.023211      -0.048919      -0.013544      -0.053243       0.010778       0.042466              9.516512       9.116541       1.883415      -3.836090       8.705220       1.775769      10.727776           0.003143
           85              C       5.611025       2.030208      10.057200      -0.040041      29.579642 0.38097951E+03  0.87447921E+04                                 8.486181                            6.607488       0.033375       1.990250                    0.999642      28.869638      84.468076       0.620949       0.429737      -1.046346      -0.024963       0.049314       0.053396       0.076852       0.012866       0.001891       0.014927      -0.019932      -0.038718      -0.019987      -0.007799       0.027786              9.592154       9.900682       3.167254      -3.618155       9.627026       0.624411       9.248753           0.002642
           86              C       8.158583       4.244102       8.868652      -0.089817      24.566398 0.36011423E+03  0.81032981E+04                                 7.419992                            6.338026       0.064637       2.050364                    0.997520      26.990082      76.725580       0.650707       0.418311      -1.059527       0.013088      -0.075638       0.028935       0.082035       0.028905      -0.034392      -0.011726       0.033249      -0.080150      -0.043040      -0.018206       0.061246              8.306096      10.755443       1.565850      -2.377117       6.601206      -1.103219       7.561639           0.000210
           87              C       9.486366       3.526424       8.840033      -0.191258      25.557685 0.43279224E+03  0.10229609E+05                                 7.696273                            6.998058      -0.182894       1.939539                    0.997345      29.452617      86.717396       0.610688       0.424333      -1.052354      -0.001993       0.078843      -0.051604       0.094251      -0.016104      -0.016900      -0.007454       0.061832      -0.083861      -0.037883      -0.013708       0.051591              8.349310      10.905914       1.063124      -2.085561       6.382595      -0.719400       7.759421           0.000727
           88              C       3.306041       5.637129      14.390516      -0.134829      37.977952 0.49509688E+03  0.11940626E+05                                 9.702394                            7.364595       0.073087       2.012240                    0.999454      28.758857      81.853829       0.618202       0.410808      -1.075287      -0.009085       0.047210       0.014194       0.050128       0.003264      -0.026130      -0.005429      -0.044153       0.014265      -0.039784       0.013555       0.026229             11.245162      14.132268      -4.272517       0.968032      10.797411       3.278543       8.805806           0.070525
           89              C       2.406198       5.181166      13.397254       0.340590      27.654381 0.33171214E+03  0.73140884E+04                                 8.198321                            6.300795       0.001044       2.031046                    0.999301      24.427420      68.789036       0.618937       0.448808      -1.040818       0.002238      -0.043822      -0.051569       0.067711       0.026207      -0.020206      -0.006049      -0.025323       0.016565      -0.036893       0.001300       0.035593              9.296128      10.283284      -3.355891       0.905851       9.968507       2.928933       7.636592           0.031402
           90              C       1.195728       5.884852      13.267625      -0.160253      33.896661 0.46425892E+03  0.11144752E+05                                 9.261083                            7.318727      -0.081801       1.956235                    0.998284      29.891333      88.102247       0.589731       0.432655      -1.049404      -0.008979       0.015748       0.011157       0.021286       0.022103      -0.005914       0.014922      -0.020198       0.004828      -0.030656       0.003274       0.027382             10.397030      11.845772      -3.625914       1.644219      10.868351       2.624750       8.476966           0.083066
           91              C       0.883771       6.967536      14.072336      -0.142894      32.385809 0.45422526E+03  0.10871505E+05                                 8.960433                            7.226346      -0.037306       1.956802                    0.999366      30.380944      90.141859       0.593595       0.431119      -1.047727       0.006210      -0.019783      -0.026174       0.033391      -0.003520      -0.001300      -0.024978       0.028011      -0.074842      -0.040958       0.013940       0.027018              9.772128       9.988917      -2.479476       1.796338      10.362041       3.001432       8.965426          -0.014525
           92              C       1.764951       7.387683      15.025194       0.126746      34.137954 0.45533101E+03  0.10857494E+05                                 9.406280                            7.341267      -0.241745       1.921514                    0.999256      27.770612      81.088937       0.578705       0.443860      -1.044639       0.000799       0.042350       0.014925       0.044910      -0.006979      -0.014072       0.031585      -0.041135       0.004839      -0.030215      -0.016271       0.046486             10.644628      11.703517      -3.676279       1.790447      10.980426       2.704008       9.249940           0.093220
           93              C       2.944758       6.735203      15.193543      -0.155172      35.568042 0.47170661E+03  0.11471589E+05                                 9.685237                            7.454984      -0.384949       1.840653                    0.998548      31.700831      96.853783       0.570035       0.441828      -1.034550       0.024237      -0.015655      -0.034650       0.045090       0.057895      -0.026035      -0.045768      -0.015545       0.054006      -0.069132      -0.018758       0.087890             11.014772      12.209874      -4.741107       0.567801      11.548284       3.149932       9.286160          -0.000870
           94              C       4.668484       5.115708      14.575701       0.564188      23.039219 0.25808683E+03  0.53885446E+04                                 7.453556                            5.711177      -0.078908       2.029680                    0.999504      22.608439      63.632660       0.618990       0.473933      -1.018368       0.057939      -0.009072      -0.017829       0.061296       0.014538      -0.045430      -0.065261      -0.050378       0.032348      -0.069747      -0.025188       0.094935              8.450829      10.595382      -2.422008       0.254956       7.883109       2.418523       6.873995          -0.007476
           95              C       6.896128       5.823767       2.235681       0.110171      23.773925 0.28577669E+03  0.60544555E+04                                 7.183095                            5.634549       0.612121       2.227808                    0.999898      24.793930      67.842216       0.693961       0.416603      -1.063227       0.021015      -0.050974      -0.001110       0.055147       0.011345      -0.023767       0.009026      -0.031379       0.041391      -0.038577       0.012374       0.026203              8.049412       8.058765      -2.196101       2.850095       7.844572       1.391073       8.244899           0.001713
           96              C       6.749501       4.268947       0.777775      -0.128002      30.087054 0.39812768E+03  0.91776949E+04                                 8.467814                            6.676360       0.371911       2.104126                    0.999242      28.676522      82.258681       0.632858       0.419844      -1.059548      -0.029381       0.049838      -0.002311       0.057900      -0.026488       0.022889       0.023230      -0.048913      -0.013536      -0.053251       0.010757       0.042494              9.516135       9.116191      -1.883412       3.835832       8.704928       1.775694      10.727288           0.003143
           97              C       7.720005       3.990846       1.639724      -0.040134      29.580887 0.38100147E+03  0.87454019E+04                                 8.486328                            6.607594       0.033551       1.990291                    0.999642      28.870346      84.470016       0.620957       0.429726      -1.046355       0.024935       0.049321       0.053368       0.076828      -0.012866      -0.001927       0.014908      -0.019894      -0.038748      -0.019966      -0.007810       0.027776              9.592342       9.900973      -3.167413       3.618219       9.627179       0.624370       9.248875           0.002644
           98              C       5.172417       6.204740       0.451177      -0.089758      24.565189 0.36008844E+03  0.81025961E+04                                 7.419821                            6.337829       0.064552       2.050355                    0.997518      26.989326      76.723579       0.650711       0.418315      -1.059522      -0.013062      -0.075638       0.028961       0.082039      -0.028913       0.034408      -0.011715       0.033255      -0.080173      -0.043059      -0.018203       0.061262              8.305940      10.755215      -1.565836       2.377012       6.601060      -1.103199       7.561543           0.000210
           99              C       3.844645       5.487062       0.422557      -0.191268      25.557755 0.43279081E+03  0.10229514E+05                                 7.696134                            6.997922      -0.182690       1.939604                    0.997348      29.452202      86.714447       0.610714       0.424318      -1.052369       0.001984       0.078838      -0.051603       0.094246       0.016113       0.016916      -0.007451       0.061834      -0.083799      -0.037879      -0.013714       0.051593              8.349186      10.905891      -1.063076       2.085496       6.382426      -0.719383       7.759240           0.000727
          100              C      -3.306184       7.597767       5.973041      -0.134834      37.977891 0.49509487E+03  0.11940565E+05                                 9.702383                            7.364582       0.073074       2.012238                    0.999455      28.758799      81.853602       0.618202       0.410808      -1.075286       0.009133       0.047223       0.014188       0.050147      -0.003279       0.026148      -0.005427      -0.044220       0.014335      -0.039827       0.013571       0.026257             11.245140      14.132055       4.272441      -0.968036      10.797508       3.278636       8.805856           0.070531
          101              C      -2.406329       7.141804       4.979779       0.340589      27.654171 0.33170719E+03  0.73139525E+04                                 8.198273                            6.300744       0.001214       2.031099                    0.999300      24.427336      68.788681       0.618940       0.448807      -1.040818      -0.002224      -0.043818      -0.051561       0.067702      -0.026200       0.020210      -0.006050      -0.025283       0.016561      -0.036879       0.001291       0.035588              9.296084      10.283166       3.355840      -0.905884       9.968524       2.928944       7.636561           0.031403
          102              C      -1.195871       7.845490       4.850149      -0.160276      33.895707 0.46423963E+03  0.11144124E+05                                 9.260685                            7.318386      -0.081576       1.956306                    0.998286      29.890875      88.098958       0.589770       0.432633      -1.049422       0.008959       0.015757       0.011161       0.021286      -0.022091       0.005932       0.014916      -0.020207       0.004897      -0.030660       0.003300       0.027360             10.396590      11.845210       3.625655      -1.644246      10.867895       2.624669       8.476663           0.083062
          103              C      -0.883933       8.928174       5.654860      -0.142918      32.385860 0.45422658E+03  0.10871491E+05                                 8.960308                            7.226282      -0.037197       1.956832                    0.999366      30.380767      90.139697       0.593610       0.431110      -1.047738      -0.006265      -0.019804      -0.026177       0.033417       0.003509       0.001292      -0.024976       0.027952      -0.074779      -0.040935       0.013957       0.026978              9.771976       9.988576       2.479302      -1.796306      10.361976       3.001485       8.965375          -0.014524
          104              C      -1.765124       9.348320       6.607718       0.126750      34.137749 0.45532665E+03  0.10857373E+05                                 9.406294                            7.341276      -0.241880       1.921482                    0.999256      27.770446      81.088608       0.578700       0.443865      -1.044635      -0.000796       0.042341       0.014917       0.044899       0.006995       0.014063       0.031578      -0.041157       0.004822      -0.030203      -0.016285       0.046488             10.644652      11.703447       3.676304      -1.790410      10.980574       2.704047       9.249937           0.093223
          105              C      -2.944922       8.695841       6.776068      -0.155177      35.567003 0.47168769E+03  0.11471008E+05                                 9.685015                            7.454806      -0.384908       1.840670                    0.998547      31.700310      96.851510       0.570046       0.441824      -1.034552      -0.024244      -0.015650      -0.034648       0.045090      -0.057871       0.026042      -0.045778      -0.015548       0.053983      -0.069106      -0.018781       0.087887             11.014518      12.209452       4.740929      -0.567816      11.548113       3.149919       9.285988          -0.000874
          106              C      -4.668619       7.076345       6.158225       0.564207      23.039549 0.25809146E+03  0.53886683E+04                                 7.453639                            5.711244      -0.078882       2.029686                    0.999505      22.608615      63.633428       0.618984       0.473935      -1.018367      -0.057917      -0.009068      -0.017829       0.061274      -0.014540       0.045414      -0.065272      -0.050392       0.032422      -0.069737      -0.025210       0.094947              8.450907      10.595422       2.422016      -0.254965       7.883217       2.418581       6.874082          -0.007478
          107              C      10.275588       1.845840       4.858567      -0.143362      38.857555 0.53110858E+03  0.13091697E+05                                 9.959250                            7.721032      -0.118271       1.943408                    0.999200      29.774409      86.875895       0.590330       0.420919      -1.064221       0.016153      -0.042854       0.015024       0.048199       0.002660       0.032704       0.005590      -0.018444      -0.019572      -0.039034       0.010454       0.028580             11.261776      11.152115      -0.331613      -3.237479      13.017246      -3.992561       9.615968           0.077218
          108              C       8.993133       2.195187       5.336679       0.343835      26.453210 0.32552890E+03  0.71537875E+04                                 7.969978                            6.253428       0.096995       2.067018                    0.999515      24.293300      68.601110       0.618702       0.450483      -1.038436      -0.039526       0.046186      -0.007370       0.061235      -0.007916       0.035504       0.014281       0.000965       0.079025      -0.041118      -0.007366       0.048483              8.902245       8.625616      -0.836959      -1.521816      11.316758      -2.746045       6.764361           0.039006
          109              C       8.326584       1.224539       6.109404      -0.187634      33.519499 0.47019934E+03  0.11324510E+05                                 9.118523                            7.302280      -0.029907       1.963824                    0.998684      30.382620      89.729123       0.598002       0.425271      -1.053816       0.011431      -0.020592       0.003289       0.023780      -0.024332       0.016003       0.027169       0.007095       0.010347      -0.045968       0.018193       0.027775             10.061159       9.409726      -0.187162      -1.435796      12.667165      -3.739676       8.106585           0.077132
          110              C       8.922493       0.051064       6.508392      -0.140216      32.663682 0.46628611E+03  0.11274285E+05                                 9.103799                            7.370530      -0.239054       1.890569                    0.998711      31.040592      93.670284       0.579820       0.436894      -1.040473      -0.004709       0.024611      -0.010601       0.027207       0.025391       0.016542       0.016530      -0.022825       0.115918      -0.047472      -0.003676       0.051148              9.871833      10.012121      -0.721969      -1.907198      11.715572      -2.996500       7.887806          -0.005834
          111              C      10.218279      -0.219237       6.119505       0.123934      32.379807 0.45785444E+03  0.10907655E+05                                 9.027876                            7.327030      -0.041640       1.987738                    0.999587      27.454309      79.529111       0.584712       0.439703      -1.049509       0.015514      -0.023661       0.007995       0.029401      -0.022197       0.016143      -0.002006      -0.019208      -0.009920      -0.029015      -0.000538       0.029553              9.820308       9.883091      -0.502316      -2.368571      11.369147      -2.890305       8.208686           0.109287
          112              C      10.860832       0.653671       5.284491      -0.164173      34.036606 0.47443702E+03  0.11547209E+05                                 9.349467                            7.449260      -0.359495       1.842063                    0.999127      31.939027      97.415258       0.573758       0.438610      -1.037110      -0.012442       0.024491      -0.007218       0.028403       0.003532       0.029722       0.048770       0.067567       0.003604      -0.070565       0.009162       0.061402             10.247218       9.027718      -0.113970      -2.105462      13.299955      -3.678025       8.413982           0.002436
          113              C      11.003462       2.640652       3.836685       0.536719      24.511559 0.28283839E+03  0.60530749E+04                                 7.772386                            5.986397      -0.170222       1.980793                    0.999385      23.734446      68.034886       0.602344       0.475143      -1.015872       0.019268       0.031209      -0.049953       0.061972       0.031433       0.019915       0.044742      -0.054874       0.073152      -0.053918      -0.022081       0.075998              8.732292       9.967770      -0.658648      -1.582796       8.810626      -2.907975       7.418480          -0.006540
          114              C      -0.230671       1.971941      14.599270       0.110171      23.773927 0.28577675E+03  0.60544575E+04                                 7.183097                            5.634551       0.612121       2.227808                    0.999898      24.793934      67.842240       0.693961       0.416604      -1.063227      -0.021015       0.050973       0.001110       0.055147       0.011345      -0.023767       0.009026      -0.031379       0.041391      -0.038577       0.012374       0.026204              8.049413       8.058764      -2.196101       2.850094       7.844574       1.391074       8.244900           0.001714
          115              C      -0.084044       3.526761      16.057176      -0.128002      30.087072 0.39812811E+03  0.91777076E+04                                 8.467818                            6.676365       0.371909       2.104125                    0.999242      28.676541      82.258757       0.632858       0.419845      -1.059548       0.029381      -0.049838       0.002311       0.057900      -0.026488       0.022889       0.023230      -0.048913      -0.013535      -0.053251       0.010757       0.042494              9.516139       9.116194      -1.883412       3.835833       8.704930       1.775693      10.727292           0.003144
          116              C      -1.054548       3.804862      15.195227      -0.040134      29.580898 0.38100176E+03  0.87454096E+04                                 8.486327                            6.607594       0.033549       1.990290                    0.999642      28.870362      84.470058       0.620957       0.429725      -1.046355      -0.024935      -0.049321      -0.053368       0.076828      -0.012866      -0.001928       0.014908      -0.019895      -0.038749      -0.019966      -0.007811       0.027777              9.592341       9.900972      -3.167413       3.618218       9.627178       0.624368       9.248873           0.002644
          117              C       1.493040       1.590968      16.383774      -0.089758      24.565175 0.36008820E+03  0.81025895E+04                                 7.419818                            6.337827       0.064550       2.050354                    0.997518      26.989321      76.723567       0.650711       0.418315      -1.059521       0.013062       0.075638      -0.028961       0.082039      -0.028913       0.034408      -0.011715       0.033256      -0.080173      -0.043059      -0.018203       0.061262              8.305936      10.755207      -1.565833       2.377010       6.601058      -1.103198       7.561542           0.000210
          118              C       2.820812       2.308646      16.412394      -0.191269      25.557775 0.43279130E+03  0.10229528E+05                                 7.696138                            6.997926      -0.182689       1.939604                    0.997348      29.452218      86.714507       0.610714       0.424318      -1.052369      -0.001984      -0.078838       0.051603       0.094246       0.016113       0.016916      -0.007451       0.061834      -0.083799      -0.037879      -0.013714       0.051593              8.349191      10.905897      -1.063076       2.085500       6.382431      -0.719384       7.759244           0.000727
          119              C       9.971641       0.197941      10.861910      -0.134840      37.977839 0.49509434E+03  0.11940555E+05                                 9.702405                            7.364601       0.073062       2.012235                    0.999455      28.758742      81.853572       0.618198       0.410811      -1.075284      -0.009134      -0.047222      -0.014186       0.050146      -0.003281       0.026149      -0.005432      -0.044220       0.014339      -0.039829       0.013566       0.026263             11.245165      14.132090       4.272455      -0.968037      10.797533       3.278641       8.805872           0.070525
          120              C       9.071786       0.653904      11.855172       0.340592      27.653792 0.33170190E+03  0.73138099E+04                                 8.198229                            6.300715       0.001190       2.031096                    0.999300      24.427094      68.787983       0.618938       0.448810      -1.040816       0.002223       0.043815       0.051559       0.067698      -0.026203       0.020212      -0.006054      -0.025285       0.016563      -0.036882       0.001288       0.035594              9.296030      10.283109       3.355817      -0.905880       9.968464       2.928922       7.636519           0.031401
          121              C       7.861328      -0.049782      11.984802      -0.160277      33.895617 0.46423824E+03  0.11144087E+05                                 9.260699                            7.318399      -0.081590       1.956302                    0.998286      29.890796      88.098850       0.589766       0.432636      -1.049420      -0.008957      -0.015756      -0.011161       0.021285      -0.022095       0.005935       0.014910      -0.020208       0.004901      -0.030663       0.003305       0.027357             10.396605      11.845225       3.625662      -1.644246      10.867915       2.624674       8.476674           0.083054
          122              C       7.549390      -1.132466      11.180091      -0.142918      32.385688 0.45422354E+03  0.10871397E+05                                 8.960261                            7.226244      -0.037188       1.956836                    0.999366      30.380666      90.139213       0.593613       0.431109      -1.047739       0.006266       0.019803       0.026176       0.033416       0.003510       0.001291      -0.024975       0.027952      -0.074779      -0.040933       0.013955       0.026978              9.771924       9.988530       2.479292      -1.796295      10.361919       3.001463       8.965323          -0.014523
          123              C       8.430581      -1.552612      10.227233       0.126749      34.137640 0.45532499E+03  0.10857331E+05                                 9.406315                            7.341294      -0.241898       1.921476                    0.999256      27.770369      81.088574       0.578695       0.443869      -1.044632       0.000796      -0.042341      -0.014917       0.044899       0.006992       0.014068       0.031573      -0.041159       0.004828      -0.030207      -0.016277       0.046484             10.644676      11.703471       3.676312      -1.790413      10.980599       2.704054       9.249959           0.093216
          124              C       9.610379      -0.900133      10.058883      -0.155176      35.566615 0.47168172E+03  0.11470823E+05                                 9.684937                            7.454752      -0.384897       1.840677                    0.998547      31.700072      96.850508       0.570049       0.441823      -1.034553       0.024243       0.015649       0.034647       0.045089      -0.057869       0.026040      -0.045777      -0.015543       0.053980      -0.069103      -0.018780       0.087883             11.014424      12.209349       4.740877      -0.567819      11.548009       3.149886       9.285914          -0.000874
          125              C      11.334076       0.719363      10.676726       0.564203      23.039339 0.25808883E+03  0.53885989E+04                                 7.453595                            5.711214      -0.078895       2.029686                    0.999505      22.608470      63.632910       0.618986       0.473935      -1.018367       0.057916       0.009068       0.017831       0.061273      -0.014537       0.045412      -0.065267      -0.050388       0.032417      -0.069733      -0.025205       0.094939              8.450855      10.595352       2.421994      -0.254967       7.883168       2.418565       6.874045          -0.007478
          126              C      -3.610131       5.949868      11.976384      -0.143363      38.857561 0.53110859E+03  0.13091699E+05                                 9.959256                            7.721036      -0.118276       1.943406                    0.999200      29.774408      86.875930       0.590329       0.420920      -1.064221      -0.016151       0.042854      -0.015025       0.048199       0.002661       0.032706       0.005592      -0.018445      -0.019566      -0.039035       0.010452       0.028583             11.261783      11.152125      -0.331619      -3.237479      13.017254      -3.992562       9.615971           0.077216
          127              C      -2.327676       5.600521      11.498272       0.343837      26.453068 0.32552681E+03  0.71537305E+04                                 7.969957                            6.253412       0.096990       2.067018                    0.999515      24.293207      68.600806       0.618702       0.450483      -1.038435       0.039525      -0.046185       0.007369       0.061234      -0.007915       0.035505       0.014282       0.000965       0.079028      -0.041119      -0.007366       0.048485              8.902220       8.625598      -0.836959      -1.521812      11.316719      -2.746034       6.764343           0.039005
          128              C      -1.661127       6.571169      10.725547      -0.187634      33.519419 0.47019804E+03  0.11324471E+05                                 9.118517                            7.302276      -0.029909       1.963824                    0.998684      30.382560      89.728938       0.598001       0.425272      -1.053816      -0.011431       0.020591      -0.003288       0.023780      -0.024331       0.016004       0.027171       0.007096       0.010353      -0.045970       0.018193       0.027776             10.061151       9.409721      -0.187164      -1.435793      12.667151      -3.739672       8.106581           0.077131
          129              C      -2.257036       7.744644      10.326559      -0.140215      32.663588 0.46628436E+03  0.11274231E+05                                 9.103781                            7.370515      -0.239051       1.890571                    0.998711      31.040525      93.670019       0.579821       0.436894      -1.040473       0.004709      -0.024610       0.010601       0.027207       0.025391       0.016543       0.016531      -0.022825       0.115921      -0.047472      -0.003677       0.051149              9.871814      10.012105      -0.721965      -1.907197      11.715543      -2.996494       7.887793          -0.005833
          130              C      -3.552822       8.014945      10.715446       0.123934      32.379711 0.45785270E+03  0.10907606E+05                                 9.027871                            7.327026      -0.041643       1.987738                    0.999587      27.454246      79.528950       0.584711       0.439705      -1.049508      -0.015513       0.023661      -0.007995       0.029401      -0.022196       0.016145      -0.002003      -0.019208      -0.009913      -0.029017      -0.000534       0.029550              9.820303       9.883090      -0.502310      -2.368576      11.369133      -2.890304       8.208685           0.109286
          131              C      -4.195375       7.142037      11.550460      -0.164172      34.036567 0.47443612E+03  0.11547183E+05                                 9.349463                            7.449254      -0.359498       1.842061                    0.999127      31.939028      97.415292       0.573758       0.438611      -1.037110       0.012443      -0.024489       0.007218       0.028402       0.003530       0.029725       0.048772       0.067565       0.003608      -0.070567       0.009162       0.061405             10.247214       9.027723      -0.113973      -2.105465      13.299941      -3.678021       8.413978           0.002436
          132              C      -4.338005       5.155056      12.998266       0.536723      24.511684 0.28284008E+03  0.60531203E+04                                 7.772411                            5.986415      -0.170210       1.980795                    0.999385      23.734528      68.035175       0.602343       0.475143      -1.015872      -0.019270      -0.031209       0.049954       0.061974       0.031435       0.019918       0.044749      -0.054876       0.073156      -0.053921      -0.022086       0.076007              8.732320       9.967803      -0.658650      -1.582801       8.810654      -2.907986       7.418504          -0.006538
          133             Br      11.086141      -0.151743       1.735010       0.053518     166.038061 0.46824987E+04  0.18401496E+06                                19.518267                           17.780385       1.727488       2.134501                    0.999982      86.613707     247.540192       0.615594       0.253184      -1.306120       0.114689       0.107998      -0.025845       0.159641       0.388564      -0.154338      -0.162014      -0.540140      -0.424033      -0.419109      -0.186971       0.606080             20.774560      16.016139       6.758340      -1.604762      28.108060      -0.267647      18.199481           0.106916
          134             Br      -1.375188      10.589376       0.761445      -0.048608     185.947647 0.51250036E+04  0.20612690E+06                                21.152838                           18.592140       1.701063       2.109727                    0.999910      90.018319     260.780258       0.602102       0.252927      -1.305667      -0.010290      -0.049180      -0.024144       0.055745      -0.179683      -0.110647       0.396040      -0.494842      -0.078047      -0.310613      -0.281433       0.592045             23.772599      17.440075      -8.100432      -4.041811      31.750763       9.167664      22.126959           0.056098
          135             Br      -4.420684       7.947451      15.099941       0.053519     166.037573 0.46824831E+04  0.18401420E+06                                19.518233                           17.780359       1.727501       2.134506                    0.999982      86.613560     247.539672       0.615595       0.253184      -1.306120      -0.114690      -0.107998       0.025845       0.159642       0.388560      -0.154344      -0.162005      -0.540143      -0.424016      -0.419115      -0.186958       0.606073             20.774520      16.016119       6.758322      -1.604763      28.108000      -0.267651      18.199442           0.106885
          136             Br       8.040645      -2.793668      16.073506      -0.048608     185.948492 0.51250261E+04  0.20612802E+06                                21.152888                           18.592169       1.701065       2.109727                    0.999910      90.018563     260.781049       0.602102       0.252927      -1.305667       0.010291       0.049175       0.024141       0.055740      -0.179692      -0.110636       0.396054      -0.494837      -0.078062      -0.310636      -0.281421       0.592057             23.772671      17.440118      -8.100477      -4.041831      31.750883       9.167712      22.127013           0.056103
          137             Br       5.290439      -0.833031       7.656031      -0.048602     185.948012 0.51249892E+04  0.20612619E+06                                21.152876                           18.592114       1.701114       2.109744                    0.999910      90.018230     260.779964       0.602102       0.252927      -1.305667      -0.010294       0.049175       0.024146       0.055742       0.179675       0.110634       0.396062      -0.494842      -0.078048      -0.310633      -0.281425       0.592058             23.772713      17.440010       8.100467       4.041718      31.751140       9.167736      22.126990           0.056109
          138             Br       4.420502       9.908088       6.682465       0.053498     166.039421 0.46825742E+04  0.18401868E+06                                19.518358                           17.780534       1.727471       2.134497                    0.999982      86.614268     247.542331       0.615592       0.253184      -1.306120       0.114705      -0.108020       0.025851       0.159667      -0.388547       0.154332      -0.162000      -0.540106      -0.424010      -0.419090      -0.186957       0.606047             20.774595      16.016307      -6.758383       1.604750      28.107891      -0.267617      18.199586           0.106876
          139             Br       1.375018       8.628739       9.178920      -0.048603     185.947999 0.51249936E+04  0.20612642E+06                                21.152884                           18.592128       1.701111       2.109743                    0.999910      90.018195     260.779943       0.602101       0.252928      -1.305666       0.010295      -0.049173      -0.024144       0.055740       0.179667       0.110642       0.396048      -0.494843      -0.078036      -0.310613      -0.281432       0.592045             23.772714      17.440011       8.100457       4.041717      31.751129       9.167727      22.127002           0.056100
          140             Br       2.244955      -2.112380      10.152486       0.053498     166.039282 0.46825708E+04  0.18401852E+06                                19.518356                           17.780534       1.727465       2.134496                    0.999982      86.614187     247.542115       0.615591       0.253184      -1.306120      -0.114706       0.108022      -0.025851       0.159669      -0.388544       0.154334      -0.161996      -0.540107      -0.424000      -0.419092      -0.186951       0.606043             20.774591      16.016299      -6.758378       1.604745      28.107883      -0.267611      18.199591           0.106874
          141              N       1.163756       4.787826       5.860246      -0.257857      37.315965 0.48349865E+03  0.11457321E+05                                 9.307194                            7.048117       0.156158       2.075854                    0.999008      27.601560      74.954527       0.670866       0.385285      -1.105513      -0.081635       0.031835       0.103780       0.135824       0.039157       0.044438       0.023379      -0.054536      -0.062386      -0.064604      -0.012333       0.076937             11.336261      12.570940       2.199847      -6.712037       8.595519       0.537308      12.842323           0.010803
          142              N      -0.449306       4.302536       7.262598       0.085884      26.660464 0.30165286E+03  0.63109264E+04                                 7.364789                            5.462468       0.438095       2.247853                    0.999066      21.811854      54.462519       0.789258       0.370938      -1.123477      -0.014904       0.005081       0.036940       0.040156       0.055175      -0.059287       0.016774      -0.003599      -0.017650      -0.089893       0.016498       0.073394              8.959820      10.953758       3.790922      -4.882306       7.438184      -1.098716       8.487519           0.000349
          143              N       5.501701       3.007882      10.974705      -0.257855      37.315900 0.48349761E+03  0.11457290E+05                                 9.307184                            7.048110       0.156154       2.075854                    0.999008      27.601525      74.954406       0.670867       0.385285      -1.105513       0.081635      -0.031835      -0.103780       0.135824       0.039157       0.044438       0.023380      -0.054537      -0.062386      -0.064603      -0.012334       0.076937             11.336247      12.570923       2.199843      -6.712025       8.595512       0.537311      12.842304           0.010804
          144              N       7.114763       3.493172       9.572353       0.085884      26.660456 0.30165276E+03  0.63109237E+04                                 7.364787                            5.462467       0.438095       2.247853                    0.999066      21.811850      54.462501       0.789258       0.370938      -1.123477       0.014905      -0.005081      -0.036939       0.040156       0.055175      -0.059287       0.016774      -0.003599      -0.017650      -0.089893       0.016498       0.073394              8.959817      10.953754       3.790917      -4.882305       7.438180      -1.098713       8.487518           0.000349
          145              N       7.829311       4.968519       2.557229      -0.257821      37.314825 0.48348029E+03  0.11456761E+05                                 9.306976                            7.047952       0.156180       2.075867                    0.999008      27.600941      74.952095       0.670880       0.385282      -1.105517      -0.081589      -0.031874      -0.103783       0.135807      -0.039172      -0.044430       0.023375      -0.054593      -0.062345      -0.064611      -0.012337       0.076948             11.336014      12.570724      -2.199824       6.711879       8.595300       0.537292      12.842018           0.010804
          146              N       6.216247       5.453809       1.154878       0.085772      26.664183 0.30169909E+03  0.63121886E+04                                 7.365698                            5.463049       0.437729       2.247711                    0.999067      21.813486      54.469366       0.789174       0.370960      -1.123451      -0.014887      -0.005084      -0.036939       0.040149      -0.055177       0.059270       0.016782      -0.003573      -0.017658      -0.089883       0.016498       0.073386              8.961032      10.955402      -3.791556       4.883109       7.439057      -1.098975       8.488636           0.000349
          147              N      -1.163854       2.827189      14.277722      -0.257822      37.314829 0.48348049E+03  0.11456767E+05                                 9.306976                            7.047954       0.156182       2.075868                    0.999008      27.600949      74.952117       0.670880       0.385282      -1.105517       0.081589       0.031874       0.103783       0.135808      -0.039172      -0.044430       0.023375      -0.054593      -0.062344      -0.064611      -0.012337       0.076948             11.336013      12.570722      -2.199824       6.711878       8.595300       0.537291      12.842017           0.010806
          148              N       0.449210       2.341899      15.680073       0.085772      26.664191 0.30169926E+03  0.63121934E+04                                 7.365701                            5.463051       0.437729       2.247711                    0.999067      21.813492      54.469396       0.789173       0.370960      -1.123450       0.014887       0.005084       0.036939       0.040149      -0.055177       0.059270       0.016782      -0.003573      -0.017658      -0.089883       0.016498       0.073386              8.961035      10.955404      -3.791556       4.883111       7.439060      -1.098975       8.488640           0.000349
          149              O       5.549269       7.429363       4.826749      -0.425428      33.168400 0.49058891E+03  0.11505441E+05                                 8.233440                            6.895834       0.531959       2.240919                    0.997028      26.181793      67.568291       0.718511       0.363486      -1.137550      -0.013912      -0.022765       0.020163       0.033441       0.016290      -0.013502       0.012085       0.057283      -0.050880      -0.036803      -0.006376       0.043179              9.136108      14.571548       0.126594       2.766375       6.288914       0.271867       6.547862           0.218145
          150              O       3.785307       6.176735       5.210417      -0.486198      33.504488 0.50463487E+03  0.11993309E+05                                 8.361502                            7.051707       0.107416       2.098359                    0.995621      27.091715      71.833117       0.697432       0.369524      -1.125823       0.034502       0.015429       0.002730       0.037893       0.042289      -0.039422       0.006525      -0.035837      -0.071018      -0.066658       0.005152       0.061506              9.073333       8.529214       3.437747      -1.309076      11.275278      -2.313256       7.415506           0.109446
          151              O       1.741385       6.410548       3.294095      -0.446964      34.001057 0.50511884E+03  0.11930068E+05                                 8.319624                            6.950203       0.472942       2.224526                    0.997930      26.232554      67.884810       0.723143       0.358619      -1.141666       0.028115       0.057638       0.000215       0.064130       0.034823      -0.044610      -0.010668      -0.135922      -0.018063      -0.093100       0.008317       0.084783              9.232966       6.801067       1.944782      -1.025031      13.836406      -2.806505       7.061425           0.197745
          152              O       1.545174       3.622262       2.994769      -0.472649      36.911554 0.54412514E+03  0.13126018E+05                                 8.871858                            7.279616       0.178295       2.119242                    0.996272      26.986667      71.169629       0.695220       0.365216      -1.133578      -0.030266      -0.042378      -0.020286       0.055888       0.003310      -0.008448       0.042988      -0.076970       0.025656      -0.046185      -0.020110       0.066295              9.947527       8.272997      -1.964300      -2.213889      11.743725       4.685483       9.825859           0.177779
          153              O       1.214443       2.192251       1.427604      -0.421813      28.178826 0.43084548E+03  0.98045703E+04                                 7.316770                            6.441343       0.680097       2.283894                    0.999165      26.004404      66.616950       0.745309       0.361129      -1.136726       0.004446       0.011727       0.057739       0.059085       0.019617       0.000984       0.003641      -0.017683       0.043981      -0.028878       0.010839       0.018039              7.630364       8.763432       1.400884       1.898571       6.251205       1.627809       7.876454           0.217614
          154              O       4.023156       3.622936       4.247458      -0.435665      32.407858 0.45833273E+03  0.10565001E+05                                 8.051630                            6.574898       0.604491       2.263612                    0.999248      25.978819      66.411996       0.751258       0.353695      -1.145639       0.017494      -0.054739      -0.036467       0.068061      -0.016710      -0.054774       0.037100      -0.088230      -0.047050      -0.082680       0.000604       0.082076              9.087739       7.654329      -3.686660      -1.560195      12.076281       3.963877       7.532608           0.223395
          155              O       1.116188       0.366345      12.008202      -0.425435      33.168644 0.49059360E+03  0.11505574E+05                                 8.233457                            6.895848       0.531970       2.240921                    0.997028      26.181974      67.568745       0.718513       0.363484      -1.137552       0.013909       0.022764      -0.020164       0.033440       0.016289      -0.013502       0.012099       0.057295      -0.050884      -0.036819      -0.006365       0.043184              9.136127      14.571576       0.126592       2.766381       6.288928       0.271868       6.547876           0.218125
          156              O       2.880150       1.618973      11.624534      -0.486195      33.504385 0.50463287E+03  0.11993247E+05                                 8.361475                            7.051685       0.107406       2.098358                    0.995621      27.091697      71.832978       0.697434       0.369523      -1.125824      -0.034502      -0.015429      -0.002730       0.037893       0.042289      -0.039424       0.006524      -0.035844      -0.071015      -0.066660       0.005152       0.061508              9.073301       8.529182       3.437735      -1.309071      11.275240      -2.313246       7.415481           0.109448
          157              O       4.924072       1.385160      13.540856      -0.446960      34.000898 0.50511603E+03  0.11929985E+05                                 8.319601                            6.950186       0.472951       2.224529                    0.997930      26.232478      67.884568       0.723143       0.358619      -1.141666      -0.028114      -0.057637      -0.000216       0.064128       0.034823      -0.044616      -0.010665      -0.135924      -0.018051      -0.093106       0.008325       0.084781              9.232939       6.801047       1.944773      -1.025026      13.836366      -2.806493       7.061404           0.197761
          158              O       5.120283       4.173446      13.840182      -0.472652      36.911782 0.54412901E+03  0.13126126E+05                                 8.871857                            7.279612       0.178287       2.119241                    0.996272      26.986837      71.169971       0.695225       0.365213      -1.133581       0.030266       0.042376       0.020284       0.055885       0.003305      -0.008465       0.042983      -0.076993       0.025658      -0.046203      -0.020095       0.066298              9.947528       8.273000      -1.964309      -2.213895      11.743727       4.685485       9.825857           0.177769
          159              O       5.451014       5.603457      15.407347      -0.421823      28.179225 0.43085300E+03  0.98047742E+04                                 7.316778                            6.441349       0.680140       2.283903                    0.999165      26.004848      66.617976       0.745318       0.361123      -1.136732      -0.004435      -0.011729      -0.057737       0.059083       0.019645       0.000998       0.003617      -0.017672       0.044018      -0.028907       0.010867       0.018040              7.630371       8.763447       1.400883       1.898575       6.251208       1.627808       7.876460           0.217601
          160              O       2.642301       4.172772      12.587493      -0.435663      32.408068 0.45833615E+03  0.10565092E+05                                 8.051620                            6.574888       0.604486       2.263609                    0.999248      25.979046      66.412457       0.751265       0.353691      -1.145643      -0.017494       0.054741       0.036469       0.068064      -0.016719      -0.054768       0.037115      -0.088235      -0.047050      -0.082676       0.000585       0.082092              9.087729       7.654316      -3.686654      -1.560194      12.076269       3.963876       7.532603           0.223401
          161              O       8.210699       6.134084       5.422706      -0.472642      36.910301 0.54410402E+03  0.13125359E+05                                 8.871554                            7.279394       0.178210       2.119218                    0.996272      26.986559      71.168545       0.695244       0.365208      -1.133586      -0.030272       0.042354       0.020278       0.055869      -0.003336       0.008449       0.042979      -0.076981       0.025660      -0.046200      -0.020089       0.066288              9.947154       8.272666       1.964194       2.213765      11.743272       4.685298       9.825525           0.177768
          162              O       7.879940       7.564094       6.989872      -0.421823      28.178580 0.43084153E+03  0.98044361E+04                                 7.316621                            6.441225       0.680124       2.283896                    0.999165      26.004703      66.617082       0.745333       0.361119      -1.136737       0.004430      -0.011720      -0.057738       0.059081      -0.019629      -0.000997       0.003616      -0.017661       0.044025      -0.028890       0.010859       0.018032              7.630198       8.763284      -1.400846      -1.898540       6.251036       1.627737       7.876273           0.217614
          163              O      -2.642414       6.133410       4.170017      -0.435670      32.410564 0.45837466E+03  0.10566239E+05                                 8.052151                            6.575269       0.604471       2.263606                    0.999249      25.979525      66.415269       0.751223       0.353702      -1.145629       0.017505       0.054742       0.036475       0.068070       0.016703       0.054775       0.037109      -0.088251      -0.047025      -0.082688       0.000604       0.082084              9.088373       7.654783       3.686951       1.560294      12.077257       3.964231       7.533079           0.223394
          164              O      -1.116238       2.326982       3.590727      -0.425425      33.168896 0.49059832E+03  0.11505736E+05                                 8.233610                            6.895975       0.532107       2.240962                    0.997028      26.181651      67.568524       0.718491       0.363493      -1.137542      -0.013908       0.022755      -0.020168       0.033436      -0.016278       0.013506       0.012044       0.057246      -0.050876      -0.036754      -0.006407       0.043162              9.136305      14.571836      -0.126539      -2.766464       6.289071       0.271856       6.548008           0.218145
          165              O      10.450882       3.579610       3.207058      -0.486183      33.504841 0.50464120E+03  0.11993505E+05                                 8.361602                            7.051784       0.107530       2.098399                    0.995622      27.091612      71.833135       0.697423       0.369527      -1.125820       0.034506      -0.015426      -0.002720       0.037895      -0.042287       0.039416       0.006528      -0.035820      -0.071036      -0.066651       0.005149       0.061502              9.073452       8.529328      -3.437820       1.309118      11.275437      -2.313290       7.415591           0.109449
          166              O       8.406956       3.345798       5.123381      -0.446937      33.999140 0.50508464E+03  0.11929030E+05                                 8.319219                            6.949886       0.472751       2.224466                    0.997929      26.232038      67.882295       0.723174       0.358610      -1.141676       0.028114      -0.057669      -0.000223       0.064157      -0.034819       0.044611      -0.010652      -0.136008      -0.018169      -0.093126       0.008305       0.084821              9.232505       6.800768      -1.944725       1.025005      13.835649      -2.806345       7.061099           0.197741
          167              O      -1.545242       1.661624      11.412245      -0.472641      36.910184 0.54410207E+03  0.13125307E+05                                 8.871568                            7.279407       0.178202       2.119216                    0.996272      26.986436      71.168339       0.695239       0.365210      -1.133584       0.030271      -0.042355      -0.020279       0.055871      -0.003340       0.008437       0.042984      -0.076967       0.025660      -0.046189      -0.020099       0.066289              9.947170       8.272679       1.964194       2.213768      11.743289       4.685306       9.825542           0.177771
          168              O      -1.214483       0.231614       9.845079      -0.421809      28.178261 0.43083549E+03  0.98042752E+04                                 7.316630                            6.441233       0.680082       2.283886                    0.999165      26.004288      66.616180       0.745323       0.361125      -1.136731      -0.004440       0.011716       0.057738       0.059082      -0.019600      -0.000981       0.003637      -0.017671       0.043989      -0.028862       0.010835       0.018027              7.630207       8.763293      -1.400848      -1.898542       6.251044       1.627741       7.876284           0.217645
          169              O       9.307871       1.662298      12.664934      -0.435672      32.410341 0.45837116E+03  0.10566140E+05                                 8.052132                            6.575257       0.604485       2.263612                    0.999249      25.979376      66.414878       0.751221       0.353704      -1.145628      -0.017506      -0.054741      -0.036475       0.068069       0.016699       0.054778       0.037102      -0.088249      -0.047025      -0.082690       0.000613       0.082077              9.088349       7.654766       3.686939       1.560289      12.077221       3.964216       7.533061           0.223384
          170              O       7.781695       5.468726      13.244224      -0.425430      33.169219 0.49060446E+03  0.11505901E+05                                 8.233587                            6.895956       0.532154       2.240973                    0.997029      26.182020      67.569230       0.718502       0.363487      -1.137548       0.013901      -0.022756       0.020171       0.033436      -0.016274       0.013505       0.012082       0.057283      -0.050893      -0.036796      -0.006380       0.043176              9.136278      14.571794      -0.126539      -2.766456       6.289051       0.271854       6.547990           0.218156
          171              O      -3.785425       4.216098      13.627893      -0.486183      33.504763 0.50463971E+03  0.11993456E+05                                 8.361570                            7.051758       0.107527       2.098399                    0.995622      27.091637      71.833076       0.697427       0.369526      -1.125821      -0.034507       0.015425       0.002721       0.037895      -0.042286       0.039419       0.006529      -0.035837      -0.071016      -0.066655       0.005154       0.061501              9.073416       8.529296      -3.437805       1.309115      11.275389      -2.313283       7.415564           0.109448
          172              O      -1.741499       4.449910      11.711570      -0.446940      33.999123 0.50508452E+03  0.11929028E+05                                 8.319225                            6.949892       0.472751       2.224466                    0.997929      26.232014      67.882263       0.723172       0.358611      -1.141675      -0.028114       0.057668       0.000223       0.064156      -0.034818       0.044614      -0.010649      -0.136007      -0.018158      -0.093129       0.008312       0.084818              9.232512       6.800775      -1.944728       1.025007      13.835655      -2.806347       7.061105           0.197739

******************************************************
Auxiliary information for the entire system
The total spin magnetic moment of the unit cell is   7.970112
The total net atomic charge of the unit cell is   -0.000007
Accuracy of reproducing the electrostatic potential in the unit cell:
  The inner radius (bohr) =    5.0000
  The outer radius (bohr) =   12.0000
  Valid grid points have density less than (e/(bohr^3)) =    0.0001
  The number of valid grid points were=        66698
  The rms potential error without charges in kcal/mol is=      4.63270
  The rms potential error with partial charges in kcal/mol is=      1.43121
  The RRMSE value at monopole order=      0.30894
  The rms potential error with partial charges and cloud penetration in kcal/mol is=      1.42440
  The RRMSE value at monopole order with cloud penetration is=      0.30747
  The rms potential error with partial charges and atomic dipoles in kcal/mol is=      0.74836
  The RRMSE value at dipole order=      0.16154
  The rms potential error with partial charges, atomic dipoles and cloud penetration in kcal/mol is=      0.73230
  The RRMSE value at dipole order with cloud penetration=      0.15807

******************************************************
The electron densities and ab initio electrostatic potential were computed in VASP using the PBE functional and
projector augmented wave method. See the main text of the journal article for a description of computational details.
The atomic charges, dipoles, and quadrupoles were computed with the DDEC6 method as described in
(a) T. A. Manz and N. Gabaldon Limas, RSC Adv. 6 (2016) 47771-47801 DOI: 10.1039/c6ra04656h
(b) N. Gabaldon Limas and T. A. Manz, RSC Adv. 8 (2018) 2678-2707 DOI: 10.1039/c7ra11829e.
For each atom in the material, the electron cloud parameters were fit to the spherically averaged atom-in-material
electron density using radial positions for which this density was between 10^-4 and 10^-2 electrons per cubic bohr.
The polarizabilities, dispersion coefficients, and quantum Drude oscillator (QDO) parameters were fit using the MCLF method.
The magnetic structure of the system was optimized in VASP from the default ferromagnetic initial guess using spin polarization.
The atomic spin moments (ASMs) were computed on this optimized magnetic structure using the DDEC6 partition as inputs
to the method of T. A. Manz and D. S. Sholl, J. Chem. Theory Comput. 7 (2011) 4146-4164 DOI: 10.1021/ct200539n.
The RMSE and RRMSE were computed using a uniform grid with Ewald summation.
