# Supplementary material for: A collection of forcefield precursors for metal–organic frameworks
Source: RSC Adv. 2019 Nov 13;9(63):36492–507. doi: 10.1039/c9ra07327b (PMC9075174; doi:10.1039/c9ra07327b)
Supplement: RA-009-C9RA07327B-s5208 [file RA-009-C9RA07327B-s5208.xyz]

  261
jmolscript: load "" {1 1 1} spacegroup "x,y,z" unitcell [{     13.078500     0.000000     0.000000 }, {     -6.539250    11.326313     0.000000 }, {      0.000000     0.000000    20.083000 }]
Cu     5.030383     0.000000     0.000000     0.282494
Cu     4.024058     6.969873     6.694266     0.284470
Cu    -2.515192     4.356440    13.388734     0.284606
H      4.553280     1.946993    17.940144     0.097263
H      1.634813     0.643335    15.534200     0.124174
H     -5.405998    10.373770    17.130799     0.114789
H     -4.118420    10.191416    19.038684     0.087083
H      4.267515     2.944841    15.949919     0.304258
H      4.569628     4.007250    13.899444     0.091416
H      2.435871     5.600862    14.885520     0.111499
H      3.748952     5.301847    15.682815     0.106947
H      3.811075     6.736891    13.262813     0.046058
H      3.630592     7.932950    15.803313     0.145893
H      2.509764     7.985051    14.708789     0.151363
H      3.870582     8.726924    14.471810     0.155898
H      5.910174     7.439122    13.923544     0.155324
H      5.871593     5.872693    13.941619     0.149049
H      5.770234     6.673464    15.285171     0.147520
H      2.213536     4.343641    12.523759     0.289231
H      4.578129     5.770756     9.402861     0.090702
H      1.407901     5.621249     7.129465     0.077362
H      0.279226     4.379885     8.699956     0.116985
H      1.320275     3.883793    10.712272     0.094337
H      5.948756     6.409561     4.551410     0.097508
H      6.278988     9.588857     2.145467     0.124439
H      5.147698    10.821159     3.742065     0.115429
H      4.345986     9.797261     5.649950     0.087012
H      6.955800     6.158116     2.561185     0.304980
H      7.724816     5.365274     0.510711     0.090910
H     -2.906697     6.416356     1.496786     0.112209
H      9.256308     5.428702     2.294081     0.106074
H     -2.610469     4.657380    19.957080     0.045823
H     -1.484410     4.215654     2.414579     0.145250
H     -0.878875     5.160268     1.320056     0.150413
H     -0.916803     3.610829     1.083076     0.155823
H     10.026632     2.488391     0.534810     0.155634
H      8.689355     3.305018     0.552885     0.149310
H      9.433522     2.992412     1.896438     0.147844
H     -3.884315     7.237514    19.218025     0.287746
H      9.247807     4.476159    16.097127     0.090068
H     -2.375056     7.296411    13.823731     0.077694
H     -2.885771     8.894554    15.394222     0.116584
H     -3.835924     8.241025    17.406539     0.095888
H      9.115714     2.969759    11.245878     0.097334
H     11.703950     1.094122     8.839934     0.123718
H      0.258300     1.457696    10.436533     0.115022
H     -0.227566     2.663949    12.344418     0.086336
H      8.394435     2.223355     9.255652     0.303688
H      7.323306     1.953789     7.205178     0.090766
H      0.470826    10.635408     8.191253     0.111816
H      6.612490     0.595764     8.988548     0.105962
H     -1.200606    11.258355     6.568547     0.046053
H     -2.146182    10.504023     9.109046     0.144313
H     -1.630889     9.507307     8.014523     0.150080
H     -2.953779    10.314873     7.777543     0.155679
H      3.680944     1.398800     7.229278     0.155045
H      5.056802     2.148602     7.247352     0.148879
H      4.413994     1.660437     8.590905     0.146265
H      1.670778    11.071471     5.829492     0.288014
H      5.791814     1.079398     2.708594     0.090905
H      0.967155     9.734966     0.435199     0.078040
H      2.606545     9.378187     2.005689     0.115882
H      2.515649    10.527808     4.018006     0.096160
H     -1.985970     9.379320     2.142856     0.097267
H     -4.904438    10.682978     4.548799     0.124173
H      1.133252     0.952543     2.952201     0.114789
H      2.420830     1.134897     1.044316     0.087084
H     -2.271735     8.381472     4.133081     0.304267
H     -1.969622     7.319063     6.183556     0.091421
H      8.975121     5.725451     5.197480     0.111503
H     -2.790298     6.024466     4.400185     0.106947
H     10.350325     4.589422     6.820187     0.046062
H     10.169842     3.393363     4.279687     0.145893
H      9.049014     3.341262     5.374211     0.151366
H     10.409832     2.599389     5.611190     0.155897
H     -0.629076     3.887191     6.159456     0.155324
H     -0.667657     5.453620     6.141381     0.149051
H     -0.769016     4.652849     4.797829     0.147523
H      8.752786     6.982672     7.559241     0.289231
H     -1.961121     5.555557    10.680139     0.090708
H      7.947151     5.705064    12.953535     0.077365
H      6.818476     6.946428    11.383044     0.116988
H      7.859525     7.442520     9.370728     0.094340
H     -0.590494     4.916752    15.531590     0.097513
H     -0.260262     1.737456    17.937533     0.124437
H     11.686948     0.505154    16.340935     0.115428
H     10.885236     1.529052    14.433050     0.087017
H      0.416550     5.168197    17.521815     0.304977
H      1.185566     5.961039    19.572289     0.090911
H      3.632553     4.909957    18.586214     0.112210
H      2.717058     5.897611    17.788919     0.106074
H      3.928781     6.668933     0.125920     0.045825
H      5.054840     7.110659    17.668421     0.145248
H      5.660375     6.166045    18.762944     0.150412
H      5.622447     7.715484    18.999924     0.155821
H      3.487382     8.837922    19.548190     0.155636
H      2.150105     8.021295    19.530115     0.149313
H      2.894272     8.333901    18.186562     0.147844
H      2.654936     4.088799     0.864975     0.287749
H      2.708557     6.850154     3.985873     0.090070
H      4.164194     4.029902     6.259269     0.077695
H      3.653479     2.431759     4.688778     0.116587
H      2.703326     3.085288     2.676461     0.095891
H      2.576465     8.356554     8.837122     0.097327
H      5.164700    10.232191    11.243066     0.123713
H      6.797550     9.868617     9.646467     0.115015
H      6.311684     8.662364     7.738582     0.086330
H      1.855185     9.102958    10.827348     0.303682
H      0.784056     9.372524    12.877822     0.090763
H      7.010076     0.690905    11.891747     0.111816
H      0.073240    10.730549    11.094452     0.105962
H      5.338644     0.067958    13.514453     0.046049
H      4.393068     0.822290    10.973954     0.144312
H      4.908361     1.819006    12.068477     0.150078
H      3.585471     1.011440    12.305457     0.155679
H     -2.858306     9.927513    12.853722     0.155038
H     -1.482448     9.177711    12.835648     0.148874
H     -2.125256     9.665876    11.492095     0.146261
H      8.210028     0.254842    14.253508     0.288014
H     -0.747436    10.246915    17.374406     0.090904
H      7.506405     1.591347    19.647801     0.078044
H      9.145795     1.948126    18.077311     0.115883
H      9.054899     0.798505    16.064994     0.096161
C      3.875813     1.337638    17.753974    -0.083111
C      3.146687     1.490543    16.567069     0.232387
C      2.125256     0.595764    16.322659    -0.177102
C     -4.694528    10.955943    17.264753    -0.113669
C     -3.920934    10.850608    18.412496     0.028377
C      2.906697     2.995810    14.614600     0.492735
C      3.608358     4.190736    13.961501     0.030299
C      3.389293     5.451354    14.794744    -0.290130
C      4.024908     6.706310    14.219768     0.164897
C      3.457301     7.952204    14.859412    -0.511849
C      5.532206     6.668933    14.355328    -0.511804
C      3.830039     4.533923    11.542102     0.479179
C      3.064946     4.785367    10.267835    -0.084258
C      3.699254     5.498925     9.269309     0.028370
C      1.834914     5.402651     7.925153     0.027700
C      1.147638     4.667574     8.866845    -0.111930
C      1.769521     4.365161    10.056562    -0.135533
C      5.759771     7.300941     4.365241    -0.082126
C      6.256754     7.855931     3.178336     0.230788
C      5.992569     9.187905     2.933925    -0.176434
C      5.296139     9.913922     3.876019    -0.114985
C      4.818119     9.296638     5.023762     0.028885
C      7.680349     7.311135     1.225866     0.491653
C      8.364355     6.106015     0.572767     0.030041
C      9.565615     5.665422     1.406011    -0.289683
C     10.334631     4.487485     0.831035     0.164404
C     -1.381090     4.356100     1.470678    -0.509563
C      9.548613     3.200816     0.966595    -0.512645
C      8.550723     5.742441    18.236368     0.476935
C      9.151026     6.279308    16.962102    -0.084393
C      9.451832     5.373203    15.963575     0.030139
C     -2.777873     7.035906    14.619420     0.025549
C     -3.070832     7.998642    15.561112    -0.108595
C     -3.643670     7.611282    16.750829    -0.138941
C      9.982165     2.687734    11.059708    -0.081436
C     10.214309     1.979840     9.872803     0.230855
C     11.499925     1.542644     9.628393    -0.175298
C     -0.601611     1.782762    10.570486    -0.115616
C     -0.897185     2.505380    11.718230     0.030880
C      9.030704     1.019368     7.920334     0.493253
C      7.645037     1.029562     7.267234     0.028433
C      6.662842     0.209537     8.100478    -0.288851
C      5.258211     0.132518     7.525502     0.162864
C     -2.076212    10.344322     8.165145    -0.507647
C      4.536932     1.456564     7.661062    -0.509346
C      7.236988     1.049949     4.847835     0.474035
C      7.401777     0.261638     3.573569    -0.080261
C      6.466664     0.454185     2.575042     0.026039
C      0.942960    10.214069     1.230887     0.025150
C      1.923193     9.986410     2.172579    -0.108306
C      1.874149    10.676183     3.362296    -0.140183
C     -2.663437     9.988675     2.329026    -0.083113
C     -3.392563     9.835770     3.515931     0.232389
C     -4.413994    10.730549     3.760341    -0.177102
C      1.844722     0.370370     2.818247    -0.113669
C      2.618316     0.475705     1.670504     0.028377
C     -3.632553     8.330503     5.468400     0.492734
C     -2.930892     7.135577     6.121499     0.030299
C     -3.149957     5.874959     5.288256    -0.290130
C     -2.514342     4.620003     5.863232     0.164896
C      9.996551     3.374109     5.223588    -0.511850
C     -1.007045     4.657380     5.727672    -0.511805
C     -2.709211     6.792390     8.540898     0.479172
C     -3.474304     6.540946     9.815165    -0.084264
C     -2.839996     5.827388    10.813691     0.028376
C      8.374164     5.923662    12.157847     0.027674
C      7.686888     6.658739    11.216155    -0.111924
C      8.308771     6.961152    10.026438    -0.135551
C     -0.779479     4.025372    15.717759    -0.082130
C     -0.282496     3.470382    16.904664     0.230791
C     -0.546681     2.138408    17.149075    -0.176438
C     11.835389     1.412391    16.206981    -0.114982
C     11.357369     2.029675    15.059238     0.028875
C      1.141099     4.015178    18.857134     0.491649
C      1.825105     5.220298    19.510233     0.030041
C      3.026365     5.660891    18.676989    -0.289683
C      3.795381     6.838828    19.251965     0.164403
C      5.158160     6.970213    18.612322    -0.509560
C      3.009363     8.125497    19.116405    -0.512644
C      2.011473     5.583872     1.846632     0.476934
C      2.611776     5.047005     3.120898    -0.084395
C      2.912582     5.953110     4.119425     0.030132
C      3.761377     4.290407     5.463580     0.025545
C      3.468418     3.327671     4.521888    -0.108597
C      2.895580     3.715031     3.332171    -0.138939
C      3.442915     8.638579     9.023292    -0.081428
C      3.675058     9.346473    10.210197     0.230849
C      4.960675     9.783669    10.454607    -0.175293
C      5.937639     9.543551     9.512514    -0.115618
C      5.642065     8.820933     8.364770     0.030889
C      2.491454    10.306945    12.162666     0.493257
C      1.105787    10.296751    12.815766     0.028434
C      0.123592    11.116776    11.982522    -0.288853
C     -1.281039    11.193795    12.557498     0.162865
C      4.463038     0.981991    11.917855    -0.507648
C     -2.002318     9.869749    12.421938    -0.509344
C      0.697738    10.276364    15.235165     0.474040
C      0.862527    11.064675    16.509431    -0.080258
C     -0.072586    10.872128    17.507958     0.026046
C      7.482210     1.112244    18.852113     0.025158
C      8.462443     1.339903    17.910421    -0.108298
C      8.413399     0.650130    16.720704    -0.140187
N      3.641316     0.354514    18.629593    -0.186839
N      3.541004     2.540492    15.733223    -0.430773
N      3.066908     4.358365    12.623973    -0.427734
N      3.095419     5.815382     8.112930    -0.210147
N      5.025610     7.995584     5.240860    -0.187576
N      6.968879     6.989468     2.344489    -0.431842
N      8.780251     6.491110    19.318239    -0.424019
N     -3.050691     5.737910    14.807196    -0.210633
N     10.950824     2.976215    11.935327    -0.188785
N      9.107867     1.796353     9.038957    -0.430257
N      7.770591     0.476838     5.929707    -0.423448
N     -0.044728    11.099334     1.418663    -0.207716
N     -2.897934    10.971799     1.453407    -0.186835
N     -2.998246     8.785821     4.349777    -0.430776
N     -3.472342     6.967948     7.459027    -0.427733
N      9.634669     5.510931    11.970070    -0.210173
N     -1.513640     3.330729    14.842140    -0.187595
N      0.429629     4.336845    17.738511    -0.431841
N      2.241001     4.835203     0.764761    -0.424019
N      3.488559     5.588403     5.275804    -0.210616
N      4.411574     8.350098     8.147673    -0.188765
N      2.568617     9.529960    11.044043    -0.430254
N      1.231341    10.849475    14.153293    -0.423448
N      6.494522     0.226979    18.664337    -0.207711
O      1.881604     2.525088    14.192254    -0.468811
O      5.052094     4.519425    11.563390    -0.539328
O      7.785239     8.434252     0.803521    -0.467694
O      7.927140     4.691359    18.257656    -0.538368
O      9.950908     0.366973     7.497988    -0.468399
O      6.638516     2.115529     4.869123    -0.537311
O     -4.657646     8.801225     5.890746    -0.468803
O     -1.487156     6.806888     8.519610    -0.539335
O      1.245989     2.892061    19.279479    -0.467697
O      1.387890     6.634954     1.825344    -0.538362
O      3.411658    10.959340    12.585012    -0.468403
O      0.099266     9.210784    15.213877    -0.537307

The following XYZ coordinates are in angstroms. Other properties are in atomic units.
The sperically averaged electron density of each atom fit to a function of the form exp(a - br)
eigen_1, eigen_2 and eigen_3 are the three eigenvalues of traceless quadrupole moment tensor
  atom number  atomic symbol              X              Y              Z     net charge C6 coefficient C8 coefficient C10 coefficient fluctuating dipole atomic polarizability isotropic forcefield polarizability              a              b squared Pearson coefficient          <r^3>          <r^4>         wp_QDO          m_QDO          q_QDO       dipole_x       dipole_y       dipole_z         dipole            Qxy            Qxz            Qyz     Q(x^2-y^2)  Q(3z^2 - R^2)        eigen_1        eigen_2        eigen_3 static polarizability      alpha(xx)      alpha(xy)      alpha(xz)      alpha(yy)      alpha(yz)      alpha(zz) atomic spin moment
            1             Cu       5.030383       0.000000       0.000000       0.282494     106.062293 0.16853146E+04  0.52316991E+05                                19.386508                           14.285327       0.864564       2.082025                    0.994787      52.741153     142.850808       0.434524       0.454078      -1.106685       0.007370      -0.000003       0.000001       0.007370       0.000002      -0.000000       0.034294      -0.204251      -0.144237      -0.078086      -0.054586       0.132672             24.519243      26.751679      -0.000024       0.000093      11.084029      -5.894659      35.722019           0.002165
            2             Cu       4.024058       6.969873       6.694266       0.284470     106.005212 0.16839671E+04  0.52267724E+05                                19.383964                           14.283141       0.859051       2.080725                    0.994695      52.712184     142.789114       0.434371       0.454303      -1.106485      -0.003780      -0.006319       0.000068       0.007364      -0.087289       0.028560      -0.016728       0.100718      -0.140833      -0.077303      -0.053119       0.130422             24.516259      14.998317       6.785214      -5.104690      22.838155       2.950251      35.712306           0.002015
            3             Cu      -2.515192       4.356440      13.388734       0.284606     105.993363 0.16837436E+04  0.52258830E+05                                19.382270                           14.281955       0.859140       2.080782                    0.994693      52.709868     142.778167       0.434402       0.454287      -1.106499      -0.003787       0.006322      -0.000067       0.007370       0.087344      -0.028581      -0.016740       0.100777      -0.140877      -0.077358      -0.053140       0.130498             24.514072      14.997093      -6.784691       5.104269      22.836252       2.949865      35.708871           0.002012
            4              H       4.553280       1.946993      17.940144       0.097263       1.125775 0.86520095E+01  0.87100673E+02                                 1.820472                            1.746429      -1.095994       2.350584                    0.996691       3.732965      10.776199       0.460241       1.321954      -0.699309       0.032106       0.025608       0.009084       0.042060       0.015482       0.002502      -0.007888      -0.002641       0.002231      -0.018639       0.002264       0.016375              1.837668       2.009974       0.322370       0.194507       1.903277       0.024036       1.599751           0.001047
            5              H       1.634813       0.643335      15.534200       0.124174       1.126461 0.85209470E+01  0.84764980E+02                                 1.767141                            1.691184      -1.138657       2.334795                    0.997419       3.525409       9.852347       0.489161       1.258709      -0.713691      -0.021706      -0.002885      -0.030053       0.037184       0.013267       0.010333       0.001688       0.005499       0.011969      -0.017041      -0.000824       0.017865              1.785324       1.727374      -0.045786       0.348996       1.561066      -0.162416       2.067531           0.000329
            6              H      -5.405998      10.373770      17.130799       0.114789       0.999814 0.70356176E+01  0.66179882E+02                                 1.588242                            1.503458      -0.731182       2.530474                    0.999892       3.199700       8.468897       0.540469       1.204791      -0.727398      -0.029615      -0.021176      -0.005916       0.036884       0.012834       0.006742      -0.008460       0.003004       0.008586      -0.019560       0.007987       0.011573              1.622922       1.794496       0.380213       0.094980       1.775834       0.027995       1.298437           0.001153
            7              H      -4.118420      10.191416      19.038684       0.087083       1.210424 0.85612081E+01  0.86207197E+02                                 1.915113                            1.735984      -1.401648       2.197674                    0.993080       3.954416      11.524637       0.460797       1.320042      -0.697552      -0.015806      -0.027344       0.028429       0.042494       0.010672       0.004231      -0.005414      -0.000649      -0.001437      -0.013899       0.002888       0.011011              2.022407       1.547782       0.258120      -0.151660       2.293023      -0.634850       2.226416           0.000395
            8              H       4.267515       2.944841      15.949919       0.304258       0.560115 0.36526332E+01  0.29775309E+02                                 1.180853                            1.167534      -1.075561       2.486971                    0.999859       2.445235       6.446905       0.536898       1.399472      -0.686291       0.033475       0.014991       0.011179       0.038344       0.015219       0.009837      -0.009658       0.015208      -0.012314      -0.024057       0.004410       0.019647              1.181342       1.221308       0.137762       0.075158       1.197679      -0.059808       1.125041          -0.000022
            9              H       4.569628       4.007250      13.899444       0.091416       1.266099 0.10733262E+02  0.11322998E+03                                 1.925446                            1.904098      -1.175669       2.308626                    0.994491       3.857697      11.139009       0.458351       1.266713      -0.711839       0.043560      -0.001636      -0.001937       0.043634      -0.010120       0.014795       0.000629       0.011734      -0.000188      -0.017090      -0.003164       0.020254              1.932260       2.203698      -0.075869      -0.099351       1.829971      -0.014820       1.763109           0.000041
           10              H       2.435871       5.600862      14.885520       0.111499       1.001258 0.79987402E+01  0.78450772E+02                                 1.649455                            1.649438      -0.724726       2.520766                    0.999263       3.517699       9.813938       0.489608       1.275503      -0.710162      -0.023264       0.010274      -0.005857       0.026097      -0.001537       0.001933       0.003420       0.005740      -0.016404      -0.007580       0.001475       0.006105              1.637014       1.982535      -0.034708      -0.118599       1.505547       0.023547       1.422961           0.000270
           11              H       3.748952       5.301847      15.682815       0.106947       1.016658 0.79807751E+01  0.78796276E+02                                 1.706657                            1.677438      -0.937436       2.416340                    0.996425       3.716206      10.649963       0.469209       1.322145      -0.698762       0.017381       0.002789       0.017215       0.024622      -0.004295       0.008020       0.000887      -0.000831       0.005419      -0.009618       0.000710       0.008907              1.717125       1.426770       0.029089       0.166550       1.539807      -0.073930       2.184799           0.000101
           12              H       3.811075       6.736891      13.262813       0.046058       1.109559 0.90582052E+01  0.91268327E+02                                 1.726906                            1.721333      -0.710112       2.498426                    0.998038       3.789090      10.570166       0.495575       1.226645      -0.720114      -0.003581       0.003500      -0.039175       0.039493      -0.002546      -0.001198      -0.002896       0.003321       0.016678      -0.006618       0.000245       0.006373              1.718039       1.430330      -0.007500       0.135526       1.567005       0.026833       2.156782           0.000109
           13              H       3.630592       7.932950      15.803313       0.145893       0.922675 0.67357123E+01  0.63542005E+02                                 1.588509                            1.531022      -0.817813       2.490100                    0.999427       3.374658       9.356608       0.497529       1.305000      -0.703257       0.004439      -0.006458       0.007658       0.010957      -0.001833       0.000651      -0.001762      -0.005086       0.006317      -0.004188       0.000218       0.003971              1.602728       1.275574      -0.045726       0.123053       1.339700      -0.029896       2.192910           0.000016
           14              H       2.509764       7.985051      14.708789       0.151363       0.962103 0.73344248E+01  0.70991705E+02                                 1.659245                            1.619455      -1.058002       2.383599                    0.997480       3.509139       9.998575       0.471912       1.340921      -0.695420      -0.012630      -0.002497      -0.006213       0.014295       0.000068       0.004518       0.002343      -0.002976      -0.003151      -0.005870       0.001172       0.004698              1.659709       2.127038      -0.241899       0.113771       1.502968      -0.045375       1.349122           0.000060
           15              H       3.870582       8.726924      14.471810       0.155898       0.961823 0.71523031E+01  0.68152277E+02                                 1.607406                            1.559574      -0.886453       2.466852                    0.999331       3.275207       8.979563       0.504051       1.275256      -0.710847       0.008242       0.006002      -0.009340       0.013827       0.000684      -0.003832       0.000511       0.000830      -0.000294      -0.003862      -0.000170       0.004031              1.619834       1.410656       0.174366      -0.118672       1.996520      -0.308565       1.452327           0.000021
           16              H       5.910174       7.439122      13.923544       0.155324       0.992644 0.74695710E+01  0.71573636E+02                                 1.615302                            1.575220      -0.746723       2.532999                    0.999892       3.185080       8.607356       0.513134       1.245713      -0.718804      -0.001747       0.010262      -0.008182       0.013240      -0.001786      -0.000302      -0.003596      -0.001377      -0.001701      -0.004013      -0.000195       0.004209              1.618433       1.585040       0.271802      -0.222528       1.779280      -0.263208       1.490978           0.000165
           17              H       5.871593       5.872693      13.941619       0.149049       1.002615 0.76047287E+01  0.74254742E+02                                 1.703863                            1.647408      -1.102417       2.361199                    0.997121       3.542601      10.128217       0.468723       1.338289      -0.695971      -0.000505      -0.011185      -0.009162       0.014467      -0.001193      -0.002787      -0.001200       0.002073      -0.008852      -0.004613       0.000799       0.003814              1.717020       1.674929      -0.184716      -0.227985       1.898379       0.352335       1.577752           0.000125
           18              H       5.770234       6.673464      15.285171       0.147520       0.927487 0.68799751E+01  0.65087858E+02                                 1.578275                            1.536520      -0.868390       2.466423                    0.999490       3.342157       9.205645       0.503121       1.286829      -0.707460      -0.002860       0.000000       0.009756       0.010166      -0.000393       0.000040      -0.000895       0.004295       0.004010      -0.003032       0.001397       0.001635              1.581781       1.421659       0.021626       0.178345       1.237578       0.051454       2.086106           0.000033
           19              H       2.213536       4.343641      12.523759       0.289231       0.628818 0.42534344E+01  0.36445153E+02                                 1.326327                            1.298749      -1.114005       2.445603                    0.999811       2.808303       7.888821       0.480689       1.487105      -0.668033      -0.033274       0.001398      -0.001174       0.033324      -0.003283       0.001435       0.002054       0.038868       0.024684      -0.023969       0.008162       0.015807              1.337704       1.560063       0.043714       0.106277       1.099973      -0.023287       1.353076           0.000864
           20              H       4.578129       5.770756       9.402861       0.090702       1.306446 0.10223592E+02  0.10757624E+03                                 2.021351                            1.904608      -1.468444       2.175109                    0.991825       4.032867      11.999946       0.437476       1.330574      -0.696429       0.040787       0.012844       0.007992       0.043502       0.011661       0.002506       0.002268       0.014648      -0.007960      -0.012507      -0.003181       0.015688              2.060023       2.618897       0.359305       0.183447       1.792937      -0.051313       1.768234           0.000466
           21              H       1.407901       5.621249       7.129465       0.077362       1.297846 0.96675617E+01  0.10004043E+03                                 1.985854                            1.830230      -1.360841       2.211979                    0.993327       4.014523      11.741115       0.455535       1.299348      -0.702486      -0.021572       0.008517      -0.034707       0.041743       0.005809       0.009034      -0.007715       0.016062       0.028865      -0.018580       0.002224       0.016355              2.059402       2.078288      -0.063030       0.524201       1.538352      -0.205269       2.561566           0.003501
           22              H       0.279226       4.379885       8.699956       0.116985       1.040838 0.73514440E+01  0.71350174E+02                                 1.756921                            1.630792      -1.055375       2.383679                    0.996490       3.603315      10.352980       0.465187       1.356613      -0.691919      -0.036193      -0.007787      -0.005181       0.037382       0.008144       0.004999      -0.006472       0.025357       0.002672      -0.018542       0.003214       0.015328              1.823540       2.470570       0.291079       0.229451       1.469486      -0.015701       1.530565          -0.000486
           23              H       1.320275       3.883793      10.712272       0.094337       1.079913 0.77874927E+01  0.76596907E+02                                 1.775418                            1.656523      -1.255098       2.265682                    0.994161       3.867513      11.147345       0.471264       1.321382      -0.697232      -0.014621      -0.019108       0.024649       0.034445       0.004264       0.002488      -0.012175       0.007510       0.023256      -0.015885       0.001423       0.014463              1.822780       1.831358       0.350364      -0.236254       1.664299      -0.380792       1.972684           0.004125
           24              H       5.948756       6.409561       4.551410       0.097508       1.124152 0.86331606E+01  0.86833891E+02                                 1.816118                            1.742476      -1.095996       2.350689                    0.996695       3.726234      10.740015       0.461734       1.318850      -0.699959       0.006234      -0.040549       0.008972       0.041995      -0.008619      -0.007974       0.001807      -0.025549       0.002278      -0.018477       0.002259       0.016217              1.833184       1.646898      -0.114526      -0.076141       2.256521      -0.179833       1.596133           0.001071
           25              H       6.278988       9.588857       2.145467       0.124439       1.123540 0.84924281E+01  0.84401893E+02                                 1.763395                            1.687827      -1.136737       2.335962                    0.997552       3.519920       9.829109       0.489926       1.257926      -0.713875       0.008673       0.019971      -0.029709       0.036834      -0.004264      -0.003366      -0.010069      -0.025828       0.012181      -0.016981      -0.001194       0.018174              1.781463       1.638888       0.094600      -0.313960       1.642833      -0.220252       2.062667           0.000366
           26              H       5.147698      10.821159       3.742065       0.115429       0.997553 0.70155847E+01  0.65938508E+02                                 1.585254                            1.500865      -0.728661       2.531907                    0.999883       3.195096       8.450844       0.541228       1.204066      -0.727573      -0.003462       0.036075      -0.005617       0.036673      -0.005109      -0.010765      -0.001718      -0.023499       0.008850      -0.019557       0.008152       0.011405              1.619775       1.448765      -0.181350      -0.023212       2.114144      -0.095941       1.296417           0.001176
           27              H       4.345986       9.797261       5.649950       0.087012       1.210074 0.85585610E+01  0.86189115E+02                                 1.916264                            1.736862      -1.403056       2.197110                    0.993013       3.955611      11.535352       0.460144       1.321785      -0.697199      -0.016326       0.026886       0.028525       0.042463      -0.005734      -0.006527      -0.000722      -0.018368      -0.001495      -0.013751       0.002550       0.011201              2.023719       1.884385      -0.452320      -0.474580       1.958909       0.449341       2.227863           0.000399
           28              H       6.955800       6.158116       2.561185       0.304980       0.557880 0.36353717E+01  0.29609070E+02                                 1.179555                            1.166316      -1.079577       2.486725                    0.999859       2.440968       6.439662       0.535938       1.403186      -0.685616      -0.003843      -0.036212       0.011076       0.038062      -0.001029      -0.013069      -0.003547      -0.033910      -0.012390      -0.023831       0.004249       0.019582              1.180045       1.083295      -0.058536      -0.089255       1.332897      -0.035028       1.123942           0.000004
           29              H       7.724816       5.365274       0.510711       0.090910       1.265702 0.10726223E+02  0.11311117E+03                                 1.923015                            1.901789      -1.169000       2.310933                    0.994510       3.856982      11.126394       0.459345       1.264471      -0.712318      -0.023407      -0.036954      -0.001816       0.043781       0.010205      -0.006860      -0.013006       0.011733       0.000042      -0.017027      -0.003206       0.020233              1.929834       1.986571       0.199070       0.036764       2.041738       0.093185       1.761192           0.000070
           30              H      -2.906697       6.416356       1.496786       0.112209       1.003146 0.80256744E+01  0.78836748E+02                                 1.656442                            1.656233      -0.740384       2.514404                    0.999043       3.526964       9.870128       0.486482       1.281718      -0.708799       0.020228       0.014645      -0.005755       0.025627       0.003212       0.002029      -0.003601      -0.000171      -0.016500      -0.007755       0.001645       0.006110              1.643955       1.661923       0.225551       0.080323       1.841713       0.091618       1.428230           0.000297
           31              H       9.256308       5.428702       2.294081       0.106074       1.018778 0.80014962E+01  0.79047962E+02                                 1.708606                            1.679257      -0.939514       2.415122                    0.996403       3.720878      10.664711       0.469129       1.321583      -0.698873      -0.006373      -0.016596       0.017578       0.025001       0.001854      -0.003368      -0.007417       0.008190       0.005608      -0.009765       0.000680       0.009086              1.719091       1.487890      -0.063451      -0.147862       1.481794      -0.107765       2.187591           0.000118
           32              H      -2.610469       4.657380      19.957080       0.045823       1.111938 0.90769353E+01  0.91452993E+02                                 1.724855                            1.719364      -0.693310       2.504035                    0.998224       3.788870      10.549977       0.497760       1.221315      -0.721303       0.005259       0.001343      -0.038976       0.039352       0.002845      -0.001917       0.002509       0.002650       0.017361      -0.006818       0.000235       0.006583              1.716006       1.537587      -0.055380      -0.044451       1.456554      -0.130521       2.153877           0.000125
           33              H      -1.484410       4.215654       2.414579       0.145250       0.926868 0.67769886E+01  0.64054959E+02                                 1.595881                            1.537768      -0.832937       2.482983                    0.999331       3.386259       9.410242       0.495238       1.308507      -0.702502      -0.007855      -0.000693       0.007423       0.010830      -0.001251      -0.001632       0.000330       0.005552       0.006314      -0.004097       0.000383       0.003715              1.610253       1.369017      -0.005022      -0.087804       1.256836      -0.092233       2.204905           0.000033
           34              H      -0.878875       5.160268       1.320056       0.150413       0.962684 0.73345814E+01  0.70949829E+02                                 1.655566                            1.615946      -1.041309       2.390407                    0.997657       3.505459       9.964942       0.474264       1.335087      -0.696608       0.004444       0.012551      -0.006094       0.014642      -0.001257      -0.000453      -0.005059       0.001374      -0.003543      -0.005920       0.001345       0.004576              1.656002       1.863807       0.389987      -0.096197       1.757703      -0.075993       1.346496           0.000081
           35              H      -0.916803       3.610829       1.083076       0.155823       0.962667 0.71581209E+01  0.68208135E+02                                 1.606876                            1.558978      -0.883186       2.467360                    0.999327       3.275600       8.974889       0.504843       1.273246      -0.711267       0.001021      -0.010067      -0.009267       0.013721      -0.000021       0.002436       0.003088      -0.001901      -0.000348      -0.003975      -0.000142       0.004117              1.619351       1.698501      -0.340906      -0.208154       1.707415       0.257296       1.452138           0.000047
           36              H      10.026632       2.488391       0.534810       0.155634       0.994040 0.74855247E+01  0.71792360E+02                                 1.619776                            1.579272      -0.753772       2.530545                    0.999874       3.187811       8.629517       0.511125       1.249461      -0.717988       0.009565      -0.003286      -0.008350       0.013115       0.000186      -0.002818       0.001922       0.003834      -0.002164      -0.003815      -0.000289       0.004103              1.623007       1.499196      -0.221261      -0.117529       1.874818       0.326107       1.495006           0.000195
           37              H       8.689355       3.305018       0.552885       0.149310       1.002040 0.75999364E+01  0.74207115E+02                                 1.704537                            1.647949      -1.105569       2.360378                    0.997083       3.541195      10.128982       0.468125       1.340012      -0.695646      -0.009387       0.006035      -0.009358       0.014564       0.001557       0.000036       0.003291       0.000863      -0.009447      -0.005006       0.001061       0.003946              1.717696       2.003721      -0.004830       0.419669       1.571038       0.020951       1.578329           0.000143
           38              H       9.433522       2.992412       1.896438       0.147844       0.929026 0.68979494E+01  0.65331725E+02                                 1.583189                            1.541045      -0.879652       2.461851                    0.999417       3.349154       9.244566       0.500911       1.291046      -0.706543       0.001545       0.002505       0.009672       0.010110       0.002075      -0.000789       0.000486      -0.001203       0.003823      -0.002997       0.001412       0.001586              1.586744       1.268132       0.069273      -0.045051       1.398289      -0.181191       2.093813           0.000054
           39              H      -3.884315       7.237514      19.218025       0.287746       0.630395 0.42699807E+01  0.36646507E+02                                 1.332438                            1.304436      -1.155224       2.426264                    0.999518       2.817553       7.938251       0.477582       1.494346      -0.666784       0.017646       0.028250      -0.001369       0.033336       0.018506       0.001134      -0.002211      -0.013237       0.024346      -0.023863       0.008090       0.015773              1.343944       1.182074       0.179077      -0.073966       1.490639      -0.081074       1.359119           0.000881
           40              H       9.247807       4.476159      16.097127       0.090068       1.304525 0.10195677E+02  0.10711275E+03                                 2.011637                            1.895986      -1.456127       2.179594                    0.992032       4.021452      11.921409       0.440956       1.322164      -0.698161      -0.009252      -0.042173       0.008029       0.043916       0.000568       0.000689      -0.003311      -0.027631      -0.007892      -0.012572      -0.003163       0.015735              2.049881       1.680868       0.176727      -0.134910       2.708789      -0.132256       1.759987           0.000452
           41              H      -2.375056       7.296411      13.823731       0.077694       1.294329 0.96367797E+01  0.99621556E+02                                 1.980446                            1.825981      -1.291126       2.242915                    0.993901       4.008213      11.708749       0.456660       1.297454      -0.702889       0.018184       0.014385      -0.034659       0.041700       0.004083      -0.011247      -0.003967      -0.017776       0.029197      -0.018517       0.002063       0.016454              2.053432       1.723514       0.263956      -0.437421       1.883872      -0.349354       2.552911           0.003484
           42              H      -2.885771       8.894554      15.394222       0.116584       1.042561 0.73639325E+01  0.71501044E+02                                 1.758781                            1.632078      -1.055042       2.383529                    0.996515       3.605870      10.362152       0.465051       1.356448      -0.691946       0.011249       0.035417      -0.004904       0.037483       0.006822      -0.007952      -0.001272      -0.026817       0.002914      -0.018425       0.003105       0.015320              1.825703       1.468792       0.288706      -0.128578       2.476526      -0.191529       1.531791          -0.000496
           43              H      -3.835924       8.241025      17.406539       0.095888       1.073183 0.77310119E+01  0.75916694E+02                                 1.769647                            1.651830      -1.253452       2.267614                    0.994265       3.856206      11.112131       0.471281       1.323505      -0.696827      -0.008957       0.021980       0.024372       0.034020       0.001124      -0.011890       0.004022      -0.010811       0.022782      -0.015835       0.001342       0.014493              1.816591       1.398930      -0.102091      -0.210441       2.085122       0.391899       1.965722           0.004121
           44              H       9.115714       2.969759      11.245878       0.097334       1.127179 0.86661416E+01  0.87288623E+02                                 1.822852                            1.748531      -1.104519       2.346884                    0.996525       3.735706      10.791003       0.459644       1.322977      -0.699093      -0.038159       0.014973       0.008815       0.041928      -0.006691       0.005463       0.006079       0.027935       0.002045      -0.018545       0.002267       0.016278              1.840107       2.212689      -0.208035      -0.118403       1.706175       0.156808       1.601456           0.001038
           45              H      11.703950       1.094122       8.839934       0.123718       1.122459 0.84789802E+01  0.84209159E+02                                 1.760000                            1.684686      -1.126866       2.340018                    0.997615       3.516929       9.807532       0.491320       1.255237      -0.714475       0.013065      -0.017727      -0.030112       0.037305      -0.008971      -0.006774       0.008062       0.020195       0.012249      -0.017001      -0.000936       0.017937              1.777997       1.557047      -0.048890      -0.033763       1.718558       0.381003       2.058385           0.000349
           46              H       0.258300       1.457696      10.436533       0.115022       0.998222 0.70205720E+01  0.65984626E+02                                 1.584501                            1.500237      -0.724836       2.533318                    0.999896       3.196347       8.448883       0.542072       1.202205      -0.727992       0.033070      -0.015114      -0.005754       0.036812      -0.007848       0.003866       0.010203       0.020996       0.008600      -0.019788       0.008067       0.011721              1.618969       2.103519      -0.197236      -0.071431       1.457477       0.068015       1.295910           0.001145
           47              H      -0.227566       2.663949      12.344418       0.086336       1.211637 0.85710782E+01  0.86357262E+02                                 1.918966                            1.738911      -1.402569       2.197234                    0.992907       3.959624      11.554480       0.459507       1.322971      -0.696957       0.031711       0.000555       0.028509       0.042646      -0.005255       0.002655       0.006137       0.019046      -0.001170      -0.013918       0.002733       0.011185              2.026790       2.335985       0.194334       0.628273       1.512939       0.186709       2.231445           0.000377
           48              H       8.394435       2.223355       9.255652       0.303688       0.560293 0.36526223E+01  0.29764833E+02                                 1.179396                            1.166147      -1.078318       2.485539                    0.999855       2.443740       6.434517       0.538362       1.396153      -0.686938      -0.029895       0.021664       0.011307       0.038612      -0.014096       0.003515       0.013197       0.018701      -0.012615      -0.023892       0.004343       0.019549              1.179873       1.321053      -0.078889       0.014208       1.094862       0.094793       1.123705          -0.000017
           49              H       7.323306       1.953789       7.205178       0.090766       1.262502 0.10684845E+02  0.11250780E+03                                 1.915444                            1.894557      -1.146022       2.319996                    0.994809       3.849010      11.076436       0.461757       1.259732      -0.713356      -0.020654       0.039127      -0.001859       0.044283       0.000163      -0.007826       0.012346      -0.023401       0.000252      -0.017028      -0.003025       0.020052              1.922139       1.848350      -0.122665       0.061811       2.163634      -0.077998       1.754433           0.000059
           50              H       0.470826      10.635408       8.191253       0.111816       1.002458 0.80150256E+01  0.78680904E+02                                 1.653470                            1.653327      -0.733326       2.517102                    0.999116       3.522878       9.845217       0.487863       1.278921      -0.709413       0.002684      -0.024906      -0.005492       0.025645      -0.001725      -0.004228       0.000254      -0.005771      -0.016556      -0.007865       0.001547       0.006318              1.640999       1.598646      -0.190195       0.039024       1.898486      -0.114986       1.425865           0.000283
           51              H       6.612490       0.595764       8.988548       0.105962       1.019423 0.80045316E+01  0.79056584E+02                                 1.706632                            1.677379      -0.924481       2.420814                    0.996516       3.717795      10.641739       0.470485       1.318129      -0.699585      -0.011194       0.014078       0.017637       0.025190       0.002615      -0.004804       0.006296      -0.007331       0.005513      -0.009661       0.000892       0.008769              1.717061       1.536587       0.034293      -0.019393       1.429876       0.181591       2.184720           0.000100
           52              H      -1.200606      11.258355       6.568547       0.046053       1.106680 0.90220007E+01  0.90759332E+02                                 1.719596                            1.714399      -0.695437       2.504366                    0.998268       3.778268      10.511459       0.498386       1.221665      -0.721269      -0.001240      -0.004976      -0.039102       0.039437      -0.000256       0.003269       0.000733      -0.006324       0.017635      -0.006961       0.000184       0.006777              1.710713       1.520657       0.062448      -0.090351       1.465601       0.103008       2.145881           0.000127
           53              H      -2.146182      10.504023       9.109046       0.144313       0.928591 0.67921552E+01  0.64235592E+02                                 1.598110                            1.539646      -0.829334       2.484185                    0.999400       3.390252       9.424741       0.494849       1.308776      -0.702451       0.003464       0.006987       0.007923       0.011117       0.003086       0.001187       0.001505      -0.000828       0.006254      -0.004157       0.000165       0.003992              1.612601       1.290527       0.051180      -0.036044       1.338179       0.122712       2.209096           0.000015
           54              H      -1.630889       9.507307       8.014523       0.150080       0.963781 0.73452641E+01  0.71086663E+02                                 1.657633                            1.617744      -1.047527       2.387420                    0.997503       3.508625       9.979795       0.473677       1.336113      -0.696400       0.008598      -0.010058      -0.006593       0.014783       0.001023      -0.004237       0.002716       0.001572      -0.003083      -0.005700       0.001001       0.004699              1.658136       1.448017      -0.149691      -0.017852       2.178581       0.121730       1.347808           0.000073
           55              H      -2.953779      10.314873       7.777543       0.155679       0.962662 0.71591895E+01  0.68238599E+02                                 1.608896                            1.560730      -0.886052       2.467048                    0.999309       3.276531       8.986401       0.503636       1.275919      -0.710710      -0.009334       0.004059      -0.009277       0.013772      -0.000885       0.001532      -0.003592       0.000794      -0.000434      -0.003876      -0.000284       0.004160              1.621457       2.003524       0.166946       0.327891       1.406946       0.051744       1.453902           0.000037
           56              H       3.680944       1.398800       7.229278       0.155045       0.995924 0.75020451E+01  0.71978700E+02                                 1.620412                            1.579871      -0.752032       2.530841                    0.999881       3.191237       8.635852       0.511667       1.247655      -0.718365      -0.008028      -0.006499      -0.008068       0.013106       0.001639       0.003337       0.001498      -0.002461      -0.001740      -0.004107      -0.000222       0.004329              1.623646       1.973323      -0.052163       0.341339       1.402063      -0.061434       1.495551           0.000190
           57              H       5.056802       2.148602       7.247352       0.148879       1.003122 0.76080790E+01  0.74289756E+02                                 1.703991                            1.647405      -1.093929       2.364792                    0.997207       3.541787      10.123429       0.468916       1.337695      -0.696104       0.009942       0.005299      -0.009196       0.014543      -0.000374       0.002416      -0.001835      -0.002756      -0.009215      -0.004647       0.000865       0.003781              1.717162       1.682676       0.189640      -0.191464       1.890991      -0.373880       1.577820           0.000139
           58              H       4.413994       1.660437       8.590905       0.146265       0.930425 0.69055608E+01  0.65375771E+02                                 1.580020                            1.538068      -0.866502       2.466604                    0.999464       3.346894       9.215115       0.503622       1.284645      -0.707920       0.001533      -0.002567       0.010372       0.010794      -0.001655       0.000745       0.000417      -0.003024       0.003956      -0.003066       0.001439       0.001627              1.583550       1.303311      -0.090669      -0.133847       1.358106       0.129041       2.089233           0.000037
           59              H       1.670778      11.071471       5.829492       0.288014       0.631219 0.42766290E+01  0.36714255E+02                                 1.332869                            1.304845      -1.149561       2.428497                    0.999546       2.818848       7.940520       0.477887       1.492957      -0.667004       0.015440      -0.029560      -0.001430       0.033380      -0.015121      -0.002469       0.000213      -0.025181       0.024568      -0.023915       0.008127       0.015788              1.344369       1.258826      -0.223302      -0.033213       1.414807       0.104571       1.359474           0.000884
           60              H       5.791814       1.079398       2.708594       0.090905       1.303153 0.10189796E+02  0.10708862E+03                                 2.014492                            1.898804      -1.466135       2.176186                    0.991881       4.024208      11.951024       0.439240       1.326863      -0.697197      -0.031363       0.028850       0.007872       0.043335      -0.012310      -0.003404       0.001127       0.012845      -0.007955      -0.012626      -0.003245       0.015871              2.052794       2.301822      -0.533763      -0.046824       2.093647       0.183333       1.762911           0.000475
           61              H       0.967155       9.734966       0.435199       0.078040       1.287038 0.95674915E+01  0.98673839E+02                                 1.968749                            1.816148      -1.262833       2.255047                    0.994245       3.992096      11.627535       0.459374       1.292812      -0.703898       0.003431      -0.023458      -0.034885       0.042179      -0.009723       0.002188       0.011387       0.002215       0.028724      -0.018328       0.002304       0.016023              2.040859       1.606932      -0.199519      -0.083069       1.980322       0.548105       2.535323           0.003505
           62              H       2.606545       9.378187       2.005689       0.115882       1.040938 0.73458711E+01  0.71223906E+02                                 1.751037                            1.625567      -1.035423       2.391435                    0.996875       3.595434      10.297375       0.468302       1.348956      -0.693469       0.025587      -0.027904      -0.004867       0.038171      -0.014972       0.002988       0.007591       0.001414       0.002886      -0.018453       0.003185       0.015268              1.817295       1.964893      -0.576127      -0.100768       1.961166       0.205646       1.525827          -0.000478
           63              H       2.515649      10.527808       4.018006       0.096160       1.072708 0.77269728E+01  0.75871549E+02                                 1.769647                            1.651775      -1.255222       2.267214                    0.994173       3.855247      11.111085       0.471100       1.324108      -0.696707       0.023517      -0.003056       0.024187       0.033874      -0.005201       0.009172       0.008145       0.003390       0.022939      -0.015581       0.001298       0.014284              1.816616       2.002099      -0.246146       0.444672       1.482086      -0.013772       1.965664           0.004124
           64              H      -1.985970       9.379320       2.142856       0.097267       1.125779 0.86520590E+01  0.87101400E+02                                 1.820484                            1.746441      -1.096018       2.350573                    0.996691       3.732983      10.776307       0.460236       1.321964      -0.699307       0.032106      -0.025607      -0.009085       0.042060      -0.015481      -0.002500      -0.007888      -0.002640       0.002238      -0.018638       0.002265       0.016373              1.837680       2.009989      -0.322374      -0.194509       1.903291       0.024036       1.599761           0.001068
           65              H      -4.904438      10.682978       4.548799       0.124173       1.126392 0.85202061E+01  0.84755001E+02                                 1.767004                            1.691060      -1.138624       2.334814                    0.997419       3.525221       9.851379       0.489206       1.258633      -0.713708      -0.021707       0.002886       0.030055       0.037186      -0.013268      -0.010336       0.001693       0.005497       0.011976      -0.017043      -0.000827       0.017870              1.785182       1.727241       0.045780      -0.348953       1.560950      -0.162394       2.067356           0.000362
           66              H       1.133252       0.952543       2.952201       0.114789       0.999806 0.70355399E+01  0.66178936E+02                                 1.588232                            1.503449      -0.731180       2.530476                    0.999892       3.199674       8.468801       0.540471       1.204789      -0.727399      -0.029615       0.021176       0.005917       0.036885      -0.012835      -0.006743      -0.008461       0.003003       0.008588      -0.019560       0.007988       0.011573              1.622912       1.794484      -0.380210      -0.094980       1.775821       0.027996       1.298430           0.001175
           67              H       2.420830       1.134897       1.044316       0.087084       1.210442 0.85613727E+01  0.86209366E+02                                 1.915139                            1.736006      -1.401668       2.197665                    0.993080       3.954464      11.524853       0.460792       1.320050      -0.697550      -0.015807       0.027342      -0.028430       0.042494      -0.010673      -0.004230      -0.005413      -0.000647      -0.001434      -0.013899       0.002887       0.011012              2.022436       1.547802      -0.258127       0.151664       2.293059      -0.634864       2.226448           0.000397
           68              H      -2.271735       8.381472       4.133081       0.304267       0.560105 0.36525522E+01  0.29774474E+02                                 1.180838                            1.167520      -1.075561       2.486972                    0.999859       2.445199       6.446784       0.536902       1.399469      -0.686292       0.033475      -0.014991      -0.011179       0.038344      -0.015219      -0.009836      -0.009658       0.015210      -0.012315      -0.024057       0.004409       0.019648              1.181328       1.221290      -0.137758      -0.075156       1.197664      -0.059807       1.125028           0.000001
           69              H      -1.969622       7.319063       6.183556       0.091421       1.266071 0.10732909E+02  0.11322497E+03                                 1.925392                            1.904046      -1.175637       2.308643                    0.994491       3.857609      11.138573       0.458366       1.266685      -0.711845       0.043561       0.001636       0.001937       0.043635       0.010122      -0.014796       0.000629       0.011738      -0.000193      -0.017091      -0.003166       0.020257              1.932205       2.203631       0.075867       0.099345       1.829920      -0.014819       1.763062           0.000068
           70              H       8.975121       5.725451       5.197480       0.111503       1.001241 0.79985552E+01  0.78448472E+02                                 1.649434                            1.649417      -0.724705       2.520778                    0.999263       3.517656       9.813775       0.489612       1.275501      -0.710163      -0.023264      -0.010273       0.005858       0.026098       0.001536      -0.001933       0.003420       0.005741      -0.016405      -0.007580       0.001475       0.006106              1.636993       1.982506       0.034707       0.118595       1.505528       0.023547       1.422945           0.000297
           71              H      -2.790298       6.024466       4.400185       0.106947       1.016664 0.79808401E+01  0.78797093E+02                                 1.706665                            1.677445      -0.937444       2.416335                    0.996425       3.716222      10.650027       0.469208       1.322146      -0.698762       0.017381      -0.002789      -0.017215       0.024622       0.004295      -0.008019       0.000887      -0.000831       0.005418      -0.009617       0.000711       0.008907              1.717134       1.426776      -0.029089      -0.166552       1.539814      -0.073931       2.184812           0.000117
           72              H      10.350325       4.589422       6.820187       0.046062       1.109564 0.90582475E+01  0.91268868E+02                                 1.726911                            1.721336      -0.710117       2.498423                    0.998038       3.789100      10.570204       0.495575       1.226644      -0.720114      -0.003581      -0.003500       0.039174       0.039493       0.002546       0.001198      -0.002896       0.003321       0.016675      -0.006618       0.000245       0.006373              1.718044       1.430332       0.007500      -0.135526       1.567008       0.026833       2.156791           0.000121
           73              H      10.169842       3.393363       4.279687       0.145893       0.922674 0.67357004E+01  0.63541875E+02                                 1.588508                            1.531022      -0.817805       2.490104                    0.999427       3.374656       9.356606       0.497528       1.305002      -0.703257       0.004438       0.006458      -0.007658       0.010957       0.001833      -0.000651      -0.001762      -0.005086       0.006317      -0.004188       0.000218       0.003971              1.602728       1.275574       0.045726      -0.123054       1.339700      -0.029896       2.192909           0.000033
           74              H       9.049014       3.341262       5.374211       0.151366       0.962103 0.73344302E+01  0.70991794E+02                                 1.659247                            1.619457      -1.057994       2.383602                    0.997480       3.509143       9.998600       0.471912       1.340923      -0.695420      -0.012630       0.002496       0.006213       0.014295      -0.000068      -0.004518       0.002343      -0.002977      -0.003151      -0.005870       0.001173       0.004698              1.659711       2.127039       0.241900      -0.113771       1.502970      -0.045376       1.349124           0.000081
           75              H      10.409832       2.599389       5.611190       0.155897       0.961817 0.71522450E+01  0.68151509E+02                                 1.607393                            1.559563      -0.886458       2.466851                    0.999331       3.275181       8.979445       0.504055       1.275249      -0.710849       0.008242      -0.006003       0.009340       0.013828      -0.000685       0.003833       0.000511       0.000831      -0.000295      -0.003862      -0.000169       0.004032              1.619822       1.410645      -0.174364       0.118670       1.996502      -0.308561       1.452317           0.000045
           76              H      -0.629076       3.887191       6.159456       0.155324       0.992610 0.74692162E+01  0.71569090E+02                                 1.615240                            1.575162      -0.746707       2.533008                    0.999892       3.184986       8.606917       0.513156       1.245680      -0.718811      -0.001746      -0.010263       0.008183       0.013242       0.001783       0.000303      -0.003598      -0.001380      -0.001708      -0.004014      -0.000195       0.004209              1.618369       1.584977      -0.271784       0.222514       1.779206      -0.263192       1.490924           0.000192
           77              H      -0.667657       5.453620       6.141381       0.149051       1.002601 0.76045805E+01  0.74252710E+02                                 1.703827                            1.647375      -1.102403       2.361206                    0.997121       3.542540      10.127903       0.468736       1.338261      -0.695977      -0.000504       0.011186       0.009162       0.014468       0.001194       0.002787      -0.001200       0.002070      -0.008856      -0.004614       0.000800       0.003814              1.716983       1.674894       0.184711       0.227978       1.898333       0.352323       1.577721           0.000144
           78              H      -0.769016       4.652849       4.797829       0.147523       0.927491 0.68800076E+01  0.65088191E+02                                 1.578272                            1.536518      -0.868397       2.466418                    0.999490       3.342159       9.205629       0.503124       1.286819      -0.707462      -0.002860      -0.000001      -0.009755       0.010166       0.000393      -0.000040      -0.000895       0.004295       0.004009      -0.003032       0.001397       0.001634              1.581778       1.421659      -0.021627      -0.178347       1.237576       0.051455       2.086099           0.000052
           79              H       8.752786       6.982672       7.559241       0.289231       0.628798 0.42532686E+01  0.36443409E+02                                 1.326307                            1.298730      -1.113989       2.445614                    0.999811       2.808256       7.888677       0.480688       1.487121      -0.668030      -0.033275      -0.001397       0.001174       0.033325       0.003282      -0.001433       0.002054       0.038870       0.024683      -0.023970       0.008162       0.015808              1.337683       1.560036      -0.043712      -0.106275       1.099959      -0.023286       1.353056           0.000877
           80              H      -1.961121       5.555557      10.680139       0.090708       1.306443 0.10223541E+02  0.10757540E+03                                 2.021334                            1.904593      -1.468449       2.175106                    0.991825       4.032839      11.999790       0.437482       1.330559      -0.696432       0.040787      -0.012843      -0.007994       0.043502      -0.011661      -0.002506       0.002268       0.014647      -0.007962      -0.012506      -0.003182       0.015688              2.060005       2.618873      -0.359301      -0.183444       1.792923      -0.051312       1.768219           0.000455
           81              H       7.947151       5.705064      12.953535       0.077365       1.297912 0.96681847E+01  0.10004858E+03                                 1.985921                            1.830287      -1.360884       2.211947                    0.993327       4.014672      11.741686       0.455528       1.299346      -0.702485      -0.021573      -0.008514       0.034708       0.041744      -0.005813      -0.009035      -0.007717       0.016070       0.028873      -0.018587       0.002229       0.016358              2.059473       2.078363       0.063031      -0.524224       1.538397      -0.205278       2.561658           0.003482
           82              H       6.818476       6.946428      11.383044       0.116988       1.040825 0.73513682E+01  0.71349643E+02                                 1.756947                            1.630816      -1.055401       2.383671                    0.996490       3.603349      10.353277       0.465168       1.356666      -0.691908      -0.036194       0.007787       0.005181       0.037383      -0.008144      -0.004999      -0.006473       0.025359       0.002672      -0.018544       0.003215       0.015329              1.823569       2.470610      -0.291085      -0.229455       1.469507      -0.015703       1.530589          -0.000496
           83              H       7.859525       7.442520       9.370728       0.094340       1.079924 0.77875998E+01  0.76598265E+02                                 1.775433                            1.656536      -1.255122       2.265668                    0.994161       3.867545      11.147479       0.471261       1.321385      -0.697231      -0.014621       0.019109      -0.024651       0.034447      -0.004266      -0.002488      -0.012177       0.007516       0.023260      -0.015890       0.001426       0.014464              1.822795       1.831372      -0.350367       0.236254       1.664312      -0.380795       1.972701           0.004136
           84              H      -0.590494       4.916752      15.531590       0.097513       1.124152 0.86331507E+01  0.86833693E+02                                 1.816110                            1.742469      -1.095985       2.350692                    0.996695       3.726229      10.739965       0.461738       1.318839      -0.699961       0.006235       0.040550      -0.008969       0.041996       0.008620       0.007975       0.001806      -0.025551       0.002274      -0.018479       0.002259       0.016219              1.833175       1.646891       0.114525       0.076140       2.256508      -0.179830       1.596126           0.001042
           85              H      -0.260262       1.737456      17.937533       0.124437       1.123521 0.84922486E+01  0.84399680E+02                                 1.763379                            1.687812      -1.136742       2.335960                    0.997552       3.519887       9.828998       0.489927       1.257931      -0.713874       0.008673      -0.019971       0.029710       0.036834       0.004264       0.003367      -0.010070      -0.025830       0.012180      -0.016981      -0.001194       0.018176              1.781446       1.638874      -0.094598       0.313955       1.642819      -0.220248       2.062646           0.000352
           86              H      11.686948       0.505154      16.340935       0.115428       0.997560 0.70156522E+01  0.65939378E+02                                 1.585269                            1.500878      -0.728657       2.531908                    0.999883       3.195120       8.450955       0.541222       1.204076      -0.727570      -0.003461      -0.036075       0.005617       0.036674       0.005110       0.010766      -0.001719      -0.023500       0.008848      -0.019559       0.008153       0.011406              1.619791       1.448778       0.181352       0.023213       2.114165      -0.095942       1.296428           0.001146
           87              H      10.885236       1.529052      14.433050       0.087017       1.210104 0.85588419E+01  0.86192864E+02                                 1.916310                            1.736900      -1.403071       2.197098                    0.993012       3.955714      11.535807       0.460133       1.321801      -0.697195      -0.016326      -0.026887      -0.028524       0.042463       0.005735       0.006529      -0.000723      -0.018370      -0.001493      -0.013754       0.002552       0.011202              2.023770       1.884431       0.452335       0.474596       1.958959       0.449356       2.227920           0.000374
           88              H       0.416550       5.168197      17.521815       0.304977       0.557885 0.36354214E+01  0.29609641E+02                                 1.179573                            1.166333      -1.079573       2.486726                    0.999859       2.440996       6.439800       0.535927       1.403208      -0.685611      -0.003843       0.036212      -0.011076       0.038062       0.001029       0.013070      -0.003548      -0.033909      -0.012388      -0.023831       0.004249       0.019582              1.180063       1.083310       0.058538       0.089258       1.332919      -0.035029       1.123959          -0.000013
           89              H       1.185566       5.961039      19.572289       0.090911       1.265726 0.10726529E+02  0.11311557E+03                                 1.923064                            1.901835      -1.169022       2.310921                    0.994510       3.857062      11.126803       0.459330       1.264497      -0.712312      -0.023406       0.036953       0.001816       0.043780      -0.010203       0.006860      -0.013006       0.011732       0.000047      -0.017026      -0.003205       0.020231              1.929884       1.986622      -0.199076      -0.036764       2.041793       0.093190       1.761237           0.000063
           90              H       3.632553       4.909957      18.586214       0.112210       1.003136 0.80255687E+01  0.78835454E+02                                 1.656433                            1.656224      -0.740374       2.514410                    0.999043       3.526937       9.870038       0.486482       1.281721      -0.708799       0.020229      -0.014645       0.005754       0.025628      -0.003213      -0.002028      -0.003600      -0.000170      -0.016501      -0.007755       0.001644       0.006111              1.643946       1.661913      -0.225550      -0.080323       1.841701       0.091617       1.428223           0.000284
           91              H       2.717058       5.897611      17.788919       0.106074       1.018773 0.80014504E+01  0.79047395E+02                                 1.708601                            1.679252      -0.939512       2.415123                    0.996403       3.720870      10.664680       0.469130       1.321583      -0.698873      -0.006373       0.016596      -0.017578       0.025001      -0.001854       0.003368      -0.007417       0.008190       0.005608      -0.009765       0.000679       0.009086              1.719086       1.487885       0.063451       0.147860       1.481790      -0.107764       2.187584           0.000103
           92              H       3.928781       6.668933       0.125920       0.045825       1.111938 0.90769317E+01  0.91452929E+02                                 1.724853                            1.719362      -0.693312       2.504034                    0.998224       3.788867      10.549960       0.497761       1.221312      -0.721303       0.005259      -0.001343       0.038975       0.039351      -0.002845       0.001917       0.002509       0.002649       0.017360      -0.006818       0.000235       0.006583              1.716004       1.537586       0.055380       0.044451       1.456553      -0.130521       2.153874           0.000132
           93              H       5.054840       7.110659      17.668421       0.145248       0.926864 0.67769419E+01  0.64054380E+02                                 1.595874                            1.537761      -0.832937       2.482983                    0.999331       3.386244       9.410177       0.495240       1.308504      -0.702502      -0.007855       0.000693      -0.007423       0.010830       0.001251       0.001632       0.000330       0.005553       0.006314      -0.004097       0.000383       0.003715              1.610246       1.369011       0.005023       0.087803       1.256831      -0.092231       2.204895           0.000019
           94              H       5.660375       6.166045      18.762944       0.150412       0.962662 0.73343560E+01  0.70946997E+02                                 1.655534                            1.615916      -1.041281       2.390422                    0.997657       3.505388       9.964646       0.474272       1.335078      -0.696611       0.004444      -0.012552       0.006094       0.014643       0.001256       0.000453      -0.005060       0.001372      -0.003544      -0.005920       0.001344       0.004577              1.655969       1.863766      -0.389976       0.096194       1.757669      -0.075991       1.346473           0.000076
           95              H       5.622447       7.715484      18.999924       0.155821       0.962675 0.71581899E+01  0.68208961E+02                                 1.606884                            1.558986      -0.883181       2.467361                    0.999327       3.275614       8.974940       0.504842       1.273247      -0.711267       0.001021       0.010067       0.009266       0.013720       0.000021      -0.002436       0.003089      -0.001901      -0.000348      -0.003975      -0.000142       0.004117              1.619360       1.698512       0.340910       0.208156       1.707424       0.257298       1.452145           0.000044
           96              H       3.487382       8.837922      19.548190       0.155636       0.994024 0.74853599E+01  0.71790292E+02                                 1.619750                            1.579247      -0.753765       2.530550                    0.999874       3.187779       8.629365       0.511134       1.249449      -0.717991       0.009566       0.003287       0.008350       0.013116      -0.000185       0.002819       0.001922       0.003833      -0.002166      -0.003815      -0.000289       0.004103              1.622980       1.499174       0.221257       0.117527       1.874784       0.326098       1.494983           0.000195
           97              H       2.150105       8.021295      19.530115       0.149313       1.002052 0.76000626E+01  0.74208834E+02                                 1.704565                            1.647974      -1.105581       2.360373                    0.997082       3.541248      10.129246       0.468115       1.340031      -0.695641      -0.009386      -0.006035       0.009359       0.014564      -0.001557      -0.000036       0.003291       0.000860      -0.009443      -0.005005       0.001059       0.003946              1.717725       2.003755       0.004828      -0.419681       1.571064       0.020952       1.578355           0.000140
           98              H       2.894272       8.333901      18.186562       0.147844       0.929028 0.68979695E+01  0.65331970E+02                                 1.583192                            1.541047      -0.879657       2.461849                    0.999417       3.349160       9.244590       0.500910       1.291046      -0.706543       0.001545      -0.002505      -0.009672       0.010110      -0.002075       0.000789       0.000486      -0.001203       0.003824      -0.002998       0.001412       0.001586              1.586748       1.268133      -0.069272       0.045049       1.398291      -0.181192       2.093818           0.000036
           99              H       2.654936       4.088799       0.864975       0.287749       0.630413 0.42701303E+01  0.36648113E+02                                 1.332460                            1.304457      -1.155270       2.426241                    0.999518       2.817592       7.938396       0.477580       1.494341      -0.666785       0.017646      -0.028248       0.001369       0.033335      -0.018505      -0.001133      -0.002212      -0.013235       0.024348      -0.023862       0.008090       0.015772              1.343967       1.182092      -0.179082       0.073968       1.490666      -0.081076       1.359143           0.000881
          100              H       2.708557       6.850154       3.985873       0.090070       1.304508 0.10195518E+02  0.10711066E+03                                 2.011621                            1.895973      -1.456124       2.179598                    0.992033       4.021418      11.921286       0.440957       1.322167      -0.698161      -0.009252       0.042174      -0.008026       0.043917      -0.000569      -0.000689      -0.003310      -0.027632      -0.007893      -0.012572      -0.003163       0.015735              2.049864       1.680856      -0.176725       0.134908       2.708762      -0.132253       1.759975           0.000480
          101              H       4.164194       4.029902       6.259269       0.077695       1.294322 0.96367102E+01  0.99620687E+02                                 1.980441                            1.825977      -1.291141       2.242912                    0.993900       4.008200      11.708714       0.456659       1.297457      -0.702889       0.018185      -0.014383       0.034659       0.041699      -0.004084       0.011246      -0.003966      -0.017775       0.029194      -0.018516       0.002063       0.016453              2.053428       1.723511      -0.263956       0.437421       1.883867      -0.349354       2.552906           0.003508
          102              H       3.653479       2.431759       4.688778       0.116587       1.042573 0.73639996E+01  0.71501555E+02                                 1.758760                            1.632059      -1.055045       2.383525                    0.996515       3.605841      10.361915       0.465066       1.356405      -0.691955       0.011248      -0.035417       0.004904       0.037483      -0.006821       0.007952      -0.001272      -0.026816       0.002915      -0.018423       0.003105       0.015319              1.825681       1.468776      -0.288702       0.128575       2.476496      -0.191526       1.531772          -0.000478
          103              H       2.703326       3.085288       2.676461       0.095891       1.073178 0.77309599E+01  0.75915979E+02                                 1.769633                            1.651818      -1.253434       2.267623                    0.994265       3.856184      11.112016       0.471286       1.323495      -0.696829      -0.008957      -0.021980      -0.024371       0.034019      -0.001123       0.011889       0.004022      -0.010809       0.022779      -0.015833       0.001342       0.014491              1.816577       1.398920       0.102090       0.210439       2.085105       0.391895       1.965706           0.004131
          104              H       2.576465       8.356554       8.837122       0.097327       1.127164 0.86659890E+01  0.87286637E+02                                 1.822834                            1.748515      -1.104493       2.346900                    0.996525       3.735665      10.790831       0.459647       1.322975      -0.699093      -0.038158      -0.014973      -0.008817       0.041928       0.006691      -0.005462       0.006078       0.027933       0.002042      -0.018543       0.002266       0.016277              1.840088       2.212666       0.208033       0.118403       1.706158       0.156806       1.601441           0.001055
          105              H       5.164700      10.232191      11.243066       0.123713       1.122555 0.84799763E+01  0.84222259E+02                                 1.760162                            1.684833      -1.126903       2.339997                    0.997615       3.517163       9.808650       0.491274       1.255309      -0.714459       0.013063       0.017726       0.030109       0.037302       0.008970       0.006768       0.008061       0.020190       0.012243      -0.016998      -0.000932       0.017930              1.778164       1.557182       0.048896       0.033766       1.718717       0.381062       2.058592           0.000329
          106              H       6.797550       9.868617       9.646467       0.115015       0.998233 0.70206734E+01  0.65985809E+02                                 1.584512                            1.500247      -0.724841       2.533314                    0.999896       3.196371       8.448958       0.542071       1.202204      -0.727992       0.033069       0.015113       0.005753       0.036811       0.007848      -0.003867       0.010201       0.020994       0.008600      -0.019786       0.008066       0.011720              1.618981       2.103539       0.197238       0.071430       1.457486       0.068015       1.295918           0.001148
          107              H       6.311684       8.662364       7.738582       0.086330       1.211592 0.85706667E+01  0.86351761E+02                                 1.918896                            1.738853      -1.402542       2.197251                    0.992908       3.959480      11.553830       0.459523       1.322946      -0.696963       0.031710      -0.000556      -0.028510       0.042646       0.005254      -0.002655       0.006136       0.019042      -0.001174      -0.013914       0.002732       0.011183              2.026712       2.335887      -0.194325      -0.628239       1.512890       0.186699       2.231359           0.000395
          108              H       1.855185       9.102958      10.827348       0.303682       0.560297 0.36526425E+01  0.29764972E+02                                 1.179390                            1.166141      -1.078321       2.485538                    0.999855       2.443741       6.434470       0.538371       1.396131      -0.686942      -0.029895      -0.021665      -0.011307       0.038613       0.014096      -0.003515       0.013197       0.018701      -0.012616      -0.023891       0.004343       0.019549              1.179867       1.321048       0.078891      -0.014206       1.094856       0.094792       1.123698          -0.000021
          109              H       0.784056       9.372524      12.877822       0.090763       1.262501 0.10684827E+02  0.11250751E+03                                 1.915441                            1.894554      -1.146030       2.319994                    0.994809       3.849001      11.076390       0.461758       1.259730      -0.713357      -0.020655      -0.039128       0.001859       0.044284      -0.000163       0.007826       0.012346      -0.023401       0.000252      -0.017028      -0.003025       0.020052              1.922136       1.848348       0.122666      -0.061810       2.163631      -0.077998       1.754428           0.000039
          110              H       7.010076       0.690905      11.891747       0.111816       1.002484 0.80153113E+01  0.78684456E+02                                 1.653500                            1.653356      -0.733359       2.517083                    0.999115       3.522949       9.845481       0.487859       1.278921      -0.709413       0.002683       0.024904       0.005492       0.025643       0.001724       0.004228       0.000254      -0.005769      -0.016555      -0.007865       0.001548       0.006317              1.641029       1.598676       0.190201      -0.039026       1.898523      -0.114990       1.425888           0.000267
          111              H       0.073240      10.730549      11.094452       0.105962       1.019419 0.80044966E+01  0.79056142E+02                                 1.706628                            1.677375      -0.924477       2.420817                    0.996516       3.717784      10.641696       0.470486       1.318129      -0.699585      -0.011194      -0.014078      -0.017637       0.025191      -0.002615       0.004805       0.006296      -0.007331       0.005513      -0.009662       0.000892       0.008770              1.717057       1.536584      -0.034293       0.019392       1.429874       0.181590       2.184712           0.000099
          112              H       5.338644       0.067958      13.514453       0.046049       1.106675 0.90219599E+01  0.90758838E+02                                 1.719594                            1.714398      -0.695429       2.504370                    0.998268       3.778262      10.511445       0.498384       1.221669      -0.721269      -0.001240       0.004976       0.039103       0.039438       0.000256      -0.003269       0.000733      -0.006323       0.017638      -0.006961       0.000184       0.006777              1.710710       1.520656      -0.062447       0.090351       1.465600       0.103008       2.145875           0.000103
          113              H       4.393068       0.822290      10.973954       0.144312       0.928599 0.67922297E+01  0.64236490E+02                                 1.598120                            1.539655      -0.829342       2.484180                    0.999400       3.390273       9.424822       0.494847       1.308777      -0.702450       0.003464      -0.006988      -0.007923       0.011118      -0.003086      -0.001187       0.001505      -0.000827       0.006254      -0.004157       0.000165       0.003993              1.612611       1.290534      -0.051180       0.036044       1.338187       0.122714       2.209111           0.000015
          114              H       4.908361       1.819006      12.068477       0.150078       0.963803 0.73454864E+01  0.71089446E+02                                 1.657665                            1.617773      -1.047560       2.387403                    0.997502       3.508694       9.980079       0.473670       1.336122      -0.696398       0.008597       0.010058       0.006593       0.014783      -0.001023       0.004237       0.002716       0.001571      -0.003082      -0.005700       0.001001       0.004698              1.658168       1.448043       0.149695       0.017852       2.178631       0.121734       1.347830           0.000060
          115              H       3.585471       1.011440      12.305457       0.155679       0.962661 0.71591908E+01  0.68238700E+02                                 1.608903                            1.560737      -0.886054       2.467048                    0.999309       3.276546       8.986485       0.503631       1.275929      -0.710707      -0.009334      -0.004060       0.009277       0.013772       0.000884      -0.001532      -0.003591       0.000793      -0.000432      -0.003875      -0.000284       0.004159              1.621465       2.003535      -0.166946      -0.327894       1.406952       0.051744       1.453908           0.000020
          116              H      -2.858306       9.927513      12.853722       0.155038       0.995982 0.75026566E+01  0.71986450E+02                                 1.620514                            1.579966      -0.752068       2.530822                    0.999881       3.191381       8.636518       0.511633       1.247704      -0.718354      -0.008025       0.006499       0.008068       0.013104      -0.001640      -0.003335       0.001498      -0.002471      -0.001731      -0.004107      -0.000222       0.004329              1.623749       1.973462       0.052171      -0.341373       1.402146      -0.061441       1.495641           0.000163
          117              H      -1.482448       9.177711      12.835648       0.148874       1.003122 0.76080838E+01  0.74289836E+02                                 1.703996                            1.647409      -1.093926       2.364792                    0.997207       3.541788      10.123444       0.468914       1.337700      -0.696103       0.009942      -0.005299       0.009195       0.014542       0.000374      -0.002416      -0.001835      -0.002757      -0.009215      -0.004647       0.000865       0.003781              1.717167       1.682684      -0.189644       0.191465       1.890996      -0.373881       1.577821           0.000124
          118              H      -2.125256       9.665876      11.492095       0.146261       0.930422 0.69055339E+01  0.65375499E+02                                 1.580022                            1.538070      -0.866494       2.466608                    0.999464       3.346893       9.215132       0.503619       1.284654      -0.707919       0.001533       0.002566      -0.010372       0.010794       0.001655      -0.000744       0.000417      -0.003025       0.003957      -0.003066       0.001439       0.001627              1.583553       1.303311       0.090669       0.133844       1.358107       0.129042       2.089239           0.000029
          119              H       8.210028       0.254842      14.253508       0.288014       0.631222 0.42766503E+01  0.36714453E+02                                 1.332867                            1.304843      -1.149541       2.428504                    0.999546       2.818859       7.940531       0.477891       1.492945      -0.667006       0.015440       0.029560       0.001430       0.033380       0.015122       0.002469       0.000213      -0.025182       0.024568      -0.023916       0.008127       0.015788              1.344367       1.258825       0.223303       0.033213       1.414805       0.104570       1.359471           0.000861
          120              H      -0.747436      10.246915      17.374406       0.090904       1.303169 0.10189956E+02  0.10709082E+03                                 2.014516                            1.898824      -1.466144       2.176182                    0.991881       4.024249      11.951213       0.439236       1.326870      -0.697195      -0.031364      -0.028849      -0.007872       0.043335       0.012310       0.003405       0.001128       0.012847      -0.007953      -0.012627      -0.003245       0.015871              2.052819       2.301853       0.533776       0.046826       2.093673       0.183337       1.762929           0.000457
          121              H       7.506405       1.591347      19.647801       0.078044       1.286965 0.95668169E+01  0.98665026E+02                                 1.968670                            1.816081      -1.262768       2.255085                    0.994246       3.991944      11.626938       0.459384       1.292809      -0.703900       0.003430       0.023459       0.034886       0.042179       0.009718      -0.002188       0.011387       0.002214       0.028719      -0.018323       0.002301       0.016022              2.040774       1.606874       0.199505       0.083063       1.980240       0.548070       2.535207           0.003503
          122              H       9.145795       1.948126      18.077311       0.115883       1.040948 0.73459448E+01  0.71224735E+02                                 1.751041                            1.625569      -1.035421       2.391435                    0.996875       3.595445      10.297385       0.468305       1.348945      -0.693471       0.025587       0.027904       0.004867       0.038171       0.014972      -0.002988       0.007591       0.001414       0.002886      -0.018454       0.003185       0.015269              1.817299       1.964898       0.576132       0.100769       1.961172       0.205648       1.525828          -0.000491
          123              H       9.054899       0.798505      16.064994       0.096161       1.072698 0.77268985E+01  0.75870678E+02                                 1.769642                            1.651770      -1.255215       2.267220                    0.994172       3.855237      11.111066       0.471099       1.324114      -0.696706       0.023517       0.003055      -0.024186       0.033872       0.005199      -0.009171       0.008145       0.003390       0.022937      -0.015579       0.001296       0.014283              1.816610       2.002092       0.246146      -0.444668       1.482083      -0.013772       1.965655           0.004100
          124              C       3.875813       1.337638      17.753974      -0.083111      31.610230 0.42106014E+03  0.98822037E+04                                 8.819214                            6.933791      -0.019975       1.971811                    0.999345      29.399888      86.200920       0.609492       0.428182      -1.050189       0.000083      -0.048496       0.057135       0.074941       0.025366      -0.027535       0.009909      -0.004797      -0.136225      -0.059466       0.009738       0.049728             10.169200       8.207255       0.387546       2.650078       9.853284      -4.489441      12.447061           0.012342
          125              C       3.146687       1.490543      16.567069       0.232387      30.214216 0.35714344E+03  0.79920978E+04                                 8.647633                            6.446589       0.067855       2.051129                    0.999324      24.869949      69.710200       0.627248       0.436364      -1.052031      -0.004398       0.063678      -0.064812       0.090966       0.027336       0.002522      -0.058906      -0.039910       0.046433      -0.060165      -0.015597       0.075761             10.355481       7.480987       1.725712       1.259890      11.352950      -5.443487      12.232505           0.004987
          126              C       2.125256       0.595764      16.322659      -0.177102      30.674548 0.45040674E+03  0.10719823E+05                                 8.574893                            7.145518       0.024090       1.978516                    0.999548      30.095154      88.032288       0.605382       0.425103      -1.055099      -0.016012      -0.022719       0.025172       0.037498      -0.002443       0.001043      -0.000009      -0.003710       0.048657      -0.011209      -0.005052       0.016261              9.290048       7.995785       2.028237       0.979068      10.408744      -3.321033       9.465616           0.007649
          127              C      -4.694528      10.955943      17.264753      -0.113669      30.583862 0.42266379E+03  0.98666516E+04                                 8.501818                            6.881855       0.268847       2.067457                    0.999644      28.729280      82.290253       0.624430       0.420192      -1.061843       0.004015       0.034171      -0.015295       0.037653       0.015408       0.002091       0.004960       0.011754      -0.022139      -0.014160      -0.006754       0.020914              9.339580       8.109377       1.569758       1.911563      10.141020      -2.985746       9.768342           0.010553
          128              C      -3.920934      10.850608      18.412496       0.028377      28.337142 0.37074568E+03  0.84431802E+04                                 8.272420                            6.566540       0.082606       2.029206                    0.998901      27.675975      80.378086       0.616663       0.436142      -1.043591       0.025265       0.050761       0.000158       0.056701       0.001660      -0.034259       0.000618      -0.011132      -0.023151      -0.039154       0.009443       0.029710              9.157267       8.221574       2.227874       1.941569       9.133386      -2.441744      10.116841           0.005333
          129              C       2.906697       2.995810      14.614600       0.492735      23.908340 0.27684454E+03  0.58412437E+04                                 7.619099                            5.854669       0.029151       2.074175                    0.999443      22.353616      61.810745       0.625226       0.464301      -1.030832      -0.029317      -0.050273       0.035385       0.068110      -0.045887      -0.030314       0.015556      -0.050419       0.027621      -0.062135      -0.001644       0.063779              8.988763       7.069940       1.523545       0.974296       9.398490      -4.393202      10.497859           0.004145
          130              C       3.608358       4.190736      13.961501       0.030299      27.523829 0.38240366E+03  0.87004635E+04                                 7.968885                            6.458173      -0.389356       1.903755                    0.997310      26.375064      74.422675       0.658199       0.409005      -1.069735      -0.036819       0.092083      -0.080269       0.127585      -0.008498       0.039176       0.004178       0.039117       0.116595      -0.043583      -0.019625       0.063207              9.252060       5.946030       0.957361      -0.465762      10.332422      -1.255091      11.477727           0.000208
          131              C       3.389293       5.451354      14.794744      -0.290130      28.052235 0.47148216E+03  0.11365961E+05                                 8.131685                            7.259887      -0.159304       1.927516                    0.997591      30.894230      91.356432       0.606093       0.419204      -1.057346       0.038540       0.005088      -0.065007       0.075744      -0.016937       0.018687       0.037555      -0.003377      -0.055741      -0.054267       0.017155       0.037112              8.718527       6.375490       1.466072      -0.605678      11.756438       0.720290       8.023652           0.001102
          132              C       4.024908       6.706310      14.219768       0.164897      21.884672 0.34448609E+03  0.76396818E+04                                 6.928828                            6.252119      -0.124064       2.003913                    0.998301      24.593583      68.627231       0.649065       0.425514      -1.058666       0.027815       0.015588       0.065074       0.072466      -0.002797      -0.014845       0.002132      -0.003369      -0.088907      -0.034312       0.013792       0.020520              7.329856       7.221747       0.031958      -0.561047       8.977311       0.464336       5.790508           0.000060
          133              C       3.457301       7.952204      14.859412      -0.511849      26.513010 0.44872544E+03  0.10635311E+05                                 7.512520                            6.816336       0.269846       2.046202                    0.997335      32.088907      92.682369       0.665555       0.388287      -1.082769       0.032615      -0.057199      -0.031007       0.072780      -0.020788      -0.006565       0.008398      -0.010920      -0.051275      -0.019391      -0.012946       0.032338              7.813325       6.763164      -1.734512      -0.455665       9.823941       0.564204       6.852869           0.000132
          134              C       5.532206       6.668933      14.355328      -0.511804      25.593503 0.44542848E+03  0.10544179E+05                                 7.327080                            6.802688       0.244097       2.036915                    0.997752      32.154069      92.999295       0.664136       0.389596      -1.081196      -0.073673       0.003960      -0.010445       0.074515      -0.008726      -0.007031      -0.000410       0.033664      -0.045533      -0.016979      -0.010632       0.027611              7.481772       9.576279       0.320261      -0.531437       6.304833       0.322305       6.564203           0.000315
          135              C       3.830039       4.533923      11.542102       0.479179      25.538559 0.28339681E+03  0.60315673E+04                                 7.894233                            5.890565      -0.006008       2.043307                    0.999589      23.245250      65.153600       0.626788       0.459145      -1.030800       0.034277      -0.010587       0.047289       0.059357       0.025911      -0.002624       0.007083      -0.094217      -0.007755      -0.052843      -0.002877       0.055720              9.298691       9.075999      -0.282948       0.526090       4.780828      -1.936558      14.039245           0.023153
          136              C       3.064946       4.785367      10.267835      -0.084258      39.263330 0.46989689E+03  0.11195304E+05                                 9.989116                            7.184318       0.033842       2.001794                    0.999372      28.246996      80.129230       0.624127       0.411908      -1.073657      -0.029558      -0.011914      -0.037652       0.049329      -0.004790      -0.003618      -0.008461       0.026004       0.013814      -0.019510       0.007094       0.012416             12.094336      11.703286       1.259386       3.252502       7.306514      -4.040912      17.273209           0.039865
          137              C       3.699254       5.498925       9.269309       0.028370      29.074537 0.37308140E+03  0.85236916E+04                                 8.410240                            6.567016      -0.004902       1.988929                    0.999700      28.189052      82.440189       0.618469       0.433475      -1.043480      -0.034282      -0.003785      -0.039971       0.052794      -0.011056       0.010150       0.042913      -0.002640      -0.121592      -0.064815       0.020168       0.044647              9.523783       8.786930       1.436158       1.003810       7.019502      -3.483348      12.764918           0.000516
          138              C       1.834914       5.402651       7.925153       0.027700      28.539741 0.37233859E+03  0.85062419E+04                                 8.345268                            6.595744      -0.030892       1.985960                    0.999266      28.070892      82.210908       0.611907       0.438148      -1.040227       0.050895       0.012474       0.032733       0.061785      -0.018500       0.020715       0.008695       0.011199       0.017322      -0.032661       0.006168       0.026493              9.193212      11.027020       2.192179       0.477365       6.143877      -2.162894      10.408740           0.071807
          139              C       1.147638       4.667574       8.866845      -0.111930      32.573647 0.43309125E+03  0.10222728E+05                                 8.982402                            7.025877      -0.049531       1.963029                    0.999071      29.470808      86.277784       0.607108       0.427418      -1.052065       0.015665       0.011562       0.021229       0.028805      -0.001352       0.007183       0.005020       0.041382      -0.075684      -0.027463      -0.006724       0.034187              9.992483      12.008925       1.865804       1.329215       6.581082      -2.766828      11.387443          -0.004281
          140              C       1.769521       4.365161      10.056562      -0.135533      33.724902 0.45224188E+03  0.10802365E+05                                 9.190776                            7.190897      -0.035192       1.950451                    0.999614      30.446588      89.978311       0.598042       0.428772      -1.050113       0.021876       0.015259      -0.025250       0.036728       0.000573      -0.015017      -0.022601      -0.005172       0.023699      -0.025023      -0.005391       0.030414             10.229712      12.196321       1.724542       2.575346       6.522936      -2.470292      11.969879           0.071534
          141              C       5.759771       7.300941       4.365241      -0.082126      31.583182 0.42059574E+03  0.98680409E+04                                 8.814014                            6.930121      -0.010515       1.975326                    0.999281      29.378923      86.109803       0.609666       0.428201      -1.050235      -0.041238       0.025109       0.056587       0.074385      -0.014619       0.022401       0.019213      -0.041929      -0.136888      -0.059781       0.009758       0.050024             10.163525       9.101827      -0.905061      -5.211682       8.946417      -0.049796      12.442330           0.012425
          142              C       6.256754       7.855931       3.178336       0.230788      30.236716 0.35742266E+03  0.79994120E+04                                 8.648820                            6.446741       0.067875       2.051339                    0.999333      24.882510      69.735903       0.627625       0.436043      -1.052290       0.057219      -0.028400      -0.065024       0.091152      -0.030392      -0.052268       0.028198      -0.026286       0.044144      -0.059391      -0.016568       0.075959             10.357769       8.893500      -2.541106      -5.346978       9.943622       1.633940      12.236186           0.005029
          143              C       5.992569       9.187905       2.933925      -0.176434      30.672501 0.45041855E+03  0.10720577E+05                                 8.576859                            7.147721       0.025910       1.979013                    0.999542      30.092593      88.037545       0.604998       0.425354      -1.054904      -0.012029       0.024123       0.025475       0.037089      -0.000707      -0.000281      -0.000728       0.004409       0.049137      -0.010526      -0.005876       0.016402              9.292082       8.051485      -2.060604      -3.365759      10.358656       0.814948       9.466104           0.007786
          144              C       5.296139       9.913922       3.876019      -0.114985      30.624112 0.42340833E+03  0.98887632E+04                                 8.511114                            6.889651       0.264893       2.065966                    0.999644      28.752604      82.387139       0.623817       0.420404      -1.061669       0.027490      -0.020904      -0.015867       0.038006      -0.002581       0.002954      -0.004545      -0.031226      -0.021501      -0.013429      -0.006816       0.020245              9.349910       8.284765      -1.666145      -3.546749       9.985155      -0.162175       9.779811           0.010615
          145              C       4.818119       9.296638       5.023762       0.028885      28.314446 0.37038963E+03  0.84328417E+04                                 8.266544                            6.561890       0.085544       2.029966                    0.998930      27.663540      80.325000       0.617107       0.435944      -1.043735       0.032062      -0.046356      -0.000382       0.056365      -0.004954       0.017434       0.029887       0.001507      -0.023670      -0.039128       0.008578       0.030550              9.150804       6.972097      -1.508008      -3.084207      10.370639      -0.458568      10.109675           0.005379
          146              C       7.680349       7.311135       1.225866       0.491653      23.921365 0.27702446E+03  0.58457762E+04                                 7.620041                            5.855439       0.023205       2.072193                    0.999415      22.360884      61.827379       0.625389       0.464122      -1.030969      -0.029300       0.050223       0.036304       0.068548       0.001504       0.029516       0.018056       0.104499       0.028195      -0.061889      -0.002568       0.064457              8.989971       7.499571      -1.771081      -4.293258       8.971371       1.353176      10.498970           0.004186
          147              C       8.364355       6.106015       0.572767       0.030041      27.570334 0.38314629E+03  0.87230222E+04                                 7.984855                            6.470069      -0.397728       1.900812                    0.997269      26.405769      74.573523       0.656628       0.409717      -1.069094       0.097407      -0.013762      -0.080099       0.126860       0.021381      -0.015474      -0.036101      -0.006260       0.113529      -0.043322      -0.019279       0.062601              9.272439       8.425024      -2.385976      -0.858475       7.885129       1.033448      11.507165           0.000233
          148              C       9.565615       5.665422       1.406011      -0.289683      28.014312 0.47070079E+03  0.11342545E+05                                 8.121048                            7.250586      -0.156379       1.928568                    0.997556      30.877729      91.292486       0.606887       0.418825      -1.057574      -0.016438      -0.037012      -0.064819       0.076430       0.006623       0.022933      -0.035079       0.032394      -0.053366      -0.054060       0.016631       0.037429              8.706594       9.127983      -3.054213       0.924193       8.980277       0.164010       8.011523           0.001131
          149              C      10.334631       4.487485       0.831035       0.164404      21.888646 0.34461239E+03  0.76438560E+04                                 6.934051                            6.257558      -0.128860       2.002545                    0.998273      24.599494      68.669630       0.648059       0.426099      -1.058210      -0.001484      -0.031851       0.065106       0.072494      -0.000808       0.009486       0.011789       0.007299      -0.086651      -0.033812       0.013564       0.020248              7.335230       8.514727      -0.778785       0.683520       7.697534       0.254320       5.793429           0.000076
          150              C      -1.381090       4.356100       1.470678      -0.509563      26.453343 0.44737155E+03  0.10595415E+05                                 7.501717                            6.806639       0.264976       2.045435                    0.997345      32.044246      92.524995       0.665929       0.388355      -1.082701      -0.065805       0.001571      -0.031278       0.072877       0.005939       0.010503       0.000579       0.041976      -0.047619      -0.018329      -0.013714       0.032043              7.801692      10.538913      -0.458829       0.712541       6.017080       0.111853       6.849082           0.000181
          151              C       9.548613       3.200816       0.966595      -0.512645      25.581122 0.44508891E+03  0.10532555E+05                                 7.314845                            6.790377       0.258610       2.041030                    0.997789      32.150609      92.927999       0.666265       0.388483      -1.082131       0.040488       0.062126      -0.010809       0.074939       0.019314       0.003047       0.005725      -0.002264      -0.048741      -0.017577      -0.010773       0.028350              7.469168       6.832605       1.248903       0.542309       9.017599       0.298724       6.557299           0.000361
          152              C       8.550723       5.742441      18.236368       0.476935      25.599904 0.28416200E+03  0.60518294E+04                                 7.906114                            5.897820       0.000621       2.044665                    0.999588      23.277982      65.263197       0.626523       0.459038      -1.030877      -0.025829      -0.024588       0.046583       0.058665      -0.053975       0.007334      -0.002539       0.002172      -0.007396      -0.052973      -0.003088       0.056061              9.314275       6.108534       2.005606      -1.944117       7.769562       0.513216      14.064730           0.023178
          153              C       9.151026       6.279308      16.962102      -0.084393      39.311359 0.47052262E+03  0.11215650E+05                                10.001042                            7.192178       0.029881       2.000086                    0.999384      28.272013      80.259543       0.623291       0.412260      -1.073264       0.003706       0.031492      -0.037110       0.048812       0.014014      -0.005350       0.006380      -0.005046       0.009791      -0.018910       0.006010       0.012900             12.109814       7.325573       1.276999      -5.135888      11.702640      -0.802915      17.301228           0.039912
          154              C       9.451832       5.373203      15.963575       0.030139      29.010241 0.37207180E+03  0.84942650E+04                                 8.399125                            6.560113      -0.004832       1.989743                    0.999677      28.142218      82.253328       0.618557       0.433738      -1.043396       0.014141       0.031306      -0.040103       0.052804       0.004445       0.032467      -0.029641       0.019803      -0.122776      -0.064892       0.020262       0.044630              9.510406       6.210255       0.045612      -3.513489       9.571901       0.872633      12.749061           0.000486
          155              C      -2.777873       7.035906      14.619420       0.025549      28.630565 0.37387710E+03  0.85512842E+04                                 8.367688                            6.613992      -0.038156       1.983244                    0.999283      28.130328      82.466847       0.610343       0.438763      -1.039730      -0.014196      -0.051732       0.032272       0.062603       0.014147      -0.002467      -0.022364       0.026201       0.016159      -0.032686       0.006420       0.026266              9.217875       5.478920       1.019490      -2.115305      11.739903       0.676049      10.434801           0.071824
          156              C      -3.070832       7.998642      15.561112      -0.108595      32.456550 0.43100693E+03  0.10161385E+05                                 8.961395                            7.008546      -0.043834       1.965783                    0.999079      29.402271      86.029022       0.607903       0.427369      -1.052083       0.001886      -0.020359       0.020369       0.028860       0.018724      -0.000391      -0.008084      -0.018163      -0.072865      -0.026036      -0.007782       0.033818              9.969755       6.307237       1.415303      -3.052337      12.243931       0.228561      11.358097          -0.004343
          157              C      -3.643670       7.611282      16.750829      -0.138941      33.869603 0.45476727E+03  0.10878877E+05                                 9.220157                            7.214093      -0.045415       1.946610                    0.999698      30.527039      90.311920       0.596631       0.429147      -1.049782       0.002567      -0.027780      -0.025861       0.038041      -0.002761      -0.011936       0.023996       0.003351       0.022069      -0.025079      -0.004712       0.029791             10.263140       6.469254       1.603331      -3.440599      12.309674      -1.007400      12.010492           0.071600
          158              C       9.982165       2.687734      11.059708      -0.081436      31.542902 0.41996220E+03  0.98496814E+04                                 8.805267                            6.923283      -0.003044       1.977490                    0.999265      29.362147      86.051572       0.610167       0.428001      -1.050334       0.042528       0.023628       0.057114       0.075026      -0.010410       0.005055      -0.027994       0.045647      -0.135664      -0.058635       0.009476       0.049159             10.152409       9.763803       0.516304       2.556543       8.269138       4.530805      12.424285           0.012364
          159              C      10.214309       1.979840       9.872803       0.230855      30.245853 0.35759233E+03  0.80044063E+04                                 8.651914                            6.449472       0.067787       2.050976                    0.999307      24.885848      69.757517       0.627298       0.436206      -1.052159      -0.053323      -0.035083      -0.065253       0.091280       0.003232       0.050156       0.031320       0.066115       0.043652      -0.059745      -0.015751       0.075496             10.360816      11.884154       0.815589       4.087588       6.958569       3.815882      12.239725           0.004998
          160              C      11.499925       1.542644       9.628393      -0.175298      30.641791 0.44983873E+03  0.10702925E+05                                 8.570943                            7.143367       0.026054       1.979359                    0.999515      30.069165      87.942323       0.605174       0.425383      -1.054925       0.028250      -0.002286       0.025327       0.038010       0.002310      -0.000025       0.001058      -0.000601       0.050108      -0.010699      -0.006049       0.016748              9.285164      11.559007       0.031001       2.385822       6.839222       2.504778       9.457264           0.007715
          161              C      -0.601611       1.782762      10.570486      -0.115616      30.646457 0.42381484E+03  0.99007395E+04                                 8.516153                            6.894135       0.258748       2.063967                    0.999638      28.765006      82.435930       0.623448       0.420547      -1.061566      -0.030935      -0.013292      -0.015897       0.037234      -0.012583      -0.005374      -0.000484       0.019961      -0.022083      -0.013724      -0.006791       0.020516              9.355155      11.009371       0.097254       1.633560       7.271569       3.154387       9.784524           0.010560
          162              C      -0.897185       2.505380      11.718230       0.030880      28.250993 0.36932319E+03  0.84021505E+04                                 8.252983                            6.550994       0.086904       2.030969                    0.998934      27.621704      80.161977       0.617850       0.435752      -1.043894      -0.056268      -0.004748       0.000438       0.056469       0.003728       0.017147      -0.029505       0.009370      -0.022824      -0.038980       0.009277       0.029702              9.135727      10.810934      -0.715824       1.145679       6.503996       2.893597      10.092250           0.005315
          163              C       9.030704       1.019368       7.920334       0.493253      23.877639 0.27643901E+03  0.58304779E+04                                 7.612710                            5.850507       0.021894       2.072355                    0.999426      22.334956      61.744949       0.625435       0.464322      -1.030834       0.057342      -0.000281       0.035850       0.067627       0.043997       0.001353      -0.034808      -0.053488       0.026166      -0.061231      -0.002694       0.063926              8.980222      10.125104       0.247407       3.311923       6.328827       3.038793      10.486736           0.004166
          164              C       7.645037       1.029562       7.267234       0.028433      27.607431 0.38381286E+03  0.87401108E+04                                 7.986576                            6.471782      -0.386115       1.904234                    0.997252      26.416828      74.560381       0.657278       0.409222      -1.069648      -0.061691      -0.077011      -0.079699       0.126840      -0.012687      -0.023928       0.030752      -0.034144       0.114406      -0.043597      -0.018647       0.062244              9.273898      10.090697       1.428161       1.323668       6.221930       0.226717      11.509067           0.000223
          165              C       6.662842       0.209537       8.100478      -0.288851      27.992812 0.47021786E+03  0.11328046E+05                                 8.119184                            7.249027      -0.159071       1.928085                    0.997655      30.861201      91.233277       0.606678       0.419075      -1.057412      -0.024083       0.031724      -0.065085       0.076305       0.010786      -0.041091      -0.001971      -0.029445      -0.052985      -0.053695       0.016998       0.036697              8.704369      11.662020       1.589725      -0.321026       6.442290      -0.881661       8.008797           0.001110
          166              C       5.258211       0.132518       7.525502       0.162864      21.953011 0.34599188E+03  0.76831319E+04                                 6.951502                            6.273188      -0.135736       1.999325                    0.998270      24.653089      68.887674       0.646684       0.426522      -1.057808      -0.027100       0.016894       0.064662       0.072118       0.003593       0.005767      -0.014112      -0.002947      -0.087138      -0.034011       0.013444       0.020567              7.353988       8.601551       0.746427      -0.121904       7.657718      -0.723784       5.802695           0.000070
          167              C      -2.076212      10.344322       8.165145      -0.507647      26.410357 0.44634172E+03  0.10564556E+05                                 7.489929                            6.794711       0.271805       2.047654                    0.997336      32.013722      92.397712       0.667139       0.387887      -1.083066       0.034385       0.056624      -0.029775       0.072630       0.014903      -0.004497      -0.009576      -0.032106      -0.048323      -0.018508      -0.013755       0.032263              7.789575       7.532131       2.180465      -0.257093       8.996147      -0.669048       6.840446           0.000150
          168              C       4.536932       1.456564       7.661062      -0.509346      25.533475 0.44395973E+03  0.10500737E+05                                 7.313500                            6.789053       0.242664       2.037152                    0.997750      32.111228      92.837063       0.665156       0.389319      -1.081388       0.033819      -0.066092      -0.009834       0.074890      -0.010786       0.003418      -0.004679      -0.031668      -0.044487      -0.016310      -0.010978       0.027288              7.467966       7.388196      -1.571201      -0.010755       8.460398      -0.621280       6.555304           0.000342
          169              C       7.236988       1.049949       4.847835       0.474035      25.653564 0.28490589E+03  0.60715776E+04                                 7.916058                            5.905241       0.000355       2.043916                    0.999562      23.309335      65.369963       0.626182       0.458992      -1.030914      -0.007601       0.034364       0.047783       0.059346       0.028138      -0.005544      -0.006115       0.092143      -0.005861      -0.053385      -0.002425       0.055811              9.325463       5.624336      -1.724030       1.420425       8.269800       1.427037      14.082253           0.023217
          170              C       7.401777       0.261638       3.573569      -0.080261      39.045193 0.46691258E+03  0.11105705E+05                                 9.950957                            7.160586       0.040270       2.004933                    0.999368      28.153628      79.779327       0.625320       0.411806      -1.073800       0.024942      -0.019157      -0.036893       0.048479      -0.009819       0.007954       0.002848      -0.021078       0.013153      -0.019573       0.007348       0.012225             12.044157       9.461119      -2.523071       1.863266       9.476282       4.814437      17.195071           0.039898
          171              C       6.466664       0.454185       2.575042       0.026039      29.165086 0.37455795E+03  0.85662252E+04                                 8.431526                            6.584228      -0.007803       1.987391                    0.999689      28.236404      82.631982       0.617040       0.434032      -1.043103       0.020316      -0.027604      -0.039604       0.052376       0.006686      -0.042420      -0.012780      -0.017726      -0.124959      -0.065702       0.020613       0.045089              9.548080       8.725275      -1.482649       2.525445       7.116317       2.619213      12.802649           0.000532
          172              C       0.942960      10.214069       1.230887       0.025150      28.677834 0.37472179E+03  0.85756860E+04                                 8.380756                            6.625767      -0.044345       1.981017                    0.999240      28.150909      82.559367       0.609188       0.439334      -1.039362      -0.037158       0.038596       0.032860       0.062850       0.003977      -0.018035       0.012672      -0.036179       0.014976      -0.031828       0.006543       0.025285              9.231397       9.310265      -3.229131       1.645493       7.940552       1.491752      10.443375           0.071913
          173              C       1.923193       9.986410       2.172579      -0.108306      32.495769 0.43177094E+03  0.10185161E+05                                 8.974359                            7.021173      -0.050458       1.963476                    0.999046      29.427076      86.160644       0.606449       0.428151      -1.051472      -0.018079       0.007614       0.020813       0.028601      -0.017407      -0.008128       0.004538      -0.023974      -0.071537      -0.026375      -0.007743       0.034118              9.982211       9.545733      -3.279738       1.728381       9.027657       2.530576      11.373241          -0.004290
          174              C       1.874149      10.676183       3.362296      -0.140183      33.878748 0.45499251E+03  0.10884640E+05                                 9.218132                            7.213410      -0.038752       1.948398                    0.999648      30.530017      90.295930       0.597019       0.428853      -1.050056      -0.024608       0.011687      -0.025636       0.037408       0.002020       0.026021      -0.001616       0.003783       0.022769      -0.023973      -0.005321       0.029293             10.259719       9.461101      -3.329788       0.850264       9.313680       3.478779      12.004376           0.071731
          175              C      -2.663437       9.988675       2.329026      -0.083113      31.610107 0.42105804E+03  0.98821452E+04                                 8.819207                            6.933783      -0.019963       1.971814                    0.999345      29.399813      86.200754       0.609491       0.428183      -1.050188       0.000083       0.048496      -0.057137       0.074944      -0.025366       0.027532       0.009912      -0.004798      -0.136210      -0.059462       0.009737       0.049725             10.169197       8.207241      -0.387558      -2.650053       9.853302      -4.489458      12.447048           0.012412
          176              C      -3.392563       9.835770       3.515931       0.232389      30.214258 0.35714390E+03  0.79921107E+04                                 8.647643                            6.446593       0.067856       2.051129                    0.999324      24.869962      69.710253       0.627248       0.436364      -1.052031      -0.004398      -0.063678       0.064812       0.090966      -0.027338      -0.002523      -0.058907      -0.039911       0.046434      -0.060167      -0.015596       0.075763             10.355500       7.480971      -1.725699      -1.259870      11.352984      -5.443536      12.232545           0.005023
          177              C      -4.413994      10.730549       3.760341      -0.177102      30.674411 0.45040500E+03  0.10719739E+05                                 8.574783                            7.145453       0.024097       1.978519                    0.999548      30.094979      88.030728       0.605393       0.425097      -1.055106      -0.016014       0.022721      -0.025171       0.037500       0.002439      -0.001049      -0.000003      -0.003712       0.048670      -0.011209      -0.005057       0.016266              9.289917       7.995681      -2.028243      -0.978991      10.408646      -3.320979       9.465423           0.007763
          178              C       1.844722       0.370370       2.818247      -0.113669      30.583722 0.42266198E+03  0.98665982E+04                                 8.501797                            6.881849       0.268863       2.067463                    0.999644      28.729187      82.289928       0.624430       0.420193      -1.061843       0.004015      -0.034173       0.015297       0.037655      -0.015412      -0.002094       0.004959       0.011752      -0.022127      -0.014162      -0.006755       0.020917              9.339547       8.109372      -1.569771      -1.911548      10.140990      -2.985711       9.768280           0.010604
          179              C       2.618316       0.475705       1.670504       0.028377      28.337135 0.37074549E+03  0.84431793E+04                                 8.272433                            6.566549       0.082604       2.029205                    0.998901      27.675985      80.378268       0.616661       0.436144      -1.043589       0.025264      -0.050763      -0.000159       0.056702      -0.001662       0.034259       0.000618      -0.011128      -0.023147      -0.039153       0.009441       0.029712              9.157281       8.221585      -2.227898      -1.941545       9.133426      -2.441761      10.116833           0.005369
          180              C      -3.632553       8.330503       5.468400       0.492734      23.908342 0.27684453E+03  0.58412389E+04                                 7.619082                            5.854655       0.029178       2.074184                    0.999443      22.353560      61.810407       0.625229       0.464299      -1.030834      -0.029317       0.050271      -0.035386       0.068109       0.045888       0.030312       0.015555      -0.050417       0.027621      -0.062135      -0.001643       0.063778              8.988745       7.069910      -1.523517      -0.974312       9.398458      -4.393198      10.497867           0.004184
          181              C      -2.930892       7.135577       6.121499       0.030299      27.523953 0.38240526E+03  0.87004953E+04                                 7.968874                            6.458160      -0.389341       1.903759                    0.997310      26.375017      74.422139       0.658205       0.409002      -1.069739      -0.036820      -0.092083       0.080269       0.127586       0.008498      -0.039174       0.004178       0.039121       0.116589      -0.043583      -0.019622       0.063205              9.252055       5.945990      -0.957347       0.465747      10.332400      -1.255101      11.477774           0.000227
          182              C      -3.149957       5.874959       5.288256      -0.290130      28.052232 0.47148211E+03  0.11365959E+05                                 8.131687                            7.259890      -0.159302       1.927517                    0.997591      30.894204      91.356326       0.606093       0.419205      -1.057346       0.038539      -0.005088       0.065008       0.075744       0.016936      -0.018688       0.037556      -0.003376      -0.055742      -0.054267       0.017155       0.037112              8.718525       6.375470      -1.466069       0.605664      11.756428       0.720284       8.023677           0.001131
          183              C      -2.514342       4.620003       5.863232       0.164896      21.884699 0.34448672E+03  0.76397001E+04                                 6.928835                            6.252125      -0.124075       2.003908                    0.998301      24.593623      68.627392       0.649065       0.425514      -1.058666       0.027815      -0.015588      -0.065074       0.072466       0.002796       0.014846       0.002132      -0.003369      -0.088911      -0.034313       0.013793       0.020520              7.329857       7.221732      -0.031948       0.561034       8.977312       0.464337       5.790528           0.000072
          184              C       9.996551       3.374109       5.223588      -0.511850      26.512973 0.44872473E+03  0.10635292E+05                                 7.512528                            6.816344       0.269839       2.046200                    0.997335      32.088875      92.682354       0.665553       0.388288      -1.082768       0.032615       0.057198       0.031006       0.072779       0.020787       0.006567       0.008400      -0.010921      -0.051280      -0.019394      -0.012945       0.032339              7.813329       6.763165       1.734518       0.455658       9.823942       0.564208       6.852881           0.000178
          185              C      -1.007045       4.657380       5.727672      -0.511805      25.593516 0.44542896E+03  0.10544184E+05                                 7.327076                            6.802695       0.244100       2.036916                    0.997752      32.154006      92.998810       0.664136       0.389596      -1.081197      -0.073673      -0.003962       0.010445       0.074516       0.008722       0.007033      -0.000410       0.033658      -0.045546      -0.016982      -0.010626       0.027609              7.481760       9.576286      -0.320246       0.531404       6.304794       0.322310       6.564201           0.000361
          186              C      -2.709211       6.792390       8.540898       0.479172      25.538951 0.28340150E+03  0.60316880E+04                                 7.894283                            5.890591      -0.005985       2.043309                    0.999589      23.245458      65.154153       0.626791       0.459142      -1.030802       0.034279       0.010593      -0.047293       0.059363      -0.025915       0.002625       0.007084      -0.094200      -0.007746      -0.052839      -0.002874       0.055713              9.298762       9.076046       0.282961      -0.526138       4.780854      -1.936576      14.039385           0.023182
          187              C      -3.474304       6.540946       9.815165      -0.084264      39.264119 0.46990673E+03  0.11195603E+05                                 9.989242                            7.184388       0.033822       2.001783                    0.999372      28.247382      80.130682       0.624124       0.411907      -1.073657      -0.029570       0.011920       0.037659       0.049342       0.004784       0.003617      -0.008474       0.026019       0.013836      -0.019525       0.007106       0.012419             12.094513      11.703428      -1.259375      -3.252613       7.306593      -4.040974      17.273516           0.039904
          188              C      -2.839996       5.827388      10.813691       0.028376      29.074639 0.37308304E+03  0.85237407E+04                                 8.410254                            6.567031      -0.004894       1.988927                    0.999700      28.189198      82.440745       0.618468       0.433475      -1.043480      -0.034288       0.003787       0.039973       0.052800       0.011054      -0.010158       0.042915      -0.002629      -0.121624      -0.064827       0.020182       0.044645              9.523795       8.786954      -1.436162      -1.003827       7.019516      -3.483339      12.764916           0.000484
          189              C       8.374164       5.923662      12.157847       0.027674      28.541076 0.37235923E+03  0.85068429E+04                                 8.345512                            6.595911      -0.030912       1.985938                    0.999266      28.072002      82.215154       0.611901       0.438146      -1.040226       0.050909      -0.012471      -0.032744       0.061802       0.018485      -0.020728       0.008680       0.011241       0.017358      -0.032650       0.006134       0.026516              9.193496      11.027351      -2.192251      -0.477388       6.144050      -2.162969      10.409087           0.071859
          190              C       7.686888       6.658739      11.216155      -0.111924      32.574463 0.43310374E+03  0.10223124E+05                                 8.982624                            7.026027      -0.049571       1.963011                    0.999071      29.471331      86.280498       0.607093       0.427424      -1.052058       0.015667      -0.011561      -0.021228       0.028805       0.001347      -0.007185       0.005018       0.041406      -0.075709      -0.027470      -0.006732       0.034203              9.992747      12.009234      -1.865858      -1.329252       6.581245      -2.766920      11.387762          -0.004321
          191              C       8.308771       6.961152      10.026438      -0.135551      33.725726 0.45225483E+03  0.10802761E+05                                 9.190926                            7.190997      -0.035212       1.950439                    0.999614      30.447173      89.980635       0.598037       0.428772      -1.050113       0.021889      -0.015264       0.025251       0.036739      -0.000585       0.015011      -0.022618      -0.005142       0.023732      -0.025025      -0.005406       0.030431             10.229891      12.196505      -1.724556      -2.575424       6.523037      -2.470348      11.970132           0.071625
          192              C      -0.779479       4.025372      15.717759      -0.082130      31.583575 0.42060240E+03  0.98682375E+04                                 8.814077                            6.930172      -0.010517       1.975321                    0.999281      29.379225      86.110905       0.609664       0.428201      -1.050235      -0.041247      -0.025113      -0.056578       0.074385       0.014623      -0.022397       0.019217      -0.041935      -0.136922      -0.059789       0.009754       0.050035             10.163598       9.101904       0.905077       5.211721       8.946493      -0.049768      12.442398           0.012341
          193              C      -0.282496       3.470382      16.904664       0.230791      30.236584 0.35742051E+03  0.79993538E+04                                 8.648806                            6.446728       0.067866       2.051338                    0.999333      24.882436      69.735705       0.627625       0.436044      -1.052289       0.057221       0.028399       0.065023       0.091152       0.030390       0.052269       0.028198      -0.026282       0.044139      -0.059390      -0.016568       0.075958             10.357762       8.893497       2.541121       5.346983       9.943615       1.633976      12.236175           0.005002
          194              C      -0.546681       2.138408      17.149075      -0.176438      30.672467 0.45041812E+03  0.10720574E+05                                 8.576898                            7.147752       0.025906       1.979012                    0.999542      30.092538      88.037672       0.604992       0.425358      -1.054900      -0.012027      -0.024122      -0.025474       0.037087       0.000706       0.000280      -0.000729       0.004409       0.049135      -0.010526      -0.005876       0.016401              9.292132       8.051534       2.060622       3.365788      10.358702       0.814978       9.466158           0.007689
          195              C      11.835389       1.412391      16.206981      -0.114982      30.624303 0.42341129E+03  0.98888607E+04                                 8.511177                            6.889693       0.264865       2.065957                    0.999644      28.752758      82.388001       0.623812       0.420406      -1.061666       0.027492       0.020905       0.015865       0.038007       0.002580      -0.002950      -0.004550      -0.031227      -0.021512      -0.013426      -0.006823       0.020249              9.349988       8.284835       1.666154       3.546788       9.985234      -0.162182       9.779895           0.010547
          196              C      11.357369       2.029675      15.059238       0.028875      28.315329 0.37040356E+03  0.84332513E+04                                 8.266734                            6.562024       0.085512       2.029947                    0.998930      27.664239      80.327881       0.617098       0.435945      -1.043733       0.032062       0.046360       0.000391       0.056368       0.004961      -0.017427       0.029890       0.001498      -0.023682      -0.039130       0.008583       0.030547              9.151027       6.972269       1.508055       3.084303      10.370886      -0.458558      10.109927           0.005309
          197              C       1.141099       4.015178      18.857134       0.491649      23.921411 0.27702491E+03  0.58457911E+04                                 7.620067                            5.855453       0.023203       2.072192                    0.999415      22.360923      61.827619       0.625386       0.464123      -1.030968      -0.029300      -0.050223      -0.036304       0.068548      -0.001503      -0.029516       0.018057       0.104498       0.028196      -0.061889      -0.002567       0.064457              8.990009       7.499591       1.771091       4.293280       8.971414       1.353198      10.499023           0.004165
          198              C       1.825105       5.220298      19.510233       0.030041      27.570202 0.38314409E+03  0.87229767E+04                                 7.984883                            6.470087      -0.397736       1.900809                    0.997269      26.405803      74.574119       0.656620       0.409722      -1.069089       0.097407       0.013761       0.080099       0.126860      -0.021381       0.015473      -0.036101      -0.006258       0.113533      -0.043323      -0.019279       0.062602              9.272477       8.425049       2.385975       0.858485       7.885170       1.033463      11.507212           0.000227
          199              C       3.026365       5.660891      18.676989      -0.289683      28.014242 0.47069946E+03  0.11342508E+05                                 8.121050                            7.250589      -0.156377       1.928569                    0.997556      30.877669      91.292371       0.606885       0.418826      -1.057573      -0.016437       0.037011       0.064818       0.076429      -0.006623      -0.022932      -0.035078       0.032395      -0.053367      -0.054059       0.016631       0.037428              8.706598       9.127989       3.054215      -0.924207       8.980275       0.164009       8.011529           0.001115
          200              C       3.795381       6.838828      19.251965       0.164403      21.888676 0.34461297E+03  0.76438693E+04                                 6.934047                            6.257556      -0.128852       2.002547                    0.998273      24.599501      68.669578       0.648060       0.426098      -1.058211      -0.001484       0.031850      -0.065106       0.072494       0.000806      -0.009485       0.011789       0.007297      -0.086652      -0.033812       0.013565       0.020248              7.335227       8.514730       0.778790      -0.683522       7.697525       0.254316       5.793425           0.000076
          201              C       5.158160       6.970213      18.612322      -0.509560      26.453227 0.44736876E+03  0.10595328E+05                                 7.501690                            6.806615       0.264990       2.045442                    0.997345      32.044098      92.524343       0.665931       0.388354      -1.082702      -0.065804      -0.001573       0.031276       0.072876      -0.005939      -0.010504       0.000579       0.041977      -0.047621      -0.018330      -0.013714       0.032044              7.801666      10.538876       0.458848      -0.712544       6.017058       0.111857       6.849064           0.000166
          202              C       3.009363       8.125497      19.116405      -0.512644      25.581223 0.44509111E+03  0.10532615E+05                                 7.314840                            6.790372       0.258611       2.041030                    0.997789      32.150690      92.928118       0.666269       0.388481      -1.082134       0.040489      -0.062126       0.010810       0.074938      -0.019313      -0.003048       0.005726      -0.002268      -0.048737      -0.017576      -0.010773       0.028349              7.469164       6.832614      -1.248903      -0.542330       9.017575       0.298718       6.557302           0.000346
          203              C       2.011473       5.583872       1.846632       0.476934      25.599928 0.28416223E+03  0.60518378E+04                                 7.906123                            5.897823       0.000605       2.044659                    0.999588      23.278030      65.263431       0.626523       0.459038      -1.030877      -0.025828       0.024589      -0.046583       0.058666       0.053975      -0.007333      -0.002538       0.002173      -0.007397      -0.052973      -0.003087       0.056061              9.314293       6.108541      -2.005606       1.944121       7.769574       0.513232      14.064763           0.023207
          204              C       2.611776       5.047005       3.120898      -0.084395      39.311421 0.47052345E+03  0.11215671E+05                                10.001041                            7.192175       0.029881       2.000084                    0.999384      28.272044      80.259548       0.623292       0.412259      -1.073265       0.003709      -0.031491       0.037110       0.048811      -0.014015       0.005347       0.006379      -0.005045       0.009791      -0.018909       0.006007       0.012902             12.109819       7.325580      -1.276993       5.135903      11.702614      -0.802900      17.301262           0.039951
          205              C       2.912582       5.953110       4.119425       0.030132      29.010321 0.37207266E+03  0.84942887E+04                                 8.399149                            6.560124      -0.004838       1.989741                    0.999676      28.142205      82.253278       0.618556       0.433738      -1.043396       0.014135      -0.031303       0.040104       0.052802      -0.004446      -0.032467      -0.029633       0.019798      -0.122766      -0.064885       0.020260       0.044625              9.510446       6.210284      -0.045604       3.513531       9.571888       0.872657      12.749168           0.000531
          206              C       3.761377       4.290407       5.463580       0.025545      28.630366 0.37387384E+03  0.85511879E+04                                 8.367655                            6.613968      -0.038177       1.983241                    0.999283      28.130116      82.466023       0.610344       0.438763      -1.039730      -0.014196       0.051729      -0.032266       0.062598      -0.014144       0.002460      -0.022358       0.026212       0.016152      -0.032685       0.006429       0.026256              9.217837       5.478905      -1.019486       2.115307      11.739849       0.676044      10.434757           0.071892
          207              C       3.468418       3.327671       4.521888      -0.108597      32.456010 0.43099792E+03  0.10161098E+05                                 8.961226                            7.008423      -0.043778       1.965801                    0.999080      29.401956      86.027173       0.607916       0.427363      -1.052089       0.001886       0.020360      -0.020369       0.028861      -0.018723       0.000389      -0.008087      -0.018159      -0.072853      -0.026034      -0.007780       0.033814              9.969560       6.307124      -1.415269       3.052277      12.243674       0.228555      11.357880          -0.004289
          208              C       2.895580       3.715031       3.332171      -0.138939      33.869452 0.45476495E+03  0.10878798E+05                                 9.220102                            7.214058      -0.045399       1.946615                    0.999698      30.526925      90.311210       0.596635       0.429144      -1.049785       0.002569       0.027778       0.025862       0.038040       0.002764       0.011929       0.023997       0.003361       0.022063      -0.025078      -0.004708       0.029786             10.263075       6.469218      -1.603321       3.440575      12.309590      -1.007391      12.010416           0.071642
          209              C       3.442915       8.638579       9.023292      -0.081428      31.542462 0.41995479E+03  0.98494589E+04                                 8.805186                            6.923222      -0.003055       1.977493                    0.999265      29.361788      86.050151       0.610170       0.428001      -1.050335       0.042518      -0.023623      -0.057118       0.075022       0.010409      -0.005051      -0.027999       0.045631      -0.135645      -0.058633       0.009486       0.049148             10.152310       9.763661      -0.516292      -2.556471       8.269070       4.530786      12.424198           0.012389
          210              C       3.675058       9.346473      10.210197       0.230849      30.245876 0.35759299E+03  0.80044216E+04                                 8.651905                            6.449473       0.067799       2.050980                    0.999307      24.885853      69.757443       0.627299       0.436205      -1.052160      -0.053324       0.035080       0.065255       0.091281      -0.003231      -0.050155       0.031317       0.066116       0.043654      -0.059743      -0.015751       0.075494             10.360790      11.884120      -0.815557      -4.087504       6.958569       3.815885      12.239681           0.004991
          211              C       4.960675       9.783669      10.454607      -0.175293      30.641876 0.44983918E+03  0.10702961E+05                                 8.570998                            7.143387       0.026046       1.979356                    0.999515      30.069332      87.943511       0.605170       0.425385      -1.054922       0.028247       0.002285      -0.025326       0.038007      -0.002312       0.000017       0.001054      -0.000612       0.050097      -0.010700      -0.006044       0.016744              9.285230      11.559017      -0.030997      -2.385789       6.839286       2.504862       9.457387           0.007698
          212              C       5.937639       9.543551       9.512514      -0.115618      30.646341 0.42381233E+03  0.99006560E+04                                 8.516098                            6.894085       0.258757       2.063971                    0.999638      28.764909      82.435270       0.623454       0.420544      -1.061570      -0.030931       0.013290       0.015895       0.037229       0.012582       0.005369      -0.000494       0.019953      -0.022083      -0.013727      -0.006783       0.020510              9.355097      11.009287      -0.097269      -1.633565       7.271516       3.154378       9.784488           0.010569
          213              C       5.642065       8.820933       8.364770       0.030889      28.250103 0.36930915E+03  0.84017357E+04                                 8.252790                            6.550858       0.086938       2.030988                    0.998934      27.620977      80.158930       0.617859       0.435750      -1.043896      -0.056263       0.004750      -0.000446       0.056465      -0.003730      -0.017140      -0.029511       0.009349      -0.022817      -0.038978       0.009275       0.029704              9.135500      10.810618       0.715817      -1.145591       6.503860       2.893540      10.092021           0.005341
          214              C       2.491454      10.306945      12.162666       0.493257      23.877613 0.27643886E+03  0.58304750E+04                                 7.612704                            5.850508       0.021870       2.072348                    0.999426      22.334986      61.745080       0.625435       0.464322      -1.030833       0.057344       0.000280      -0.035849       0.067628      -0.043998      -0.001352      -0.034811      -0.053486       0.026164      -0.061232      -0.002696       0.063928              8.980207      10.125119      -0.247403      -3.311909       6.328818       3.038775      10.486683           0.004146
          215              C       1.105787      10.296751      12.815766       0.028434      27.607483 0.38381405E+03  0.87401405E+04                                 7.986566                            6.471779      -0.386122       1.904233                    0.997252      26.416859      74.560360       0.657280       0.409221      -1.069650      -0.061691       0.077010       0.079698       0.126839       0.012686       0.023929       0.030753      -0.034142       0.114409      -0.043596      -0.018650       0.062246              9.273874      10.090710      -1.428157      -1.323649       6.221924       0.226700      11.508988           0.000207
          216              C       0.123592      11.116776      11.982522      -0.288853      27.992935 0.47022027E+03  0.11328119E+05                                 8.119200                            7.249038      -0.159079       1.928081                    0.997655      30.861333      91.233742       0.606679       0.419074      -1.057413      -0.024084      -0.031726       0.065086       0.076307      -0.010787       0.041091      -0.001971      -0.029445      -0.052984      -0.053695       0.016997       0.036698              8.704389      11.662071      -1.589717       0.321021       6.442311      -0.881668       8.008785           0.001093
          217              C      -1.281039      11.193795      12.557498       0.162865      21.952970 0.34599096E+03  0.76831087E+04                                 6.951504                            6.273187      -0.135732       1.999327                    0.998270      24.653063      68.887656       0.646682       0.426523      -1.057807      -0.027100      -0.016893      -0.064662       0.072117      -0.003595      -0.005768      -0.014112      -0.002946      -0.087133      -0.034010       0.013443       0.020567              7.353995       8.601574      -0.746402       0.121894       7.657729      -0.723794       5.802680           0.000055
          218              C       4.463038       0.981991      11.917855      -0.507648      26.410469 0.44634434E+03  0.10564635E+05                                 7.489941                            6.794720       0.271796       2.047650                    0.997336      32.013876      92.398302       0.667140       0.387886      -1.083067       0.034384      -0.056625       0.029777       0.072632      -0.014904       0.004496      -0.009573      -0.032107      -0.048316      -0.018505      -0.013756       0.032261              7.789587       7.532137      -2.180452       0.257085       8.996178      -0.669044       6.840447           0.000128
          219              C      -2.002318       9.869749      12.421938      -0.509344      25.533341 0.44395637E+03  0.10500653E+05                                 7.313504                            6.789043       0.242654       2.037151                    0.997749      32.111195      92.837383       0.665154       0.389321      -1.081385       0.033821       0.066090       0.009833       0.074890       0.010786      -0.003417      -0.004678      -0.031681      -0.044478      -0.016308      -0.010983       0.027291              7.467978       7.388255       1.571209       0.010716       8.460382      -0.621284       6.555297           0.000304
          220              C       0.697738      10.276364      15.235165       0.474040      25.653247 0.28490211E+03  0.60714785E+04                                 7.916015                            5.905221       0.000351       2.043919                    0.999562      23.309139      65.369377       0.626180       0.458995      -1.030912      -0.007603      -0.034360      -0.047781       0.059341      -0.028145       0.005546      -0.006114       0.092146      -0.005870      -0.053388      -0.002429       0.055817              9.325397       5.624315       1.724031      -1.420413       8.269760       1.427006      14.082116           0.023170
          221              C       0.862527      11.064675      16.509431      -0.080258      39.044664 0.46690594E+03  0.11105512E+05                                 9.950897                            7.160559       0.040275       2.004939                    0.999368      28.153370      79.778564       0.625318       0.411809      -1.073798       0.024937       0.019153       0.036888       0.048471       0.009810      -0.007947       0.002843      -0.021077       0.013136      -0.019560       0.007339       0.012221             12.044061       9.461093       2.523076      -1.863256       9.476216       4.814357      17.194875           0.039837
          222              C      -0.072586      10.872128      17.507958       0.026046      29.164772 0.37455354E+03  0.85660912E+04                                 8.431427                            6.584160      -0.007778       1.987404                    0.999689      28.236200      82.630972       0.617048       0.434028      -1.043106       0.020314       0.027606       0.039603       0.052375      -0.006690       0.042420      -0.012781      -0.017723      -0.124939      -0.065697       0.020606       0.045091              9.547956       8.725195       1.482656      -2.525398       7.116238       2.619153      12.802434           0.000495
          223              C       7.482210       1.112244      18.852113       0.025158      28.677304 0.37471435E+03  0.85754722E+04                                 8.380691                            6.625736      -0.044350       1.981022                    0.999240      28.150434      82.557735       0.609185       0.439338      -1.039360      -0.037158      -0.038587      -0.032856       0.062843      -0.003996       0.018042       0.012663      -0.036185       0.014954      -0.031839       0.006565       0.025274              9.231316       9.310217       3.229111      -1.645496       7.940482       1.491694      10.443248           0.071846
          224              C       8.462443       1.339903      17.910421      -0.108298      32.495271 0.43176310E+03  0.10184921E+05                                 8.974242                            7.021089      -0.050455       1.963483                    0.999046      29.426774      86.159309       0.606456       0.428149      -1.051475      -0.018081      -0.007613      -0.020814       0.028602       0.017401       0.008125       0.004538      -0.023973      -0.071526      -0.026370      -0.007741       0.034110              9.982076       9.545623       3.279711      -1.728339       9.027551       2.530531      11.373054          -0.004323
          225              C       8.413399       0.650130      16.720704      -0.140187      33.878788 0.45499361E+03  0.10884685E+05                                 9.218198                            7.213466      -0.038790       1.948387                    0.999648      30.529978      90.296208       0.597010       0.428858      -1.050051      -0.024602      -0.011684       0.025634       0.037402      -0.002032      -0.026014      -0.001621       0.003779       0.022746      -0.023972      -0.005311       0.029283             10.259791       9.461185       3.329832      -0.850260       9.313758       3.478795      12.004430           0.071628
          226              N       3.641316       0.354514      18.629593      -0.186839      39.070693 0.54064786E+03  0.13272513E+05                                 9.792309                            7.647004      -0.389135       1.889545                    0.998581      28.647251      81.123014       0.615132       0.405601      -1.083337      -0.061123       0.007487      -0.119806       0.134705       0.014646      -0.030226      -0.022391       0.005474      -0.128993      -0.058007       0.006644       0.051363             11.335183      10.682478       2.103713       2.158519      10.864779      -4.051883      12.458293           0.006153
          227              N       3.541004       2.540492      15.733223      -0.430773      37.016988 0.44234837E+03  0.10308712E+05                                 9.334643                            6.765346       0.111113       2.066998                    0.998989      28.053735      76.931260       0.677359       0.388014      -1.097457      -0.061338      -0.069297       0.023159       0.095398       0.069197       0.055023      -0.041491       0.055767      -0.034591      -0.112169       0.024811       0.087358             11.564266       6.645168       0.279264       1.119157      12.822135      -8.119544      15.225496           0.000123
          228              N       3.066908       4.358365      12.623973      -0.427734      38.167655 0.50344212E+03  0.12238288E+05                                 9.846050                            7.461647      -0.481254       1.857920                    0.998131      30.045077      86.905530       0.607553       0.414716      -1.068752       0.074036      -0.005618       0.099007       0.123755      -0.007593       0.020292       0.004954       0.164961       0.218144      -0.119369       0.035687       0.083682             11.801021       8.146996       0.508850      -0.683275       6.226178      -2.612506      21.029889           0.006787
          229              N       3.095419       5.815382       8.112930      -0.210147      39.659130 0.54761239E+03  0.13458932E+05                                 9.844894                            7.654255      -0.251283       1.934782                    0.998969      28.537530      80.318636       0.621162       0.401203      -1.088525      -0.067813      -0.063250       0.084802       0.125661      -0.006994       0.034859       0.011970       0.007791      -0.014337      -0.039458       0.003238       0.036219             11.325512      11.633429       2.487132       1.400748       8.072278      -2.534241      14.270827           0.032541
          230              N       5.025610       7.995584       5.240860      -0.187576      39.104946 0.54124853E+03  0.13291077E+05                                 9.798092                            7.651440      -0.394878       1.887764                    0.998661      28.663214      81.182461       0.614924       0.405621      -1.083313       0.036935       0.049641      -0.119567       0.134628      -0.004740      -0.003220       0.037807      -0.030822      -0.130931      -0.058589       0.005761       0.052828             11.342370       9.003261      -1.128691      -4.593003      12.556416       0.153892      12.467432           0.006218
          231              N       6.968879       6.989468       2.344489      -0.431842      37.102077 0.44344589E+03  0.10341245E+05                                 9.350224                            6.774830       0.108088       2.065589                    0.999033      28.085646      77.058119       0.676685       0.388139      -1.097310      -0.029306       0.088062       0.022962       0.095608      -0.010359      -0.062717      -0.026782      -0.148039      -0.034346      -0.111577       0.024196       0.087382             11.585772      11.058539      -2.821461      -7.608956       8.443055       3.099948      15.255723           0.000173
          232              N       8.780251       6.491110      19.318239      -0.424019      38.011464 0.50099948E+03  0.12162750E+05                                 9.811268                            7.436315      -0.480560       1.859031                    0.998125      29.976844      86.618989       0.609540       0.413914      -1.069389      -0.040938      -0.060249       0.098470       0.122484       0.076810      -0.005918      -0.020927      -0.068690       0.217584      -0.120618       0.036105       0.084514             11.758069       6.245181       0.580072      -1.912524       8.084523       1.887770      20.944505           0.006808
          233              N      -3.050691       5.737910      14.807196      -0.210633      39.676718 0.54793800E+03  0.13469563E+05                                 9.848027                            7.656969      -0.252385       1.934343                    0.998915      28.550498      80.375194       0.620970       0.401249      -1.088443      -0.020967       0.090527       0.084929       0.125888       0.006648      -0.007679      -0.036498       0.008858      -0.013715      -0.039894       0.003305       0.036589             11.329066       6.810347       0.294670      -2.895270      12.900851       0.062071      14.275999           0.032544
          234              N      10.950824       2.976215      11.935327      -0.188785      39.154161 0.54208449E+03  0.13316275E+05                                 9.804763                            7.656327      -0.392034       1.888281                    0.998634      28.683449      81.244717       0.614873       0.405513      -1.083423       0.024353      -0.056592      -0.119567       0.134506      -0.009666       0.034208      -0.015035       0.022300      -0.129826      -0.058077       0.006928       0.051149             11.350422      12.656740      -0.974698       2.433464       8.919336       3.902387      12.475190           0.006185
          235              N       9.107867       1.796353       9.038957      -0.430257      37.037424 0.44259189E+03  0.10316321E+05                                 9.341547                            6.769800       0.117211       2.068766                    0.999005      28.059756      76.967507       0.676714       0.388311      -1.097193       0.089912      -0.018163       0.023152       0.094605      -0.059153       0.008909       0.067469       0.093974      -0.034428      -0.112247       0.024701       0.087547             11.573123      11.526673       2.538997       6.478184       7.954835       5.034439      15.237861           0.000134
          236              N       7.770591       0.476838       5.929707      -0.423448      37.995116 0.50079417E+03  0.12157312E+05                                 9.810746                            7.436991      -0.487365       1.856977                    0.998090      29.976079      86.633588       0.609202       0.414158      -1.069161      -0.031919       0.067148       0.098602       0.123491      -0.068131      -0.014328       0.014223      -0.098386       0.218760      -0.120701       0.037309       0.083392             11.754741       7.123257      -1.087844       2.591010       7.207261       0.706778      20.933705           0.006812
          237              N      -0.044728      11.099334       1.418663      -0.207716      39.497404 0.54495887E+03  0.13376024E+05                                 9.813641                            7.632341      -0.246727       1.937134                    0.998899      28.468828      80.044267       0.622529       0.400851      -1.088880       0.088155      -0.026394       0.085314       0.125485      -0.000146      -0.027914       0.025275      -0.015332      -0.013261      -0.039825       0.002535       0.037289             11.286650      11.081579      -2.775353       1.489065       8.562853       2.469576      14.215519           0.032580
          238              N      -2.897934      10.971799       1.453407      -0.186835      39.070420 0.54064321E+03  0.13272371E+05                                 9.792277                            7.646979      -0.389131       1.889547                    0.998581      28.647109      81.122558       0.615132       0.405602      -1.083336      -0.061122      -0.007488       0.119804       0.134703      -0.014647       0.030226      -0.022387       0.005471      -0.128995      -0.058006       0.006644       0.051362             11.335145      10.682438      -2.103742      -2.158464      10.864779      -4.051882      12.458216           0.006224
          239              N      -2.998246       8.785821       4.349777      -0.430776      37.017140 0.44234862E+03  0.10308741E+05                                 9.334783                            6.765429       0.111098       2.066991                    0.998989      28.053665      76.931684       0.677342       0.388023      -1.097449      -0.061339       0.069296      -0.023158       0.095398      -0.069198      -0.055022      -0.041492       0.055768      -0.034592      -0.112169       0.024811       0.087358             11.564465       6.645239      -0.279239      -1.119178      12.822353      -8.119728      15.225804           0.000165
          240              N      -3.472342       6.967948       7.459027      -0.427733      38.167728 0.50344194E+03  0.12238279E+05                                 9.846062                            7.461644      -0.481251       1.857921                    0.998131      30.045022      86.905277       0.607553       0.414716      -1.068752       0.074037       0.005618      -0.099005       0.123754       0.007594      -0.020291       0.004956       0.164974       0.218150      -0.119377       0.035693       0.083684             11.801058       8.146962      -0.508839       0.683253       6.226185      -2.612516      21.030026           0.006812
          241              N       9.634669       5.510931      11.970070      -0.210173      39.660682 0.54763759E+03  0.13459712E+05                                 9.845135                            7.654422      -0.251304       1.934766                    0.998969      28.538312      80.321426       0.621156       0.401202      -1.088525      -0.067829       0.063258      -0.084814       0.125681       0.006987      -0.034857       0.011961       0.007798      -0.014323      -0.039447       0.003227       0.036220             11.325809      11.633739      -2.487246      -1.400747       8.072501      -2.534322      14.271186           0.032572
          242              N      -1.513640       3.330729      14.842140      -0.187595      39.106127 0.54126783E+03  0.13291671E+05                                 9.798270                            7.651563      -0.394859       1.887762                    0.998661      28.663823      81.184579       0.614921       0.405620      -1.083313       0.036922      -0.049643       0.119596       0.134651       0.004732       0.003221       0.037808      -0.030820      -0.130937      -0.058591       0.005765       0.052826             11.342594       9.003430       1.128695       4.593111      12.556676       0.153891      12.467677           0.006141
          243              N       0.429629       4.336845      17.738511      -0.431841      37.102089 0.44344575E+03  0.10341242E+05                                 9.350217                            6.774819       0.108092       2.065591                    0.999033      28.085655      77.058148       0.676687       0.388138      -1.097311      -0.029304      -0.088063      -0.022962       0.095609       0.010360       0.062717      -0.026783      -0.148037      -0.034345      -0.111577       0.024196       0.087381             11.585774      11.058525       2.821470       7.608956       8.443070       3.099963      15.255728           0.000146
          244              N       2.241001       4.835203       0.764761      -0.424019      38.011281 0.50099579E+03  0.12162664E+05                                 9.811332                            7.436356      -0.480578       1.859024                    0.998125      29.976775      86.619405       0.609528       0.413921      -1.069382      -0.040939       0.060249      -0.098470       0.122484      -0.076807       0.005919      -0.020928      -0.068683       0.217586      -0.120615       0.036101       0.084514             11.758158       6.245225      -0.580084       1.912549       8.084590       1.887793      20.944658           0.006814
          245              N       3.488559       5.588403       5.275804      -0.210616      39.675871 0.54792309E+03  0.13469113E+05                                 9.847921                            7.656886      -0.252421       1.934337                    0.998915      28.550098      80.373984       0.620970       0.401251      -1.088441      -0.020972      -0.090518      -0.084913       0.125871      -0.006649       0.007679      -0.036500       0.008858      -0.013713      -0.039895       0.003305       0.036591             11.328943       6.810292      -0.294681       2.895266      12.900672       0.062062      14.275865           0.032582
          246              N       4.411574       8.350098       8.147673      -0.188765      39.153020 0.54206581E+03  0.13315699E+05                                 9.804586                            7.656206      -0.392061       1.888282                    0.998634      28.682853      81.242624       0.614876       0.405515      -1.083422       0.024345       0.056603       0.119537       0.134483       0.009663      -0.034209      -0.015036       0.022310      -0.129818      -0.058075       0.006925       0.051151             11.350201      12.656445       0.974660      -2.433374       8.919176       3.902328      12.474982           0.006202
          247              N       2.568617       9.529960      11.044043      -0.430254      37.037155 0.44259031E+03  0.10316250E+05                                 9.341388                            6.769711       0.117231       2.068775                    0.999005      28.059776      76.966838       0.676732       0.388302      -1.097202       0.089913       0.018159      -0.023153       0.094605       0.059153      -0.008908       0.067470       0.093971      -0.034428      -0.112247       0.024700       0.087547             11.572890      11.526468      -2.538921      -6.478002       7.954700       5.034322      15.237503           0.000124
          248              N       1.231341      10.849475      14.153293      -0.423448      37.995380 0.50080006E+03  0.12157469E+05                                 9.810699                            7.436970      -0.487361       1.856978                    0.998090      29.976268      86.633693       0.609212       0.414151      -1.069168      -0.031919      -0.067147      -0.098603       0.123492       0.068130       0.014327       0.014223      -0.098380       0.218757      -0.120697       0.037307       0.083390             11.754659       7.123236       1.087848      -2.590986       7.207230       0.706754      20.933513           0.006766
          249              N       6.494522       0.226979      18.664337      -0.207711      39.496928 0.54495234E+03  0.13375818E+05                                 9.813561                            7.632296      -0.246695       1.937147                    0.998899      28.468591      80.043362       0.622531       0.400851      -1.088881       0.088150       0.026393      -0.085315       0.125482       0.000141       0.027919       0.025272      -0.015339      -0.013272      -0.039832       0.002545       0.037287             11.286541      11.081476       2.775317      -1.489042       8.562772       2.469535      14.215375           0.032547
          250              O       1.881604       2.525088      14.192254      -0.468811      26.328704 0.41944008E+03  0.94457682E+04                                 6.877373                            6.292146       0.964488       2.401833                    0.996883      25.405952      63.957236       0.768387       0.353964      -1.146723       0.020283      -0.002460       0.034229       0.039863      -0.010885      -0.002683       0.054691       0.050013      -0.090823      -0.075914       0.027599       0.048315              7.107419       9.089238       1.430365       1.405575       5.680988      -0.324537       6.552029           0.001738
          251              O       5.052094       4.519425      11.563390      -0.539328      29.481832 0.47417869E+03  0.11023409E+05                                 7.404532                            6.678548       0.736167       2.283281                    0.998377      27.111813      69.600403       0.746928       0.352739      -1.146427      -0.050451       0.015480       0.004892       0.052999       0.012084      -0.007004       0.021574      -0.020005      -0.274777      -0.095259       0.031924       0.063336              7.710414      11.699174       0.031135      -0.174721       5.368353      -0.156434       6.063716           0.016687
          252              O       7.785239       8.434252       0.803521      -0.467694      26.266940 0.41817869E+03  0.94096373E+04                                 6.864100                            6.280753       0.970069       2.404115                    0.996885      25.381404      63.855129       0.769489       0.353747      -1.146977      -0.012644      -0.017268       0.035271       0.041257       0.027507       0.048488      -0.025245      -0.006926      -0.092306      -0.076264       0.027886       0.048378              7.093150       5.284024       0.758648      -0.980746       9.456674      -1.054161       6.538751           0.001794
          253              O       7.927140       4.691359      18.257656      -0.538368      29.451461 0.47350427E+03  0.11003845E+05                                 7.400241                            6.673978       0.739526       2.284457                    0.998362      27.095869      69.547817       0.747152       0.352758      -1.146409       0.039097       0.036905       0.004752       0.053974      -0.014362       0.022207      -0.005061      -0.011154      -0.275533      -0.095525       0.032303       0.063221              7.706345       6.920887       2.725220      -0.048407      10.138324       0.227760       6.059825           0.016740
          254              O       9.950908       0.366973       7.497988      -0.468399      26.306520 0.41899605E+03  0.94330039E+04                                 6.872274                            6.287962       0.969411       2.403501                    0.996894      25.398797      63.923959       0.768820       0.353868      -1.146834      -0.008397       0.019512       0.034470       0.040489      -0.016602      -0.045769      -0.029321      -0.043553      -0.093272      -0.075941       0.027769       0.048172              7.101880       7.765692      -2.189266      -0.423061       6.993294       1.378686       6.546655           0.001773
          255              O       6.638516       2.115529       4.869123      -0.537311      29.440471 0.47329485E+03  0.10997885E+05                                 7.398368                            6.672708       0.738359       2.284109                    0.998338      27.090485      69.533101       0.747180       0.352780      -1.146378       0.012702      -0.053368       0.004711       0.055061       0.001908      -0.015470      -0.016780       0.029536      -0.275846      -0.095649       0.032927       0.062723              7.703917       6.973070      -2.754298       0.222385      10.081209      -0.073141       6.057472           0.016748
          256              O      -4.657646       8.801225       5.890746      -0.468803      26.327870 0.41942313E+03  0.94452846E+04                                 6.877203                            6.291999       0.964512       2.401846                    0.996883      25.405638      63.955957       0.768400       0.353962      -1.146726       0.020276       0.002457      -0.034225       0.039856       0.010885       0.002680       0.054691       0.050009      -0.090838      -0.075916       0.027601       0.048314              7.107233       9.088996      -1.430316      -1.405545       5.680838      -0.324504       6.551866           0.001790
          257              O      -1.487156       6.806888       8.519610      -0.539335      29.481528 0.47417233E+03  0.11023220E+05                                 7.404460                            6.678484       0.736181       2.283284                    0.998377      27.111796      69.600128       0.746935       0.352737      -1.146430      -0.050451      -0.015475      -0.004890       0.052997      -0.012081       0.007003       0.021572      -0.019992      -0.274770      -0.095256       0.031929       0.063328              7.710336      11.699050      -0.031119       0.174695       5.368301      -0.156430       6.063657           0.016725
          258              O       1.245989       2.892061      19.279479      -0.467697      26.267075 0.41818143E+03  0.94097153E+04                                 6.864127                            6.280775       0.970075       2.404116                    0.996885      25.381467      63.855365       0.769487       0.353747      -1.146976      -0.012644       0.017268      -0.035273       0.041258      -0.027507      -0.048490      -0.025245      -0.006931      -0.092307      -0.076265       0.027888       0.048377              7.093180       5.284042      -0.758653       0.980752       9.456721      -1.054159       6.538776           0.001780
          259              O       1.387890       6.634954       1.825344      -0.538362      29.451991 0.47351499E+03  0.11004163E+05                                 7.400351                            6.674072       0.739475       2.284439                    0.998362      27.096032      69.548590       0.747143       0.352760      -1.146406       0.039101      -0.036905      -0.004752       0.053976       0.014365      -0.022210      -0.005060      -0.011164      -0.275528      -0.095524       0.032299       0.063224              7.706464       6.920984      -2.725266       0.048406      10.138488       0.227776       6.059920           0.016788
          260              O       3.411658      10.959340      12.585012      -0.468403      26.307256 0.41901107E+03  0.94334327E+04                                 6.872425                            6.288095       0.969378       2.403486                    0.996894      25.399059      63.925059       0.768808       0.353870      -1.146831      -0.008398      -0.019519      -0.034473       0.040496       0.016602       0.045766      -0.029323      -0.043557      -0.093257      -0.075938       0.027764       0.048174              7.102044       7.765883       2.189315       0.423049       6.993448       1.378724       6.546800           0.001729
          261              O       0.099266       9.210784      15.213877      -0.537307      29.440138 0.47328819E+03  0.10997690E+05                                 7.398312                            6.672662       0.738389       2.284122                    0.998338      27.090285      69.532425       0.747182       0.352780      -1.146378       0.012699       0.053366      -0.004713       0.055058      -0.001912       0.015470      -0.016779       0.029535      -0.275860      -0.095653       0.032928       0.062726              7.703860       6.973031       2.754278      -0.222384      10.081130      -0.073149       6.057419           0.016680

******************************************************
Auxiliary information for the entire system
The total spin magnetic moment of the unit cell is   1.965132
The total net atomic charge of the unit cell is   -0.000001
Accuracy of reproducing the electrostatic potential in the unit cell:
  The inner radius (bohr) =    5.0000
  The outer radius (bohr) =   12.0000
  Valid grid points have density less than (e/(bohr^3)) =    0.0001
  The number of valid grid points were=         5066
  The rms potential error without charges in kcal/mol is=      3.41402
  The rms potential error with partial charges in kcal/mol is=      1.61605
  The RRMSE value at monopole order=      0.47336
  The rms potential error with partial charges and cloud penetration in kcal/mol is=      1.63073
  The RRMSE value at monopole order with cloud penetration is=      0.47766
  The rms potential error with partial charges and atomic dipoles in kcal/mol is=      0.22636
  The RRMSE value at dipole order=      0.06630
  The rms potential error with partial charges, atomic dipoles and cloud penetration in kcal/mol is=      0.22083
  The RRMSE value at dipole order with cloud penetration=      0.06468

******************************************************
The electron densities and ab initio electrostatic potential were computed in VASP using the PBE functional and
projector augmented wave method. See the main text of the journal article for a description of computational details.
The atomic charges, dipoles, and quadrupoles were computed with the DDEC6 method as described in
(a) T. A. Manz and N. Gabaldon Limas, RSC Adv. 6 (2016) 47771-47801 DOI: 10.1039/c6ra04656h
(b) N. Gabaldon Limas and T. A. Manz, RSC Adv. 8 (2018) 2678-2707 DOI: 10.1039/c7ra11829e.
For each atom in the material, the electron cloud parameters were fit to the spherically averaged atom-in-material
electron density using radial positions for which this density was between 10^-4 and 10^-2 electrons per cubic bohr.
The polarizabilities, dispersion coefficients, and quantum Drude oscillator (QDO) parameters were fit using the MCLF method.
The magnetic structure of the system was optimized in VASP from the default ferromagnetic initial guess using spin polarization.
The atomic spin moments (ASMs) were computed on this optimized magnetic structure using the DDEC6 partition as inputs
to the method of T. A. Manz and D. S. Sholl, J. Chem. Theory Comput. 7 (2011) 4146-4164 DOI: 10.1021/ct200539n.
The RMSE and RRMSE were computed using a uniform grid with Ewald summation.
