# Supplementary material for: A collection of forcefield precursors for metal–organic frameworks
Source: RSC Adv. 2019 Nov 13;9(63):36492–507. doi: 10.1039/c9ra07327b (PMC9075174; doi:10.1039/c9ra07327b)
Supplement: RA-009-C9RA07327B-s5209 [file RA-009-C9RA07327B-s5209.xyz]

  178
jmolscript: load "" {1 1 1} spacegroup "x,y,z" unitcell [{     13.386000     0.000000     0.000000 }, {     -6.693000    11.592616     0.000000 }, {      0.000000     0.000000    14.464600 }]
Tb     0.000000     7.728333    12.038308     2.054631
Tb     6.693000     3.864283     9.658592     2.054631
Tb     6.693000     3.864283     2.426292     2.054631
Tb     0.000000     7.728333     4.806008     2.054631
Cu    -3.346500     5.796308     0.000000     0.774361
Cu     6.693000     0.000000     0.000000     0.774358
Cu     3.346500     5.796308     0.000000     0.774363
Cu     3.346500     5.796308     7.232300     0.774355
Cu     6.693000     0.000000     7.232300     0.774349
Cu    -3.346500     5.796308     7.232300     0.774368
H      8.724995     7.542156     1.131132     0.255886
H     -3.459612     7.937464     2.803239     0.148528
H     -2.325148     8.492750     1.874612     0.149008
H     -3.624929     9.510582     0.287846     0.127073
H     -4.450845     8.655047    13.728352     0.139944
H      8.862201     0.265471     1.131132     0.255884
H      1.910851    10.619996     2.803239     0.148525
H      1.824512     9.359878     1.874612     0.149003
H      3.355870     9.976605     0.287846     0.127069
H      3.027913    11.119637    13.728352     0.139944
H      2.491804     3.784989     1.131132     0.255886
H      1.548760     4.627772     2.803239     0.148527
H      0.500636     5.332603     1.874612     0.149005
H      0.269059     3.698045     0.287846     0.127073
H      1.422932     3.410548    13.728352     0.139948
H      2.031995     4.050460     6.101168     0.255885
H      3.233388     3.655152     4.429061     0.148527
H      4.367852     3.099866     5.357688     0.149008
H      3.068071     2.082034     6.944454     0.127073
H      2.242155     2.937569     7.968548     0.139945
H      2.169201    11.327145     6.101168     0.255884
H      8.603852     0.972620     4.429061     0.148526
H      8.517512     2.232738     5.357688     0.149003
H     10.048870     1.616011     6.944454     0.127069
H      9.720913     0.472979     7.968548     0.139943
H     -4.201196     7.807627     6.101168     0.255887
H      8.241760     6.964844     4.429061     0.148527
H      7.193636     6.260013     5.357688     0.149005
H      6.962059     7.894571     6.944454     0.127074
H      8.115932     8.182068     7.968548     0.139948
H     -2.031995     4.050460    13.333468     0.255886
H     10.152612     3.655152    11.661361     0.148528
H      9.018148     3.099866    12.589988     0.149008
H     10.317929     2.082034    14.176754     0.127073
H     11.143845     2.937569     0.736248     0.139944
H     -2.169201    11.327145    13.333468     0.255884
H      4.782149     0.972620    11.661361     0.148526
H      4.868488     2.232738    12.589988     0.149003
H      3.337130     1.616011    14.176754     0.127069
H      3.665087     0.472979     0.736248     0.139944
H      4.201196     7.807627    13.333468     0.255886
H      5.144240     6.964844    11.661361     0.148527
H      6.192364     6.260013    12.589988     0.149005
H      6.423941     7.894571    14.176754     0.127073
H      5.270068     8.182068     0.736248     0.139948
H      4.661005     7.542156     8.363432     0.255885
H      3.459612     7.937464    10.035539     0.148527
H      2.325148     8.492750     9.106912     0.149008
H      3.624929     9.510582     7.520146     0.127073
H      4.450845     8.655047     6.496052     0.139945
H      4.523799     0.265471     8.363432     0.255884
H     -1.910852    10.619996    10.035539     0.148526
H     -1.824512     9.359878     9.106912     0.149003
H     -3.355870     9.976605     7.520146     0.127069
H     -3.027913    11.119637     6.496052     0.139944
H     10.894196     3.784989     8.363432     0.255887
H     -1.548760     4.627772    10.035539     0.148527
H     -0.500636     5.332603     9.106912     0.149006
H     -0.269059     3.698045     7.520146     0.127074
H     -1.422932     3.410548     6.496052     0.139949
C     -2.086877     6.533598     2.317229     0.690183
C     -2.913463     7.735753     2.026490    -0.246300
C     -2.430228     8.475362    13.450632     0.651507
C     -3.667095     8.653888    14.299704    -0.227699
C      0.008701    10.133106     2.317229     0.690183
C      1.463090    10.247873     2.026490    -0.246301
C      1.861993     9.459575    13.450632     0.651507
C      2.635034    10.441469    14.299704    -0.227701
C      2.078176     6.518528     2.317229     0.690178
C      1.450373     5.201607     2.026490    -0.246304
C      0.568236     5.250296    13.450632     0.651510
C      1.032061     4.089875    14.299704    -0.227698
C      4.606123     5.059018     4.915071     0.690183
C      3.779537     3.856863     5.205810    -0.246302
C      4.262772     3.117254     8.246268     0.651507
C      3.025905     2.938728     7.397196    -0.227700
C      6.701701     1.459510     4.915071     0.690181
C      8.156090     1.344743     5.205810    -0.246302
C      8.554993     2.133041     8.246268     0.651507
C      9.328034     1.151147     7.397196    -0.227703
C      8.771176     5.074088     4.915071     0.690179
C      8.143373     6.391009     5.205810    -0.246303
C      7.261236     6.342320     8.246268     0.651510
C      7.725061     7.502741     7.397196    -0.227698
C      8.779877     5.059018    12.147371     0.690183
C      9.606463     3.856863    12.438110    -0.246301
C      9.123228     3.117254     1.013968     0.651507
C     10.360095     2.938728     0.164896    -0.227699
C      6.684299     1.459510    12.147371     0.690183
C      5.229910     1.344743    12.438110    -0.246301
C      4.831007     2.133041     1.013968     0.651507
C      4.057966     1.151147     0.164896    -0.227701
C      4.614824     5.074088    12.147371     0.690178
C      5.242627     6.391009    12.438110    -0.246304
C      6.124764     6.342320     1.013968     0.651510
C      5.660939     7.502741     0.164896    -0.227698
C      2.086877     6.533598     9.549529     0.690183
C      2.913463     7.735753     9.258790    -0.246302
C      2.430228     8.475362     6.218332     0.651507
C      3.667095     8.653888     7.067404    -0.227700
C     -0.008701    10.133106     9.549529     0.690181
C     -1.463090    10.247873     9.258790    -0.246302
C     -1.861993     9.459575     6.218332     0.651507
C     -2.635034    10.441469     7.067404    -0.227703
C     -2.078177     6.518528     9.549529     0.690179
C     -1.450373     5.201607     9.258790    -0.246303
C     -0.568236     5.250296     6.218332     0.651510
C     -1.032061     4.089875     7.067404    -0.227698
N     -3.797608     7.567660     0.844733    -0.279801
N      1.759590    11.097611     0.844733    -0.279802
N      2.038018     4.519961     0.844733    -0.279797
N      2.895392     4.024956     6.387567    -0.279798
N      8.452590     0.495005     6.387567    -0.279799
N      8.731019     7.072655     6.387567    -0.279799
N     10.490608     4.024956    13.619867    -0.279801
N      4.933410     0.495005    13.619867    -0.279802
N      4.654981     7.072655    13.619867    -0.279797
N      3.797608     7.567660     8.077033    -0.279798
N     -1.759590    11.097611     8.077033    -0.279798
N     -2.038019     4.519961     8.077033    -0.279799
O     -1.756912     7.413478    13.615528    -0.676355
O     -2.190619     5.519244     1.566516    -0.528326
O     -2.101602     9.339011    12.624703    -0.612575
O     -1.317852     6.553306     3.303715    -0.663124
O      0.605717     9.407408    13.615528    -0.676316
O     -0.817885    10.730125     1.566516    -0.528335
O      2.445622     8.743151    12.624703    -0.612594
O     -0.358745     9.457256     3.303715    -0.663122
O      1.151196     6.364346    13.615528    -0.676362
O      3.008504     6.935862     1.566516    -0.528325
O     -0.344020     5.103070    12.624703    -0.612591
O      1.676596     7.174670     3.303715    -0.663112
O      4.936088     4.179138     8.081372    -0.676356
O      4.502381     6.073372     5.665784    -0.528326
O      4.591398     2.253605     9.072197    -0.612577
O      5.375148     5.039310     3.928585    -0.663125
O      7.298716     2.185208     8.081372    -0.676315
O      5.875115     0.862491     5.665784    -0.528332
O      9.138622     2.849465     9.072197    -0.612593
O      6.334255     2.135360     3.928585    -0.663122
O      7.844196     5.228270     8.081372    -0.676362
O      9.701503     4.656754     5.665784    -0.528326
O      6.348980     6.489546     9.072197    -0.612591
O      8.369596     4.417946     3.928585    -0.663112
O      8.449912     4.179138     0.849072    -0.676355
O      8.883619     6.073372    12.898084    -0.528326
O      8.794602     2.253605     1.839897    -0.612575
O      8.010852     5.039310    11.160885    -0.663124
O      6.087284     2.185208     0.849072    -0.676316
O      7.510885     0.862491    12.898084    -0.528335
O      4.247378     2.849465     1.839897    -0.612594
O      7.051745     2.135360    11.160885    -0.663123
O      5.541804     5.228270     0.849072    -0.676362
O      3.684496     4.656754    12.898084    -0.528325
O      7.037020     6.489546     1.839897    -0.612591
O      5.016404     4.417946    11.160885    -0.663112
O      1.756913     7.413478     6.383228    -0.676356
O      2.190619     5.519244     8.798816    -0.528326
O      2.101602     9.339011     5.392403    -0.612577
O      1.317852     6.553306    10.536015    -0.663125
O     -0.605716     9.407408     6.383228    -0.676315
O      0.817885    10.730125     8.798816    -0.528332
O     -2.445622     8.743151     5.392403    -0.612593
O      0.358745     9.457256    10.536015    -0.663122
O     -1.151196     6.364346     6.383228    -0.676362
O     -3.008503     6.935862     8.798816    -0.528326
O      0.344020     5.103070     5.392403    -0.612591
O     -1.676596     7.174670    10.536015    -0.663112

The following XYZ coordinates are in angstroms. Other properties are in atomic units.
The sperically averaged electron density of each atom fit to a function of the form exp(a - br)
eigen_1, eigen_2 and eigen_3 are the three eigenvalues of traceless quadrupole moment tensor
  atom number  atomic symbol              X              Y              Z     net charge C6 coefficient C8 coefficient C10 coefficient fluctuating dipole atomic polarizability isotropic forcefield polarizability              a              b squared Pearson coefficient          <r^3>          <r^4>         wp_QDO          m_QDO          q_QDO       dipole_x       dipole_y       dipole_z         dipole            Qxy            Qxz            Qyz     Q(x^2-y^2)  Q(3z^2 - R^2)        eigen_1        eigen_2        eigen_3 static polarizability      alpha(xx)      alpha(xy)      alpha(xz)      alpha(yy)      alpha(yz)      alpha(zz) atomic spin moment
            1             Tb       0.000000       7.728333      12.038308       2.054631     150.228618 0.36510110E+04  0.12868405E+06                                18.155574                           15.990199       2.393490       2.483049                    0.999232      74.492227     173.140791       0.661711       0.262619      -1.355996       0.000003      -0.000019      -0.006113       0.006113      -0.000003      -0.000003      -0.000067       0.000096      -0.074954      -0.024985       0.012444       0.012540             20.501928      17.592063      -0.000387      -0.000132      17.591519      -0.000154      26.322203           0.003509
            2             Tb       6.693000       3.864283       9.658592       2.054631     150.228530 0.36510089E+04  0.12868396E+06                                18.155567                           15.990194       2.393489       2.483049                    0.999232      74.492211     173.140738       0.661712       0.262619      -1.355996       0.000003       0.000019       0.006112       0.006112       0.000005       0.000006      -0.000067       0.000090      -0.074953      -0.024985       0.012447       0.012538             20.501918      17.592057       0.000380       0.000129      17.591510      -0.000148      26.322187           0.003510
            3             Tb       6.693000       3.864283       2.426292       2.054631     150.228665 0.36510124E+04  0.12868411E+06                                18.155579                           15.990203       2.393489       2.483049                    0.999232      74.492231     173.140816       0.661711       0.262619      -1.355996      -0.000003       0.000019       0.006112       0.006113      -0.000003      -0.000003      -0.000067       0.000096      -0.074954      -0.024985       0.012444       0.012540             20.501934      17.592066      -0.000387      -0.000133      17.591525      -0.000151      26.322211           0.003509
            4             Tb       0.000000       7.728333       4.806008       2.054631     150.228536 0.36510093E+04  0.12868397E+06                                18.155568                           15.990195       2.393489       2.483049                    0.999232      74.492209     173.140738       0.661712       0.262619      -1.355996      -0.000003      -0.000019      -0.006112       0.006112       0.000005       0.000006      -0.000067       0.000090      -0.074953      -0.024985       0.012447       0.012538             20.501919      17.592057       0.000380       0.000126      17.591513      -0.000148      26.322185           0.003510
            5             Cu      -3.346500       5.796308       0.000000       0.774361      56.589822 0.11234683E+04  0.31101128E+05                                12.490474                           11.376567       1.438248       2.388421                    0.995294      41.094715     100.686978       0.512151       0.432009      -1.135403       0.000000      -0.000000      -0.000000       0.000000       0.003487       0.064721      -0.050934       0.034331       0.070171      -0.080698      -0.010799       0.091497             13.949207      11.753112       4.398554       3.086170      15.625231       3.108247      14.469278           0.744812
            6             Cu       6.693000       0.000000       0.000000       0.774358      56.589931 0.11234740E+04  0.31101324E+05                                12.490481                           11.376590       1.438245       2.388419                    0.995294      41.094872     100.687438       0.512151       0.432009      -1.135403      -0.000000      -0.000000       0.000000       0.000000       0.013118      -0.076468      -0.030584      -0.023199       0.070180      -0.080695      -0.010801       0.091496             13.949169      10.848020      -3.875978       1.148766      16.530287      -4.226872      14.469201           0.744815
            7             Cu       3.346500       5.796308       0.000000       0.774363      56.589834 0.11234668E+04  0.31101067E+05                                12.490460                           11.376543       1.438261       2.388426                    0.995294      41.094734     100.686918       0.512153       0.432008      -1.135404      -0.000000       0.000000      -0.000000       0.000000      -0.016611       0.011749       0.081515      -0.011120       0.070166      -0.080698      -0.010795       0.091493             13.949189      18.466538      -0.522588      -4.234800       8.911839       1.118551      14.469189           0.744811
            8             Cu       3.346500       5.796308       7.232300       0.774355      56.590378 0.11234818E+04  0.31101594E+05                                12.490552                           11.376630       1.438241       2.388417                    0.995294      41.094940     100.687698       0.512150       0.432009      -1.135403       0.000000      -0.000000       0.000000       0.000000      -0.003488      -0.064722      -0.050932       0.034325       0.070169      -0.080697      -0.010799       0.091496             13.949302      11.753206      -4.398605      -3.086201      15.625320       3.108269      14.469381           0.744793
            9             Cu       6.693000       0.000000       7.232300       0.774349      56.590559 0.11234890E+04  0.31101843E+05                                12.490558                           11.376652       1.438254       2.388418                    0.995294      41.095157     100.688284       0.512150       0.432008      -1.135404      -0.000000       0.000000       0.000000       0.000000      -0.013119       0.076468      -0.030587      -0.023194       0.070176      -0.080693      -0.010804       0.091498             13.949264      10.848094       3.876031      -1.148777      16.530416      -4.226901      14.469282           0.744802
           10             Cu      -3.346500       5.796308       7.232300       0.774368      56.589468 0.11234578E+04  0.31100753E+05                                12.490407                           11.376500       1.438259       2.388427                    0.995294      41.094586     100.686434       0.512153       0.432008      -1.135404      -0.000000      -0.000000       0.000000       0.000000       0.016611      -0.011751       0.081515      -0.011117       0.070169      -0.080699      -0.010793       0.091492             13.949125      18.466433       0.522578       4.234787       8.911812       1.118542      14.469130           0.744810
           11              H       8.724995       7.542156       1.131132       0.255886       0.695944 0.46695616E+01  0.40830016E+02                                 1.395716                            1.337775      -0.998263       2.469062                    0.999063       3.014132       8.468090       0.487396       1.437213      -0.675824      -0.029381       0.004934       0.012408       0.032273      -0.003776       0.006035      -0.006505       0.006673       0.019607      -0.009487      -0.003543       0.013030              1.440901       1.881664       0.214661      -0.131437       1.186232      -0.068815       1.254807           0.000813
           12              H      -3.459612       7.937464       2.803239       0.148528       0.981433 0.73058517E+01  0.70062996E+02                                 1.645692                            1.589541      -0.730162       2.550799                    0.999532       3.249063       8.968605       0.492475       1.296892      -0.707086      -0.017878       0.006525       0.022899       0.029775      -0.003520      -0.002169       0.000531       0.008964       0.014953      -0.008194       0.001702       0.006492              1.672865       1.622873       0.021285      -0.364889       1.326236       0.059580       2.069486           0.000545
           13              H      -2.325148       8.492750       1.874612       0.149008       0.953717 0.72712566E+01  0.70929577E+02                                 1.710112                            1.659214      -1.327017       2.266263                    0.993225       3.709035      10.959308       0.442244       1.419798      -0.678775       0.018903       0.022991      -0.009904       0.031369       0.003410      -0.001800      -0.002302       0.011396      -0.000451      -0.007032      -0.000429       0.007461              1.738102       1.792737       0.505997      -0.026177       1.922332      -0.126769       1.499237           0.000174
           14              H      -3.624929       9.510582       0.287846       0.127073       1.031344 0.77233247E+01  0.74542916E+02                                 1.644079                            1.589433      -0.712666       2.539381                    0.999652       3.296822       8.909251       0.517359       1.226625      -0.722386       0.003577       0.021683       0.018471       0.028708       0.002982      -0.004605       0.001408      -0.014458       0.019259      -0.012260       0.004540       0.007719              1.664229       1.377483       0.152338       0.039922       2.129744       0.253891       1.485459           0.001826
           15              H      -4.450845       8.655047      13.728352       0.139944       1.133074 0.86597540E+01  0.85639513E+02                                 1.727562                            1.665910      -0.955676       2.434613                    0.997924       3.289354       8.872949       0.515358       1.201790      -0.729204      -0.023054      -0.004255      -0.021993       0.032145       0.002052       0.007221      -0.008583       0.005552       0.021100      -0.012829      -0.000754       0.013583              1.743674       2.098164       0.127647       0.368698       1.470237       0.024142       1.662622          -0.000055
           16              H       8.862201       0.265471       1.131132       0.255884       0.695964 0.46697281E+01  0.40831808E+02                                 1.395737                            1.337793      -0.998284       2.469049                    0.999062       3.014183       8.468249       0.487396       1.437201      -0.675826       0.018962       0.022977       0.012408       0.032272       0.004777      -0.008652      -0.001975       0.003204       0.019609      -0.009487      -0.003545       0.013031              1.440922       1.174203       0.193805       0.006122       1.893740       0.148238       1.254823           0.000813
           17              H       1.910851      10.619996       2.803239       0.148525       0.981441 0.73059268E+01  0.70063891E+02                                 1.645701                            1.589548      -0.730165       2.550796                    0.999532       3.249081       8.968664       0.492474       1.296891      -0.707086       0.014589       0.012221       0.022899       0.029775       0.005641       0.001545       0.001613       0.001614       0.014953      -0.008194       0.001702       0.006492              1.672873       1.381967       0.117806       0.234045       1.567155       0.286215       2.069497           0.000545
           18              H       1.824512       9.359878       1.874612       0.149003       0.953733 0.72714108E+01  0.70931424E+02                                 1.710128                            1.659228      -1.327017       2.266259                    0.993225       3.709069      10.959418       0.442243       1.419792      -0.678776       0.010459      -0.027866      -0.009903       0.031368       0.003229      -0.001094       0.002710      -0.011605      -0.000453      -0.007032      -0.000430       0.007461              1.738119       1.451738      -0.309120      -0.096697       2.263369       0.086053       1.499249           0.000174
           19              H       3.355870       9.976605       0.287846       0.127069       1.031339 0.77232679E+01  0.74542119E+02                                 1.644063                            1.589420      -0.712653       2.539384                    0.999652       3.296807       8.909152       0.517366       1.226612      -0.722389       0.016990      -0.013938       0.018471       0.028707      -0.007751       0.003522       0.003284       0.002065       0.019259      -0.012259       0.004539       0.007720              1.664212       1.809730      -0.401901       0.199911       1.697461      -0.161517       1.485446           0.001825
           20              H       3.027913      11.119637      13.728352       0.139944       1.133067 0.86596839E+01  0.85638637E+02                                 1.727554                            1.665903      -0.955666       2.434618                    0.997924       3.289345       8.872912       0.515359       1.201789      -0.729204       0.007842       0.022094      -0.021993       0.032145       0.001377      -0.011043      -0.001962      -0.006330       0.021100      -0.012828      -0.000755       0.013583              1.743666       1.516666       0.208076      -0.163440       2.051717      -0.331369       1.662614          -0.000055
           21              H       2.491804       3.784989       1.131132       0.255886       0.695956 0.46696553E+01  0.40830978E+02                                 1.395722                            1.337780      -0.998285       2.469050                    0.999063       3.014147       8.468105       0.487400       1.437195      -0.675827       0.010417      -0.027911       0.012408       0.032272      -0.001001       0.002616       0.008480      -0.009875       0.019608      -0.009486      -0.003545       0.013031              1.440907       1.545998      -0.408465       0.125314       1.521912      -0.079420       1.254811           0.000813
           22              H       1.548760       4.627772       2.803239       0.148527       0.981429 0.73058173E+01  0.70062538E+02                                 1.645684                            1.589534      -0.730166       2.550796                    0.999532       3.249053       8.968550       0.492478       1.296887      -0.707087       0.003289      -0.018746       0.022899       0.029776      -0.002121       0.000624      -0.002145      -0.010578       0.014953      -0.008194       0.001701       0.006493              1.672856       1.418823      -0.139089       0.130845       1.530272      -0.345790       2.069473           0.000546
           23              H       0.500636       5.332603       1.874612       0.149005       0.953720 0.72712931E+01  0.70930008E+02                                 1.710115                            1.659217      -1.327019       2.266261                    0.993225       3.709043      10.959330       0.442244       1.419796      -0.678776      -0.029363       0.004875      -0.009904       0.031369      -0.006640       0.002894      -0.000409       0.000208      -0.000452      -0.007032      -0.000430       0.007462              1.738106       2.328145      -0.196883       0.122871       1.386931       0.040715       1.499240           0.000174
           24              H       0.269059       3.698045       0.287846       0.127073       1.031315 0.77230351E+01  0.74539241E+02                                 1.644032                            1.589391      -0.712634       2.539396                    0.999652       3.296757       8.908952       0.517374       1.226605      -0.722391      -0.020566      -0.007745       0.018471       0.028707       0.004769       0.001083      -0.004692       0.012393       0.019259      -0.012259       0.004539       0.007720              1.664180       2.073538       0.249559      -0.239826       1.433583      -0.092368       1.485420           0.001826
           25              H       1.422932       3.410548      13.728352       0.139948       1.133020 0.86592187E+01  0.85632760E+02                                 1.727497                            1.665850      -0.955634       2.434636                    0.997925       3.289263       8.872582       0.515371       1.201779      -0.729207       0.015212      -0.017839      -0.021993       0.032145      -0.003429       0.003823       0.010545       0.000778       0.021099      -0.012828      -0.000755       0.013583              1.743608       1.737697      -0.335704      -0.205244       1.830566       0.307213       1.662560          -0.000055
           26              H       2.031995       4.050460       6.101168       0.255885       0.695949 0.46695944E+01  0.40830301E+02                                 1.395712                            1.337770      -0.998265       2.469060                    0.999063       3.014129       8.468032       0.487402       1.437194      -0.675827      -0.029381      -0.004934      -0.012408       0.032273       0.003776      -0.006035      -0.006505       0.006673       0.019607      -0.009487      -0.003543       0.013030              1.440896       1.881658      -0.214660       0.131436       1.186228      -0.068815       1.254803           0.000813
           27              H       3.233388       3.655152       4.429061       0.148527       0.981432 0.73058377E+01  0.70062774E+02                                 1.645686                            1.589535      -0.730163       2.550797                    0.999532       3.249055       8.968555       0.492478       1.296886      -0.707087      -0.017878      -0.006525      -0.022899       0.029775       0.003520       0.002169       0.000531       0.008964       0.014952      -0.008194       0.001702       0.006492              1.672858       1.622867      -0.021285       0.364887       1.326232       0.059580       2.069476           0.000545
           28              H       4.367852       3.099866       5.357688       0.149008       0.953715 0.72712413E+01  0.70929387E+02                                 1.710110                            1.659212      -1.327017       2.266263                    0.993225       3.709029      10.959285       0.442244       1.419798      -0.678775       0.018903      -0.022991       0.009904       0.031369      -0.003410       0.001800      -0.002302       0.011396      -0.000452      -0.007032      -0.000429       0.007461              1.738100       1.792735      -0.505996       0.026177       1.922331      -0.126769       1.499235           0.000174
           29              H       3.068071       2.082034       6.944454       0.127073       1.031321 0.77230939E+01  0.74539968E+02                                 1.644039                            1.589398      -0.712655       2.539386                    0.999652       3.296772       8.909009       0.517372       1.226606      -0.722390       0.003576      -0.021683      -0.018471       0.028708      -0.002982       0.004605       0.001408      -0.014457       0.019258      -0.012259       0.004539       0.007719              1.664188       1.377454      -0.152331      -0.039920       2.129686       0.253881       1.485426           0.001825
           30              H       2.242155       2.937569       7.968548       0.139945       1.133041 0.86594264E+01  0.85635315E+02                                 1.727516                            1.665868      -0.955652       2.434624                    0.997924       3.289301       8.872706       0.515370       1.201776      -0.729207      -0.023055       0.004255       0.021993       0.032145      -0.002051      -0.007221      -0.008583       0.005551       0.021099      -0.012828      -0.000755       0.013583              1.743627       2.098101      -0.127641      -0.368682       1.470201       0.024140       1.662579          -0.000056
           31              H       2.169201      11.327145       6.101168       0.255884       0.695960 0.46697005E+01  0.40831533E+02                                 1.395736                            1.337793      -0.998280       2.469051                    0.999063       3.014176       8.468244       0.487393       1.437209      -0.675824       0.018962      -0.022977      -0.012408       0.032272      -0.004777       0.008652      -0.001975       0.003204       0.019608      -0.009487      -0.003545       0.013031              1.440922       1.174202      -0.193804      -0.006122       1.893740       0.148238       1.254823           0.000814
           32              H       8.603852       0.972620       4.429061       0.148526       0.981442 0.73059353E+01  0.70064011E+02                                 1.645703                            1.589551      -0.730164       2.550796                    0.999532       3.249084       8.968682       0.492473       1.296893      -0.707086       0.014589      -0.012221      -0.022899       0.029775      -0.005641      -0.001544       0.001613       0.001613       0.014954      -0.008194       0.001702       0.006492              1.672876       1.381969      -0.117806      -0.234045       1.567157       0.286215       2.069500           0.000545
           33              H       8.517512       2.232738       5.357688       0.149003       0.953735 0.72714281E+01  0.70931642E+02                                 1.710130                            1.659230      -1.327019       2.266258                    0.993225       3.709077      10.959449       0.442243       1.419793      -0.678776       0.010459       0.027866       0.009903       0.031368      -0.003229       0.001094       0.002710      -0.011605      -0.000452      -0.007032      -0.000429       0.007462              1.738121       1.451740       0.309120       0.096697       2.263372       0.086053       1.499251           0.000174
           34              H      10.048870       1.616011       6.944454       0.127069       1.031361 0.77234837E+01  0.74544802E+02                                 1.644092                            1.589446      -0.712668       2.539376                    0.999652       3.296855       8.909349       0.517359       1.226619      -0.722387       0.016989       0.013938      -0.018471       0.028707       0.007752      -0.003522       0.003284       0.002063       0.019259      -0.012259       0.004540       0.007720              1.664242       1.809764       0.401912      -0.199916       1.697492      -0.161521       1.485471           0.001825
           35              H       9.720913       0.472979       7.968548       0.139943       1.133084 0.86598574E+01  0.85640829E+02                                 1.727575                            1.665922      -0.955684       2.434609                    0.997924       3.289374       8.873031       0.515354       1.201794      -0.729203       0.007842      -0.022094       0.021992       0.032145      -0.001378       0.011043      -0.001962      -0.006331       0.021100      -0.012829      -0.000754       0.013583              1.743688       1.516683      -0.208079       0.163443       2.051745      -0.331376       1.662634          -0.000055
           36              H      -4.201196       7.807627       6.101168       0.255887       0.695960 0.46696940E+01  0.40831434E+02                                 1.395731                            1.337788      -0.998288       2.469049                    0.999063       3.014169       8.468201       0.487397       1.437201      -0.675826       0.010417       0.027910      -0.012408       0.032272       0.001001      -0.002616       0.008480      -0.009875       0.019608      -0.009486      -0.003545       0.013031              1.440917       1.546008       0.408470      -0.125316       1.521923      -0.079421       1.254819           0.000814
           37              H       8.241760       6.964844       4.429061       0.148527       0.981433 0.73058564E+01  0.70063035E+02                                 1.645691                            1.589540      -0.730164       2.550797                    0.999532       3.249065       8.968603       0.492476       1.296890      -0.707086       0.003289       0.018745      -0.022899       0.029775       0.002121      -0.000624      -0.002145      -0.010577       0.014954      -0.008194       0.001701       0.006492              1.672863       1.418828       0.139090      -0.130845       1.530278      -0.345792       2.069483           0.000545
           38              H       7.193636       6.260013       5.357688       0.149005       0.953721 0.72713009E+01  0.70930101E+02                                 1.710116                            1.659218      -1.327018       2.266262                    0.993225       3.709045      10.959336       0.442244       1.419796      -0.678776      -0.029363      -0.004875       0.009904       0.031369       0.006639      -0.002894      -0.000409       0.000208      -0.000452      -0.007031      -0.000430       0.007462              1.738106       2.328146       0.196883      -0.122872       1.386932       0.040715       1.499241           0.000174
           39              H       6.962059       7.894571       6.944454       0.127074       1.031315 0.77230357E+01  0.74539257E+02                                 1.644033                            1.589392      -0.712633       2.539396                    0.999652       3.296755       8.908951       0.517373       1.226606      -0.722390      -0.020566       0.007745      -0.018471       0.028708      -0.004769      -0.001083      -0.004692       0.012393       0.019259      -0.012259       0.004539       0.007720              1.664181       2.073539      -0.249558       0.239827       1.433583      -0.092368       1.485421           0.001825
           40              H       8.115932       8.182068       7.968548       0.139948       1.133034 0.86593530E+01  0.85634455E+02                                 1.727513                            1.665865      -0.955643       2.434632                    0.997925       3.289286       8.872675       0.515368       1.201782      -0.729206       0.015212       0.017839       0.021993       0.032145       0.003429      -0.003823       0.010545       0.000779       0.021101      -0.012829      -0.000755       0.013583              1.743624       1.737713       0.335710       0.205246       1.830584       0.307217       1.662575          -0.000055
           41              H      -2.031995       4.050460      13.333468       0.255886       0.695944 0.46695622E+01  0.40830022E+02                                 1.395716                            1.337775      -0.998263       2.469062                    0.999063       3.014132       8.468089       0.487396       1.437213      -0.675824       0.029381      -0.004934      -0.012408       0.032273      -0.003776       0.006035      -0.006505       0.006673       0.019607      -0.009487      -0.003543       0.013030              1.440901       1.881664       0.214661      -0.131437       1.186232      -0.068815       1.254807           0.000813
           42              H      10.152612       3.655152      11.661361       0.148528       0.981434 0.73058564E+01  0.70063046E+02                                 1.645692                            1.589541      -0.730162       2.550799                    0.999532       3.249064       8.968606       0.492475       1.296891      -0.707086       0.017878      -0.006525      -0.022899       0.029775      -0.003520      -0.002169       0.000531       0.008964       0.014953      -0.008194       0.001702       0.006492              1.672865       1.622873       0.021285      -0.364889       1.326236       0.059580       2.069485           0.000545
           43              H       9.018148       3.099866      12.589988       0.149008       0.953717 0.72712565E+01  0.70929577E+02                                 1.710112                            1.659214      -1.327017       2.266263                    0.993225       3.709035      10.959308       0.442244       1.419798      -0.678775      -0.018903      -0.022991       0.009904       0.031369       0.003410      -0.001800      -0.002302       0.011396      -0.000451      -0.007032      -0.000429       0.007461              1.738102       1.792737       0.505997      -0.026177       1.922332      -0.126769       1.499237           0.000174
           44              H      10.317929       2.082034      14.176754       0.127073       1.031344 0.77233245E+01  0.74542918E+02                                 1.644079                            1.589434      -0.712666       2.539381                    0.999652       3.296822       8.909253       0.517359       1.226625      -0.722386      -0.003577      -0.021683      -0.018471       0.028708       0.002982      -0.004605       0.001408      -0.014458       0.019259      -0.012260       0.004540       0.007720              1.664229       1.377484       0.152338       0.039922       2.129745       0.253891       1.485460           0.001826
           45              H      11.143845       2.937569       0.736248       0.139944       1.133075 0.86597625E+01  0.85639629E+02                                 1.727563                            1.665912      -0.955676       2.434613                    0.997924       3.289355       8.872957       0.515357       1.201792      -0.729203       0.023054       0.004255       0.021993       0.032145       0.002052       0.007221      -0.008582       0.005552       0.021100      -0.012829      -0.000754       0.013583              1.743676       2.098166       0.127647       0.368698       1.470238       0.024142       1.662624          -0.000055
           46              H      -2.169201      11.327145      13.333468       0.255884       0.695964 0.46697244E+01  0.40831770E+02                                 1.395737                            1.337793      -0.998284       2.469050                    0.999062       3.014182       8.468248       0.487395       1.437202      -0.675826      -0.018962      -0.022977      -0.012408       0.032272       0.004777      -0.008652      -0.001975       0.003204       0.019609      -0.009487      -0.003545       0.013031              1.440922       1.174203       0.193805       0.006122       1.893740       0.148238       1.254823           0.000813
           47              H       4.782149       0.972620      11.661361       0.148526       0.981442 0.73059305E+01  0.70063931E+02                                 1.645700                            1.589548      -0.730165       2.550796                    0.999532       3.249082       8.968665       0.492475       1.296890      -0.707086      -0.014589      -0.012221      -0.022899       0.029775       0.005641       0.001544       0.001613       0.001614       0.014953      -0.008194       0.001702       0.006492              1.672873       1.381967       0.117806       0.234044       1.567155       0.286215       2.069497           0.000545
           48              H       4.868488       2.232738      12.589988       0.149003       0.953732 0.72714046E+01  0.70931354E+02                                 1.710128                            1.659228      -1.327016       2.266260                    0.993225       3.709068      10.959417       0.442243       1.419793      -0.678776      -0.010459       0.027866       0.009903       0.031368       0.003229      -0.001094       0.002710      -0.011605      -0.000453      -0.007032      -0.000430       0.007461              1.738119       1.451738      -0.309120      -0.096697       2.263369       0.086053       1.499249           0.000174
           49              H       3.337130       1.616011      14.176754       0.127069       1.031340 0.77232774E+01  0.74542234E+02                                 1.644064                            1.589421      -0.712654       2.539383                    0.999652       3.296809       8.909159       0.517366       1.226612      -0.722389      -0.016990       0.013938      -0.018471       0.028707      -0.007751       0.003522       0.003284       0.002065       0.019259      -0.012259       0.004539       0.007720              1.664213       1.809731      -0.401901       0.199911       1.697462      -0.161517       1.485447           0.001825
           50              H       3.665087       0.472979       0.736248       0.139944       1.133068 0.86596943E+01  0.85638768E+02                                 1.727555                            1.665904      -0.955666       2.434618                    0.997924       3.289347       8.872920       0.515359       1.201790      -0.729204      -0.007842      -0.022094       0.021993       0.032145       0.001377      -0.011043      -0.001962      -0.006330       0.021100      -0.012829      -0.000755       0.013583              1.743667       1.516667       0.208076      -0.163440       2.051719      -0.331370       1.662615          -0.000055
           51              H       4.201196       7.807627      13.333468       0.255886       0.695956 0.46696502E+01  0.40830925E+02                                 1.395722                            1.337779      -0.998285       2.469050                    0.999063       3.014146       8.468103       0.487400       1.437195      -0.675827      -0.010417       0.027911      -0.012408       0.032272      -0.001001       0.002616       0.008480      -0.009875       0.019608      -0.009486      -0.003545       0.013031              1.440906       1.545997      -0.408465       0.125314       1.521912      -0.079420       1.254811           0.000813
           52              H       5.144240       6.964844      11.661361       0.148527       0.981430 0.73058183E+01  0.70062541E+02                                 1.645683                            1.589533      -0.730166       2.550797                    0.999532       3.249053       8.968546       0.492479       1.296885      -0.707087      -0.003289       0.018746      -0.022899       0.029776      -0.002121       0.000624      -0.002145      -0.010578       0.014953      -0.008194       0.001701       0.006493              1.672855       1.418822      -0.139089       0.130844       1.530271      -0.345790       2.069472           0.000546
           53              H       6.192364       6.260013      12.589988       0.149005       0.953720 0.72712893E+01  0.70929962E+02                                 1.710115                            1.659217      -1.327018       2.266261                    0.993225       3.709042      10.959326       0.442244       1.419796      -0.678776       0.029363      -0.004875       0.009904       0.031369      -0.006640       0.002894      -0.000409       0.000208      -0.000452      -0.007032      -0.000430       0.007462              1.738105       2.328145      -0.196883       0.122871       1.386931       0.040715       1.499240           0.000174
           54              H       6.423941       7.894571      14.176754       0.127073       1.031315 0.77230323E+01  0.74539203E+02                                 1.644031                            1.589390      -0.712634       2.539396                    0.999652       3.296756       8.908947       0.517374       1.226605      -0.722391       0.020566       0.007745      -0.018471       0.028707       0.004769       0.001083      -0.004692       0.012393       0.019259      -0.012259       0.004539       0.007720              1.664180       2.073537       0.249559      -0.239826       1.433582      -0.092368       1.485419           0.001826
           55              H       5.270068       8.182068       0.736248       0.139948       1.133020 0.86592148E+01  0.85632714E+02                                 1.727497                            1.665850      -0.955634       2.434636                    0.997925       3.289262       8.872580       0.515371       1.201779      -0.729206      -0.015212       0.017839       0.021993       0.032145      -0.003429       0.003823       0.010545       0.000778       0.021099      -0.012828      -0.000755       0.013583              1.743608       1.737697      -0.335704      -0.205244       1.830566       0.307213       1.662560          -0.000055
           56              H       4.661005       7.542156       8.363432       0.255885       0.695949 0.46695929E+01  0.40830281E+02                                 1.395711                            1.337770      -0.998265       2.469060                    0.999063       3.014128       8.468026       0.487402       1.437193      -0.675828       0.029381       0.004934       0.012408       0.032273       0.003776      -0.006035      -0.006505       0.006673       0.019607      -0.009487      -0.003543       0.013030              1.440895       1.881657      -0.214660       0.131436       1.186227      -0.068815       1.254802           0.000813
           57              H       3.459612       7.937464      10.035539       0.148527       0.981432 0.73058344E+01  0.70062729E+02                                 1.645685                            1.589535      -0.730163       2.550798                    0.999532       3.249054       8.968549       0.492479       1.296885      -0.707087       0.017878       0.006525       0.022899       0.029775       0.003520       0.002169       0.000531       0.008964       0.014952      -0.008194       0.001702       0.006492              1.672857       1.622867      -0.021285       0.364887       1.326231       0.059580       2.069474           0.000545
           58              H       2.325148       8.492750       9.106912       0.149008       0.953715 0.72712380E+01  0.70929348E+02                                 1.710110                            1.659212      -1.327017       2.266263                    0.993225       3.709028      10.959282       0.442244       1.419798      -0.678775      -0.018903       0.022991      -0.009904       0.031369      -0.003410       0.001800      -0.002302       0.011396      -0.000452      -0.007032      -0.000429       0.007461              1.738100       1.792735      -0.505996       0.026177       1.922330      -0.126768       1.499235           0.000174
           59              H       3.624929       9.510582       7.520146       0.127073       1.031321 0.77230911E+01  0.74539932E+02                                 1.644039                            1.589397      -0.712655       2.539386                    0.999652       3.296771       8.909005       0.517372       1.226606      -0.722390      -0.003576       0.021683       0.018471       0.028708      -0.002982       0.004605       0.001408      -0.014457       0.019258      -0.012259       0.004539       0.007719              1.664188       1.377453      -0.152331      -0.039920       2.129685       0.253881       1.485425           0.001826
           60              H       4.450845       8.655047       6.496052       0.139945       1.133041 0.86594264E+01  0.85635314E+02                                 1.727516                            1.665868      -0.955652       2.434624                    0.997924       3.289301       8.872706       0.515370       1.201776      -0.729207       0.023055      -0.004255      -0.021993       0.032145      -0.002051      -0.007221      -0.008583       0.005551       0.021099      -0.012828      -0.000755       0.013583              1.743627       2.098101      -0.127641      -0.368682       1.470201       0.024140       1.662579          -0.000056
           61              H       4.523799       0.265471       8.363432       0.255884       0.695960 0.46696968E+01  0.40831495E+02                                 1.395736                            1.337793      -0.998280       2.469051                    0.999063       3.014175       8.468243       0.487393       1.437210      -0.675824      -0.018962       0.022977       0.012408       0.032272      -0.004777       0.008652      -0.001975       0.003204       0.019608      -0.009487      -0.003545       0.013031              1.440922       1.174202      -0.193804      -0.006122       1.893740       0.148238       1.254823           0.000814
           62              H      -1.910852      10.619996      10.035539       0.148526       0.981442 0.73059366E+01  0.70064027E+02                                 1.645703                            1.589551      -0.730165       2.550796                    0.999532       3.249084       8.968682       0.492473       1.296893      -0.707086      -0.014589       0.012221       0.022899       0.029775      -0.005641      -0.001544       0.001613       0.001613       0.014954      -0.008194       0.001702       0.006492              1.672876       1.381969      -0.117806      -0.234045       1.567157       0.286215       2.069501           0.000545
           63              H      -1.824512       9.359878       9.106912       0.149003       0.953735 0.72714284E+01  0.70931643E+02                                 1.710130                            1.659230      -1.327019       2.266258                    0.993225       3.709077      10.959447       0.442243       1.419792      -0.678776      -0.010459      -0.027866      -0.009903       0.031368      -0.003229       0.001094       0.002710      -0.011605      -0.000452      -0.007032      -0.000429       0.007462              1.738121       1.451740       0.309120       0.096697       2.263371       0.086053       1.499251           0.000174
           64              H      -3.355870       9.976605       7.520146       0.127069       1.031361 0.77234848E+01  0.74544818E+02                                 1.644092                            1.589447      -0.712669       2.539376                    0.999652       3.296855       8.909350       0.517359       1.226620      -0.722387      -0.016989      -0.013938       0.018471       0.028707       0.007752      -0.003522       0.003284       0.002063       0.019259      -0.012259       0.004540       0.007720              1.664243       1.809764       0.401912      -0.199916       1.697493      -0.161521       1.485471           0.001825
           65              H      -3.027913      11.119637       6.496052       0.139944       1.133084 0.86598621E+01  0.85640891E+02                                 1.727575                            1.665923      -0.955684       2.434609                    0.997924       3.289375       8.873036       0.515354       1.201794      -0.729203      -0.007842       0.022094      -0.021992       0.032145      -0.001378       0.011043      -0.001962      -0.006331       0.021100      -0.012829      -0.000754       0.013583              1.743688       1.516684      -0.208079       0.163443       2.051746      -0.331376       1.662635          -0.000055
           66              H      10.894196       3.784989       8.363432       0.255887       0.695960 0.46696946E+01  0.40831439E+02                                 1.395731                            1.337788      -0.998288       2.469049                    0.999063       3.014169       8.468200       0.487397       1.437200      -0.675826      -0.010417      -0.027910       0.012408       0.032272       0.001001      -0.002616       0.008480      -0.009875       0.019608      -0.009486      -0.003545       0.013031              1.440917       1.546008       0.408470      -0.125316       1.521923      -0.079421       1.254819           0.000814
           67              H      -1.548760       4.627772      10.035539       0.148527       0.981433 0.73058545E+01  0.70063006E+02                                 1.645690                            1.589539      -0.730164       2.550798                    0.999532       3.249065       8.968600       0.492477       1.296889      -0.707087      -0.003289      -0.018745       0.022899       0.029775       0.002121      -0.000624      -0.002145      -0.010577       0.014954      -0.008194       0.001701       0.006492              1.672862       1.418827       0.139090      -0.130845       1.530277      -0.345792       2.069481           0.000545
           68              H      -0.500636       5.332603       9.106912       0.149006       0.953721 0.72712979E+01  0.70930067E+02                                 1.710116                            1.659217      -1.327017       2.266262                    0.993225       3.709044      10.959334       0.442244       1.419796      -0.678776       0.029363       0.004875      -0.009904       0.031369       0.006639      -0.002894      -0.000409       0.000208      -0.000452      -0.007031      -0.000430       0.007462              1.738106       2.328146       0.196883      -0.122872       1.386931       0.040715       1.499240           0.000174
           69              H      -0.269059       3.698045       7.520146       0.127074       1.031316 0.77230399E+01  0.74539307E+02                                 1.644033                            1.589392      -0.712633       2.539396                    0.999652       3.296756       8.908954       0.517373       1.226606      -0.722390       0.020566      -0.007745       0.018471       0.028708      -0.004769      -0.001083      -0.004692       0.012393       0.019259      -0.012259       0.004539       0.007720              1.664182       2.073540      -0.249558       0.239827       1.433584      -0.092368       1.485421           0.001825
           70              H      -1.422932       3.410548       6.496052       0.139949       1.133034 0.86593613E+01  0.85634569E+02                                 1.727514                            1.665867      -0.955642       2.434632                    0.997925       3.289287       8.872683       0.515367       1.201782      -0.729206      -0.015212      -0.017839      -0.021993       0.032145       0.003429      -0.003823       0.010545       0.000779       0.021100      -0.012829      -0.000755       0.013583              1.743626       1.737715       0.335710       0.205247       1.830586       0.307218       1.662577          -0.000055
           71              C      -2.086877       6.533598       2.317229       0.690183      19.495119 0.22296252E+03  0.44986467E+04                                 6.763973                            5.389448       0.056102       2.104370                    0.999758      20.907486      58.296307       0.621396       0.488526      -1.008287       0.032619      -0.049930       0.021258       0.063316       0.032526      -0.077230      -0.047703       0.052249      -0.020071      -0.076279      -0.037028       0.113307              7.506647       6.823221      -0.122776       3.402751       6.720111       1.368753       8.976608           0.000651
           72              C      -2.913463       7.735753       2.026490      -0.246300      25.698114 0.42000344E+03  0.98398015E+04                                 7.630420                            6.824526      -0.204202       1.938803                    0.996494      29.424469      85.870218       0.628708       0.415837      -1.059125      -0.070037      -0.005891      -0.090302       0.114430       0.020959       0.032649      -0.002180       0.061795       0.121495      -0.059144      -0.003159       0.062302              8.040625       7.840358       0.231481       1.688755       6.969505      -0.394846       9.312012           0.000722
           73              C      -2.430228       8.475362      13.450632       0.651507      19.706180 0.24047949E+03  0.49663159E+04                                 6.903882                            5.636580      -0.212032       1.999702                    0.999367      22.180028      63.466354       0.598639       0.495433      -1.000381       0.025789      -0.016473      -0.011162       0.032573       0.039858       0.074938       0.044674       0.010825       0.094730      -0.068153      -0.046506       0.114659              7.612777       7.345498       0.631106      -2.947437       8.143590      -2.204026       7.349244           0.000991
           74              C      -3.667095       8.653888      14.299704      -0.227699      25.969539 0.40490250E+03  0.93729966E+04                                 7.605693                            6.646848       0.033736       2.008292                    0.998568      29.110831      83.669732       0.646645       0.409178      -1.066424      -0.005475      -0.082560       0.072791       0.110203       0.007785       0.016379      -0.052028      -0.050723       0.093345      -0.053980      -0.020124       0.074103              8.132575       8.265309       1.170823      -1.470247       7.964715      -1.193858       8.167701           0.000528
           75              C       0.008701      10.133106       2.317229       0.690183      19.495093 0.22296418E+03  0.44986859E+04                                 6.763960                            5.389464       0.056096       2.104367                    0.999758      20.907510      58.296304       0.621396       0.488526      -1.008288      -0.059551      -0.003281       0.021261       0.063317       0.006362      -0.002697       0.090732      -0.082457      -0.020072      -0.076277      -0.037026       0.113303              7.506603       6.852230       0.106034      -0.515996       6.691079      -3.631189       8.976502           0.000652
           76              C       1.463090      10.247873       2.026490      -0.246301      25.698138 0.42000433E+03  0.98398316E+04                                 7.630432                            6.824540      -0.204207       1.938800                    0.996494      29.424564      85.870654       0.628706       0.415838      -1.059124       0.029916       0.063600      -0.090300       0.114429       0.016276      -0.018215      -0.027186      -0.067203       0.121496      -0.059145      -0.003159       0.062304              8.040627       6.986758       0.261330      -1.186297       7.823143      -1.265079       9.311979           0.000723
           77              C       1.861993       9.459575      13.450632       0.651507      19.706257 0.24048034E+03  0.49663345E+04                                 6.903893                            5.636586      -0.212001       1.999714                    0.999367      22.179970      63.466052       0.598640       0.495432      -1.000382      -0.027158      -0.014095      -0.011170       0.032573      -0.015241       0.001224      -0.087234      -0.074442       0.094735      -0.068149      -0.046508       0.114657              7.612791       7.397487      -0.661155      -0.435061       8.091627       3.654602       7.349261           0.000991
           78              C       2.635034      10.441469      14.299704      -0.227701      25.969611 0.40490421E+03  0.93730431E+04                                 7.605698                            6.646858       0.033743       2.008292                    0.998569      29.110889      83.669844       0.646645       0.409178      -1.066424      -0.068760       0.046022       0.072791       0.110202      -0.025857      -0.053245       0.011829       0.011881       0.093348      -0.053979      -0.020124       0.074103              8.132578       7.025878      -0.455262      -0.298808       9.204151       1.870219       8.167704           0.000528
           79              C       2.078176       6.518528       2.317229       0.690178      19.495163 0.22296439E+03  0.44986920E+04                                 6.763976                            5.389467       0.056134       2.104379                    0.999758      20.907529      58.296396       0.621395       0.488526      -1.008288       0.026933       0.053215       0.021256       0.063317      -0.038888       0.079928      -0.043031       0.030208      -0.020073      -0.076281      -0.037027       0.113307              7.506634       6.639577       0.016757      -2.886747       6.903743       2.262458       8.976583           0.000651
           80              C       1.450373       5.201607       2.026490      -0.246304      25.698102 0.42000416E+03  0.98398252E+04                                 7.630429                            6.824543      -0.204192       1.938804                    0.996494      29.424495      85.870396       0.628706       0.415839      -1.059124       0.040121      -0.057710      -0.090303       0.114432      -0.037237      -0.014435       0.029360       0.005407       0.121490      -0.059142      -0.003155       0.062297              8.040626       7.387715      -0.492831      -0.502447       7.422153       1.659913       9.312008           0.000723
           81              C       0.568236       5.250296      13.450632       0.651510      19.706069 0.24047833E+03  0.49662852E+04                                 6.903841                            5.636553      -0.212055       1.999693                    0.999367      22.180027      63.466270       0.598643       0.495430      -1.000382       0.001371       0.030564      -0.011162       0.032567      -0.024612      -0.076163       0.042572       0.063633       0.094738      -0.068169      -0.046500       0.114669              7.612735       8.490568       0.029980       3.382466       6.998392      -1.450565       7.349245           0.000991
           82              C       1.032061       4.089875      14.299704      -0.227698      25.969334 0.40489840E+03  0.93728645E+04                                 7.605634                            6.646806       0.033768       2.008306                    0.998569      29.110519      83.668277       0.646649       0.409177      -1.066426       0.074236       0.036537       0.072789       0.110201       0.018073       0.036871       0.040197       0.038839       0.093339      -0.053976      -0.020128       0.074104              8.132512       9.053742      -0.715583       1.769053       7.176139      -0.676365       8.167654           0.000528
           83              C       4.606123       5.059018       4.915071       0.690183      19.495132 0.22296271E+03  0.44986520E+04                                 6.763980                            5.389453       0.056099       2.104369                    0.999758      20.907500      58.296384       0.621395       0.488527      -1.008287       0.032619       0.049930      -0.021258       0.063316      -0.032526       0.077231      -0.047703       0.052249      -0.020071      -0.076280      -0.037028       0.113308              7.506654       6.823231       0.122774      -3.402756       6.720115       1.368755       8.976618           0.000651
           84              C       3.779537       3.856863       5.205810      -0.246302      25.698058 0.42000242E+03  0.98397745E+04                                 7.630425                            6.824532      -0.204203       1.938802                    0.996494      29.424426      85.870157       0.628706       0.415839      -1.059123      -0.070037       0.005890       0.090302       0.114430      -0.020958      -0.032648      -0.002180       0.061795       0.121494      -0.059143      -0.003158       0.062301              8.040629       7.840365      -0.231484      -1.688757       6.969513      -0.394843       9.312010           0.000722
           85              C       4.262772       3.117254       8.246268       0.651507      19.706175 0.24047946E+03  0.49663141E+04                                 6.903876                            5.636577      -0.212036       1.999701                    0.999367      22.180014      63.466268       0.598640       0.495432      -1.000381       0.025789       0.016473       0.011161       0.032573      -0.039858      -0.074938       0.044674       0.010825       0.094731      -0.068154      -0.046506       0.114660              7.612770       7.345480      -0.631111       2.947427       8.143592      -2.204029       7.349237           0.000991
           86              C       3.025905       2.938728       7.397196      -0.227700      25.969515 0.40490234E+03  0.93729827E+04                                 7.605676                            6.646843       0.033749       2.008296                    0.998569      29.110718      83.669093       0.646646       0.409178      -1.066425      -0.005476       0.082558      -0.072792       0.110202      -0.007782      -0.016379      -0.052027      -0.050722       0.093342      -0.053977      -0.020125       0.074103              8.132554       8.265286      -1.170820       1.470261       7.964692      -1.193868       8.167682           0.000528
           87              C       6.701701       1.459510       4.915071       0.690181      19.495138 0.22296473E+03  0.44987000E+04                                 6.763970                            5.389470       0.056092       2.104365                    0.999758      20.907545      58.296430       0.621395       0.488525      -1.008288      -0.059551       0.003281      -0.021261       0.063317      -0.006363       0.002697       0.090732      -0.082457      -0.020072      -0.076278      -0.037026       0.113303              7.506616       6.852239      -0.106031       0.515997       6.691091      -3.631198       8.976518           0.000652
           88              C       8.156090       1.344743       5.205810      -0.246302      25.698221 0.42000614E+03  0.98398853E+04                                 7.630447                            6.824552      -0.204213       1.938797                    0.996494      29.424631      85.870915       0.628706       0.415838      -1.059124       0.029916      -0.063600       0.090300       0.114429      -0.016276       0.018215      -0.027185      -0.067204       0.121496      -0.059146      -0.003158       0.062304              8.040643       6.986774      -0.261330       1.186302       7.823153      -1.265084       9.312003           0.000723
           89              C       8.554993       2.133041       8.246268       0.651507      19.706260 0.24048040E+03  0.49663375E+04                                 6.903902                            5.636592      -0.212002       1.999713                    0.999367      22.179989      63.466186       0.598639       0.495433      -1.000381      -0.027158       0.014096       0.011170       0.032573       0.015241      -0.001224      -0.087234      -0.074443       0.094735      -0.068149      -0.046508       0.114657              7.612802       7.397497       0.661152       0.435056       8.091639       3.654609       7.349271           0.000991
           90              C       9.328034       1.151147       7.397196      -0.227703      25.969701 0.40490584E+03  0.93730971E+04                                 7.605727                            6.646877       0.033723       2.008285                    0.998569      29.111020      83.670494       0.646643       0.409178      -1.066423      -0.068761      -0.046023      -0.072791       0.110203       0.025856       0.053245       0.011829       0.011875       0.093350      -0.053979      -0.020122       0.074102              8.132612       7.025911       0.455273       0.298808       9.204189       1.870220       8.167736           0.000528
           91              C       8.771176       5.074088       4.915071       0.690179      19.495135 0.22296396E+03  0.44986814E+04                                 6.763970                            5.389462       0.056131       2.104378                    0.999758      20.907518      58.296365       0.621395       0.488526      -1.008288       0.026933      -0.053215      -0.021255       0.063317       0.038888      -0.079928      -0.043031       0.030208      -0.020073      -0.076281      -0.037026       0.113307              7.506628       6.639567      -0.016758       2.886744       6.903740       2.262454       8.976576           0.000652
           92              C       8.143373       6.391009       5.205810      -0.246303      25.698151 0.42000504E+03  0.98398491E+04                                 7.630429                            6.824542      -0.204190       1.938805                    0.996494      29.424540      85.870491       0.628707       0.415838      -1.059125       0.040121       0.057709       0.090303       0.114432       0.037237       0.014435       0.029361       0.005409       0.121491      -0.059142      -0.003155       0.062298              8.040626       7.387714       0.492835       0.502449       7.422157       1.659912       9.312007           0.000723
           93              C       7.261236       6.342320       8.246268       0.651510      19.706082 0.24047849E+03  0.49662887E+04                                 6.903842                            5.636554      -0.212054       1.999694                    0.999367      22.180028      63.466262       0.598643       0.495430      -1.000382       0.001371      -0.030564       0.011162       0.032567       0.024611       0.076163       0.042572       0.063633       0.094738      -0.068169      -0.046500       0.114669              7.612737       8.490568      -0.029975      -3.382467       6.998398      -1.450568       7.349245           0.000992
           94              C       7.725061       7.502741       7.397196      -0.227698      25.969362 0.40489891E+03  0.93728807E+04                                 7.605641                            6.646811       0.033767       2.008305                    0.998568      29.110567      83.668476       0.646649       0.409177      -1.066426       0.074236      -0.036537      -0.072789       0.110201      -0.018074      -0.036871       0.040197       0.038843       0.093341      -0.053978      -0.020128       0.074106              8.132519       9.053748       0.715592      -1.769052       7.176150      -0.676364       8.167660           0.000528
           95              C       8.779877       5.059018      12.147371       0.690183      19.495114 0.22296245E+03  0.44986449E+04                                 6.763972                            5.389447       0.056102       2.104370                    0.999758      20.907482      58.296296       0.621395       0.488526      -1.008287      -0.032619       0.049930      -0.021258       0.063316       0.032526      -0.077230      -0.047703       0.052249      -0.020071      -0.076279      -0.037028       0.113307              7.506646       6.823221      -0.122776       3.402750       6.720111       1.368753       8.976607           0.000651
           96              C       9.606463       3.856863      12.438110      -0.246301      25.698121 0.42000359E+03  0.98398060E+04                                 7.630423                            6.824528      -0.204202       1.938803                    0.996494      29.424476      85.870250       0.628708       0.415837      -1.059125       0.070037       0.005891       0.090302       0.114430       0.020959       0.032649      -0.002180       0.061795       0.121495      -0.059144      -0.003159       0.062302              8.040628       7.840360       0.231481       1.688757       6.969507      -0.394847       9.312016           0.000722
           97              C       9.123228       3.117254       1.013968       0.651507      19.706179 0.24047947E+03  0.49663154E+04                                 6.903882                            5.636580      -0.212031       1.999702                    0.999367      22.180027      63.466351       0.598639       0.495433      -1.000381      -0.025789       0.016473       0.011162       0.032573       0.039858       0.074938       0.044674       0.010825       0.094730      -0.068153      -0.046506       0.114659              7.612777       7.345498       0.631106      -2.947438       8.143589      -2.204026       7.349244           0.000991
           98              C      10.360095       2.938728       0.164896      -0.227699      25.969541 0.40490254E+03  0.93729977E+04                                 7.605693                            6.646848       0.033735       2.008292                    0.998568      29.110834      83.669745       0.646645       0.409178      -1.066424       0.005475       0.082559      -0.072792       0.110203       0.007785       0.016379      -0.052028      -0.050722       0.093345      -0.053980      -0.020124       0.074103              8.132575       8.265310       1.170823      -1.470246       7.964715      -1.193858       8.167701           0.000528
           99              C       6.684299       1.459510      12.147371       0.690183      19.495089 0.22296411E+03  0.44986844E+04                                 6.763960                            5.389463       0.056095       2.104367                    0.999758      20.907507      58.296298       0.621396       0.488526      -1.008288       0.059551       0.003281      -0.021261       0.063317       0.006362      -0.002697       0.090732      -0.082457      -0.020072      -0.076277      -0.037026       0.113303              7.506603       6.852229       0.106034      -0.515996       6.691078      -3.631189       8.976502           0.000652
          100              C       5.229910       1.344743      12.438110      -0.246301      25.698144 0.42000444E+03  0.98398352E+04                                 7.630434                            6.824542      -0.204207       1.938799                    0.996494      29.424568      85.870674       0.628706       0.415838      -1.059124      -0.029916      -0.063600       0.090300       0.114429       0.016276      -0.018215      -0.027186      -0.067203       0.121496      -0.059145      -0.003159       0.062304              8.040629       6.986760       0.261331      -1.186298       7.823144      -1.265080       9.311982           0.000723
          101              C       4.831007       2.133041       1.013968       0.651507      19.706269 0.24048054E+03  0.49663395E+04                                 6.903896                            5.636589      -0.212001       1.999714                    0.999367      22.179970      63.466053       0.598640       0.495432      -1.000382       0.027158       0.014095       0.011170       0.032573      -0.015241       0.001224      -0.087234      -0.074442       0.094735      -0.068149      -0.046508       0.114657              7.612795       7.397489      -0.661155      -0.435060       8.091631       3.654604       7.349264           0.000991
          102              C       4.057966       1.151147       0.164896      -0.227701      25.969611 0.40490420E+03  0.93730431E+04                                 7.605699                            6.646859       0.033742       2.008292                    0.998569      29.110892      83.669860       0.646645       0.409178      -1.066424       0.068760      -0.046022      -0.072791       0.110202      -0.025857      -0.053245       0.011829       0.011881       0.093349      -0.053979      -0.020124       0.074103              8.132578       7.025879      -0.455263      -0.298808       9.204151       1.870219       8.167705           0.000529
          103              C       4.614824       5.074088      12.147371       0.690178      19.495157 0.22296431E+03  0.44986901E+04                                 6.763975                            5.389466       0.056134       2.104379                    0.999758      20.907525      58.296386       0.621395       0.488526      -1.008288      -0.026933      -0.053215      -0.021256       0.063317      -0.038888       0.079928      -0.043031       0.030208      -0.020073      -0.076281      -0.037027       0.113307              7.506634       6.639576       0.016757      -2.886747       6.903742       2.262458       8.976583           0.000651
          104              C       5.242627       6.391009      12.438110      -0.246304      25.698099 0.42000418E+03  0.98398255E+04                                 7.630428                            6.824543      -0.204191       1.938804                    0.996494      29.424491      85.870377       0.628706       0.415839      -1.059124      -0.040121       0.057710       0.090303       0.114432      -0.037237      -0.014435       0.029360       0.005407       0.121490      -0.059142      -0.003155       0.062297              8.040625       7.387717      -0.492832      -0.502448       7.422152       1.659912       9.312004           0.000722
          105              C       6.124764       6.342320       1.013968       0.651510      19.706068 0.24047833E+03  0.49662851E+04                                 6.903840                            5.636553      -0.212055       1.999693                    0.999367      22.180027      63.466271       0.598643       0.495430      -1.000382      -0.001371      -0.030564       0.011162       0.032567      -0.024612      -0.076163       0.042572       0.063633       0.094738      -0.068169      -0.046500       0.114669              7.612734       8.490568       0.029980       3.382465       6.998392      -1.450565       7.349243           0.000991
          106              C       5.660939       7.502741       0.164896      -0.227698      25.969335 0.40489852E+03  0.93728677E+04                                 7.605634                            6.646807       0.033768       2.008306                    0.998569      29.110517      83.668263       0.646649       0.409177      -1.066426      -0.074236      -0.036537      -0.072789       0.110201       0.018073       0.036871       0.040197       0.038839       0.093339      -0.053976      -0.020128       0.074104              8.132511       9.053743      -0.715584       1.769052       7.176139      -0.676366       8.167650           0.000528
          107              C       2.086877       6.533598       9.549529       0.690183      19.495131 0.22296270E+03  0.44986517E+04                                 6.763979                            5.389453       0.056100       2.104369                    0.999758      20.907499      58.296379       0.621395       0.488527      -1.008287      -0.032619      -0.049930       0.021258       0.063316      -0.032526       0.077231      -0.047703       0.052249      -0.020071      -0.076280      -0.037028       0.113308              7.506654       6.823230       0.122774      -3.402756       6.720114       1.368754       8.976617           0.000651
          108              C       2.913463       7.735753       9.258790      -0.246302      25.698056 0.42000239E+03  0.98397733E+04                                 7.630424                            6.824531      -0.204202       1.938802                    0.996494      29.424423      85.870142       0.628706       0.415839      -1.059123       0.070037      -0.005890      -0.090302       0.114430      -0.020958      -0.032648      -0.002180       0.061795       0.121494      -0.059143      -0.003158       0.062301              8.040628       7.840364      -0.231484      -1.688758       6.969512      -0.394843       9.312009           0.000722
          109              C       2.430228       8.475362       6.218332       0.651507      19.706168 0.24047932E+03  0.49663108E+04                                 6.903875                            5.636575      -0.212036       1.999701                    0.999367      22.180013      63.466266       0.598640       0.495432      -1.000381      -0.025789      -0.016473      -0.011161       0.032573      -0.039858      -0.074938       0.044674       0.010825       0.094731      -0.068154      -0.046506       0.114660              7.612768       7.345476      -0.631111       2.947425       8.143594      -2.204030       7.349235           0.000991
          110              C       3.667095       8.653888       7.067404      -0.227700      25.969514 0.40490236E+03  0.93729831E+04                                 7.605676                            6.646843       0.033749       2.008296                    0.998569      29.110718      83.669090       0.646646       0.409178      -1.066425       0.005476      -0.082558       0.072792       0.110202      -0.007782      -0.016379      -0.052027      -0.050722       0.093342      -0.053977      -0.020125       0.074103              8.132553       8.265286      -1.170819       1.470261       7.964691      -1.193867       8.167681           0.000528
          111              C      -0.008701      10.133106       9.549529       0.690181      19.495135 0.22296470E+03  0.44986992E+04                                 6.763970                            5.389470       0.056092       2.104365                    0.999758      20.907543      58.296424       0.621395       0.488526      -1.008288       0.059551      -0.003281       0.021261       0.063317      -0.006363       0.002697       0.090732      -0.082457      -0.020072      -0.076278      -0.037026       0.113303              7.506616       6.852239      -0.106031       0.515997       6.691090      -3.631198       8.976518           0.000652
          112              C      -1.463090      10.247873       9.258790      -0.246302      25.698223 0.42000618E+03  0.98398866E+04                                 7.630448                            6.824553      -0.204213       1.938797                    0.996494      29.424633      85.870925       0.628706       0.415838      -1.059124      -0.029916       0.063600      -0.090300       0.114429      -0.016276       0.018215      -0.027185      -0.067204       0.121496      -0.059146      -0.003158       0.062304              8.040644       6.986774      -0.261330       1.186302       7.823153      -1.265084       9.312004           0.000723
          113              C      -1.861993       9.459575       6.218332       0.651507      19.706262 0.24048043E+03  0.49663384E+04                                 6.903902                            5.636592      -0.212003       1.999713                    0.999367      22.179991      63.466193       0.598639       0.495433      -1.000381       0.027158      -0.014096      -0.011170       0.032573       0.015241      -0.001224      -0.087234      -0.074443       0.094735      -0.068149      -0.046508       0.114657              7.612803       7.397497       0.661152       0.435056       8.091640       3.654610       7.349272           0.000992
          114              C      -2.635034      10.441469       7.067404      -0.227703      25.969702 0.40490586E+03  0.93730979E+04                                 7.605728                            6.646878       0.033723       2.008285                    0.998569      29.111022      83.670507       0.646643       0.409178      -1.066423       0.068761       0.046023       0.072791       0.110203       0.025856       0.053245       0.011829       0.011875       0.093350      -0.053979      -0.020122       0.074102              8.132613       7.025912       0.455273       0.298808       9.204190       1.870220       8.167737           0.000528
          115              C      -2.078177       6.518528       9.549529       0.690179      19.495132 0.22296391E+03  0.44986802E+04                                 6.763970                            5.389462       0.056131       2.104378                    0.999758      20.907517      58.296362       0.621395       0.488526      -1.008288      -0.026933       0.053215       0.021255       0.063317       0.038888      -0.079928      -0.043031       0.030208      -0.020074      -0.076281      -0.037026       0.113307              7.506627       6.639569      -0.016758       2.886747       6.903736       2.262450       8.976577           0.000652
          116              C      -1.450373       5.201607       9.258790      -0.246303      25.698156 0.42000524E+03  0.98398547E+04                                 7.630430                            6.824544      -0.204190       1.938805                    0.996494      29.424543      85.870500       0.628707       0.415838      -1.059125      -0.040121      -0.057709      -0.090303       0.114432       0.037237       0.014435       0.029361       0.005409       0.121491      -0.059142      -0.003155       0.062298              8.040627       7.387717       0.492834       0.502449       7.422155       1.659911       9.312009           0.000723
          117              C      -0.568236       5.250296       6.218332       0.651510      19.706081 0.24047847E+03  0.49662886E+04                                 6.903843                            5.636554      -0.212054       1.999693                    0.999367      22.180029      63.466272       0.598643       0.495430      -1.000382      -0.001371       0.030564      -0.011162       0.032567       0.024611       0.076163       0.042572       0.063633       0.094738      -0.068169      -0.046500       0.114669              7.612738       8.490569      -0.029975      -3.382468       6.998399      -1.450568       7.349246           0.000992
          118              C      -1.032061       4.089875       7.067404      -0.227698      25.969364 0.40489893E+03  0.93728816E+04                                 7.605642                            6.646811       0.033767       2.008305                    0.998568      29.110570      83.668493       0.646649       0.409177      -1.066426      -0.074236       0.036537       0.072789       0.110201      -0.018074      -0.036871       0.040197       0.038842       0.093341      -0.053978      -0.020128       0.074106              8.132520       9.053749       0.715592      -1.769053       7.176151      -0.676364       8.167660           0.000528
          119              N      -3.797608       7.567660       0.844733      -0.279801      31.716096 0.51574779E+03  0.12553300E+05                                 8.625655                            7.487386      -0.537651       1.852236                    0.998382      28.680120      81.725931       0.617350       0.407619      -1.078508       0.086696       0.140371       0.034562       0.168567       0.015940       0.038606      -0.075545       0.062372       0.182104      -0.106853       0.002197       0.104656              9.451691       9.435404       1.705860       0.773314       8.011858      -1.502070      10.907812           0.056786
          120              N       1.759590      11.097611       0.844733      -0.279802      31.716509 0.51575675E+03  0.12553567E+05                                 8.625687                            7.487417      -0.537687       1.852223                    0.998382      28.680439      81.726865       0.617353       0.407615      -1.078511       0.078216      -0.145265       0.034562       0.168565       0.019035      -0.084729       0.004338      -0.058792       0.182109      -0.106853       0.002194       0.104659              9.451716       6.890452      -0.236524      -1.687489      10.556884       0.081316      10.907812           0.056784
          121              N       2.038018       4.519961       0.844733      -0.279797      31.715884 0.51574345E+03  0.12553173E+05                                 8.625637                            7.487374      -0.537658       1.852234                    0.998382      28.680006      81.725633       0.617348       0.407621      -1.078507      -0.164917       0.004896       0.034561       0.168571      -0.034974       0.046122       0.071207      -0.003566       0.182096      -0.106851       0.002197       0.104655              9.451670       9.845049      -1.469365       0.914167       7.602183       1.420717      10.907777           0.056784
          122              N       2.895392       4.024956       6.387567      -0.279798      31.715921 0.51574419E+03  0.12553190E+05                                 8.625629                            7.487366      -0.537642       1.852238                    0.998382      28.680014      81.725548       0.617350       0.407620      -1.078508       0.086697      -0.140372      -0.034561       0.168567      -0.015939      -0.038605      -0.075544       0.062371       0.182102      -0.106852       0.002197       0.104655              9.451661       9.435389      -1.705858      -0.773311       8.011824      -1.502051      10.907770           0.056787
          123              N       8.452590       0.495005       6.387567      -0.279799      31.716201 0.51575044E+03  0.12553392E+05                                 8.625694                            7.487421      -0.537676       1.852226                    0.998382      28.680279      81.726713       0.617346       0.407621      -1.078506       0.078216       0.145265      -0.034562       0.168565      -0.019036       0.084729       0.004338      -0.058791       0.182109      -0.106853       0.002194       0.104659              9.451725       6.890464       0.236537       1.687499      10.556886       0.081320      10.907826           0.056783
          124              N       8.731019       7.072655       6.387567      -0.279799      31.716314 0.51575228E+03  0.12553424E+05                                 8.625645                            7.487380      -0.537671       1.852230                    0.998382      28.680260      81.726115       0.617355       0.407615      -1.078512      -0.164917      -0.004896      -0.034561       0.168571       0.034975      -0.046122       0.071208      -0.003564       0.182096      -0.106852       0.002197       0.104655              9.451678       9.845055       1.469372      -0.914164       7.602198       1.420715      10.907783           0.056785
          125              N      10.490608       4.024956      13.619867      -0.279801      31.716096 0.51574777E+03  0.12553300E+05                                 8.625655                            7.487386      -0.537651       1.852236                    0.998382      28.680120      81.725931       0.617350       0.407619      -1.078508      -0.086696      -0.140371      -0.034562       0.168567       0.015940       0.038606      -0.075545       0.062371       0.182103      -0.106853       0.002197       0.104656              9.451692       9.435404       1.705860       0.773315       8.011858      -1.502070      10.907813           0.056786
          126              N       4.933410       0.495005      13.619867      -0.279802      31.716508 0.51575672E+03  0.12553565E+05                                 8.625686                            7.487417      -0.537686       1.852223                    0.998382      28.680437      81.726854       0.617353       0.407615      -1.078511      -0.078216       0.145265      -0.034562       0.168565       0.019035      -0.084729       0.004338      -0.058791       0.182109      -0.106853       0.002194       0.104659              9.451715       6.890452      -0.236524      -1.687489      10.556882       0.081316      10.907811           0.056784
          127              N       4.654981       7.072655      13.619867      -0.279797      31.715874 0.51574348E+03  0.12553173E+05                                 8.625635                            7.487374      -0.537658       1.852234                    0.998382      28.680004      81.725622       0.617348       0.407621      -1.078507       0.164917      -0.004896      -0.034561       0.168571      -0.034974       0.046122       0.071207      -0.003566       0.182096      -0.106851       0.002197       0.104655              9.451667       9.845048      -1.469365       0.914162       7.602184       1.420713      10.907768           0.056784
          128              N       3.797608       7.567660       8.077033      -0.279798      31.715918 0.51574415E+03  0.12553189E+05                                 8.625628                            7.487366      -0.537642       1.852239                    0.998382      28.680012      81.725538       0.617350       0.407620      -1.078508      -0.086697       0.140372       0.034562       0.168567      -0.015939      -0.038605      -0.075544       0.062371       0.182102      -0.106851       0.002197       0.104655              9.451660       9.435388      -1.705858      -0.773311       8.011823      -1.502051      10.907770           0.056786
          129              N      -1.759590      11.097611       8.077033      -0.279798      31.716202 0.51575047E+03  0.12553393E+05                                 8.625694                            7.487420      -0.537676       1.852226                    0.998382      28.680279      81.726713       0.617346       0.407621      -1.078506      -0.078216      -0.145265       0.034562       0.168565      -0.019036       0.084729       0.004338      -0.058791       0.182109      -0.106853       0.002194       0.104659              9.451725       6.890464       0.236537       1.687499      10.556886       0.081321      10.907826           0.056783
          130              N      -2.038019       4.519961       8.077033      -0.279799      31.716309 0.51575220E+03  0.12553422E+05                                 8.625644                            7.487379      -0.537670       1.852230                    0.998382      28.680258      81.726106       0.617355       0.407615      -1.078512       0.164917       0.004896       0.034561       0.168571       0.034975      -0.046122       0.071208      -0.003564       0.182096      -0.106852       0.002197       0.104655              9.451677       9.845053       1.469372      -0.914165       7.602196       1.420714      10.907781           0.056785
          131              O      -1.756912       7.413478      13.615528      -0.676355      39.638758 0.74912696E+03  0.19589251E+05                                 9.273833                            8.581651      -0.029233       2.009165                    0.994925      30.259772      83.281981       0.635369       0.368653      -1.130109      -0.028660       0.003920       0.044001       0.052658      -0.037587       0.071723       0.027242      -0.037910      -0.024275      -0.100476       0.038579       0.061897              9.694508       9.956234      -0.919828      -2.023079      10.986116      -1.423625       8.141173          -0.001614
          132              O      -2.190619       5.519244       1.566516      -0.528326      32.123194 0.50249188E+03  0.11842030E+05                                 7.920543                            6.876757       0.663085       2.280825                    0.997669      26.602046      68.566142       0.736444       0.352915      -1.147271      -0.004307       0.007791       0.016780       0.018995       0.056176      -0.005392       0.030992       0.000960       0.122202      -0.082090       0.022718       0.059372              8.641736       7.188818       1.867409       2.579288       8.633901       3.637088      10.102489           0.055721
          133              O      -2.101602       9.339011      12.624703      -0.612575      35.435763 0.54377005E+03  0.13101097E+05                                 8.531233                            7.204332       0.427527       2.180536                    0.994996      28.159888      73.954927       0.710248       0.357934      -1.140536      -0.009278       0.006502       0.009747       0.014946       0.087640       0.034165      -0.015999      -0.080990       0.099000      -0.122071       0.041427       0.080645              9.503504       6.644477       2.374127      -2.209485      12.111882      -3.383339       9.754152           0.000355
          134              O      -1.317852       6.553306       3.303715      -0.663124      45.240816 0.66130181E+03  0.16726375E+05                                10.062296                            8.001124       0.232238       2.101712                    0.996161      29.273877      78.691159       0.667068       0.363023      -1.136875      -0.051741      -0.067230      -0.043105       0.095158       0.034905      -0.015680      -0.034387       0.072897       0.108474      -0.075063       0.010514       0.064548             11.609976      12.020739       1.250435       6.670225       6.580435       1.436313      16.228754           0.008877
          135              O       0.605717       9.407408      13.615528      -0.676316      39.635881 0.74906112E+03  0.19587077E+05                                 9.273380                            8.581279      -0.028953       2.009273                    0.994925      30.258442      83.277049       0.635383       0.368653      -1.130110       0.017717       0.022855       0.043975       0.052631       0.002387      -0.012259      -0.075710       0.084051      -0.024242      -0.100448       0.038569       0.061879              9.693985      11.524708       0.013845      -0.221503       9.416629       2.463589       8.140618          -0.001615
          136              O      -0.817885      10.730125       1.566516      -0.528335      32.123524 0.50250151E+03  0.11842319E+05                                 7.920600                            6.876832       0.663062       2.280812                    0.997669      26.602275      68.567011       0.736438       0.352915      -1.147270       0.008903      -0.000165       0.016782       0.018998      -0.027672       0.029537      -0.010832      -0.097774       0.122206      -0.082088       0.022711       0.059378              8.641761       6.655480      -1.559451       1.860170       9.167334      -4.052240      10.102468           0.055720
          137              O       2.445622       8.743151      12.624703      -0.612594      35.435796 0.54377146E+03  0.13101129E+05                                 8.531199                            7.204310       0.427722       2.180594                    0.994998      28.160051      73.955166       0.710255       0.357931      -1.140539       0.010273       0.004798       0.009746       0.014951      -0.078898      -0.030940      -0.021592      -0.111295       0.099005      -0.122079       0.041430       0.080649              9.503467       8.688855      -3.554443      -1.825300      10.067403       3.605175       9.754144           0.000354
          138              O      -0.358745       9.457256       3.303715      -0.663122      45.237395 0.66125621E+03  0.16724873E+05                                10.061658                            8.000739       0.232569       2.101827                    0.996160      29.273199      78.687577       0.667101       0.363013      -1.136887      -0.032354       0.078424      -0.043108       0.095160       0.014117      -0.021935       0.030789      -0.096919       0.108443      -0.075065       0.010503       0.064563             11.609125       6.857268       1.730377      -2.091080      11.742762      -6.494030      16.227345           0.008878
          139              O       1.151196       6.364346      13.615528      -0.676362      39.639863 0.74915494E+03  0.19590190E+05                                 9.274039                            8.581837      -0.029378       2.009110                    0.994924      30.260312      83.284236       0.635359       0.368655      -1.130106       0.010950      -0.026778       0.044011       0.052668       0.035213      -0.059474       0.048502      -0.046162      -0.024269      -0.100501       0.038589       0.061913              9.694741       9.932435       0.905813       2.244659      11.010325      -1.040222       8.141464          -0.001614
          140              O       3.008504       6.935862       1.566516      -0.528325      32.123020 0.50248964E+03  0.11841963E+05                                 7.920508                            6.876739       0.663093       2.280828                    0.997669      26.602022      68.566021       0.736445       0.352914      -1.147271      -0.004596      -0.007624       0.016780       0.018995      -0.028504      -0.024144      -0.020165       0.096817       0.122200      -0.082089       0.022717       0.059371              8.641679       9.889810      -0.307938      -4.439391       5.932846       0.415155      10.102382           0.055721
          141              O      -0.344020       5.103070      12.624703      -0.612591      35.436436 0.54378500E+03  0.13101553E+05                                 8.531348                            7.204438       0.427564       2.180540                    0.994998      28.160225      73.956201       0.710242       0.357935      -1.140535      -0.000991      -0.011308       0.009746       0.014961      -0.008753      -0.003231       0.037593       0.192305       0.099040      -0.122086       0.041440       0.080646              9.503635      12.801220       1.180391       4.034846       5.955406      -0.221852       9.754279           0.000354
          142              O       1.676596       7.174670       3.303715      -0.663112      45.238591 0.66127177E+03  0.16725403E+05                                10.061921                            8.000904       0.232255       2.101726                    0.996162      29.273370      78.688946       0.667083       0.363019      -1.136879       0.084088      -0.011191      -0.043108       0.095154      -0.049023       0.037605       0.003599       0.024012       0.108454      -0.075055       0.010514       0.064541             11.609471       9.023143      -2.980701      -4.578764       9.577267       5.058019      16.228003           0.008877
          143              O       4.936088       4.179138       8.081372      -0.676356      39.638799 0.74912803E+03  0.19589286E+05                                 9.273839                            8.581657      -0.029234       2.009164                    0.994925      30.259792      83.282054       0.635369       0.368653      -1.130109      -0.028660      -0.003920      -0.044002       0.052659       0.037586      -0.071723       0.027242      -0.037910      -0.024274      -0.100476       0.038579       0.061896              9.694515       9.956241       0.919817       2.023081      10.986124      -1.423630       8.141179          -0.001613
          144              O       4.502381       6.073372       5.665784      -0.528326      32.123233 0.50249269E+03  0.11842054E+05                                 7.920545                            6.876758       0.663093       2.280826                    0.997669      26.602089      68.566261       0.736444       0.352914      -1.147271      -0.004307      -0.007792      -0.016780       0.018995      -0.056176       0.005391       0.030992       0.000961       0.122203      -0.082090       0.022717       0.059373              8.641738       7.188825      -1.867409      -2.579291       8.633895       3.637086      10.102492           0.055722
          145              O       4.591398       2.253605       9.072197      -0.612577      35.435662 0.54376810E+03  0.13101036E+05                                 8.531209                            7.204312       0.427534       2.180538                    0.994996      28.159884      73.954839       0.710251       0.357934      -1.140536      -0.009278      -0.006502      -0.009747       0.014946      -0.087640      -0.034166      -0.015999      -0.080989       0.099001      -0.122072       0.041428       0.080644              9.503476       6.644456      -2.374116       2.209470      12.111854      -3.383327       9.754118           0.000355
          146              O       5.375148       5.039310       3.928585      -0.663125      45.240827 0.66130195E+03  0.16726379E+05                                10.062293                            8.001120       0.232248       2.101715                    0.996161      29.273894      78.691181       0.667069       0.363022      -1.136875      -0.051742       0.067230       0.043105       0.095159      -0.034905       0.015680      -0.034387       0.072897       0.108473      -0.075062       0.010514       0.064548             11.609972      12.020739      -1.250435      -6.670225       6.580432       1.436312      16.228745           0.008878
          147              O       7.298716       2.185208       8.081372      -0.676315      39.635909 0.74906172E+03  0.19587096E+05                                 9.273384                            8.581281      -0.028952       2.009273                    0.994925      30.258443      83.277054       0.635383       0.368653      -1.130110       0.017717      -0.022854      -0.043976       0.052631      -0.002387       0.012260      -0.075711       0.084052      -0.024241      -0.100449       0.038568       0.061880              9.693991      11.524717      -0.013841       0.221505       9.416637       2.463592       8.140619          -0.001614
          148              O       5.875115       0.862491       5.665784      -0.528332      32.123532 0.50250145E+03  0.11842317E+05                                 7.920597                            6.876827       0.663070       2.280814                    0.997669      26.602285      68.567018       0.736439       0.352915      -1.147270       0.008903       0.000166      -0.016782       0.018998       0.027672      -0.029538      -0.010832      -0.097775       0.122207      -0.082089       0.022711       0.059378              8.641759       6.655479       1.559458      -1.860172       9.167335      -4.052242      10.102463           0.055721
          149              O       9.138622       2.849465       9.072197      -0.612593      35.436067 0.54377669E+03  0.13101292E+05                                 8.531260                            7.204359       0.427721       2.180594                    0.994998      28.160099      73.955490       0.710250       0.357933      -1.140537       0.010272      -0.004798      -0.009747       0.014951       0.078900       0.030938      -0.021592      -0.111297       0.099008      -0.122080       0.041430       0.080650              9.503539       8.688917       3.554473       1.825312      10.067482       3.605208       9.754218           0.000355
          150              O       6.334255       2.135360       3.928585      -0.663122      45.237448 0.66125698E+03  0.16724897E+05                                10.061664                            8.000742       0.232568       2.101826                    0.996160      29.273222      78.687651       0.667101       0.363013      -1.136887      -0.032354      -0.078424       0.043109       0.095160      -0.014117       0.021935       0.030789      -0.096920       0.108444      -0.075066       0.010503       0.064563             11.609135       6.857272      -1.730376       2.091081      11.742774      -6.494039      16.227360           0.008879
          151              O       7.844196       5.228270       8.081372      -0.676362      39.639840 0.74915454E+03  0.19590176E+05                                 9.274036                            8.581835      -0.029378       2.009111                    0.994924      30.260303      83.284202       0.635359       0.368655      -1.130106       0.010950       0.026778      -0.044011       0.052668      -0.035213       0.059474       0.048502      -0.046162      -0.024270      -0.100501       0.038589       0.061913              9.694736       9.932421      -0.905812      -2.244655      11.010328      -1.040224       8.141459          -0.001615
          152              O       9.701503       4.656754       5.665784      -0.528326      32.123053 0.50249017E+03  0.11841980E+05                                 7.920518                            6.876747       0.663085       2.280825                    0.997669      26.602018      68.566046       0.736444       0.352915      -1.147271      -0.004596       0.007624      -0.016780       0.018995       0.028504       0.024144      -0.020165       0.096817       0.122199      -0.082089       0.022717       0.059371              8.641691       9.889816       0.307937       4.439401       5.932856       0.415153      10.102401           0.055721
          153              O       6.348980       6.489546       9.072197      -0.612591      35.436314 0.54378263E+03  0.13101479E+05                                 8.531318                            7.204414       0.427559       2.180538                    0.994998      28.160208      73.956053       0.710245       0.357934      -1.140536      -0.000991       0.011309      -0.009745       0.014961       0.008753       0.003231       0.037593       0.192303       0.099038      -0.122085       0.041440       0.080645              9.503600      12.801170      -1.180382      -4.034833       5.955385      -0.221851       9.754245           0.000355
          154              O       8.369596       4.417946       3.928585      -0.663112      45.238669 0.66127301E+03  0.16725444E+05                                10.061935                            8.000915       0.232250       2.101724                    0.996162      29.273383      78.689023       0.667082       0.363019      -1.136879       0.084087       0.011191       0.043109       0.095154       0.049022      -0.037605       0.003600       0.024013       0.108454      -0.075055       0.010514       0.064540             11.609489       9.023153       2.980705       4.578772       9.577281       5.058028      16.228033           0.008877
          155              O       8.449912       4.179138       0.849072      -0.676355      39.638748 0.74912672E+03  0.19589243E+05                                 9.273832                            8.581649      -0.029233       2.009165                    0.994925      30.259767      83.281963       0.635369       0.368653      -1.130109       0.028660      -0.003920      -0.044001       0.052658      -0.037587       0.071723       0.027242      -0.037910      -0.024275      -0.100476       0.038579       0.061897              9.694506       9.956232      -0.919827      -2.023079      10.986114      -1.423625       8.141172          -0.001614
          156              O       8.883619       6.073372      12.898084      -0.528326      32.123188 0.50249176E+03  0.11842027E+05                                 7.920542                            6.876756       0.663086       2.280825                    0.997669      26.602043      68.566132       0.736444       0.352915      -1.147271       0.004307      -0.007791      -0.016780       0.018995       0.056176      -0.005392       0.030992       0.000960       0.122202      -0.082090       0.022718       0.059372              8.641735       7.188817       1.867408       2.579288       8.633899       3.637088      10.102488           0.055721
          157              O       8.794602       2.253605       1.839897      -0.612575      35.435770 0.54377019E+03  0.13101101E+05                                 8.531234                            7.204333       0.427527       2.180536                    0.994996      28.159890      73.954936       0.710248       0.357934      -1.140536       0.009278      -0.006502      -0.009747       0.014946       0.087640       0.034165      -0.015999      -0.080990       0.099000      -0.122072       0.041427       0.080645              9.503505       6.644479       2.374128      -2.209485      12.111883      -3.383340       9.754153           0.000354
          158              O       8.010852       5.039310      11.160885      -0.663124      45.240812 0.66130173E+03  0.16726373E+05                                10.062296                            8.001123       0.232238       2.101712                    0.996161      29.273876      78.691153       0.667069       0.363022      -1.136875       0.051741       0.067230       0.043105       0.095158       0.034905      -0.015680      -0.034387       0.072897       0.108474      -0.075062       0.010514       0.064548             11.609975      12.020738       1.250435       6.670225       6.580434       1.436313      16.228753           0.008877
          159              O       6.087284       2.185208       0.849072      -0.676316      39.635894 0.74906161E+03  0.19587092E+05                                 9.273382                            8.581281      -0.028953       2.009273                    0.994925      30.258440      83.277039       0.635383       0.368653      -1.130110      -0.017717      -0.022855      -0.043975       0.052631       0.002387      -0.012259      -0.075710       0.084051      -0.024242      -0.100448       0.038568       0.061879              9.693987      11.524709       0.013846      -0.221502       9.416632       2.463590       8.140620          -0.001615
          160              O       7.510885       0.862491      12.898084      -0.528335      32.123521 0.50250147E+03  0.11842318E+05                                 7.920599                            6.876831       0.663062       2.280812                    0.997669      26.602275      68.567008       0.736438       0.352915      -1.147270      -0.008903       0.000165      -0.016782       0.018998      -0.027672       0.029537      -0.010832      -0.097774       0.122206      -0.082088       0.022711       0.059378              8.641760       6.655480      -1.559450       1.860170       9.167333      -4.052239      10.102467           0.055720
          161              O       4.247378       2.849465       1.839897      -0.612594      35.435808 0.54377174E+03  0.13101138E+05                                 8.531202                            7.204313       0.427722       2.180594                    0.994998      28.160054      73.955185       0.710254       0.357931      -1.140539      -0.010273      -0.004798      -0.009746       0.014951      -0.078898      -0.030940      -0.021592      -0.111295       0.099006      -0.122079       0.041430       0.080649              9.503470       8.688857      -3.554443      -1.825300      10.067406       3.605176       9.754148           0.000354
          162              O       7.051745       2.135360      11.160885      -0.663123      45.237397 0.66125626E+03  0.16724874E+05                                10.061658                            8.000739       0.232570       2.101827                    0.996160      29.273201      78.687580       0.667101       0.363013      -1.136887       0.032354      -0.078424       0.043108       0.095160       0.014117      -0.021935       0.030789      -0.096919       0.108443      -0.075065       0.010503       0.064563             11.609125       6.857268       1.730377      -2.091080      11.742762      -6.494030      16.227346           0.008879
          163              O       5.541804       5.228270       0.849072      -0.676362      39.639860 0.74915486E+03  0.19590187E+05                                 9.274039                            8.581836      -0.029378       2.009110                    0.994924      30.260311      83.284230       0.635359       0.368655      -1.130106      -0.010950       0.026778      -0.044011       0.052668       0.035213      -0.059474       0.048502      -0.046162      -0.024269      -0.100501       0.038589       0.061913              9.694741       9.932434       0.905813       2.244659      11.010325      -1.040222       8.141463          -0.001614
          164              O       3.684496       4.656754      12.898084      -0.528325      32.123020 0.50248965E+03  0.11841964E+05                                 7.920508                            6.876739       0.663093       2.280828                    0.997669      26.602021      68.566020       0.736445       0.352914      -1.147271       0.004596       0.007624      -0.016780       0.018995      -0.028504      -0.024144      -0.020165       0.096817       0.122199      -0.082089       0.022717       0.059371              8.641679       9.889810      -0.307938      -4.439392       5.932846       0.415155      10.102382           0.055721
          165              O       7.037020       6.489546       1.839897      -0.612591      35.436440 0.54378511E+03  0.13101557E+05                                 8.531349                            7.204439       0.427564       2.180540                    0.994998      28.160228      73.956211       0.710242       0.357935      -1.140535       0.000991       0.011308      -0.009746       0.014961      -0.008753      -0.003231       0.037593       0.192305       0.099040      -0.122086       0.041440       0.080646              9.503635      12.801221       1.180392       4.034845       5.955407      -0.221852       9.754279           0.000354
          166              O       5.016404       4.417946      11.160885      -0.663112      45.238589 0.66127174E+03  0.16725402E+05                                10.061920                            8.000904       0.232255       2.101726                    0.996162      29.273369      78.688943       0.667083       0.363019      -1.136879      -0.084088       0.011191       0.043108       0.095154      -0.049023       0.037605       0.003599       0.024012       0.108454      -0.075055       0.010514       0.064541             11.609471       9.023143      -2.980701      -4.578764       9.577266       5.058019      16.228003           0.008877
          167              O       1.756913       7.413478       6.383228      -0.676356      39.638791 0.74912772E+03  0.19589277E+05                                 9.273838                            8.581655      -0.029234       2.009164                    0.994925      30.259792      83.282055       0.635369       0.368653      -1.130109       0.028660       0.003920       0.044002       0.052659       0.037586      -0.071723       0.027242      -0.037910      -0.024274      -0.100476       0.038579       0.061897              9.694514       9.956236       0.919814       2.023080      10.986128      -1.423631       8.141178          -0.001613
          168              O       2.190619       5.519244       8.798816      -0.528326      32.123231 0.50249266E+03  0.11842053E+05                                 7.920545                            6.876758       0.663094       2.280826                    0.997669      26.602088      68.566258       0.736444       0.352914      -1.147271       0.004307       0.007792       0.016780       0.018995      -0.056176       0.005391       0.030992       0.000961       0.122203      -0.082090       0.022717       0.059373              8.641737       7.188825      -1.867409      -2.579291       8.633895       3.637086      10.102492           0.055722
          169              O       2.101602       9.339011       5.392403      -0.612577      35.435664 0.54376805E+03  0.13101034E+05                                 8.531209                            7.204312       0.427534       2.180538                    0.994996      28.159883      73.954834       0.710251       0.357934      -1.140536       0.009278       0.006502       0.009747       0.014946      -0.087640      -0.034166      -0.015999      -0.080989       0.099001      -0.122072       0.041428       0.080644              9.503476       6.644456      -2.374117       2.209470      12.111856      -3.383328       9.754118           0.000355
          170              O       1.317852       6.553306      10.536015      -0.663125      45.240822 0.66130186E+03  0.16726376E+05                                10.062292                            8.001120       0.232248       2.101715                    0.996161      29.273892      78.691174       0.667069       0.363022      -1.136875       0.051742      -0.067230      -0.043105       0.095159      -0.034905       0.015680      -0.034387       0.072897       0.108473      -0.075062       0.010514       0.064548             11.609972      12.020738      -1.250435      -6.670225       6.580432       1.436311      16.228745           0.008878
          171              O      -0.605716       9.407408       6.383228      -0.676315      39.635905 0.74906161E+03  0.19587093E+05                                 9.273383                            8.581281      -0.028952       2.009273                    0.994925      30.258441      83.277047       0.635383       0.368653      -1.130110      -0.017717       0.022854       0.043976       0.052631      -0.002387       0.012260      -0.075711       0.084052      -0.024241      -0.100449       0.038569       0.061880              9.693991      11.524716      -0.013841       0.221505       9.416637       2.463592       8.140619          -0.001613
          172              O       0.817885      10.730125       8.798816      -0.528332      32.123526 0.50250134E+03  0.11842313E+05                                 7.920596                            6.876826       0.663070       2.280814                    0.997669      26.602283      68.567009       0.736439       0.352915      -1.147270      -0.008903      -0.000166       0.016782       0.018998       0.027672      -0.029537      -0.010832      -0.097775       0.122207      -0.082089       0.022711       0.059378              8.641758       6.655479       1.559457      -1.860171       9.167333      -4.052241      10.102461           0.055721
          173              O      -2.445622       8.743151       5.392403      -0.612593      35.436071 0.54377676E+03  0.13101294E+05                                 8.531262                            7.204360       0.427722       2.180594                    0.994998      28.160099      73.955494       0.710250       0.357933      -1.140537      -0.010272       0.004798       0.009747       0.014951       0.078900       0.030938      -0.021592      -0.111297       0.099008      -0.122080       0.041430       0.080650              9.503540       8.688918       3.554474       1.825312      10.067484       3.605209       9.754219           0.000355
          174              O       0.358745       9.457256      10.536015      -0.663122      45.237442 0.66125690E+03  0.16724895E+05                                10.061663                            8.000742       0.232569       2.101826                    0.996160      29.273221      78.687645       0.667101       0.363012      -1.136887       0.032354       0.078424      -0.043109       0.095160      -0.014117       0.021935       0.030789      -0.096920       0.108444      -0.075066       0.010503       0.064563             11.609134       6.857271      -1.730376       2.091080      11.742773      -6.494038      16.227358           0.008879
          175              O      -1.151196       6.364346       6.383228      -0.676362      39.639838 0.74915448E+03  0.19590174E+05                                 9.274035                            8.581834      -0.029378       2.009111                    0.994924      30.260302      83.284198       0.635359       0.368655      -1.130106      -0.010950      -0.026778       0.044011       0.052668      -0.035213       0.059474       0.048502      -0.046162      -0.024270      -0.100501       0.038589       0.061913              9.694735       9.932420      -0.905813      -2.244654      11.010328      -1.040224       8.141458          -0.001615
          176              O      -3.008503       6.935862       8.798816      -0.528326      32.123041 0.50248976E+03  0.11841968E+05                                 7.920515                            6.876743       0.663085       2.280825                    0.997669      26.602016      68.566036       0.736444       0.352915      -1.147271       0.004596      -0.007624       0.016780       0.018995       0.028504       0.024144      -0.020165       0.096817       0.122199      -0.082089       0.022717       0.059371              8.641688       9.889811       0.307936       4.439400       5.932854       0.415152      10.102400           0.055721
          177              O       0.344020       5.103070       5.392403      -0.612591      35.436331 0.54378296E+03  0.13101489E+05                                 8.531321                            7.204416       0.427559       2.180538                    0.994998      28.160213      73.956075       0.710244       0.357934      -1.140535       0.000991      -0.011308       0.009746       0.014961       0.008753       0.003231       0.037593       0.192303       0.099038      -0.122085       0.041440       0.080645              9.503604      12.801176      -1.180382      -4.034835       5.955387      -0.221852       9.754249           0.000355
          178              O      -1.676596       7.174670      10.536015      -0.663112      45.238679 0.66127322E+03  0.16725450E+05                                10.061937                            8.000916       0.232250       2.101724                    0.996162      29.273383      78.689025       0.667082       0.363019      -1.136879      -0.084087      -0.011191      -0.043109       0.095154       0.049022      -0.037605       0.003600       0.024013       0.108454      -0.075055       0.010514       0.064540             11.609491       9.023158       2.980707       4.578776       9.577281       5.058026      16.228035           0.008877

******************************************************
Auxiliary information for the entire system
The total spin magnetic moment of the unit cell is   5.998723
The total net atomic charge of the unit cell is   0.000003
Accuracy of reproducing the electrostatic potential in the unit cell:
  The inner radius (bohr) =    5.0000
  The outer radius (bohr) =   12.0000
  Valid grid points have density less than (e/(bohr^3)) =    0.0001
  The number of valid grid points were=        57402
  The rms potential error without charges in kcal/mol is=      6.52992
  The rms potential error with partial charges in kcal/mol is=      0.68266
  The RRMSE value at monopole order=      0.10454
  The rms potential error with partial charges and cloud penetration in kcal/mol is=      0.67614
  The RRMSE value at monopole order with cloud penetration is=      0.10354
  The rms potential error with partial charges and atomic dipoles in kcal/mol is=      0.61710
  The RRMSE value at dipole order=      0.09450
  The rms potential error with partial charges, atomic dipoles and cloud penetration in kcal/mol is=      0.60812
  The RRMSE value at dipole order with cloud penetration=      0.09313

******************************************************
The electron densities and ab initio electrostatic potential were computed in VASP using the PBE functional and
projector augmented wave method. See the main text of the journal article for a description of computational details.
The atomic charges, dipoles, and quadrupoles were computed with the DDEC6 method as described in
(a) T. A. Manz and N. Gabaldon Limas, RSC Adv. 6 (2016) 47771-47801 DOI: 10.1039/c6ra04656h
(b) N. Gabaldon Limas and T. A. Manz, RSC Adv. 8 (2018) 2678-2707 DOI: 10.1039/c7ra11829e.
For each atom in the material, the electron cloud parameters were fit to the spherically averaged atom-in-material
electron density using radial positions for which this density was between 10^-4 and 10^-2 electrons per cubic bohr.
The polarizabilities, dispersion coefficients, and quantum Drude oscillator (QDO) parameters were fit using the MCLF method.
The magnetic structure of the system was optimized in VASP from the default ferromagnetic initial guess using spin polarization.
The atomic spin moments (ASMs) were computed on this optimized magnetic structure using the DDEC6 partition as inputs
to the method of T. A. Manz and D. S. Sholl, J. Chem. Theory Comput. 7 (2011) 4146-4164 DOI: 10.1021/ct200539n.
The RMSE and RRMSE were computed using a uniform grid with Ewald summation.
