# Supplementary material for: A collection of forcefield precursors for metal–organic frameworks
Source: RSC Adv. 2019 Nov 13;9(63):36492–507. doi: 10.1039/c9ra07327b (PMC9075174; doi:10.1039/c9ra07327b)
Supplement: RA-009-C9RA07327B-s5210 [file RA-009-C9RA07327B-s5210.xyz]

   89
jmolscript: load "" {1 1 1} spacegroup "x,y,z" unitcell [{      7.488100     0.000000     0.000000 }, {      0.000000    13.253900     0.000000 }, {      0.000000    -6.626950    11.478214 }]
La     2.474892     6.626950     3.826148     1.843899
La     5.013208     0.000000     7.652066     1.843896
Ni     0.000000     3.313475     5.739107     0.747860
Ni     0.000000    -3.313475     5.739107     0.747864
Ni     0.000000     6.626950     0.000000     0.747705
H      5.351745     5.996727     6.399104     0.136750
H      4.531798     4.800563     6.985641     0.148105
H      6.281767     4.035813     7.828142     0.255278
H      0.496461     5.259148     8.239062     0.137698
H      7.002122     6.364523     7.715655     0.128592
H      5.351745     9.170373     3.085344     0.136756
H      4.531798    10.276411     3.827984     0.148125
H      6.281767    -1.865486     4.069027     0.255257
H      0.496461    11.132613     2.804128     0.137688
H      7.002122    10.126642     2.108548     0.128591
H      5.351745     4.713750     1.993766     0.136676
H      4.531798     4.803876     0.664589     0.147979
H      6.281767    -2.170326    11.059259     0.255232
H      0.496461     3.489089     0.435024     0.137580
H      7.002122     3.389685     1.654011     0.128497
H      2.136355     0.630223     5.079110     0.136750
H      2.956302     1.826387     4.492573     0.148106
H      1.206333     2.591137     3.650072     0.255279
H      6.991639     1.367802     3.239152     0.137698
H      0.485978     0.262427     3.762559     0.128590
H      2.136355    -2.543423     8.392870     0.136756
H      2.956302    -3.649461     7.650230     0.148126
H      1.206333     8.492436     7.409187     0.255256
H      6.991639    -4.505663     8.674086     0.137686
H      0.485978    -3.499692     9.369666     0.128590
H      2.136355     1.913200     9.484448     0.136677
H      2.956302     1.823074    10.813625     0.147980
H      1.206333     8.797276     0.418955     0.255232
H      6.991639     3.137861    11.043190     0.137580
H      0.485978     3.237265     9.824203     0.128498
C      5.066448     4.510302     5.052710     0.674413
C      5.298580     5.029192     6.438130    -0.241517
C     -0.011232     5.556035     7.467726    -0.236191
C      0.942003     5.861537     6.325644     0.633971
C      5.066448     8.747574     5.045823     0.674431
C      5.298580     9.687938     3.903741    -0.241507
C     -0.011232    10.316173     2.932684    -0.236185
C      0.942003     9.174350     3.239152     0.633953
C      5.066448     6.622974     1.379681     0.674395
C      5.298580     5.163719     1.136343    -0.241467
C     -0.011232     4.008642     1.077804    -0.236165
C      0.942003     4.844963     1.913418     0.633960
C      2.421652     2.116648     6.425504     0.674413
C      2.189520     1.597758     5.040084    -0.241517
C      0.011232     1.070915     4.010488    -0.236190
C      6.546097     0.765413     5.152570     0.633970
C      2.421652    -2.120624     6.432391     0.674431
C      2.189520    -3.060988     7.574473    -0.241507
C      0.011232    -3.689223     8.545530    -0.236185
C      6.546097    -2.547400     8.239062     0.633952
C      2.421652     0.003976    10.098533     0.674396
C      2.189520     1.463231    10.341871    -0.241468
C      0.011232     2.618308    10.400410    -0.236165
C      6.546097     1.781987     9.564796     0.633959
N      6.510903     4.521170     7.093995    -0.280399
N      6.510903    10.509945     4.015768    -0.280392
N      6.510903     4.849735     0.368451    -0.280417
N      0.977197     2.105780     4.384219    -0.280399
N      0.977197    -3.882995     7.462446    -0.280391
N      0.977197     1.777215    11.109763    -0.280416
O      4.039830     4.916534     4.473060    -0.628988
O      5.878907     3.689356     4.547209    -0.549445
O      0.827435     5.185522     5.257596    -0.596639
O      1.792651     6.752663     6.442377    -0.569889
O      4.039830     8.042467     4.983841    -0.629024
O      5.878907     8.720271     6.009534    -0.549489
O      0.827435     8.587401     4.358622    -0.596700
O      1.792651     8.829881     2.409048    -0.569844
O      4.039830     6.921849     2.021313    -0.629101
O      5.878907     7.471223     0.921471    -0.549530
O      0.827435     6.107927     1.861996    -0.596678
O      1.792651     4.298306     2.626789    -0.569977
O      3.448270     1.710416     7.005154    -0.628987
O      1.609193     2.937594     6.931005    -0.549445
O      6.660665     1.441428     6.220618    -0.596639
O      5.695449    -0.125713     5.035837    -0.569888
O      3.448270    -1.415517     6.494373    -0.629023
O      1.609193    -2.093321     5.468680    -0.549489
O      6.660665    -1.960451     7.119592    -0.596700
O      5.695449    -2.202931     9.069166    -0.569844
O      3.448270    -0.294899     9.456901    -0.629101
O      1.609193    -0.844273    10.556743    -0.549530
O      6.660665     0.519023     9.616218    -0.596678
O      5.695449     2.328644     8.851425    -0.569977

The following XYZ coordinates are in angstroms. Other properties are in atomic units.
The sperically averaged electron density of each atom fit to a function of the form exp(a - br)
eigen_1, eigen_2 and eigen_3 are the three eigenvalues of traceless quadrupole moment tensor
  atom number  atomic symbol              X              Y              Z     net charge C6 coefficient C8 coefficient C10 coefficient fluctuating dipole atomic polarizability isotropic forcefield polarizability              a              b squared Pearson coefficient          <r^3>          <r^4>         wp_QDO          m_QDO          q_QDO       dipole_x       dipole_y       dipole_z         dipole            Qxy            Qxz            Qyz     Q(x^2-y^2)  Q(3z^2 - R^2)        eigen_1        eigen_2        eigen_3 static polarizability      alpha(xx)      alpha(xy)      alpha(xz)      alpha(yy)      alpha(yz)      alpha(zz) atomic spin moment
            1             La       2.474892       6.626950       3.826148       1.843899     233.130780 0.68144914E+04  0.28986350E+06                                28.689298                           25.724829       1.213321       1.953158                    0.999968     108.904203     308.702258       0.395406       0.364169      -1.210238       0.041985      -0.000019      -0.000099       0.041985      -0.000014      -0.000176       0.000013       0.049702      -0.049886      -0.016631      -0.016535       0.033166             31.917531      39.853449       0.000230      -0.000272      27.950047      -0.000143      27.949097           0.013691
            2             La       5.013208       0.000000       7.652066       1.843896     233.130861 0.68144961E+04  0.28986379E+06                                28.689320                           25.724850       1.213312       1.953156                    0.999968     108.904313     308.702757       0.395405       0.364169      -1.210238      -0.041985       0.000019       0.000098       0.041985      -0.000014      -0.000175       0.000013       0.049702      -0.049887      -0.016631      -0.016535       0.033166             31.917553      39.853472       0.000231      -0.000275      27.950070      -0.000142      27.949119           0.013687
            3             Ni       0.000000       3.313475       5.739107       0.747860      73.431198 0.15424300E+04  0.46403445E+05                                14.296080                           12.780137       0.779207       2.145568                    0.992055      45.166720     116.864705       0.512701       0.397097      -1.154997       0.000000      -0.000000       0.000000       0.000000       0.063556       0.067494      -0.063044      -0.051149      -0.184497      -0.142107       0.040819       0.101289             16.145828      16.468171      -2.301234       0.778479      22.309174      -0.398647       9.660141           1.749598
            4             Ni       0.000000      -3.313475       5.739107       0.747864      73.428745 0.15423636E+04  0.46401102E+05                                14.295981                           12.780021       0.779083       2.145528                    0.992056      45.166794     116.865741       0.512692       0.397107      -1.154985      -0.000000       0.000000      -0.000000       0.000000       0.026704      -0.088790       0.082533      -0.017333      -0.083155      -0.142113       0.040844       0.101269             16.145755      16.468305       1.824962       1.603672      13.167614       5.676462      18.801346           1.749454
            5             Ni       0.000000       6.626950       0.000000       0.747705      73.429320 0.15423955E+04  0.46402675E+05                                14.296482                           12.780510       0.779034       2.145481                    0.992058      45.168915     116.875054       0.512657       0.397129      -1.154960      -0.000000      -0.000000      -0.000000       0.000000      -0.090244       0.021287      -0.019544       0.091861       0.244336      -0.142123       0.040818       0.101305             16.146250      16.468680       0.476410      -2.382384      12.477560      -5.277980      19.492509           1.749728
            6              H       5.351745       5.996727       6.399104       0.136750       1.056257 0.82509348E+01  0.82353061E+02                                 1.767811                            1.717564      -1.294979       2.268450                    0.994168       3.729154      10.834640       0.457694       1.340769      -0.694559       0.007063       0.027482      -0.000222       0.028376       0.001247      -0.000171      -0.003615       0.001494       0.002550      -0.004098       0.000273       0.003826              1.789434       1.526935       0.051605       0.076227       2.434084      -0.121201       1.407282           0.000411
            7              H       4.531798       4.800563       6.985641       0.148105       1.028486 0.78541871E+01  0.76487954E+02                                 1.683954                            1.638852      -0.745747       2.544467                    0.999536       3.242966       8.940870       0.490462       1.282358      -0.711016      -0.022710      -0.010911       0.021229       0.032946       0.002095      -0.002691      -0.004272       0.011963       0.010073      -0.009219       0.001389       0.007830              1.699726       2.053329       0.222020      -0.306117       1.482302      -0.174549       1.563545           0.000470
            8              H       6.281767       4.035813       7.828142       0.255278       0.681182 0.45237548E+01  0.39294835E+02                                 1.384746                            1.323872      -0.982039       2.478582                    0.999142       2.994700       8.422258       0.485340       1.452861      -0.673102      -0.011236      -0.013083       0.026477       0.031599       0.004286       0.009933      -0.001016       0.014208      -0.002010      -0.010474      -0.004068       0.014542              1.431044       1.212916       0.096395      -0.043011       1.546140      -0.421350       1.534076           0.000526
            9              H       0.496461       5.259148       8.239062       0.137698       1.111381 0.84592036E+01  0.83142333E+02                                 1.702482                            1.643829      -0.868617       2.473729                    0.998678       3.275544       8.799785       0.520233       1.197885      -0.730019       0.016877      -0.012653       0.021622       0.030207       0.005584       0.008437      -0.002647       0.006055      -0.003018      -0.011143       0.000455       0.010688              1.718179       1.593664      -0.139139       0.322532       1.637692      -0.304996       1.923181          -0.000018
           10              H       7.002122       6.364523       7.715655       0.128592       1.034132 0.77295475E+01  0.74769967E+02                                 1.656152                            1.596364      -0.782612       2.504466                    0.999201       3.354849       9.136722       0.512144       1.236348      -0.719496      -0.020764       0.019654       0.003937       0.028860       0.002078      -0.005398       0.002796       0.002690      -0.026107      -0.011272       0.003494       0.007778              1.682302       1.519289      -0.259209      -0.031794       2.161065       0.171297       1.366553           0.000765
           11              H       5.351745       9.170373       3.085344       0.136756       1.056144 0.82498683E+01  0.82340380E+02                                 1.767756                            1.717513      -1.295054       2.268447                    0.994168       3.728955      10.834196       0.457674       1.340863      -0.694541       0.007060      -0.013935      -0.023698       0.028383      -0.000771      -0.000993       0.000929      -0.003147      -0.011384      -0.004095       0.000274       0.003821              1.789378       1.526890       0.040208      -0.082803       1.768889       0.505195       2.072354           0.000409
           12              H       4.531798      10.276411       3.827984       0.148125       1.028487 0.78541606E+01  0.76487248E+02                                 1.683910                            1.638811      -0.745644       2.544502                    0.999537       3.242953       8.940662       0.490487       1.282299      -0.711028      -0.022706       0.023829      -0.001171       0.032936      -0.003375      -0.000468      -0.002638       0.000001      -0.025810      -0.009218       0.001392       0.007826              1.699680       2.053270      -0.376101      -0.039213       1.694353       0.052092       1.351418           0.000470
           13              H       6.281767      -1.865486       4.069027       0.255257       0.681241 0.45242109E+01  0.39299483E+02                                 1.384777                            1.323899      -0.981990       2.478584                    0.999142       2.994790       8.422371       0.485360       1.452774      -0.673117      -0.011235       0.029472      -0.001906       0.031599       0.006457      -0.008678      -0.002131       0.008746      -0.018374      -0.010475      -0.004063       0.014539              1.431077       1.212940      -0.085454      -0.061978       1.902043       0.215909       1.178249           0.000525
           14              H       0.496461      11.132613       2.804128       0.137688       1.111464 0.84599645E+01  0.83151102E+02                                 1.702502                            1.643849      -0.868573       2.473718                    0.998677       3.275697       8.800064       0.520259       1.197807      -0.730036       0.016876       0.025039       0.000142       0.030196       0.004516      -0.009058       0.000666       0.002623      -0.013307      -0.011146       0.000454       0.010691              1.718198       1.593684       0.348896      -0.040769       2.115963       0.028877       1.444948          -0.000019
           15              H       7.002122      10.126642       2.108548       0.128591       1.034060 0.77289121E+01  0.74762909E+02                                 1.656147                            1.596357      -0.782681       2.504465                    0.999201       3.354741       9.136622       0.512112       1.236440      -0.719477      -0.020764      -0.006426      -0.019001       0.028870      -0.005712       0.000899       0.003674       0.013896       0.007511      -0.011274       0.003497       0.007777              1.682299       1.519282       0.102070       0.240378       1.416828       0.258387       2.110786           0.000763
           16              H       5.351745       4.713750       1.993766       0.136676       1.056289 0.82512704E+01  0.82357770E+02                                 1.767915                            1.717656      -1.294878       2.268491                    0.994168       3.729265      10.835276       0.457657       1.340858      -0.694543       0.007058      -0.013554       0.023912       0.028378      -0.000478       0.001161       0.002674       0.003114       0.007402      -0.004095       0.000275       0.003820              1.789542       1.527012      -0.091831       0.006586       1.559098      -0.384061       2.282517           0.000408
           17              H       4.531798       4.803876       0.664589       0.147979       1.028579 0.78550847E+01  0.76499173E+02                                 1.684113                            1.638996      -0.745809       2.544434                    0.999536       3.243119       8.941548       0.490415       1.282438      -0.711002      -0.022717      -0.012925      -0.020060       0.032947       0.001279       0.003158       0.006904       0.007411      -0.003616      -0.009220       0.001394       0.007826              1.699891       2.053560       0.154123       0.345399       1.392180       0.122475       1.653932           0.000467
           18              H       6.281767      -2.170326      11.059259       0.255232       0.681228 0.45241463E+01  0.39299060E+02                                 1.384810                            1.323930      -0.982002       2.478586                    0.999142       2.994821       8.422668       0.485328       1.452863      -0.673102      -0.011238      -0.016384      -0.024574       0.031601      -0.010748      -0.001250       0.003153       0.010518      -0.013070      -0.010483      -0.004059       0.014542              1.431111       1.212966      -0.010949       0.104998       1.172238       0.205462       1.908129           0.000522
           19              H       0.496461       3.489089       0.435024       0.137580       1.111693 0.84622406E+01  0.83180022E+02                                 1.702847                            1.644163      -0.868789       2.473615                    0.998676       3.276057       8.801708       0.520160       1.197941      -0.730007       0.016881      -0.012390      -0.021765       0.030202      -0.010097       0.000617       0.001982       0.007217       0.000459      -0.011145       0.000460       0.010685              1.718553       1.593998      -0.209823      -0.281867       1.588000       0.276215       1.973663          -0.000021
           20              H       7.002122       3.389685       1.654011       0.128497       1.034330 0.77314519E+01  0.74793573E+02                                 1.656430                            1.596614      -0.782737       2.504385                    0.999200       3.355257       9.138381       0.512074       1.236432      -0.719478      -0.020768      -0.013233       0.015054       0.028862       0.003635       0.004495      -0.006473       0.009053      -0.007024      -0.011275       0.003498       0.007777              1.682592       1.519534       0.157186      -0.208651       1.713817      -0.429805       1.814426           0.000763
           21              H       2.136355       0.630223       5.079110       0.136750       1.056255 0.82509201E+01  0.82352885E+02                                 1.767810                            1.717563      -1.294978       2.268450                    0.994168       3.729151      10.834632       0.457694       1.340770      -0.694558      -0.007063      -0.027482       0.000222       0.028376       0.001247      -0.000171      -0.003615       0.001494       0.002550      -0.004098       0.000273       0.003826              1.789433       1.526935       0.051605       0.076227       2.434082      -0.121201       1.407282           0.000411
           22              H       2.956302       1.826387       4.492573       0.148106       1.028485 0.78541805E+01  0.76487871E+02                                 1.683952                            1.638851      -0.745747       2.544467                    0.999536       3.242965       8.940865       0.490462       1.282357      -0.711016       0.022710       0.010911      -0.021229       0.032946       0.002095      -0.002691      -0.004272       0.011963       0.010073      -0.009219       0.001389       0.007830              1.699724       2.053328       0.222019      -0.306117       1.482301      -0.174549       1.563544           0.000470
           23              H       1.206333       2.591137       3.650072       0.255279       0.681182 0.45237521E+01  0.39294807E+02                                 1.384746                            1.323871      -0.982038       2.478582                    0.999142       2.994699       8.422255       0.485340       1.452860      -0.673102       0.011236       0.013083      -0.026477       0.031598       0.004286       0.009933      -0.001016       0.014208      -0.002010      -0.010474      -0.004068       0.014542              1.431044       1.212916       0.096395      -0.043011       1.546140      -0.421349       1.534075           0.000526
           24              H       6.991639       1.367802       3.239152       0.137698       1.111380 0.84591977E+01  0.83142257E+02                                 1.702481                            1.643828      -0.868616       2.473729                    0.998678       3.275543       8.799780       0.520234       1.197885      -0.730019      -0.016877       0.012653      -0.021622       0.030207       0.005584       0.008437      -0.002647       0.006055      -0.003018      -0.011143       0.000455       0.010688              1.718178       1.593664      -0.139139       0.322531       1.637691      -0.304996       1.923180          -0.000018
           25              H       0.485978       0.262427       3.762559       0.128590       1.034134 0.77295692E+01  0.74770231E+02                                 1.656155                            1.596366      -0.782614       2.504465                    0.999201       3.354853       9.136737       0.512143       1.236349      -0.719496       0.020764      -0.019654      -0.003937       0.028860       0.002078      -0.005398       0.002796       0.002690      -0.026107      -0.011272       0.003493       0.007778              1.682305       1.519291      -0.259210      -0.031794       2.161070       0.171297       1.366555           0.000765
           26              H       2.136355      -2.543423       8.392870       0.136756       1.056143 0.82498643E+01  0.82340328E+02                                 1.767756                            1.717513      -1.295054       2.268447                    0.994168       3.728954      10.834192       0.457674       1.340863      -0.694541      -0.007060       0.013935       0.023698       0.028383      -0.000771      -0.000993       0.000929      -0.003147      -0.011384      -0.004095       0.000274       0.003821              1.789377       1.526889       0.040209      -0.082803       1.768888       0.505195       2.072354           0.000409
           27              H       2.956302      -3.649461       7.650230       0.148126       1.028486 0.78541498E+01  0.76487118E+02                                 1.683908                            1.638810      -0.745643       2.544502                    0.999537       3.242951       8.940655       0.490487       1.282299      -0.711028       0.022706      -0.023829       0.001171       0.032936      -0.003375      -0.000468      -0.002638       0.000001      -0.025809      -0.009218       0.001392       0.007826              1.699679       2.053269      -0.376101      -0.039213       1.694351       0.052092       1.351417           0.000470
           28              H       1.206333       8.492436       7.409187       0.255256       0.681241 0.45242159E+01  0.39299540E+02                                 1.384779                            1.323900      -0.981992       2.478583                    0.999142       2.994792       8.422380       0.485360       1.452775      -0.673117       0.011235      -0.029472       0.001906       0.031599       0.006457      -0.008678      -0.002131       0.008746      -0.018374      -0.010475      -0.004063       0.014539              1.431079       1.212941      -0.085454      -0.061978       1.902045       0.215909       1.178250           0.000525
           29              H       6.991639      -4.505663       8.674086       0.137686       1.111468 0.84600071E+01  0.83151630E+02                                 1.702507                            1.643854      -0.868578       2.473716                    0.998677       3.275704       8.800090       0.520258       1.197808      -0.730036      -0.016876      -0.025039      -0.000142       0.030196       0.004516      -0.009058       0.000666       0.002623      -0.013307      -0.011146       0.000454       0.010691              1.718204       1.593689       0.348898      -0.040769       2.115971       0.028877       1.444952          -0.000019
           30              H       0.485978      -3.499692       9.369666       0.128590       1.034060 0.77289168E+01  0.74762959E+02                                 1.656147                            1.596357      -0.782680       2.504465                    0.999201       3.354742       9.136622       0.512112       1.236440      -0.719477       0.020764       0.006426       0.019001       0.028870      -0.005712       0.000899       0.003674       0.013896       0.007511      -0.011275       0.003497       0.007777              1.682299       1.519282       0.102070       0.240378       1.416828       0.258388       2.110786           0.000763
           31              H       2.136355       1.913200       9.484448       0.136677       1.056287 0.82512560E+01  0.82357595E+02                                 1.767913                            1.717654      -1.294877       2.268492                    0.994168       3.729262      10.835267       0.457657       1.340858      -0.694543      -0.007058       0.013554      -0.023912       0.028378      -0.000478       0.001161       0.002674       0.003114       0.007402      -0.004095       0.000275       0.003820              1.789541       1.527011      -0.091831       0.006586       1.559097      -0.384060       2.282515           0.000408
           32              H       2.956302       1.823074      10.813625       0.147980       1.028578 0.78550768E+01  0.76499069E+02                                 1.684111                            1.638995      -0.745808       2.544435                    0.999536       3.243118       8.941541       0.490416       1.282437      -0.711003       0.022717       0.012925       0.020060       0.032947       0.001279       0.003158       0.006904       0.007411      -0.003616      -0.009220       0.001394       0.007826              1.699889       2.053558       0.154122       0.345398       1.392179       0.122475       1.653930           0.000467
           33              H       1.206333       8.797276       0.418955       0.255232       0.681229 0.45241504E+01  0.39299102E+02                                 1.384810                            1.323930      -0.982001       2.478586                    0.999142       2.994822       8.422670       0.485329       1.452863      -0.673102       0.011238       0.016384       0.024574       0.031601      -0.010748      -0.001250       0.003153       0.010518      -0.013070      -0.010483      -0.004059       0.014542              1.431111       1.212966      -0.010949       0.104998       1.172238       0.205462       1.908129           0.000522
           34              H       6.991639       3.137861      11.043190       0.137580       1.111694 0.84622501E+01  0.83180137E+02                                 1.702848                            1.644163      -0.868790       2.473614                    0.998676       3.276059       8.801714       0.520160       1.197941      -0.730007      -0.016881       0.012390       0.021765       0.030202      -0.010097       0.000618       0.001982       0.007217       0.000459      -0.011145       0.000460       0.010685              1.718554       1.593998      -0.209823      -0.281867       1.588000       0.276215       1.973664          -0.000022
           35              H       0.485978       3.237265       9.824203       0.128498       1.034329 0.77314413E+01  0.74793447E+02                                 1.656429                            1.596613      -0.782736       2.504386                    0.999200       3.355255       9.138375       0.512074       1.236432      -0.719478       0.020768       0.013233      -0.015054       0.028862       0.003635       0.004495      -0.006473       0.009053      -0.007023      -0.011275       0.003498       0.007777              1.682591       1.519533       0.157186      -0.208650       1.713816      -0.429804       1.814425           0.000763
           36              C       5.066448       4.510302       5.052710       0.674413      19.669259 0.22758903E+03  0.46116342E+04                                 6.772978                            5.424093       0.056798       2.097177                    0.999641      21.154160      58.943020       0.623546       0.484768      -1.011112      -0.020099      -0.019286      -0.052151       0.059124       0.074323      -0.030146      -0.040644      -0.044179      -0.059165      -0.067676      -0.039845       0.107522              7.478625       9.359000      -2.804634       1.993615       6.044688       0.132041       7.032187          -0.000404
           37              C       5.298580       5.029192       6.438130      -0.241517      24.966465 0.40595860E+03  0.94302490E+04                                 7.457602                            6.686995      -0.149698       1.956703                    0.996540      29.254506      85.012533       0.638342       0.413058      -1.060900       0.094971      -0.043836       0.055612       0.118464      -0.004894       0.023305      -0.034799       0.052019      -0.078523      -0.057371       0.006331       0.051040              7.829837       9.058277      -0.342945       1.855535       6.934393      -0.392245       7.496842           0.000477
           38              C      -0.011232       5.556035       7.467726      -0.236191      25.792526 0.40564614E+03  0.93934044E+04                                 7.551964                            6.643350       0.062509       2.015344                    0.998429      29.221351      83.969103       0.648294       0.407998      -1.067321      -0.075990      -0.074208      -0.029519       0.110239       0.037206       0.035027       0.005232       0.012886      -0.070487      -0.048269      -0.012563       0.060832              8.030597       8.233246       1.640819      -0.571181       8.886429      -0.408234       6.972117          -0.000566
           39              C       0.942003       5.861537       6.325644       0.633971      20.102485 0.24471255E+03  0.50608751E+04                                 6.939672                            5.651333      -0.039814       2.055339                    0.999738      22.065067      62.575933       0.605146       0.489414      -1.006407       0.016104      -0.001674      -0.033148       0.036891      -0.069232       0.043199      -0.032040       0.000731      -0.108092      -0.061159      -0.045934       0.107093              7.671492       7.568395       3.367180      -1.461425       8.881789       0.438275       6.564293           0.001817
           40              C       5.066448       8.747574       5.045823       0.674431      19.669279 0.22758839E+03  0.46116332E+04                                 6.773058                            5.424138       0.056640       2.097124                    0.999641      21.154329      58.944204       0.623532       0.484778      -1.011103      -0.020099      -0.035514       0.042766       0.059111      -0.063267      -0.049281       0.042721      -0.040597      -0.048498      -0.067651      -0.039877       0.107528              7.478730       9.359171       3.128928       1.432085       6.671062      -0.493602       6.405955          -0.000411
           41              C       5.298580       9.687938       3.903741      -0.241507      24.965777 0.40594452E+03  0.94298318E+04                                 7.457470                            6.686889      -0.149736       1.956707                    0.996538      29.253731      85.009626       0.638346       0.413060      -1.060900       0.094967       0.070069       0.010147       0.118454       0.022644      -0.007400       0.023122       0.031852      -0.139101      -0.057356       0.006297       0.051059              7.829693       9.058091       1.778373      -0.630777       7.695781      -0.047457       6.735207           0.000460
           42              C      -0.011232      10.316173       2.932684      -0.236185      25.792414 0.40564417E+03  0.93933494E+04                                 7.551953                            6.643343       0.062477       2.015336                    0.998429      29.221265      83.968874       0.648293       0.407999      -1.067320      -0.075986       0.011524       0.079015       0.110227       0.011739      -0.049752       0.009859       0.039020       0.007951      -0.048287      -0.012565       0.060851              8.030580       8.233208      -1.315043      -1.135390       7.804191       1.033039       8.054343          -0.000579
           43              C       0.942003       9.174350       3.239152       0.633953      20.102400 0.24471163E+03  0.50608515E+04                                 6.939650                            5.651322      -0.039894       2.055315                    0.999738      22.065042      62.575848       0.605146       0.489415      -1.006407       0.016075      -0.027881       0.018028       0.036889       0.072020       0.038363       0.039265       0.013233      -0.070510      -0.061156      -0.045929       0.107085              7.671453       7.568314      -2.949154      -2.185328       6.764044       0.784343       8.682003           0.001807
           44              C       5.066448       6.622974       1.379681       0.674395      19.668919 0.22758508E+03  0.46115415E+04                                 6.772966                            5.424095       0.056594       2.097108                    0.999640      21.154026      58.942879       0.623536       0.484777      -1.011105      -0.020138       0.054805       0.009339       0.059130      -0.011054       0.079440      -0.002075       0.029831       0.162686      -0.067654      -0.039878       0.107532              7.478598       9.358934      -0.324192      -3.425663       6.899674       0.361565       6.177186          -0.000412
           45              C       5.298580       5.163719       1.136343      -0.241467      24.964087 0.40590799E+03  0.94287751E+04                                 7.457089                            6.686527      -0.149655       1.956745                    0.996540      29.252615      85.005564       0.638372       0.413052      -1.060904       0.094956      -0.026239      -0.065770       0.118452      -0.017747      -0.015908       0.011630       0.092138       0.041678      -0.057383       0.006313       0.051070              7.829290       9.057581      -1.435273      -1.224490       7.016054       0.439578       7.414234           0.000460
           46              C      -0.011232       4.008642       1.077804      -0.236165      25.791694 0.40562731E+03  0.93929006E+04                                 7.551818                            6.643177       0.062422       2.015317                    0.998430      29.221379      83.970085       0.648303       0.407996      -1.067317      -0.075978       0.062679      -0.049505       0.110236      -0.048936       0.014690      -0.015101       0.029994      -0.019285      -0.048277      -0.012556       0.060832              8.030447       8.233017      -0.325744       1.706295       7.097061      -0.624796       8.761264          -0.000578
           47              C       0.942003       4.844963       1.913418       0.633960      20.101771 0.24470194E+03  0.50606090E+04                                 6.939587                            5.651269      -0.039895       2.055323                    0.999738      22.064578      62.574593       0.605139       0.489425      -1.006400       0.016134       0.029545       0.015096       0.036893      -0.002800      -0.081568      -0.007235       0.068766       0.095896      -0.061176      -0.045931       0.107107              7.671385       7.568230      -0.417935       3.646686       7.523201      -1.222595       7.922722           0.001813
           48              C       2.421652       2.116648       6.425504       0.674413      19.669247 0.22758888E+03  0.46116301E+04                                 6.772975                            5.424091       0.056801       2.097178                    0.999641      21.154148      58.942975       0.623546       0.484768      -1.011112       0.020099       0.019286       0.052151       0.059124       0.074323      -0.030146      -0.040644      -0.044179      -0.059165      -0.067676      -0.039846       0.107522              7.478622       9.358995      -2.804633       1.993614       6.044685       0.132041       7.032184          -0.000404
           49              C       2.189520       1.597758       5.040084      -0.241517      24.966467 0.40595868E+03  0.94302512E+04                                 7.457603                            6.686996      -0.149698       1.956703                    0.996540      29.254505      85.012528       0.638342       0.413059      -1.060900      -0.094971       0.043836      -0.055612       0.118464      -0.004894       0.023305      -0.034799       0.052019      -0.078523      -0.057372       0.006331       0.051041              7.829838       9.058277      -0.342945       1.855535       6.934393      -0.392245       7.496842           0.000477
           50              C       0.011232       1.070915       4.010488      -0.236190      25.792510 0.40564580E+03  0.93933942E+04                                 7.551960                            6.643346       0.062509       2.015344                    0.998429      29.221339      83.969051       0.648295       0.407998      -1.067321       0.075990       0.074208       0.029519       0.110239       0.037206       0.035027       0.005232       0.012886      -0.070487      -0.048269      -0.012563       0.060832              8.030593       8.233240       1.640815      -0.571180       8.886425      -0.408233       6.972112          -0.000565
           51              C       6.546097       0.765413       5.152570       0.633970      20.102479 0.24471247E+03  0.50608727E+04                                 6.939671                            5.651332      -0.039812       2.055340                    0.999738      22.065059      62.575898       0.605146       0.489414      -1.006407      -0.016104       0.001674       0.033148       0.036891      -0.069232       0.043199      -0.032040       0.000731      -0.108092      -0.061159      -0.045934       0.107093              7.671490       7.568392       3.367178      -1.461425       8.881786       0.438276       6.564291           0.001816
           52              C       2.421652      -2.120624       6.432391       0.674431      19.669274 0.22758832E+03  0.46116311E+04                                 6.773056                            5.424137       0.056641       2.097124                    0.999641      21.154322      58.944174       0.623532       0.484778      -1.011103       0.020099       0.035514      -0.042766       0.059111      -0.063267      -0.049281       0.042721      -0.040597      -0.048498      -0.067651      -0.039877       0.107528              7.478727       9.359169       3.128927       1.432085       6.671060      -0.493602       6.405953          -0.000411
           53              C       2.189520      -3.060988       7.574473      -0.241507      24.965780 0.40594460E+03  0.94298342E+04                                 7.457472                            6.686890      -0.149736       1.956707                    0.996538      29.253731      85.009629       0.638346       0.413060      -1.060900      -0.094967      -0.070069      -0.010147       0.118454       0.022644      -0.007400       0.023122       0.031852      -0.139101      -0.057356       0.006297       0.051059              7.829695       9.058093       1.778374      -0.630777       7.695783      -0.047457       6.735208           0.000460
           54              C       0.011232      -3.689223       8.545530      -0.236185      25.792390 0.40564366E+03  0.93933345E+04                                 7.551947                            6.643338       0.062478       2.015337                    0.998429      29.221251      83.968818       0.648294       0.407999      -1.067320       0.075986      -0.011524      -0.079015       0.110227       0.011739      -0.049752       0.009859       0.039019       0.007950      -0.048287      -0.012565       0.060851              8.030574       8.233201      -1.315039      -1.135388       7.804187       1.033038       8.054335          -0.000580
           55              C       6.546097      -2.547400       8.239062       0.633952      20.102399 0.24471163E+03  0.50608514E+04                                 6.939650                            5.651323      -0.039893       2.055315                    0.999738      22.065041      62.575845       0.605146       0.489415      -1.006407      -0.016075       0.027882      -0.018028       0.036889       0.072020       0.038363       0.039265       0.013233      -0.070510      -0.061156      -0.045929       0.107085              7.671454       7.568313      -2.949154      -2.185328       6.764045       0.784344       8.682003           0.001807
           56              C       2.421652       0.003976      10.098533       0.674396      19.668916 0.22758503E+03  0.46115404E+04                                 6.772965                            5.424094       0.056593       2.097108                    0.999640      21.154024      58.942872       0.623536       0.484777      -1.011105       0.020138      -0.054805      -0.009339       0.059130      -0.011054       0.079440      -0.002075       0.029831       0.162686      -0.067654      -0.039878       0.107532              7.478597       9.358933      -0.324192      -3.425662       6.899674       0.361565       6.177185          -0.000412
           57              C       2.189520       1.463231      10.341871      -0.241468      24.964106 0.40590840E+03  0.94287870E+04                                 7.457094                            6.686532      -0.149655       1.956745                    0.996540      29.252628      85.005616       0.638371       0.413052      -1.060904      -0.094956       0.026238       0.065770       0.118452      -0.017747      -0.015908       0.011630       0.092139       0.041678      -0.057383       0.006313       0.051070              7.829295       9.057588      -1.435275      -1.224493       7.016059       0.439579       7.414238           0.000460
           58              C       0.011232       2.618308      10.400410      -0.236165      25.791704 0.40562752E+03  0.93929069E+04                                 7.551821                            6.643179       0.062422       2.015317                    0.998430      29.221387      83.970119       0.648303       0.407996      -1.067317       0.075978      -0.062679       0.049505       0.110236      -0.048936       0.014690      -0.015100       0.029994      -0.019285      -0.048277      -0.012556       0.060832              8.030450       8.233020      -0.325745       1.706297       7.097064      -0.624796       8.761267          -0.000579
           59              C       6.546097       1.781987       9.564796       0.633959      20.101768 0.24470189E+03  0.50606077E+04                                 6.939587                            5.651269      -0.039895       2.055323                    0.999738      22.064575      62.574584       0.605139       0.489425      -1.006400      -0.016134      -0.029545      -0.015096       0.036893      -0.002800      -0.081568      -0.007235       0.068766       0.095896      -0.061176      -0.045931       0.107107              7.671385       7.568230      -0.417935       3.646686       7.523201      -1.222595       7.922722           0.001813
           60              N       6.510903       4.521170       7.093995      -0.280399      30.898483 0.49699770E+03  0.11989396E+05                                 8.457837                            7.335134      -0.424992       1.890149                    0.998915      28.478141      80.875937       0.625418       0.405969      -1.079247      -0.048829       0.164291      -0.002719       0.171415       0.059416       0.071784      -0.038804       0.086249      -0.101261      -0.117768       0.008873       0.108896              9.248149      10.845634       1.007338       1.590729       9.378466      -1.332083       7.520347           0.039371
           61              N       6.510903      10.509945       4.015768      -0.280392      30.898286 0.49699271E+03  0.11989217E+05                                 8.457705                            7.335025      -0.424845       1.890191                    0.998916      28.478025      80.874769       0.625433       0.405961      -1.079255      -0.048829      -0.084507      -0.140920       0.171418       0.032451      -0.087338       0.022657       0.058246      -0.185196      -0.117765       0.008888       0.108876              9.248002      10.845445       0.873898      -1.667749       9.138354       1.470598       7.760206           0.039369
           62              N       6.510903       4.849735       0.368451      -0.280417      30.898397 0.49699736E+03  0.11989336E+05                                 8.457637                            7.334981      -0.424747       1.890228                    0.998916      28.478083      80.874484       0.625446       0.405952      -1.079262      -0.048831      -0.079779       0.143633       0.171405      -0.091882       0.015579       0.016159       0.125499       0.016499      -0.117791       0.008893       0.108898              9.247914      10.845352      -1.881285       0.077055       6.831161      -0.138601      10.067230           0.039339
           63              N       0.977197       2.105780       4.384219      -0.280399      30.898490 0.49699786E+03  0.11989401E+05                                 8.457837                            7.335135      -0.424991       1.890149                    0.998915      28.478144      80.875940       0.625418       0.405969      -1.079247       0.048829      -0.164291       0.002719       0.171415       0.059416       0.071784      -0.038804       0.086249      -0.101261      -0.117768       0.008873       0.108896              9.248149      10.845633       1.007338       1.590729       9.378467      -1.332083       7.520347           0.039371
           64              N       0.977197      -3.882995       7.462446      -0.280391      30.898280 0.49699259E+03  0.11989213E+05                                 8.457703                            7.335023      -0.424844       1.890191                    0.998916      28.478021      80.874748       0.625433       0.405961      -1.079255       0.048829       0.084507       0.140920       0.171418       0.032451      -0.087338       0.022657       0.058246      -0.185196      -0.117765       0.008889       0.108876              9.247999      10.845441       0.873898      -1.667749       9.138352       1.470597       7.760204           0.039369
           65              N       0.977197       1.777215      11.109763      -0.280416      30.898392 0.49699723E+03  0.11989332E+05                                 8.457636                            7.334980      -0.424746       1.890228                    0.998916      28.478081      80.874478       0.625446       0.405952      -1.079262       0.048831       0.079779      -0.143633       0.171405      -0.091882       0.015580       0.016160       0.125499       0.016499      -0.117791       0.008893       0.108898              9.247914      10.845351      -1.881285       0.077055       6.831161      -0.138601      10.067229           0.039339
           66              O       4.039830       4.916534       4.473060      -0.628988      43.151926 0.62090500E+03  0.15438258E+05                                 9.703283                            7.705458       0.298749       2.142671                    0.994626      28.294684      75.079948       0.686958       0.358594      -1.141907       0.038845      -0.063485       0.011396       0.075294       0.025093       0.011660      -0.048472       0.040264      -0.147717      -0.081961       0.023642       0.058319             11.205619      15.949506      -4.280135       4.782529       8.620026      -2.775673       9.047324           0.003342
           67              O       5.878907       3.689356       4.547209      -0.549445      32.287597 0.51753281E+03  0.12283682E+05                                 7.915405                            6.968496       0.717712       2.288974                    0.997964      27.002292      69.789042       0.733405       0.351861      -1.148416      -0.006080       0.006999       0.013661       0.016510      -0.022316      -0.036154      -0.028095       0.000497      -0.216221      -0.091835       0.033064       0.058770              8.512916      10.571394      -4.051315      -0.002832       8.747776      -0.012897       6.219579           0.038203
           68              O       0.827435       5.185522       5.257596      -0.596639      35.827130 0.64245262E+03  0.16158760E+05                                 8.626483                            7.892812       0.120940       2.081864                    0.995611      28.566024      76.980174       0.669708       0.363625      -1.134562      -0.023585      -0.017510       0.024951       0.038541      -0.038480       0.032048       0.032785      -0.035619       0.042050      -0.072681       0.027108       0.045573              9.111426       7.257386       2.337366      -0.592213      10.882226       1.219142       9.194667           0.030761
           69              O       1.792651       6.752663       6.442377      -0.569889      33.461839 0.49491170E+03  0.11646561E+05                                 8.219924                            6.872088       0.470613       2.217300                    0.994416      27.134567      70.428146       0.727370       0.357833      -1.140617      -0.005192       0.012819       0.008698       0.016339       0.007413       0.032259      -0.021369      -0.046293      -0.259659      -0.098637       0.029079       0.069558              9.236049       9.398296       4.131824      -0.405588      12.678244       0.636084       5.631606           0.005687
           70              O       4.039830       8.042467       4.983841      -0.629024      43.154188 0.62093712E+03  0.15439260E+05                                 9.703605                            7.705640       0.298881       2.142696                    0.994628      28.295381      75.082365       0.686952       0.358592      -1.141908       0.038838       0.041649       0.049208       0.075263      -0.002464      -0.027554       0.047521       0.038587      -0.152817      -0.081984       0.023646       0.058337             11.206058      15.950210       6.282254       1.315483      11.344806       1.202868       6.323159           0.003335
           71              O       5.878907       8.720271       6.009534      -0.549489      32.290565 0.51759235E+03  0.12285469E+05                                 7.915911                            6.968909       0.717658       2.288927                    0.997965      27.003676      69.794061       0.733380       0.351863      -1.148413      -0.006069       0.008388      -0.012915       0.016553      -0.020161       0.037414       0.060779       0.057079      -0.046509      -0.091868       0.033079       0.058789              8.513494      10.572204       2.023466       3.510214       6.863262       1.101341       8.105017           0.038191
           72              O       0.827435       8.587401       4.358622      -0.596700      35.828460 0.64248366E+03  0.16159727E+05                                 8.626659                            7.892969       0.121094       2.081900                    0.995612      28.566753      76.982463       0.669706       0.363622      -1.134565      -0.023589       0.030378       0.002658       0.038553       0.046988       0.017314      -0.017775      -0.009638       0.120003      -0.072678       0.027103       0.045575              9.111611       7.257520      -1.681598      -1.728088       8.560971       0.121128      11.516341           0.030744
           73              O       1.792651       8.829881       2.409048      -0.569844      33.460859 0.49489192E+03  0.11646006E+05                                 8.219907                            6.872071       0.470362       2.217246                    0.994414      27.133580      70.425836       0.727350       0.357846      -1.140605      -0.005187       0.001091      -0.015501       0.016383       0.024220      -0.022567       0.076916       0.049950       0.029046      -0.098634       0.029081       0.069553              9.236024       9.398232      -2.417093      -3.375475       6.842310       2.733253      11.467530           0.005682
           74              O       4.039830       6.921849       2.021313      -0.629101      43.153000 0.62093093E+03  0.15439016E+05                                 9.703289                            7.705500       0.299205       2.142796                    0.994625      28.295565      75.081809       0.686974       0.358583      -1.141919       0.038819       0.021814      -0.060795       0.075358      -0.022632       0.015917       0.000978       0.122550       0.099080      -0.081960       0.023626       0.058334             11.205595      15.949373      -2.001772      -6.097897       6.536707       1.572912      11.130707           0.003327
           75              O       5.878907       7.471223       0.921471      -0.549530      32.289686 0.51757569E+03  0.12284963E+05                                 7.915737                            6.968774       0.717787       2.288971                    0.997966      27.003359      69.792709       0.733392       0.351860      -1.148416      -0.006091      -0.015361      -0.000850       0.016547       0.042479      -0.001230      -0.032692       0.105764       0.099487      -0.091877       0.033094       0.058783              8.513280      10.571889       2.028180      -3.507340       6.840695      -1.088368       8.127256           0.038159
           76              O       0.827435       6.107927       1.861996      -0.596678      35.826523 0.64243909E+03  0.16158289E+05                                 8.626275                            7.892635       0.121238       2.081951                    0.995615      28.565909      76.978858       0.669729       0.363616      -1.134572      -0.023558      -0.012873      -0.027691       0.038568      -0.008501      -0.049347      -0.014999      -0.066381      -0.050437      -0.072671       0.027106       0.045565              9.111177       7.257079      -0.655823       2.320121      10.672263      -1.340273       9.404191           0.030714
           77              O       1.792651       4.298306       2.626789      -0.569977      33.463651 0.49494583E+03  0.11647582E+05                                 8.220290                            6.872392       0.470687       2.217318                    0.994417      27.135070      70.430454       0.727342       0.357840      -1.140610      -0.005155      -0.013942       0.006679       0.016296      -0.031639      -0.009717      -0.055563       0.086965       0.140012      -0.098643       0.029093       0.069550              9.236463       9.398710      -1.714755       3.781264       7.944425      -3.369503      10.366253           0.005681
           78              O       3.448270       1.710416       7.005154      -0.628987      43.151834 0.62090343E+03  0.15438209E+05                                 9.703271                            7.705449       0.298745       2.142671                    0.994626      28.294646      75.079825       0.686958       0.358594      -1.141907      -0.038845       0.063485      -0.011396       0.075293       0.025093       0.011660      -0.048472       0.040264      -0.147717      -0.081961       0.023642       0.058319             11.205604      15.949484      -4.280128       4.782522       8.620015      -2.775669       9.047313           0.003343
           79              O       1.609193       2.937594       6.931005      -0.549445      32.287576 0.51753245E+03  0.12283672E+05                                 7.915402                            6.968494       0.717712       2.288975                    0.997964      27.002282      69.789009       0.733405       0.351861      -1.148416       0.006080      -0.007000      -0.013660       0.016510      -0.022316      -0.036154      -0.028095       0.000497      -0.216221      -0.091835       0.033065       0.058770              8.512912      10.571388      -4.051312      -0.002833       8.747773      -0.012897       6.219577           0.038203
           80              O       6.660665       1.441428       6.220618      -0.596639      35.827096 0.64245184E+03  0.16158735E+05                                 8.626478                            7.892807       0.120940       2.081865                    0.995611      28.566007      76.980113       0.669708       0.363625      -1.134562       0.023585       0.017510      -0.024951       0.038540      -0.038480       0.032048       0.032785      -0.035619       0.042050      -0.072682       0.027109       0.045573              9.111421       7.257381       2.337364      -0.592212      10.882219       1.219141       9.194662           0.030761
           81              O       5.695449      -0.125713       5.035837      -0.569888      33.461807 0.49491114E+03  0.11646544E+05                                 8.219919                            6.872085       0.470611       2.217299                    0.994416      27.134550      70.428094       0.727370       0.357834      -1.140617       0.005191      -0.012819      -0.008698       0.016338       0.007413       0.032259      -0.021369      -0.046292      -0.259659      -0.098637       0.029079       0.069558              9.236043       9.398290       4.131822      -0.405588      12.678236       0.636083       5.631603           0.005687
           82              O       3.448270      -1.415517       6.494373      -0.629023      43.154131 0.62093616E+03  0.15439230E+05                                 9.703597                            7.705634       0.298880       2.142696                    0.994628      28.295360      75.082291       0.686952       0.358592      -1.141908      -0.038838      -0.041649      -0.049208       0.075263      -0.002464      -0.027554       0.047520       0.038587      -0.152817      -0.081983       0.023646       0.058337             11.206048      15.950194       6.282247       1.315481      11.344795       1.202867       6.323154           0.003335
           83              O       1.609193      -2.093321       5.468680      -0.549489      32.290543 0.51759194E+03  0.12285457E+05                                 7.915907                            6.968906       0.717659       2.288927                    0.997965      27.003667      69.794027       0.733380       0.351863      -1.148413       0.006069      -0.008388       0.012915       0.016553      -0.020161       0.037414       0.060779       0.057079      -0.046509      -0.091868       0.033079       0.058789              8.513490      10.572198       2.023464       3.510211       6.863259       1.101339       8.105013           0.038191
           84              O       6.660665      -1.960451       7.119592      -0.596700      35.828448 0.64248335E+03  0.16159718E+05                                 8.626657                            7.892967       0.121095       2.081901                    0.995612      28.566747      76.982440       0.669706       0.363622      -1.134565       0.023589      -0.030378      -0.002657       0.038553       0.046988       0.017314      -0.017775      -0.009638       0.120002      -0.072678       0.027103       0.045575              9.111608       7.257517      -1.681597      -1.728087       8.560969       0.121128      11.516339           0.030744
           85              O       5.695449      -2.202931       9.069166      -0.569844      33.460857 0.49489191E+03  0.11646005E+05                                 8.219908                            6.872072       0.470360       2.217245                    0.994414      27.133577      70.425832       0.727350       0.357846      -1.140605       0.005187      -0.001091       0.015501       0.016382       0.024220      -0.022567       0.076916       0.049950       0.029046      -0.098634       0.029081       0.069553              9.236025       9.398231      -2.417093      -3.375475       6.842311       2.733254      11.467531           0.005683
           86              O       3.448270      -0.294899       9.456901      -0.629101      43.152996 0.62093083E+03  0.15439013E+05                                 9.703288                            7.705499       0.299207       2.142796                    0.994625      28.295564      75.081802       0.686974       0.358583      -1.141919      -0.038819      -0.021814       0.060795       0.075358      -0.022632       0.015917       0.000978       0.122550       0.099080      -0.081960       0.023625       0.058334             11.205594      15.949371      -2.001772      -6.097896       6.536707       1.572912      11.130705           0.003327
           87              O       1.609193      -0.844273      10.556743      -0.549530      32.289694 0.51757585E+03  0.12284968E+05                                 7.915738                            6.968774       0.717787       2.288971                    0.997966      27.003364      69.792723       0.733392       0.351860      -1.148416       0.006091       0.015361       0.000849       0.016547       0.042479      -0.001230      -0.032692       0.105764       0.099487      -0.091877       0.033094       0.058783              8.513281      10.571890       2.028180      -3.507340       6.840696      -1.088368       8.127257           0.038159
           88              O       6.660665       0.519023       9.616218      -0.596678      35.826501 0.64243858E+03  0.16158273E+05                                 8.626272                            7.892632       0.121238       2.081952                    0.995615      28.565898      76.978818       0.669730       0.363616      -1.134572       0.023558       0.012873       0.027690       0.038568      -0.008501      -0.049347      -0.014999      -0.066381      -0.050436      -0.072671       0.027106       0.045565              9.111173       7.257075      -0.655823       2.320119      10.672259      -1.340272       9.404186           0.030715
           89              O       5.695449       2.328644       8.851425      -0.569977      33.463644 0.49494570E+03  0.11647578E+05                                 8.220289                            6.872391       0.470687       2.217318                    0.994417      27.135067      70.430442       0.727342       0.357840      -1.140610       0.005155       0.013942      -0.006679       0.016296      -0.031639      -0.009717      -0.055563       0.086965       0.140012      -0.098643       0.029093       0.069549              9.236461       9.398707      -1.714754       3.781263       7.944424      -3.369503      10.366252           0.005681

******************************************************
Auxiliary information for the entire system
The total spin magnetic moment of the unit cell is   6.000616
The total net atomic charge of the unit cell is   -0.000007
Accuracy of reproducing the electrostatic potential in the unit cell:
  The inner radius (bohr) =    5.0000
  The outer radius (bohr) =   12.0000
  Valid grid points have density less than (e/(bohr^3)) =    0.0001
  The number of valid grid points were=        28034
  The rms potential error without charges in kcal/mol is=      4.31781
  The rms potential error with partial charges in kcal/mol is=      0.52437
  The RRMSE value at monopole order=      0.12144
  The rms potential error with partial charges and cloud penetration in kcal/mol is=      0.52326
  The RRMSE value at monopole order with cloud penetration is=      0.12119
  The rms potential error with partial charges and atomic dipoles in kcal/mol is=      0.29893
  The RRMSE value at dipole order=      0.06923
  The rms potential error with partial charges, atomic dipoles and cloud penetration in kcal/mol is=      0.29745
  The RRMSE value at dipole order with cloud penetration=      0.06889

******************************************************
The electron densities and ab initio electrostatic potential were computed in VASP using the PBE functional and
projector augmented wave method. See the main text of the journal article for a description of computational details.
The atomic charges, dipoles, and quadrupoles were computed with the DDEC6 method as described in
(a) T. A. Manz and N. Gabaldon Limas, RSC Adv. 6 (2016) 47771-47801 DOI: 10.1039/c6ra04656h
(b) N. Gabaldon Limas and T. A. Manz, RSC Adv. 8 (2018) 2678-2707 DOI: 10.1039/c7ra11829e.
For each atom in the material, the electron cloud parameters were fit to the spherically averaged atom-in-material
electron density using radial positions for which this density was between 10^-4 and 10^-2 electrons per cubic bohr.
The polarizabilities, dispersion coefficients, and quantum Drude oscillator (QDO) parameters were fit using the MCLF method.
The magnetic structure of the system was optimized in VASP from the default ferromagnetic initial guess using spin polarization.
The atomic spin moments (ASMs) were computed on this optimized magnetic structure using the DDEC6 partition as inputs
to the method of T. A. Manz and D. S. Sholl, J. Chem. Theory Comput. 7 (2011) 4146-4164 DOI: 10.1021/ct200539n.
The RMSE and RRMSE were computed using a uniform grid with Ewald summation.
