# Supplementary material for: A collection of forcefield precursors for metal–organic frameworks
Source: RSC Adv. 2019 Nov 13;9(63):36492–507. doi: 10.1039/c9ra07327b (PMC9075174; doi:10.1039/c9ra07327b)
Supplement: RA-009-C9RA07327B-s5211 [file RA-009-C9RA07327B-s5211.xyz]

   48
jmolscript: load "" {1 1 1} spacegroup "x,y,z" unitcell [{      6.779700     0.000000     0.000000 }, {      0.000000     7.507700     0.000000 }, {     -2.985669    -3.753788    11.902433 }]
V      0.000000     0.000000     0.000000     1.823886
V      3.389850     0.000000     0.000000     1.827177
C     -1.551897    -1.997004     8.424542    -0.055319
C     -0.505550    -2.349871     7.453304    -0.119458
C      0.164989     5.075232     5.218027    -0.130856
C     -1.420670    -2.387398     9.793322     0.639060
C     -0.894630     5.330499     6.117851     0.075797
C      3.888374    -1.554052     8.072230    -0.104900
C      1.956078     1.756820     3.477891    -0.050887
C      0.909731     1.403963     4.449129    -0.120910
C      0.239192     1.321390     6.684406    -0.131828
C      1.824851     1.366412     2.109111     0.636737
C      1.298811     1.576647     5.784582     0.074864
C      3.295507     2.199776     3.830203    -0.105899
C      5.345928     5.750916     3.477891    -0.055680
C      4.299581    -1.403917     4.449129    -0.119075
C      3.629042    -1.321320     6.684406    -0.132296
C      5.214701     6.141310     2.109111     0.639114
C      4.688661    -1.576587     5.784582     0.078277
C     -0.094343     5.307964     3.830203    -0.102723
C      1.837953     1.997092     8.424542    -0.048898
C      2.884300     2.349949     7.453304    -0.121274
C      3.554839     2.432522     5.218027    -0.128592
C      1.969180     2.387500     9.793322     0.636758
C      2.495220     2.177265     6.117851     0.076813
C      0.498524     1.554136     8.072230    -0.104050
O     -2.092368    -2.289792    10.876443    -0.575171
O     -0.282257    -2.702719    10.195624    -0.580653
O      2.496549     1.464007     1.025990    -0.576302
O      0.686438     1.051087     1.706809    -0.579276
O      5.886399     6.043704     1.025990    -0.575194
O      4.076288     6.456631     1.706809    -0.580651
O      1.297482     2.289905    10.876443    -0.575742
O      3.107593     2.702825    10.195624    -0.579616
O      1.694925     6.599268     0.000000    -0.890115
O      5.084775     0.908432     0.000000    -0.890495
H      0.507886     4.784135     7.817875     0.130525
H      1.168207     4.701801     5.610093     0.107681
H      3.103706    -1.408211     8.886237     0.142897
H     -0.103705     1.030340     4.084558     0.130740
H     -0.764026     0.948030     6.292340     0.107230
H      4.080175     2.345609     3.016196     0.142611
H      3.286145    -1.030223     4.084558     0.131140
H      2.605130    -0.947251     6.350781     0.109593
H      0.690325     5.162123     3.016196     0.142923
H      3.897736     2.723572     7.817875     0.131637
H      4.578751     2.806595     5.551652     0.107543
H     -0.326851     1.391035     8.841484     0.142861

The following XYZ coordinates are in angstroms. Other properties are in atomic units.
The sperically averaged electron density of each atom fit to a function of the form exp(a - br)
eigen_1, eigen_2 and eigen_3 are the three eigenvalues of traceless quadrupole moment tensor
  atom number  atomic symbol              X              Y              Z     net charge C6 coefficient C8 coefficient C10 coefficient fluctuating dipole atomic polarizability isotropic forcefield polarizability              a              b squared Pearson coefficient          <r^3>          <r^4>         wp_QDO          m_QDO          q_QDO       dipole_x       dipole_y       dipole_z         dipole            Qxy            Qxz            Qyz     Q(x^2-y^2)  Q(3z^2 - R^2)        eigen_1        eigen_2        eigen_3 static polarizability      alpha(xx)      alpha(xy)      alpha(xz)      alpha(yy)      alpha(yz)      alpha(zz) atomic spin moment
            1              V       0.000000       0.000000       0.000000       1.823886      61.495534 0.10432421E+04  0.28136757E+05                                11.424176                            9.430869       1.813459       2.531281                    0.999714      36.493592      86.103084       0.710342       0.319705      -1.233441      -0.000083      -0.000034      -0.000061       0.000108      -0.045573      -0.003991       0.054488      -0.027684      -0.234747      -0.099141      -0.000167       0.099309             13.163696      17.011939       2.184812       0.392060       9.339198      -0.496455      13.139951           1.069852
            2              V       3.389850       0.000000       0.000000       1.827177      61.255030 0.10383169E+04  0.27968662E+05                                11.393809                            9.407868       1.817449       2.533721                    0.999785      36.420726      85.855505       0.711346       0.319657      -1.233582      -0.000050       0.000006      -0.000007       0.000051       0.044744      -0.003830      -0.052377      -0.029601      -0.233100      -0.097161      -0.000682       0.097843             13.126346      16.970247      -2.179004       0.389563       9.314580       0.490551      13.094213           1.068944
            3              C      -1.551897      -1.997004       8.424542      -0.055319      40.372875 0.50143950E+03  0.12153740E+05                                10.202347                            7.482203      -0.030924       1.984360                    0.999099      28.567849      81.987040       0.603591       0.418670      -1.068301       0.004176       0.039466      -0.060509       0.072363       0.001885       0.027135       0.018373       0.000124       0.014043      -0.030827      -0.004110       0.034937             11.995285      10.590342      -1.928406       0.474873       6.845629      -2.967014      18.549883           0.002129
            4              C      -0.505550      -2.349871       7.453304      -0.119458      39.151800 0.58486654E+03  0.14780235E+05                                 9.995487                            8.090886      -0.014645       1.956415                    0.999499      31.194586      92.398222       0.577451       0.419727      -1.064134      -0.008852       0.016261       0.012107       0.022121       0.013537      -0.005294       0.007851      -0.027334      -0.043925      -0.021617      -0.005623       0.027240             10.880334      10.538106      -1.679042      -0.529512       6.432113      -1.209313      15.670784           0.008599
            5              C       0.164989       5.075232       5.218027      -0.130856      38.122232 0.57957794E+03  0.14620525E+05                                 9.811120                            8.041835       0.052393       1.976440                    0.999274      31.321384      92.839673       0.580264       0.418437      -1.064431      -0.013716       0.002864      -0.003152       0.014362      -0.000375       0.003734       0.001605      -0.015507      -0.052989      -0.018457       0.001794       0.016663             10.565682      11.898630      -2.325168      -0.596581       6.897868      -1.006466      12.900550           0.002190
            6              C      -1.420670      -2.387398       9.793322       0.639060      24.207629 0.23706256E+03  0.48709648E+04                                 7.848661                            5.546956      -0.252623       1.981178                    0.999157      22.097573      62.762324       0.612458       0.486718      -1.006335       0.016272       0.019493       0.070714       0.075134       0.027399       0.014665       0.060393      -0.128884      -0.179133      -0.081148      -0.040056       0.121204              9.386438       7.348532      -0.792518       0.415272       5.117672      -2.802152      15.693111           0.016691
            7              C      -0.894630       5.330499       6.117851       0.075797      32.115111 0.41626367E+03  0.97588810E+04                                 9.073334                            7.044375      -0.441409       1.867008                    0.998698      27.800450      81.937042       0.584422       0.447041      -1.037103      -0.012755      -0.002469      -0.013631       0.018830       0.012132      -0.009869       0.006430      -0.012000       0.059136      -0.026399       0.003676       0.022723             10.082234      11.371046      -2.339098      -0.378656       6.161398      -0.947249      12.714259           0.001238
            8              C       3.888374      -1.554052       8.072230      -0.104900      35.721243 0.55494627E+03  0.13790993E+05                                 9.281928                            7.791386       0.223925       2.030419                    0.999822      30.532013      88.622445       0.600830       0.410213      -1.074148       0.032795      -0.002004      -0.004739       0.033197       0.012659      -0.007509       0.018213      -0.014892      -0.031127      -0.027176       0.002158       0.025018              9.846077      10.353818      -1.975679       0.902563       6.551459      -1.761546      12.632956           0.000809
            9              C       1.956078       1.756820       3.477891      -0.050887      40.180704 0.49874718E+03  0.12072171E+05                                10.172790                            7.463809      -0.031625       1.984962                    0.999121      28.487695      81.700615       0.604128       0.418863      -1.068183      -0.005249       0.039067       0.060100       0.071874      -0.001017       0.026897      -0.017828      -0.001480       0.015656      -0.030862      -0.003248       0.034110             11.954962      10.563662       1.924437       0.474441       6.823779       2.953937      18.477444           0.002116
           10              C       0.909731       1.403963       4.449129      -0.120910      39.207466 0.58621040E+03  0.14822928E+05                                10.004873                            8.100476      -0.017409       1.955078                    0.999509      31.230036      92.535166       0.577068       0.419758      -1.064098       0.007904       0.015880      -0.010452       0.020588      -0.013383      -0.005150      -0.008204      -0.028462      -0.044491      -0.021804      -0.005946       0.027750             10.886624      10.550274       1.680320      -0.530459       6.435591       1.210959      15.674007           0.008593
           11              C       0.239192       1.321390       6.684406      -0.131828      38.036524 0.58014928E+03  0.14639433E+05                                 9.798773                            8.047016       0.054191       1.976610                    0.999241      31.342899      92.936189       0.579910       0.418563      -1.064286       0.012792       0.001756       0.000812       0.012937       0.000797       0.002949      -0.002330      -0.015657      -0.059858      -0.020492       0.002519       0.017972             10.545861      11.886913       2.315896      -0.634487       6.883637       0.988948      12.867031           0.002199
           12              C       1.824851       1.366412       2.109111       0.636737      24.250194 0.23765614E+03  0.48858288E+04                                 7.854136                            5.551632      -0.250435       1.981268                    0.999180      22.125859      62.843603       0.612623       0.486322      -1.006620      -0.014597       0.020108      -0.071708       0.075891      -0.026892       0.014266      -0.061641      -0.129738      -0.181749      -0.082523      -0.039853       0.122376              9.390246       7.354913       0.794334       0.417440       5.120212       2.802327      15.695613           0.016689
           13              C       1.298811       1.576647       5.784582       0.074864      32.113322 0.41643997E+03  0.97638923E+04                                 9.071061                            7.044688      -0.439452       1.867580                    0.998712      27.811904      81.970227       0.584565       0.446892      -1.037206       0.012943      -0.001691       0.013866       0.019043      -0.012561      -0.010388      -0.006672      -0.013663       0.057200      -0.027128       0.004756       0.022372             10.077179      11.377651       2.340599      -0.379975       6.159655       0.945461      12.694230           0.001233
           14              C       3.295507       2.199776       3.830203      -0.105899      35.776789 0.55627009E+03  0.13831475E+05                                 9.290051                            7.800235       0.229747       2.031357                    0.999806      30.563942      88.725761       0.600568       0.410167      -1.074229      -0.031536      -0.001325       0.004067       0.031824      -0.012507      -0.008443      -0.019087      -0.017053      -0.028276      -0.028099       0.002251       0.025847              9.852567      10.361264       1.980574       0.908442       6.557934       1.764983      12.638504           0.000798
           15              C       5.345928       5.750916       3.477891      -0.055680      40.389165 0.50165746E+03  0.12159985E+05                                10.203873                            7.482893      -0.032189       1.983734                    0.999097      28.576484      82.007155       0.603695       0.418565      -1.068399      -0.004242      -0.039689       0.060176       0.072211       0.001841       0.027091       0.018435       0.000632       0.013706      -0.030811      -0.004111       0.034922             11.998358      10.575383      -1.925458       0.486024       6.848705      -2.972777      18.570986           0.002128
           16              C       4.299581      -1.403917       4.449129      -0.119075      39.098951 0.58427873E+03  0.14761222E+05                                 9.986371                            8.086689      -0.018819       1.955505                    0.999481      31.173763      92.314412       0.577632       0.419713      -1.064175       0.008235      -0.016644      -0.012083       0.022155       0.013827      -0.005947       0.008140      -0.027074      -0.043802      -0.022376      -0.004950       0.027326             10.866359      10.510712      -1.674710      -0.492978       6.435171      -1.218186      15.653196           0.008576
           17              C       3.629042      -1.321320       6.684406      -0.132296      38.200432 0.58086388E+03  0.14661155E+05                                 9.826990                            8.053024       0.047961       1.974892                    0.999280      31.343846      92.933671       0.579612       0.418673      -1.064276       0.015974      -0.002728      -0.000354       0.016209       0.000031       0.004346       0.001361      -0.017421      -0.051030      -0.018116       0.000844       0.017272             10.586226      12.086255      -2.359188      -0.796657       6.901333      -0.914925      12.771090           0.002193
           18              C       5.214701       6.141310       2.109111       0.639114      24.206981 0.23706273E+03  0.48708934E+04                                 7.848046                            5.546641      -0.253665       1.980805                    0.999153      22.097249      62.757728       0.612537       0.486663      -1.006379      -0.016379      -0.019611      -0.070640       0.075119       0.027519       0.014586       0.060350      -0.129091      -0.179182      -0.081102      -0.040200       0.121302              9.385521       7.347821      -0.793713       0.418564       5.118107      -2.801523      15.690635           0.016699
           19              C       4.688661      -1.576587       5.784582       0.078277      32.156690 0.41561790E+03  0.97407687E+04                                 9.083766                            7.041503      -0.450365       1.864799                    0.998623      27.773723      81.867970       0.584170       0.447371      -1.036826       0.011953       0.002465       0.014981       0.019323       0.011850      -0.010027       0.006553      -0.010909       0.061644      -0.026377       0.002771       0.023606             10.097325      11.363493      -2.329467      -0.399186       6.164608      -0.949460      12.763874           0.001237
           20              C      -0.094343       5.307964       3.830203      -0.102723      35.759218 0.55376084E+03  0.13753585E+05                                 9.288519                            7.784050       0.217243       2.028902                    0.999818      30.491828      88.467750       0.601024       0.410318      -1.074126      -0.032585       0.001839       0.005861       0.033159       0.012389      -0.007197       0.018079      -0.013565      -0.029004      -0.026537       0.002311       0.024226              9.857715      10.332821      -1.966045       0.881494       6.556677      -1.762206      12.683647           0.000825
           21              C       1.837953       1.997092       8.424542      -0.048898      40.300166 0.49808844E+03  0.12052118E+05                                10.192873                            7.459031      -0.042175       1.981981                    0.999070      28.465104      81.619154       0.604310       0.418880      -1.068183       0.004069      -0.039172      -0.060805       0.072444      -0.000079       0.027349      -0.017393       0.000999       0.017818      -0.031074      -0.003252       0.034325             11.996326      10.576104       1.933123       0.529165       6.849513       2.986595      18.563360           0.002111
           22              C       2.884300       2.349949       7.453304      -0.121274      39.244619 0.58668479E+03  0.14837713E+05                                10.011929                            8.104372      -0.022520       1.953649                    0.999485      31.232789      92.547730       0.576871       0.419822      -1.064072      -0.007472      -0.015915       0.010289       0.020371      -0.013127      -0.005858      -0.008387      -0.027537      -0.043763      -0.022217      -0.004891       0.027108             10.897377      10.548174       1.679673      -0.490811       6.451553       1.223753      15.692405           0.008629
           23              C       3.554839       2.432522       5.218027      -0.128592      38.079194 0.57844740E+03  0.14585128E+05                                 9.808371                            8.038080       0.050223       1.976322                    0.999237      31.277378      92.692459       0.579946       0.418863      -1.064143      -0.014816      -0.001544       0.001971       0.015026       0.001129       0.004479      -0.001630      -0.014639      -0.053539      -0.018924       0.002545       0.016379             10.565474      12.068224       2.356930      -0.794899       6.888492       0.913059      12.739707           0.002225
           24              C       1.969180       2.387500       9.793322       0.636758      24.275852 0.23765750E+03  0.48861430E+04                                 7.862015                            5.552744      -0.255933       1.979656                    0.999188      22.128277      62.864043       0.612345       0.486514      -1.006463       0.014396      -0.020212       0.071771       0.075940      -0.026733       0.014367      -0.061641      -0.129470      -0.182264      -0.082709      -0.039572       0.122281              9.406647       7.350887       0.789919       0.416013       5.128003       2.810085      15.741051           0.016714
           25              C       2.495220       2.177265       6.117851       0.076813      32.187546 0.41605818E+03  0.97529627E+04                                 9.085516                            7.042530      -0.447968       1.865436                    0.998636      27.788790      81.900879       0.584506       0.447028      -1.037100      -0.012408       0.001927      -0.014876       0.019467      -0.012232      -0.010386      -0.006789      -0.012515       0.059685      -0.026970       0.003785       0.023184             10.099317      11.376195       2.333086      -0.397889       6.166415       0.949599      12.755342           0.001214
           26              C       0.498524       1.554136       8.072230      -0.104050      35.839213 0.55626698E+03  0.13832598E+05                                 9.305398                            7.804497       0.213547       2.026569                    0.999791      30.557208      88.735619       0.599857       0.410618      -1.073839       0.033967       0.002237      -0.002619       0.034141      -0.011999      -0.007950      -0.019135      -0.015944      -0.021943      -0.026988       0.002059       0.024928              9.874094      10.569741       2.050732       0.920822       6.594866       1.738386      12.457674           0.000820
           27              O      -2.092368      -2.289792      10.876443      -0.575171      37.128208 0.54687348E+03  0.13193821E+05                                 8.823345                            7.203548       0.382977       2.157038                    0.999297      27.912885      73.341521       0.713485       0.355826      -1.142291       0.104611       0.108432       0.008935       0.150933       0.025043      -0.038745       0.049036      -0.061255       0.067243      -0.080870       0.009732       0.071138              9.968365       8.674903       0.837105      -3.897724       6.396553      -1.799467      14.833639           0.000708
           28              O      -0.282257      -2.702719      10.195624      -0.580653      38.115760 0.58831370E+03  0.14482443E+05                                 9.031289                            7.545926       0.329306       2.137185                    0.998926      28.413156      75.877526       0.685529       0.362951      -1.134503      -0.058707       0.091828       0.013517       0.109825       0.029109       0.029342       0.048769      -0.072672      -0.149626      -0.073802      -0.019558       0.093360              9.987214      11.964425      -2.575223       3.575897       6.642099      -2.405626      11.355116          -0.009796
           29              O       2.496549       1.464007       1.025990      -0.576302      37.121515 0.54692940E+03  0.13195155E+05                                 8.820645                            7.202980       0.384175       2.157710                    0.999377      27.919301      73.351931       0.713672       0.355733      -1.142396      -0.105121       0.108881      -0.009379       0.151636      -0.023834      -0.037725      -0.049372      -0.061369       0.066153      -0.079437       0.008060       0.071378              9.962426       8.673890      -0.835452      -3.894137       6.393786       1.795550      14.819602           0.000675
           30              O       0.686438       1.051087       1.706809      -0.579276      38.098562 0.58806826E+03  0.14475324E+05                                 9.029644                            7.545443       0.332058       2.138006                    0.998823      28.405156      75.860758       0.685382       0.363056      -1.134387       0.059844       0.092567      -0.013288       0.111025      -0.028879       0.029895      -0.048210      -0.071492      -0.150207      -0.074015      -0.018682       0.092696              9.984083      11.963547       2.575515       3.573398       6.642617       2.402288      11.346087          -0.009620
           31              O       5.886399       6.043704       1.025990      -0.575194      37.126976 0.54690632E+03  0.13194809E+05                                 8.823068                            7.203747       0.382800       2.156948                    0.999298      27.914024      73.345013       0.713478       0.355824      -1.142293      -0.104598      -0.108476      -0.009003       0.150959       0.025065      -0.038838       0.049039      -0.061383       0.067160      -0.080976       0.009805       0.071171              9.967603       8.673724       0.836188      -3.897077       6.397026      -1.798562      14.832060           0.000714
           32              O       4.076288       6.456631       1.706809      -0.580651      38.108462 0.58825582E+03  0.14480437E+05                                 9.029440                            7.545117       0.329261       2.137137                    0.998933      28.412010      75.869091       0.685636       0.362908      -1.134554       0.058651      -0.092023      -0.013579       0.109966       0.029121       0.029420       0.048687      -0.072621      -0.149828      -0.073854      -0.019485       0.093339              9.984524      11.964514      -2.576820       3.576874       6.643958      -2.403563      11.345099          -0.009774
           33              O       1.297482       2.289905      10.876443      -0.575742      37.141375 0.54715337E+03  0.13202767E+05                                 8.826157                            7.206223       0.375119       2.154826                    0.999360      27.922623      73.382357       0.713202       0.355908      -1.142182       0.104736      -0.109116       0.009036       0.151518      -0.023925      -0.037876      -0.049462      -0.061513       0.066159      -0.079676       0.008167       0.071509              9.969537       8.681738      -0.841031      -3.911715       6.400624       1.791430      14.826250           0.000450
           34              O       3.107593       2.702825      10.195624      -0.579616      38.141721 0.58875517E+03  0.14496736E+05                                 9.037536                            7.550220       0.330903       2.137451                    0.998821      28.416952      75.908738       0.685101       0.363091      -1.134338      -0.059827      -0.092494       0.013533       0.110984      -0.028810       0.030080      -0.048332      -0.071589      -0.150687      -0.074311      -0.018546       0.092857              9.997148      11.973024       2.577650       3.580281       6.650248       2.408058      11.368172          -0.009676
           35              O       1.694925       6.599268       0.000000      -0.890115      52.702350 0.10391275E+04  0.29235657E+05                                11.027100                            9.925046       0.228560       2.013379                    0.999487      34.780320      96.531939       0.612399       0.355490      -1.150309      -0.000682      -0.221657      -0.000076       0.221658      -0.000377       0.037713      -0.000055      -0.205240       0.131567      -0.132608       0.051915       0.080694             11.821625      17.486259       0.000877      -0.034649       8.919196      -0.003371       9.059420          -0.114627
           36              O       5.084775       0.908432       0.000000      -0.890495      52.700317 0.10388881E+04  0.29226432E+05                                11.025372                            9.922592       0.231425       2.014183                    0.999496      34.781051      96.521182       0.612613       0.355396      -1.150417       0.000828       0.221449      -0.000211       0.221451      -0.000358       0.037733      -0.000102      -0.205043       0.131661      -0.132536       0.051956       0.080580             11.820826      17.482007      -0.002002      -0.042120       8.916188      -0.000222       9.064283          -0.114471
           37              H       0.507886       4.784135       7.817875       0.130525       1.452525 0.12393800E+02  0.13724334E+03                                 2.173628                            2.093420      -1.699487       2.043900                    0.990658       4.565588      14.070505       0.417138       1.325988      -0.694989       0.050036      -0.014052       0.024575       0.057489      -0.007370       0.007368       0.000884       0.025659      -0.008101      -0.014208      -0.004212       0.018420              2.196380       2.669518      -0.356148       0.257752       1.932516      -0.154709       1.987106          -0.000262
           38              H       1.168207       4.701801       5.610093       0.107681       1.451509 0.12125165E+02  0.13357883E+03                                 2.172980                            2.068371      -1.638709       2.057780                    0.990126       4.674267      14.383785       0.420199       1.323124      -0.695136       0.046225      -0.019916       0.014267       0.052315      -0.010571      -0.002137      -0.003114       0.027855       0.016122      -0.020679       0.005765       0.014914              2.225427       2.829305      -0.393803       0.283106       2.037078      -0.116636       1.809898          -0.000032
           39              H       3.103706      -1.408211       8.886237       0.142897       1.399343 0.11653231E+02  0.12544353E+03                                 2.048826                            1.979546      -1.203534       2.288213                    0.995260       3.925536      11.436483       0.451220       1.261003      -0.712901      -0.042652       0.009975       0.047195       0.064390      -0.006058      -0.012944       0.005928       0.030380       0.023661      -0.020796      -0.003474       0.024270              2.054084       2.210305      -0.117177      -0.446337       1.762867       0.035748       2.189081          -0.000323
           40              H      -0.103705       1.030340       4.084558       0.130740       1.450906 0.12379541E+02  0.13705364E+03                                 2.172581                            2.092698      -1.700447       2.043689                    0.990712       4.563555      14.065172       0.417042       1.326600      -0.694870      -0.049808      -0.013875      -0.024445       0.057191       0.007377       0.007479      -0.000956       0.025724      -0.008232      -0.014273      -0.004246       0.018519              2.195113       2.668082       0.355747       0.257360       1.931557       0.154669       1.985699          -0.000263
           41              H      -0.764026       0.948030       6.292340       0.107230       1.447276 0.12088157E+02  0.13304764E+03                                 2.167369                            2.064177      -1.633404       2.060305                    0.990212       4.668289      14.351060       0.421011       1.321798      -0.695424      -0.046328      -0.019655      -0.014855       0.052472       0.010777      -0.002173       0.003063       0.027771       0.015534      -0.020668       0.005562       0.015106              2.219145       2.819280       0.391443       0.281220       2.030924       0.116198       1.807230          -0.000031
           42              H       4.080175       2.345609       3.016196       0.142611       1.395241 0.11609639E+02  0.12482553E+03                                 2.042856                            1.974317      -1.198961       2.290179                    0.995222       3.917400      11.396529       0.452455       1.259060      -0.713357       0.043125       0.009820      -0.047337       0.064784       0.006090      -0.012734      -0.005964       0.030191       0.023664      -0.020733      -0.003307       0.024040              2.047767       2.203115       0.116857      -0.443804       1.758469      -0.035658       2.181717          -0.000321
           43              H       3.286145      -1.030223       4.084558       0.131140       1.450024 0.12365956E+02  0.13686638E+03                                 2.171983                            2.091771      -1.701969       2.043593                    0.990539       4.559290      14.050371       0.417066       1.326880      -0.694829      -0.050245       0.013993      -0.024329       0.057553      -0.007390       0.007374       0.000829       0.025619      -0.008389      -0.014141      -0.004316       0.018457              2.194543       2.670015      -0.357573       0.261224       1.933674      -0.155118       1.979940          -0.000263
           44              H       2.605130      -0.947251       6.350781       0.109593       1.437612 0.11962505E+02  0.13132041E+03                                 2.159167                            2.054656      -1.630880       2.064066                    0.989909       4.634564      14.228483       0.421608       1.323389      -0.695219      -0.048431       0.019766      -0.007449       0.052837      -0.011262      -0.003249      -0.002707       0.029436       0.013836      -0.021342       0.004698       0.016644              2.212308       2.837092      -0.394413       0.256407       2.028333      -0.104053       1.771498          -0.000029
           45              H       0.690325       5.162123       3.016196       0.142923       1.398208 0.11633193E+02  0.12515707E+03                                 2.046675                            1.976988      -1.198412       2.290357                    0.995368       3.921398      11.416165       0.451865       1.259913      -0.713151       0.042824      -0.010023      -0.047179       0.064500      -0.006059      -0.012941       0.005913       0.030423       0.023768      -0.020829      -0.003450       0.024279              2.052072       2.208318      -0.117157      -0.447569       1.762141       0.036488       2.185757          -0.000322
           46              H       3.897736       2.723572       7.817875       0.131637       1.444481 0.12305299E+02  0.13605937E+03                                 2.168295                            2.088069      -1.706047       2.042099                    0.990574       4.558219      14.050754       0.416909       1.328706      -0.694429       0.049994       0.014010       0.024018       0.057206       0.007469       0.007390      -0.000887       0.025661      -0.008398      -0.014230      -0.004278       0.018508              2.191206       2.666171       0.355192       0.260694       1.930519       0.154563       1.976927          -0.000264
           47              H       4.578751       2.806595       5.551652       0.107543       1.443739 0.12020516E+02  0.13206124E+03                                 2.161529                            2.056643      -1.619747       2.067714                    0.990024       4.639658      14.230125       0.422501       1.319551      -0.696018       0.049556       0.019946       0.007468       0.053939       0.011110      -0.003172       0.002840       0.029265       0.014569      -0.021327       0.004986       0.016341              2.214869       2.841053       0.395355       0.256985       2.030520       0.104164       1.773034          -0.000029
           48              H      -0.326851       1.391035       8.841484       0.142861       1.387462 0.11529390E+02  0.12376724E+03                                 2.037243                            1.969074      -1.187564       2.296968                    0.995028       3.906352      11.361211       0.452437       1.261098      -0.712957      -0.047641      -0.011353       0.041837       0.064412       0.007178      -0.012423      -0.005483       0.032111       0.021666      -0.021521      -0.002858       0.024379              2.042439       2.237556       0.127122      -0.445988       1.760626      -0.045538       2.129133          -0.000289

******************************************************
Auxiliary information for the entire system
The total spin magnetic moment of the unit cell is   1.997609
The total net atomic charge of the unit cell is   0.000004
Accuracy of reproducing the electrostatic potential in the unit cell:
  The inner radius (bohr) =    5.0000
  The outer radius (bohr) =   12.0000
  Valid grid points have density less than (e/(bohr^3)) =    0.0001
  The number of valid grid points were=          789
  The rms potential error without charges in kcal/mol is=      2.74487
  The rms potential error with partial charges in kcal/mol is=      1.01970
  The RRMSE value at monopole order=      0.37149
  The rms potential error with partial charges and cloud penetration in kcal/mol is=      1.02167
  The RRMSE value at monopole order with cloud penetration is=      0.37221
  The rms potential error with partial charges and atomic dipoles in kcal/mol is=      0.23458
  The RRMSE value at dipole order=      0.08546
  The rms potential error with partial charges, atomic dipoles and cloud penetration in kcal/mol is=      0.22717
  The RRMSE value at dipole order with cloud penetration=      0.08276

******************************************************
The electron densities and ab initio electrostatic potential were computed in VASP using the PBE functional and
projector augmented wave method. See the main text of the journal article for a description of computational details.
The atomic charges, dipoles, and quadrupoles were computed with the DDEC6 method as described in
(a) T. A. Manz and N. Gabaldon Limas, RSC Adv. 6 (2016) 47771-47801 DOI: 10.1039/c6ra04656h
(b) N. Gabaldon Limas and T. A. Manz, RSC Adv. 8 (2018) 2678-2707 DOI: 10.1039/c7ra11829e.
For each atom in the material, the electron cloud parameters were fit to the spherically averaged atom-in-material
electron density using radial positions for which this density was between 10^-4 and 10^-2 electrons per cubic bohr.
The polarizabilities, dispersion coefficients, and quantum Drude oscillator (QDO) parameters were fit using the MCLF method.
The magnetic structure of the system was optimized in VASP from the default ferromagnetic initial guess using spin polarization.
The atomic spin moments (ASMs) were computed on this optimized magnetic structure using the DDEC6 partition as inputs
to the method of T. A. Manz and D. S. Sholl, J. Chem. Theory Comput. 7 (2011) 4146-4164 DOI: 10.1021/ct200539n.
The RMSE and RRMSE were computed using a uniform grid with Ewald summation.
