# Supplementary material for: A collection of forcefield precursors for metal–organic frameworks
Source: RSC Adv. 2019 Nov 13;9(63):36492–507. doi: 10.1039/c9ra07327b (PMC9075174; doi:10.1039/c9ra07327b)
Supplement: RA-009-C9RA07327B-s5212 [file RA-009-C9RA07327B-s5212.xyz]

  120
jmolscript: load "" {1 1 1} spacegroup "x,y,z" unitcell [{     10.095700     0.000000     0.000000 }, {     -3.522385    12.472769     0.000000 }, {      0.000000     0.000000    14.351800 }]
Cd     8.961671     0.754228    13.401280     1.007992
Cd     4.420687     5.482156     6.225380     1.007992
Cd    -2.388356    11.718541     0.950520     1.007992
Cd     2.152628     6.990613     8.126420     1.007992
H      5.763059     3.037119     9.875474     0.115159
H      1.835571     3.084516    10.666258     0.109809
H      4.317838     0.915501    12.941018     0.109211
H      7.619298     3.199265     2.699574     0.115159
H      1.451086     3.151869     3.490358     0.109809
H     -1.031180     5.320883     5.765118     0.109211
H      0.810256     9.435650     4.476326     0.115159
H      4.737744     9.388253     3.685542     0.109809
H      2.255477    11.557268     1.410782     0.109211
H     -1.045983     9.273504    11.652226     0.115159
H      5.122229     9.320900    10.861442     0.109809
H      7.604495     7.151886     8.586682     0.109211
H     -0.016878     3.663252     8.550802     0.306784
H     -0.374477     5.068933     8.513488     0.292274
H     -1.283864     5.050224    10.572971     0.158884
H      0.271048     4.849413    10.558619     0.160539
H     -0.677886     3.615856    10.748063     0.169703
H      7.888415     3.047097     8.780431     0.162279
H      8.182470     3.746820     7.408399     0.155012
H      7.513037     4.555055     8.573765     0.165715
H      3.303535     2.573132     1.374902     0.306784
H      3.661135     1.167451     1.337588     0.292274
H      4.570522     1.186160     3.397071     0.158884
H      3.015610     1.386972     3.382719     0.160539
H      3.964543     2.620529     3.572163     0.169703
H      5.493943     3.189287     1.604531     0.162279
H      5.199888     2.489565     0.232499     0.155012
H      5.869320     1.681329     1.397865     0.165715
H      6.590193     8.809517     5.800998     0.306784
H      6.947792     7.403836     5.838312     0.292274
H      7.857179     7.422545     3.778829     0.158884
H      6.302267     7.623356     3.793181     0.160539
H      7.251201     8.856913     3.603737     0.169703
H     -1.315100     9.425672     5.571369     0.162279
H     -1.609155     8.725949     6.943401     0.155012
H     -0.939722     7.917714     5.778035     0.165715
H      3.269780     9.899637    12.976898     0.306784
H      2.912180    11.305318    13.014212     0.292274
H      2.002793    11.286609    10.954729     0.158884
H      3.557705    11.085797    10.969081     0.160539
H      2.608772     9.852240    10.779637     0.169703
H      1.079372     9.283482    12.747269     0.162279
H      1.373427     9.983204    14.119301     0.155012
H      0.703995    10.791440    12.953935     0.165715
C      6.666581     1.571569    11.911994     0.575890
C      3.555869     4.207065     8.981356     0.600697
C      1.729487     1.408176    12.742963     0.593321
C      5.262039     1.937021    11.488616    -0.029661
C      5.044564     2.771449    10.402185    -0.132461
C      3.762552     3.214233    10.092186    -0.004119
C      2.693486     2.781427    10.862877    -0.135075
C      2.883870     1.907086    11.919744    -0.017449
C      4.179286     1.495485    12.227877    -0.164256
C      6.715777     4.664816     4.736094     0.575890
C     -0.269211     2.029320     1.805456     0.600698
C      1.557171     4.828209     5.567063     0.593321
C      8.120318     4.299363     4.312716    -0.029661
C      8.337793     3.464935     3.226285    -0.132461
C     -0.475895     3.022152     2.916286    -0.004119
C      0.593171     3.454957     3.686977    -0.135075
C      0.402788     4.329298     4.743844    -0.017449
C     -0.892629     4.740899     5.051977    -0.164256
C     -0.093266    10.901200     2.439806     0.575890
C      3.017446     8.265704     5.370444     0.600697
C      4.843828    11.064593     1.608837     0.593321
C      1.311276    10.535748     2.863184    -0.029661
C      1.528751     9.701320     3.949615    -0.132461
C      2.810763     9.258536     4.259614    -0.004119
C      3.879829     9.691342     3.488923    -0.135075
C      3.689445    10.565683     2.432056    -0.017449
C      2.394029    10.977284     2.123923    -0.164256
C     -0.142462     7.807953     9.615706     0.575890
C      6.842526    10.443449    12.546344     0.600697
C      5.016144     7.644560     8.784737     0.593321
C     -1.547003     8.173406    10.039084    -0.029661
C     -1.764478     9.007834    11.125515    -0.132461
C      7.049210     9.450617    11.435514    -0.004119
C      5.980144     9.017812    10.664823    -0.135074
C      6.170527     8.143471     9.607956    -0.017449
C      7.465944     7.731870     9.299823    -0.164256
C     -0.571783     4.462757    10.308898    -0.301212
C      8.150979     3.869053     8.359923    -0.291482
C      3.858440     1.773628     3.132998    -0.301212
C      5.231378     2.367332     1.184023    -0.291482
C      7.145098     8.010012     4.042902    -0.301212
C     -1.577664     8.603716     5.991876    -0.291482
C      2.714875    10.699141    11.218802    -0.301212
C      1.341937    10.105437    13.167776    -0.291482
O      6.785981     0.855632    12.937861    -0.592032
O      7.624267     1.976934    11.291996    -0.573691
O      4.351155     4.147196     8.012897    -0.566258
O      2.613265     5.024530     9.137073    -0.591865
O      0.566998     1.720868    12.368812    -0.566753
O      2.009173     0.710948    13.733094    -0.598595
O      6.596376     5.380753     5.761961    -0.592032
O      5.758091     4.259451     4.116096    -0.573691
O      9.031203     2.089189     0.836997    -0.566258
O      0.673392     1.211854     1.961173    -0.591865
O      2.719659     4.515517     5.192912    -0.566753
O      1.277485     5.525437     6.557194    -0.598595
O     -0.212666    11.617137     1.413939    -0.592032
O     -1.050952    10.495835     3.059804    -0.573691
O      2.222160     8.325573     6.338903    -0.566258
O      3.960050     7.448239     5.214727    -0.591865
O      6.006317    10.751901     1.982988    -0.566753
O      4.564142    11.761821     0.618706    -0.598595
O     -0.023061     7.092016     8.589839    -0.592032
O      0.815224     8.213318    10.235704    -0.573691
O     -2.457888    10.383580    13.514803    -0.566258
O      5.899923    11.260915    12.390627    -0.591865
O      3.853656     7.957252     9.158888    -0.566753
O      5.295830     6.947332     7.794606    -0.598595
N     -0.611733     4.268182     8.849320    -0.118362
N      3.898390     1.968203     1.673420    -0.118362
N      7.185048     8.204587     5.502480    -0.118362
N      2.674925    10.504566    12.678380    -0.118362

The following XYZ coordinates are in angstroms. Other properties are in atomic units.
The sperically averaged electron density of each atom fit to a function of the form exp(a - br)
eigen_1, eigen_2 and eigen_3 are the three eigenvalues of traceless quadrupole moment tensor
  atom number  atomic symbol              X              Y              Z     net charge C6 coefficient C8 coefficient C10 coefficient fluctuating dipole atomic polarizability isotropic forcefield polarizability              a              b squared Pearson coefficient          <r^3>          <r^4>         wp_QDO          m_QDO          q_QDO       dipole_x       dipole_y       dipole_z         dipole            Qxy            Qxz            Qyz     Q(x^2-y^2)  Q(3z^2 - R^2)        eigen_1        eigen_2        eigen_3 static polarizability      alpha(xx)      alpha(xy)      alpha(xz)      alpha(yy)      alpha(yz)      alpha(zz) atomic spin moment
            1             Cd       8.961671       0.754228      13.401280       1.007992     176.438324 0.43625915E+04  0.16587999E+06                                23.751208                           20.422349       0.583981       1.916033                    0.998257      76.253987     203.920233       0.449323       0.358507      -1.215795      -0.070774       0.027626      -0.030237       0.081771       0.016648      -0.063694       0.032876      -0.067813      -0.007772      -0.091963       0.030927       0.061037             27.515357      32.400507       0.835987       0.647830      23.814806       1.565113      26.330756           0.000001
            2             Cd       4.420687       5.482156       6.225380       1.007992     176.438341 0.43625910E+04  0.16587997E+06                                23.751210                           20.422347       0.583981       1.916033                    0.998257      76.253987     203.920234       0.449323       0.358507      -1.215795       0.070774      -0.027626      -0.030237       0.081771       0.016648       0.063694      -0.032876      -0.067813      -0.007772      -0.091963       0.030927       0.061037             27.515361      32.400518       0.835985      -0.647841      23.814798      -1.565114      26.330765           0.000001
            3             Cd      -2.388356      11.718541       0.950520       1.007992     176.438329 0.43625916E+04  0.16587999E+06                                23.751209                           20.422349       0.583981       1.916033                    0.998257      76.253988     203.920239       0.449323       0.358507      -1.215795       0.070774      -0.027626       0.030237       0.081771       0.016648      -0.063694       0.032876      -0.067813      -0.007772      -0.091963       0.030926       0.061037             27.515358      32.400509       0.835987       0.647830      23.814807       1.565113      26.330757           0.000001
            4             Cd       2.152628       6.990613       8.126420       1.007992     176.438347 0.43625912E+04  0.16587998E+06                                23.751210                           20.422348       0.583981       1.916033                    0.998257      76.253989     203.920241       0.449323       0.358507      -1.215795      -0.070774       0.027626       0.030237       0.081771       0.016648       0.063694      -0.032876      -0.067813      -0.007772      -0.091963       0.030927       0.061037             27.515361      32.400519       0.835985      -0.647841      23.814798      -1.565114      26.330766           0.000001
            5              H       5.763059       3.037119       9.875474       0.115159       1.078026 0.77427177E+01  0.75557642E+02                                 1.731522                            1.619730      -1.360378       2.230560                    0.994190       3.677046      10.336416       0.493967       1.270641      -0.708649       0.023949       0.008279      -0.020988       0.032902       0.002071      -0.008519      -0.003144      -0.000797       0.000631      -0.008729      -0.001093       0.009822              1.783900       2.081570       0.213105      -0.393430       1.510473      -0.329731       1.759659          -0.000001
            6              H       1.835571       3.084516      10.666258       0.109809       1.078643 0.76850694E+01  0.74770488E+02                                 1.722316                            1.605150      -1.333109       2.238587                    0.994180       3.693075      10.327696       0.500736       1.257229      -0.711335      -0.032004       0.010807      -0.005328       0.034197      -0.003725       0.006903      -0.000190       0.015142       0.005293      -0.009541      -0.002507       0.012048              1.779647       2.286038      -0.342010       0.201106       1.550167      -0.259888       1.502737          -0.000002
            7              H       4.317838       0.915501      12.941018       0.109211       1.028634 0.74691909E+01  0.73183364E+02                                 1.761949                            1.654880      -1.365551       2.221372                    0.993831       3.931202      11.554669       0.454650       1.374961      -0.685812       0.003295      -0.023467       0.026775       0.035756      -0.001938       0.002202      -0.011068      -0.006965       0.016978      -0.008204      -0.006704       0.014908              1.828621       1.641838      -0.111642       0.072029       1.818270      -0.418418       2.025754          -0.000000
            8              H       7.619298       3.199265       2.699574       0.115159       1.078026 0.77427152E+01  0.75557611E+02                                 1.731522                            1.619730      -1.360378       2.230560                    0.994190       3.677045      10.336412       0.493967       1.270641      -0.708649      -0.023949      -0.008279      -0.020988       0.032902       0.002071       0.008519       0.003144      -0.000797       0.000632      -0.008729      -0.001093       0.009822              1.783900       2.081570       0.213105       0.393431       1.510473       0.329731       1.759658          -0.000001
            9              H       1.451086       3.151869       3.490358       0.109809       1.078642 0.76850635E+01  0.74770419E+02                                 1.722316                            1.605149      -1.333109       2.238587                    0.994180       3.693074      10.327694       0.500736       1.257230      -0.711335       0.032004      -0.010807      -0.005328       0.034197      -0.003725      -0.006903       0.000190       0.015142       0.005293      -0.009541      -0.002507       0.012048              1.779647       2.286038      -0.342009      -0.201106       1.550166       0.259888       1.502737          -0.000002
           10              H      -1.031180       5.320883       5.765118       0.109211       1.028633 0.74691879E+01  0.73183332E+02                                 1.761949                            1.654880      -1.365551       2.221372                    0.993831       3.931202      11.554671       0.454649       1.374962      -0.685812      -0.003294       0.023467       0.026775       0.035756      -0.001938      -0.002202       0.011068      -0.006965       0.016978      -0.008204      -0.006704       0.014908              1.828620       1.641838      -0.111641      -0.072028       1.818269       0.418418       2.025754          -0.000000
           11              H       0.810256       9.435650       4.476326       0.115159       1.078026 0.77427170E+01  0.75557637E+02                                 1.731522                            1.619730      -1.360378       2.230560                    0.994190       3.677046      10.336417       0.493967       1.270642      -0.708648      -0.023949      -0.008279       0.020988       0.032902       0.002071      -0.008519      -0.003144      -0.000796       0.000631      -0.008729      -0.001093       0.009822              1.783901       2.081570       0.213105      -0.393430       1.510473      -0.329731       1.759659          -0.000001
           12              H       4.737744       9.388253       3.685542       0.109809       1.078643 0.76850681E+01  0.74770475E+02                                 1.722316                            1.605150      -1.333109       2.238587                    0.994180       3.693075      10.327698       0.500736       1.257230      -0.711335       0.032004      -0.010807       0.005328       0.034197      -0.003725       0.006903      -0.000190       0.015142       0.005293      -0.009541      -0.002507       0.012048              1.779648       2.286038      -0.342010       0.201106       1.550167      -0.259888       1.502737          -0.000002
           13              H       2.255477      11.557268       1.410782       0.109211       1.028634 0.74691900E+01  0.73183355E+02                                 1.761949                            1.654880      -1.365551       2.221372                    0.993831       3.931202      11.554670       0.454649       1.374962      -0.685812      -0.003294       0.023467      -0.026775       0.035756      -0.001938       0.002202      -0.011068      -0.006965       0.016978      -0.008204      -0.006704       0.014908              1.828621       1.641838      -0.111642       0.072029       1.818270      -0.418418       2.025754          -0.000000
           14              H      -1.045983       9.273504      11.652226       0.115159       1.078026 0.77427197E+01  0.75557660E+02                                 1.731522                            1.619730      -1.360378       2.230560                    0.994190       3.677046      10.336413       0.493968       1.270641      -0.708649       0.023949       0.008279       0.020988       0.032902       0.002071       0.008519       0.003144      -0.000797       0.000631      -0.008729      -0.001093       0.009822              1.783900       2.081570       0.213105       0.393431       1.510473       0.329731       1.759658          -0.000001
           15              H       5.122229       9.320900      10.861442       0.109809       1.078643 0.76850674E+01  0.74770464E+02                                 1.722316                            1.605150      -1.333109       2.238587                    0.994180       3.693075      10.327696       0.500736       1.257230      -0.711335      -0.032004       0.010807       0.005328       0.034197      -0.003725      -0.006903       0.000190       0.015142       0.005293      -0.009541      -0.002507       0.012048              1.779647       2.286038      -0.342009      -0.201106       1.550166       0.259888       1.502737          -0.000002
           16              H       7.604495       7.151886       8.586682       0.109211       1.028633 0.74691869E+01  0.73183322E+02                                 1.761949                            1.654880      -1.365551       2.221372                    0.993831       3.931202      11.554672       0.454649       1.374962      -0.685812       0.003295      -0.023467      -0.026775       0.035756      -0.001938      -0.002202       0.011068      -0.006965       0.016978      -0.008204      -0.006704       0.014908              1.828620       1.641838      -0.111641      -0.072028       1.818269       0.418418       2.025754          -0.000000
           17              H      -0.016878       3.663252       8.550802       0.306784       0.573355 0.37074147E+01  0.29989103E+02                                 1.164494                            1.149403      -0.942123       2.582114                    0.999524       2.226780       5.633535       0.566643       1.336302      -0.702260       0.023346      -0.033868      -0.013426       0.043271      -0.011765      -0.004535       0.008036      -0.010110      -0.013998      -0.010622      -0.008136       0.018758              1.166219       1.254835      -0.215777      -0.079101       1.183818       0.077150       1.060004          -0.000002
           18              H      -0.374477       5.068933       8.513488       0.292274       0.536175 0.34040435E+01  0.27883989E+02                                 1.239068                            1.195493      -1.163853       2.423881                    0.998849       2.862741       8.142465       0.474915       1.574456      -0.651560       0.004868       0.022725      -0.007836       0.024527       0.001143       0.001855      -0.004687       0.009576       0.008486      -0.008464       0.002854       0.005611              1.265143       1.086605       0.148395      -0.061523       1.542867      -0.190197       1.165955          -0.000000
           19              H      -1.283864       5.050224      10.572971       0.158884       0.970804 0.71667899E+01  0.67727529E+02                                 1.575188                            1.530234      -0.719765       2.560063                    0.999941       3.052909       8.099839       0.528985       1.225243      -0.724325      -0.014967       0.011430       0.014049       0.023495      -0.008772      -0.001121       0.005232       0.009061       0.039322      -0.016940       0.002168       0.014773              1.584595       1.732463      -0.377769      -0.134068       1.675391       0.095009       1.345932          -0.000002
           20              H       0.271048       4.849413      10.558619       0.160539       1.032732 0.75860297E+01  0.73058106E+02                                 1.669221                            1.594941      -0.861723       2.493668                    0.999176       3.177390       8.641837       0.505762       1.257494      -0.716261       0.020459       0.009875       0.014171       0.026775       0.008001       0.004890       0.005506       0.008737       0.035475      -0.015234      -0.000638       0.015872              1.694522       2.157081       0.251002       0.220228       1.527067       0.033850       1.399419          -0.000002
           21              H      -0.677886       3.615856      10.748063       0.169703       0.876012 0.59337260E+01  0.54083686E+02                                 1.519259                            1.424484      -0.973241       2.445180                    0.998656       3.163423       8.545548       0.524021       1.282387      -0.708250      -0.003299      -0.022009       0.015242       0.026974       0.001566      -0.001749       0.004397      -0.023108       0.035769      -0.017765       0.003567       0.014198              1.572065       1.319937       0.096596      -0.027278       1.919040      -0.476609       1.477218          -0.000002
           22              H       7.888415       3.047097       8.780431       0.162279       0.949122 0.66197312E+01  0.60918377E+02                                 1.506742                            1.432195      -0.751592       2.541432                    0.999984       2.961555       7.585875       0.572800       1.161970      -0.738927      -0.010175      -0.019478       0.008413       0.023531       0.004419       0.008481      -0.002396       0.005063      -0.032741      -0.014994       0.002564       0.012430              1.542148       1.363844       0.270908      -0.155834       1.800380      -0.381130       1.462219          -0.000002
           23              H       8.182470       3.746820       7.408399       0.155012       0.960245 0.67372538E+01  0.62707986E+02                                 1.554789                            1.472555      -0.857049       2.485917                    0.999527       3.104548       8.181244       0.545224       1.206956      -0.726869      -0.006145      -0.002957      -0.022087       0.023116       0.006116       0.003921       0.005808       0.015547       0.010902      -0.012886       0.000758       0.012128              1.594222       1.263621       0.015711      -0.021947       1.225337       0.033158       2.293709          -0.000001
           24              H       7.513037       4.555055       8.573765       0.165715       0.842337 0.60851649E+01  0.56223073E+02                                 1.528209                            1.484433      -0.838232       2.513011                    0.999212       3.214341       8.953069       0.488185       1.357938      -0.693113      -0.020146       0.015409       0.001533       0.025409      -0.004157       0.001237       0.006735       0.006432      -0.032553      -0.014047       0.003170       0.010877              1.542903       1.677363      -0.338100      -0.087631       1.648456       0.068604       1.302891          -0.000001
           25              H       3.303535       2.573132       1.374902       0.306784       0.573355 0.37074151E+01  0.29989102E+02                                 1.164493                            1.149402      -0.942123       2.582114                    0.999524       2.226781       5.633534       0.566644       1.336299      -0.702260      -0.023346       0.033868      -0.013426       0.043271      -0.011765       0.004535      -0.008036      -0.010110      -0.013998      -0.010622      -0.008136       0.018758              1.166218       1.254834      -0.215777       0.079102       1.183817      -0.077150       1.060003          -0.000002
           26              H       3.661135       1.167451       1.337588       0.292274       0.536175 0.34040452E+01  0.27884006E+02                                 1.239068                            1.195494      -1.163853       2.423881                    0.998849       2.862741       8.142465       0.474915       1.574456      -0.651560      -0.004868      -0.022725      -0.007836       0.024527       0.001143      -0.001855       0.004687       0.009576       0.008486      -0.008464       0.002854       0.005611              1.265143       1.086605       0.148395       0.061523       1.542868       0.190197       1.165955           0.000000
           27              H       4.570522       1.186160       3.397071       0.158884       0.970805 0.71668021E+01  0.67727679E+02                                 1.575190                            1.530236      -0.719765       2.560063                    0.999941       3.052910       8.099846       0.528984       1.225244      -0.724325       0.014967      -0.011430       0.014049       0.023495      -0.008772       0.001121      -0.005232       0.009061       0.039321      -0.016940       0.002168       0.014773              1.584597       1.732466      -0.377770       0.134069       1.675393      -0.095009       1.345934          -0.000002
           28              H       3.015610       1.386972       3.382719       0.160539       1.032732 0.75860296E+01  0.73058121E+02                                 1.669222                            1.594942      -0.861723       2.493668                    0.999176       3.177391       8.641847       0.505761       1.257496      -0.716261      -0.020459      -0.009875       0.014171       0.026775       0.008001      -0.004890      -0.005506       0.008737       0.035475      -0.015234      -0.000638       0.015872              1.694524       2.157083       0.251002      -0.220228       1.527068      -0.033850       1.399420          -0.000002
           29              H       3.964543       2.620529       3.572163       0.169703       0.876012 0.59337248E+01  0.54083676E+02                                 1.519259                            1.424484      -0.973240       2.445181                    0.998656       3.163423       8.545550       0.524020       1.282387      -0.708250       0.003299       0.022009       0.015242       0.026974       0.001566       0.001749      -0.004397      -0.023108       0.035769      -0.017765       0.003567       0.014198              1.572066       1.319938       0.096596       0.027278       1.919041       0.476609       1.477219          -0.000002
           30              H       5.493943       3.189287       1.604531       0.162279       0.949121 0.66197238E+01  0.60918289E+02                                 1.506741                            1.432194      -0.751592       2.541432                    0.999984       2.961554       7.585870       0.572800       1.161970      -0.738927       0.010175       0.019478       0.008413       0.023531       0.004419      -0.008481       0.002396       0.005063      -0.032741      -0.014994       0.002564       0.012430              1.542147       1.363843       0.270908       0.155834       1.800378       0.381129       1.462218          -0.000002
           31              H       5.199888       2.489565       0.232499       0.155012       0.960245 0.67372538E+01  0.62707982E+02                                 1.554789                            1.472555      -0.857050       2.485917                    0.999527       3.104548       8.181242       0.545224       1.206956      -0.726869       0.006145       0.002957      -0.022087       0.023116       0.006116      -0.003921      -0.005808       0.015547       0.010902      -0.012886       0.000758       0.012128              1.594222       1.263621       0.015711       0.021947       1.225337      -0.033158       2.293708          -0.000001
           32              H       5.869320       1.681329       1.397865       0.165715       0.842337 0.60851642E+01  0.56223065E+02                                 1.528209                            1.484433      -0.838231       2.513012                    0.999212       3.214340       8.953066       0.488184       1.357938      -0.693113       0.020146      -0.015409       0.001533       0.025409      -0.004157      -0.001237      -0.006735       0.006432      -0.032553      -0.014047       0.003170       0.010877              1.542903       1.677362      -0.338100       0.087631       1.648456      -0.068604       1.302891          -0.000001
           33              H       6.590193       8.809517       5.800998       0.306784       0.573355 0.37074146E+01  0.29989101E+02                                 1.164494                            1.149402      -0.942123       2.582114                    0.999524       2.226780       5.633534       0.566643       1.336301      -0.702260      -0.023346       0.033868       0.013426       0.043271      -0.011765      -0.004535       0.008036      -0.010110      -0.013998      -0.010622      -0.008136       0.018758              1.166219       1.254835      -0.215777      -0.079101       1.183818       0.077150       1.060003          -0.000002
           34              H       6.947792       7.403836       5.838312       0.292274       0.536175 0.34040435E+01  0.27883990E+02                                 1.239068                            1.195493      -1.163853       2.423881                    0.998849       2.862741       8.142465       0.474915       1.574456      -0.651560      -0.004868      -0.022725       0.007836       0.024527       0.001143       0.001855      -0.004687       0.009576       0.008486      -0.008464       0.002854       0.005611              1.265143       1.086605       0.148395      -0.061523       1.542867      -0.190197       1.165955           0.000000
           35              H       7.857179       7.422545       3.778829       0.158884       0.970804 0.71667901E+01  0.67727534E+02                                 1.575188                            1.530234      -0.719765       2.560063                    0.999941       3.052909       8.099840       0.528985       1.225243      -0.724325       0.014967      -0.011430      -0.014049       0.023495      -0.008772      -0.001121       0.005232       0.009061       0.039322      -0.016940       0.002168       0.014773              1.584596       1.732463      -0.377769      -0.134068       1.675391       0.095009       1.345932          -0.000002
           36              H       6.302267       7.623356       3.793181       0.160539       1.032732 0.75860311E+01  0.73058129E+02                                 1.669222                            1.594941      -0.861723       2.493668                    0.999176       3.177390       8.641840       0.505762       1.257495      -0.716261      -0.020459      -0.009875      -0.014171       0.026775       0.008001       0.004890       0.005506       0.008737       0.035475      -0.015234      -0.000638       0.015872              1.694523       2.157082       0.251002       0.220228       1.527067       0.033850       1.399420          -0.000003
           37              H       7.251201       8.856913       3.603737       0.169703       0.876011 0.59337214E+01  0.54083640E+02                                 1.519259                            1.424484      -0.973240       2.445181                    0.998656       3.163422       8.545548       0.524020       1.282388      -0.708250       0.003299       0.022009      -0.015242       0.026974       0.001566      -0.001749       0.004397      -0.023108       0.035769      -0.017765       0.003567       0.014198              1.572065       1.319937       0.096596      -0.027278       1.919041      -0.476609       1.477218          -0.000002
           38              H      -1.315100       9.425672       5.571369       0.162279       0.949121 0.66197293E+01  0.60918358E+02                                 1.506742                            1.432195      -0.751592       2.541432                    0.999984       2.961555       7.585876       0.572800       1.161971      -0.738927       0.010175       0.019478      -0.008413       0.023531       0.004419       0.008481      -0.002396       0.005063      -0.032741      -0.014994       0.002564       0.012430              1.542148       1.363844       0.270908      -0.155834       1.800380      -0.381129       1.462219          -0.000002
           39              H      -1.609155       8.725949       6.943401       0.155012       0.960245 0.67372589E+01  0.62708045E+02                                 1.554790                            1.472556      -0.857049       2.485917                    0.999527       3.104548       8.181245       0.545223       1.206957      -0.726869       0.006145       0.002957       0.022087       0.023116       0.006116       0.003921       0.005808       0.015547       0.010902      -0.012886       0.000758       0.012128              1.594223       1.263622       0.015711      -0.021947       1.225338       0.033158       2.293710          -0.000001
           40              H      -0.939722       7.917714       5.778035       0.165715       0.842337 0.60851638E+01  0.56223061E+02                                 1.528209                            1.484432      -0.838232       2.513011                    0.999212       3.214341       8.953069       0.488185       1.357938      -0.693113       0.020146      -0.015409      -0.001533       0.025409      -0.004157       0.001237       0.006735       0.006432      -0.032553      -0.014047       0.003170       0.010877              1.542903       1.677363      -0.338100      -0.087630       1.648456       0.068603       1.302891          -0.000001
           41              H       3.269780       9.899637      12.976898       0.306784       0.573355 0.37074152E+01  0.29989105E+02                                 1.164494                            1.149402      -0.942123       2.582114                    0.999524       2.226781       5.633535       0.566643       1.336300      -0.702260       0.023346      -0.033868       0.013426       0.043271      -0.011765       0.004535      -0.008036      -0.010110      -0.013998      -0.010622      -0.008136       0.018758              1.166218       1.254834      -0.215777       0.079102       1.183817      -0.077150       1.060003          -0.000002
           42              H       2.912180      11.305318      13.014212       0.292274       0.536175 0.34040459E+01  0.27884013E+02                                 1.239068                            1.195494      -1.163853       2.423881                    0.998849       2.862741       8.142464       0.474915       1.574455      -0.651560       0.004868       0.022725       0.007836       0.024527       0.001143      -0.001855       0.004687       0.009576       0.008485      -0.008464       0.002854       0.005611              1.265143       1.086605       0.148395       0.061523       1.542868       0.190197       1.165955          -0.000000
           43              H       2.002793      11.286609      10.954729       0.158884       0.970805 0.71668019E+01  0.67727675E+02                                 1.575189                            1.530236      -0.719765       2.560063                    0.999941       3.052910       8.099845       0.528984       1.225244      -0.724325      -0.014967       0.011430      -0.014049       0.023495      -0.008772       0.001121      -0.005232       0.009061       0.039321      -0.016940       0.002168       0.014773              1.584597       1.732465      -0.377770       0.134069       1.675393      -0.095009       1.345933          -0.000002
           44              H       3.557705      11.085797      10.969081       0.160539       1.032732 0.75860296E+01  0.73058119E+02                                 1.669222                            1.594942      -0.861723       2.493668                    0.999176       3.177391       8.641846       0.505761       1.257495      -0.716261       0.020459       0.009875      -0.014171       0.026775       0.008001      -0.004890      -0.005506       0.008737       0.035475      -0.015234      -0.000638       0.015872              1.694524       2.157082       0.251002      -0.220228       1.527068      -0.033850       1.399420          -0.000002
           45              H       2.608772       9.852240      10.779637       0.169703       0.876012 0.59337254E+01  0.54083681E+02                                 1.519259                            1.424484      -0.973240       2.445181                    0.998656       3.163423       8.545549       0.524020       1.282387      -0.708250      -0.003299      -0.022009      -0.015242       0.026974       0.001566       0.001749      -0.004397      -0.023108       0.035769      -0.017765       0.003567       0.014198              1.572065       1.319937       0.096596       0.027278       1.919040       0.476609       1.477218          -0.000002
           46              H       1.079372       9.283482      12.747269       0.162279       0.949120 0.66197199E+01  0.60918241E+02                                 1.506740                            1.432193      -0.751592       2.541432                    0.999984       2.961554       7.585868       0.572801       1.161969      -0.738927      -0.010175      -0.019478      -0.008413       0.023531       0.004419      -0.008481       0.002396       0.005063      -0.032741      -0.014994       0.002564       0.012430              1.542146       1.363842       0.270908       0.155834       1.800377       0.381129       1.462217          -0.000002
           47              H       1.373427       9.983204      14.119301       0.155012       0.960245 0.67372588E+01  0.62708041E+02                                 1.554790                            1.472556      -0.857050       2.485917                    0.999527       3.104548       8.181243       0.545224       1.206956      -0.726869      -0.006145      -0.002957       0.022087       0.023116       0.006116      -0.003921      -0.005808       0.015547       0.010902      -0.012886       0.000758       0.012128              1.594223       1.263621       0.015711       0.021947       1.225337      -0.033158       2.293709          -0.000001
           48              H       0.703995      10.791440      12.953935       0.165715       0.842337 0.60851643E+01  0.56223066E+02                                 1.528209                            1.484433      -0.838231       2.513012                    0.999212       3.214340       8.953066       0.488184       1.357938      -0.693113      -0.020146       0.015409      -0.001533       0.025409      -0.004157      -0.001237      -0.006735       0.006432      -0.032553      -0.014047       0.003170       0.010877              1.542903       1.677362      -0.338100       0.087630       1.648456      -0.068603       1.302891          -0.000001
           49              C       6.666581       1.571569      11.911994       0.575890      23.850350 0.24695673E+03  0.50896107E+04                                 7.551886                            5.520989      -0.018027       2.041503                    0.999551      22.500436      62.515016       0.642093       0.462854      -1.026429       0.050396      -0.009397       0.030887       0.059851       0.002995       0.000214       0.064938      -0.118147       0.027967      -0.063865      -0.036783       0.100648              8.997680      12.340056      -1.099006       1.032200       6.771887      -3.115321       7.881098           0.000001
           50              C       3.555869       4.207065       8.981356       0.600697      24.116634 0.25358462E+03  0.52662532E+04                                 7.718010                            5.651920      -0.068518       2.033369                    0.999449      22.355831      62.557278       0.624348       0.472390      -1.020176      -0.004687       0.046514      -0.041181       0.062301       0.072301       0.047891       0.055642       0.032088      -0.089017      -0.073926      -0.049270       0.123195              9.395448       7.739149      -2.172439      -0.691918       9.502725      -4.663384      10.944471           0.000000
           51              C       1.729487       1.408176      12.742963       0.593321      23.600667 0.24746462E+03  0.51070135E+04                                 7.534250                            5.547174       0.012959       2.056813                    0.999522      22.366490      62.357052       0.636488       0.466296      -1.023664      -0.048955      -0.027209       0.027113       0.062226      -0.009546       0.013080       0.077361      -0.127009      -0.015431      -0.074279      -0.041357       0.115636              8.922142      11.629556       1.052516      -1.670986       6.324835      -3.191478       8.812034           0.000000
           52              C       5.262039       1.937021      11.488616      -0.029661      40.007699 0.44211361E+03  0.10352358E+05                                10.025087                            6.924362       0.020427       2.004442                    0.999435      27.419474      76.584140       0.643197       0.406684      -1.079350      -0.041006       0.021502      -0.015805       0.048925       0.005748      -0.003525       0.000394      -0.004066       0.014450      -0.009204       0.002702       0.006502             12.564348      17.005907      -2.448999       1.797237       9.338660      -5.244193      11.348477          -0.000002
           53              C       5.044564       2.771449      10.402185      -0.132461      37.636773 0.45796302E+03  0.10958756E+05                                 9.909569                            7.260818      -0.164147       1.910458                    0.999475      30.397070      89.520121       0.592930       0.431690      -1.049741      -0.020374      -0.007336       0.013557       0.025548       0.021658      -0.020760       0.035054      -0.041864      -0.004057      -0.053332       0.005806       0.047525             11.850024      13.125599      -2.721977       1.981125      10.239790      -6.234213      12.184684          -0.000004
           54              C       3.762552       3.214233      10.092186      -0.004119      39.714059 0.42494364E+03  0.98475577E+04                                10.023310                            6.793717      -0.024250       1.998526                    0.999191      26.845494      74.476467       0.648924       0.407300      -1.079457       0.006310      -0.024604       0.035439       0.043602      -0.003920      -0.010721       0.020618      -0.013607       0.001669      -0.020131      -0.007197       0.027328             12.963365      12.132475      -1.547782       0.477948      12.325941      -8.381573      14.431679          -0.000004
           55              C       2.693486       2.781427      10.862877      -0.135075      38.054274 0.45657721E+03  0.10912975E+05                                 9.969040                            7.241778      -0.148952       1.914473                    0.999492      30.382510      89.309352       0.594935       0.430732      -1.050742       0.017546      -0.007113       0.010686       0.021740      -0.007236       0.020571       0.043324      -0.007879      -0.046341      -0.054772       0.010151       0.044620             11.990325      11.868674       0.494441      -1.729609      10.756619      -7.064815      13.345683          -0.000008
           56              C       2.883870       1.907086      11.919744      -0.017449      39.769763 0.42877363E+03  0.99573283E+04                                 9.987150                            6.807083       0.027005       2.010040                    0.999224      27.054470      75.103554       0.650828       0.405252      -1.080959       0.033919       0.007860      -0.030423       0.046237      -0.005212       0.008239       0.003656      -0.012002      -0.018378      -0.014531       0.003495       0.011035             12.625172      15.685894       1.263230      -2.934487       9.648021      -5.994106      12.541602          -0.000004
           57              C       4.179286       1.495485      12.227877      -0.164256      38.277195 0.49334421E+03  0.12034606E+05                                 9.995866                            7.520287      -0.162331       1.899194                    0.999569      31.365502      93.454936       0.584082       0.429883      -1.050186      -0.011237       0.012349      -0.025726       0.030669       0.010013       0.012699       0.001167      -0.067263       0.048850      -0.045716       0.017824       0.027892             11.660984      17.040932      -0.533384      -1.056194       8.056843      -3.525804       9.885176          -0.000001
           58              C       6.715777       4.664816       4.736094       0.575890      23.850353 0.24695668E+03  0.50896094E+04                                 7.551886                            5.520989      -0.018027       2.041503                    0.999551      22.500436      62.515018       0.642093       0.462854      -1.026429      -0.050396       0.009397       0.030888       0.059851       0.002995      -0.000214      -0.064938      -0.118148       0.027967      -0.063865      -0.036783       0.100648              8.997683      12.340060      -1.099015      -1.032207       6.771890       3.115323       7.881099           0.000001
           59              C      -0.269211       2.029320       1.805456       0.600698      24.116631 0.25358461E+03  0.52662528E+04                                 7.718008                            5.651919      -0.068518       2.033369                    0.999449      22.355829      62.557265       0.624348       0.472390      -1.020176       0.004687      -0.046514      -0.041181       0.062301       0.072301      -0.047891      -0.055642       0.032088      -0.089017      -0.073926      -0.049270       0.123195              9.395446       7.739145      -2.172443       0.691914       9.502727       4.663383      10.944467           0.000000
           60              C       1.557171       4.828209       5.567063       0.593321      23.600655 0.24746445E+03  0.51070093E+04                                 7.534248                            5.547172       0.012959       2.056813                    0.999522      22.366490      62.357055       0.636488       0.466296      -1.023664       0.048955       0.027209       0.027113       0.062226      -0.009546      -0.013080      -0.077361      -0.127009      -0.015431      -0.074279      -0.041357       0.115636              8.922138      11.629549       1.052515       1.670981       6.324836       3.191478       8.812031           0.000000
           61              C       8.120318       4.299363       4.312716      -0.029661      40.007708 0.44211355E+03  0.10352356E+05                                10.025089                            6.924362       0.020426       2.004442                    0.999435      27.419476      76.584151       0.643197       0.406684      -1.079350       0.041006      -0.021502      -0.015805       0.048925       0.005748       0.003525      -0.000394      -0.004066       0.014450      -0.009204       0.002702       0.006502             12.564352      17.005912      -2.449006      -1.797243       9.338664       5.244195      11.348480          -0.000003
           62              C       8.337793       3.464935       3.226285      -0.132461      37.636768 0.45796282E+03  0.10958749E+05                                 9.909567                            7.260815      -0.164147       1.910458                    0.999475      30.397067      89.520096       0.592930       0.431690      -1.049741       0.020374       0.007336       0.013557       0.025548       0.021658       0.020760      -0.035054      -0.041864      -0.004057      -0.053332       0.005806       0.047525             11.850022      13.125601      -2.721977      -1.981126      10.239785       6.234210      12.184679          -0.000004
           63              C      -0.475895       3.022152       2.916286      -0.004119      39.714044 0.42494341E+03  0.98475508E+04                                10.023307                            6.793715      -0.024250       1.998526                    0.999191      26.845491      74.476447       0.648925       0.407300      -1.079457      -0.006310       0.024604       0.035439       0.043602      -0.003920       0.010721      -0.020618      -0.013607       0.001669      -0.020131      -0.007197       0.027328             12.963359      12.132480      -1.547783      -0.477950      12.325928       8.381563      14.431668          -0.000004
           64              C       0.593171       3.454957       3.686977      -0.135075      38.054252 0.45657688E+03  0.10912965E+05                                 9.969035                            7.241775      -0.148952       1.914473                    0.999492      30.382508      89.309340       0.594936       0.430732      -1.050742      -0.017546       0.007113       0.010686       0.021741      -0.007236      -0.020571      -0.043324      -0.007879      -0.046341      -0.054772       0.010151       0.044620             11.990319      11.868673       0.494445       1.729613      10.756609       7.064808      13.345675          -0.000007
           65              C       0.402788       4.329298       4.743844      -0.017449      39.769778 0.42877396E+03  0.99573375E+04                                 9.987153                            6.807086       0.027005       2.010040                    0.999224      27.054471      75.103558       0.650828       0.405252      -1.080959      -0.033919      -0.007860      -0.030423       0.046237      -0.005212      -0.008239      -0.003656      -0.012002      -0.018378      -0.014531       0.003495       0.011035             12.625176      15.685895       1.263238       2.934493       9.648026       5.994110      12.541607          -0.000004
           66              C      -0.892629       4.740899       5.051977      -0.164256      38.277203 0.49334458E+03  0.12034617E+05                                 9.995868                            7.520290      -0.162332       1.899194                    0.999569      31.365506      93.454950       0.584082       0.429883      -1.050187       0.011237      -0.012349      -0.025726       0.030669       0.010013      -0.012699      -0.001167      -0.067263       0.048850      -0.045716       0.017824       0.027892             11.660984      17.040932      -0.533379       1.056198       8.056843       3.525803       9.885178          -0.000001
           67              C      -0.093266      10.901200       2.439806       0.575890      23.850349 0.24695672E+03  0.50896103E+04                                 7.551886                            5.520989      -0.018027       2.041503                    0.999551      22.500435      62.515014       0.642093       0.462854      -1.026429      -0.050396       0.009397      -0.030887       0.059851       0.002995       0.000214       0.064938      -0.118147       0.027967      -0.063865      -0.036783       0.100648              8.997681      12.340056      -1.099006       1.032200       6.771888      -3.115321       7.881098           0.000001
           68              C       3.017446       8.265704       5.370444       0.600697      24.116634 0.25358461E+03  0.52662531E+04                                 7.718010                            5.651920      -0.068518       2.033369                    0.999449      22.355831      62.557278       0.624348       0.472390      -1.020176       0.004687      -0.046514       0.041181       0.062301       0.072301       0.047891       0.055642       0.032088      -0.089017      -0.073926      -0.049270       0.123195              9.395448       7.739149      -2.172439      -0.691918       9.502725      -4.663384      10.944471           0.000000
           69              C       4.843828      11.064593       1.608837       0.593321      23.600665 0.24746460E+03  0.51070130E+04                                 7.534250                            5.547174       0.012959       2.056813                    0.999522      22.366489      62.357051       0.636488       0.466296      -1.023664       0.048955       0.027209      -0.027113       0.062226      -0.009546       0.013080       0.077361      -0.127009      -0.015431      -0.074279      -0.041357       0.115636              8.922142      11.629556       1.052516      -1.670986       6.324835      -3.191478       8.812035           0.000000
           70              C       1.311276      10.535748       2.863184      -0.029661      40.007699 0.44211361E+03  0.10352358E+05                                10.025087                            6.924362       0.020427       2.004442                    0.999435      27.419474      76.584141       0.643197       0.406684      -1.079350       0.041006      -0.021502       0.015805       0.048925       0.005748      -0.003525       0.000394      -0.004066       0.014450      -0.009204       0.002702       0.006502             12.564348      17.005908      -2.448999       1.797237       9.338660      -5.244193      11.348477          -0.000002
           71              C       1.528751       9.701320       3.949615      -0.132461      37.636776 0.45796306E+03  0.10958757E+05                                 9.909570                            7.260818      -0.164147       1.910458                    0.999475      30.397071      89.520127       0.592930       0.431690      -1.049741       0.020374       0.007336      -0.013557       0.025548       0.021658      -0.020760       0.035054      -0.041864      -0.004057      -0.053332       0.005807       0.047525             11.850025      13.125600      -2.721977       1.981125      10.239790      -6.234214      12.184684          -0.000004
           72              C       2.810763       9.258536       4.259614      -0.004119      39.714063 0.42494367E+03  0.98475586E+04                                10.023311                            6.793718      -0.024250       1.998526                    0.999191      26.845495      74.476474       0.648924       0.407300      -1.079457      -0.006310       0.024604      -0.035439       0.043602      -0.003920      -0.010721       0.020618      -0.013607       0.001669      -0.020131      -0.007197       0.027328             12.963366      12.132477      -1.547782       0.477948      12.325942      -8.381574      14.431680          -0.000004
           73              C       3.879829       9.691342       3.488923      -0.135075      38.054285 0.45657736E+03  0.10912979E+05                                 9.969043                            7.241780      -0.148952       1.914473                    0.999492      30.382514      89.309377       0.594935       0.430732      -1.050742      -0.017546       0.007113      -0.010686       0.021740      -0.007236       0.020571       0.043324      -0.007879      -0.046341      -0.054771       0.010151       0.044620             11.990329      11.868678       0.494441      -1.729609      10.756623      -7.064818      13.345687          -0.000007
           74              C       3.689445      10.565683       2.432056      -0.017449      39.769766 0.42877366E+03  0.99573293E+04                                 9.987152                            6.807084       0.027005       2.010040                    0.999224      27.054471      75.103562       0.650828       0.405252      -1.080959      -0.033919      -0.007860       0.030423       0.046237      -0.005212       0.008239       0.003656      -0.012002      -0.018378      -0.014531       0.003495       0.011035             12.625174      15.685896       1.263230      -2.934488       9.648022      -5.994107      12.541603          -0.000004
           75              C       2.394029      10.977284       2.123923      -0.164256      38.277199 0.49334427E+03  0.12034608E+05                                 9.995867                            7.520287      -0.162331       1.899194                    0.999569      31.365504      93.454945       0.584082       0.429883      -1.050186       0.011237      -0.012349       0.025726       0.030669       0.010013       0.012699       0.001167      -0.067263       0.048851      -0.045716       0.017824       0.027892             11.660985      17.040934      -0.533384      -1.056194       8.056844      -3.525804       9.885177          -0.000001
           76              C      -0.142462       7.807953       9.615706       0.575890      23.850353 0.24695669E+03  0.50896096E+04                                 7.551886                            5.520989      -0.018027       2.041503                    0.999551      22.500436      62.515016       0.642093       0.462854      -1.026429       0.050396      -0.009397      -0.030888       0.059851       0.002995      -0.000214      -0.064938      -0.118148       0.027967      -0.063865      -0.036783       0.100648              8.997683      12.340060      -1.099015      -1.032207       6.771890       3.115323       7.881098           0.000001
           77              C       6.842526      10.443449      12.546344       0.600697      24.116633 0.25358462E+03  0.52662531E+04                                 7.718009                            5.651919      -0.068518       2.033369                    0.999449      22.355830      62.557269       0.624348       0.472390      -1.020176      -0.004687       0.046514       0.041181       0.062301       0.072301      -0.047891      -0.055642       0.032088      -0.089017      -0.073926      -0.049270       0.123195              9.395447       7.739145      -2.172443       0.691914       9.502728       4.663383      10.944468           0.000000
           78              C       5.016144       7.644560       8.784737       0.593321      23.600655 0.24746445E+03  0.51070094E+04                                 7.534248                            5.547172       0.012959       2.056813                    0.999522      22.366490      62.357056       0.636488       0.466296      -1.023664      -0.048955      -0.027209      -0.027113       0.062226      -0.009546      -0.013080      -0.077361      -0.127009      -0.015431      -0.074279      -0.041357       0.115636              8.922139      11.629549       1.052515       1.670981       6.324836       3.191479       8.812031           0.000000
           79              C      -1.547003       8.173406      10.039084      -0.029661      40.007710 0.44211357E+03  0.10352357E+05                                10.025089                            6.924362       0.020426       2.004442                    0.999435      27.419477      76.584154       0.643197       0.406684      -1.079350      -0.041006       0.021503       0.015805       0.048925       0.005748       0.003525      -0.000394      -0.004066       0.014450      -0.009204       0.002702       0.006502             12.564352      17.005912      -2.449006      -1.797243       9.338664       5.244196      11.348480          -0.000002
           80              C      -1.764478       9.007834      11.125515      -0.132461      37.636770 0.45796283E+03  0.10958750E+05                                 9.909567                            7.260816      -0.164147       1.910457                    0.999475      30.397068      89.520102       0.592930       0.431690      -1.049741      -0.020374      -0.007336      -0.013557       0.025548       0.021658       0.020760      -0.035054      -0.041864      -0.004057      -0.053332       0.005807       0.047525             11.850023      13.125602      -2.721977      -1.981126      10.239785       6.234211      12.184680          -0.000004
           81              C       7.049210       9.450617      11.435514      -0.004119      39.714048 0.42494346E+03  0.98475523E+04                                10.023307                            6.793715      -0.024250       1.998526                    0.999191      26.845493      74.476453       0.648925       0.407300      -1.079457       0.006310      -0.024604      -0.035439       0.043602      -0.003920       0.010721      -0.020618      -0.013607       0.001669      -0.020131      -0.007197       0.027328             12.963359      12.132481      -1.547784      -0.477950      12.325929       8.381564      14.431669          -0.000004
           82              C       5.980144       9.017812      10.664823      -0.135074      38.054251 0.45657686E+03  0.10912964E+05                                 9.969035                            7.241774      -0.148952       1.914473                    0.999492      30.382508      89.309340       0.594936       0.430732      -1.050742       0.017546      -0.007113      -0.010686       0.021741      -0.007236      -0.020571      -0.043324      -0.007879      -0.046341      -0.054772       0.010151       0.044620             11.990319      11.868673       0.494445       1.729613      10.756609       7.064808      13.345674          -0.000008
           83              C       6.170527       8.143471       9.607956      -0.017449      39.769775 0.42877393E+03  0.99573366E+04                                 9.987153                            6.807086       0.027005       2.010040                    0.999224      27.054470      75.103554       0.650828       0.405252      -1.080959       0.033919       0.007861       0.030423       0.046237      -0.005212      -0.008239      -0.003656      -0.012002      -0.018378      -0.014531       0.003495       0.011035             12.625175      15.685894       1.263238       2.934493       9.648025       5.994110      12.541607          -0.000004
           84              C       7.465944       7.731870       9.299823      -0.164256      38.277204 0.49334459E+03  0.12034617E+05                                 9.995868                            7.520290      -0.162332       1.899194                    0.999569      31.365506      93.454951       0.584082       0.429883      -1.050187      -0.011237       0.012349       0.025726       0.030669       0.010013      -0.012699      -0.001167      -0.067263       0.048850      -0.045716       0.017824       0.027892             11.660984      17.040932      -0.533379       1.056198       8.056843       3.525803       9.885178          -0.000001
           85              C      -0.571783       4.462757      10.308898      -0.301212      21.621761 0.34107041E+03  0.75598969E+04                                 6.665888                            6.058656       0.216284       2.087040                    0.995069      28.037148      78.717205       0.684691       0.403590      -1.070662      -0.008677      -0.014003      -0.100374       0.101717      -0.001362       0.011137       0.048620       0.002810       0.480928      -0.091905      -0.078270       0.170175              6.898134       6.707133      -0.002732       0.403563       6.622324      -0.871429       7.364947          -0.000006
           86              C       8.150979       3.869053       8.359923      -0.291482      21.547686 0.33241315E+03  0.72963742E+04                                 6.588977                            5.935305       0.475834       2.178104                    0.995861      27.393690      75.704855       0.702163       0.397410      -1.078398       0.093979       0.027766       0.036968       0.104736       0.043060       0.071548       0.023133       0.149050      -0.152305      -0.080822      -0.060069       0.140891              6.868630       7.603424       0.683313       0.507974       5.871354      -0.354024       7.131112          -0.000005
           87              C       3.858440       1.773628       3.132998      -0.301212      21.621765 0.34107049E+03  0.75598994E+04                                 6.665889                            6.058657       0.216285       2.087040                    0.995069      28.037147      78.717210       0.684691       0.403589      -1.070662       0.008678       0.014003      -0.100374       0.101717      -0.001362      -0.011137      -0.048620       0.002810       0.480928      -0.091905      -0.078270       0.170175              6.898136       6.707134      -0.002732      -0.403564       6.622325       0.871430       7.364947          -0.000006
           88              C       5.231378       2.367332       1.184023      -0.291482      21.547691 0.33241322E+03  0.72963760E+04                                 6.588978                            5.935305       0.475834       2.178104                    0.995861      27.393691      75.704856       0.702163       0.397410      -1.078398      -0.093979      -0.027766       0.036968       0.104736       0.043060      -0.071548      -0.023133       0.149049      -0.152305      -0.080822      -0.060069       0.140891              6.868631       7.603424       0.683316      -0.507976       5.871354       0.354024       7.131113          -0.000005
           89              C       7.145098       8.010012       4.042902      -0.301212      21.621759 0.34107040E+03  0.75598966E+04                                 6.665888                            6.058656       0.216284       2.087040                    0.995069      28.037147      78.717204       0.684691       0.403589      -1.070662       0.008677       0.014003       0.100374       0.101717      -0.001362       0.011137       0.048620       0.002810       0.480928      -0.091905      -0.078270       0.170175              6.898134       6.707133      -0.002732       0.403563       6.622323      -0.871429       7.364946          -0.000006
           90              C      -1.577664       8.603716       5.991876      -0.291482      21.547688 0.33241317E+03  0.72963747E+04                                 6.588977                            5.935305       0.475834       2.178104                    0.995861      27.393689      75.704855       0.702163       0.397410      -1.078398      -0.093979      -0.027766      -0.036968       0.104736       0.043060       0.071548       0.023133       0.149050      -0.152305      -0.080822      -0.060069       0.140891              6.868630       7.603428       0.683315       0.507975       5.871356      -0.354025       7.131107          -0.000005
           91              C       2.714875      10.699141      11.218802      -0.301212      21.621763 0.34107047E+03  0.75598988E+04                                 6.665889                            6.058657       0.216285       2.087040                    0.995069      28.037146      78.717207       0.684691       0.403590      -1.070662      -0.008678      -0.014003       0.100374       0.101717      -0.001362      -0.011137      -0.048620       0.002810       0.480928      -0.091905      -0.078270       0.170175              6.898136       6.707135      -0.002732      -0.403565       6.622325       0.871429       7.364947          -0.000006
           92              C       1.341937      10.105437      13.167776      -0.291482      21.547694 0.33241326E+03  0.72963770E+04                                 6.588978                            5.935306       0.475834       2.178104                    0.995861      27.393691      75.704854       0.702163       0.397410      -1.078398       0.093979       0.027766      -0.036968       0.104736       0.043060      -0.071548      -0.023133       0.149049      -0.152305      -0.080822      -0.060069       0.140891              6.868631       7.603429       0.683317      -0.507977       5.871356       0.354024       7.131109          -0.000005
           93              O       6.785981       0.855632      12.937861      -0.592032      40.908887 0.60026054E+03  0.14795206E+05                                 9.407061                            7.571164       0.308622       2.155475                    0.993747      27.786799      73.344557       0.693918       0.358110      -1.142609       0.015246       0.030630      -0.024875       0.042302      -0.008875       0.036324      -0.019341      -0.087978       0.061248      -0.068969       0.013214       0.055754             10.982089      10.393294      -2.075159       2.953538      10.471868      -4.469868      12.081106          -0.000001
           94              O       7.624267       1.976934      11.291996      -0.573691      31.984974 0.45442759E+03  0.10441963E+05                                 7.823922                            6.475329       0.975522       2.359298                    0.999054      27.111422      68.968292       0.770368       0.346011      -1.153120      -0.012068      -0.010013       0.023002       0.027838       0.034239      -0.040483       0.050602      -0.019349      -0.050469      -0.085927       0.031131       0.054796              8.674718      11.666188       2.173501      -2.437071       6.867100      -2.539278       7.490867          -0.000006
           95              O       4.351155       4.147196       8.012897      -0.566258      32.727433 0.49422834E+03  0.11633416E+05                                 8.059532                            6.826638       0.529969       2.216598                    0.998230      27.528803      71.600095       0.735884       0.353604      -1.143329      -0.013144       0.015233       0.017225       0.026486       0.053290      -0.023910       0.031049       0.058618       0.122967      -0.092648       0.038781       0.053867              9.010990       7.777354       0.583103      -3.178764       6.707295      -2.846296      12.548320          -0.000005
           96              O       2.613265       5.024530       9.137073      -0.591865      37.182404 0.57415716E+03  0.14039013E+05                                 8.853064                            7.432739       0.330253       2.145690                    0.995893      28.342217      75.273327       0.694228       0.360826      -1.136909       0.028620      -0.010288      -0.010806       0.032275      -0.015162       0.035398       0.041816       0.000144      -0.205141      -0.094730       0.044530       0.050200              9.985868      10.947885      -4.476035       0.987922      11.824835      -2.769492       7.184886          -0.000002
           97              O       0.566998       1.720868      12.368812      -0.566753      34.897537 0.52201027E+03  0.12435577E+05                                 8.383739                            7.001552       0.444349       2.185931                    0.997916      27.624506      71.884977       0.730093       0.352161      -1.146426       0.021103      -0.009901       0.012828       0.026606      -0.013118       0.017775       0.042704       0.033974      -0.131317      -0.072904       0.029313       0.043591              9.343654      15.062691      -0.118555       0.159353       6.342329      -1.392430       6.625943          -0.000005
           98              O       2.009173       0.710948      13.733094      -0.598595      42.993198 0.65231363E+03  0.16456548E+05                                 9.769592                            7.965408       0.223791       2.105479                    0.996380      28.783124      77.485269       0.665630       0.364746      -1.134573      -0.004073       0.002031      -0.028611       0.028971      -0.020594       0.025662       0.008812      -0.141423       0.125883      -0.099651       0.044061       0.055590             11.148546       8.608980       0.756817      -0.544681      10.034392      -5.221101      14.802267          -0.000001
           99              O       6.596376       5.380753       5.761961      -0.592032      40.908898 0.60026057E+03  0.14795207E+05                                 9.407063                            7.571165       0.308623       2.155476                    0.993747      27.786799      73.344561       0.693918       0.358110      -1.142609      -0.015246      -0.030630      -0.024875       0.042302      -0.008875      -0.036324       0.019341      -0.087978       0.061248      -0.068969       0.013214       0.055754             10.982093      10.393299      -2.075163      -2.953545      10.471871       4.469869      12.081109          -0.000001
          100              O       5.758091       4.259451       4.116096      -0.573691      31.984967 0.45442755E+03  0.10441962E+05                                 7.823921                            6.475329       0.975522       2.359298                    0.999054      27.111421      68.968289       0.770368       0.346011      -1.153120       0.012068       0.010013       0.023002       0.027838       0.034239       0.040483      -0.050602      -0.019349      -0.050469      -0.085927       0.031131       0.054796              8.674717      11.666186       2.173499       2.437069       6.867098       2.539276       7.490866          -0.000006
          101              O       9.031203       2.089189       0.836997      -0.566258      32.727408 0.49422803E+03  0.11633406E+05                                 8.059527                            6.826634       0.529968       2.216597                    0.998230      27.528803      71.600080       0.735884       0.353604      -1.143329       0.013144      -0.015233       0.017225       0.026486       0.053290       0.023910      -0.031049       0.058618       0.122967      -0.092648       0.038781       0.053867              9.010982       7.777347       0.583101       3.178759       6.707289       2.846291      12.548310          -0.000005
          102              O       0.673392       1.211854       1.961173      -0.591865      37.182393 0.57415693E+03  0.14039006E+05                                 8.853063                            7.432738       0.330253       2.145690                    0.995893      28.342212      75.273314       0.694228       0.360826      -1.136909      -0.028620       0.010288      -0.010806       0.032275      -0.015162      -0.035398      -0.041816       0.000144      -0.205141      -0.094730       0.044530       0.050200              9.985867      10.947876      -4.476034      -0.987921      11.824840       2.769491       7.184884          -0.000002
          103              O       2.719659       4.515517       5.192912      -0.566753      34.897526 0.52200993E+03  0.12435568E+05                                 8.383737                            7.001550       0.444349       2.185931                    0.997916      27.624504      71.884975       0.730093       0.352161      -1.146426      -0.021103       0.009900       0.012828       0.026606      -0.013118      -0.017775      -0.042703       0.033974      -0.131318      -0.072904       0.029313       0.043591              9.343653      15.062688      -0.118557      -0.159355       6.342328       1.392430       6.625942          -0.000005
          104              O       1.277485       5.525437       6.557194      -0.598595      42.993211 0.65231372E+03  0.16456551E+05                                 9.769594                            7.965408       0.223791       2.105479                    0.996380      28.783126      77.485275       0.665630       0.364746      -1.134573       0.004073      -0.002031      -0.028611       0.028971      -0.020594      -0.025662      -0.008812      -0.141423       0.125883      -0.099651       0.044061       0.055590             11.148548       8.608980       0.756815       0.544677      10.034397       5.221103      14.802268          -0.000000
          105              O      -0.212666      11.617137       1.413939      -0.592032      40.908888 0.60026054E+03  0.14795206E+05                                 9.407061                            7.571164       0.308623       2.155476                    0.993747      27.786799      73.344558       0.693918       0.358110      -1.142609      -0.015246      -0.030630       0.024875       0.042302      -0.008875       0.036324      -0.019341      -0.087978       0.061248      -0.068969       0.013214       0.055754             10.982089      10.393294      -2.075159       2.953538      10.471868      -4.469868      12.081106          -0.000001
          106              O      -1.050952      10.495835       3.059804      -0.573691      31.984971 0.45442754E+03  0.10441961E+05                                 7.823922                            6.475329       0.975522       2.359298                    0.999054      27.111421      68.968287       0.770368       0.346011      -1.153120       0.012068       0.010013      -0.023002       0.027838       0.034239      -0.040483       0.050602      -0.019349      -0.050469      -0.085927       0.031131       0.054796              8.674718      11.666187       2.173501      -2.437071       6.867100      -2.539278       7.490866          -0.000006
          107              O       2.222160       8.325573       6.338903      -0.566258      32.727431 0.49422830E+03  0.11633414E+05                                 8.059532                            6.826637       0.529969       2.216598                    0.998230      27.528802      71.600091       0.735884       0.353604      -1.143329       0.013144      -0.015233      -0.017225       0.026485       0.053290      -0.023910       0.031049       0.058618       0.122967      -0.092648       0.038781       0.053867              9.010989       7.777354       0.583103      -3.178764       6.707295      -2.846296      12.548319          -0.000005
          108              O       3.960050       7.448239       5.214727      -0.591865      37.182406 0.57415719E+03  0.14039014E+05                                 8.853065                            7.432740       0.330253       2.145690                    0.995893      28.342216      75.273327       0.694228       0.360826      -1.136909      -0.028620       0.010288       0.010806       0.032275      -0.015162       0.035398       0.041816       0.000144      -0.205141      -0.094731       0.044530       0.050200              9.985870      10.947886      -4.476035       0.987922      11.824836      -2.769492       7.184887          -0.000002
          109              O       6.006317      10.751901       1.982988      -0.566753      34.897539 0.52201029E+03  0.12435578E+05                                 8.383739                            7.001552       0.444349       2.185931                    0.997916      27.624505      71.884976       0.730093       0.352161      -1.146426      -0.021103       0.009900      -0.012828       0.026606      -0.013118       0.017775       0.042703       0.033974      -0.131317      -0.072904       0.029313       0.043591              9.343655      15.062692      -0.118555       0.159352       6.342329      -1.392430       6.625944          -0.000005
          110              O       4.564142      11.761821       0.618706      -0.598595      42.993201 0.65231367E+03  0.16456549E+05                                 9.769593                            7.965408       0.223791       2.105479                    0.996380      28.783125      77.485272       0.665630       0.364746      -1.134573       0.004073      -0.002031       0.028611       0.028971      -0.020594       0.025662       0.008812      -0.141423       0.125883      -0.099651       0.044061       0.055590             11.148547       8.608980       0.756817      -0.544681      10.034392      -5.221102      14.802268          -0.000001
          111              O      -0.023061       7.092016       8.589839      -0.592032      40.908897 0.60026054E+03  0.14795206E+05                                 9.407063                            7.571164       0.308623       2.155476                    0.993747      27.786799      73.344558       0.693918       0.358110      -1.142609       0.015246       0.030630       0.024875       0.042302      -0.008875      -0.036324       0.019341      -0.087978       0.061248      -0.068969       0.013214       0.055754             10.982092      10.393299      -2.075163      -2.953545      10.471870       4.469869      12.081108          -0.000001
          112              O       0.815224       8.213318      10.235704      -0.573691      31.984960 0.45442744E+03  0.10441958E+05                                 7.823920                            6.475328       0.975522       2.359298                    0.999054      27.111419      68.968281       0.770368       0.346011      -1.153120      -0.012068      -0.010013      -0.023002       0.027838       0.034239       0.040483      -0.050602      -0.019349      -0.050469      -0.085927       0.031131       0.054796              8.674715      11.666184       2.173498       2.437069       6.867097       2.539276       7.490865          -0.000006
          113              O      -2.457888      10.383580      13.514803      -0.566258      32.727410 0.49422805E+03  0.11633407E+05                                 8.059527                            6.826635       0.529968       2.216597                    0.998230      27.528803      71.600081       0.735884       0.353604      -1.143329      -0.013144       0.015233      -0.017225       0.026486       0.053290       0.023910      -0.031049       0.058618       0.122967      -0.092648       0.038781       0.053867              9.010983       7.777347       0.583101       3.178759       6.707290       2.846292      12.548311          -0.000005
          114              O       5.899923      11.260915      12.390627      -0.591865      37.182394 0.57415696E+03  0.14039007E+05                                 8.853063                            7.432738       0.330253       2.145690                    0.995893      28.342213      75.273317       0.694228       0.360826      -1.136909       0.028620      -0.010288       0.010806       0.032275      -0.015162      -0.035398      -0.041816       0.000144      -0.205141      -0.094730       0.044530       0.050200              9.985867      10.947876      -4.476034      -0.987921      11.824840       2.769491       7.184885          -0.000003
          115              O       3.853656       7.957252       9.158888      -0.566753      34.897526 0.52200992E+03  0.12435567E+05                                 8.383737                            7.001549       0.444349       2.185931                    0.997916      27.624505      71.884976       0.730093       0.352161      -1.146426       0.021103      -0.009900      -0.012828       0.026606      -0.013118      -0.017775      -0.042703       0.033974      -0.131318      -0.072904       0.029313       0.043591              9.343652      15.062687      -0.118557      -0.159355       6.342327       1.392430       6.625942          -0.000005
          116              O       5.295830       6.947332       7.794606      -0.598595      42.993212 0.65231373E+03  0.16456551E+05                                 9.769594                            7.965408       0.223791       2.105479                    0.996380      28.783126      77.485276       0.665630       0.364746      -1.134573      -0.004073       0.002031       0.028611       0.028971      -0.020594      -0.025662      -0.008812      -0.141423       0.125883      -0.099651       0.044061       0.055590             11.148549       8.608980       0.756815       0.544677      10.034397       5.221104      14.802268          -0.000000
          117              N      -0.611733       4.268182       8.849320      -0.118362      19.690148 0.30555689E+03  0.65291075E+04                                 6.242253                            5.732452      -0.327286       2.002098                    0.995985      23.549094      63.005753       0.710762       0.403292      -1.080698      -0.120958      -0.035725       0.093461       0.156978       0.001710       0.032271       0.023564       0.046877       0.094987      -0.047730      -0.010664       0.058393              6.493665       7.014921       0.671390       0.697350       5.411550       0.016937       7.054523          -0.000002
          118              N       3.898390       1.968203       1.673420      -0.118362      19.690148 0.30555689E+03  0.65291074E+04                                 6.242253                            5.732453      -0.327286       2.002098                    0.995985      23.549095      63.005753       0.710762       0.403292      -1.080698       0.120958       0.035725       0.093461       0.156978       0.001710      -0.032271      -0.023564       0.046877       0.094987      -0.047730      -0.010664       0.058393              6.493665       7.014920       0.671388      -0.697350       5.411549      -0.016937       7.054524          -0.000002
          119              N       7.185048       8.204587       5.502480      -0.118362      19.690148 0.30555687E+03  0.65291070E+04                                 6.242253                            5.732452      -0.327286       2.002098                    0.995985      23.549095      63.005756       0.710762       0.403292      -1.080698       0.120958       0.035725      -0.093461       0.156978       0.001710       0.032271       0.023564       0.046877       0.094987      -0.047730      -0.010664       0.058393              6.493665       7.014923       0.671391       0.697349       5.411550       0.016937       7.054522          -0.000002
          120              N       2.674925      10.504566      12.678380      -0.118362      19.690147 0.30555684E+03  0.65291060E+04                                 6.242252                            5.732452      -0.327286       2.002098                    0.995985      23.549095      63.005752       0.710762       0.403292      -1.080698      -0.120958      -0.035725      -0.093461       0.156978       0.001710      -0.032271      -0.023564       0.046877       0.094987      -0.047730      -0.010664       0.058393              6.493664       7.014922       0.671388      -0.697349       5.411549      -0.016936       7.054522          -0.000002

******************************************************
Auxiliary information for the entire system
The total spin magnetic moment of the unit cell is   -0.000273
The total net atomic charge of the unit cell is   -0.000006
Accuracy of reproducing the electrostatic potential in the unit cell:
  The inner radius (bohr) =    5.0000
  The outer radius (bohr) =   12.0000
  Valid grid points have density less than (e/(bohr^3)) =    0.0001
  The number of valid grid points were=        84180
  The rms potential error without charges in kcal/mol is=      3.96772
  The rms potential error with partial charges in kcal/mol is=      0.35386
  The RRMSE value at monopole order=      0.08919
  The rms potential error with partial charges and cloud penetration in kcal/mol is=      0.34295
  The RRMSE value at monopole order with cloud penetration is=      0.08643
  The rms potential error with partial charges and atomic dipoles in kcal/mol is=      0.42816
  The RRMSE value at dipole order=      0.10791
  The rms potential error with partial charges, atomic dipoles and cloud penetration in kcal/mol is=      0.42667
  The RRMSE value at dipole order with cloud penetration=      0.10753

******************************************************
The electron densities and ab initio electrostatic potential were computed in VASP using the PBE functional and
projector augmented wave method. See the main text of the journal article for a description of computational details.
The atomic charges, dipoles, and quadrupoles were computed with the DDEC6 method as described in
(a) T. A. Manz and N. Gabaldon Limas, RSC Adv. 6 (2016) 47771-47801 DOI: 10.1039/c6ra04656h
(b) N. Gabaldon Limas and T. A. Manz, RSC Adv. 8 (2018) 2678-2707 DOI: 10.1039/c7ra11829e.
For each atom in the material, the electron cloud parameters were fit to the spherically averaged atom-in-material
electron density using radial positions for which this density was between 10^-4 and 10^-2 electrons per cubic bohr.
The polarizabilities, dispersion coefficients, and quantum Drude oscillator (QDO) parameters were fit using the MCLF method.
The magnetic structure of the system was optimized in VASP from the default ferromagnetic initial guess using spin polarization.
The atomic spin moments (ASMs) were computed on this optimized magnetic structure using the DDEC6 partition as inputs
to the method of T. A. Manz and D. S. Sholl, J. Chem. Theory Comput. 7 (2011) 4146-4164 DOI: 10.1021/ct200539n.
The RMSE and RRMSE were computed using a uniform grid with Ewald summation.
