# Supplementary material for: A collection of forcefield precursors for metal–organic frameworks
Source: RSC Adv. 2019 Nov 13;9(63):36492–507. doi: 10.1039/c9ra07327b (PMC9075174; doi:10.1039/c9ra07327b)
Supplement: RA-009-C9RA07327B-s5213 [file RA-009-C9RA07327B-s5213.xyz]

  224
jmolscript: load "" {1 1 1} spacegroup "x,y,z" unitcell [{     15.386200     0.000000     0.000000 }, {      7.018068    13.692402     0.000000 }, {      1.686299     1.030584    20.713936 }]
Cu    22.719212    13.908201     6.497755     0.870189
Cu     5.392715     8.161409    10.293790     0.853725
Cu     0.507453     0.333451     3.859213     0.870202
Cu    13.524696    13.131281     0.063178     0.853719
Cu     1.371355     0.814785    14.216181     0.845929
Cu    18.697852     6.561577    10.420146     0.853829
Cu    23.583114    14.389535    16.854723     0.845960
Cu    10.565871     1.591705    20.650758     0.853811
H     11.843700    13.478325     3.705723     0.121638
H     14.141894    13.186514     3.950148     0.135453
H     11.348132    12.985511     7.643442     0.123158
H     13.641338    12.683129     7.923081     0.137808
H     14.634024    10.555331     7.152522     0.129283
H     19.197475    11.275565     7.620657     0.122794
H      5.685415     2.133739     6.118897     0.129394
H      9.344441     1.595985     3.098805     0.133092
H      4.554329     3.642846     7.471517     0.122792
H     11.850590     1.905193     6.974382     0.119961
H     11.556784     0.954563     3.086376     0.120340
H     17.895126    12.834219     6.529033     0.131290
H      8.745259     4.701492     5.824759     0.131906
H     15.961221     9.000579     8.240004     0.118472
H      7.654284     6.171171     7.210521     0.121708
H      9.638732     2.533748     7.003382     0.134720
H      5.850625     9.815647     6.651245     0.121635
H      5.062042     7.637349     6.406820     0.135449
H      6.515229    10.031875     2.713526     0.123169
H      5.738329     7.853193     2.433887     0.137808
H      7.179096     5.999241     3.204446     0.129281
H      4.456634     2.266678     2.736311     0.122792
H     18.755298    10.121418     4.238071     0.129390
H     17.564871     6.619914     7.258163     0.133088
H     17.928241    11.816333     2.885451     0.122789
H     16.146580     4.530694     3.382586     0.119967
H     17.126572     4.358547     7.270592     0.120335
H      3.663603     4.136602     3.827935     0.131287
H     15.074539     8.569642     4.532209     0.131901
H      7.957321     4.108984     2.116964     0.118469
H     14.264274    10.210876     3.146447     0.121704
H     16.596108     6.785759     3.353586     0.134720
H     12.246867     1.244661    17.008213     0.121976
H      9.948673     1.536472    16.763788     0.135734
H     12.742435     1.737475    13.070494     0.123553
H     10.449229     2.039857    12.790855     0.138180
H      9.456543     4.167655    13.561414     0.129243
H      4.893092     3.447421    13.093279     0.122861
H     18.405152    12.589247    14.595039     0.129263
H     14.746126    13.127001    17.615131     0.133396
H     19.536238    11.080140    13.242419     0.122801
H     12.239977    12.817793    13.739554     0.120352
H     12.533783    13.768423    17.627560     0.120707
H      6.195441     1.888767    14.184903     0.131167
H     15.345308    10.021494    14.889177     0.131879
H      8.129346     5.722407    12.473932     0.118529
H     16.436283     8.551815    13.503415     0.121745
H     14.451835    12.189238    13.710554     0.135049
H     18.239942     4.907339    14.062691     0.121973
H     19.028525     7.085637    14.307116     0.135730
H     17.575338     4.691111    18.000410     0.123561
H     18.352238     6.869793    18.280049     0.138180
H     16.911471     8.723745    17.509490     0.129238
H     19.633933    12.456308    17.977625     0.122859
H      5.335269     4.601568    16.475865     0.129260
H      6.525696     8.103072    13.455773     0.133392
H      6.162326     2.906653    17.828485     0.122798
H      7.943987    10.192292    17.331350     0.120359
H      6.963995    10.364439    13.443344     0.120703
H     20.426964    10.586384    16.886001     0.131164
H      9.016028     6.153344    16.181727     0.131873
H     16.133246    10.614002    18.596972     0.118523
H      9.826293     4.512110    17.567489     0.121739
H      7.494459     7.937227    17.360350     0.135048
C      9.883345    13.448140     5.493336     0.598791
C     11.356415    13.244462     5.665261    -0.043472
C     12.204026    13.314883     4.548780    -0.077282
C     13.580231    13.138516     4.691707    -0.203174
C     11.906692    13.018447     6.901883    -0.081000
C     13.280548    12.836883     7.077952    -0.226727
C     14.100660    12.894260     5.946971     0.278958
C     16.135834    11.851177     6.750672     0.284224
C     15.548201    10.704048     7.251949    -0.235969
C     13.359272     0.925880     5.041772     0.593527
C     18.284208    11.133047     7.535730    -0.074852
C     18.544029     8.999312     8.819994     0.590843
C      5.335795     5.971010     8.498928     0.586056
C     11.932871     1.359310     5.029344    -0.050100
C      6.077959     2.947244     6.342607    -0.207744
C      9.850428     1.645689     3.877649    -0.206166
C      7.333068     3.268590     5.866187     0.283391
C      5.406720     3.847835     7.160808    -0.073821
C      5.999672     5.047113     7.515016    -0.041081
C     17.711285     9.977981     8.070149    -0.051512
C     11.340432     1.837895     6.199681    -0.074037
C     11.171629     1.270208     3.871435    -0.073896
C     17.505569    12.065795     6.881170    -0.205132
C      7.910865     4.479292     6.174824    -0.220466
C     16.347942     9.776674     7.904438    -0.069368
C      7.256429     5.358181     6.997168    -0.080917
C      9.273395     2.101718     5.062486     0.285238
C     10.022922     2.209990     6.220395    -0.232335
C      6.771658    11.546428     4.863632     0.598792
C      6.281007    10.142619     4.691707    -0.043471
C      5.831719     9.420439     5.808188    -0.077284
C      5.360946     8.115288     5.665261    -0.203178
C      6.231144     9.549828     3.455085    -0.081001
C      5.766068     8.244397     3.279016    -0.226723
C      5.340931     7.540739     4.409997     0.278961
C      5.340886     5.253829     3.606296     0.284220
C      6.629769     5.253535     3.105019    -0.235974
C     16.329933     2.741403     5.315196     0.593526
C      5.000029     3.014401     2.821238    -0.074857
C      6.780359     1.809927     1.536974     0.590843
C     15.499927    12.182834     1.858040     0.586057
C     16.594837     4.208478     5.327624    -0.050099
C     17.852298    10.143150     4.014361    -0.207750
C     17.289844     6.192299     6.479319    -0.206171
C     16.993839     9.172785     4.490781     0.283388
C     17.357020    11.151279     3.196160    -0.073825
C     16.019304    11.170626     2.841952    -0.041082
C      6.289264     2.997396     2.286819    -0.051512
C     16.439166     4.953994     4.157287    -0.074038
C     17.021354     4.845276     6.485533    -0.073900
C      4.525122     4.132775     3.475798    -0.205136
C     15.652868     9.210829     4.182144    -0.220470
C      7.090269     4.118833     2.452530    -0.069370
C     15.169238    10.194107     3.359800    -0.080920
C     17.147218     6.913817     5.294482     0.285240
C     16.708986     6.296188     4.136573    -0.232331
C     14.207222     1.274846    15.220600     0.595512
C     12.734152     1.478524    15.048675    -0.039902
C     11.886541     1.408103    16.165156    -0.077753
C     10.510336     1.584470    16.022229    -0.202697
C     12.183875     1.704539    13.812053    -0.081606
C     10.810019     1.886103    13.635984    -0.226055
C      9.989907     1.828726    14.766965     0.279201
C      7.954733     2.871809    13.963264     0.284068
C      8.542366     4.018938    13.461987    -0.235983
C     10.731295    13.797106    15.672164     0.590195
C      5.806359     3.589939    13.178206    -0.074756
C      5.546538     5.723674    11.893942     0.590804
C     18.754772     8.751976    12.215008     0.586024
C     12.157696    13.363676    15.684592    -0.046372
C     18.012608    11.775742    14.371329    -0.207824
C     14.240139    13.077297    16.836287    -0.205607
C     16.757499    11.454396    14.847749     0.283219
C     18.683847    10.875151    13.553128    -0.073795
C     18.090895     9.675873    13.198920    -0.040876
C      6.379282     4.745005    12.643787    -0.051265
C     12.750135    12.885091    14.514255    -0.074669
C     12.918938    13.452778    16.842501    -0.074407
C      6.584998     2.657191    13.832766    -0.205168
C     16.179702    10.243694    14.539112    -0.220506
C      7.742625     4.946312    12.809498    -0.069236
C     16.834138     9.364805    13.716768    -0.080838
C     14.817172    12.621268    15.651450     0.285437
C     14.067645    12.512996    14.493541    -0.231803
C     17.318909     3.176558    15.850304     0.595513
C     17.809560     4.580367    16.022229    -0.039901
C     18.258848     5.302547    14.905748    -0.077756
C     18.729621     6.607698    15.048675    -0.202701
C     17.859423     5.173158    17.258851    -0.081608
C     18.324499     6.478589    17.434920    -0.226050
C     18.749636     7.182247    16.303939     0.279203
C     18.749681     9.469157    17.107640     0.284064
C     17.460798     9.469451    17.608917    -0.235988
C      7.760634    11.981583    15.398740     0.590195
C     19.090538    11.708585    17.892698    -0.074760
C     17.310208    12.913059    19.176962     0.590805
C      8.590640     2.540152    18.855896     0.586025
C      7.495730    10.514508    15.386312    -0.046372
C      6.238269     4.579836    16.699575    -0.207829
C      6.800723     8.530687    14.234617    -0.205612
C      7.096728     5.550201    16.223155     0.283216
C      6.733547     3.571707    17.517776    -0.073800
C      8.071263     3.552360    17.871984    -0.040877
C     17.801303    11.725590    18.427117    -0.051265
C      7.651401     9.768992    16.556649    -0.074671
C      7.069213     9.877710    14.228403    -0.074410
C     19.565445    10.590211    17.238138    -0.205173
C      8.437699     5.512157    16.531792    -0.220510
C     17.000298    10.604153    18.261406    -0.069239
C      8.921329     4.528879    17.354136    -0.080839
C      6.943349     7.809169    15.419454     0.285439
C      7.381581     8.426798    16.577363    -0.231798
O      9.184693    13.370961     6.548297    -0.536291
O      9.440991    13.683692     4.338327    -0.542051
O     15.477225    12.836594     6.023613    -0.222120
O      5.968070     7.013776     8.811708    -0.527778
O     17.966468     7.937326     9.207966    -0.549824
O     13.900055     0.840754     6.187460    -0.546539
O     13.928276     0.662413     3.948698    -0.533994
O     19.753865     9.292989     9.045154    -0.519471
O      4.205268     5.618605     8.945520    -0.533831
O      7.914291     2.346837     5.010701    -0.220384
O      7.159016    12.132965     3.808671    -0.536295
O      6.763807    12.047527     6.018641    -0.542050
O      4.764360     6.289411     4.333355    -0.222122
O     14.283557    12.095798     1.545260    -0.527785
O      7.988877     1.839506     1.149002    -0.549834
O     16.159022     2.221325     4.169508    -0.546543
O     16.304858     2.114864     6.408270    -0.533991
O      5.967172     0.867231     1.311814    -0.519479
O     16.329201    13.028166     1.411448    -0.533844
O     17.549008     8.235109     5.346267    -0.220388
O     14.905874     1.352025    14.165639    -0.528852
O     14.649576     1.039294    16.375609    -0.535862
O      8.613342     1.886392    14.690323    -0.222179
O     18.122497     7.709210    11.902228    -0.527992
O      6.124099     6.785660    11.505970    -0.550029
O     10.190512    13.882232    14.526476    -0.539338
O     10.162291    14.060573    16.765238    -0.528570
O      4.336702     5.429997    11.668782    -0.519602
O     19.885299     9.104381    11.768416    -0.534084
O     16.176276    12.376149    15.703235    -0.220336
O     16.931551     2.590021    16.905265    -0.528856
O     17.326760     2.675459    14.695295    -0.535860
O     19.326207     8.433575    16.380581    -0.222182
O      9.807010     2.627188    19.168676    -0.528003
O     16.101690    12.883480    19.564934    -0.550035
O      7.931545    12.501661    16.544428    -0.539343
O      7.785709    12.608122    14.305666    -0.528566
O     18.123395    13.855755    19.402122    -0.519616
O      7.761366     1.694820    19.302488    -0.534093
O      6.541559     6.487877    15.367669    -0.220341

The following XYZ coordinates are in angstroms. Other properties are in atomic units.
The sperically averaged electron density of each atom fit to a function of the form exp(a - br)
eigen_1, eigen_2 and eigen_3 are the three eigenvalues of traceless quadrupole moment tensor
  atom number  atomic symbol              X              Y              Z     net charge C6 coefficient C8 coefficient C10 coefficient fluctuating dipole atomic polarizability isotropic forcefield polarizability              a              b squared Pearson coefficient          <r^3>          <r^4>         wp_QDO          m_QDO          q_QDO       dipole_x       dipole_y       dipole_z         dipole            Qxy            Qxz            Qyz     Q(x^2-y^2)  Q(3z^2 - R^2)        eigen_1        eigen_2        eigen_3 static polarizability      alpha(xx)      alpha(xy)      alpha(xz)      alpha(yy)      alpha(yz)      alpha(zz) atomic spin moment
            1             Cu      22.719212      13.908201       6.497755       0.870189      50.611702 0.75015737E+03  0.18949831E+05                                11.964714                            9.483113       0.996393       2.253579                    0.996164      39.753719      95.949572       0.539352       0.449553      -1.113623      -0.016263      -0.009426       0.138370       0.139641       0.002666       0.015595       0.006669      -0.012847      -0.354946      -0.119946       0.053297       0.066649             15.616644      22.365287       2.552951       0.966291      16.969199       0.276295       7.515447           0.653829
            2             Cu       5.392715       8.161409      10.293790       0.853725      51.593950 0.76085875E+03  0.19276017E+05                                12.096372                            9.520211       1.188654       2.308759                    0.997365      39.908953      96.262906       0.541218       0.446705      -1.116107       0.122822       0.086097      -0.001232       0.149998      -0.080144       0.006121       0.004295      -0.043222       0.139781      -0.106668       0.046950       0.059718             15.986121      10.925552      -5.125727       0.706293      14.261839       0.369994      22.770972           0.652590
            3             Cu       0.507453       0.333451       3.859213       0.870202      50.609490 0.75012347E+03  0.18948731E+05                                11.964270                            9.482820       0.996453       2.253598                    0.996164      39.753471      95.947864       0.539368       0.449545      -1.113629       0.015806       0.010172      -0.138364       0.139634      -0.003658       0.013050       0.010837       0.011830      -0.354968      -0.119954       0.053301       0.066653             15.615976      20.163520       3.680782       0.686605      19.169206       0.733859       7.515202          -0.653867
            4             Cu      13.524696      13.131281       0.063178       0.853719      51.595199 0.76087888E+03  0.19276670E+05                                12.096601                            9.520367       1.188588       2.308736                    0.997365      39.909229      96.264174       0.541211       0.446707      -1.116105      -0.132631      -0.070025       0.001232       0.149986      -0.064348       0.006614       0.003487      -0.104900       0.139797      -0.106680       0.046956       0.059724             15.986461       9.406683      -4.347243       0.651433      15.781222       0.459787      22.771480           0.652672
            5             Cu       1.371355       0.814785      14.216181       0.845929      52.498747 0.78381802E+03  0.20040152E+05                                12.305083                            9.738388       0.912293       2.222685                    0.995905      40.256234      98.093576       0.527995       0.453722      -1.109861       0.015792       0.009005      -0.134938       0.136157       0.001751       0.015146       0.006298      -0.010050      -0.353032      -0.119210       0.054587       0.064623             16.085563      23.057636       2.659948       0.994755      17.476582       0.282844       7.722470          -0.000087
            6             Cu      18.697852       6.561577      10.420146       0.853829      51.584420 0.76070517E+03  0.19271092E+05                                12.094812                            9.519172       1.188988       2.308913                    0.997364      39.905994      96.252169       0.541256       0.446697      -1.116115      -0.122873      -0.086140       0.001249       0.150065      -0.080101       0.006179       0.004327      -0.043217       0.139702      -0.106618       0.046930       0.059688             15.983779      10.923822      -5.124894       0.705866      14.259967       0.368814      22.767548          -0.652536
            7             Cu      23.583114      14.389535      16.854723       0.845960      52.494749 0.78375472E+03  0.20038073E+05                                12.304292                            9.737855       0.912394       2.222721                    0.995906      40.255698      98.090239       0.528023       0.453709      -1.109873      -0.015216      -0.009946       0.134930       0.136149      -0.003056       0.012508       0.010603       0.008705      -0.352959      -0.119184       0.054577       0.064607             16.084389      20.795542       3.818183       0.705389      19.735598       0.756177       7.722026           0.000081
            8             Cu      10.565871       1.591705      20.650758       0.853811      51.586102 0.76073230E+03  0.19271973E+05                                12.095127                            9.519388       1.188911       2.308885                    0.997363      39.906340      96.253842       0.541245       0.446702      -1.116111       0.132699       0.070054      -0.001249       0.150060      -0.064325       0.006669       0.003524      -0.104839       0.139726      -0.106637       0.046938       0.059699             15.984246       9.405583      -4.346737       0.650200      15.778906       0.459940      22.768249          -0.652677
            9              H      11.843700      13.478325       3.705723       0.121638       1.106727 0.82157203E+01  0.81229440E+02                                 1.769352                            1.678317      -1.100274       2.365710                    0.996595       3.514208       9.887191       0.481842       1.285682      -0.707797      -0.015475       0.005522      -0.038821       0.042155      -0.001615       0.004402       0.000096       0.010453       0.034985      -0.011328      -0.001757       0.013085              1.811148       1.788405      -0.086342       0.230034       1.495244      -0.195401       2.149795          -0.000194
           10              H      14.141894      13.186514       3.950148       0.135453       0.859322 0.60252987E+01  0.56324047E+02                                 1.617248                            1.530253      -1.276879       2.293310                    0.993472       3.650820      10.712337       0.449585       1.457402      -0.671402       0.018902       0.005184      -0.030663       0.036392       0.002375      -0.004462      -0.006055       0.017626       0.020232      -0.014013       0.001839       0.012175              1.676245       1.692085      -0.075239      -0.392169       1.383469       0.006609       1.953180           0.000063
           11              H      11.348132      12.985511       7.643442       0.123158       1.081464 0.77087320E+01  0.73342894E+02                                 1.604471                            1.520558      -0.878427       2.469648                    0.999169       3.117043       7.992920       0.572369       1.124746      -0.748523      -0.023966      -0.001133       0.033033       0.040827      -0.001203      -0.003998      -0.003424       0.013859       0.043957      -0.014853      -0.001102       0.015955              1.631687       1.815223       0.000916      -0.349364       1.286538      -0.046952       1.793299           0.000272
           12              H      13.641338      12.683129       7.923081       0.137808       1.044591 0.75154531E+01  0.71258076E+02                                 1.586833                            1.516556      -0.904882       2.463002                    0.999023       3.096436       8.001934       0.562904       1.147606      -0.742609       0.009955      -0.004559       0.036150       0.037772       0.000738      -0.001352      -0.003242       0.021424       0.040898      -0.017879       0.003715       0.014163              1.608343       1.563652      -0.161410       0.279417       1.345667      -0.129023       1.915710          -0.000077
           13              H      14.634024      10.555331       7.152522       0.129283       1.115837 0.83484884E+01  0.81669559E+02                                 1.686701                            1.620166      -1.035685       2.390233                    0.998259       3.296721       8.795453       0.531021       1.179078      -0.733943      -0.034375      -0.014607      -0.000392       0.037352       0.011668       0.000249      -0.008946       0.003724      -0.033495      -0.016720      -0.001816       0.018535              1.704240       2.231184      -0.115503       0.129328       1.495954      -0.052370       1.385581           0.000079
           14              H      19.197475      11.275565       7.620657       0.122794       1.072882 0.79058113E+01  0.77228814E+02                                 1.725369                            1.641894      -0.893655       2.466861                    0.998877       3.371265       9.353155       0.490341       1.278719      -0.710490       0.040609       0.009029       0.003020       0.041710       0.007457       0.002371      -0.005222       0.010342      -0.030183      -0.013524      -0.000586       0.014110              1.758996       2.278238       0.013182       0.089952       1.530463      -0.074287       1.468287           0.000283
           15              H       5.685415       2.133739       6.118897       0.129394       0.968665 0.69820976E+01  0.67317884E+02                                 1.706308                            1.611246      -1.381878       2.232739                    0.992793       3.742573      10.938947       0.455609       1.394341      -0.682901      -0.017095      -0.026385      -0.007114       0.032234       0.003142      -0.007653       0.006919       0.006531      -0.026129      -0.015260       0.004593       0.010667              1.758369       1.548772       0.267794       0.041544       2.304139       0.264885       1.422197           0.000083
           16              H       9.344441       1.595985       3.098805       0.133092       0.985665 0.68549258E+01  0.65797371E+02                                 1.729581                            1.598562      -1.281527       2.280206                    0.994470       3.700561      10.796667       0.456471       1.397936      -0.682372      -0.016413      -0.004671      -0.030455       0.034910      -0.002393      -0.002443       0.001785       0.017114       0.011438      -0.010935       0.002415       0.008520              1.815457       1.851061      -0.057147       0.527142       1.425602       0.080405       2.169708           0.000108
           17              H       4.554329       3.642846       7.471517       0.122792       1.050846 0.77809760E+01  0.75433908E+02                                 1.679379                            1.612246      -0.842710       2.487957                    0.999400       3.294133       8.997468       0.504329       1.252737      -0.716736      -0.038083      -0.011072       0.012306       0.041525       0.010494      -0.007330       0.003075       0.006799      -0.024117      -0.014656      -0.001172       0.015828              1.698249       2.086122       0.045455      -0.265397       1.490290       0.058492       1.518335          -0.000227
           18              H      11.850590       1.905193       6.974382       0.119961       1.079968 0.77721439E+01  0.74163671E+02                                 1.609121                            1.532090      -0.871043       2.471318                    0.999206       3.132422       8.067535       0.566757       1.132555      -0.746566       0.021493       0.004256       0.036141       0.042264      -0.001780       0.003960       0.006901       0.013575       0.042344      -0.015910      -0.000537       0.016447              1.627800       1.781023      -0.002241       0.344198       1.332967       0.067939       1.769408           0.000244
           19              H      11.556784       0.954563       3.086376       0.120340       1.148482 0.85005717E+01  0.83847972E+02                                 1.751213                            1.661286      -0.883439       2.467723                    0.998973       3.314698       8.989735       0.510023       1.217508      -0.725350       0.014870      -0.014221      -0.036756       0.042123      -0.005712      -0.002299       0.005905       0.008112       0.039480      -0.014264      -0.001024       0.015288              1.786368       1.808064      -0.138445      -0.250676       1.535657       0.261261       2.015385          -0.000257
           20              H      17.895126      12.834219       6.529033       0.131290       0.949059 0.67116105E+01  0.63859318E+02                                 1.664577                            1.565757      -1.168205       2.332805                    0.996078       3.611358      10.371518       0.469954       1.369788      -0.688247       0.017341       0.024315      -0.011499       0.032003       0.001754       0.003899      -0.006308       0.013817      -0.025102      -0.013192       0.001326       0.011866              1.714476       1.551820       0.263119      -0.095325       2.151408      -0.361950       1.440200          -0.000087
           21              H       8.745259       4.701492       5.824759       0.131906       1.075208 0.80065547E+01  0.77241809E+02                                 1.629685                            1.575630      -0.899942       2.460817                    0.999083       3.165809       8.293192       0.546016       1.162771      -0.739059       0.031207       0.015960      -0.012512       0.037217       0.012462      -0.008781       0.005659       0.000176      -0.019674      -0.018222       0.002208       0.016014              1.634203       1.998812       0.003022      -0.286717       1.469153       0.008060       1.434643          -0.000084
           22              H      15.961221       9.000579       8.240004       0.118472       1.102135 0.81811836E+01  0.79443108E+02                                 1.666324                            1.600951      -0.821359       2.495928                    0.999464       3.195439       8.429214       0.536901       1.174820      -0.736325      -0.019147      -0.035296       0.014049       0.042542       0.009575      -0.000283      -0.008122       0.005564      -0.029935      -0.014889      -0.001151       0.016040              1.677017       1.502245       0.108740      -0.046900       1.979019      -0.301474       1.549787          -0.000219
           23              H       7.654284       6.171171       7.210521       0.121708       1.094595 0.80362015E+01  0.77536082E+02                                 1.641893                            1.573046      -0.874522       2.470008                    0.999065       3.179736       8.307906       0.549781       1.154684      -0.740956       0.020297       0.036079       0.008454       0.042251       0.012651      -0.005335       0.005760       0.000960      -0.030393      -0.016815      -0.000912       0.017726              1.657280       1.475036       0.157335       0.012046       2.034573       0.249081       1.462230           0.000248
           24              H       9.638732       2.533748       7.003382       0.134720       1.056755 0.77060629E+01  0.73813314E+02                                 1.623779                            1.554688      -0.935883       2.444658                    0.998957       3.170915       8.342472       0.543649       1.176211      -0.735162      -0.008171       0.008669       0.033745       0.035786      -0.000450       0.001889       0.007491       0.015025       0.042945      -0.016538       0.000214       0.016324              1.648775       1.652215      -0.267046      -0.280162       1.492609       0.256283       1.801500          -0.000089
           25              H       5.850625       9.815647       6.651245       0.121635       1.106734 0.82157839E+01  0.81230196E+02                                 1.769356                            1.678321      -1.100267       2.365710                    0.996595       3.514222       9.887226       0.481843       1.285678      -0.707797       0.002144       0.016291       0.038820       0.042155       0.003300       0.002093       0.003874      -0.008726       0.034986      -0.011328      -0.001757       0.013085              1.811152       1.486145       0.068585      -0.068964       1.797512       0.293839       2.149799           0.000245
           26              H       5.062042       7.637349       6.406820       0.135449       0.859333 0.60254003E+01  0.56325221E+02                                 1.617260                            1.530264      -1.276877       2.293307                    0.993472       3.650851      10.712441       0.449584       1.457398      -0.671403      -0.013235      -0.014456       0.030662       0.036391       0.008541      -0.007423      -0.001209      -0.006436       0.020233      -0.014013       0.001839       0.012175              1.676257       1.386606       0.081341      -0.172999       1.688971      -0.352015       1.953195          -0.000088
           27              H       6.515229      10.031875       2.713526       0.123169       1.081396 0.77080909E+01  0.73334820E+02                                 1.604354                            1.520455      -0.878412       2.469654                    0.999169       3.116959       7.992437       0.572415       1.124687      -0.748538       0.011939       0.020811      -0.033033       0.040826       0.004923      -0.004871      -0.001997      -0.010044       0.043958      -0.014853      -0.001103       0.015956              1.631565       1.397183       0.215109      -0.201114       1.704352      -0.289454       1.793159          -0.000270
           28              H       5.738329       7.853193       2.433887       0.137808       1.044587 0.75154120E+01  0.71257562E+02                                 1.586828                            1.516550      -0.904878       2.463005                    0.999023       3.096424       8.001886       0.562906       1.147604      -0.742609      -0.000484      -0.010939      -0.036150       0.037772       0.009128      -0.003503       0.000276      -0.011310       0.040897      -0.017878       0.003715       0.014163              1.608338       1.259978      -0.005764       0.012630       1.649330       0.307507       1.915706           0.000077
           29              H       7.179096       5.999241       3.204446       0.129281       1.115833 0.83484380E+01  0.81668774E+02                                 1.686680                            1.620147      -1.035690       2.390228                    0.998259       3.296719       8.795373       0.531031       1.179058      -0.733948       0.028678       0.023928       0.000391       0.037351       0.008325      -0.007848       0.004302       0.016771      -0.033496      -0.016720      -0.001816       0.018536              1.704218       1.555133       0.230993       0.012385       2.171954       0.138975       1.385567           0.000076
           30              H       4.456634       2.266678       2.736311       0.122792       1.072894 0.79059185E+01  0.77230100E+02                                 1.725379                            1.641903      -0.893670       2.466853                    0.998877       3.371284       9.353213       0.490341       1.278715      -0.710491      -0.026557      -0.032020      -0.003021       0.041709       0.008552      -0.003566       0.004492       0.006070      -0.030182      -0.013524      -0.000586       0.014110              1.759006       1.696750       0.311232      -0.025080       2.111973       0.113935       1.468295           0.000269
           31              H      18.755298      10.121418       4.238071       0.129390       0.968672 0.69821549E+01  0.67318539E+02                                 1.706312                            1.611250      -1.381877       2.232738                    0.992793       3.742585      10.938972       0.455610       1.394336      -0.682902       0.031278       0.003178       0.007114       0.032234       0.004486       0.002666      -0.009966       0.001289      -0.026129      -0.015260       0.004593       0.010667              1.758374       2.364392      -0.150252       0.254676       1.488529      -0.083851       1.422201           0.000085
           32              H      17.564871       6.619914       7.258163       0.133088       0.985681 0.68550634E+01  0.65799017E+02                                 1.729598                            1.598576      -1.281526       2.280203                    0.994470       3.700598      10.796799       0.456469       1.397934      -0.682373       0.011642       0.012476       0.030455       0.034909       0.005550       0.000474      -0.002988      -0.013878       0.011439      -0.010936       0.002416       0.008520              1.815475       1.467739       0.139334       0.312001       1.808958       0.432443       2.169729          -0.000054
           33              H      17.928241      11.816333       2.885451       0.122789       1.050865 0.77811329E+01  0.75435677E+02                                 1.679383                            1.612250      -0.842723       2.487950                    0.999400       3.294164       8.997516       0.504335       1.252717      -0.716740       0.027223       0.028840      -0.012307       0.041524       0.008887      -0.000606      -0.007926       0.013069      -0.024117      -0.014656      -0.001172       0.015827              1.698254       1.651160       0.268399      -0.069002       1.925262      -0.262862       1.518339          -0.000232
           34              H      16.146580       4.530694       3.382586       0.119967       1.079932 0.77717973E+01  0.74159314E+02                                 1.609061                            1.532036      -0.871029       2.471325                    0.999206       3.132375       8.067277       0.566779       1.132525      -0.746573      -0.013591      -0.017186      -0.036141       0.042264       0.004471       0.007948       0.000376      -0.010816       0.042345      -0.015910      -0.000538       0.016448              1.627737       1.424317       0.180552       0.217445       1.689555       0.275301       1.769339          -0.000244
           35              H      17.126572       4.358547       7.270592       0.120335       1.148507 0.85008239E+01  0.83851280E+02                                 1.751257                            1.661326      -0.883443       2.467719                    0.998973       3.314744       8.989973       0.510009       1.217531      -0.725345       0.005873      -0.019720       0.036755       0.042123      -0.000042       0.004207      -0.004739      -0.014011       0.039479      -0.014264      -0.001023       0.015288              1.786415       1.479972       0.029738       0.118165       1.863834      -0.342262       2.015439           0.000278
           36              H       3.663603       4.136602       3.827935       0.131287       0.949066 0.67116758E+01  0.63860084E+02                                 1.664585                            1.565763      -1.168209       2.332802                    0.996078       3.611376      10.371576       0.469954       1.369786      -0.688247      -0.029548      -0.004341       0.011499       0.032003       0.006633      -0.003835       0.006347      -0.005220      -0.025103      -0.013192       0.001326       0.011866              1.714484       2.240281      -0.089749      -0.365587       1.462965       0.080265       1.440207          -0.000089
           37              H      15.074539       8.569642       4.532209       0.131901       1.075223 0.80066896E+01  0.77243416E+02                                 1.629697                            1.575641      -0.899956       2.460807                    0.999083       3.165836       8.293272       0.546015       1.162768      -0.739060      -0.028438      -0.020491       0.012511       0.037217       0.007348       0.001031      -0.010396       0.020132      -0.019674      -0.018223       0.002208       0.016014              1.634215       1.581815       0.216763      -0.123609       1.886177      -0.258834       1.434653          -0.000086
           38              H       7.957321       4.108984       2.116964       0.118469       1.102138 0.81812157E+01  0.79443496E+02                                 1.666328                            1.600955      -0.821373       2.495921                    0.999464       3.195446       8.429236       0.536901       1.174820      -0.736325       0.040144       0.000939      -0.014050       0.042542       0.007849      -0.007357       0.003453       0.012298      -0.029935      -0.014889      -0.001151       0.016040              1.677021       1.968108      -0.130037      -0.289679       1.513163       0.095774       1.549790          -0.000224
           39              H      14.264274      10.210876       3.146447       0.121704       1.094602 0.80362659E+01  0.77536839E+02                                 1.641898                            1.573050      -0.874540       2.469999                    0.999064       3.179750       8.307943       0.549781       1.154682      -0.740956      -0.041365      -0.001606      -0.008455       0.042251       0.007776       0.002693      -0.007375       0.019980      -0.030394      -0.016814      -0.000912       0.017726              1.657285       2.045895      -0.135257       0.227156       1.463725      -0.102894       1.462234           0.000246
           40              H      16.596108       6.785759       3.353586       0.134720       1.056750 0.77060183E+01  0.73812770E+02                                 1.623774                            1.554683      -0.935880       2.444661                    0.998957       3.170904       8.342433       0.543650       1.176211      -0.735162      -0.003988       0.011226      -0.033745       0.035786       0.005836       0.007529      -0.001736      -0.009503       0.042944      -0.016538       0.000214       0.016324              1.648770       1.309016      -0.091141       0.100281       1.835797      -0.366218       1.801497           0.000091
           41              H      12.246867       1.244661      17.008213       0.121976       1.107153 0.82200839E+01  0.81285955E+02                                 1.770012                            1.678922      -1.104289       2.364020                    0.996566       3.514564       9.890032       0.481671       1.285927      -0.707740       0.015366      -0.005519       0.038932       0.042217      -0.001638       0.004421       0.000121       0.010148       0.035153      -0.011221      -0.001907       0.013129              1.811862       1.789283      -0.086381       0.230046       1.495765      -0.195455       2.150539          -0.000026
           42              H       9.948673       1.536472      16.763788       0.135734       0.858560 0.60186242E+01  0.56246743E+02                                 1.616420                            1.529514      -1.276907       2.293508                    0.993484       3.648662      10.705007       0.449640       1.457609      -0.671370      -0.018922      -0.005175       0.030674       0.036411       0.002385      -0.004466      -0.006061       0.017648       0.020155      -0.014018       0.001841       0.012177              1.675383       1.691294      -0.075180      -0.391889       1.382809       0.006616       1.952045           0.000012
           43              H      12.742435       1.737475      13.070494       0.123553       1.080071 0.76961403E+01  0.73191267E+02                                 1.602961                            1.519215      -0.880338       2.469058                    0.999165       3.114376       7.983666       0.572695       1.124597      -0.748568       0.023880       0.001156      -0.033212       0.040923      -0.001178      -0.004083      -0.003414       0.013575       0.044151      -0.014742      -0.001303       0.016045              1.630121       1.813316       0.000927      -0.348765       1.285530      -0.046893       1.791516           0.000000
           44              H      10.449229       2.039857      12.790855       0.138180       1.041981 0.74910993E+01  0.70965812E+02                                 1.583926                            1.513894      -0.902924       2.464263                    0.999044       3.091718       7.984915       0.563542       1.147298      -0.742697      -0.009990       0.004560      -0.036207       0.037836       0.000744      -0.001322      -0.003236       0.021412       0.040920      -0.017875       0.003714       0.014161              1.605367       1.560727      -0.160919       0.278686       1.343418      -0.128664       1.911956           0.000002
           45              H       9.456543       4.167655      13.561414       0.129243       1.115561 0.83453163E+01  0.81626734E+02                                 1.686066                            1.619570      -1.035195       2.390431                    0.998263       3.296075       8.791674       0.531286       1.178658      -0.734045       0.034365       0.014621       0.000356       0.037348       0.011664       0.000244      -0.008957       0.003738      -0.033467      -0.016722      -0.001810       0.018532              1.703597       2.230282      -0.115341       0.129244       1.495379      -0.052326       1.385131          -0.000077
           46              H       4.893092       3.447421      13.093279       0.122861       1.072296 0.79004329E+01  0.77164620E+02                                 1.724872                            1.641432      -0.893430       2.467024                    0.998881       3.370711       9.351496       0.490357       1.278870      -0.710456      -0.040606      -0.009057      -0.003096       0.041719       0.007451       0.002384      -0.005181       0.010331      -0.030153      -0.013488      -0.000608       0.014096              1.758513       2.277587       0.013255       0.089911       1.530048      -0.074255       1.467903          -0.000275
           47              H      18.405152      12.589247      14.595039       0.129263       0.969185 0.69866341E+01  0.67371622E+02                                 1.706808                            1.611681      -1.381723       2.232720                    0.992787       3.743447      10.941815       0.455592       1.394188      -0.682930       0.017105       0.026369       0.007099       0.032222       0.003168      -0.007664       0.006923       0.006524      -0.026083      -0.015267       0.004599       0.010668              1.758922       1.549271       0.267973       0.041576       2.304897       0.265039       1.422598          -0.000083
           48              H      14.746126      13.127001      17.615131       0.133396       0.984619 0.68458564E+01  0.65688277E+02                                 1.728378                            1.597526      -1.281292       2.280529                    0.994481       3.697909      10.786962       0.456611       1.397975      -0.682371       0.016420       0.004663       0.030467       0.034923      -0.002369      -0.002467       0.001778       0.017122       0.011383      -0.010923       0.002384       0.008539              1.814174       1.849806      -0.057083       0.526632       1.424700       0.080304       2.168016          -0.000028
           49              H      19.536238      11.080140      13.242419       0.122801       1.051025 0.77825352E+01  0.75452789E+02                                 1.679586                            1.612421      -0.842599       2.488013                    0.999401       3.294177       8.997807       0.504295       1.252758      -0.716733       0.038062       0.011074      -0.012354       0.041521       0.010475      -0.007330       0.003054       0.006810      -0.024080      -0.014629      -0.001183       0.015812              1.698484       2.086469       0.045515      -0.265460       1.490459       0.058513       1.518525           0.000229
           50              H      12.239977      12.817793      13.739554       0.120352       1.078791 0.77613949E+01  0.74034101E+02                                 1.607863                            1.530962      -0.873449       2.470482                    0.999201       3.130096       8.059584       0.567014       1.132453      -0.746597      -0.021406      -0.004337      -0.036299       0.042363      -0.001656       0.003993       0.006881       0.013394       0.042597      -0.015818      -0.000719       0.016537              1.626510       1.779510      -0.002242       0.343689       1.332080       0.067853       1.767941           0.000001
           51              H      12.533783      13.768423      17.627560       0.120707       1.148681 0.85028589E+01  0.83879675E+02                                 1.751745                            1.661772      -0.886875       2.466367                    0.998957       3.314492       8.990892       0.509806       1.217893      -0.725263      -0.014781       0.014193       0.036905       0.042212      -0.005648      -0.002342       0.005876       0.007823       0.039755      -0.014153      -0.001211       0.015364              1.786944       1.808786      -0.138481      -0.250660       1.536090       0.261307       2.015957          -0.000011
           52              H       6.195441       1.888767      14.184903       0.131167       0.949735 0.67173917E+01  0.63927194E+02                                 1.665239                            1.566326      -1.168548       2.332567                    0.996065       3.612567      10.375563       0.469923       1.369603      -0.688279      -0.017336      -0.024314       0.011453       0.031983       0.001748       0.003903      -0.006308       0.013744      -0.025009      -0.013167       0.001349       0.011818              1.715201       1.552506       0.263363      -0.095418       2.152352      -0.362189       1.440746           0.000087
           53              H      15.345308      10.021494      14.889177       0.131879       1.075013 0.80042859E+01  0.77211799E+02                                 1.629239                            1.575202      -0.899625       2.460939                    0.999085       3.165443       8.290867       0.546215       1.162469      -0.739133      -0.031203      -0.015975       0.012496       0.037215       0.012462      -0.008781       0.005669       0.000186      -0.019660      -0.018228       0.002218       0.016011              1.633762       1.998243       0.003068      -0.286603       1.468755       0.008042       1.434288           0.000084
           54              H       8.129346       5.722407      12.473932       0.118529       1.101374 0.81735617E+01  0.79347509E+02                                 1.665287                            1.599986      -0.820965       2.496146                    0.999468       3.194123       8.423524       0.537195       1.174499      -0.736404       0.019151       0.035275      -0.014107       0.042545       0.009581      -0.000295      -0.008115       0.005544      -0.029886      -0.014869      -0.001170       0.016039              1.675973       1.501357       0.108713      -0.046894       1.977701      -0.301193       1.548860           0.000221
           55              H      16.436283       8.551815      13.503415       0.121745       1.094070 0.80309580E+01  0.77470511E+02                                 1.641155                            1.572360      -0.874329       2.470114                    0.999068       3.178850       8.303970       0.550008       1.154430      -0.741019      -0.020311      -0.036062      -0.008499       0.042252       0.012652      -0.005318       0.005750       0.000948      -0.030377      -0.016794      -0.000930       0.017724              1.656536       1.474413       0.157277       0.012060       2.033586       0.248903       1.461610          -0.000246
           56              H      14.451835      12.189238      13.710554       0.135049       1.054587 0.76856062E+01  0.73565736E+02                                 1.621389                            1.552498      -0.934287       2.445713                    0.998974       3.166869       8.327897       0.544118       1.176021      -0.735219       0.008188      -0.008681      -0.033789       0.035835      -0.000451       0.001870       0.007492       0.015018       0.042974      -0.016539       0.000209       0.016329              1.646317       1.649695      -0.266404      -0.279565       1.490483       0.255708       1.798772          -0.000000
           57              H      18.239942       4.907339      14.062691       0.121973       1.107165 0.82201963E+01  0.81287329E+02                                 1.770023                            1.678932      -1.104290       2.364016                    0.996566       3.514588       9.890109       0.481671       1.285924      -0.707741      -0.002098      -0.016192      -0.038931       0.042216       0.003163       0.002124       0.003879      -0.008585       0.035153      -0.011222      -0.001907       0.013129              1.811874       1.486714       0.068708      -0.069007       1.798354       0.293876       2.150552          -0.000026
           58              H      19.028525       7.085637      14.307116       0.135730       0.858573 0.60187358E+01  0.56248030E+02                                 1.616433                            1.529526      -1.276906       2.293505                    0.993484       3.648696      10.705119       0.449639       1.457604      -0.671371       0.013236       0.014479      -0.030673       0.036410       0.008556      -0.007431      -0.001210      -0.006433       0.020156      -0.014018       0.001841       0.012177              1.675396       1.385967       0.081323      -0.172865       1.688161      -0.351769       1.952061           0.000012
           59              H      17.575338       4.691111      18.000410       0.123561       1.080018 0.76956476E+01  0.73185091E+02                                 1.602873                            1.519138      -0.880320       2.469066                    0.999166       3.114311       7.983304       0.572728       1.124554      -0.748578      -0.011921      -0.020724       0.033212       0.040922       0.004822      -0.004901      -0.002077      -0.009838       0.044153      -0.014742      -0.001304       0.016046              1.630029       1.396020       0.214757      -0.200793       1.702656      -0.288955       1.791411          -0.000000
           60              H      18.352238       6.869793      18.280049       0.138180       1.041977 0.74910508E+01  0.70965234E+02                                 1.583922                            1.513889      -0.902918       2.464267                    0.999044       3.091706       7.984876       0.563542       1.147299      -0.742697       0.000499       0.010970       0.036207       0.037836       0.009126      -0.003483       0.000299      -0.011294       0.040920      -0.017875       0.003714       0.014161              1.605363       1.257988      -0.005751       0.012616       1.646148       0.306693       1.911952          -0.000001
           61              H      16.911471       8.723745      17.509490       0.129238       1.115579 0.83454923E+01  0.81628934E+02                                 1.686090                            1.619591      -1.035203       2.390426                    0.998263       3.296104       8.791794       0.531281       1.178664      -0.734043      -0.028686      -0.023913      -0.000355       0.037348       0.008328      -0.007859       0.004303       0.016756      -0.033467      -0.016721      -0.001810       0.018532              1.703621       1.554660       0.230964       0.012385       2.171055       0.138887       1.385148          -0.000079
           62              H      19.633933      12.456308      17.977625       0.122859       1.072305 0.79005127E+01  0.77165548E+02                                 1.724877                            1.641437      -0.893441       2.467018                    0.998881       3.370722       9.351517       0.490358       1.278864      -0.710457       0.026581       0.032004       0.003097       0.041718       0.008544      -0.003523       0.004484       0.006066      -0.030153      -0.013488      -0.000608       0.014096              1.758518       1.696341       0.311177      -0.025070       2.111306       0.113884       1.467907          -0.000275
           63              H       5.335269       4.601568      16.475865       0.129260       0.969192 0.69866869E+01  0.67372222E+02                                 1.706812                            1.611684      -1.381723       2.232718                    0.992787       3.743457      10.941832       0.455593       1.394182      -0.682931      -0.031268      -0.003194      -0.007098       0.032222       0.004498       0.002665      -0.009978       0.001335      -0.026083      -0.015267       0.004599       0.010668              1.758926       2.365241      -0.150253       0.254828       1.488936      -0.083893       1.422601          -0.000084
           64              H       6.525696       8.103072      13.455773       0.133392       0.984635 0.68459870E+01  0.65689810E+02                                 1.728391                            1.597538      -1.281289       2.280526                    0.994481       3.697940      10.787057       0.456611       1.397969      -0.682372      -0.011639      -0.012485      -0.030467       0.034922       0.005567       0.000457      -0.003006      -0.013845       0.011384      -0.010923       0.002385       0.008538              1.814188       1.466812       0.139228       0.311678       1.807720       0.432034       2.168032          -0.000027
           65              H       6.162326       2.906653      17.828485       0.122798       1.051028 0.77825733E+01  0.75453326E+02                                 1.679599                            1.612433      -0.842612       2.488005                    0.999401       3.294174       8.997838       0.504289       1.252771      -0.716731      -0.027215      -0.028821       0.012355       0.041520       0.008881      -0.000625      -0.007916       0.013031      -0.024080      -0.014629      -0.001183       0.015811              1.698498       1.651424       0.268507      -0.069012       1.925534      -0.262930       1.518537           0.000229
           66              H       7.943987      10.192292      17.331350       0.120359       1.078758 0.77610853E+01  0.74030219E+02                                 1.607809                            1.530914      -0.873435       2.470488                    0.999201       3.130054       8.059357       0.567034       1.132427      -0.746603       0.013623       0.017071       0.036299       0.042363       0.004470       0.007945       0.000415      -0.010508       0.042598      -0.015818      -0.000719       0.016537              1.626454       1.423305       0.180298       0.217137       1.688180       0.274889       1.767879          -0.000000
           67              H       6.963995      10.364439      13.443344       0.120703       1.148700 0.85030513E+01  0.83882245E+02                                 1.751784                            1.661806      -0.886873       2.466366                    0.998957       3.314528       8.991095       0.509793       1.217916      -0.725258      -0.005888       0.019628      -0.036904       0.042212      -0.000122       0.004161      -0.004765      -0.013739       0.039753      -0.014154      -0.001210       0.015364              1.786984       1.480432       0.029834       0.118213       1.864518      -0.342267       2.016003          -0.000011
           68              H      20.426964      10.586384      16.886001       0.131164       0.949741 0.67174480E+01  0.63927866E+02                                 1.665247                            1.566332      -1.168550       2.332564                    0.996065       3.612584      10.375624       0.469922       1.369603      -0.688279       0.029545       0.004337      -0.011452       0.031983       0.006599      -0.003833       0.006351      -0.005188      -0.025010      -0.013167       0.001349       0.011818              1.715209       2.241369      -0.089711      -0.365843       1.463506       0.080291       1.440752           0.000087
           69              H       9.016028       6.153344      16.181727       0.131873       1.075033 0.80044781E+01  0.77214156E+02                                 1.629263                            1.575225      -0.899639       2.460930                    0.999085       3.165477       8.290997       0.546209       1.162474      -0.739132       0.028448       0.020481      -0.012495       0.037215       0.007352       0.001040      -0.010401       0.020125      -0.019660      -0.018228       0.002218       0.016010              1.633786       1.581429       0.216722      -0.123573       1.885622      -0.258727       1.434308           0.000083
           70              H      16.133246      10.614002      18.596972       0.118523       1.101395 0.81737601E+01  0.79350011E+02                                 1.665317                            1.600014      -0.820985       2.496136                    0.999468       3.194153       8.423666       0.537185       1.174511      -0.736401      -0.040127      -0.000953       0.014108       0.042545       0.007845      -0.007356       0.003439       0.012319      -0.029886      -0.014869      -0.001170       0.016039              1.676004       1.966892      -0.129881      -0.289435       1.512232       0.095654       1.548888           0.000215
           71              H       9.826293       4.512110      17.567489       0.121739       1.094098 0.80312348E+01  0.77474018E+02                                 1.641201                            1.572402      -0.874345       2.470107                    0.999068       3.178888       8.304173       0.549992       1.154452      -0.741013       0.041356       0.001626       0.008501       0.042252       0.007771       0.002691      -0.007355       0.019988      -0.030376      -0.016793      -0.000930       0.017724              1.656584       2.044996      -0.135149       0.227014       1.463107      -0.102805       1.461649          -0.000250
           72              H       7.494459       7.937227      17.360350       0.135048       1.054586 0.76856005E+01  0.73565722E+02                                 1.621395                            1.552503      -0.934282       2.445716                    0.998974       3.166864       8.327906       0.544114       1.176030      -0.735217       0.003990      -0.011247       0.033790       0.035835       0.005832       0.007520      -0.001753      -0.009502       0.042973      -0.016538       0.000209       0.016329              1.646323       1.307337      -0.090927       0.100042       1.832852      -0.365427       1.798780          -0.000002
           73              C       9.883345      13.448140       5.493336       0.598791      23.616123 0.25738139E+03  0.53578362E+04                                 7.679054                            5.694101      -0.013963       2.052323                    0.999680      22.250559      62.065437       0.622858       0.472394      -1.021537      -0.056136       0.002422      -0.006574       0.056571       0.031845      -0.005146       0.021816      -0.194837      -0.066842      -0.092416      -0.024316       0.116732              9.795881      17.765889      -0.944544       0.526340       4.726984      -0.600867       6.894769          -0.000784
           74              C      11.356415      13.244462       5.665261      -0.043472      38.369059 0.43301886E+03  0.10071139E+05                                 9.804522                            6.838952       0.100920       2.036259                    0.999362      27.111227      75.084667       0.650176       0.405045      -1.082125       0.035721      -0.006998       0.004783       0.036713      -0.000244      -0.006385      -0.000719       0.014293       0.033272      -0.012729      -0.001583       0.014311             13.022063      23.815237      -1.860521       0.807687       5.663105      -0.922334       9.587849          -0.000363
           75              C      12.204026      13.314883       4.548780      -0.077282      33.225923 0.43189497E+03  0.10191410E+05                                 9.173512                            7.065163      -0.094605       1.950228                    0.999175      29.335382      85.977595       0.598897       0.433409      -1.048002       0.024284      -0.004272       0.012343       0.027574       0.006985       0.009795       0.006075      -0.030377       0.032575      -0.024204       0.004266       0.019938             10.968000      17.682955      -1.755046      -0.964855       5.691161      -0.838738       9.529883           0.000991
           76              C      13.580231      13.138516       4.691707      -0.203174      36.689386 0.49948323E+03  0.12220815E+05                                 9.786634                            7.594429      -0.211378       1.902516                    0.997954      31.016141      92.520601       0.578131       0.433013      -1.048393      -0.035047       0.022173      -0.027876       0.049970       0.010793      -0.018169       0.007416       0.004159       0.010194      -0.024487       0.004191       0.020297             11.699215      16.728541      -3.080894       1.263251       6.755815      -1.423592      11.613290           0.000499
           77              C      11.906692      13.018447       6.901883      -0.081000      31.706769 0.40474468E+03  0.93457780E+04                                 8.702942                            6.726575       0.020643       1.979393                    0.999627      28.734860      81.835509       0.632752       0.419216      -1.062551       0.030481       0.001347      -0.011533       0.032618       0.004325      -0.016840       0.003484      -0.006714       0.040632      -0.020603      -0.001736       0.022339             10.149366      16.194582      -1.915426       1.567684       5.275866      -1.011229       8.977651          -0.000660
           78              C      13.280548      12.836883       7.077952      -0.226727      34.278187 0.46314943E+03  0.11033786E+05                                 9.071722                            7.133427       0.156136       2.014252                    0.999823      30.279498      86.892902       0.624017       0.412009      -1.069790      -0.039736       0.009998       0.020837       0.045969       0.000424       0.018560      -0.005718       0.014097       0.076881      -0.021419      -0.013280       0.034699             10.498563      16.414652      -2.864692       0.296195       5.864053      -0.775271       9.216986          -0.000493
           79              C      14.100660      12.894260       5.946971       0.278958      30.458203 0.36294218E+03  0.81792848E+04                                 8.784503                            6.570442      -0.094140       1.994713                    0.999676      25.221461      71.648019       0.609320       0.446049      -1.043119       0.070055       0.007661       0.005799       0.070711      -0.012987       0.011044      -0.008136       0.071509      -0.086564      -0.034134      -0.020160       0.054293             10.897086      16.453655      -4.098848       1.750346       6.583514      -1.629667       9.654089           0.000073
           80              C      16.135834      11.851177       6.750672       0.284224      30.495592 0.36183379E+03  0.81470054E+04                                 8.801689                            6.562070      -0.073609       2.000671                    0.999730      25.220475      71.582479       0.609556       0.446276      -1.043124      -0.031579       0.041314      -0.042103       0.066909      -0.033366       0.017700      -0.025465      -0.006697      -0.049326      -0.031748      -0.023281       0.055029             11.105586      14.023259      -4.519364       3.446486      12.058641      -4.092307       7.234857          -0.000117
           81              C      15.548201      10.704048       7.251949      -0.235969      34.176569 0.47050073E+03  0.11293441E+05                                 9.143076                            7.238789      -0.016660       1.957779                    0.999563      30.845736      89.894687       0.610994       0.417641      -1.062360       0.009410      -0.047977       0.014900       0.051111       0.014800       0.003042       0.000616       0.042884      -0.070955      -0.023817      -0.014218       0.038034             10.689231      11.793156      -4.006468       2.849276      12.452325      -4.300297       7.822211           0.000490
           82              C      13.359272       0.925880       5.041772       0.593527      23.615477 0.26080487E+03  0.54535573E+04                                 7.705315                            5.747979      -0.015538       2.049599                    0.999650      22.442970      62.987553       0.616589       0.475057      -1.018888       0.057343      -0.016641       0.002778       0.059773       0.059168      -0.001806      -0.000185      -0.170517      -0.063300      -0.093267      -0.021065       0.114332              9.734124      17.247351      -2.302125       0.042030       5.151021       0.213703       6.804001          -0.000477
           83              C      18.284208      11.133047       7.535730      -0.074852      31.773307 0.41656926E+03  0.97357452E+04                                 8.869584                            6.910992       0.016007       1.986451                    0.999543      29.027252      84.506703       0.609536       0.429957      -1.050708      -0.022743       0.003586      -0.012728       0.026308       0.017819      -0.002173       0.013294       0.023982       0.008246      -0.028179       0.006821       0.021359             10.510643      10.696440      -2.711974       2.380027      12.626575      -4.784637       8.208914          -0.000989
           84              C      18.544029       8.999312       8.819994       0.590843      22.966918 0.26306556E+03  0.55314878E+04                                 7.642919                            5.828191      -0.017412       2.051431                    0.999546      22.704568      64.612742       0.601580       0.484211      -1.010596       0.030530      -0.039687       0.027462       0.057108       0.009013      -0.055061       0.072741      -0.005886       0.154262      -0.091995      -0.017631       0.109626              9.526214       9.272341      -3.001307       3.611168      10.187977      -4.413050       9.118325          -0.000625
           85              C       5.335795       5.971010       8.498928       0.586056      22.804764 0.26469320E+03  0.55713146E+04                                 7.589505                            5.832702      -0.055272       2.036626                    0.999639      22.785893      64.763328       0.603758       0.481979      -1.012307      -0.025053       0.033613       0.042726       0.059858      -0.011053       0.062083      -0.076027       0.009799       0.040238      -0.090361      -0.016395       0.106756              9.464695       7.832844      -1.926287      -3.468767       9.691176       4.773489      10.870065           0.000053
           86              C      11.932871       1.359310       5.029344      -0.050100      39.044625 0.44308689E+03  0.10372210E+05                                 9.954755                            6.941305       0.090023       2.031836                    0.999373      27.324130      76.099708       0.641651       0.407779      -1.079523      -0.040187       0.011203       0.001179       0.041736      -0.005059      -0.002142       0.001141       0.029074       0.040366      -0.022136       0.007740       0.014396             13.176301      23.649557      -3.860959       0.720774       6.643778       0.962945       9.235568          -0.000735
           87              C       6.077959       2.947244       6.342607      -0.207744      35.110482 0.47850449E+03  0.11570654E+05                                 9.440571                            7.376528      -0.110894       1.934347                    0.998217      30.743627      90.862915       0.593998       0.426431      -1.053503      -0.039698       0.020629       0.012783       0.046528       0.008057       0.005524       0.006927      -0.018831      -0.010508      -0.011981      -0.005568       0.017549             11.238497      11.861031      -2.314454      -3.851192      13.030002       4.461094       8.824459           0.000505
           88              C       9.850428       1.645689       3.877649      -0.206166      37.262181 0.47309200E+03  0.11413642E+05                                 9.848865                            7.359203      -0.123037       1.933969                    0.998060      30.622526      90.566178       0.591399       0.429286      -1.051161       0.027487      -0.028564      -0.015545       0.042581       0.008684       0.018588      -0.010456       0.011583       0.015176      -0.025249       0.002383       0.022865             11.972788      17.190859      -4.016853      -0.087986       7.412669       1.995400      11.314836           0.000451
           89              C       7.333068       3.268590       5.866187       0.283391      29.769241 0.35820635E+03  0.80580451E+04                                 8.698018                            6.554793      -0.120945       1.985377                    0.999416      25.218539      71.923131       0.605332       0.449796      -1.039396       0.023373      -0.041896      -0.052920       0.071429      -0.029537      -0.013380       0.034245      -0.007980      -0.013648      -0.037437      -0.015987       0.053424             10.903217      12.402161      -3.864416      -4.050977      12.499112       4.188166       7.808378          -0.000023
           90              C       5.406720       3.847835       7.160808      -0.073821      31.285301 0.41367266E+03  0.96415969E+04                                 8.758405                            6.867808       0.021289       1.987473                    0.999630      28.895025      83.733939       0.614615       0.427573      -1.053216       0.018623      -0.008522      -0.022293       0.030273       0.014046      -0.001883      -0.014612       0.029342       0.013966      -0.027899       0.006071       0.021828             10.402863       9.363214      -2.061117      -3.005704      12.743555       5.185058       9.101819           0.000934
           91              C       5.999672       5.047113       7.515016      -0.041081      37.356763 0.45282606E+03  0.10684530E+05                                 9.768329                            7.081806       0.003365       2.006500                    0.999235      27.523687      77.588083       0.625020       0.415325      -1.071914       0.017770      -0.023653      -0.027147       0.040152       0.008277      -0.008148       0.006657       0.008539      -0.016679      -0.016191       0.003194       0.012996             12.759608      10.819263      -3.320703      -5.277496      14.314249       7.316269      13.145310           0.000258
           92              C      17.711285       9.977981       8.070149      -0.051512      37.981715 0.45549024E+03  0.10768253E+05                                 9.863874                            7.099058      -0.037401       1.990908                    0.999094      27.712948      78.318191       0.624434       0.414910      -1.071676      -0.020936       0.023651      -0.026799       0.041423       0.008493       0.003568      -0.012080       0.002567      -0.035236      -0.020105       0.004331       0.015774             12.836801      13.049066      -4.732780       4.819558      14.429466      -6.694035      11.031870           0.000004
           93              C      11.340432       1.837895       6.199681      -0.074037      31.670330 0.40252329E+03  0.92897393E+04                                 8.728037                            6.727549       0.034940       1.988302                    0.999690      28.617363      81.710665       0.629419       0.421652      -1.060096      -0.028256      -0.002719      -0.009750       0.030015       0.010496       0.013590      -0.000728      -0.007089       0.065108      -0.024887      -0.001581       0.026468             10.215257      16.263761      -3.274940      -0.730211       6.309776       1.247910       8.072233          -0.000868
           94              C      11.171629       1.270208       3.871435      -0.073896      32.466918 0.40771760E+03  0.94748271E+04                                 8.975700                            6.823729       0.008048       1.981363                    0.999685      28.953576      83.965506       0.615430       0.428268      -1.052077      -0.024858       0.006232       0.010287       0.027615       0.004105      -0.014579       0.000964      -0.015818       0.049253      -0.022482       0.000473       0.022009             10.738389      17.098891      -2.618143       1.720107       6.044389       0.897712       9.071887           0.000905
           95              C      17.505569      12.065795       6.881170      -0.205132      35.653328 0.47159306E+03  0.11351655E+05                                 9.509259                            7.308437      -0.070618       1.947097                    0.998733      30.554192      89.826440       0.599103       0.424730      -1.055529       0.034165      -0.020348       0.003366       0.039907       0.009821      -0.004986      -0.010095      -0.019077      -0.008656      -0.012338      -0.008193       0.020532             11.378137      13.756336      -3.004797       2.942703      12.630475      -4.184362       7.747600          -0.000472
           96              C       7.910865       4.479292       6.174824      -0.220466      33.185053 0.45059510E+03  0.10689716E+05                                 8.931699                            7.060843       0.107539       1.998994                    0.999540      30.227331      87.319750       0.622255       0.414914      -1.065064      -0.005956       0.043350       0.016879       0.046900       0.015317      -0.014706      -0.013780       0.036676      -0.023434      -0.025559      -0.010305       0.035864             10.459880       9.935570      -2.967903      -3.392848      12.991192       4.613607       8.452878          -0.000452
           97              C      16.347942       9.776674       7.904438      -0.069368      31.340434 0.41447746E+03  0.96589137E+04                                 8.748066                            6.869429      -0.080557       1.950004                    0.999560      29.013879      83.897871       0.615612       0.426945      -1.054273      -0.005457       0.021055      -0.025478       0.033500       0.026935      -0.006376      -0.003115      -0.014377      -0.001002      -0.028080      -0.001330       0.029411             10.249430      11.750748      -3.691194       3.307597      11.010014      -3.886940       7.987528           0.000803
           98              C       7.256429       5.358181       6.997168      -0.080917      31.111699 0.41055545E+03  0.95381430E+04                                 8.678371                            6.824986      -0.014029       1.971857                    0.999635      28.935286      83.351837       0.619657       0.425464      -1.055926      -0.000658      -0.024445      -0.017821       0.030259       0.025344       0.012298      -0.003877      -0.006224      -0.002139      -0.029998       0.003008       0.026990             10.164242      10.040779      -2.710527      -4.027369      11.299236       4.343265       9.152711          -0.000914
           99              C       9.273395       2.101718       5.062486       0.285238      30.669167 0.35890764E+03  0.80634187E+04                                 8.818181                            6.526314      -0.017450       2.016921                    0.999531      25.103678      71.135028       0.612611       0.445025      -1.044026      -0.069312      -0.003180      -0.000299       0.069385      -0.027577       0.002920       0.009590       0.068674      -0.072758      -0.038807      -0.017362       0.056169             11.026452      16.288651      -5.068457      -1.227027       7.575006       1.990881       9.215698           0.000056
          100              C      10.022922       2.209990       6.220395      -0.232335      34.522663 0.45940847E+03  0.10955380E+05                                 9.178065                            7.148389       0.061895       1.981362                    0.999476      30.537235      88.540593       0.615785       0.417108      -1.063304       0.037908      -0.018608       0.025543       0.049353       0.001031      -0.018327       0.007593      -0.005158       0.076694      -0.023454      -0.010156       0.033609             10.699194      16.634630      -4.082758       0.306909       6.979010       1.121137       8.483941          -0.000496
          101              C       6.771658      11.546428       4.863632       0.598792      23.616190 0.25738195E+03  0.53578504E+04                                 7.679072                            5.694109      -0.013967       2.052322                    0.999680      22.250560      62.065433       0.622858       0.472394      -1.021537       0.023450       0.051062       0.006574       0.056572      -0.060493       0.017067      -0.014531       0.165470      -0.066843      -0.092416      -0.024316       0.116732              9.795909       6.672970       4.741188      -0.294641      15.819974       0.742474       6.894781           0.000784
          102              C       6.281007      10.142619       4.691707      -0.043471      38.369070 0.43301874E+03  0.10071137E+05                                 9.804528                            6.838954       0.100904       2.036254                    0.999362      27.111230      75.084702       0.650175       0.405046      -1.082124      -0.010068      -0.034981      -0.004784       0.036713       0.005660      -0.003552      -0.005354      -0.008741       0.033271      -0.012729      -0.001582       0.014311             13.022078       7.929290       6.281885      -0.452376      21.549129       1.139489       9.587816           0.000371
          103              C       5.831719       9.420439       5.808188      -0.077284      33.226051 0.43189694E+03  0.10191469E+05                                 9.173532                            7.065178      -0.094599       1.950228                    0.999175      29.335483      85.977961       0.598897       0.433408      -1.048003      -0.007275      -0.023558      -0.012345       0.027573      -0.008251       0.009875       0.005948       0.029078       0.032576      -0.024205       0.004266       0.019938             10.968031       6.761305       3.842901      -1.186494      16.612908      -0.476053       9.529882          -0.000896
          104              C       5.360946       8.115288       5.665261      -0.203178      36.689567 0.49948585E+03  0.12220894E+05                                 9.786657                            7.594442      -0.211369       1.902517                    0.997954      31.016259      92.521003       0.578131       0.433012      -1.048394      -0.003750       0.041302       0.027874       0.049969       0.007991      -0.001688      -0.019553       0.015094       0.010192      -0.024489       0.004190       0.020299             11.699252       6.329521       2.249165      -0.690667      17.154933       1.773548      11.613303          -0.000452
          105              C       6.231144       9.549828       3.455085      -0.081001      31.706757 0.40474578E+03  0.93457960E+04                                 8.702913                            6.726574       0.020649       1.979393                    0.999627      28.734816      81.834960       0.632755       0.419215      -1.062553      -0.015104      -0.026510       0.011533       0.032618      -0.000201      -0.004582      -0.016575       0.010947       0.040634      -0.020605      -0.001735       0.022340             10.149319       5.992513       3.313620      -0.184809      15.477847       1.856429       8.977598           0.000710
          106              C       5.766068       8.244397       3.279016      -0.226723      34.277903 0.46314549E+03  0.11033666E+05                                 9.071662                            7.133392       0.156128       2.014251                    0.999823      30.279354      86.892292       0.624019       0.412008      -1.069791       0.009225       0.039922      -0.020837       0.045968       0.005969       0.003376       0.019125      -0.007542       0.076874      -0.021418      -0.013279       0.034697             10.498476       5.733449       2.609913      -0.554812      16.545028       0.617246       9.216952           0.000516
          107              C       5.340931       7.540739       4.409997       0.278961      30.458109 0.36294089E+03  0.81792492E+04                                 8.784491                            6.570435      -0.094146       1.994712                    0.999676      25.221409      71.647861       0.609319       0.446050      -1.043119      -0.038773      -0.058847      -0.005799       0.070711       0.021442      -0.002203       0.013540      -0.062838      -0.086563      -0.034133      -0.020159       0.054292             10.897070       5.309448       1.613123      -0.651878      17.727683       2.301020       9.654079          -0.000042
          108              C       5.340886       5.253829       3.606296       0.284220      30.495677 0.36183455E+03  0.81470273E+04                                 8.801705                            6.562076      -0.073593       2.000675                    0.999730      25.220518      71.582637       0.609555       0.446276      -1.043123      -0.022364       0.046949       0.042100       0.066908      -0.022202      -0.014589       0.027370      -0.050267      -0.049327      -0.031750      -0.023282       0.055032             11.105615       8.798438      -1.841381      -2.069770      17.283529       4.933721       7.234878          -0.000098
          109              C       6.629769       5.253535       3.105019      -0.235974      34.176761 0.47050423E+03  0.11293543E+05                                 9.143105                            7.238815      -0.016640       1.957783                    0.999563      30.845838      89.894988       0.610994       0.417641      -1.062360       0.038401      -0.030257      -0.014905       0.051110       0.026051       0.001935       0.002426      -0.001008      -0.070956      -0.023817      -0.014220       0.038037             10.689266       9.062649      -2.606953      -2.527281      15.182902       4.497118       7.822246           0.000451
          110              C      16.329933       2.741403       5.315196       0.593526      23.615455 0.26080464E+03  0.54535520E+04                                 7.705313                            5.747979      -0.015537       2.049600                    0.999650      22.442974      62.987593       0.616589       0.475058      -1.018888      -0.011346      -0.058621      -0.002778       0.059773      -0.034667      -0.000990      -0.001522       0.195633      -0.063298      -0.093267      -0.021065       0.114331              9.734122       5.798756       3.565871       0.209345      16.599610      -0.060075       6.804001           0.000478
          111              C       5.000029       3.014401       2.821238      -0.074857      31.773488 0.41657138E+03  0.97358099E+04                                 8.869622                            6.911012       0.016002       1.986447                    0.999543      29.027370      84.507190       0.609534       0.429957      -1.050707       0.007181       0.021877       0.012723       0.026306       0.020138       0.010839      -0.007996       0.014924       0.008248      -0.028178       0.006820       0.021357             10.510699      10.023390      -2.367005      -3.172348      13.299746       4.300464       8.208963          -0.000971
          112              C       6.780359       1.809927       1.536974       0.590843      22.966798 0.26306389E+03  0.55314451E+04                                 7.642900                            5.828176      -0.017409       2.051433                    0.999546      22.704518      64.612602       0.601580       0.484212      -1.010596       0.021391      -0.045269      -0.027464       0.057106       0.002870       0.039618      -0.082178       0.018066       0.154262      -0.091992      -0.017634       0.109627              9.526194       7.560914      -2.124124      -2.280089      11.899359       5.226537       9.118310          -0.000625
          113              C      15.499927      12.182834       1.858040       0.586057      22.804649 0.26469132E+03  0.55712667E+04                                 7.589488                            5.832686      -0.055270       2.036628                    0.999639      22.785837      64.763178       0.603758       0.481980      -1.012306      -0.018485       0.037624      -0.042727       0.059857      -0.002478      -0.039339       0.089925      -0.023671       0.040239      -0.090358      -0.016398       0.106756              9.464682       7.740709      -1.879078       2.665799       9.783281      -5.264230      10.870058           0.000058
          114              C      16.594837       4.208478       5.327624      -0.050099      39.044666 0.44308718E+03  0.10372221E+05                                 9.954772                            6.941314       0.090014       2.031834                    0.999373      27.324134      76.099800       0.641650       0.407780      -1.079522       0.008361       0.040873      -0.001179       0.041736       0.008848       0.000037      -0.002427      -0.025190       0.040367      -0.022137       0.007740       0.014397             13.176328       7.047441       4.648506       1.185699      23.245969       0.202195       9.235575           0.000733
          115              C      17.852298      10.143150       4.014361      -0.207750      35.110681 0.47850672E+03  0.11570720E+05                                 9.440598                            7.376540      -0.110873       1.934352                    0.998217      30.743747      90.863293       0.593998       0.426431      -1.053503      -0.000250       0.044734      -0.012787       0.046526      -0.002939       0.008685       0.001756       0.024081      -0.010508      -0.011983      -0.005569       0.017551             11.238540      10.907881      -1.825922       2.213375      13.983240      -5.462094       8.824498           0.000508
          116              C      17.289844       6.192299       6.479319      -0.206171      37.262524 0.47309638E+03  0.11413777E+05                                 9.848925                            7.359235      -0.123023       1.933971                    0.998060      30.622712      90.566911       0.591397       0.429286      -1.051161       0.012882      -0.037490       0.015545       0.042580       0.009774      -0.000826       0.021313       0.007333       0.015179      -0.025250       0.002381       0.022869             11.972877       6.186076       1.623700       1.735602      18.417677      -0.988486      11.314878          -0.000511
          117              C      16.993839       9.172785       4.490781       0.283388      29.769299 0.35820684E+03  0.80580579E+04                                 8.698023                            6.554793      -0.120928       1.985382                    0.999416      25.218568      71.923195       0.605333       0.449796      -1.039397       0.026623      -0.039912       0.052917       0.071428      -0.020487       0.024373      -0.027530      -0.043299      -0.013646      -0.037438      -0.015990       0.053427             10.903232       9.341701      -2.295775       1.879351      15.559604      -5.515379       7.808391          -0.000015
          118              C      17.357020      11.151279       3.196160      -0.073825      31.285572 0.41367635E+03  0.96416933E+04                                 8.758393                            6.867791       0.021286       1.987471                    0.999630      28.895270      83.734377       0.614623       0.427568      -1.053221      -0.000910      -0.020463       0.022288       0.030270       0.020111      -0.013862       0.004987       0.005670       0.013970      -0.027897       0.006071       0.021827             10.402855      10.366976      -2.575606       3.243274      11.739770      -5.039873       9.101818           0.000941
          119              C      16.019304      11.170626       2.841952      -0.041082      37.356831 0.45282612E+03  0.10684533E+05                                 9.768350                            7.081812       0.003367       2.006500                    0.999235      27.523695      77.588154       0.625019       0.415326      -1.071914       0.012944      -0.026605       0.027142       0.040151       0.008300       0.002207      -0.010285       0.008454      -0.016680      -0.016189       0.003192       0.012997             12.759655      10.891298      -3.357632       4.103669      14.242295      -8.033717      13.145371           0.000271
          120              C       6.289264       2.997396       2.286819      -0.051512      37.981722 0.45548976E+03  0.10768242E+05                                 9.863888                            7.099063      -0.037401       1.990908                    0.999094      27.712928      78.318202       0.624432       0.414911      -1.071675      -0.011499       0.029421       0.026794       0.041421       0.006002      -0.009122       0.008684       0.012292      -0.035232      -0.020103       0.004329       0.015775             12.836833      10.300090      -3.323796      -3.758810      17.178503       7.342358      11.031905          -0.000043
          121              C      16.439166       4.953994       4.157287      -0.074038      31.670311 0.40252376E+03  0.92897468E+04                                 8.728024                            6.727551       0.034946       1.988303                    0.999690      28.617326      81.710367       0.629419       0.421652      -1.060096       0.015310       0.023905       0.009749       0.030015       0.003250       0.005551       0.012426       0.021184       0.065110      -0.024888      -0.001580       0.026469             10.215233       5.722025       2.128219       0.777446      16.851462      -1.219075       8.072213           0.000797
          122              C      17.021354       4.845276       6.485533      -0.073900      32.467142 0.40772035E+03  0.94749151E+04                                 8.975758                            6.823760       0.008041       1.981359                    0.999685      28.953726      83.966281       0.615427       0.428269      -1.052075       0.005791       0.024963      -0.010289       0.027615      -0.004024      -0.005793      -0.013415       0.015898       0.049251      -0.022482       0.000472       0.022010             10.738469       6.218850       2.958480       1.583479      16.924618       1.121256       9.071939          -0.000964
          123              C       4.525122       4.132775       3.475798      -0.205136      35.653497 0.47159503E+03  0.11351715E+05                                 9.509285                            7.308449      -0.070603       1.947100                    0.998733      30.554305      89.826853       0.599103       0.424730      -1.055529       0.002524      -0.039683      -0.003370       0.039906      -0.002008      -0.011260       0.000168       0.027088      -0.008657      -0.012339      -0.008195       0.020534             11.378176      10.425354      -1.297507      -2.381493      15.961544       4.527388       7.747631          -0.000519
          124              C      15.652868       9.210829       4.182144      -0.220470      33.185139 0.45059649E+03  0.10689757E+05                                 8.931710                            7.060848       0.107554       1.998997                    0.999540      30.227412      87.320011       0.622256       0.414913      -1.065064      -0.035860       0.025072      -0.016883       0.046900       0.023833      -0.018971      -0.006802       0.003456      -0.023434      -0.025559      -0.010306       0.035866             10.459898       9.946045      -2.973270       2.558148      12.980753      -5.123755       8.452896          -0.000442
          125              C       7.090269       4.118833       2.452530      -0.069370      31.340448 0.41447780E+03  0.96589252E+04                                 8.748071                            6.869434      -0.080555       1.950005                    0.999560      29.013896      83.897972       0.615611       0.426945      -1.054273      -0.016250       0.014462       0.025472       0.033497       0.009890      -0.005681      -0.004253       0.052127      -0.000998      -0.028079      -0.001329       0.029409             10.249435       8.167521      -1.854599      -1.950365      14.593247       4.716420       7.987537           0.000814
          126              C      15.169238      10.194107       3.359800      -0.080920      31.111764 0.41055636E+03  0.95381708E+04                                 8.678390                            6.824998      -0.014032       1.971856                    0.999635      28.935328      83.352033       0.619655       0.425465      -1.055926       0.022054      -0.010567       0.017816       0.030257       0.012270       0.002160       0.012712       0.044784      -0.002136      -0.029996       0.003008       0.026988             10.164271       8.836943      -2.093497       2.028147      12.503125      -5.565123       9.152744          -0.000908
          127              C      17.147218       6.913817       5.294482       0.285240      30.669132 0.35890702E+03  0.80634028E+04                                 8.818182                            6.526314      -0.017461       2.016918                    0.999531      25.103655      71.134995       0.612611       0.445026      -1.044025       0.034445       0.060230       0.000298       0.069385       0.011773       0.009865      -0.001777      -0.084873      -0.072759      -0.038805      -0.017363       0.056168             11.026460       5.273179       0.577534       1.212029      18.590500      -2.000075       9.215700          -0.000102
          128              C      16.708986       6.296188       4.136573      -0.232331      34.522401 0.45940483E+03  0.10955271E+05                                 9.178019                            7.148362       0.061891       1.981363                    0.999476      30.537090      88.540054       0.615786       0.417108      -1.063304      -0.000731      -0.042222      -0.025543       0.049353      -0.001492      -0.001603      -0.019773       0.004686       0.076689      -0.023453      -0.010155       0.033608             10.699127       5.673354       1.535420       1.137697      17.940114      -0.238289       8.483913           0.000492
          129              C      14.207222       1.274846      15.220600       0.595512      23.701350 0.25833278E+03  0.53819837E+04                                 7.696071                            5.703450      -0.011413       2.052551                    0.999681      22.281892      62.154534       0.622610       0.472201      -1.021759       0.056527      -0.002755       0.006675       0.056986       0.031416      -0.004513       0.022217      -0.191411      -0.073398      -0.089507      -0.026667       0.116173              9.825032      17.833769      -0.949302       0.529137       4.734240      -0.601651       6.907087           0.000001
          130              C      12.734152       1.478524      15.048675      -0.039902      38.279163 0.43184437E+03  0.10035700E+05                                 9.785534                            6.826444       0.108551       2.038806                    0.999384      27.073746      74.918680       0.651317       0.404663      -1.082521      -0.033812       0.006807      -0.004528       0.034787      -0.000654      -0.005900      -0.000529       0.016789       0.029404      -0.013348       0.000010       0.013338             12.998219      23.770754      -1.856585       0.806259       5.653146      -0.920216       9.570758          -0.000002
          131              C      11.886541       1.408103      16.165156      -0.077753      33.249403 0.43222146E+03  0.10201187E+05                                 9.178946                            7.068590      -0.095989       1.949736                    0.999172      29.344701      86.017667       0.598648       0.433501      -1.047931      -0.024943       0.004428      -0.012061       0.028057       0.007130       0.009774       0.006198      -0.032087       0.033319      -0.025098       0.004658       0.020440             10.977056      17.702113      -1.756892      -0.965805       5.694310      -0.838918       9.534743          -0.000048
          132              C      10.510336       1.584470      16.022229      -0.202697      36.671155 0.49916209E+03  0.12211136E+05                                 9.784681                            7.592869      -0.212544       1.902376                    0.997946      31.003520      92.479587       0.578083       0.433113      -1.048320       0.035193      -0.022135       0.028040       0.050147       0.010772      -0.017928       0.007434       0.004131       0.009735      -0.024309       0.004302       0.020008             11.698049      16.729196      -3.080792       1.264807       6.754543      -1.423207      11.610407          -0.000024
          133              C      12.183875       1.704539      13.812053      -0.081606      31.715779 0.40490299E+03  0.93499564E+04                                 8.704130                            6.727662       0.021637       1.979671                    0.999629      28.736776      81.832073       0.632760       0.419188      -1.062613      -0.031157      -0.001315       0.011023       0.033076       0.004462      -0.017135       0.003504      -0.008578       0.041661      -0.021558      -0.001064       0.022623             10.151805      16.199553      -1.915855       1.569631       5.276748      -1.011476       8.979113          -0.000024
          134              C      10.810019       1.886103      13.635984      -0.226055      34.239764 0.46255980E+03  0.11015756E+05                                 9.064801                            7.128886       0.156630       2.014758                    0.999823      30.253907      86.791561       0.624242       0.412009      -1.069836       0.039899      -0.010000      -0.020999       0.046183       0.000480       0.018412      -0.005613       0.014128       0.076242      -0.021307      -0.013106       0.034413             10.490587      16.402225      -2.861428       0.294825       5.859809      -0.774176       9.209726          -0.000010
          135              C       9.989907       1.828726      14.766965       0.279201      30.450654 0.36283793E+03  0.81761888E+04                                 8.782921                            6.569389      -0.093838       1.994899                    0.999676      25.215133      71.622216       0.609396       0.446035      -1.043148      -0.070076      -0.007601      -0.005819       0.070727      -0.012965       0.011038      -0.008086       0.071074      -0.086369      -0.033994      -0.020059       0.054053             10.895739      16.453003      -4.098124       1.751145       6.582250      -1.629254       9.651963          -0.000015
          136              C       7.954733       2.871809      13.963264       0.284068      30.495543 0.36184499E+03  0.81471368E+04                                 8.800932                            6.561664      -0.073205       2.000762                    0.999730      25.220625      71.577102       0.609659       0.446207      -1.043187       0.031596      -0.041385       0.042071       0.066940      -0.033419       0.017809      -0.025574      -0.006749      -0.049309      -0.031822      -0.023364       0.055186             11.104477      14.022743      -4.517454       3.445999      12.056227      -4.091482       7.234461           0.000108
          137              C       8.542366       4.018938      13.461987      -0.235983      34.169102 0.47040259E+03  0.11290168E+05                                 9.140841                            7.237469      -0.015525       1.958133                    0.999565      30.841949      89.871456       0.611140       0.417575      -1.062432      -0.009425       0.047975      -0.015106       0.051173       0.014866       0.003008       0.000592       0.042990      -0.070630      -0.023706      -0.014351       0.038057             10.686063      11.789688      -4.003445       2.847767      12.448028      -4.298641       7.820475          -0.000469
          138              C      10.731295      13.797106      15.672164       0.590195      23.704226 0.26181331E+03  0.54792939E+04                                 7.722911                            5.757748      -0.013570       2.049585                    0.999650      22.476975      63.085897       0.616351       0.474837      -1.019124      -0.057833       0.016591      -0.002786       0.060231       0.058025      -0.001837      -0.000734      -0.167631      -0.070537      -0.090220      -0.023488       0.113708              9.763567      17.314472      -2.311578       0.043651       5.159642       0.213208       6.816587          -0.000001
          139              C       5.806359       3.589939      13.178206      -0.074756      31.765639 0.41644928E+03  0.97320783E+04                                 8.867980                            6.909857       0.016954       1.986832                    0.999544      29.020971      84.480073       0.609615       0.429939      -1.050736       0.022794      -0.003780       0.012399       0.026222       0.017787      -0.002088       0.013434       0.023864       0.008694      -0.028232       0.006898       0.021334             10.508800      10.694541      -2.709745       2.378940      12.624149      -4.783810       8.207709           0.000974
          140              C       5.546538       5.723674      11.893942       0.590804      22.965294 0.26305538E+03  0.55311444E+04                                 7.642177                            5.827869      -0.017071       2.051550                    0.999547      22.703407      64.605792       0.601637       0.484176      -1.010628      -0.030438       0.039531      -0.027718       0.057075       0.008908      -0.055066       0.072763      -0.005981       0.154233      -0.091934      -0.017739       0.109673              9.524838       9.270516      -2.999897       3.609932      10.186843      -4.412387       9.117155           0.000622
          141              C      18.754772       8.751976      12.215008       0.586024      22.803782 0.26468463E+03  0.55710634E+04                                 7.589165                            5.832551      -0.055240       2.036654                    0.999638      22.785357      64.760414       0.603778       0.481970      -1.012316       0.024928      -0.033476      -0.042921       0.059869      -0.011174       0.062074      -0.076024       0.009732       0.040264      -0.090287      -0.016523       0.106810              9.464088       7.831973      -1.925460      -3.467970       9.690863       4.773169      10.869428          -0.000056
          142              C      12.157696      13.363676      15.684592      -0.046372      38.947841 0.44180083E+03  0.10333128E+05                                 9.934221                            6.927666       0.097070       2.034197                    0.999396      27.283779      75.919194       0.642869       0.407360      -1.079953       0.038271      -0.010612      -0.001100       0.039730      -0.005793      -0.002167       0.001173       0.031231       0.035830      -0.022644       0.008897       0.013747             13.150554      23.602643      -3.852275       0.719820       6.630701       0.960688       9.218318           0.000004
          143              C      18.012608      11.775742      14.371329      -0.207824      35.113324 0.47853768E+03  0.11571597E+05                                 9.440694                            7.376464      -0.110500       1.934405                    0.998222      30.746136      90.869343       0.594042       0.426395      -1.053531       0.039689      -0.020626      -0.012878       0.046546       0.008173       0.005495       0.006930      -0.018898      -0.010250      -0.012042      -0.005568       0.017610             11.238953      11.862271      -2.313208      -3.851126      13.029603       4.461157       8.824985          -0.000503
          144              C      14.240139      13.077297      16.836287      -0.205607      37.236852 0.47269482E+03  0.11401648E+05                                 9.845386                            7.356775      -0.123950       1.933953                    0.998051      30.605786      90.506628       0.591417       0.429364      -1.051115      -0.027650       0.028505       0.015722       0.042711       0.008717       0.018302      -0.010520       0.011545       0.014632      -0.025132       0.002614       0.022518             11.969541      17.188090      -4.016046      -0.089324       7.410277       1.994656      11.310255           0.000027
          145              C      16.757499      11.454396      14.847749       0.283219      29.772531 0.35825337E+03  0.80592569E+04                                 8.698137                            6.554866      -0.120888       1.985349                    0.999416      25.220161      71.925224       0.605386       0.449747      -1.039439      -0.023361       0.041891       0.052959       0.071451      -0.029550      -0.013480       0.034368      -0.008008      -0.013519      -0.037497      -0.016076       0.053573             10.903461      12.403002      -3.863605      -4.051160      12.498561       4.188104       7.808821           0.000020
          146              C      18.683847      10.875151      13.553128      -0.073795      31.282179 0.41360731E+03  0.96396082E+04                                 8.757597                            6.867051       0.021715       1.987633                    0.999631      28.892686      83.722733       0.614683       0.427547      -1.053242      -0.018717       0.008620       0.022080       0.030202       0.014009      -0.001883      -0.014648       0.029324       0.014419      -0.027941       0.006153       0.021789             10.402160       9.362682      -2.059714      -3.005081      12.742358       5.184797       9.101440          -0.000930
          147              C      18.090895       9.675873      13.198920      -0.040876      37.344586 0.45265629E+03  0.10679366E+05                                 9.766019                            7.080342       0.004108       2.006809                    0.999237      27.517395      77.562408       0.625112       0.415309      -1.071941      -0.017881       0.023770       0.026899       0.040104       0.008289      -0.008030       0.006525       0.008554      -0.016343      -0.015996       0.003058       0.012938             12.756318      10.815987      -3.318348      -5.275141      14.310860       7.314250      13.142107          -0.000266
          148              C       6.379282       4.745005      12.643787      -0.051265      37.962940 0.45525012E+03  0.10760876E+05                                 9.860116                            7.096854      -0.036342       1.991338                    0.999096      27.704030      78.280119       0.624591       0.414871      -1.071729       0.020973      -0.023787       0.026478       0.041313       0.008546       0.003522      -0.011929       0.002527      -0.034698      -0.019877       0.004164       0.015713             12.831135      13.042692      -4.728706       4.816238      14.423313      -6.690830      11.027401           0.000015
          149              C      12.750135      12.885091      14.514255      -0.074669      31.683234 0.40272588E+03  0.92952123E+04                                 8.729901                            6.728954       0.035679       1.988464                    0.999692      28.621264      81.714628       0.629419       0.421616      -1.060161       0.028899       0.002319       0.009314       0.030451       0.011145       0.013633      -0.000919      -0.008346       0.066493      -0.025954      -0.000864       0.026818             10.218669      16.271057      -3.276478      -0.731698       6.311229       1.248144       8.073723           0.000034
          150              C      12.918938      13.452778      16.842501      -0.074407      32.487549 0.40798903E+03  0.94827519E+04                                 8.980343                            6.826546       0.007374       1.981106                    0.999685      28.960932      83.995144       0.615227       0.428336      -1.052030       0.025481      -0.006418      -0.009855       0.028064       0.004497      -0.014731       0.000741      -0.017390       0.050314      -0.023436       0.001116       0.022320             10.746349      17.115550      -2.620394       1.722358       6.047267       0.897723       9.076229           0.000025
          151              C       6.584998       2.657191      13.832766      -0.205168      35.651066 0.47155430E+03  0.11350392E+05                                 9.508412                            7.307779      -0.069894       1.947298                    0.998736      30.554202      89.822664       0.599179       0.424688      -1.055564      -0.034170       0.020275      -0.003613       0.039896       0.009888      -0.004893      -0.010048      -0.019175      -0.008365      -0.012446      -0.008068       0.020514             11.377275      13.756570      -3.002438       2.941959      12.628158      -4.183569       7.747097           0.000493
          152              C      16.179702      10.243694      14.539112      -0.220506      33.182647 0.45056533E+03  0.10688628E+05                                 8.930670                            7.060223       0.108107       1.999154                    0.999542      30.226056      87.309026       0.622345       0.414868      -1.065114       0.005957      -0.043362      -0.016984       0.046949       0.015404      -0.014695      -0.013740       0.036771      -0.023224      -0.025570      -0.010337       0.035907             10.458460       9.934274      -2.966336      -3.391994      12.989092       4.612705       8.452013           0.000442
          153              C       7.742625       4.946312      12.809498      -0.069236      31.328638 0.41430892E+03  0.96537289E+04                                 8.745394                            6.867786      -0.079708       1.950363                    0.999561      29.005533      83.860456       0.615736       0.426914      -1.054322       0.005536      -0.021200       0.025201       0.033394       0.026883      -0.006398      -0.003073      -0.014345      -0.000437      -0.028126      -0.001142       0.029269             10.245854      11.746727      -3.688682       3.305985      11.005688      -3.885139       7.985148          -0.000804
          154              C      16.834138       9.364805      13.716768      -0.080838      31.104642 0.41044930E+03  0.95348742E+04                                 8.676723                            6.823920      -0.013410       1.972106                    0.999636      28.930020      83.327845       0.619742       0.425441      -1.055961       0.000531       0.024543       0.017610       0.030212       0.025319       0.012349      -0.003880      -0.006190      -0.001735      -0.030040       0.003121       0.026920             10.162132      10.038649      -2.709147      -4.026214      11.296683       4.342034       9.151063           0.000903
          155              C      14.817172      12.621268      15.651450       0.285437      30.661620 0.35880263E+03  0.80603061E+04                                 8.816540                            6.525201      -0.016889       2.017187                    0.999531      25.097582      71.109707       0.612698       0.445003      -1.044060       0.069296       0.003065       0.000327       0.069364      -0.027483       0.002915       0.009528       0.068320      -0.072574      -0.038618      -0.017323       0.055941             11.025013      16.287946      -5.067754      -1.227337       7.573505       1.990295       9.213586           0.000023
          156              C      14.067645      12.512996      14.493541      -0.231803      34.494156 0.45897196E+03  0.10942025E+05                                 9.173066                            7.145129       0.061981       1.981662                    0.999474      30.517000      88.460895       0.615927       0.417124      -1.063327      -0.038061       0.018624      -0.025715       0.049566       0.001058      -0.018146       0.007423      -0.005110       0.076510      -0.023277      -0.010120       0.033398             10.693634      16.626535      -4.079757       0.307984       6.975033       1.119773       8.479333           0.000002
          157              C      17.318909       3.176558      15.850304       0.595513      23.701415 0.25833337E+03  0.53819987E+04                                 7.696087                            5.703458      -0.011415       2.052550                    0.999681      22.281900      62.154561       0.622610       0.472201      -1.021759      -0.023332      -0.051561      -0.006674       0.056986      -0.059353       0.017713      -0.014151       0.162773      -0.073398      -0.089507      -0.026667       0.116173              9.825056       6.688972       4.763011      -0.294057      15.879095       0.745335       6.907101           0.000001
          158              C      17.809560       4.580367      16.022229      -0.039901      38.279184 0.43184433E+03  0.10035700E+05                                 9.785544                            6.826448       0.108538       2.038802                    0.999384      27.073751      74.918746       0.651316       0.404663      -1.082521       0.009367       0.033195       0.004528       0.034787       0.006433      -0.003162      -0.005009      -0.010865       0.029403      -0.013347       0.000010       0.013337             12.998236       7.915340       6.270164      -0.451141      21.508625       1.137266       9.570742          -0.000001
          159              C      18.258848       5.302547      14.905748      -0.077756      33.249543 0.43222353E+03  0.10201249E+05                                 9.178965                            7.068601      -0.095986       1.949735                    0.999172      29.344820      86.018084       0.598648       0.433501      -1.047932       0.007437       0.024215       0.012063       0.028057      -0.008860       0.009974       0.005873       0.030312       0.033319      -0.025098       0.004658       0.020440             10.977084       6.766282       3.848318      -1.187087      16.630223      -0.476810       9.534748          -0.000047
          160              C      18.729621       6.607698      15.048675      -0.202701      36.671363 0.49916508E+03  0.12211227E+05                                 9.784708                            7.592883      -0.212534       1.902376                    0.997946      31.003653      92.480036       0.578083       0.433112      -1.048321       0.003649      -0.041415      -0.028038       0.050146       0.007968      -0.001563      -0.019347       0.015076       0.009733      -0.024311       0.004301       0.020010             11.698090       6.328733       2.250007      -0.689616      17.155109       1.774761      11.610427          -0.000024
          161              C      17.859423       5.173158      17.258851      -0.081608      31.715833 0.40490473E+03  0.93499993E+04                                 8.704132                            6.727678       0.021641       1.979671                    0.999629      28.736763      81.831834       0.632759       0.419188      -1.062614       0.015383       0.027127      -0.011023       0.033076      -0.000878      -0.004698      -0.016847       0.012257       0.041665      -0.021560      -0.001063       0.022623             10.151798       5.993916       3.315044      -0.184147      15.482379       1.858269       8.979100          -0.000027
          162              C      18.324499       6.478589      17.434920      -0.226050      34.239507 0.46255605E+03  0.11015644E+05                                 9.064758                            7.128861       0.156626       2.014760                    0.999823      30.253755      86.791021       0.624243       0.412009      -1.069836      -0.009299      -0.040068       0.020999       0.046183       0.006014       0.003402       0.018945      -0.007470       0.076235      -0.021306      -0.013106       0.034412             10.490525       5.730162       2.608505      -0.554464      16.531712       0.615525       9.209700          -0.000013
          163              C      18.749636       7.182247      16.303939       0.279203      30.450552 0.36283647E+03  0.81761486E+04                                 8.782907                            6.569380      -0.093843       1.994898                    0.999676      25.215077      71.622044       0.609395       0.446035      -1.043148       0.038729       0.058894       0.005820       0.070726       0.021278      -0.002161       0.013512      -0.062548      -0.086369      -0.033994      -0.020057       0.054051             10.895722       5.308899       1.613793      -0.651148      17.726317       2.301542       9.651952          -0.000015
          164              C      18.749681       9.469157      17.107640       0.284064      30.495639 0.36184590E+03  0.81471629E+04                                 8.800950                            6.561671      -0.073187       2.000766                    0.999730      25.220674      71.577280       0.609659       0.446207      -1.043187       0.022419      -0.046996      -0.042067       0.066939      -0.022254      -0.014636       0.027516      -0.050323      -0.049310      -0.031824      -0.023365       0.055190             11.104508       8.797984      -1.839492      -2.069262      17.281061       4.932905       7.234480           0.000108
          165              C      17.460798       9.469451      17.608917      -0.235988      34.169260 0.47040501E+03  0.11290242E+05                                 9.140869                            7.237484      -0.015502       1.958138                    0.999565      30.842057      89.871884       0.611139       0.417575      -1.062432      -0.038393       0.030269       0.015112       0.051172       0.026132       0.001898       0.002407      -0.000963      -0.070631      -0.023706      -0.014353       0.038059             10.686103       9.060978      -2.604835      -2.526492      15.176831       4.495024       7.820501          -0.000471
          166              C       7.760634      11.981583      15.398740       0.590195      23.704189 0.26181290E+03  0.54792838E+04                                 7.722905                            5.757744      -0.013567       2.049586                    0.999651      22.476971      63.085904       0.616351       0.474837      -1.019124       0.011614       0.059034       0.002788       0.060231      -0.034163      -0.001492      -0.001299       0.192092      -0.070534      -0.090220      -0.023488       0.113708              9.763560       5.811871       3.584096       0.209639      16.662226      -0.058420       6.816584          -0.000001
          167              C      19.090538      11.708585      17.892698      -0.074760      31.765800 0.41645111E+03  0.97321336E+04                                 8.868013                            6.909875       0.016951       1.986829                    0.999544      29.021074      84.480485       0.609613       0.429940      -1.050735      -0.007032      -0.022009      -0.012394       0.026220       0.020072       0.011003      -0.007984       0.014941       0.008695      -0.028230       0.006898       0.021332             10.508849      10.022880      -2.365488      -3.172106      13.295918       4.299114       8.207750           0.000973
          168              C      17.310208      12.913059      19.176962       0.590805      22.965174 0.26305371E+03  0.55311018E+04                                 7.642157                            5.827854      -0.017067       2.051552                    0.999547      22.703354      64.605638       0.601637       0.484177      -1.010628      -0.021295       0.045116       0.027721       0.057073       0.002771       0.039635      -0.082192       0.017951       0.154233      -0.091930      -0.017742       0.109673              9.524819       7.560777      -2.123578      -2.280057      11.896543       5.225137       9.117138           0.000622
          169              C       8.590640       2.540152      18.855896       0.586025      22.803644 0.26468255E+03  0.55710099E+04                                 7.589141                            5.832531      -0.055239       2.036655                    0.999638      22.785291      64.760215       0.603778       0.481970      -1.012316       0.018419      -0.037450       0.042923       0.059868      -0.002577      -0.039341       0.089916      -0.023828       0.040266      -0.090283      -0.016527       0.106810              9.464066       7.740945      -1.878820       2.665875       9.781844      -5.263368      10.869408          -0.000056
          170              C       7.495730      10.514508      15.386312      -0.046372      38.947857 0.44180087E+03  0.10333131E+05                                 9.934232                            6.927671       0.097063       2.034195                    0.999396      27.283776      75.919240       0.642867       0.407361      -1.079953      -0.008013      -0.038899       0.001100       0.039730       0.009295       0.000054      -0.002463      -0.027642       0.035831      -0.022645       0.008897       0.013748             13.150573       7.034368       4.639835       1.183249      23.199030       0.202355       9.218321           0.000004
          171              C       6.238269       4.579836      16.699575      -0.207829      35.113427 0.47853848E+03  0.11571621E+05                                 9.440708                            7.376464      -0.110480       1.934409                    0.998222      30.746200      90.869549       0.594043       0.426394      -1.053531       0.000252      -0.044725       0.012883       0.046544      -0.002898       0.008675       0.001729       0.024308      -0.010251      -0.012044      -0.005568       0.017612             11.238982      10.908825      -1.824527       2.213460      13.983109      -5.462059       8.825012          -0.000503
          172              C       6.800723       8.530687      14.234617      -0.205612      37.237103 0.47269796E+03  0.11401742E+05                                 9.845422                            7.356792      -0.123933       1.933956                    0.998051      30.605931      90.507123       0.591417       0.429363      -1.051116      -0.012755       0.037607      -0.015722       0.042710       0.009777      -0.001013       0.021088       0.007411       0.014635      -0.025134       0.002612       0.022522             11.969598       6.184248       1.624015       1.734326      18.414271      -0.989336      11.310276           0.000029
          173              C       7.096728       5.550201      16.223155       0.283216      29.772590 0.35825385E+03  0.80592693E+04                                 8.698143                            6.554865      -0.120870       1.985354                    0.999416      25.220188      71.925276       0.605387       0.449747      -1.039439      -0.026625       0.039898      -0.052956       0.071450      -0.020506       0.024437      -0.027674      -0.043303      -0.013517      -0.037498      -0.016078       0.053576             10.903479       9.342105      -2.294735       1.879213      15.559497      -5.515513       7.808833           0.000019
          174              C       6.733547       3.571707      17.517776      -0.073800      31.282172 0.41360616E+03  0.96395894E+04                                 8.757662                            6.867089       0.021712       1.987630                    0.999631      28.892621      83.722993       0.614674       0.427553      -1.053237       0.000865       0.020591      -0.022075       0.030200       0.020082      -0.013894       0.005004       0.005619       0.014422      -0.027940       0.006152       0.021788             10.402250      10.367154      -2.574550       3.243364      11.738073      -5.039254       9.101524          -0.000932
          175              C       8.071263       3.552360      17.871984      -0.040877      37.344542 0.45265497E+03  0.10679329E+05                                 9.766020                            7.080336       0.004110       2.006810                    0.999237      27.517351      77.562311       0.625112       0.415309      -1.071940      -0.012998       0.026758      -0.026894       0.040103       0.008313       0.002143      -0.010120       0.008465      -0.016344      -0.015995       0.003056       0.012939             12.756332      10.889834      -3.356188       4.102930      14.237039      -8.030668      13.142123          -0.000263
          176              C      17.801303      11.725590      18.427117      -0.051265      37.962935 0.45524947E+03  0.10760859E+05                                 9.860127                            7.096855      -0.036339       1.991339                    0.999096      27.704004      78.280095       0.624590       0.414872      -1.071728       0.011604      -0.029515      -0.026473       0.041311       0.006016      -0.009009       0.008574       0.012402      -0.034695      -0.019875       0.004162       0.015714             12.831163      10.297194      -3.321496      -3.757464      17.168871       7.337937      11.027425           0.000017
          177              C       7.651401       9.768992      16.556649      -0.074671      31.683290 0.40272734E+03  0.92952506E+04                                 8.729911                            6.728970       0.035682       1.988464                    0.999692      28.621264      81.714542       0.629418       0.421616      -1.060161      -0.015247      -0.024660      -0.009313       0.030451       0.003119       0.005401       0.012551       0.022971       0.066496      -0.025955      -0.000863       0.026818             10.218676       5.723458       2.129701       0.776977      16.858848      -1.220515       8.073722           0.000032
          178              C       7.069213       9.877710      14.228403      -0.074410      32.487695 0.40799079E+03  0.94828089E+04                                 8.980379                            6.826564       0.007374       1.981105                    0.999685      28.961035      83.995679       0.615225       0.428337      -1.052029      -0.005910      -0.025602       0.009857       0.028064      -0.004433      -0.006061      -0.013449       0.017453       0.050311      -0.023436       0.001115       0.022321             10.746402       6.222755       2.962753       1.584510      16.940190       1.123247       9.076261           0.000027
          179              C      19.565445      10.590211      17.238138      -0.205173      35.651253 0.47155656E+03  0.11350461E+05                                 9.508443                            7.307794      -0.069879       1.947301                    0.998736      30.554321      89.823115       0.599179       0.424688      -1.055564      -0.002456       0.039654       0.003618       0.039894      -0.002009      -0.011175       0.000229       0.027253      -0.008367      -0.012447      -0.008070       0.020517             11.377321      10.425494      -1.295092      -2.381129      15.959339       4.526363       7.747130           0.000492
          180              C       8.437699       5.512157      16.531792      -0.220510      33.182759 0.45056684E+03  0.10688675E+05                                 8.930691                            7.060233       0.108124       1.999158                    0.999542      30.226149      87.309397       0.622345       0.414868      -1.065114       0.035870      -0.025077       0.016989       0.046948       0.023922      -0.018931      -0.006811       0.003543      -0.023223      -0.025571      -0.010338       0.035909             10.458494       9.945404      -2.972038       2.557744      12.978037      -5.122594       8.452041           0.000441
          181              C      17.000298      10.604153      18.261406      -0.069239      31.328669 0.41430911E+03  0.96537388E+04                                 8.745409                            6.867792      -0.079705       1.950364                    0.999561      29.005569      83.860704       0.615735       0.426915      -1.054322       0.016343      -0.014598      -0.025195       0.033391       0.009872      -0.005653      -0.004291       0.052022      -0.000433      -0.028125      -0.001141       0.029267             10.245878       8.165313      -1.853015      -1.949506      14.587155       4.714178       7.985165          -0.000807
          182              C       8.921329       4.528879      17.354136      -0.080839      31.104652 0.41044896E+03  0.95348697E+04                                 8.676736                            6.823920      -0.013410       1.972106                    0.999636      28.930047      83.328094       0.619741       0.425442      -1.055960      -0.022084       0.010725      -0.017605       0.030210       0.012268       0.002181       0.012758       0.044722      -0.001731      -0.030038       0.003121       0.026917             10.162154       8.835624      -2.092520       2.027586      12.499760      -5.563520       9.151078           0.000900
          183              C       6.943349       7.809169      15.419454       0.285439      30.661590 0.35880214E+03  0.80602930E+04                                 8.816539                            6.525199      -0.016899       2.017184                    0.999531      25.097562      71.109663       0.612698       0.445004      -1.044060      -0.034335      -0.060269      -0.000327       0.069364       0.011684       0.009808      -0.001753      -0.084513      -0.072574      -0.038617      -0.017323       0.055940             11.025017       5.272414       0.578268       1.211367      18.589049      -2.000082       9.213589           0.000023
          184              C       7.381581       8.426798      16.577363      -0.231798      34.493904 0.45896828E+03  0.10941917E+05                                 9.173028                            7.145106       0.061977       1.981663                    0.999474      30.516859      88.460449       0.615927       0.417125      -1.063327       0.000786       0.042365       0.025715       0.049565      -0.001457      -0.001671      -0.019534       0.004702       0.076504      -0.023277      -0.010119       0.033396             10.693581       5.670961       1.535502       1.136976      17.930469      -0.236717       8.479314          -0.000000
          185              O       9.184693      13.370961       6.548297      -0.536291      32.208419 0.47906576E+03  0.11197080E+05                                 8.063873                            6.723955       0.304311       2.136572                    0.999095      27.439752      71.284395       0.740476       0.353904      -1.142263       0.015149      -0.004587      -0.020423       0.025839       0.010387      -0.045709       0.015839      -0.029116      -0.074818      -0.064523       0.030228       0.034295              9.565889      15.984629      -0.048574      -2.318185       5.748079      -0.358836       6.964959           0.056109
          186              O       9.440991      13.683692       4.338327      -0.542051      32.514752 0.50833199E+03  0.12054323E+05                                 8.116906                            6.962859       0.440072       2.180582                    0.999193      27.595638      72.127349       0.722190       0.357651      -1.139659       0.014339      -0.008380       0.015552       0.022753       0.006011       0.051282       0.000337      -0.090191      -0.010439      -0.078621       0.030775       0.047846              9.318035      14.234070      -0.535887       2.872359       5.966154      -0.739703       7.753882          -0.053049
          187              O      15.477225      12.836594       6.023613      -0.222120      34.459614 0.39063045E+03  0.86859354E+04                                 8.669152                            6.168959       0.089173       2.154758                    0.995809      23.195417      58.994834       0.753992       0.365333      -1.131923      -0.070726      -0.081922       0.061864       0.124662      -0.064936       0.058913      -0.050626       0.122366      -0.179200      -0.098614      -0.047524       0.146138             11.583839      16.923016      -6.817779       3.973665      10.902660      -3.281611       6.925840           0.000012
          188              O       5.968070       7.013776       8.811708      -0.527778      32.624230 0.51008905E+03  0.12133377E+05                                 8.213576                            7.022717       0.249787       2.125416                    0.998258      27.571068      72.700543       0.710190       0.362573      -1.133249      -0.006660      -0.013266      -0.009686       0.017725       0.004388       0.044233      -0.004223      -0.078032       0.008357      -0.068370       0.030209       0.038161              9.587981       6.026511      -0.660927      -0.933764      10.943197       4.283869      11.794234           0.055917
          189              O      17.966468       7.937326       9.207966      -0.549824      35.008450 0.55222104E+03  0.13388138E+05                                 8.619846                            7.315527       0.254214       2.121728                    0.997839      28.006251      74.361336       0.695167       0.363421      -1.133488       0.002170       0.023163      -0.012381       0.026354       0.013687      -0.035940       0.004538      -0.100008       0.070168      -0.076654       0.036485       0.040169             10.103652       6.691038      -1.507974       1.890809      12.047905      -4.173027      11.572014          -0.053780
          190              O      13.900055       0.840754       6.187460      -0.546539      33.201437 0.51202230E+03  0.12174495E+05                                 8.260556                            6.989806       0.378412       2.157614                    0.999315      27.760612      72.864748       0.719899       0.357827      -1.138519      -0.012801       0.007601      -0.023597       0.027900       0.016362       0.049093      -0.016714      -0.052010      -0.037395      -0.070653       0.032857       0.037796              9.626874      15.280021      -0.824894       2.884858       6.176710      -0.377431       7.423891           0.054001
          191              O      13.928276       0.662413       3.948698      -0.533994      31.357814 0.48745486E+03  0.11448060E+05                                 7.921716                            6.811643       0.359665       2.155217                    0.999128      27.495152      71.709621       0.730648       0.356944      -1.139290      -0.013264      -0.001550       0.017223       0.021794       0.018118      -0.053399       0.014979      -0.047142      -0.066004      -0.075808       0.034355       0.041453              9.075435      14.049554      -1.028450      -2.398425       6.054611       0.759361       7.122141          -0.059721
          192              O      19.753865       9.292989       9.045154      -0.519471      31.731461 0.50117132E+03  0.11854277E+05                                 8.033140                            6.945295       0.411403       2.185030                    0.998309      27.224447      71.298803       0.717449       0.360933      -1.135924      -0.018842      -0.003723      -0.012074       0.022686      -0.013115       0.006413       0.033669       0.085494       0.049089      -0.066973       0.030193       0.036780              9.211290      10.429503      -2.005019       3.247542       7.103651      -2.197849      10.100717           0.059328
          193              O       4.205268       5.618605       8.945520      -0.533831      33.555028 0.53671685E+03  0.12915115E+05                                 8.359273                            7.207524       0.298779       2.142633                    0.997741      27.641716      73.029806       0.701285       0.362960      -1.134271       0.015073      -0.002018      -0.012936       0.019965      -0.016113      -0.010003      -0.039563       0.081990       0.024882      -0.069530       0.029174       0.040356              9.665298       9.740195      -1.551411      -3.442685       7.022122       2.426083      12.233576          -0.053886
          194              O       7.914291       2.346837       5.010701      -0.220384      35.568587 0.41152660E+03  0.92668996E+04                                 8.843160                            6.341322      -0.036555       2.114902                    0.994794      23.244284      59.416819       0.742295       0.366432      -1.131522       0.070254       0.060352       0.082330       0.123920      -0.076339      -0.054916       0.057942       0.102589      -0.125094      -0.095498      -0.048666       0.144165             11.794272      16.282645      -7.367446      -3.229706      11.522370       3.358756       7.577802           0.000003
          195              O       7.159016      12.132965       3.808671      -0.536295      32.207751 0.47905509E+03  0.11196757E+05                                 8.063710                            6.723840       0.304300       2.136566                    0.999095      27.439754      71.283941       0.740489       0.353900      -1.142267      -0.002828      -0.015573       0.020425       0.025840      -0.005755      -0.006754      -0.047902       0.033870      -0.074815      -0.064523       0.030229       0.034294              9.565661       7.838218       4.126667      -1.376701      13.893918      -1.899285       6.964846          -0.056101
          196              O       6.763807      12.047527       6.018641      -0.542050      32.514867 0.50833318E+03  0.12054359E+05                                 8.116934                            6.962871       0.440087       2.180587                    0.999193      27.595610      72.127316       0.722189       0.357651      -1.139659       0.000919      -0.016583      -0.015553       0.022753      -0.033099       0.023691       0.045484       0.062421      -0.010436      -0.078621       0.030777       0.047844              9.318088       7.251306       3.043211       0.651905      12.949067       2.893577       7.753891           0.053055
          197              O       4.764360       6.289411       4.333355      -0.222122      34.459703 0.39063118E+03  0.86859560E+04                                 8.669167                            6.168965       0.089187       2.154762                    0.995809      23.195441      58.994915       0.753991       0.365333      -1.131923       0.105163       0.025573      -0.061867       0.124663       0.011755      -0.018180       0.075520      -0.176883      -0.179203      -0.098615      -0.047524       0.146139             11.583868       6.620346      -1.537134      -1.107859      21.205398       5.033088       6.925861          -0.000110
          198              O      14.283557      12.095798       1.545260      -0.527785      32.624613 0.51009598E+03  0.12133587E+05                                 8.213650                            7.022772       0.249781       2.125413                    0.998257      27.571192      72.701079       0.710186       0.362574      -1.133248       0.014847      -0.000122       0.009681       0.017725      -0.029114       0.016417       0.041289       0.052685       0.008355      -0.068369       0.030207       0.038163              9.588082       9.383785      -2.381702       3.386406       7.586083      -2.785019      11.794379           0.055929
          199              O       7.988877       1.839506       1.149002      -0.549834      35.008743 0.55222613E+03  0.13388296E+05                                 8.619905                            7.315568       0.254215       2.121726                    0.997839      28.006324      74.361688       0.695164       0.363421      -1.133487      -0.021605       0.008631       0.012375       0.026352      -0.032605      -0.012354      -0.034054       0.080614       0.070173      -0.076655       0.036488       0.040168             10.103735       9.709240      -3.054962      -2.851227       9.029846       3.586147      11.572120          -0.053770
          200              O      16.159022       2.221325       4.169508      -0.546543      33.201137 0.51201803E+03  0.12174362E+05                                 8.260478                            6.989758       0.378397       2.157607                    0.999315      27.760658      72.864678       0.719904       0.357825      -1.138521      -0.000925       0.014858       0.023597       0.027901      -0.011558       0.007518       0.051312       0.056938      -0.037395      -0.070653       0.032857       0.037797              9.626756       7.400920       3.213440       0.979967      14.055501       2.739402       7.423847          -0.053994
          201              O      16.304858       2.114864       6.408270      -0.533991      31.358270 0.48746249E+03  0.11448291E+05                                 7.921829                            6.811723       0.359675       2.155223                    0.999128      27.495149      71.709934       0.730639       0.356947      -1.139287       0.007428       0.011097      -0.017223       0.021794      -0.008555      -0.011027      -0.054353       0.056940      -0.066008      -0.075807       0.034356       0.041452              9.075591       6.883157       2.644831      -0.418231      13.221398      -2.480796       7.122217           0.059726
          202              O       5.967172       0.867231       1.311814      -0.519479      31.731878 0.50117934E+03  0.11854517E+05                                 8.033217                            6.945355       0.411392       2.185024                    0.998309      27.224619      71.299473       0.717445       0.360933      -1.135924       0.011912       0.015070       0.012070       0.022687       0.027044       0.032887      -0.009651      -0.071218       0.049087      -0.066973       0.030192       0.036781              9.211391       6.167924       0.179271      -0.474628      11.365410       3.892599      10.100840           0.059333
          203              O      16.329201      13.028166       1.411448      -0.533844      33.555374 0.53672320E+03  0.12915309E+05                                 8.359336                            7.207570       0.298785       2.142632                    0.997741      27.641845      73.030310       0.701283       0.362960      -1.134271      -0.005083      -0.014334       0.012931       0.019963       0.023870      -0.039770       0.009145      -0.074039       0.024884      -0.069531       0.029175       0.040355              9.665387       6.328184       0.197429       0.588725      10.434271      -4.170364      12.233707          -0.053874
          204              O      17.549008       8.235109       5.346267      -0.220388      35.568755 0.41152852E+03  0.92669535E+04                                 8.843187                            6.341335      -0.036539       2.114906                    0.994794      23.244339      59.416996       0.742295       0.366431      -1.131522      -0.085753      -0.034991      -0.082335       0.123923      -0.002931       0.026513      -0.075300      -0.183848      -0.125098      -0.095497      -0.048667       0.144165             11.794321       6.531671      -2.369575       1.515855      21.273464      -4.406221       7.577829          -0.000053
          205              O      14.905874       1.352025      14.165639      -0.528852      31.988384 0.47488439E+03  0.11074013E+05                                 8.024006                            6.691568       0.339401       2.149915                    0.999139      27.327743      70.890617       0.742831       0.353589      -1.142624      -0.012218       0.003744       0.020717       0.024341       0.010090      -0.046505       0.016054      -0.025038      -0.076207      -0.064805       0.028775       0.036030              9.516235      15.898908      -0.052270      -2.305073       5.717130      -0.356365       6.932666          -0.000007
          206              O      14.649576       1.039294      16.375609      -0.535862      32.343878 0.50477444E+03  0.11947838E+05                                 8.085311                            6.935241       0.445732       2.183945                    0.999175      27.504533      71.800680       0.724198       0.357320      -1.140030      -0.011481       0.008139      -0.015398       0.020860       0.006521       0.052670      -0.000268      -0.087477      -0.011602      -0.079059       0.032236       0.046823              9.282191      14.184101      -0.535551       2.860369       5.938275      -0.736032       7.724197           0.000007
          207              O       8.613342       1.886392      14.690323      -0.222179      34.455051 0.39057740E+03  0.86843740E+04                                 8.668141                            6.168318       0.089210       2.154760                    0.995809      23.195012      58.990571       0.754079       0.365307      -1.131955       0.070598       0.081985      -0.061984       0.124690      -0.064883       0.058949      -0.050579       0.122465      -0.179398      -0.098629      -0.047529       0.146158             11.582779      16.922644      -6.816502       3.973845      10.900177      -3.280995       6.925516           0.000049
          208              O      18.122497       7.709210      11.902228      -0.527992      32.626165 0.51013377E+03  0.12134641E+05                                 8.213546                            7.022759       0.250468       2.125563                    0.998262      27.573620      72.706576       0.710232       0.362546      -1.133276       0.006627       0.013328       0.009403       0.017606       0.004399       0.044358      -0.004295      -0.078102       0.008037      -0.068505       0.030236       0.038268              9.587848       6.026371      -0.660318      -0.933388      10.943310       4.283414      11.793863          -0.055711
          209              O       6.124099       6.785660      11.505970      -0.550029      35.010352 0.55226642E+03  0.13389443E+05                                 8.619777                            7.315556       0.254519       2.121757                    0.997842      28.008842      74.367512       0.695208       0.363394      -1.133515      -0.002199      -0.023228       0.012067       0.026267       0.013706      -0.036059       0.004635      -0.100129       0.070030      -0.076779       0.036533       0.040246             10.103410       6.690845      -1.507208       1.890285      12.047787      -4.172855      11.571597           0.053575
          210              O      10.190512      13.882232      14.526476      -0.539338      32.990378 0.50776890E+03  0.12046930E+05                                 8.222026                            6.957392       0.381612       2.160566                    0.999297      27.648473      72.465821       0.722167       0.357485      -1.138912       0.010007      -0.006268       0.023515       0.026313       0.014610       0.050624      -0.016803      -0.050377      -0.038550      -0.071290       0.033372       0.037918              9.580152      15.204667      -0.824937       2.870311       6.144039      -0.376197       7.391752          -0.000006
          211              O      10.162291      14.060573      16.765238      -0.528570      31.217905 0.48452967E+03  0.11361234E+05                                 7.894762                            6.787819       0.363854       2.157746                    0.999115      27.419502      71.434480       0.732537       0.356592      -1.139673       0.010371       0.001970      -0.017460       0.020403       0.017453      -0.054627       0.015318      -0.045062      -0.068216      -0.076694       0.035650       0.041044              9.045318      14.008669      -1.025385      -2.388511       6.029020       0.755180       7.098264           0.000010
          212              O       4.336702       5.429997      11.668782      -0.519602      31.731146 0.50118096E+03  0.11854463E+05                                 8.032744                            6.945162       0.412548       2.185377                    0.998313      27.224809      71.297693       0.717492       0.360912      -1.135950       0.018843       0.003645       0.011764       0.022511      -0.013096       0.006346       0.033813       0.085565       0.048848      -0.067067       0.030247       0.036821              9.210500      10.427991      -2.004023       3.246345       7.103550      -2.197861      10.099959          -0.059126
          213              O      19.885299       9.104381      11.768416      -0.534084      33.560802 0.53683395E+03  0.12918601E+05                                 8.359951                            7.208099       0.299432       2.142748                    0.997748      27.645488      73.040987       0.701290       0.362938      -1.134291      -0.015167       0.002024       0.012638       0.019846      -0.016120      -0.009970      -0.039682       0.082094       0.024554      -0.069641       0.029201       0.040440              9.666110       9.740460      -1.551026      -3.442393       7.023025       2.426744      12.234844           0.053660
          214              O      16.176276      12.376149      15.703235      -0.220336      35.565167 0.41147833E+03  0.92654744E+04                                 8.842486                            6.340832      -0.036590       2.114899                    0.994794      23.243284      59.411788       0.742350       0.366418      -1.131541      -0.070133      -0.060432      -0.082363       0.123913      -0.076289      -0.054933       0.057920       0.102658      -0.125355      -0.095499      -0.048669       0.144168             11.793783      16.282909      -7.366667      -3.229981      11.520737       3.358610       7.577704           0.000025
          215              O      16.931551       2.590021      16.905265      -0.528856      31.987752 0.47487491E+03  0.11073723E+05                                 8.023838                            6.691455       0.339399       2.149911                    0.999139      27.327806      70.890289       0.742846       0.353584      -1.142629       0.002242       0.012583      -0.020716       0.024342      -0.004275      -0.006927      -0.048711       0.031013      -0.076196      -0.064809       0.028779       0.036030              9.515995       7.792866       4.102266      -1.368519      13.822567      -1.888738       6.932552           0.000008
          216              O      17.326760       2.675459      14.695295      -0.535860      32.344082 0.50477669E+03  0.11947911E+05                                 8.085375                            6.935275       0.445730       2.183946                    0.999175      27.504456      71.800648       0.724193       0.357322      -1.140028      -0.002009       0.013924       0.015400       0.020858      -0.031697       0.023786       0.046994       0.061655      -0.011612      -0.079056       0.032237       0.046818              9.282296       7.219137       3.034470       0.649712      12.903515       2.881258       7.724236          -0.000007
          217              O      19.326207       8.433575      16.380581      -0.222182      34.455151 0.39057831E+03  0.86843995E+04                                 8.668158                            6.168325       0.089225       2.154763                    0.995809      23.195041      58.990670       0.754079       0.365307      -1.131955      -0.105160      -0.025430       0.061988       0.124691       0.011826      -0.018122       0.075531      -0.176855      -0.179402      -0.098630      -0.047529       0.146159             11.582812       6.619343      -1.535535      -1.107230      21.203554       5.032967       6.925538           0.000049
          218              O       9.807010       2.627188      19.168676      -0.528003      32.626608 0.51014170E+03  0.12134883E+05                                 8.213642                            7.022830       0.250473       2.125563                    0.998262      27.573722      72.707120       0.710226       0.362547      -1.133274      -0.014885       0.000179      -0.009397       0.017604      -0.029137       0.016410       0.041435       0.052742       0.008040      -0.068506       0.030236       0.038270              9.587980       9.384362      -2.381459       3.386188       7.585526      -2.784496      11.794052          -0.055713
          219              O      16.101690      12.883480      19.564934      -0.550035      35.010670 0.55227217E+03  0.13389620E+05                                 8.619836                            7.315599       0.254513       2.121754                    0.997842      28.008937      74.367917       0.695205       0.363394      -1.133514       0.021677      -0.008635      -0.012061       0.026266      -0.032642      -0.012322      -0.034203       0.080716       0.070029      -0.076779       0.036533       0.040245             10.103493       9.709725      -3.054546      -2.851308       9.029053       3.585604      11.571700           0.053580
          220              O       7.931545      12.501661      16.544428      -0.539343      32.989957 0.50776307E+03  0.12046747E+05                                 8.221906                            6.957316       0.381605       2.160561                    0.999297      27.648568      72.465732       0.722177       0.357482      -1.138915       0.001011      -0.011768      -0.023514       0.026314      -0.011919       0.008137       0.052717       0.053147      -0.038540      -0.071294       0.033375       0.037920              9.579974       7.359292       3.196056       0.974420      13.988954       2.725871       7.391676           0.000008
          221              O       7.785709      12.608122      14.305666      -0.528566      31.218493 0.48453916E+03  0.11361526E+05                                 7.894926                            6.787934       0.363852       2.157748                    0.999115      27.419432      71.434799       0.732522       0.356597      -1.139668      -0.006481      -0.008327       0.017461       0.020402      -0.008097      -0.011285      -0.055598       0.054636      -0.068231      -0.076690       0.035649       0.041041              9.045545       6.856923       2.640453      -0.417436      13.181335      -2.470087       7.098378          -0.000006
          222              O      18.123395      13.855755      19.402122      -0.519616      31.731497 0.50118756E+03  0.11854661E+05                                 8.032810                            6.945212       0.412547       2.185373                    0.998313      27.224951      71.298249       0.717489       0.360913      -1.135949      -0.011843      -0.015105      -0.011759       0.022510       0.027084       0.032986      -0.009777      -0.071228       0.048852      -0.067068       0.030249       0.036820              9.210589       6.168330       0.179282      -0.475181      11.363372       3.891536      10.100064          -0.059126
          223              O       7.761366       1.694820      19.302488      -0.534093      33.561142 0.53684039E+03  0.12918796E+05                                 8.360010                            7.208142       0.299433       2.142746                    0.997748      27.645627      73.041498       0.701288       0.362938      -1.134291       0.005121       0.014422      -0.012633       0.019845       0.023910      -0.039860       0.009228      -0.074110       0.024552      -0.069641       0.029200       0.040441              9.666192       6.329264       0.197395       0.589445      10.434348      -4.170399      12.234963           0.053666
          224              O       6.541559       6.487877      15.367669      -0.220341      35.565338 0.41148041E+03  0.92655328E+04                                 8.842514                            6.340846      -0.036576       2.114902                    0.994794      23.243344      59.411977       0.742349       0.366418      -1.131541       0.085769       0.034848       0.082368       0.123916      -0.002874       0.026486      -0.075305      -0.183808      -0.125359      -0.095498      -0.048670       0.144168             11.793833       6.531068      -2.368351       1.515602      21.272697      -4.406398       7.577733           0.000025

******************************************************
Auxiliary information for the entire system
The total spin magnetic moment of the unit cell is   -0.000011
The total net atomic charge of the unit cell is   -0.000006
Accuracy of reproducing the electrostatic potential in the unit cell:
  The inner radius (bohr) =    5.0000
  The outer radius (bohr) =   12.0000
  Valid grid points have density less than (e/(bohr^3)) =    0.0001
  The number of valid grid points were=       340452
  The rms potential error without charges in kcal/mol is=      2.99417
  The rms potential error with partial charges in kcal/mol is=      0.92138
  The RRMSE value at monopole order=      0.30772
  The rms potential error with partial charges and cloud penetration in kcal/mol is=      0.93553
  The RRMSE value at monopole order with cloud penetration is=      0.31245
  The rms potential error with partial charges and atomic dipoles in kcal/mol is=      0.32003
  The RRMSE value at dipole order=      0.10688
  The rms potential error with partial charges, atomic dipoles and cloud penetration in kcal/mol is=      0.31151
  The RRMSE value at dipole order with cloud penetration=      0.10404

******************************************************
The electron densities and ab initio electrostatic potential were computed in VASP using the PBE functional and
projector augmented wave method. See the main text of the journal article for a description of computational details.
The atomic charges, dipoles, and quadrupoles were computed with the DDEC6 method as described in
(a) T. A. Manz and N. Gabaldon Limas, RSC Adv. 6 (2016) 47771-47801 DOI: 10.1039/c6ra04656h
(b) N. Gabaldon Limas and T. A. Manz, RSC Adv. 8 (2018) 2678-2707 DOI: 10.1039/c7ra11829e.
For each atom in the material, the electron cloud parameters were fit to the spherically averaged atom-in-material
electron density using radial positions for which this density was between 10^-4 and 10^-2 electrons per cubic bohr.
The polarizabilities, dispersion coefficients, and quantum Drude oscillator (QDO) parameters were fit using the MCLF method.
The magnetic structure of the system was optimized in VASP from the default ferromagnetic initial guess using spin polarization.
The atomic spin moments (ASMs) were computed on this optimized magnetic structure using the DDEC6 partition as inputs
to the method of T. A. Manz and D. S. Sholl, J. Chem. Theory Comput. 7 (2011) 4146-4164 DOI: 10.1021/ct200539n.
The RMSE and RRMSE were computed using a uniform grid with Ewald summation.
