# Supplementary material for: A collection of forcefield precursors for metal–organic frameworks
Source: RSC Adv. 2019 Nov 13;9(63):36492–507. doi: 10.1039/c9ra07327b (PMC9075174; doi:10.1039/c9ra07327b)
Supplement: RA-009-C9RA07327B-s5214 [file RA-009-C9RA07327B-s5214.xyz]

   48
jmolscript: load "" {1 1 1} spacegroup "x,y,z" unitcell [{      6.547200     0.000000     0.000000 }, {      0.000000     7.530500     0.000000 }, {     -2.979375    -3.765339    11.770106 }]
Al     0.000000     0.000000     0.000000     1.644362
Al     3.273600     0.000000     0.000000     1.642437
C     -1.670985    -2.025768     8.375607    -0.042814
C     -0.569957    -2.349572     7.450477    -0.130194
C      0.192790     5.135762     5.171785    -0.130760
C     -1.452695    -2.439956     9.722108     0.637509
C     -0.908826     5.293896     6.073375     0.067429
C      3.682595    -1.551343     7.980132    -0.085289
C      1.965210     1.739520     3.394499    -0.041832
C      0.864182     1.415701     4.319629    -0.131452
C      0.101435     1.370501     6.598321    -0.128950
C      1.746920     1.325353     2.047998     0.637491
C      1.203051     1.528648     5.696731     0.068239
C      3.158830     2.213938     3.789974    -0.086389
C      5.238810     5.790929     3.394499    -0.044150
C      4.137782    -1.415767     4.319629    -0.129688
C      3.375035    -1.370601     6.598321    -0.131251
C      5.020520     6.205117     2.047998     0.637549
C      4.476651    -1.528735     5.696731     0.070630
C     -0.114770     5.316504     3.789974    -0.082111
C      1.602615     2.025641     8.375607    -0.043827
C      2.703643     2.349460     7.450477    -0.130462
C      3.466390     2.394660     5.171785    -0.129061
C      1.820905     2.439808     9.722108     0.637584
C      2.364774     2.236513     6.073375     0.071044
C      0.408995     1.551223     7.980132    -0.083973
O     -2.302914    -2.447493    10.675486    -0.557521
O     -0.294327    -2.724612    10.174080    -0.554912
O      2.597139     1.317829     1.094620    -0.556784
O      0.588552     1.040703     1.596026    -0.555059
O      5.870739     6.212654     1.094620    -0.557667
O      3.862152     6.489773     1.596026    -0.554738
O      0.970686     2.447332    10.675486    -0.557362
O      2.979273     2.724458    10.174080    -0.554810
O      1.636800     6.784981     0.000000    -0.785641
O      4.910400     0.745520     0.000000    -0.786016
H      0.447437     4.871609     7.861371     0.129136
H      1.228215     4.882470     5.575852     0.106442
H      2.890376    -1.283866     8.755076     0.128053
H     -0.153212     1.106389     3.908735     0.129016
H     -0.933990     1.117216     6.194254     0.105540
H      3.951049     2.481428     3.015030     0.127969
H      3.120388    -1.106448     3.908735     0.130233
H      2.309992    -1.118214     6.279705     0.108432
H      0.677449     5.049027     3.015030     0.128119
H      3.721037     2.658772     7.861371     0.130011
H      4.531433     2.647042     5.490401     0.106650
H     -0.365600     1.291377     8.775203     0.128840

The following XYZ coordinates are in angstroms. Other properties are in atomic units.
The sperically averaged electron density of each atom fit to a function of the form exp(a - br)
eigen_1, eigen_2 and eigen_3 are the three eigenvalues of traceless quadrupole moment tensor
  atom number  atomic symbol              X              Y              Z     net charge C6 coefficient C8 coefficient C10 coefficient fluctuating dipole atomic polarizability isotropic forcefield polarizability              a              b squared Pearson coefficient          <r^3>          <r^4>         wp_QDO          m_QDO          q_QDO       dipole_x       dipole_y       dipole_z         dipole            Qxy            Qxz            Qyz     Q(x^2-y^2)  Q(3z^2 - R^2)        eigen_1        eigen_2        eigen_3 static polarizability      alpha(xx)      alpha(xy)      alpha(xz)      alpha(yy)      alpha(yz)      alpha(zz) atomic spin moment
            1             Al       0.000000       0.000000       0.000000       1.644362      44.319899 0.59535496E+03  0.15510861E+05                                13.654243                           10.222781      -0.499993       1.770871                    0.999905      30.723500     100.600946       0.357152       0.658254      -0.926476      -0.000015      -0.000029       0.000012       0.000034      -0.026479      -0.009117       0.031182      -0.112806      -0.030237      -0.057384      -0.021750       0.079134             16.791245      22.381536       3.103967       0.021499      10.725233      -1.121755      17.266965          -0.007308
            2             Al       3.273600       0.000000       0.000000       1.642437      44.437108 0.59716608E+03  0.15568983E+05                                13.671617                           10.234117      -0.497695       1.771012                    0.999900      30.772854     100.779304       0.357194       0.657714      -0.926718       0.000050      -0.000063      -0.000021       0.000083       0.027536      -0.009167      -0.031724      -0.112097      -0.037019      -0.056364      -0.023987       0.080351             16.814379      22.406346      -3.108388       0.021217      10.739103       1.126069      17.297687          -0.007253
            3              C      -1.670985      -2.025768       8.375607      -0.042814      37.753939 0.45076219E+03  0.10663965E+05                                 9.789849                            7.105620      -0.099360       1.970097                    0.999098      27.936430      79.836304       0.616378       0.420037      -1.064859      -0.008670       0.032632      -0.054536       0.064142       0.019883      -0.001340       0.024909      -0.026982       0.011544      -0.031981      -0.005071       0.037053             11.536758      10.572261      -2.273597       1.041882       6.994249      -3.504290      17.043763           0.005587
            4              C      -0.569957      -2.349572       7.450477      -0.130194      39.492093 0.60477206E+03  0.15400650E+05                                10.061185                            8.228729       0.011149       1.961764                    0.999495      31.428608      93.229884       0.572867       0.419861      -1.064811      -0.014427       0.015519       0.005527       0.021898       0.013168      -0.005307       0.004225      -0.034435      -0.082585      -0.029496      -0.006028       0.035525             10.904733      10.796149      -1.453846      -0.805613       6.322875      -1.301088      15.595176           0.005057
            5              C       0.192790       5.135762       5.171785      -0.130760      38.340735 0.58930067E+03  0.14925982E+05                                 9.877977                            8.127524       0.030571       1.971185                    0.998920      31.344454      93.059969       0.575293       0.420350      -1.063344      -0.013468       0.007722      -0.006577       0.016860      -0.004590       0.006075       0.001834      -0.027258      -0.051975      -0.020094      -0.002967       0.023061             10.630995      12.463535      -1.778615      -0.023209       6.519746      -1.079047      12.909705           0.004373
            6              C      -1.452695      -2.439956       9.722108       0.637509      24.439477 0.24011402E+03  0.49331097E+04                                 7.877696                            5.556209      -0.106442       2.033840                    0.999375      21.761102      61.138631       0.618347       0.482137      -1.012061       0.008514       0.000042       0.070909       0.071418       0.017241       0.006010       0.056583      -0.128772      -0.149901      -0.070050      -0.041609       0.111659              9.446127       8.091320      -0.705231       0.541567       5.354410      -3.374928      14.892653          -0.001182
            7              C      -0.908826       5.293896       6.073375       0.067429      32.251619 0.44500222E+03  0.10580275E+05                                 9.049447                            7.237159      -0.380282       1.882084                    0.998810      28.086015      82.647486       0.583668       0.441373      -1.043164      -0.018142      -0.013253      -0.012237       0.025583       0.011312      -0.010737       0.006756       0.002486       0.071169      -0.026247      -0.000870       0.027117              9.925226      10.773179      -1.975853      -0.733386       6.148322      -1.136039      12.854178          -0.000168
            8              C       3.682595      -1.551343       7.980132      -0.085289      34.066665 0.49665926E+03  0.12050659E+05                                 9.046679                            7.415150       0.192795       2.027783                    0.999716      29.871475      86.747560       0.608053       0.415157      -1.066860       0.036271      -0.003728      -0.010247       0.037874       0.022834      -0.014968       0.017772      -0.033698      -0.021314      -0.039465       0.005075       0.034391              9.701007      10.280841      -2.491415       1.514544       6.617497      -1.753246      12.204681          -0.000481
            9              C       1.965210       1.739520       3.394499      -0.041832      37.746291 0.45048282E+03  0.10657134E+05                                 9.794730                            7.107593      -0.102934       1.969136                    0.999143      27.927484      79.844888       0.615667       0.420531      -1.064403       0.009390       0.032743       0.055354       0.064995      -0.020649      -0.002225      -0.024414      -0.025699       0.013152      -0.032899      -0.003428       0.036327             11.545244      10.577706       2.274099       1.041497       6.999070       3.507786      17.058957           0.005590
           10              C       0.864182       1.415701       4.319629      -0.131452      39.553235 0.60580986E+03  0.15433122E+05                                10.068186                            8.232654       0.012737       1.961658                    0.999511      31.458546      93.325704       0.573078       0.419541      -1.065053       0.014008       0.014563      -0.006365       0.021185      -0.013538      -0.005561      -0.003949      -0.032641      -0.084172      -0.030001      -0.005286       0.035287             10.914631      10.803717       1.455248      -0.806987       6.327994       1.302642      15.612182           0.005043
           11              C       0.101435       1.370501       6.598321      -0.128950      38.331242 0.58794213E+03  0.14883886E+05                                 9.879055                            8.120150       0.026393       1.970339                    0.998920      31.311937      92.957868       0.575307       0.420557      -1.063149       0.012566       0.007366       0.006762       0.016059       0.004241       0.005259      -0.000488      -0.024676      -0.049682      -0.018574      -0.002757       0.021331             10.636090      12.469843       1.782132      -0.001940       6.521486       1.085738      12.916940           0.004383
           12              C       1.746920       1.325353       2.047998       0.637491      24.452911 0.24021333E+03  0.49356662E+04                                 7.880521                            5.557149      -0.103607       2.034629                    0.999393      21.765486      61.154390       0.618328       0.482101      -1.012079      -0.009252       0.000128      -0.070880       0.071482      -0.016854       0.005153      -0.056571      -0.129046      -0.146759      -0.069182      -0.042086       0.111268              9.451461       8.093183       0.705042       0.541163       5.356902       3.378253      14.904297          -0.001209
           13              C       1.203051       1.528648       5.696731       0.068239      32.235547 0.44455801E+03  0.10568659E+05                                 9.053620                            7.238616      -0.387351       1.880025                    0.998794      28.076144      82.654779       0.582909       0.441992      -1.042643       0.017509      -0.012037       0.011880       0.024343      -0.011186      -0.011223      -0.006739       0.002783       0.070810      -0.026237      -0.001022       0.027259              9.931759      10.777467       1.976960      -0.732553       6.150648       1.137768      12.867161          -0.000165
           14              C       3.158830       2.213938       3.789974      -0.086389      34.110926 0.49734417E+03  0.12071845E+05                                 9.055667                            7.420836       0.197710       2.029128                    0.999684      29.891644      86.832166       0.607728       0.415222      -1.066783      -0.035646      -0.003008       0.010320       0.037232      -0.022664      -0.015062      -0.017828      -0.033772      -0.018652      -0.039502       0.005531       0.033971              9.712505      10.292752       2.493545       1.519233       6.623625       1.756226      12.221138          -0.000484
           15              C       5.238810       5.790929       3.394499      -0.044150      37.859369 0.45184195E+03  0.10695780E+05                                 9.806692                            7.112879      -0.103321       1.968273                    0.999093      27.970519      79.954104       0.616233       0.419890      -1.064964       0.008636      -0.032463       0.054165       0.063736       0.019814      -0.001380       0.024864      -0.025537       0.012147      -0.031849      -0.004746       0.036595             11.567112      10.555609      -2.268364       1.057461       7.014710      -3.525662      17.131017           0.005570
           16              C       4.137782      -1.415767       4.319629      -0.129688      39.428134 0.60401893E+03  0.15375934E+05                                10.050446                            8.224011       0.009282       1.961765                    0.999458      31.398914      93.110258       0.573016       0.419902      -1.064837       0.013479      -0.016270      -0.005503       0.021833       0.013627      -0.006383       0.004390      -0.033389      -0.083072      -0.030238      -0.005221       0.035460             10.890232      10.742808      -1.449143      -0.760924       6.333397      -1.308271      15.594491           0.004993
           17              C       3.375035      -1.370601       6.598321      -0.131251      38.338525 0.58964714E+03  0.14935343E+05                                 9.878297                            8.131093       0.032878       1.972151                    0.998920      31.327424      92.978509       0.575104       0.420472      -1.063381       0.016446      -0.007254       0.000780       0.017992      -0.004132       0.008267       0.001615      -0.029030      -0.048008      -0.021068      -0.002030       0.023099             10.630913      12.711628      -1.792443      -0.339490       6.506865      -0.980844      12.674245           0.004361
           18              C       5.020520       6.205117       2.047998       0.637549      24.462344 0.24017326E+03  0.49347529E+04                                 7.883431                            5.557137      -0.108092       2.033220                    0.999372      21.766134      61.160346       0.618239       0.482180      -1.012014      -0.008596      -0.000069      -0.070770       0.071290       0.017407       0.005955       0.056611      -0.128890      -0.149638      -0.069989      -0.041742       0.111731              9.459130       8.091440      -0.705725       0.548029       5.360457      -3.381973      14.925492          -0.001192
           19              C       4.476651      -1.528735       5.696731       0.070630      32.318289 0.44397059E+03  0.10550192E+05                                 9.064247                            7.231510      -0.390207       1.879871                    0.998717      28.042466      82.512109       0.583532       0.441708      -1.042910       0.016916       0.013007       0.014023       0.025534       0.010945      -0.010911       0.007221       0.004135       0.074908      -0.026693      -0.001770       0.028463              9.948377      10.762646      -1.963765      -0.769140       6.157805      -1.143769      12.924678          -0.000161
           20              C      -0.114770       5.316504       3.789974      -0.082111      34.144738 0.49548531E+03  0.12015091E+05                                 9.062161                            7.408882       0.184252       2.025871                    0.999700      29.824812      86.587142       0.608001       0.415438      -1.066678      -0.035635       0.004354       0.012222       0.037923       0.021932      -0.014575       0.017435      -0.031284      -0.017360      -0.038111       0.005717       0.032394              9.726877      10.251751      -2.475943       1.489137       6.632303      -1.758293      12.296578          -0.000493
           21              C       1.602615       2.025641       8.375607      -0.043827      37.782396 0.45162548E+03  0.10690844E+05                                 9.799588                            7.115054      -0.102329       1.968694                    0.999159      27.966759      79.979953       0.615550       0.420348      -1.064528      -0.008983      -0.032629      -0.054668       0.064295      -0.020882      -0.002419      -0.024494      -0.024864       0.012852      -0.033145      -0.003080       0.036225             11.553846      10.544069       2.261608       1.034693       7.004615       3.512433      17.112855           0.005565
           22              C       2.703643       2.349460       7.450477      -0.130462      39.437324 0.60444790E+03  0.15388934E+05                                10.048553                            8.223891       0.012933       1.962476                    0.999479      31.413654      93.147406       0.573363       0.419592      -1.065078      -0.013005      -0.015497       0.006263       0.021179      -0.014157      -0.006566      -0.004211      -0.032039      -0.085048      -0.030852      -0.004744       0.035595             10.886709      10.736668       1.448568      -0.763731       6.331474       1.306957      15.591985           0.005015
           23              C       3.466390       2.394660       5.171785      -0.129061      38.263158 0.58780971E+03  0.14877599E+05                                 9.866360                            8.117881       0.035864       1.973410                    0.998926      31.285409      92.827204       0.575612       0.420417      -1.063387      -0.014670      -0.006511       0.000054       0.016050       0.003984       0.007577      -0.000280      -0.027282      -0.047102      -0.019912      -0.002168       0.022079             10.620651      12.708147       1.792870      -0.332999       6.497155       0.979804      12.656651           0.004378
           24              C       1.820905       2.439808       9.722108       0.637584      24.460972 0.24024672E+03  0.49365195E+04                                 7.882094                            5.557308      -0.103932       2.034394                    0.999388      21.768425      61.163508       0.618358       0.482062      -1.012100       0.009413      -0.000093       0.070727       0.071351      -0.017125       0.005025      -0.056571      -0.129228      -0.146290      -0.069057      -0.042287       0.111343              9.456196       8.093327       0.707885       0.549716       5.358688       3.380132      14.916573          -0.001202
           25              C       2.364774       2.236513       6.073375       0.071044      32.300980 0.44363019E+03  0.10541604E+05                                 9.068410                            7.234038      -0.396074       1.878210                    0.998702      28.034270      82.524973       0.582705       0.442356      -1.042377      -0.016332       0.011748      -0.013605       0.024287      -0.010854      -0.011387      -0.007214       0.004215       0.074289      -0.026672      -0.001839       0.028512              9.953864      10.769001       1.964702      -0.770830       6.159396       1.144042      12.933195          -0.000171
           26              C       0.408995       1.551223       7.980132      -0.083973      34.202851 0.49655968E+03  0.12048033E+05                                 9.073450                            7.417430       0.190398       2.027403                    0.999673      29.856496      86.712571       0.607568       0.415496      -1.066608       0.034769       0.003142      -0.014017       0.037620      -0.022103      -0.014131      -0.017486      -0.032376      -0.014399      -0.038117       0.005506       0.032611              9.739309      10.170774       2.436958       1.479720       6.622299       1.767173      12.424854          -0.000493
           27              O      -2.302914      -2.447493      10.675486      -0.557521      36.644477 0.52548398E+03  0.12564663E+05                                 8.794880                            7.060081       0.085569       2.082920                    0.998633      27.193504      71.367367       0.720151       0.355706      -1.141232       0.067874       0.081854      -0.008995       0.106714       0.014391      -0.035340       0.058503      -0.026263      -0.004154      -0.074204       0.006724       0.067479             10.021069       9.537454       1.572566      -4.500069       6.736883      -2.838404      13.788870           0.101041
           28              O      -0.294327      -2.724612      10.174080      -0.554912      37.365945 0.55654200E+03  0.13486017E+05                                 8.925243                            7.308062       0.251957       2.137763                    0.998076      27.368702      72.068919       0.702397       0.359863      -1.139076      -0.041586       0.054901       0.007922       0.069327       0.004147       0.042123       0.047678      -0.025521      -0.184365      -0.093029       0.022653       0.070376             10.045509      12.111885      -2.518507       4.135954       6.587832      -2.670977      11.436811           0.070695
           29              O       2.597139       1.317829       1.094620      -0.556784      36.635153 0.52518287E+03  0.12556170E+05                                 8.795869                            7.059835       0.104961       2.089716                    0.998549      27.179281      71.335776       0.719863       0.355885      -1.141042      -0.067194       0.081128       0.008840       0.105712      -0.014361      -0.035278      -0.057859      -0.026795      -0.003537      -0.073642       0.006627       0.067015             10.023837       9.537134      -1.573370      -4.501802       6.738353       2.840742      13.796025           0.100966
           30              O       0.588552       1.040703       1.596026      -0.555059      37.346371 0.55615837E+03  0.13474020E+05                                 8.921302                            7.304679       0.250022       2.137472                    0.998112      27.363980      72.042664       0.702704       0.359778      -1.139175       0.042113       0.055355      -0.007936       0.070005      -0.004101       0.041911      -0.048214      -0.025737      -0.182931      -0.092872       0.022287       0.070585             10.041532      12.106063       2.517198       4.134610       6.584659       2.670577      11.433873           0.070720
           31              O       5.870739       6.212654       1.094620      -0.557667      36.664396 0.52563829E+03  0.12569388E+05                                 8.798606                            7.061234       0.085308       2.082775                    0.998633      27.197228      71.382191       0.720068       0.355718      -1.141212      -0.067884      -0.081813       0.008888       0.106680       0.014471      -0.035368       0.058619      -0.026321      -0.004295      -0.074358       0.006776       0.067582             10.028806       9.537495       1.573483      -4.502277       6.740890      -2.842145      13.808033           0.100862
           32              O       3.862152       6.489773       1.596026      -0.554738      37.363237 0.55636005E+03  0.13480537E+05                                 8.925124                            7.306818       0.251393       2.137601                    0.998079      27.366378      72.060480       0.702462       0.359859      -1.139077       0.041571      -0.054924      -0.008021       0.069348       0.004181       0.042233       0.047670      -0.025692      -0.184671      -0.093155       0.022659       0.070496             10.047535      12.109607      -2.519069       4.145427       6.588205      -2.672580      11.444795           0.070575
           33              O       0.970686       2.447332      10.675486      -0.557362      36.657643 0.52541425E+03  0.12562869E+05                                 8.799238                            7.060921       0.108409       2.090788                    0.998556      27.183055      71.344974       0.719891       0.355838      -1.141100       0.067328      -0.080956      -0.008580       0.105643      -0.014369      -0.035265      -0.057913      -0.026887      -0.003615      -0.073679       0.006601       0.067078             10.031035       9.533859      -1.570779      -4.497367       6.741793       2.848016      13.817454           0.100104
           34              O       2.979273       2.724458      10.174080      -0.554810      37.325633 0.55576917E+03  0.13462084E+05                                 8.917556                            7.301785       0.249901       2.137508                    0.998117      27.357734      72.016874       0.702900       0.359745      -1.139214      -0.042112      -0.055447       0.007998       0.070084      -0.004154       0.042012      -0.048114      -0.025914      -0.183139      -0.092916       0.022271       0.070645             10.036992      12.100217       2.517098       4.141082       6.582288       2.668587      11.428472           0.070561
           35              O       1.636800       6.784981       0.000000      -0.785641      50.571916 0.88554210E+03  0.24011990E+05                                10.946236                            9.138357      -0.212000       1.928690                    0.997945      32.033057      88.165748       0.638747       0.353637      -1.148265      -0.000034      -0.115419       0.000007       0.115419      -0.000032      -0.006644      -0.000582      -0.088796       0.676693      -0.157296      -0.068385       0.225681             12.433337      20.295253      -0.000676      -0.075500       8.089817       0.001339       8.914942           0.636208
           36              O       4.910400       0.745520       0.000000      -0.786016      50.587294 0.88593057E+03  0.24025399E+05                                10.948694                            9.140633      -0.212931       1.928354                    0.997940      32.038724      88.189520       0.638633       0.353659      -1.148236       0.000005       0.115439       0.000107       0.115439      -0.000053      -0.006681      -0.000328      -0.088927       0.676427      -0.157318      -0.068275       0.225593             12.436350      20.299300       0.000668      -0.068385       8.091910       0.000276       8.917839           0.635876
           37              H       0.447437       4.871609       7.861371       0.129136       1.440570 0.12319638E+02  0.13624852E+03                                 2.160012                            2.086020      -1.689667       2.044216                    0.990594       4.593342      14.157536       0.418121       1.324555      -0.695019       0.050200      -0.009174       0.024320       0.056530      -0.006080       0.007608      -0.000472       0.025284      -0.013225      -0.012091      -0.006597       0.018688              2.176960       2.650151      -0.278784       0.261829       1.872292      -0.159557       2.008438           0.000291
           38              H       1.228215       4.882470       5.575852       0.106442       1.461328 0.12178360E+02  0.13443282E+03                                 2.185246                            2.074207      -1.649638       2.047130                    0.990644       4.755369      14.691124       0.418835       1.324789      -0.694292       0.047026      -0.009849       0.016527       0.050810      -0.006480      -0.002106      -0.000940       0.028969       0.019736      -0.019229       0.006114       0.013115              2.239033       2.943166      -0.192973       0.359062       1.952401      -0.062192       1.821532           0.000033
           39              H       2.890376      -1.283866       8.755076       0.128053       1.450402 0.12222653E+02  0.13270666E+03                                 2.070276                            2.004445      -1.150153       2.298962                    0.996298       3.975314      11.504736       0.457641       1.232691      -0.719364      -0.039833       0.019459       0.043070       0.061809      -0.009406      -0.010668       0.009263       0.028459       0.019515      -0.021737      -0.002091       0.023827              2.070954       2.242415      -0.216702      -0.432455       1.831547       0.106859       2.138899          -0.000038
           40              H      -0.153212       1.106389       3.908735       0.129016       1.440433 0.12319951E+02  0.13627727E+03                                 2.161521                            2.087351      -1.702565       2.039480                    0.990726       4.596586      14.177146       0.417521       1.326213      -0.694677      -0.050538      -0.009157      -0.024456       0.056886       0.005983       0.007422       0.000469       0.025125      -0.012691      -0.012035      -0.006380       0.018415              2.178594       2.652072       0.279048       0.262022       1.873597       0.159722       2.010113           0.000291
           41              H      -0.933990       1.117216       6.194254       0.105540       1.469088 0.12251894E+02  0.13542254E+03                                 2.190955                            2.078793      -1.641653       2.049062                    0.990591       4.765344      14.722506       0.418955       1.322667      -0.694702      -0.047096      -0.010024      -0.016716       0.050970       0.006531      -0.002170       0.000928       0.029384       0.019471      -0.019395       0.006017       0.013378              2.245302       2.953288       0.193957       0.360972       1.957561       0.062442       1.825055           0.000033
           42              H       3.951049       2.481428       3.015030       0.127969       1.452301 0.12243337E+02  0.13298969E+03                                 2.072115                            2.006156      -1.154074       2.297196                    0.996252       3.978408      11.516859       0.457433       1.232710      -0.719349       0.039802       0.019288      -0.043178       0.061810       0.009608      -0.010636      -0.009240       0.028500       0.019030      -0.021756      -0.002125       0.023881              2.072882       2.244521       0.216760      -0.432910       1.833026      -0.106866       2.141097          -0.000037
           43              H       3.120388      -1.106448       3.908735       0.130233       1.431758 0.12223528E+02  0.13492543E+03                                 2.152286                            2.078870      -1.687571       2.046741                    0.990470       4.573244      14.083475       0.418523       1.325835      -0.694829      -0.050544       0.009057      -0.023921       0.056648      -0.006133       0.007490      -0.000501       0.025313      -0.013306      -0.012093      -0.006572       0.018665              2.168724       2.641022      -0.279655       0.265890       1.869271      -0.158033       1.995881           0.000289
           44              H       2.309992      -1.118214       6.279705       0.108432       1.439755 0.11928880E+02  0.13095692E+03                                 2.163470                            2.052911      -1.626974       2.060094                    0.990292       4.693089      14.443652       0.421120       1.324866      -0.694507      -0.050376       0.009696      -0.006717       0.051738      -0.006856      -0.003537      -0.000205       0.031399       0.015710      -0.019784       0.004144       0.015640              2.217931       2.950299      -0.191889       0.315391       1.937322      -0.048956       1.766173           0.000034
           45              H       0.677449       5.049027       3.015030       0.128119       1.449458 0.12198146E+02  0.13235172E+03                                 2.068055                            2.001341      -1.141925       2.302428                    0.996419       3.970214      11.479770       0.458449       1.231344      -0.719683       0.040155      -0.019454      -0.043006       0.061972      -0.009502      -0.010650       0.009237       0.028510       0.019801      -0.021824      -0.002037       0.023861              2.069244       2.240835      -0.215809      -0.435304       1.831163       0.107037       2.135734          -0.000038
           46              H       3.721037       2.658772       7.861371       0.130011       1.432582 0.12236568E+02  0.13511954E+03                                 2.154256                            2.080925      -1.698704       2.042811                    0.990588       4.574884      14.095969       0.417987       1.327041      -0.694598       0.050890       0.008975       0.024119       0.057027       0.006026       0.007318       0.000493       0.025167      -0.012816      -0.012036      -0.006371       0.018407              2.170487       2.642907       0.280633       0.266045       1.870819       0.158279       1.997736           0.000290
           47              H       4.531433       2.647042       5.490401       0.106650       1.453199 0.12065875E+02  0.13283570E+03                                 2.175864                            2.063678      -1.635205       2.055148                    0.990105       4.720243      14.546390       0.420333       1.323599      -0.694693       0.051365       0.009673       0.007002       0.052735       0.006802      -0.003617       0.000128       0.031411       0.016664      -0.019922       0.004348       0.015574              2.231190       2.971211       0.194084       0.318585       1.947420       0.049556       1.774940           0.000034
           48              H      -0.365600       1.291377       8.775203       0.128840       1.447775 0.12180910E+02  0.13211665E+03                                 2.066421                            1.999885      -1.147832       2.300182                    0.996635       3.966447      11.466409       0.458635       1.231293      -0.719698      -0.037784      -0.018099       0.045107       0.061562       0.009381      -0.010984      -0.009720       0.027486       0.020558      -0.021631      -0.002462       0.024093              2.067463       2.220939       0.209461      -0.434587       1.826390      -0.103542       2.155059          -0.000031

******************************************************
Auxiliary information for the entire system
The total spin magnetic moment of the unit cell is   1.996710
The total net atomic charge of the unit cell is   0.000002
Accuracy of reproducing the electrostatic potential in the unit cell:
  The inner radius (bohr) =    5.0000
  The outer radius (bohr) =   12.0000
  Valid grid points have density less than (e/(bohr^3)) =    0.0001
  The number of valid grid points were=         1785
  The rms potential error without charges in kcal/mol is=      2.16723
  The rms potential error with partial charges in kcal/mol is=      0.55182
  The RRMSE value at monopole order=      0.25462
  The rms potential error with partial charges and cloud penetration in kcal/mol is=      0.55628
  The RRMSE value at monopole order with cloud penetration is=      0.25668
  The rms potential error with partial charges and atomic dipoles in kcal/mol is=      0.23165
  The RRMSE value at dipole order=      0.10689
  The rms potential error with partial charges, atomic dipoles and cloud penetration in kcal/mol is=      0.22889
  The RRMSE value at dipole order with cloud penetration=      0.10562

******************************************************
The electron densities and ab initio electrostatic potential were computed in VASP using the PBE functional and
projector augmented wave method. See the main text of the journal article for a description of computational details.
The atomic charges, dipoles, and quadrupoles were computed with the DDEC6 method as described in
(a) T. A. Manz and N. Gabaldon Limas, RSC Adv. 6 (2016) 47771-47801 DOI: 10.1039/c6ra04656h
(b) N. Gabaldon Limas and T. A. Manz, RSC Adv. 8 (2018) 2678-2707 DOI: 10.1039/c7ra11829e.
For each atom in the material, the electron cloud parameters were fit to the spherically averaged atom-in-material
electron density using radial positions for which this density was between 10^-4 and 10^-2 electrons per cubic bohr.
The polarizabilities, dispersion coefficients, and quantum Drude oscillator (QDO) parameters were fit using the MCLF method.
The magnetic structure of the system was optimized in VASP from the default ferromagnetic initial guess using spin polarization.
The atomic spin moments (ASMs) were computed on this optimized magnetic structure using the DDEC6 partition as inputs
to the method of T. A. Manz and D. S. Sholl, J. Chem. Theory Comput. 7 (2011) 4146-4164 DOI: 10.1021/ct200539n.
The RMSE and RRMSE were computed using a uniform grid with Ewald summation.
