# Supplementary material for: A collection of forcefield precursors for metal–organic frameworks
Source: RSC Adv. 2019 Nov 13;9(63):36492–507. doi: 10.1039/c9ra07327b (PMC9075174; doi:10.1039/c9ra07327b)
Supplement: RA-009-C9RA07327B-s5215 [file RA-009-C9RA07327B-s5215.xyz]

  114
jmolscript: load "" {1 1 1} spacegroup "x,y,z" unitcell [{      9.361000     0.000000     0.000000 }, {     -1.572226    12.615406     0.000000 }, {     -3.502485    -5.218902    11.098905 }]
Cd    -2.508201     1.989237     6.412281     0.890249
Cd     6.794490     5.407267     4.686624     0.890249
H      3.732169     2.114821     4.962320     0.111601
H      2.897390     0.764283     3.109913     0.127495
H      6.694792    -0.070521     3.769188     0.099344
H      1.419724    11.008025     2.248638     0.124869
H      1.365619     9.542866     0.449506     0.134724
H      1.585887     5.486341    10.576147     0.122406
H      6.690457    -0.461622     1.274154     0.119551
H     -2.216320     3.995298     9.143278     0.103756
H      1.629777     3.174421     9.475135     0.140395
H      0.737395     1.998531     7.538376     0.124779
H     -1.717184    -2.537461     7.035596     0.125665
H     -0.575709    -1.945523     7.925728     0.102748
H      1.125018    -0.583700     7.642706     0.122315
H     -0.659502     8.641372     4.518364     0.113670
H      3.399687    -0.107338     7.836937     0.114947
H      3.239803     5.125798     7.106629     0.119280
H      4.557710     5.979553     7.077772     0.118732
H      3.967984     7.765487     7.703750     0.135945
H      5.653981    -2.771132     8.723739     0.113199
H     -3.518090    -2.592213    10.991246     0.118878
H      0.554120     5.281683     6.136585     0.111601
H      1.388899     6.632221     7.988992     0.127495
H     -2.408503     7.467025     7.329717     0.099344
H      2.866565    -3.611521     8.850267     0.124869
H      2.920670    -2.146362    10.649399     0.134727
H      2.700402     1.910163     0.522758     0.122406
H     -2.404168     7.858126     9.824751     0.119551
H      6.502609     3.401206     1.955627     0.103757
H      2.656512     4.222083     1.623770     0.140397
H      3.548894     5.397973     3.560529     0.124779
H      6.003473     9.933965     4.063309     0.125665
H      4.861998     9.342027     3.173177     0.102748
H      3.161271     7.980204     3.456199     0.122315
H      4.945791    -1.244868     6.580541     0.113670
H      0.886602     7.503842     3.261968     0.114947
H      1.046486     2.270706     3.992276     0.119279
H     -0.271421     1.416951     4.021133     0.118731
H      0.318305    -0.368983     3.395155     0.135945
H     -1.367692    10.167636     2.375166     0.113199
H      7.804379     9.988717     0.107659     0.118881
C      4.227335     1.487390     4.488397    -0.034380
C      3.760254     0.762930     3.456199    -0.123296
C      5.848603     0.310081     3.842441     0.109019
C      4.817220    -0.877162     1.905682     0.166828
C      2.150840    10.951321     1.677045    -0.146735
C      2.115049    10.071774     0.607110    -0.158886
C     -0.273272     4.778260    10.874707     0.165240
C      4.343981    10.771559     0.031077    -0.161026
C      4.363322    11.639534     1.098792    -0.152112
C     -1.373609     3.638786     8.981234     0.103039
C      0.749001     3.198748     9.176575    -0.113687
C      0.249545     2.547758     8.108860    -0.047595
C     -1.454928    -0.529774     6.739255     0.603900
C     -0.955070    -1.938447     7.033376    -0.173279
C      1.330295    -2.047805     6.310837     0.207382
C      1.745279    -1.064143     7.143255    -0.254699
C      0.666120     9.855911     5.479529    -0.014813
C      0.244710     8.847578     4.594947    -0.166546
C      3.116687    -0.771627     7.250915    -0.068584
C      4.923958     3.974544     7.202079     0.627936
C      4.126930     5.213714     7.488431    -0.171602
C      4.121635     6.703724     9.393003     0.196474
C      4.055377     7.829583     8.627179    -0.257347
C      5.693390    -3.542700     9.243168    -0.054434
C     -3.546953    -3.434358    10.598344    -0.174812
C      4.247733     6.761957    10.790355    -0.013472
C      0.058954     5.909114     6.610508    -0.034380
C      0.526035     6.633574     7.642706    -0.123296
C     -1.562314     7.086423     7.256464     0.109019
C      1.041295    -4.341740     9.193223     0.166827
C      2.135449    -3.554817     9.421860    -0.146735
C      2.171240    -2.675270    10.491795    -0.158887
C      4.559561     2.618244     0.224198     0.165240
C      3.444793     1.843847    -0.031077    -0.161026
C     -0.077033    -4.243030    10.000113    -0.152112
C      5.659898     3.757718     2.117671     0.103038
C      3.537288     4.197756     1.922330    -0.113687
C      4.036744     4.848746     2.990045    -0.047596
C      5.741217     7.926278     4.359650     0.603900
C      5.241359     9.334951     4.065529    -0.173279
C      2.955994     9.444309     4.788068     0.207382
C      2.541010     8.460647     3.955650    -0.254700
C      3.620169    -2.459407     5.619376    -0.014812
C      4.041579    -1.451074     6.503958    -0.166536
C      1.169602     8.168131     3.847990    -0.068575
C     -0.637669     3.421960     3.896826     0.627936
C      0.159359     2.182790     3.610474    -0.171602
C      0.164654     0.692780     1.705902     0.196474
C      0.230912    -0.433079     2.471726    -0.257347
C     -1.407101    10.939204     1.855737    -0.054433
C     -1.527758    10.830862     0.500561    -0.174811
C      0.038556     0.634547     0.308550    -0.013470
N      5.528257     1.172860     4.741452    -0.259155
N      4.832919     0.020312     3.023342     0.018719
N     -0.288648     3.906493     9.742619     0.017810
N     -1.111293     2.823848     7.991212    -0.250744
N     -1.241968     6.223644     6.357453    -0.259155
N     -0.546630     7.376192     8.075563     0.018719
N      4.574937     3.490011     1.356286     0.017810
N      5.397582     4.572656     3.107693    -0.250744
O     -1.018108     0.089401     5.765881    -0.582632
O     -2.327292    -0.074661     7.520618    -0.580700
O      5.587479     3.990215     6.146574    -0.590318
O      4.953907     3.004766     7.957915    -0.571592
O      4.024324     5.420419     8.894662    -0.194707
O      0.009172    -2.449560     6.137694    -0.183760
O      5.304397     7.307103     5.333024    -0.582632
O      6.613581     7.471165     3.578287    -0.580700
O     -1.301190     3.406289     4.952331    -0.590318
O     -0.667618     4.391738     3.140990    -0.571592
O      0.261965     1.976085     2.204243    -0.194707
O      4.277117     9.846064     4.961211    -0.183760

The following XYZ coordinates are in angstroms. Other properties are in atomic units.
The sperically averaged electron density of each atom fit to a function of the form exp(a - br)
eigen_1, eigen_2 and eigen_3 are the three eigenvalues of traceless quadrupole moment tensor
  atom number  atomic symbol              X              Y              Z     net charge C6 coefficient C8 coefficient C10 coefficient fluctuating dipole atomic polarizability isotropic forcefield polarizability              a              b squared Pearson coefficient          <r^3>          <r^4>         wp_QDO          m_QDO          q_QDO       dipole_x       dipole_y       dipole_z         dipole            Qxy            Qxz            Qyz     Q(x^2-y^2)  Q(3z^2 - R^2)        eigen_1        eigen_2        eigen_3 static polarizability      alpha(xx)      alpha(xy)      alpha(xz)      alpha(yy)      alpha(yz)      alpha(zz) atomic spin moment
            1             Cd      -2.508201       1.989237       6.412281       0.890249     185.150376 0.46785996E+04  0.18070903E+06                                24.558567                           21.206208       1.084834       2.039308                    0.998172      78.644063     210.731098       0.439947       0.360447      -1.216334      -0.005536       0.021296       0.005750       0.022743      -0.028946      -0.105623      -0.069987      -0.008618      -0.175577      -0.159041       0.056954       0.102087             28.242724      23.977751       1.372844       7.721285      35.490457       5.441806      25.259964           0.000031
            2             Cd       6.794490       5.407267       4.686624       0.890249     185.150383 0.46786001E+04  0.18070905E+06                                24.558567                           21.206209       1.084834       2.039308                    0.998172      78.644066     210.731108       0.439947       0.360447      -1.216334       0.005536      -0.021296      -0.005750       0.022743      -0.028946      -0.105623      -0.069987      -0.008618      -0.175576      -0.159041       0.056954       0.102087             28.242724      23.977751       1.372843       7.721284      35.490457       5.441805      25.259963           0.000030
            3              H       3.732169       2.114821       4.962320       0.111601       1.052015 0.75278127E+01  0.73134732E+02                                 1.739047                            1.630527      -0.968058       2.425354                    0.997899       3.510981       9.931448       0.476028       1.324397      -0.699529      -0.022776       0.030905       0.024406       0.045492      -0.011371       0.000436       0.017232       0.014520      -0.012448      -0.024152       0.004689       0.019462              1.782406       1.664469      -0.327399      -0.242050       1.959725       0.438285       1.723023          -0.000001
            4              H       2.897390       0.764283       3.109913       0.127495       0.915569 0.64285281E+01  0.60888566E+02                                 1.661902                            1.563576      -1.250925       2.295219                    0.994484       3.691521      10.795128       0.453444       1.426126      -0.677115      -0.041065       0.004026      -0.008335       0.042095      -0.010083       0.002483       0.011155       0.019115      -0.011725      -0.019891       0.003753       0.016138              1.699670       2.278746      -0.038187       0.335885       1.343441       0.013809       1.476824          -0.000002
            5              H       6.694792      -0.070521       3.769188       0.099344       0.977439 0.70165697E+01  0.67735262E+02                                 1.713524                            1.615166      -1.233402       2.288172                    0.994760       3.820237      11.173859       0.455067       1.394250      -0.682896       0.046306      -0.019338       0.003899       0.050333      -0.007541       0.002673       0.010229       0.011243      -0.019542      -0.016758       0.003748       0.013010              1.745603       2.259911      -0.330225       0.010290       1.537923       0.007424       1.438974           0.000002
            6              H       1.419724      11.008025       2.248638       0.124869       0.883562 0.64473512E+01  0.61157524E+02                                 1.627948                            1.568669      -1.287265       2.278658                    0.993648       3.725931      10.930683       0.451154       1.431240      -0.676000      -0.027742      -0.002141       0.023774       0.036598       0.006047      -0.009086       0.007769       0.004071       0.014321      -0.015542       0.003348       0.012193              1.649625       1.903525      -0.022374      -0.367795       1.360545       0.023935       1.684804          -0.000001
            7              H       1.365619       9.542866       0.449506       0.134724       1.016134 0.76026427E+01  0.73499623E+02                                 1.658939                            1.608174      -0.915281       2.461051                    0.998773       3.299850       9.089319       0.496653       1.275654      -0.711354      -0.032559      -0.023724      -0.001528       0.040314       0.013257      -0.003066       0.007037       0.003406      -0.013329      -0.015886      -0.000002       0.015888              1.650191       1.875267       0.306923       0.069465       1.561678       0.119507       1.513629           0.000004
            8              H       1.585887       5.486341      10.576147       0.122406       0.938601 0.68797472E+01  0.66303535E+02                                 1.691486                            1.617660      -1.331904       2.254999                    0.993038       3.790965      11.197295       0.445563       1.426373      -0.676813       0.030098      -0.001562      -0.018801       0.035521       0.003407      -0.007182       0.006463       0.001575      -0.003979      -0.011713       0.003856       0.007857              1.712089       2.010549       0.037124      -0.390830       1.375043       0.081089       1.750675          -0.000002
            9              H       6.690457      -0.461622       1.274154       0.119551       0.955529 0.71453232E+01  0.69512857E+02                                 1.709329                            1.646947      -1.362292       2.237842                    0.992724       3.846704      11.412555       0.442277       1.423537      -0.677202       0.030278       0.018343       0.003273       0.035552       0.007928      -0.003357       0.007998       0.001796      -0.002731      -0.013177       0.003540       0.009637              1.723452       2.082115       0.377968       0.078378       1.581188       0.109890       1.507052          -0.000002
           10              H      -2.216320       3.995298       9.143278       0.103756       1.057480 0.77499652E+01  0.75977352E+02                                 1.750765                            1.657456      -1.045910       2.381816                    0.997436       3.622428      10.353082       0.470009       1.329277      -0.697646      -0.050316       0.015672       0.003740       0.052833      -0.010529       0.000864       0.008376       0.013435      -0.008926      -0.015823       0.001148       0.014675              1.757887       2.235360      -0.344457      -0.058375       1.533328       0.130180       1.504972           0.000001
           11              H       1.629777       3.174421       9.475135       0.140395       1.106648 0.80480595E+01  0.78779534E+02                                 1.748091                            1.650531      -0.893725       2.477128                    0.999223       3.277439       9.030773       0.492943       1.269367      -0.713513       0.046622      -0.007853       0.009430       0.048210      -0.010964       0.005246       0.014471       0.024620      -0.001546      -0.025651       0.008903       0.016748              1.752474       2.260531       0.000356       0.271596       1.481311       0.063189       1.515581          -0.000000
           12              H       0.737395       1.998531       7.538376       0.124779       0.978437 0.65729220E+01  0.61595487E+02                                 1.647833                            1.514611      -0.829211       2.499029                    0.999511       3.307530       9.124212       0.499391       1.308805      -0.703119       0.026086      -0.026972      -0.027101       0.046286      -0.009214       0.001358       0.012539       0.025136      -0.002833      -0.022301       0.005710       0.016591              1.721984       1.526456      -0.334276      -0.286756       1.899146       0.497849       1.740351          -0.000003
           13              H      -1.717184      -2.537461       7.035596       0.125665       0.945194 0.68220895E+01  0.65543523E+02                                 1.707041                            1.610512      -1.237806       2.300790                    0.993268       3.739450      10.991683       0.447149       1.425745      -0.677571      -0.028448      -0.021109      -0.002169       0.035491       0.005354      -0.008026       0.006045       0.002104      -0.015647      -0.014013       0.005040       0.008973              1.773246       2.152796       0.446710      -0.002888       1.739842      -0.084798       1.427100          -0.000001
           14              H      -0.575709      -1.945523       7.925728       0.102748       1.184437 0.96742578E+01  0.10062428E+03                                 1.918209                            1.866078      -1.283217       2.254090                    0.993742       4.019829      11.979084       0.436263       1.349811      -0.692388       0.013922       0.000736       0.027967       0.031249      -0.002639       0.002574       0.006221       0.009285       0.025735      -0.011819       0.000983       0.010836              1.947405       1.881205      -0.041715       0.329023       1.631534      -0.225289       2.329475          -0.000001
           15              H       1.125018      -0.583700       7.642706       0.122315       1.054420 0.78582197E+01  0.77507281E+02                                 1.768965                            1.683402      -1.115705       2.352411                    0.996268       3.653719      10.563456       0.459203       1.352330      -0.692852      -0.019922       0.021303       0.018215       0.034388       0.000234      -0.002907       0.014871       0.011917      -0.010914      -0.018945       0.007042       0.011903              1.802439       2.014574      -0.315196      -0.283522       1.776591       0.236835       1.616151           0.000000
           16              H      -0.659502       8.641372       4.518364       0.113670       1.009264 0.72820394E+01  0.71226106E+02                                 1.769217                            1.656519      -1.497765       2.161788                    0.992454       4.011753      11.959998       0.443148       1.413094      -0.678004      -0.033454      -0.011612      -0.005245       0.035798       0.003041       0.002598       0.007929       0.007631      -0.017172      -0.011623       0.001728       0.009895              1.832846       2.495672       0.192339       0.020943       1.521670      -0.019036       1.481198           0.000003
           17              H       3.399687      -0.107338       7.836937       0.114947       1.025240 0.73503622E+01  0.69821983E+02                                 1.612352                            1.536793      -0.722987       2.538816                    0.999828       3.181629       8.431212       0.535142       1.204907      -0.728205       0.016064       0.029184       0.025327       0.041847       0.002921       0.000121       0.015360       0.016894      -0.013343      -0.020854       0.008304       0.012550              1.622585       1.461448       0.174576       0.107106       1.808919       0.337194       1.597387           0.000001
           18              H       3.239803       5.125798       7.106629       0.119280       0.948971 0.69110415E+01  0.65353716E+02                                 1.600118                            1.537207      -0.597622       2.595489                    0.999963       3.327874       9.117896       0.505158       1.282190      -0.709201      -0.028393      -0.000798      -0.011395       0.030605      -0.000101       0.002844       0.003423       0.016183       0.011317      -0.010817       0.002543       0.008274              1.630418       2.108037       0.061793       0.219638       1.361065       0.087439       1.422151          -0.000003
           19              H       4.557710       5.979553       7.077772       0.118732       1.010746 0.76663122E+01  0.75937102E+02                                 1.777068                            1.699488      -1.522415       2.150822                    0.992093       4.051439      12.145451       0.437681       1.412801      -0.678199       0.016367       0.026567      -0.014727       0.034505       0.005149       0.001828       0.001238       0.001765       0.003893      -0.005881       0.000203       0.005678              1.814412       1.667852       0.266483      -0.232718       2.060725      -0.177074       1.714659           0.000002
           20              H       3.967984       7.765487       7.703750       0.135945       0.925887 0.66200928E+01  0.63182819E+02                                 1.679892                            1.589121      -1.273570       2.287017                    0.994844       3.690163      10.842359       0.448632       1.430478      -0.676409      -0.004161       0.003884      -0.034427       0.034895       0.000611       0.006362      -0.000733      -0.022421       0.016155      -0.015839       0.007102       0.008736              1.724448       1.423696      -0.022387       0.039101       1.496460       0.023240       2.253189          -0.000003
           21              H       5.653981      -2.771132       8.723739       0.113199       0.987422 0.68407254E+01  0.65035704E+02                                 1.681618                            1.561029      -0.945925       2.434393                    0.997997       3.489247       9.836385       0.482286       1.335830      -0.696444      -0.000208       0.033781      -0.020949       0.039751      -0.000080      -0.000588       0.003131      -0.031029       0.024313      -0.019579       0.006239       0.013341              1.748977       1.444518      -0.024535       0.020828       1.951024      -0.574281       1.851389          -0.000000
           22              H      -3.518090      -2.592213      10.991246       0.118878       1.130929 0.86404098E+01  0.86003978E+02                                 1.759457                            1.696527      -0.998362       2.402383                    0.998666       3.442716       9.533589       0.492610       1.249161      -0.717122       0.000829       0.039316       0.011041       0.040845      -0.000572       0.001554      -0.002497      -0.037295      -0.017777      -0.015927      -0.005922       0.021848              1.752770       1.514462       0.022696       0.030310       1.987558       0.258820       1.756290          -0.000000
           23              H       0.554120       5.281683       6.136585       0.111601       1.052016 0.75278203E+01  0.73134831E+02                                 1.739048                            1.630528      -0.968060       2.425354                    0.997899       3.510983       9.931458       0.476028       1.324398      -0.699529       0.022776      -0.030905      -0.024406       0.045492      -0.011371       0.000436       0.017232       0.014520      -0.012449      -0.024152       0.004689       0.019462              1.782407       1.664471      -0.327399      -0.242050       1.959727       0.438285       1.723024          -0.000001
           24              H       1.388899       6.632221       7.988992       0.127495       0.915569 0.64285329E+01  0.60888619E+02                                 1.661902                            1.563576      -1.250925       2.295219                    0.994484       3.691522      10.795129       0.453445       1.426125      -0.677115       0.041065      -0.004026       0.008335       0.042095      -0.010083       0.002483       0.011155       0.019115      -0.011725      -0.019891       0.003753       0.016138              1.699670       2.278746      -0.038187       0.335885       1.343441       0.013809       1.476824          -0.000002
           25              H      -2.408503       7.467025       7.329717       0.099344       0.977438 0.70165620E+01  0.67735170E+02                                 1.713523                            1.615165      -1.233402       2.288172                    0.994760       3.820235      11.173853       0.455067       1.394251      -0.682896      -0.046306       0.019338      -0.003899       0.050333      -0.007541       0.002673       0.010229       0.011243      -0.019542      -0.016758       0.003748       0.013010              1.745602       2.259910      -0.330225       0.010290       1.537923       0.007424       1.438973           0.000002
           26              H       2.866565      -3.611521       8.850267       0.124869       0.883563 0.64473565E+01  0.61157583E+02                                 1.627948                            1.568669      -1.287266       2.278658                    0.993648       3.725932      10.930685       0.451154       1.431240      -0.676000       0.027742       0.002141      -0.023774       0.036598       0.006047      -0.009086       0.007769       0.004071       0.014321      -0.015542       0.003348       0.012193              1.649625       1.903525      -0.022374      -0.367795       1.360546       0.023935       1.684805          -0.000001
           27              H       2.920670      -2.146362      10.649399       0.134727       1.016130 0.76026015E+01  0.73499115E+02                                 1.658933                            1.608168      -0.915277       2.461053                    0.998773       3.299842       9.089286       0.496654       1.275652      -0.711354       0.032559       0.023724       0.001527       0.040314       0.013257      -0.003066       0.007037       0.003406      -0.013329      -0.015886      -0.000002       0.015888              1.650185       1.875259       0.306921       0.069465       1.561672       0.119506       1.513624           0.000004
           28              H       2.700402       1.910163       0.522758       0.122406       0.938601 0.68797457E+01  0.66303523E+02                                 1.691486                            1.617660      -1.331905       2.254999                    0.993038       3.790965      11.197298       0.445562       1.426374      -0.676813      -0.030098       0.001562       0.018800       0.035521       0.003407      -0.007182       0.006463       0.001575      -0.003979      -0.011713       0.003856       0.007857              1.712089       2.010549       0.037124      -0.390830       1.375043       0.081089       1.750676          -0.000002
           29              H      -2.404168       7.858126       9.824751       0.119551       0.955529 0.71453249E+01  0.69512874E+02                                 1.709328                            1.646947      -1.362291       2.237842                    0.992724       3.846704      11.412553       0.442277       1.423537      -0.677202      -0.030278      -0.018343      -0.003273       0.035552       0.007928      -0.003357       0.007998       0.001796      -0.002731      -0.013177       0.003540       0.009637              1.723452       2.082114       0.377968       0.078378       1.581188       0.109890       1.507052          -0.000002
           30              H       6.502609       3.401206       1.955627       0.103757       1.057479 0.77499630E+01  0.75977326E+02                                 1.750764                            1.657455      -1.045910       2.381816                    0.997436       3.622427      10.353079       0.470009       1.329276      -0.697646       0.050316      -0.015672      -0.003740       0.052833      -0.010529       0.000864       0.008376       0.013435      -0.008926      -0.015823       0.001148       0.014675              1.757886       2.235360      -0.344456      -0.058375       1.533328       0.130180       1.504972           0.000001
           31              H       2.656512       4.222083       1.623770       0.140397       1.106646 0.80480369E+01  0.78779261E+02                                 1.748088                            1.650528      -0.893723       2.477129                    0.999223       3.277435       9.030760       0.492943       1.269367      -0.713513      -0.046622       0.007853      -0.009430       0.048210      -0.010964       0.005246       0.014471       0.024620      -0.001546      -0.025651       0.008903       0.016748              1.752471       2.260526       0.000356       0.271595       1.481309       0.063189       1.515579          -0.000000
           32              H       3.548894       5.397973       3.560529       0.124779       0.978438 0.65729250E+01  0.61595525E+02                                 1.647834                            1.514611      -0.829212       2.499028                    0.999511       3.307531       9.124217       0.499391       1.308805      -0.703119      -0.026086       0.026972       0.027101       0.046286      -0.009214       0.001358       0.012539       0.025136      -0.002833      -0.022301       0.005710       0.016591              1.721985       1.526457      -0.334276      -0.286756       1.899147       0.497849       1.740351          -0.000002
           33              H       6.003473       9.933965       4.063309       0.125665       0.945194 0.68220916E+01  0.65543546E+02                                 1.707041                            1.610512      -1.237805       2.300791                    0.993268       3.739450      10.991682       0.447149       1.425745      -0.677571       0.028448       0.021109       0.002169       0.035491       0.005354      -0.008026       0.006045       0.002104      -0.015648      -0.014013       0.005040       0.008973              1.773246       2.152796       0.446710      -0.002888       1.739842      -0.084798       1.427100          -0.000001
           34              H       4.861998       9.342027       3.173177       0.102748       1.184437 0.96742620E+01  0.10062434E+03                                 1.918209                            1.866078      -1.283218       2.254090                    0.993742       4.019830      11.979088       0.436262       1.349811      -0.692388      -0.013922      -0.000736      -0.027967       0.031249      -0.002639       0.002574       0.006221       0.009285       0.025735      -0.011819       0.000983       0.010836              1.947405       1.881205      -0.041715       0.329023       1.631534      -0.225289       2.329476          -0.000001
           35              H       3.161271       7.980204       3.456199       0.122315       1.054421 0.78582294E+01  0.77507405E+02                                 1.768967                            1.683403      -1.115707       2.352410                    0.996268       3.653722      10.563468       0.459203       1.352330      -0.692852       0.019922      -0.021303      -0.018215       0.034388       0.000234      -0.002907       0.014871       0.011917      -0.010914      -0.018945       0.007042       0.011903              1.802440       2.014575      -0.315196      -0.283522       1.776592       0.236835       1.616152           0.000000
           36              H       4.945791      -1.244868       6.580541       0.113670       1.009267 0.72820620E+01  0.71226371E+02                                 1.769219                            1.656521      -1.497766       2.161787                    0.992454       4.011757      11.960008       0.443148       1.413092      -0.678005       0.033454       0.011612       0.005245       0.035798       0.003041       0.002598       0.007929       0.007631      -0.017172      -0.011623       0.001728       0.009895              1.832849       2.495677       0.192340       0.020943       1.521671      -0.019036       1.481199           0.000003
           37              H       0.886602       7.503842       3.261968       0.114947       1.025244 0.73503950E+01  0.69822367E+02                                 1.612355                            1.536796      -0.722988       2.538815                    0.999828       3.181634       8.431228       0.535142       1.204906      -0.728205      -0.016064      -0.029184      -0.025327       0.041847       0.002921       0.000121       0.015360       0.016894      -0.013343      -0.020854       0.008304       0.012550              1.622589       1.461451       0.174577       0.107107       1.808924       0.337196       1.597391           0.000001
           38              H       1.046486       2.270706       3.992276       0.119279       0.948972 0.69110492E+01  0.65353805E+02                                 1.600119                            1.537207      -0.597622       2.595489                    0.999963       3.327876       9.117902       0.505158       1.282190      -0.709201       0.028393       0.000798       0.011395       0.030605      -0.000101       0.002844       0.003423       0.016183       0.011317      -0.010817       0.002543       0.008274              1.630419       2.108038       0.061793       0.219638       1.361066       0.087439       1.422152          -0.000003
           39              H      -0.271421       1.416951       4.021133       0.118731       1.010745 0.76663099E+01  0.75937078E+02                                 1.777068                            1.699488      -1.522415       2.150822                    0.992093       4.051439      12.145453       0.437681       1.412802      -0.678199      -0.016367      -0.026567       0.014727       0.034505       0.005149       0.001828       0.001238       0.001765       0.003893      -0.005881       0.000203       0.005678              1.814412       1.667852       0.266483      -0.232718       2.060726      -0.177074       1.714659           0.000002
           40              H       0.318305      -0.368983       3.395155       0.135945       0.925887 0.66200902E+01  0.63182786E+02                                 1.679891                            1.589121      -1.273570       2.287018                    0.994844       3.690162      10.842354       0.448632       1.430477      -0.676409       0.004161      -0.003884       0.034427       0.034895       0.000611       0.006362      -0.000733      -0.022421       0.016155      -0.015839       0.007102       0.008736              1.724448       1.423696      -0.022387       0.039101       1.496459       0.023240       2.253188          -0.000003
           41              H      -1.367692      10.167636       2.375166       0.113199       0.987421 0.68407199E+01  0.65035644E+02                                 1.681618                            1.561029      -0.945924       2.434394                    0.997997       3.489246       9.836384       0.482286       1.335831      -0.696444       0.000208      -0.033781       0.020949       0.039750      -0.000080      -0.000587       0.003131      -0.031029       0.024313      -0.019579       0.006239       0.013340              1.748977       1.444518      -0.024535       0.020828       1.951024      -0.574281       1.851389          -0.000000
           42              H       7.804379       9.988717       0.107659       0.118881       1.130926 0.86403749E+01  0.86003538E+02                                 1.759452                            1.696522      -0.998358       2.402385                    0.998666       3.442710       9.533565       0.492611       1.249160      -0.717122      -0.000829      -0.039315      -0.011041       0.040845      -0.000572       0.001554      -0.002497      -0.037295      -0.017777      -0.015927      -0.005922       0.021848              1.752765       1.514458       0.022696       0.030310       1.987552       0.258819       1.756285          -0.000000
           43              C       4.227335       1.487390       4.488397      -0.034380      27.565360 0.40059959E+03  0.93082183E+04                                 8.097519                            6.805313      -0.075372       1.956507                    0.999041      29.062844      85.461987       0.608041       0.433528      -1.044397       0.068834      -0.004825       0.032733       0.076374      -0.017053      -0.003684       0.017785       0.020411      -0.033481      -0.027732      -0.001673       0.029405              8.673236       8.717996      -1.324532       0.553875       8.695380       3.492938       8.606332           0.000014
           44              C       3.760254       0.762930       3.456199      -0.123296      28.997535 0.43507915E+03  0.10269613E+05                                 8.302522                            7.031838       0.225936       2.054011                    0.998112      29.350194      85.602761       0.608863       0.426188      -1.054033       0.028731      -0.055239      -0.022479       0.066198      -0.032280      -0.001989       0.027313       0.042706      -0.073805      -0.049690      -0.004310       0.054000              8.855579      10.808486      -0.843862       1.857467       7.205528       2.482499       8.552722           0.000008
           45              C       5.848603       0.310081       3.842441       0.109019      23.712558 0.31833483E+03  0.69848921E+04                                 7.364550                            6.096585       0.221106       2.095790                    0.999029      26.014777      74.381210       0.637544       0.437845      -1.041630      -0.045307       0.009711       0.017406       0.049498      -0.000838      -0.001350      -0.024968       0.029669      -0.028752      -0.034826       0.015125       0.019700              7.962171       9.238301      -0.980828       1.584855       6.840728       2.390583       7.807485           0.000014
           46              C       4.817220      -0.877162       1.905682       0.166828      30.561456 0.38885853E+03  0.89218163E+04                                 8.738586                            6.793259      -0.072047       2.004391                    0.999532      25.980179      74.633229       0.599858       0.445037      -1.043003      -0.001539       0.025502       0.040795       0.048135      -0.006412      -0.003250       0.047668      -0.002933       0.047701      -0.044516      -0.009825       0.054342              9.859699       8.531289       1.311926      -1.269419       8.803819       4.595127      12.243988           0.000010
           47              C       2.150840      10.951321       1.677045      -0.146735      31.477113 0.47402354E+03  0.11482810E+05                                 8.879655                            7.466576      -0.318645       1.875266                    0.997693      30.564299      91.644630       0.573302       0.441036      -1.040355      -0.006287      -0.034156      -0.030155       0.045994      -0.012884      -0.012166      -0.001404      -0.006858       0.011458      -0.020107       0.004099       0.016008              9.500246       9.201145       1.825761      -0.634937       8.325828       3.391606      10.973766           0.000011
           48              C       2.115049      10.071774       0.607110      -0.158886      31.190606 0.44929701E+03  0.10681761E+05                                 8.646195                            7.130327       0.000352       1.975092                    0.998905      29.860117      87.162325       0.607128       0.424343      -1.056071      -0.008965       0.015864       0.040931       0.044804       0.017781       0.013107      -0.005396      -0.018663      -0.020481      -0.026625       0.002948       0.023677              9.322148       8.477178       0.645857      -1.932636       7.586562       3.746952      11.902705           0.000016
           49              C      -0.273272       4.778260      10.874707       0.165240      32.946600 0.38217039E+03  0.86816863E+04                                 9.053473                            6.627458       0.105698       2.054951                    0.999687      25.615358      71.893998       0.625592       0.430991      -1.057301       0.003406      -0.030318      -0.031007       0.043499      -0.005766      -0.000099       0.047484      -0.004899       0.031208      -0.044610      -0.007403       0.052014             10.804116       8.359797       1.562864      -0.783499       9.734433       6.159932      14.318118           0.000012
           50              C       4.343981      10.771559       0.031077      -0.161026      32.376413 0.47072327E+03  0.11377253E+05                                 9.016293                            7.406757      -0.228932       1.900947                    0.997774      30.645271      91.633810       0.579846       0.437041      -1.043248       0.008157       0.022671       0.035757       0.043117      -0.013472      -0.017587      -0.004670      -0.014989      -0.006885      -0.026991       0.008364       0.018627              9.783272       9.418464       2.234673      -0.204242       8.647917       4.082159      11.283436           0.000010
           51              C       4.363322      11.639534       1.098792      -0.152112      31.770007 0.46810337E+03  0.11300348E+05                                 8.893730                            7.376902      -0.258740       1.894354                    0.997327      30.518243      91.257037       0.581994       0.435951      -1.043697       0.010076      -0.026117      -0.034099       0.044117       0.013849       0.011151      -0.008461      -0.016915       0.002034      -0.024293       0.008026       0.016268              9.615026       9.557886       0.990928      -1.946889       7.622466       3.447167      11.664725           0.000014
           52              C      -1.373609       3.638786       8.981234       0.103039      24.659902 0.31577360E+03  0.68897072E+04                                 7.477030                            6.011339       0.345541       2.133128                    0.999600      25.819838      72.749747       0.654159       0.429139      -1.050674       0.034428      -0.026933      -0.006520       0.044195      -0.007404      -0.002185      -0.028027       0.017371      -0.049820      -0.038370       0.014368       0.024002              8.259088       8.642724      -0.657667       1.268313       7.098352       3.583925       9.036188           0.000017
           53              C       0.749001       3.198748       9.176575      -0.113687      29.034155 0.39740794E+03  0.91349992E+04                                 8.149283                            6.614632       0.374972       2.098042                    0.999794      28.674663      81.494382       0.645398       0.412863      -1.066557      -0.032443       0.032581       0.039468       0.060596      -0.033811      -0.009195       0.044883       0.089956      -0.051771      -0.076153       0.004324       0.071828              8.825550       9.641985      -0.733207       1.034814       7.730107       3.648408       9.104558           0.000013
           54              C       0.249545       2.547758       8.108860      -0.047595      29.763171 0.40125781E+03  0.92663779E+04                                 8.389831                            6.709456       0.211370       2.046377                    0.999819      28.527307      81.857526       0.630430       0.420710      -1.059186      -0.070490      -0.004296      -0.022557       0.074136      -0.024681      -0.002299       0.023048       0.067711      -0.038813      -0.048424      -0.001453       0.049877              9.355865       8.445097      -1.487678      -0.021313       9.508150       4.906782      10.114349           0.000012
           55              C      -1.454928      -0.529774       6.739255       0.603900      20.770569 0.25242979E+03  0.52642126E+04                                 7.131384                            5.742495      -0.142416       2.015467                    0.999237      22.557120      64.360848       0.599545       0.489882      -1.005582      -0.017703       0.034038      -0.010593       0.039802       0.041333       0.062329       0.033592       0.051656      -0.014430      -0.053032      -0.046264       0.099295              7.962634       7.169073      -2.512290      -0.993881      10.030686      -1.910366       6.688144           0.000006
           56              C      -0.955070      -1.938447       7.033376      -0.173279      28.436386 0.41312716E+03  0.96671982E+04                                 8.246572                            6.796072      -0.238714       1.920516                    0.996634      29.567055      87.066401       0.624347       0.419241      -1.053869       0.062009      -0.033868      -0.078081       0.105303       0.006680      -0.035566       0.029932       0.076157       0.085190      -0.065987       0.001458       0.064530              9.368308      11.469014      -2.007133      -0.298319       9.629658      -1.396588       7.006253           0.000021
           57              C       1.330295      -2.047805       6.310837       0.207382      30.236878 0.39098352E+03  0.89830755E+04                                 8.649256                            6.785894      -0.112841       1.973674                    0.999692      26.372726      75.821242       0.603605       0.441659      -1.044960      -0.061662      -0.005345      -0.010249       0.062736       0.005975      -0.000740       0.004599       0.081229      -0.069625      -0.031920      -0.020738       0.052658              9.839185      14.575849      -0.527075      -1.857541       7.528998       2.413955       7.412709           0.000008
           58              C       1.745279      -1.064143       7.143255      -0.254699      33.544241 0.50643988E+03  0.12431773E+05                                 9.076855                            7.569482      -0.116265       1.916491                    0.999480      32.010633      95.589516       0.588119       0.424264      -1.053941       0.044653       0.031748       0.011302       0.055943      -0.016224      -0.015665       0.021036       0.029939      -0.027859      -0.030860      -0.007495       0.038356              9.656773      13.816276       0.411756      -0.469892       8.106718       2.104815       7.047325           0.000013
           59              C       0.666120       9.855911       5.479529      -0.014813      34.594743 0.46017415E+03  0.10974269E+05                                 9.293214                            7.227134      -0.112425       1.960756                    0.999406      28.217962      81.722509       0.603409       0.425639      -1.058315       0.017958      -0.016709      -0.024112       0.034395       0.007091       0.010257       0.018402      -0.012931      -0.014511      -0.019235      -0.006996       0.026230             10.547532      14.713460      -0.793537      -2.385615       8.322328       3.173047       8.606807           0.000005
           60              C       0.244710       8.847578       4.594947      -0.166546      33.470849 0.49662134E+03  0.12165674E+05                                 9.217210                            7.609197      -0.262911       1.878965                    0.998368      31.355054      94.405693       0.571889       0.437203      -1.043093       0.022975       0.006883       0.013281       0.027416       0.015626       0.013833       0.003332       0.001958      -0.028193      -0.019243      -0.005744       0.024987              9.845959      12.781717      -0.317059      -1.715093       8.460754       2.539019       8.295406           0.000015
           61              C       3.116687      -0.771627       7.250915      -0.068584      29.662748 0.41113358E+03  0.95483891E+04                                 8.323566                            6.785100       0.246868       2.057415                    0.999784      28.686318      82.436131       0.628056       0.419914      -1.060124      -0.033657      -0.013248      -0.014239       0.038872       0.014021       0.008316       0.024232       0.015373      -0.016850      -0.029917      -0.001303       0.031220              8.941716      12.519285       0.013112      -1.453826       7.399791       1.987288       6.906071           0.000013
           62              C       4.923958       3.974544       7.202079       0.627936      20.423658 0.23288796E+03  0.47541399E+04                                 6.999201                            5.487343       0.061971       2.091709                    0.999786      21.757442      61.180788       0.618832       0.484851      -1.009388       0.023188      -0.024586      -0.019931       0.039235       0.040726       0.063786       0.041824       0.069599      -0.043632      -0.065924      -0.041783       0.107707              7.868200       6.391882      -2.535657      -2.353863       9.487498       0.987681       7.725219           0.000006
           63              C       4.126930       5.213714       7.488431      -0.171602      29.962465 0.41129309E+03  0.95920376E+04                                 8.554823                            6.813661      -0.176434       1.947339                    0.997057      29.023703      84.700124       0.620448       0.423293      -1.053699      -0.016504       0.012337       0.096424       0.098601       0.016739       0.000489       0.009071       0.016506       0.200907      -0.052613      -0.015146       0.067759              9.876803       8.642142      -2.159488      -1.810569      10.642077       3.561157      10.346191           0.000014
           64              C       4.121635       6.703724       9.393003       0.196474      31.311855 0.38015916E+03  0.86463606E+04                                 8.740668                            6.623064       0.230604       2.082662                    0.999696      25.994487      73.604858       0.622378       0.432697      -1.053600      -0.003320      -0.052659      -0.026928       0.059238      -0.003681      -0.005890       0.032202      -0.055610       0.010760      -0.030737      -0.018681       0.049419             10.022479       5.124442       0.030102       0.535231      10.416304       0.962897      14.526692           0.000007
           65              C       4.055377       7.829583       8.627179      -0.257347      32.848522 0.50140138E+03  0.12255707E+05                                 8.912069                            7.508817       0.039394       1.975145                    0.998821      31.384673      92.982854       0.594244       0.421686      -1.057413       0.002023       0.054934       0.003412       0.055077      -0.001179       0.004179       0.009079      -0.010594       0.066741      -0.017346      -0.007907       0.025253              9.397615       5.710045      -0.109419       0.429236      11.122108      -0.417257      11.360693           0.000018
           66              C       5.693390      -3.542700       9.243168      -0.054434      29.589013 0.41163852E+03  0.95903296E+04                                 8.412756                            6.863210       0.174120       2.044210                    0.999282      28.564157      82.983229       0.612659       0.429111      -1.051398      -0.003202      -0.039683      -0.006628       0.040360      -0.001495       0.000033       0.000263      -0.031551      -0.007079      -0.014667      -0.002363       0.017030              9.103917       5.520379      -0.001282       0.686901       9.296549      -1.143325      12.494823           0.000019
           67              C      -3.546953      -3.434358      10.598344      -0.174812      33.059723 0.46500956E+03  0.11169791E+05                                 9.012640                            7.269865       0.024027       1.969937                    0.999459      30.667812      90.485683       0.598275       0.426208      -1.053113       0.002683      -0.024687      -0.001590       0.024884      -0.002754       0.004881       0.000574      -0.054816      -0.082537      -0.029086      -0.012218       0.041304              9.803899       5.833337      -0.107106       0.900593       8.857212      -1.626727      14.721149           0.000010
           68              C       4.247733       6.761957      10.790355      -0.013472      35.575417 0.45424077E+03  0.10797571E+05                                 9.477708                            7.190803      -0.177024       1.942445                    0.999345      28.069164      81.156704       0.603624       0.426874      -1.057560      -0.002595      -0.003424       0.031859       0.032148       0.001288       0.002630      -0.016420      -0.030306      -0.017625      -0.016313      -0.010122       0.026435             10.889315       5.595668       0.240466       0.841870       9.957583      -0.725218      17.114695           0.000003
           69              C       0.058954       5.909114       6.610508      -0.034380      27.565363 0.40059965E+03  0.93082202E+04                                 8.097520                            6.805314      -0.075372       1.956507                    0.999041      29.062848      85.462006       0.608041       0.433528      -1.044397      -0.068834       0.004825      -0.032733       0.076374      -0.017053      -0.003684       0.017785       0.020411      -0.033481      -0.027732      -0.001673       0.029405              8.673237       8.717996      -1.324532       0.553874       8.695381       3.492938       8.606333           0.000014
           70              C       0.526035       6.633574       7.642706      -0.123296      28.997533 0.43507910E+03  0.10269611E+05                                 8.302522                            7.031838       0.225937       2.054011                    0.998112      29.350193      85.602754       0.608863       0.426187      -1.054033      -0.028731       0.055239       0.022479       0.066198      -0.032280      -0.001988       0.027313       0.042705      -0.073805      -0.049690      -0.004310       0.054000              8.855578      10.808485      -0.843862       1.857467       7.205527       2.482499       8.552722           0.000009
           71              C      -1.562314       7.086423       7.256464       0.109019      23.712552 0.31833475E+03  0.69848899E+04                                 7.364548                            6.096584       0.221107       2.095790                    0.999029      26.014771      74.381181       0.637544       0.437845      -1.041631       0.045307      -0.009711      -0.017406       0.049498      -0.000838      -0.001350      -0.024967       0.029669      -0.028752      -0.034826       0.015125       0.019700              7.962169       9.238299      -0.980828       1.584855       6.840726       2.390582       7.807482           0.000014
           72              C       1.041295      -4.341740       9.193223       0.166827      30.561454 0.38885853E+03  0.89218160E+04                                 8.738585                            6.793259      -0.072047       2.004391                    0.999532      25.980178      74.633222       0.599858       0.445037      -1.043003       0.001539      -0.025502      -0.040795       0.048135      -0.006413      -0.003250       0.047668      -0.002933       0.047701      -0.044516      -0.009825       0.054342              9.859698       8.531288       1.311926      -1.269419       8.803818       4.595126      12.243987           0.000010
           73              C       2.135449      -3.554817       9.421860      -0.146735      31.477102 0.47402332E+03  0.11482804E+05                                 8.879653                            7.466575      -0.318646       1.875266                    0.997693      30.564294      91.644615       0.573302       0.441036      -1.040355       0.006287       0.034156       0.030155       0.045995      -0.012884      -0.012166      -0.001404      -0.006859       0.011458      -0.020107       0.004099       0.016008              9.500244       9.201144       1.825759      -0.634939       8.325825       3.391605      10.973764           0.000011
           74              C       2.171240      -2.675270      10.491795      -0.158887      31.190638 0.44929762E+03  0.10681779E+05                                 8.646203                            7.130333       0.000351       1.975092                    0.998905      29.860130      87.162375       0.607127       0.424343      -1.056071       0.008965      -0.015864      -0.040931       0.044804       0.017781       0.013107      -0.005396      -0.018663      -0.020481      -0.026625       0.002948       0.023677              9.322156       8.477181       0.645854      -1.932641       7.586568       3.746956      11.902720           0.000015
           75              C       4.559561       2.618244       0.224198       0.165240      32.946591 0.38217025E+03  0.86816823E+04                                 9.053473                            6.627457       0.105697       2.054951                    0.999687      25.615353      71.893985       0.625592       0.430991      -1.057300      -0.003406       0.030318       0.031007       0.043499      -0.005766      -0.000099       0.047484      -0.004899       0.031208      -0.044610      -0.007403       0.052014             10.804116       8.359795       1.562863      -0.783498       9.734434       6.159933      14.318119           0.000012
           76              C       3.444793       1.843847      -0.031077      -0.161026      32.376407 0.47072318E+03  0.11377250E+05                                 9.016292                            7.406756      -0.228932       1.900947                    0.997774      30.645267      91.633794       0.579846       0.437041      -1.043248      -0.008157      -0.022671      -0.035757       0.043117      -0.013472      -0.017587      -0.004670      -0.014989      -0.006885      -0.026991       0.008364       0.018627              9.783271       9.418462       2.234672      -0.204242       8.647915       4.082159      11.283434           0.000010
           77              C      -0.077033      -4.243030      10.000113      -0.152112      31.770004 0.46810332E+03  0.11300347E+05                                 8.893730                            7.376901      -0.258739       1.894354                    0.997327      30.518241      91.257027       0.581994       0.435951      -1.043697      -0.010076       0.026117       0.034099       0.044117       0.013849       0.011151      -0.008461      -0.016915       0.002034      -0.024293       0.008026       0.016268              9.615025       9.557886       0.990927      -1.946890       7.622465       3.447167      11.664724           0.000014
           78              C       5.659898       3.757718       2.117671       0.103038      24.659902 0.31577362E+03  0.68897076E+04                                 7.477031                            6.011339       0.345541       2.133128                    0.999600      25.819838      72.749750       0.654159       0.429139      -1.050674      -0.034428       0.026933       0.006520       0.044195      -0.007404      -0.002185      -0.028027       0.017371      -0.049820      -0.038370       0.014368       0.024002              8.259089       8.642725      -0.657667       1.268313       7.098353       3.583926       9.036189           0.000017
           79              C       3.537288       4.197756       1.922330      -0.113687      29.034178 0.39740837E+03  0.91350120E+04                                 8.149288                            6.614637       0.374970       2.098042                    0.999794      28.674676      81.494438       0.645398       0.412863      -1.066556       0.032443      -0.032581      -0.039468       0.060596      -0.033811      -0.009195       0.044883       0.089956      -0.051771      -0.076152       0.004324       0.071828              8.825556       9.641988      -0.733208       1.034814       7.730114       3.648412       9.104566           0.000013
           80              C       4.036744       4.848746       2.990045      -0.047596      29.763184 0.40125802E+03  0.92663843E+04                                 8.389835                            6.709459       0.211368       2.046377                    0.999819      28.527316      81.857574       0.630430       0.420710      -1.059185       0.070490       0.004296       0.022557       0.074136      -0.024681      -0.002299       0.023048       0.067711      -0.038813      -0.048424      -0.001453       0.049877              9.355870       8.445101      -1.487680      -0.021314       9.508156       4.906786      10.114354           0.000012
           81              C       5.741217       7.926278       4.359650       0.603900      20.770565 0.25242973E+03  0.52642110E+04                                 7.131383                            5.742494      -0.142416       2.015467                    0.999237      22.557117      64.360840       0.599544       0.489882      -1.005582       0.017703      -0.034038       0.010593       0.039802       0.041333       0.062329       0.033592       0.051656      -0.014430      -0.053032      -0.046264       0.099295              7.962633       7.169072      -2.512290      -0.993881      10.030685      -1.910366       6.688143           0.000007
           82              C       5.241359       9.334951       4.065529      -0.173279      28.436395 0.41312732E+03  0.96672031E+04                                 8.246574                            6.796074      -0.238714       1.920515                    0.996634      29.567064      87.066440       0.624346       0.419241      -1.053869      -0.062009       0.033868       0.078081       0.105304       0.006681      -0.035566       0.029932       0.076158       0.085190      -0.065987       0.001458       0.064529              9.368311      11.469018      -2.007133      -0.298319       9.629660      -1.396589       7.006255           0.000021
           83              C       2.955994       9.444309       4.788068       0.207382      30.236888 0.39098370E+03  0.89830811E+04                                 8.649258                            6.785896      -0.112842       1.973674                    0.999692      26.372736      75.821283       0.603605       0.441659      -1.044960       0.061661       0.005344       0.010249       0.062736       0.005975      -0.000740       0.004599       0.081230      -0.069625      -0.031920      -0.020738       0.052658              9.839188      14.575856      -0.527076      -1.857543       7.528998       2.413954       7.412710           0.000008
           84              C       2.541010       8.460647       3.955650      -0.254700      33.544297 0.50644105E+03  0.12431809E+05                                 9.076866                            7.569492      -0.116267       1.916490                    0.999480      32.010669      95.589660       0.588118       0.424264      -1.053941      -0.044653      -0.031748      -0.011302       0.055942      -0.016224      -0.015665       0.021036       0.029940      -0.027859      -0.030861      -0.007496       0.038356              9.656785      13.816295       0.411755      -0.469893       8.106727       2.104817       7.047333           0.000013
           85              C       3.620169      -2.459407       5.619376      -0.014812      34.594739 0.46017409E+03  0.10974266E+05                                 9.293210                            7.227131      -0.112421       1.960757                    0.999406      28.217951      81.722442       0.603409       0.425639      -1.058316      -0.017958       0.016709       0.024112       0.034395       0.007090       0.010257       0.018402      -0.012931      -0.014512      -0.019235      -0.006996       0.026231             10.547528      14.713454      -0.793536      -2.385613       8.322325       3.173046       8.606804           0.000005
           86              C       4.041579      -1.451074       6.503958      -0.166536      33.470652 0.49661745E+03  0.12165552E+05                                 9.217166                            7.609160      -0.262901       1.878970                    0.998368      31.354920      94.405119       0.571891       0.437203      -1.043094      -0.022975      -0.006883      -0.013281       0.027416       0.015626       0.013833       0.003332       0.001959      -0.028193      -0.019243      -0.005744       0.024987              9.845912      12.781660      -0.317055      -1.715083       8.460711       2.539006       8.295364           0.000015
           87              C       1.169602       8.168131       3.847990      -0.068575      29.662576 0.41113047E+03  0.95482968E+04                                 8.323526                            6.785067       0.246879       2.057420                    0.999784      28.686210      82.435679       0.628058       0.419914      -1.060125       0.033656       0.013248       0.014239       0.038872       0.014021       0.008316       0.024232       0.015374      -0.016851      -0.029917      -0.001303       0.031220              8.941672      12.519215       0.013114      -1.453814       7.399759       1.987282       6.906041           0.000014
           88              C      -0.637669       3.421960       3.896826       0.627936      20.423659 0.23288797E+03  0.47541402E+04                                 6.999201                            5.487343       0.061971       2.091710                    0.999786      21.757443      61.180793       0.618832       0.484851      -1.009388      -0.023188       0.024586       0.019931       0.039235       0.040726       0.063786       0.041824       0.069599      -0.043632      -0.065924      -0.041783       0.107707              7.868200       6.391883      -2.535657      -2.353863       9.487499       0.987681       7.725218           0.000007
           89              C       0.159359       2.182790       3.610474      -0.171602      29.962452 0.41129287E+03  0.95920313E+04                                 8.554820                            6.813659      -0.176434       1.947340                    0.997057      29.023695      84.700094       0.620449       0.423293      -1.053699       0.016504      -0.012337      -0.096424       0.098601       0.016739       0.000489       0.009071       0.016506       0.200907      -0.052613      -0.015146       0.067759              9.876800       8.642140      -2.159487      -1.810567      10.642073       3.561155      10.346186           0.000014
           90              C       0.164654       0.692780       1.705902       0.196474      31.311858 0.38015925E+03  0.86463630E+04                                 8.740669                            6.623065       0.230604       2.082662                    0.999696      25.994488      73.604862       0.622378       0.432697      -1.053600       0.003320       0.052659       0.026928       0.059238      -0.003681      -0.005890       0.032202      -0.055610       0.010760      -0.030737      -0.018681       0.049419             10.022480       5.124442       0.030102       0.535231      10.416305       0.962898      14.526692           0.000007
           91              C       0.230912      -0.433079       2.471726      -0.257347      32.848524 0.50140147E+03  0.12255709E+05                                 8.912069                            7.508818       0.039395       1.975145                    0.998821      31.384676      92.982865       0.594243       0.421686      -1.057413      -0.002022      -0.054934      -0.003413       0.055077      -0.001179       0.004179       0.009079      -0.010594       0.066741      -0.017346      -0.007907       0.025253              9.397615       5.710045      -0.109419       0.429236      11.122108      -0.417257      11.360692           0.000018
           92              C      -1.407101      10.939204       1.855737      -0.054433      29.589019 0.41163862E+03  0.95903328E+04                                 8.412758                            6.863211       0.174119       2.044210                    0.999282      28.564161      82.983253       0.612659       0.429111      -1.051398       0.003202       0.039683       0.006628       0.040360      -0.001495       0.000033       0.000263      -0.031551      -0.007078      -0.014667      -0.002363       0.017030              9.103919       5.520380      -0.001282       0.686901       9.296551      -1.143328      12.494826           0.000019
           93              C      -1.527758      10.830862       0.500561      -0.174811      33.059741 0.46500989E+03  0.11169801E+05                                 9.012644                            7.269868       0.024027       1.969937                    0.999459      30.667820      90.485716       0.598275       0.426209      -1.053113      -0.002683       0.024688       0.001590       0.024884      -0.002754       0.004881       0.000574      -0.054815      -0.082537      -0.029086      -0.012218       0.041304              9.803904       5.833340      -0.107106       0.900594       8.857213      -1.626731      14.721160           0.000010
           94              C       0.038556       0.634547       0.308550      -0.013470      35.575340 0.45423969E+03  0.10797537E+05                                 9.477690                            7.190791      -0.177019       1.942447                    0.999345      28.069122      81.156513       0.603625       0.426874      -1.057560       0.002595       0.003424      -0.031859       0.032148       0.001289       0.002630      -0.016420      -0.030306      -0.017625      -0.016313      -0.010122       0.026435             10.889293       5.595658       0.240466       0.841868       9.957566      -0.725217      17.114654           0.000003
           95              N       5.528257       1.172860       4.741452      -0.259155      34.968577 0.54063645E+03  0.13239252E+05                                 9.027216                            7.592096      -0.116364       1.981910                    0.997582      28.658971      80.400614       0.625603       0.399806      -1.089944      -0.105975      -0.041736      -0.081368       0.139976      -0.053550      -0.042141       0.000993       0.006253      -0.106172      -0.067584      -0.012768       0.080353              9.987813      10.443040       0.199549       2.828321       9.132096       3.711769      10.388302           0.000007
           96              N       4.832919       0.020312       3.023342       0.018719      29.529666 0.35526313E+03  0.78156485E+04                                 7.992956                            6.052763       0.013214       2.086853                    0.998473      23.667516      62.483046       0.719951       0.386713      -1.101473      -0.024834       0.002199       0.010107       0.026902      -0.019472       0.007232       0.068452       0.060368      -0.007795      -0.088656       0.032565       0.056090              9.224927       7.057903      -0.431146       1.080772       8.746431       5.378510      11.870446           0.000009
           97              N      -0.288648       3.906493       9.742619       0.017810      32.100152 0.34418971E+03  0.74769995E+04                                 8.393307                            5.887524       0.044504       2.091169                    0.998667      23.412176      60.481287       0.746583       0.377658      -1.113252       0.023883      -0.013084      -0.001335       0.027265      -0.013561       0.012914       0.070375       0.074601      -0.000406      -0.094101       0.039746       0.054355             10.427246       7.007727      -0.166750       0.911240       9.920427       7.273588      14.353583           0.000008
           98              N      -1.111293       2.823848       7.991212      -0.250744      37.008064 0.54503496E+03  0.13336965E+05                                 9.341483                            7.599373      -0.146154       1.973282                    0.997230      28.476859      79.139133       0.629957       0.397340      -1.094665       0.106729       0.027801       0.083895       0.138573      -0.050718      -0.049843       0.004954       0.023550      -0.055962      -0.065286      -0.015150       0.080436             10.637475       9.900157       0.417301       2.682116       9.769684       5.168859      12.242584           0.000004
           99              N      -1.241968       6.223644       6.357453      -0.259155      34.968568 0.54063629E+03  0.13239247E+05                                 9.027215                            7.592095      -0.116364       1.981910                    0.997582      28.658966      80.400596       0.625603       0.399806      -1.089944       0.105975       0.041736       0.081367       0.139976      -0.053550      -0.042141       0.000993       0.006252      -0.106172      -0.067584      -0.012768       0.080352              9.987811      10.443039       0.199548       2.828320       9.132094       3.711768      10.388299           0.000007
          100              N      -0.546630       7.376192       8.075563       0.018719      29.529662 0.35526310E+03  0.78156474E+04                                 7.992954                            6.052762       0.013215       2.086854                    0.998473      23.667514      62.483034       0.719951       0.386713      -1.101473       0.024834      -0.002198      -0.010107       0.026902      -0.019472       0.007232       0.068452       0.060368      -0.007795      -0.088656       0.032565       0.056090              9.224925       7.057902      -0.431146       1.080772       8.746429       5.378509      11.870444           0.000009
          101              N       4.574937       3.490011       1.356286       0.017810      32.100147 0.34418962E+03  0.74769972E+04                                 8.393307                            5.887523       0.044504       2.091169                    0.998667      23.412173      60.481278       0.746583       0.377658      -1.113252      -0.023883       0.013084       0.001335       0.027265      -0.013561       0.012914       0.070375       0.074601      -0.000406      -0.094101       0.039746       0.054355             10.427245       7.007726      -0.166750       0.911240       9.920428       7.273588      14.353583           0.000008
          102              N       5.397582       4.572656       3.107693      -0.250744      37.008054 0.54503480E+03  0.13336960E+05                                 9.341482                            7.599372      -0.146154       1.973282                    0.997230      28.476855      79.139120       0.629957       0.397340      -1.094665      -0.106729      -0.027801      -0.083895       0.138573      -0.050718      -0.049843       0.004954       0.023550      -0.055963      -0.065286      -0.015150       0.080436             10.637473       9.900156       0.417300       2.682116       9.769682       5.168857      12.242582           0.000004
          103              O      -1.018108       0.089401       5.765881      -0.582632      35.084667 0.58020807E+03  0.14166993E+05                                 8.418474                            7.421666       0.603683       2.250004                    0.994294      27.625929      72.360507       0.704631       0.356000      -1.145349      -0.014483      -0.006998       0.014969       0.021973       0.051982       0.023159      -0.030023       0.008049       0.084988      -0.079536       0.036098       0.043438              9.028228       7.112723      -0.106097      -0.974864       9.699599      -3.546192      10.272361           0.000018
          104              O      -2.327292      -0.074661       7.520618      -0.580700      29.370278 0.48705244E+03  0.11417909E+05                                 7.410287                            6.751079       0.697387       2.267773                    0.998077      27.642560      71.652215       0.744549       0.350915      -1.145990      -0.003028       0.007695      -0.021825       0.023339      -0.022123      -0.014120       0.057990       0.070218      -0.089645      -0.083382       0.014497       0.068885              7.704195       8.372835      -1.476940      -1.693061       8.155927       0.407283       6.583824           0.000022
          105              O       5.587479       3.990215       6.146574      -0.590318      40.799668 0.66634164E+03  0.16933837E+05                                 9.443319                            8.084050      -0.090432       2.016048                    0.993791      28.679899      77.996602       0.655323       0.367784      -1.129968      -0.004422      -0.013936       0.012497       0.019234       0.016820      -0.022705       0.013098       0.074927       0.051681      -0.054274       0.007470       0.046804             10.283397       9.000129      -0.824081      -4.026946       8.773851       1.066118      13.076210           0.000009
          106              O       4.953907       3.004766       7.957915      -0.571592      27.420138 0.44291317E+03  0.10130475E+05                                 7.013866                            6.396042       0.919792       2.337901                    0.999415      27.266735      69.610693       0.773142       0.346366      -1.150755       0.018018       0.000669      -0.016859       0.024684       0.022786       0.069424      -0.036048      -0.040760      -0.065339      -0.098904       0.040911       0.057993              7.148069       5.674295      -0.298003      -0.327494       9.261071      -1.425557       6.508839           0.000016
          107              O       4.024324       5.420419       8.894662      -0.194707      30.478942 0.39154168E+03  0.87021330E+04                                 7.877019                            6.165052       0.247224       2.193631                    0.999238      23.159432      58.688031       0.757062       0.364021      -1.134131       0.033879       0.113423      -0.150330       0.191342       0.004747      -0.002185       0.112720      -0.139190       0.368871      -0.131457      -0.060583       0.192040              9.045106       5.293533      -0.437864      -1.027297       9.206789       5.056360      12.634998           0.000006
          108              O       0.009172      -2.449560       6.137694      -0.183760      30.366247 0.41786913E+03  0.94584208E+04                                 7.954503                            6.438705       0.105789       2.156284                    0.997625      23.247807      59.840418       0.727344       0.372039      -1.125727       0.002459       0.127381       0.133984       0.184888      -0.011675      -0.085657       0.059681       0.248986      -0.161186      -0.145431      -0.040582       0.186013              9.227180      15.703231      -0.945598      -2.227488       5.874675       0.574236       6.103633           0.000013
          109              O       5.304397       7.307103       5.333024      -0.582632      35.084654 0.58020780E+03  0.14166985E+05                                 8.418472                            7.421664       0.603683       2.250004                    0.994294      27.625922      72.360485       0.704631       0.356000      -1.145349       0.014483       0.006999      -0.014969       0.021973       0.051982       0.023159      -0.030023       0.008049       0.084988      -0.079536       0.036098       0.043438              9.028226       7.112721      -0.106097      -0.974863       9.699597      -3.546191      10.272360           0.000018
          110              O       6.613581       7.471165       3.578287      -0.580700      29.370279 0.48705248E+03  0.11417910E+05                                 7.410287                            6.751079       0.697386       2.267773                    0.998077      27.642559      71.652215       0.744549       0.350915      -1.145990       0.003028      -0.007695       0.021825       0.023339      -0.022123      -0.014120       0.057990       0.070219      -0.089646      -0.083383       0.014497       0.068885              7.704196       8.372835      -1.476941      -1.693061       8.155928       0.407283       6.583824           0.000022
          111              O      -1.301190       3.406289       4.952331      -0.590318      40.799667 0.66634163E+03  0.16933837E+05                                 9.443319                            8.084050      -0.090431       2.016048                    0.993791      28.679899      77.996601       0.655323       0.367784      -1.129968       0.004422       0.013936      -0.012497       0.019234       0.016820      -0.022704       0.013098       0.074927       0.051681      -0.054274       0.007470       0.046804             10.283396       9.000129      -0.824080      -4.026946       8.773850       1.066117      13.076209           0.000009
          112              O      -0.667618       4.391738       3.140990      -0.571592      27.420146 0.44291334E+03  0.10130480E+05                                 7.013867                            6.396044       0.919792       2.337901                    0.999415      27.266737      69.610705       0.773142       0.346366      -1.150755      -0.018018      -0.000669       0.016859       0.024684       0.022786       0.069424      -0.036048      -0.040760      -0.065339      -0.098904       0.040911       0.057993              7.148071       5.674297      -0.298003      -0.327495       9.261074      -1.425558       6.508841           0.000016
          113              O       0.261965       1.976085       2.204243      -0.194707      30.478929 0.39154152E+03  0.87021284E+04                                 7.877016                            6.165051       0.247225       2.193631                    0.999238      23.159428      58.688013       0.757062       0.364021      -1.134131      -0.033879      -0.113423       0.150330       0.191342       0.004747      -0.002185       0.112720      -0.139190       0.368871      -0.131457      -0.060583       0.192040              9.045103       5.293531      -0.437864      -1.027296       9.206785       5.056357      12.634991           0.000006
          114              O       4.277117       9.846064       4.961211      -0.183760      30.366259 0.41786935E+03  0.94584272E+04                                 7.954506                            6.438708       0.105787       2.156283                    0.997625      23.247813      59.840446       0.727343       0.372039      -1.125727      -0.002459      -0.127381      -0.133984       0.184888      -0.011675      -0.085657       0.059681       0.248986      -0.161186      -0.145430      -0.040582       0.186013              9.227183      15.703237      -0.945597      -2.227488       5.874677       0.574236       6.103635           0.000013

******************************************************
Auxiliary information for the entire system
The total spin magnetic moment of the unit cell is   0.000898
The total net atomic charge of the unit cell is   -0.000010
Accuracy of reproducing the electrostatic potential in the unit cell:
  The inner radius (bohr) =    5.0000
  The outer radius (bohr) =   12.0000
  Valid grid points have density less than (e/(bohr^3)) =    0.0001
  The number of valid grid points were=         9368
  The rms potential error without charges in kcal/mol is=      6.05559
  The rms potential error with partial charges in kcal/mol is=      0.58103
  The RRMSE value at monopole order=      0.09595
  The rms potential error with partial charges and cloud penetration in kcal/mol is=      0.60501
  The RRMSE value at monopole order with cloud penetration is=      0.09991
  The rms potential error with partial charges and atomic dipoles in kcal/mol is=      0.86381
  The RRMSE value at dipole order=      0.14265
  The rms potential error with partial charges, atomic dipoles and cloud penetration in kcal/mol is=      0.89436
  The RRMSE value at dipole order with cloud penetration=      0.14769

******************************************************
The electron densities and ab initio electrostatic potential were computed in VASP using the PBE functional and
projector augmented wave method. See the main text of the journal article for a description of computational details.
The atomic charges, dipoles, and quadrupoles were computed with the DDEC6 method as described in
(a) T. A. Manz and N. Gabaldon Limas, RSC Adv. 6 (2016) 47771-47801 DOI: 10.1039/c6ra04656h
(b) N. Gabaldon Limas and T. A. Manz, RSC Adv. 8 (2018) 2678-2707 DOI: 10.1039/c7ra11829e.
For each atom in the material, the electron cloud parameters were fit to the spherically averaged atom-in-material
electron density using radial positions for which this density was between 10^-4 and 10^-2 electrons per cubic bohr.
The polarizabilities, dispersion coefficients, and quantum Drude oscillator (QDO) parameters were fit using the MCLF method.
The magnetic structure of the system was optimized in VASP from the default ferromagnetic initial guess using spin polarization.
The atomic spin moments (ASMs) were computed on this optimized magnetic structure using the DDEC6 partition as inputs
to the method of T. A. Manz and D. S. Sholl, J. Chem. Theory Comput. 7 (2011) 4146-4164 DOI: 10.1021/ct200539n.
The RMSE and RRMSE were computed using a uniform grid with Ewald summation.
