# Supplementary material for: A collection of forcefield precursors for metal–organic frameworks
Source: RSC Adv. 2019 Nov 13;9(63):36492–507. doi: 10.1039/c9ra07327b (PMC9075174; doi:10.1039/c9ra07327b)
Supplement: RA-009-C9RA07327B-s5216 [file RA-009-C9RA07327B-s5216.xyz]

  132
jmolscript: load "" {1 1 1} spacegroup "x,y,z" unitcell [{     11.811300     0.000000     0.000000 }, {     -5.377638    12.761087     0.000000 }, {      0.000000     0.000000    16.334400 }]
Zn     3.900476     7.653845     7.393276     0.921862
Zn     7.269694     3.617130     7.430682     1.052298
Zn     6.505142    11.137366    10.312070     1.098550
Zn     5.750017    11.487786    15.560476     0.921682
Zn     7.758437     2.763413    15.597882     1.052127
Zn     3.145351     8.004264     2.144870     1.098616
Zn     2.533186     5.107242     8.941124     0.921861
Zn    -0.836032     9.143957     8.903718     1.052300
Zn    -0.071480     1.623721     6.022330     1.098540
Zn     0.683645     1.273301     0.773924     0.921687
Zn    -1.324775     9.997674     0.736518     1.052127
Zn     3.288311     4.756823    14.189530     1.098623
H      8.110920     5.882861     9.485386     0.131739
H      7.719159     5.035525    11.512485     0.118328
H      5.873258     4.740744    12.650993     0.114275
H      6.936466     6.629385    13.025051     0.110484
H      6.772930     8.643084    12.147893     0.122347
H      8.205800     7.176835    11.296871     0.125894
H      6.917211     0.497682     1.318186     0.131728
H      7.308972     1.345019     3.345285     0.118333
H      9.154873     1.639800     4.483793     0.114287
H      2.714027    12.512246     4.857851     0.110450
H      2.877563    10.498546     3.980693     0.122364
H      1.444693    11.964795     3.129671     0.125911
H     -1.677258     6.878226     6.849014     0.131740
H     -1.285497     7.725562     4.821915     0.118333
H      0.560404     8.020343     3.683407     0.114275
H     -0.502804     6.131702     3.309349     0.110482
H     -0.339268     4.118003     4.186507     0.122347
H     -1.772138     5.584252     5.037529     0.125894
H     -0.483549    12.263405    15.016214     0.131729
H     -0.875310    11.416068    12.989115     0.118332
H     -2.721211    11.121287    11.850607     0.114287
H      3.719635     0.248841    11.476549     0.110454
H      3.556099     2.262541    12.353707     0.122363
H      4.988969     0.796292    13.204729     0.125911
C      6.281605     6.288664     8.719956     0.679009
C      7.252812     6.139359     9.882149    -0.154357
C      6.922108     5.040629    10.941434    -0.143505
C      5.793885     5.391559    11.922315    -0.162904
C      6.078974     6.772309    12.572261    -0.142176
C      6.387198     7.927187    11.601834    -0.163300
C      7.516363     7.456303    10.658849    -0.148536
C      6.823686     3.589694    10.471984     0.630181
C      4.411475     5.165688    11.334277     0.677403
C      5.154289     7.189596    13.711095     0.649095
C      5.108604     8.497608    11.001382     0.642760
C     -3.561236     8.532063     9.860751     0.656916
C      8.746526     0.091880     0.552756     0.679012
C      7.775319     0.241185     1.714949    -0.154348
C      8.106023     1.339914     2.774234    -0.143514
C      9.234246     0.988984     3.755115    -0.162916
C      3.571519    12.369322     4.405061    -0.142156
C      3.263295    11.214443     3.434634    -0.163288
C      2.134130    11.685327     2.491649    -0.148569
C      8.204445     2.790850     2.304784     0.630185
C     10.616656     1.214855     3.167077     0.677395
C      4.496204    11.952034     5.543895     0.649185
C      4.541889    10.644023     2.834182     0.642833
C      1.400429    10.609568     1.693551     0.656936
C      0.152057     6.472423     7.614444     0.679009
C     -0.819150     6.621728     6.452251    -0.154358
C     -0.488446     7.720458     5.392966    -0.143506
C      0.639777     7.369528     4.412085    -0.162904
C      0.354688     5.988778     3.762139    -0.142178
C      0.046464     4.833900     4.732566    -0.163298
C     -1.082701     5.304784     5.675551    -0.148536
C     -0.390024     9.171393     5.862416     0.630184
C      2.022187     7.595399     5.000123     0.677402
C      1.279373     5.571491     2.623305     0.649096
C      1.325058     4.263479     5.333018     0.642760
C     -1.816402     4.229024     6.473649     0.656913
C     -2.312864    12.669207    15.781644     0.679012
C     -1.341657    12.519902    14.619451    -0.154349
C     -1.672361    11.421173    13.560166    -0.143513
C     -2.800584    11.772103    12.579285    -0.162916
C      2.862143     0.391765    11.929339    -0.142158
C      3.170367     1.546644    12.899766    -0.163289
C      4.299532     1.075760    13.842751    -0.148568
C     -1.770783     9.970237    14.029616     0.630184
C     -4.182994    11.546232    13.167323     0.677395
C      1.937458     0.809053    10.790505     0.649194
C      1.891773     2.117064    13.500218     0.642831
C      5.033233     2.151519    14.640849     0.656938
O      5.585522     7.323843     8.630607    -0.488399
O      6.262911     5.377267     7.819441    -0.614404
O      7.422868     3.241316     9.409104    -0.629041
O      6.270300     2.778344    11.232677    -0.524211
O      4.281266     5.034632    10.091719    -0.522149
O      3.426983     5.041012    12.141523    -0.569896
O      4.636702     6.315717    14.462641    -0.637428
O      5.056747     8.413257    13.944841    -0.542002
O      4.055497     7.835052    11.151168    -0.532496
O      5.122687     9.632962    10.438662    -0.627555
O     -3.798197     9.744621    10.043042    -0.587640
O     -2.613522     8.118986     9.139750    -0.540288
O      4.064971    11.817787     0.463407    -0.488410
O      8.765220     1.003277    15.986641    -0.614376
O      7.605263     3.139227     1.241904    -0.629075
O      8.757831     3.602200     3.065477    -0.524258
O     10.746865     1.345912     1.924519    -0.522190
O     -0.210152     1.339531     3.974323    -0.569888
O     10.391429     0.064826     6.295441    -0.637683
O      4.593746    10.728373     5.777641    -0.543328
O      5.594996    11.306578     2.983968    -0.532316
O      4.527806     9.508669     2.271462    -0.627636
O      1.637390     9.397009     1.875842    -0.587712
O      0.452715    11.022644     0.972550    -0.540257
O      0.848140     5.437244     7.703793    -0.488398
O      0.170751     7.383820     8.514959    -0.614404
O     -0.989206     9.519771     6.925296    -0.629040
O      0.163362     9.982743     5.101723    -0.524206
O      2.152396     7.726455     6.242681    -0.522148
O      3.006679     7.720075     4.192877    -0.569894
O      1.796960     6.445370     1.871759    -0.637432
O      1.376915     4.347830     2.389559    -0.542019
O      2.378165     4.926035     5.183232    -0.532488
O      1.310975     3.128125     5.895738    -0.627556
O     10.231859     3.016466     6.291358    -0.587638
O      9.047184     4.642101     7.194650    -0.540290
O      2.368691     0.943300    15.870993    -0.488411
O     -2.331558    11.757810     0.347759    -0.614375
O     -1.171601     9.621860    15.092496    -0.629075
O     -2.324169     9.158887    13.268923    -0.524260
O     -4.313203    11.415175    14.409881    -0.522189
O      6.643814    11.421556    12.360077    -0.569891
O     -3.957767    12.696261    10.038959    -0.637670
O      1.839916     2.032714    10.556759    -0.543296
O      0.838666     1.454509    13.350432    -0.532318
O      1.905856     3.252418    14.062938    -0.627635
O      4.796272     3.364078    14.458558    -0.587714
O      5.980947     1.738443    15.361850    -0.540256

The following XYZ coordinates are in angstroms. Other properties are in atomic units.
The sperically averaged electron density of each atom fit to a function of the form exp(a - br)
eigen_1, eigen_2 and eigen_3 are the three eigenvalues of traceless quadrupole moment tensor
  atom number  atomic symbol              X              Y              Z     net charge C6 coefficient C8 coefficient C10 coefficient fluctuating dipole atomic polarizability isotropic forcefield polarizability              a              b squared Pearson coefficient          <r^3>          <r^4>         wp_QDO          m_QDO          q_QDO       dipole_x       dipole_y       dipole_z         dipole            Qxy            Qxz            Qyz     Q(x^2-y^2)  Q(3z^2 - R^2)        eigen_1        eigen_2        eigen_3 static polarizability      alpha(xx)      alpha(xy)      alpha(xz)      alpha(yy)      alpha(yz)      alpha(zz) atomic spin moment
            1             Zn       3.900476       7.653845       7.393276       0.921862     113.274153 0.23142999E+04  0.78144191E+05                                20.275846                           16.703471      -0.220857       1.783025                    0.999230      48.280331     138.534304       0.401240       0.452090      -1.102605       0.061246       0.190846      -0.041112       0.204605      -0.002580      -0.118191       0.118461      -0.068163      -0.000541      -0.169543      -0.002472       0.172016             24.229825      31.270971      -2.851220      16.170939      14.773955      -4.762226      26.644549          -0.000099
            2             Zn       7.269694       3.617130       7.430682       1.052298      71.127858 0.14826205E+04  0.44692357E+05                                14.620508                           13.074473       0.198170       1.955572                    0.999480      42.753842     115.106351       0.469952       0.432364      -1.117352      -0.066967      -0.024491      -0.070641       0.100372       0.014829       0.115737       0.026930      -0.012910       0.044979      -0.116520      -0.007828       0.124349             16.137685      16.894229      -1.592413      -6.119899      13.254325       2.928664      18.264502          -0.000177
            3             Zn       6.505142      11.137366      10.312070       1.098550      76.465785 0.14132639E+04  0.42070822E+05                                15.241136                           12.718354       0.234059       1.984521                    0.998081      41.598430     111.091727       0.479379       0.429210      -1.120028      -0.038436       0.038674      -0.051134       0.074751      -0.086319      -0.013317      -0.013275       0.125355       0.136299      -0.131202       0.046345       0.084856             17.655706      14.469002       5.493382       2.265553      24.479181       2.572125      14.018936          -0.000096
            4             Zn       5.750017      11.487786      15.560476       0.921682     113.295122 0.23148073E+04  0.78165657E+05                                20.278114                           16.705166      -0.220807       1.782992                    0.999231      48.285334     138.552790       0.401224       0.452083      -1.102608      -0.061251      -0.190775      -0.041062       0.204531      -0.002511       0.118169      -0.118487      -0.068239      -0.000859      -0.169604      -0.002373       0.171977             24.232736      31.275521      -2.851870     -16.173783      14.774562       4.762435      26.648124          -0.000377
            5             Zn       7.758437       2.763413      15.597882       1.052127      71.157984 0.14833971E+04  0.44721955E+05                                14.625013                           13.078243       0.197780       1.955380                    0.999480      42.761171     115.136837       0.469862       0.432387      -1.117329       0.066942       0.024366      -0.070593       0.100291       0.014790      -0.115710      -0.026866      -0.012793       0.045123      -0.116451      -0.007874       0.124325             16.142920      16.899826      -1.593136       6.122492      13.258145      -2.929842      18.270791          -0.000050
            6             Zn       3.145351       8.004264       2.144870       1.098616      76.448703 0.14129378E+04  0.42058490E+05                                15.238648                           12.716708       0.234124       1.984569                    0.998082      41.595206     111.077945       0.479422       0.429198      -1.120041       0.038389      -0.038744      -0.051146       0.074771      -0.086315       0.013336       0.013373       0.125319       0.136248      -0.131199       0.046357       0.084842             17.652321      14.466525       5.491468      -2.264900      24.473756      -2.571312      14.016683          -0.000181
            7             Zn       2.533186       5.107242       8.941124       0.921861     113.273942 0.23142947E+04  0.78143975E+05                                20.275827                           16.703457      -0.220852       1.783027                    0.999230      48.280275     138.534116       0.401240       0.452090      -1.102605      -0.061242      -0.190847       0.041105       0.204604      -0.002579      -0.118194       0.118462      -0.068161      -0.000534      -0.169547      -0.002472       0.172019             24.229801      31.270954      -2.851215      16.170931      14.773931      -4.762206      26.644517          -0.000380
            8             Zn      -0.836032       9.143957       8.903718       1.052300      71.128299 0.14826318E+04  0.44692787E+05                                14.620572                           13.074527       0.198169       1.955571                    0.999480      42.753950     115.106795       0.469950       0.432364      -1.117352       0.066967       0.024487       0.070640       0.100371       0.014830       0.115735       0.026928      -0.012906       0.044984      -0.116517      -0.007831       0.124348             16.137762      16.894314      -1.592430      -6.119937      13.254386       2.928687      18.264585           0.000207
            9             Zn      -0.071480       1.623721       6.022330       1.098540      76.466549 0.14132808E+04  0.42071455E+05                                15.241241                           12.718434       0.234052       1.984517                    0.998081      41.598626     111.092480       0.479377       0.429210      -1.120028       0.038435      -0.038670       0.051131       0.074746      -0.086317      -0.013319      -0.013271       0.125362       0.136300      -0.131202       0.046344       0.084857             17.655838      14.469099       5.493440       2.265571      24.479392       2.572148      14.019022          -0.000014
           10             Zn       0.683645       1.273301       0.773924       0.921687     113.294359 0.23147885E+04  0.78164852E+05                                20.278012                           16.705087      -0.220803       1.782994                    0.999231      48.285210     138.552213       0.401225       0.452082      -1.102609       0.061251       0.190778       0.041059       0.204533      -0.002512       0.118171      -0.118486      -0.068236      -0.000847      -0.169603      -0.002375       0.171978             24.232610      31.275354      -2.851846     -16.173688      14.774494       4.762403      26.647981           0.000612
           11             Zn      -1.324775       9.997674       0.736518       1.052127      71.157794 0.14833920E+04  0.44721760E+05                                14.624985                           13.078218       0.197781       1.955381                    0.999480      42.761123     115.136642       0.469862       0.432387      -1.117329      -0.066943      -0.024368       0.070593       0.100292       0.014791      -0.115711      -0.026866      -0.012795       0.045118      -0.116453      -0.007872       0.124326             16.142888      16.899791      -1.593126       6.122476      13.258113      -2.929829      18.270762           0.000149
           12             Zn       3.288311       4.756823      14.189530       1.098623      76.448554 0.14129343E+04  0.42058356E+05                                15.238626                           12.716690       0.234130       1.984572                    0.998081      41.595166     111.077787       0.479422       0.429198      -1.120041      -0.038390       0.038744       0.051146       0.074772      -0.086315       0.013336       0.013373       0.125318       0.136248      -0.131199       0.046357       0.084842             17.652297      14.466502       5.491456      -2.264901      24.473718      -2.571314      14.016671           0.000266
           13              H       8.110920       5.882861       9.485386       0.131739       1.137928 0.89976128E+01  0.91605545E+02                                 1.852231                            1.790146      -1.284211       2.277066                    0.992638       3.727778      10.873982       0.450433       1.335614      -0.696491       0.041581      -0.012452      -0.009843       0.044507      -0.008726       0.002308      -0.002041       0.018490      -0.002503      -0.012393      -0.001317       0.013709              1.908289       2.173175      -0.121990      -0.441135       1.702699       0.141384       1.848993          -0.000007
           14              H       7.719159       5.035525      11.512485       0.118328       1.100875 0.90997497E+01  0.91323733E+02                                 1.712775                            1.724497      -0.748194       2.523929                    0.998639       3.366078       9.216284       0.497995       1.225537      -0.723969       0.032422       0.000124       0.023699       0.040160      -0.004661       0.001536      -0.005282       0.020634       0.001273      -0.013279       0.001509       0.011769              1.705540       1.846413      -0.010280       0.189707       1.619336      -0.024421       1.650871          -0.000021
           15              H       5.873258       4.740744      12.650993       0.114275       1.193506 0.96806274E+01  0.10149458E+03                                 1.970028                            1.897039      -1.613391       2.098815                    0.990620       4.296312      13.185257       0.419070       1.394056      -0.681498       0.009348      -0.021339       0.030025       0.038003       0.001513       0.004608      -0.005283       0.009663       0.002705      -0.009319       0.001456       0.007863              2.043432       1.651686       0.089026      -0.104591       2.261132      -0.513843       2.217477          -0.000005
           16              H       6.936466       6.629385      13.025051       0.110484       1.164557 0.98974873E+01  0.10222987E+03                                 1.830553                            1.840201      -0.849599       2.470757                    0.997003       3.588263      10.223245       0.462186       1.283030      -0.710178       0.034055      -0.001274       0.016047       0.037668       0.001712       0.007791      -0.001767      -0.004934       0.003015      -0.009538       0.002455       0.007083              1.827614       1.970848       0.014589       0.178417       1.684861      -0.009669       1.827133          -0.000014
           17              H       6.772930       8.643084      12.147893       0.122347       1.020682 0.79144744E+01  0.79057626E+02                                 1.796386                            1.734799      -1.475624       2.178821                    0.990452       4.016092      12.108015       0.430008       1.425961      -0.676325       0.017550       0.026509       0.026203       0.041198       0.002816       0.005568       0.005331      -0.005506       0.000429      -0.007252      -0.002332       0.009584              1.861648       1.670704       0.343475       0.103996       2.155357       0.357146       1.758884           0.000115
           18              H       8.205800       7.176835      11.296871       0.125894       1.140356 0.96319050E+01  0.99280267E+02                                 1.835348                            1.837855      -1.030041       2.396569                    0.995195       3.625927      10.480268       0.451870       1.315047      -0.702490       0.024671      -0.013583       0.029161       0.040541      -0.008168       0.003691       0.003207       0.010165      -0.006741      -0.010958      -0.000015       0.010973              1.845696       1.923333       0.060322       0.153762       1.740211      -0.030984       1.873545          -0.000020
           19              H       6.917211       0.497682       1.318186       0.131728       1.137961 0.89979313E+01  0.91609462E+02                                 1.852252                            1.790165      -1.284194       2.277064                    0.992638       3.727853      10.874188       0.450436       1.335595      -0.696494      -0.041581       0.012452      -0.009840       0.044507      -0.008725      -0.002308       0.002040       0.018491      -0.002505      -0.012392      -0.001317       0.013709              1.908311       2.173207      -0.121992       0.441145       1.702713      -0.141385       1.849015           0.000017
           20              H       7.308972       1.345019       3.345285       0.118333       1.100840 0.90993177E+01  0.91317880E+02                                 1.712700                            1.724423      -0.748289       2.523886                    0.998638       3.366011       9.215881       0.498022       1.225491      -0.723979      -0.032418      -0.000128       0.023704       0.040160      -0.004659      -0.001538       0.005287       0.020630       0.001277      -0.013280       0.001512       0.011768              1.705465       1.846327      -0.010280      -0.189690       1.619268       0.024417       1.650801           0.000047
           21              H       9.154873       1.639800       4.483793       0.114287       1.193494 0.96805382E+01  0.10149346E+03                                 1.970019                            1.897034      -1.613451       2.098794                    0.990620       4.296276      13.185158       0.419069       1.394062      -0.681497      -0.009350       0.021332       0.030030       0.038004       0.001508      -0.004611       0.005286       0.009668       0.002692      -0.009321       0.001453       0.007868              2.043420       1.651681       0.089019       0.104585       2.261116       0.513826       2.217464           0.000009
           22              H       2.714027      12.512246       4.857851       0.110450       1.164686 0.98989063E+01  0.10224779E+03                                 1.830652                            1.840301      -0.849617       2.470721                    0.997002       3.588505      10.223970       0.462187       1.282985      -0.710187      -0.034038       0.001257       0.016067       0.037660       0.001717      -0.007796       0.001767      -0.004947       0.003031      -0.009548       0.002461       0.007087              1.827714       1.970961       0.014587      -0.178422       1.684948       0.009670       1.827232           0.000009
           23              H       2.877563      10.498546       3.980693       0.122364       1.020718 0.79149133E+01  0.79063558E+02                                 1.796456                            1.734867      -1.475889       2.178692                    0.990451       4.016346      12.109125       0.429990       1.425993      -0.676317      -0.017546      -0.026502       0.026218       0.041202       0.002818      -0.005581      -0.005325      -0.005511       0.000403      -0.007266      -0.002322       0.009587              1.861720       1.670768       0.343490      -0.103995       2.155430      -0.357160       1.758962           0.000020
           24              H       1.444693      11.964795       3.129671       0.125911       1.140342 0.96317834E+01  0.99278836E+02                                 1.835345                            1.837852      -1.030116       2.396543                    0.995195       3.625890      10.480198       0.451867       1.315061      -0.702487      -0.024667       0.013584       0.029166       0.040542      -0.008168      -0.003692      -0.003209       0.010163      -0.006742      -0.010959      -0.000014       0.010973              1.845692       1.923331       0.060322      -0.153754       1.740204       0.030983       1.873543           0.000028
           25              H      -1.677258       6.878226       6.849014       0.131740       1.137929 0.89976208E+01  0.91605613E+02                                 1.852229                            1.790144      -1.284210       2.277066                    0.992638       3.727777      10.873965       0.450435       1.335610      -0.696492      -0.041581       0.012452       0.009843       0.044507      -0.008726       0.002308      -0.002041       0.018490      -0.002503      -0.012393      -0.001317       0.013709              1.908287       2.173172      -0.121990      -0.441134       1.702697       0.141384       1.848990           0.000013
           26              H      -1.285497       7.725562       4.821915       0.118333       1.100864 0.90996218E+01  0.91322058E+02                                 1.712756                            1.724479      -0.748189       2.523931                    0.998639       3.366058       9.216186       0.498001       1.225529      -0.723971      -0.032422      -0.000124      -0.023699       0.040160      -0.004661       0.001536      -0.005282       0.020635       0.001272      -0.013279       0.001509       0.011770              1.705522       1.846392      -0.010279       0.189703       1.619319      -0.024420       1.650854           0.000044
           27              H       0.560404       8.020343       3.683407       0.114275       1.193505 0.96806174E+01  0.10149445E+03                                 1.970027                            1.897038      -1.613391       2.098815                    0.990620       4.296309      13.185245       0.419070       1.394056      -0.681498      -0.009348       0.021339      -0.030025       0.038003       0.001513       0.004608      -0.005283       0.009663       0.002705      -0.009319       0.001456       0.007863              2.043431       1.651685       0.089026      -0.104591       2.261131      -0.513843       2.217477           0.000013
           28              H      -0.502804       6.131702       3.309349       0.110482       1.164558 0.98975055E+01  0.10223009E+03                                 1.830555                            1.840203      -0.849602       2.470756                    0.997003       3.588264      10.223248       0.462185       1.283030      -0.710178      -0.034055       0.001274      -0.016047       0.037668       0.001712       0.007791      -0.001766      -0.004934       0.003015      -0.009538       0.002455       0.007083              1.827616       1.970850       0.014589       0.178418       1.684862      -0.009669       1.827135           0.000059
           29              H      -0.339268       4.118003       4.186507       0.122347       1.020674 0.79143946E+01  0.79056642E+02                                 1.796379                            1.734793      -1.475622       2.178823                    0.990452       4.016073      12.107949       0.430008       1.425964      -0.676324      -0.017550      -0.026509      -0.026203       0.041199       0.002816       0.005568       0.005331      -0.005506       0.000429      -0.007252      -0.002332       0.009584              1.861640       1.670696       0.343472       0.103995       2.155347       0.357144       1.758877          -0.000096
           30              H      -1.772138       5.584252       5.037529       0.125894       1.140357 0.96319135E+01  0.99280353E+02                                 1.835348                            1.837854      -1.030041       2.396569                    0.995195       3.625926      10.480257       0.451871       1.315045      -0.702491      -0.024671       0.013583      -0.029161       0.040541      -0.008168       0.003691       0.003207       0.010165      -0.006742      -0.010958      -0.000016       0.010973              1.845696       1.923332       0.060321       0.153762       1.740210      -0.030984       1.873545           0.000045
           31              H      -0.483549      12.263405      15.016214       0.131729       1.137958 0.89979068E+01  0.91609189E+02                                 1.852252                            1.790166      -1.284193       2.277065                    0.992638       3.727852      10.874199       0.450435       1.335600      -0.696493       0.041581      -0.012452       0.009840       0.044507      -0.008725      -0.002308       0.002040       0.018491      -0.002505      -0.012392      -0.001317       0.013709              1.908312       2.173207      -0.121992       0.441145       1.702713      -0.141385       1.849015          -0.000001
           32              H      -0.875310      11.416068      12.989115       0.118332       1.100850 0.90994441E+01  0.91319575E+02                                 1.712720                            1.724443      -0.748289       2.523886                    0.998638       3.366032       9.215996       0.498015       1.225503      -0.723976       0.032418       0.000127      -0.023703       0.040160      -0.004659      -0.001537       0.005286       0.020630       0.001278      -0.013279       0.001512       0.011767              1.705485       1.846350      -0.010280      -0.189694       1.619286       0.024417       1.650820          -0.000021
           33              H      -2.721211      11.121287      11.850607       0.114287       1.193496 0.96805636E+01  0.10149381E+03                                 1.970022                            1.897037      -1.613453       2.098793                    0.990620       4.296283      13.185188       0.419069       1.394062      -0.681497       0.009350      -0.021332      -0.030030       0.038004       0.001508      -0.004611       0.005286       0.009668       0.002692      -0.009321       0.001453       0.007868              2.043423       1.651684       0.089020       0.104585       2.261120       0.513827       2.217467          -0.000014
           34              H       3.719635       0.248841      11.476549       0.110454       1.164677 0.98988139E+01  0.10224664E+03                                 1.830646                            1.840295      -0.849619       2.470722                    0.997002       3.588492      10.223937       0.462187       1.282989      -0.710187       0.034038      -0.001257      -0.016066       0.037661       0.001717      -0.007796       0.001767      -0.004947       0.003031      -0.009548       0.002461       0.007087              1.827708       1.970953       0.014587      -0.178421       1.684944       0.009670       1.827226          -0.000052
           35              H       3.556099       2.262541      12.353707       0.122363       1.020734 0.79150702E+01  0.79065521E+02                                 1.796473                            1.734883      -1.475907       2.178682                    0.990451       4.016387      12.109281       0.429989       1.425991      -0.676317       0.017547       0.026503      -0.026217       0.041202       0.002818      -0.005581      -0.005325      -0.005512       0.000402      -0.007266      -0.002321       0.009588              1.861739       1.670785       0.343496      -0.103997       2.155455      -0.357166       1.758979          -0.000011
           36              H       4.988969       0.796292      13.204729       0.125911       1.140339 0.96317526E+01  0.99278464E+02                                 1.835343                            1.837851      -1.030111       2.396545                    0.995195       3.625888      10.480198       0.451866       1.315063      -0.702487       0.024667      -0.013584      -0.029166       0.040542      -0.008168      -0.003692      -0.003209       0.010163      -0.006741      -0.010959      -0.000013       0.010973              1.845691       1.923329       0.060322      -0.153754       1.740203       0.030983       1.873541          -0.000023
           37              C       6.281605       6.288664       8.719956       0.679009      19.781131 0.24814420E+03  0.51737147E+04                                 7.001561                            5.798089      -0.295634       1.976412                    0.999307      22.169704      64.093644       0.578244       0.508039      -0.992434      -0.027585       0.014607      -0.041956       0.052293       0.056846      -0.079451      -0.034678       0.010860      -0.009813      -0.081301      -0.035681       0.116982              7.608124       6.887719      -2.025056       1.502217       7.982445       1.253731       7.954208          -0.000006
           38              C       7.252812       6.139359       9.882149      -0.154357      30.403023 0.49073100E+03  0.11939808E+05                                 8.669626                            7.475774      -0.474237       1.856485                    0.995374      29.555401      87.583431       0.589457       0.427071      -1.053247      -0.013779       0.006352       0.094876       0.096081      -0.007649      -0.024558       0.003317      -0.019415      -0.027971      -0.032000       0.007998       0.024002              9.649959       8.097057       1.250388       0.145984      10.391912       0.106544      10.460908          -0.000011
           39              C       6.922108       5.040629      10.941434      -0.143505      30.176116 0.48306466E+03  0.11678228E+05                                 8.563458                            7.364424      -0.367475       1.880148                    0.997787      29.380715      86.089995       0.601770       0.421021      -1.059625      -0.031236       0.085973      -0.007506       0.091779      -0.018779      -0.021445      -0.029208       0.050585       0.021167      -0.054734       0.017581       0.037153              9.508316       7.865351       0.401493      -2.093253      11.949173      -0.223233       8.710424           0.000267
           40              C       5.793885       5.391559      11.922315      -0.162904      29.992991 0.48246049E+03  0.11743463E+05                                 8.784103                            7.572721      -0.573554       1.812712                    0.996796      30.431448      91.583214       0.564545       0.445732      -1.037196       0.062530       0.068122      -0.020052       0.094618      -0.003628      -0.022384      -0.002175      -0.023579       0.049576      -0.031179       0.004030       0.027149              9.787504       9.791844       1.456855      -0.800581      10.460082       1.175784       9.110586           0.000473
           41              C       6.078974       6.772309      12.572261      -0.142176      30.925447 0.48455056E+03  0.11765998E+05                                 8.794879                            7.423294      -0.426729       1.860288                    0.997647      29.795297      88.546791       0.591468       0.426467      -1.052379       0.001192      -0.011484      -0.085695       0.086470       0.020785       0.026749      -0.005018      -0.069790      -0.004367      -0.053922       0.012427       0.041495              9.989400       7.612364       1.097144      -2.397116      11.304098       0.465962      11.051738           0.001584
           42              C       6.387198       7.927187      11.601834      -0.163300      28.940437 0.47053636E+03  0.11388286E+05                                 8.717496                            7.616859      -0.573875       1.815912                    0.996482      30.269028      91.005311       0.547332       0.462370      -1.027150       0.043570      -0.084286      -0.002669       0.094919       0.012571      -0.029916       0.005649      -0.036706       0.023311      -0.043903       0.017324       0.026579              9.651404       9.914707       0.350417      -1.747832       9.756477      -0.746491       9.283027           0.000334
           43              C       7.516363       7.456303      10.658849      -0.148536      32.201250 0.48718488E+03  0.11842877E+05                                 9.046621                            7.451348      -0.471922       1.853087                    0.996058      29.686988      88.196782       0.589570       0.427373      -1.052099      -0.080804      -0.041166       0.009089       0.091140      -0.012565       0.000767       0.033943       0.002053      -0.011666      -0.037621       0.002640       0.034981             10.536309      10.424928       2.955927      -2.825858      11.566882       0.446456       9.617118           0.000009
           44              C       6.823686       3.589694      10.471984       0.630181      23.121906 0.25561641E+03  0.53316729E+04                                 7.528320                            5.741391      -0.321604       1.957139                    0.998671      22.312877      63.059902       0.607232       0.483589      -1.011816       0.027483      -0.047696      -0.031135       0.063243      -0.032808       0.062347      -0.005163       0.158445      -0.105306      -0.071672      -0.055475       0.127147              8.621318       6.274384       0.601189      -3.445319       9.969470      -0.088523       9.620101           0.000055
           45              C       4.411475       5.165688      11.334277       0.677403      20.179968 0.25216398E+03  0.52944132E+04                                 7.158321                            5.883297      -0.352378       1.949366                    0.999404      22.675437      66.427556       0.566737       0.514742      -0.986250      -0.047316      -0.008525      -0.032901       0.058258      -0.019089      -0.013528      -0.000803      -0.132602      -0.140400      -0.059722      -0.032680       0.092403              7.904607       8.810034       1.603005      -0.098036       4.963094      -0.499042       9.940691          -0.000063
           46              C       5.154289       7.189596      13.711095       0.649095      22.734043 0.25270564E+03  0.52698415E+04                                 7.523899                            5.752296      -0.364140       1.945523                    0.998566      22.328265      63.645450       0.598170       0.491020      -1.005298      -0.034920      -0.003224       0.047754       0.059247      -0.010943       0.083798      -0.020754       0.125354       0.012259      -0.073346      -0.049806       0.123153              8.645099       6.122245       1.031892      -3.153184      10.871011      -0.079286       8.942040          -0.000873
           47              C       5.108604       8.497608      11.001382       0.642760      20.402187 0.25990809E+03  0.55013713E+04                                 7.172735                            5.963626      -0.469834       1.908328                    0.998498      23.171831      68.276236       0.563927       0.513136      -0.986493      -0.035695       0.046770      -0.010465       0.059759      -0.032687      -0.033025       0.054991      -0.051546       0.209098      -0.076810      -0.032770       0.109580              7.761606       8.318545       1.267991       0.384594       9.597774      -1.924240       5.368498           0.000037
           48              C      -3.561236       8.532063       9.860751       0.656916      23.535945 0.24197558E+03  0.49820775E+04                                 7.654094                            5.592776      -0.169852       2.012468                    0.999362      21.820394      61.416163       0.613695       0.484746      -1.010470       0.023094       0.028205      -0.036738       0.051754      -0.011097       0.082703       0.017895       0.042456       0.238838      -0.082202      -0.045035       0.127237              9.166982       9.249301       0.280975      -4.094231      10.723160       0.682306       7.528485          -0.000013
           49              C       8.746526       0.091880       0.552756       0.679012      19.780933 0.24814150E+03  0.51736480E+04                                 7.001522                            5.798060      -0.295656       1.976407                    0.999307      22.169675      64.093650       0.578244       0.508039      -0.992433       0.027601      -0.014601      -0.041948       0.052294       0.056842       0.079454       0.034674       0.010872      -0.009815      -0.081301      -0.035680       0.116981              7.608073       6.887728      -2.025061      -1.502194       7.982317      -1.253745       7.954173           0.000000
           50              C       7.775319       0.241185       1.714949      -0.154348      30.403012 0.49073091E+03  0.11939816E+05                                 8.669644                            7.475789      -0.474260       1.856476                    0.995374      29.555512      87.584030       0.589454       0.427073      -1.053245       0.013787      -0.006352       0.094888       0.096095      -0.007653       0.024557      -0.003324      -0.019391      -0.027969      -0.031993       0.007985       0.024008              9.649965       8.097111       1.250369      -0.145959      10.391798      -0.106640      10.460986          -0.000006
           51              C       8.106023       1.339914       2.774234      -0.143514      30.176695 0.48307148E+03  0.11678429E+05                                 8.563567                            7.364468      -0.367460       1.880149                    0.997787      29.380904      86.090557       0.601770       0.421020      -1.059626       0.031231      -0.085982      -0.007506       0.091785      -0.018775       0.021429       0.029214       0.050546       0.021193      -0.054723       0.017596       0.037127              9.508471       7.865439       0.401369       2.093380      11.949335       0.223028       8.710638           0.000064
           52              C       9.234246       0.988984       3.755115      -0.162916      29.993639 0.48246828E+03  0.11743702E+05                                 8.784227                            7.572775      -0.573541       1.812710                    0.996796      30.431836      91.584619       0.564543       0.445731      -1.037197      -0.062507      -0.068111      -0.020039       0.094593      -0.003657       0.022392       0.002184      -0.023497       0.049628      -0.031165       0.003989       0.027175              9.787694       9.791892       1.456693       0.800615      10.460201      -1.176140       9.110989           0.000057
           53              C       3.571519      12.369322       4.405061      -0.142156      30.926176 0.48454959E+03  0.11766007E+05                                 8.795096                            7.423307      -0.426867       1.860239                    0.997647      29.795751      88.549220       0.591463       0.426469      -1.052374      -0.001209       0.011439      -0.085673       0.086442       0.020812      -0.026809       0.005006      -0.069868      -0.004407      -0.054002       0.012450       0.041552              9.989818       7.612608       1.096856       2.397524      11.304296      -0.466490      11.052549           0.000220
           54              C       3.263295      11.214443       3.434634      -0.163288      28.939999 0.47052471E+03  0.11387961E+05                                 8.717561                            7.616887      -0.573914       1.815892                    0.996483      30.269368      91.006881       0.547317       0.462385      -1.027139      -0.043543       0.084278      -0.002627       0.094898       0.012543       0.029931      -0.005658      -0.036622       0.023333      -0.043881       0.017282       0.026599              9.651532       9.914885       0.350330       1.748168       9.756153       0.746409       9.283559           0.000040
           55              C       2.134130      11.685327       2.491649      -0.148569      32.202428 0.48720242E+03  0.11843400E+05                                 9.046784                            7.451427      -0.471866       1.853094                    0.996059      29.687575      88.198622       0.589574       0.427367      -1.052104       0.080796       0.041179       0.009098       0.091140      -0.012545      -0.000773      -0.033942       0.002024      -0.011644      -0.037608       0.002630       0.034977             10.536551      10.425324       2.955953       2.826170      11.566807      -0.446460       9.617521           0.000003
           56              C       8.204445       2.790850       2.304784       0.630185      23.122098 0.25561562E+03  0.53316820E+04                                 7.528460                            5.741439      -0.321705       1.957102                    0.998671      22.313376      63.062612       0.607217       0.483599      -1.011805      -0.027478       0.047697      -0.031130       0.063238      -0.032821      -0.062351       0.005175       0.158459      -0.105232      -0.071681      -0.055472       0.127154              8.621516       6.274512       0.601152       3.445443       9.969625       0.088517       9.620410           0.000063
           57              C      10.616656       1.214855       3.167077       0.677395      20.180178 0.25216617E+03  0.52944819E+04                                 7.158391                            5.883336      -0.352469       1.949329                    0.999404      22.675880      66.429458       0.566732       0.514744      -0.986246       0.047307       0.008480      -0.032892       0.058238      -0.019105       0.013534       0.000791      -0.132626      -0.140295      -0.059724      -0.032678       0.092402              7.904704       8.810051       1.602930       0.097969       4.963057       0.498992       9.941004           0.000027
           58              C       4.496204      11.952034       5.543895       0.649185      22.733413 0.25268671E+03  0.52694743E+04                                 7.524101                            5.752266      -0.364499       1.945391                    0.998563      22.330443      63.656801       0.598128       0.491051      -1.005257       0.034922       0.003215       0.047771       0.059262      -0.010948      -0.083809       0.020772       0.125454       0.012366      -0.073401      -0.049798       0.123199              8.645461       6.122500       1.031972       3.153307      10.871534       0.079181       8.942350          -0.000109
           59              C       4.541889      10.644023       2.834182       0.642833      20.401332 0.25989996E+03  0.55011813E+04                                 7.172694                            5.963656      -0.470111       1.908246                    0.998498      23.171553      68.276327       0.563905       0.513157      -0.986478       0.035702      -0.046809      -0.010401       0.059783      -0.032686       0.033058      -0.054983      -0.051590       0.209141      -0.076835      -0.032765       0.109600              7.761499       8.318489       1.267907      -0.384609       9.597405       1.924233       5.368603           0.000016
           60              C       1.400429      10.609568       1.693551       0.656936      23.536117 0.24197780E+03  0.49821434E+04                                 7.654176                            5.592830      -0.170054       2.012398                    0.999362      21.820595      61.417213       0.613686       0.484751      -1.010466      -0.023102      -0.028227      -0.036714       0.051753      -0.011104      -0.082703      -0.017907       0.042470       0.238843      -0.082215      -0.045026       0.127241              9.167087       9.249639       0.281061       4.094444      10.722962      -0.682211       7.528661           0.000004
           61              C       0.152057       6.472423       7.614444       0.679009      19.781126 0.24814412E+03  0.51737132E+04                                 7.001562                            5.798089      -0.295637       1.976411                    0.999307      22.169710      64.093688       0.578243       0.508039      -0.992434       0.027585      -0.014607       0.041956       0.052293       0.056846      -0.079451      -0.034677       0.010860      -0.009813      -0.081302      -0.035681       0.116982              7.608125       6.887720      -2.025055       1.502216       7.982446       1.253733       7.954210          -0.000003
           62              C      -0.819150       6.621728       6.452251      -0.154358      30.403045 0.49073138E+03  0.11939821E+05                                 8.669632                            7.475778      -0.474239       1.856484                    0.995374      29.555421      87.583512       0.589457       0.427071      -1.053247       0.013779      -0.006353      -0.094876       0.096081      -0.007648      -0.024558       0.003317      -0.019415      -0.027970      -0.032000       0.007998       0.024001              9.649966       8.097061       1.250394       0.145985      10.391919       0.106550      10.460917           0.000008
           63              C      -0.488446       7.720458       5.392966      -0.143506      30.176218 0.48306665E+03  0.11678288E+05                                 8.563481                            7.364443      -0.367478       1.880146                    0.997787      29.380760      86.090156       0.601769       0.421021      -1.059624       0.031236      -0.085974       0.007505       0.091779      -0.018779      -0.021444      -0.029207       0.050584       0.021167      -0.054734       0.017581       0.037153              9.508341       7.865365       0.401492      -2.093268      11.949206      -0.223232       8.710452          -0.000252
           64              C       0.639777       7.369528       4.412085      -0.162904      29.992987 0.48246035E+03  0.11743459E+05                                 8.784102                            7.572720      -0.573555       1.812712                    0.996796      30.431440      91.583184       0.564545       0.445732      -1.037196      -0.062530      -0.068122       0.020052       0.094618      -0.003627      -0.022384      -0.002175      -0.023578       0.049577      -0.031179       0.004029       0.027150              9.787503       9.791837       1.456857      -0.800580      10.460078       1.175786       9.110594          -0.000461
           65              C       0.354688       5.988778       3.762139      -0.142178      30.925460 0.48455070E+03  0.11766003E+05                                 8.794884                            7.423296      -0.426729       1.860288                    0.997647      29.795299      88.546805       0.591467       0.426467      -1.052378      -0.001192       0.011484       0.085695       0.086469       0.020785       0.026748      -0.005017      -0.069793      -0.004368      -0.053923       0.012426       0.041496              9.989407       7.612366       1.097143      -2.397119      11.304104       0.465969      11.051750          -0.001544
           66              C       0.046464       4.833900       4.732566      -0.163298      28.940399 0.47053569E+03  0.11388262E+05                                 8.717479                            7.616847      -0.573872       1.815914                    0.996482      30.268957      91.004986       0.547334       0.462369      -1.027151      -0.043570       0.084286       0.002668       0.094919       0.012570      -0.029917       0.005649      -0.036707       0.023314      -0.043904       0.017324       0.026580              9.651383       9.914678       0.350411      -1.747831       9.756458      -0.746489       9.283013          -0.000296
           67              C      -1.082701       5.304784       5.675551      -0.148536      32.201262 0.48718505E+03  0.11842883E+05                                 9.046625                            7.451350      -0.471924       1.853087                    0.996058      29.686995      88.196813       0.589570       0.427373      -1.052099       0.080804       0.041166      -0.009089       0.091140      -0.012564       0.000767       0.033944       0.002053      -0.011665      -0.037621       0.002640       0.034981             10.536314      10.424930       2.955931      -2.825858      11.566890       0.446458       9.617123           0.000015
           68              C      -0.390024       9.171393       5.862416       0.630184      23.121877 0.25561609E+03  0.53316631E+04                                 7.528307                            5.741382      -0.321602       1.957140                    0.998671      22.312849      63.059753       0.607233       0.483589      -1.011817      -0.027482       0.047696       0.031136       0.063243      -0.032808       0.062347      -0.005163       0.158445      -0.105306      -0.071672      -0.055475       0.127147              8.621302       6.274373       0.601186      -3.445313       9.969449      -0.088524       9.620085          -0.000063
           69              C       2.022187       7.595399       5.000123       0.677402      20.179980 0.25216413E+03  0.52944162E+04                                 7.158319                            5.883296      -0.352374       1.949368                    0.999404      22.675422      66.427466       0.566738       0.514742      -0.986250       0.047316       0.008526       0.032901       0.058258      -0.019088      -0.013528      -0.000802      -0.132602      -0.140400      -0.059722      -0.032681       0.092403              7.904605       8.810033       1.603005      -0.098036       4.963090      -0.499039       9.940692           0.000042
           70              C       1.279373       5.571491       2.623305       0.649096      22.733916 0.25270389E+03  0.52697954E+04                                 7.523868                            5.752273      -0.364142       1.945524                    0.998566      22.328189      63.645150       0.598172       0.491019      -1.005298       0.034919       0.003224      -0.047754       0.059247      -0.010943       0.083795      -0.020754       0.125353       0.012258      -0.073346      -0.049804       0.123150              8.645063       6.122222       1.031886      -3.153169      10.870968      -0.079284       8.941999           0.000935
           71              C       1.325058       4.263479       5.333018       0.642760      20.402216 0.25990853E+03  0.55013807E+04                                 7.172736                            5.963627      -0.469829       1.908329                    0.998498      23.171805      68.276072       0.563927       0.513135      -0.986494       0.035696      -0.046770       0.010464       0.059759      -0.032686      -0.033026       0.054993      -0.051548       0.209104      -0.076811      -0.032773       0.109584              7.761606       8.318544       1.267993       0.384592       9.597777      -1.924240       5.368498          -0.000014
           72              C      -1.816402       4.229024       6.473649       0.656913      23.535970 0.24197588E+03  0.49820845E+04                                 7.654097                            5.592777      -0.169850       2.012468                    0.999362      21.820404      61.416174       0.613695       0.484746      -1.010471      -0.023094      -0.028204       0.036738       0.051754      -0.011096       0.082702       0.017895       0.042456       0.238838      -0.082202      -0.045036       0.127237              9.166985       9.249299       0.280974      -4.094230      10.723170       0.682308       7.528485           0.000016
           73              C      -2.312864      12.669207      15.781644       0.679012      19.780942 0.24814163E+03  0.51736509E+04                                 7.001521                            5.798060      -0.295653       1.976408                    0.999307      22.169673      64.093619       0.578245       0.508039      -0.992434      -0.027600       0.014602       0.041948       0.052294       0.056841       0.079453       0.034674       0.010872      -0.009815      -0.081301      -0.035680       0.116981              7.608072       6.887726      -2.025061      -1.502195       7.982317      -1.253745       7.954172           0.000019
           74              C      -1.341657      12.519902      14.619451      -0.154349      30.403018 0.49073106E+03  0.11939820E+05                                 8.669645                            7.475791      -0.474259       1.856476                    0.995374      29.555513      87.584040       0.589454       0.427073      -1.053245      -0.013786       0.006352      -0.094888       0.096094      -0.007653       0.024558      -0.003324      -0.019392      -0.027968      -0.031994       0.007985       0.024009              9.649967       8.097108       1.250367      -0.145959      10.391803      -0.106637      10.460989           0.000019
           75              C      -1.672361      11.421173      13.560166      -0.143513      30.176649 0.48307059E+03  0.11678404E+05                                 8.563555                            7.364458      -0.367459       1.880149                    0.997787      29.380901      86.090569       0.601771       0.421020      -1.059626      -0.031231       0.085981       0.007506       0.091785      -0.018775       0.021429       0.029214       0.050547       0.021193      -0.054723       0.017596       0.037128              9.508458       7.865433       0.401370       2.093368      11.949317       0.223027       8.710623           0.000038
           76              C      -2.800584      11.772103      12.579285      -0.162916      29.993629 0.48246800E+03  0.11743694E+05                                 8.784224                            7.572772      -0.573541       1.812710                    0.996796      30.431838      91.584617       0.564543       0.445731      -1.037197       0.062507       0.068111       0.020040       0.094593      -0.003657       0.022392       0.002184      -0.023500       0.049625      -0.031166       0.003991       0.027174              9.787690       9.791895       1.456693       0.800615      10.460201      -1.176135       9.110975           0.000093
           77              C       2.862143       0.391765      11.929339      -0.142158      30.926337 0.48455271E+03  0.11766102E+05                                 8.795122                            7.423328      -0.426871       1.860237                    0.997647      29.795861      88.549626       0.591462       0.426469      -1.052374       0.001210      -0.011441       0.085675       0.086444       0.020813      -0.026809       0.005007      -0.069863      -0.004402      -0.054002       0.012452       0.041550              9.989847       7.612628       1.096873       2.397534      11.304340      -0.466476      11.052573           0.000238
           78              C       3.170367       1.546644      12.899766      -0.163289      28.940052 0.47052557E+03  0.11387989E+05                                 8.717574                            7.616895      -0.573918       1.815890                    0.996483      30.269462      91.007256       0.547316       0.462385      -1.027139       0.043545      -0.084280       0.002629       0.094901       0.012545       0.029929      -0.005656      -0.036625       0.023327      -0.043880       0.017284       0.026597              9.651548       9.914898       0.350340       1.748161       9.756185       0.746409       9.283563           0.000042
           79              C       4.299532       1.075760      13.842751      -0.148568      32.202393 0.48720183E+03  0.11843382E+05                                 9.046781                            7.451425      -0.471867       1.853095                    0.996059      29.687555      88.198572       0.589574       0.427367      -1.052103      -0.080797      -0.041179      -0.009098       0.091141      -0.012545      -0.000772      -0.033942       0.002024      -0.011645      -0.037608       0.002630       0.034978             10.536546      10.425315       2.955949       2.826168      11.566808      -0.446463       9.617515           0.000002
           80              C      -1.770783       9.970237      14.029616       0.630184      23.122107 0.25561567E+03  0.53316847E+04                                 7.528468                            5.741443      -0.321705       1.957102                    0.998671      22.313394      63.062724       0.607216       0.483600      -1.011805       0.027478      -0.047697       0.031130       0.063238      -0.032820      -0.062351       0.005175       0.158458      -0.105232      -0.071681      -0.055472       0.127153              8.621526       6.274519       0.601156       3.445447       9.969638       0.088516       9.620420           0.000003
           81              C      -4.182994      11.546232      13.167323       0.677395      20.180182 0.25216621E+03  0.52944830E+04                                 7.158392                            5.883335      -0.352467       1.949329                    0.999404      22.675883      66.429463       0.566732       0.514744      -0.986246      -0.047307      -0.008480       0.032892       0.058238      -0.019105       0.013534       0.000792      -0.132626      -0.140297      -0.059724      -0.032677       0.092402              7.904705       8.810055       1.602931       0.097967       4.963058       0.498993       9.941001          -0.000039
           82              C       1.937458       0.809053      10.790505       0.649194      22.733716 0.25269088E+03  0.52695798E+04                                 7.524147                            5.752301      -0.364476       1.945394                    0.998563      22.330595      63.657225       0.598129       0.491049      -1.005259      -0.034922      -0.003213      -0.047772       0.059262      -0.010948      -0.083816       0.020772       0.125458       0.012360      -0.073403      -0.049803       0.123206              8.645513       6.122535       1.031980       3.153332      10.871593       0.079186       8.942412          -0.000247
           83              C       1.891773       2.117064      13.500218       0.642831      20.401408 0.25990109E+03  0.55012112E+04                                 7.172709                            5.963667      -0.470107       1.908246                    0.998498      23.171613      68.276539       0.563905       0.513157      -0.986478      -0.035703       0.046808       0.010404       0.059782      -0.032686       0.033058      -0.054983      -0.051589       0.209137      -0.076834      -0.032765       0.109599              7.761517       8.318510       1.267911      -0.384613       9.597429       1.924237       5.368611          -0.000038
           84              C       5.033233       2.151519      14.640849       0.656938      23.536083 0.24197741E+03  0.49821332E+04                                 7.654168                            5.592825      -0.170051       2.012399                    0.999362      21.820573      61.417132       0.613687       0.484751      -1.010466       0.023102       0.028227       0.036714       0.051753      -0.011103      -0.082703      -0.017907       0.042470       0.238842      -0.082215      -0.045026       0.127241              9.167078       9.249629       0.281060       4.094439      10.722951      -0.682210       7.528654           0.000013
           85              O       5.585522       7.323843       8.630607      -0.488399      34.973993 0.54837305E+03  0.13290496E+05                                 8.627121                            7.344493       0.089574       2.094937                    0.994909      27.232002      72.630038       0.685113       0.368875      -1.127671       0.043266       0.008409       0.019158       0.048059      -0.022861      -0.020514      -0.027782      -0.019502      -0.033256      -0.048679       0.013146       0.035533              9.572094      10.682520      -3.804507       2.864552       9.987954      -0.849034       8.045808          -0.000041
           86              O       6.262911       5.377267       7.819441      -0.614404      37.340481 0.60286846E+03  0.14946649E+05                                 8.852066                            7.609634       0.178249       2.076892                    0.997894      29.268257      78.696549       0.685881       0.360194      -1.135530       0.030108       0.020150       0.021146       0.041948       0.045251      -0.067244       0.027335      -0.082208       0.050362      -0.110795       0.052118       0.058678              9.551492       7.724849      -2.364944      -1.219117      10.784222       4.374779      10.145404           0.000050
           87              O       7.422868       3.241316       9.409104      -0.629041      38.776218 0.56906886E+03  0.13911258E+05                                 9.057870                            7.353139       0.264535       2.100225                    0.997645      29.341089      78.423832       0.703222       0.356297      -1.138243       0.023047       0.007042       0.087421       0.090682      -0.039899       0.002981      -0.005576       0.161356       0.161386      -0.117035       0.052316       0.064719             10.243192       8.275500      -1.256437      -5.276381       7.104443       1.425284      15.349634           0.000407
           88              O       6.270300       2.778344      11.232677      -0.524211      31.524554 0.45233444E+03  0.10408056E+05                                 7.886820                            6.541903       0.807318       2.315903                    0.997500      26.871810      68.970449       0.750268       0.354797      -1.143032      -0.001548       0.016060      -0.022217       0.027457       0.011423      -0.008938      -0.075754       0.166659      -0.042075      -0.127172       0.033406       0.093766              8.971157       7.288468       2.814811      -3.206350      10.352673      -4.190970       9.272330          -0.000074
           89              O       4.281266       5.034632      10.091719      -0.522149      38.664445 0.61517744E+03  0.15363362E+05                                 9.272008                            7.812585      -0.108898       2.017102                    0.993803      28.230635      76.741582       0.659174       0.372066      -1.123848       0.021919      -0.015603       0.047323       0.054437       0.003068       0.008578       0.023345      -0.016893       0.032442      -0.019308      -0.012872       0.032181             10.385083       9.864363       0.526617       3.536843       6.062711      -0.472377      15.228176          -0.000030
           90              O       3.426983       5.041012      12.141523      -0.569896      35.782166 0.56514345E+03  0.13791265E+05                                 8.661251                            7.404258       0.167510       2.097341                    0.996257      28.250809      75.441356       0.689962       0.363777      -1.132358       0.000272       0.011281      -0.012992       0.017209      -0.010608      -0.070912      -0.003665      -0.075862      -0.106169      -0.099750       0.041505       0.058245              9.573701       9.508783       2.394422      -3.893501       7.489776      -2.843673      11.722546           0.000304
           91              O       4.636702       6.315717      14.462641      -0.637428      41.338337 0.59038863E+03  0.14562705E+05                                 9.506019                            7.513570       0.271216       2.102296                    0.997487      29.467040      79.061126       0.692494       0.358580      -1.136664       0.050705       0.041630      -0.014188       0.067123       0.045259       0.044031      -0.063900       0.003823      -0.048912      -0.104455       0.042728       0.061726             10.990168       8.177406       4.493568      -3.015727      14.579208      -3.515777      10.213889           0.006366
           92              O       5.056747       8.413257      13.944841      -0.542002      32.333976 0.49045562E+03  0.11517569E+05                                 8.001803                            6.815896       0.673602       2.253003                    0.998748      27.608455      71.622582       0.734290       0.355204      -1.142530      -0.013492      -0.031347      -0.036435       0.049922      -0.007422       0.077079      -0.026338      -0.033807      -0.132135      -0.102425       0.027498       0.074928              8.853941       5.319841      -0.072744      -0.942158      13.890990       2.910325       7.350993           0.036442
           93              O       4.055497       7.835052      11.151168      -0.532496      32.931753 0.57080693E+03  0.14012170E+05                                 8.295134                            7.569847       0.047442       2.051565                    0.995609      28.594869      77.448489       0.662787       0.376458      -1.118859       0.029985       0.016805       0.049719       0.060444       0.057958      -0.079686       0.023581      -0.062044       0.022678      -0.120882       0.042807       0.078074              8.726751      10.948571       3.289390      -0.137616       9.022788      -0.625566       6.208893           0.000263
           94              O       5.122687       9.632962      10.438662      -0.627555      39.279262 0.59583963E+03  0.14765400E+05                                 9.229908                            7.592607       0.184609       2.078222                    0.996897      29.563808      80.113299       0.681250       0.362814      -1.130691      -0.011415      -0.044227       0.041035       0.061402       0.012062      -0.045690       0.007830      -0.136625       0.088010      -0.100489       0.044513       0.055976             10.263773       7.748672       2.564452       0.243662      16.119402      -2.335139       6.923247          -0.000030
           95              O      -3.798197       9.744621      10.043042      -0.587640      41.753586 0.60948314E+03  0.15151159E+05                                 9.611691                            7.711746       0.147303       2.078805                    0.997260      28.744090      77.377963       0.673359       0.365911      -1.131126      -0.002753      -0.026746       0.010978       0.029042      -0.031371       0.067524       0.027148      -0.099558       0.116932      -0.112923       0.038173       0.074749             11.103525       7.512992      -2.150768      -1.467486      18.047192       4.055722       7.750390          -0.000017
           96              O      -2.613522       8.118986       9.139750      -0.540288      38.794174 0.50144190E+03  0.11789057E+05                                 9.023413                            6.807612       0.637858       2.266264                    0.998091      26.729943      68.394708       0.751705       0.346577      -1.154635      -0.052309      -0.014772      -0.028792       0.061509      -0.017552      -0.002647       0.017157       0.095358       0.067585      -0.065159       0.023686       0.041473             11.121938      15.597334      -1.458436      -7.666505       6.902573       1.817049      10.865906           0.000014
           97              O       4.064971      11.817787       0.463407      -0.488410      34.975179 0.54839564E+03  0.13291194E+05                                 8.627321                            7.344650       0.089502       2.094900                    0.994911      27.232547      72.632153       0.685104       0.368875      -1.127670      -0.043245      -0.008385       0.019165       0.048039      -0.022856       0.020495       0.027793      -0.019503      -0.033256      -0.048669       0.013127       0.035543              9.572314      10.682930      -3.804586      -2.864694       9.987974       0.848985       8.046039          -0.000119
           98              O       8.765220       1.003277      15.986641      -0.614376      37.341544 0.60288840E+03  0.14947310E+05                                 8.852350                            7.609854       0.178168       2.076879                    0.997893      29.268124      78.697378       0.685856       0.360203      -1.135520      -0.030113      -0.020137       0.021149       0.041947       0.045232       0.067253      -0.027334      -0.082199       0.050371      -0.110790       0.052104       0.058686              9.551800       7.725192      -2.365159       1.219221      10.784495      -4.374927      10.145713          -0.000008
           99              O       7.605263       3.139227       1.241904      -0.629075      38.784163 0.56920109E+03  0.13915389E+05                                 9.059300                            7.354150       0.264178       2.100086                    0.997644      29.343311      78.433965       0.703147       0.356312      -1.138223      -0.023039      -0.007077       0.087420       0.090681      -0.039899      -0.002985       0.005597       0.161402       0.161427      -0.117063       0.052325       0.064739             10.244933       8.276838      -1.256627       5.277502       7.105485      -1.425439      15.352476           0.000190
          100              O       8.757831       3.602200       3.065477      -0.524258      31.529058 0.45240831E+03  0.10410210E+05                                 7.887665                            6.542511       0.807115       2.315811                    0.997501      26.873255      68.976303       0.750218       0.354805      -1.143022       0.001519      -0.016094      -0.022186       0.027451       0.011411       0.008938       0.075765       0.166655      -0.042020      -0.127181       0.033428       0.093753              8.972194       7.289201       2.815118       3.206837      10.353844       4.191576       9.273537           0.000116
          101              O      10.746865       1.345912       1.924519      -0.522190      38.668832 0.61525506E+03  0.15365826E+05                                 9.272752                            7.813105      -0.108929       2.017059                    0.993805      28.232306      76.748106       0.659146       0.372069      -1.123843      -0.021937       0.015555       0.047322       0.054429       0.003052      -0.008593      -0.023343      -0.016864       0.032476      -0.019326      -0.012852       0.032178             10.386031       9.865292       0.526531      -3.537360       6.063004       0.472398      15.229799           0.000096
          102              O      -0.210152       1.339531       3.974323      -0.569888      35.783506 0.56517059E+03  0.13792114E+05                                 8.661491                            7.404460       0.167482       2.097320                    0.996259      28.251256      75.443432       0.689948       0.363780      -1.132354      -0.000313      -0.011369      -0.012920       0.017213      -0.010622       0.070930       0.003658      -0.075886      -0.106184      -0.099775       0.041505       0.058269              9.573959       9.508915       2.394379       3.893583       7.489801       2.843720      11.723160          -0.000053
          103              O      10.391429       0.064826       6.295441      -0.637683      41.361968 0.59075984E+03  0.14574295E+05                                 9.509848                            7.516098       0.270936       2.102100                    0.997486      29.474374      79.089957       0.692348       0.358596      -1.136640      -0.050678      -0.041784      -0.014175       0.067195       0.045316      -0.044025       0.063830       0.003905      -0.048761      -0.104426       0.042759       0.061666             10.995026       8.180533       4.496119       3.017047      14.586855       3.517571      10.217690           0.000750
          104              O       4.593746      10.728373       5.777641      -0.543328      32.383098 0.49136617E+03  0.11544412E+05                                 8.009718                            6.822091       0.672895       2.252386                    0.998750      27.631562      71.701668       0.733970       0.355190      -1.142530       0.013537       0.031299      -0.036418       0.049891      -0.007574      -0.077839       0.026243      -0.034052      -0.133035      -0.103277       0.027760       0.075517              8.863190       5.324564      -0.072509       0.943434      13.906277      -2.914118       7.358728           0.004801
          105              O       5.594996      11.306578       2.983968      -0.532316      32.926952 0.57070738E+03  0.14009121E+05                                 8.294413                            7.569266       0.047350       2.051586                    0.995608      28.592084      77.439366       0.662801       0.376466      -1.118853      -0.030006      -0.016800       0.049847       0.060559       0.057933       0.079691      -0.023562      -0.062109       0.022745      -0.120879       0.042812       0.078066              8.725926      10.947528       3.288975       0.137518       9.021709       0.625428       6.208541           0.000061
          106              O       4.527806       9.508669       2.271462      -0.627636      39.281723 0.59590177E+03  0.14767309E+05                                 9.230158                            7.592914       0.184595       2.078176                    0.996899      29.565611      80.118895       0.681249       0.362805      -1.130699       0.011406       0.044250       0.041119       0.061472       0.012064       0.045704      -0.007847      -0.136591       0.088087      -0.100494       0.044531       0.055963             10.263912       7.748832       2.564336      -0.243685      16.119408       2.335251       6.923497           0.000063
          107              O       1.637390       9.397009       1.875842      -0.587712      41.754312 0.60950800E+03  0.15151911E+05                                 9.611693                            7.711834       0.147306       2.078788                    0.997259      28.744990      77.380386       0.673366       0.365904      -1.131132       0.002750       0.026792       0.011018       0.029100      -0.031372      -0.067512      -0.027151      -0.099571       0.116895      -0.112916       0.038181       0.074734             11.103394       7.513183      -2.150767       1.467584      18.046578      -4.055618       7.750420          -0.000119
          108              O       0.452715      11.022644       0.972550      -0.540257      38.794497 0.50144079E+03  0.11789043E+05                                 9.023521                            6.807636       0.637734       2.266235                    0.998090      26.729650      68.394337       0.751697       0.346581      -1.154631       0.052279       0.014781      -0.028786       0.061483      -0.017553       0.002644      -0.017156       0.095361       0.067606      -0.065164       0.023693       0.041471             11.122163      15.597851      -1.458318       7.666806       6.902506      -1.816939      10.866132          -0.000008
          109              O       0.848140       5.437244       7.703793      -0.488398      34.973925 0.54837166E+03  0.13290453E+05                                 8.627109                            7.344483       0.089578       2.094939                    0.994909      27.231974      72.629928       0.685114       0.368875      -1.127671      -0.043265      -0.008409      -0.019159       0.048059      -0.022861      -0.020513      -0.027782      -0.019499      -0.033258      -0.048678       0.013146       0.035532              9.572080      10.682505      -3.804500       2.864545       9.987943      -0.849028       8.045793          -0.000109
          110              O       0.170751       7.383820       8.514959      -0.614404      37.340710 0.60287303E+03  0.14946795E+05                                 8.852114                            7.609672       0.178236       2.076888                    0.997894      29.268313      78.696857       0.685877       0.360195      -1.135529      -0.030109      -0.020150      -0.021146       0.041949       0.045251      -0.067245       0.027335      -0.082209       0.050363      -0.110796       0.052118       0.058678              9.551546       7.724896      -2.364964      -1.219127      10.784282       4.374807      10.145459          -0.000036
          111              O      -0.989206       9.519771       6.925296      -0.629040      38.776272 0.56907006E+03  0.13911294E+05                                 9.057876                            7.353145       0.264533       2.100224                    0.997645      29.341127      78.423952       0.703222       0.356297      -1.138243      -0.023046      -0.007043      -0.087421       0.090682      -0.039898       0.002982      -0.005577       0.161359       0.161385      -0.117036       0.052315       0.064721             10.243197       8.275504      -1.256439      -5.276381       7.104449       1.425286      15.349640          -0.000495
          112              O       0.163362       9.982743       5.101723      -0.524206      31.524306 0.45233015E+03  0.10407930E+05                                 7.886773                            6.541867       0.807323       2.315906                    0.997500      26.871728      68.970113       0.750271       0.354796      -1.143032       0.001550      -0.016060       0.022217       0.027457       0.011423      -0.008938      -0.075754       0.166659      -0.042077      -0.127172       0.033406       0.093766              8.971101       7.288425       2.814790      -3.206326      10.352604      -4.190939       9.272274           0.000031
          113              O       2.152396       7.726455       6.242681      -0.522148      38.664414 0.61517681E+03  0.15363342E+05                                 9.272001                            7.812580      -0.108896       2.017103                    0.993803      28.230621      76.741518       0.659174       0.372066      -1.123848      -0.021918       0.015605      -0.047324       0.054438       0.003069       0.008577       0.023345      -0.016894       0.032438      -0.019307      -0.012873       0.032180             10.385075       9.864357       0.526620       3.536839       6.062706      -0.472373      15.228161          -0.000073
          114              O       3.006679       7.720075       4.192877      -0.569894      35.781910 0.56513849E+03  0.13791112E+05                                 8.661203                            7.404220       0.167517       2.097345                    0.996257      28.250721      75.440986       0.689964       0.363777      -1.132358      -0.000271      -0.011279       0.012992       0.017207      -0.010606      -0.070912      -0.003664      -0.075863      -0.106169      -0.099750       0.041504       0.058245              9.573646       9.508734       2.394403      -3.893476       7.489728      -2.843646      11.722475          -0.000294
          115              O       1.796960       6.445370       1.871759      -0.637432      41.338398 0.59038955E+03  0.14562734E+05                                 9.506031                            7.513577       0.271207       2.102292                    0.997487      29.467057      79.061189       0.692494       0.358580      -1.136664      -0.050705      -0.041630       0.014189       0.067122       0.045258       0.044030      -0.063900       0.003820      -0.048919      -0.104454       0.042727       0.061727             10.990183       8.177416       4.493577      -3.015729      14.579237      -3.515781      10.213896          -0.006223
          116              O       1.376915       4.347830       2.389559      -0.542019      32.334263 0.49046084E+03  0.11517729E+05                                 8.001878                            6.815956       0.673561       2.252988                    0.998748      27.608490      71.622917       0.734282       0.355206      -1.142528       0.013492       0.031346       0.036435       0.049922      -0.007421       0.077073      -0.026341      -0.033802      -0.132130      -0.102419       0.027494       0.074925              8.854029       5.319887      -0.072743      -0.942171      13.891134       2.910360       7.351066          -0.036201
          117              O       2.378165       4.926035       5.183232      -0.532488      32.931284 0.57079624E+03  0.14011833E+05                                 8.295022                            7.569747       0.047455       2.051571                    0.995609      28.594769      77.447837       0.662795       0.376455      -1.118862      -0.029986      -0.016803      -0.049720       0.060445       0.057964      -0.079689       0.023586      -0.062041       0.022679      -0.120889       0.042811       0.078077              8.726631      10.948420       3.289340      -0.137617       9.022660      -0.625553       6.208813           0.000009
          118              O       1.310975       3.128125       5.895738      -0.627556      39.279123 0.59583712E+03  0.14765321E+05                                 9.229882                            7.592588       0.184606       2.078221                    0.996897      29.563772      80.113133       0.681251       0.362813      -1.130691       0.011413       0.044225      -0.041036       0.061401       0.012063      -0.045691       0.007832      -0.136627       0.088017      -0.100492       0.044515       0.055978             10.263743       7.748649       2.564440       0.243663      16.119351      -2.335129       6.923229          -0.000014
          119              O      10.231859       3.016466       6.291358      -0.587638      41.753427 0.60948003E+03  0.15151061E+05                                 9.611668                            7.711727       0.147303       2.078806                    0.997260      28.744021      77.377718       0.673360       0.365911      -1.131126       0.002753       0.026744      -0.010977       0.029040      -0.031371       0.067524       0.027148      -0.099558       0.116930      -0.112922       0.038173       0.074749             11.103499       7.512969      -2.150764      -1.467480      18.047161       4.055711       7.750368           0.000014
          120              O       9.047184       4.642101       7.194650      -0.540290      38.794191 0.50144229E+03  0.11789068E+05                                 9.023414                            6.807614       0.637859       2.266263                    0.998091      26.729961      68.394753       0.751705       0.346577      -1.154636       0.052310       0.014771       0.028792       0.061510      -0.017551      -0.002647       0.017157       0.095358       0.067585      -0.065159       0.023686       0.041473             11.121938      15.597331      -1.458435      -7.666504       6.902575       1.817049      10.865907          -0.000005
          121              O       2.368691       0.943300      15.870993      -0.488411      34.975095 0.54839410E+03  0.13291146E+05                                 8.627303                            7.344636       0.089509       2.094903                    0.994911      27.232525      72.632030       0.685105       0.368875      -1.127670       0.043245       0.008385      -0.019165       0.048039      -0.022856       0.020496       0.027793      -0.019502      -0.033257      -0.048670       0.013128       0.035542              9.572293      10.682904      -3.804577      -2.864686       9.987954       0.848983       8.046021           0.000172
          122              O      -2.331558      11.757810       0.347759      -0.614375      37.341488 0.60288736E+03  0.14947277E+05                                 8.852337                            7.609845       0.178167       2.076879                    0.997893      29.268118      78.697324       0.685857       0.360202      -1.135520       0.030113       0.020137      -0.021149       0.041947       0.045232       0.067253      -0.027334      -0.082200       0.050373      -0.110791       0.052104       0.058687              9.551785       7.725179      -2.365151       1.219216      10.784476      -4.374918      10.145699           0.000071
          123              O      -1.171601       9.621860      15.092496      -0.629075      38.784280 0.56920292E+03  0.13915447E+05                                 9.059327                            7.354169       0.264181       2.100087                    0.997644      29.343311      78.434044       0.703145       0.356313      -1.138223       0.023040       0.007077      -0.087419       0.090681      -0.039898      -0.002985       0.005596       0.161402       0.161428      -0.117063       0.052325       0.064738             10.244966       8.276864      -1.256630       5.277524       7.105504      -1.425442      15.352532           0.000089
          124              O      -2.324169       9.158887      13.268923      -0.524260      31.529233 0.45241125E+03  0.10410296E+05                                 7.887701                            6.542538       0.807114       2.315810                    0.997501      26.873293      68.976495       0.750216       0.354806      -1.143021      -0.001518       0.016094       0.022187       0.027451       0.011411       0.008938       0.075765       0.166654      -0.042019      -0.127181       0.033428       0.093752              8.972238       7.289237       2.815136       3.206858      10.353895       4.191601       9.273582          -0.000037
          125              O      -4.313203      11.415175      14.409881      -0.522189      38.668717 0.61525268E+03  0.15365751E+05                                 9.272732                            7.813089      -0.108929       2.017060                    0.993805      28.232256      76.747914       0.659147       0.372069      -1.123843       0.021937      -0.015554      -0.047321       0.054428       0.003052      -0.008593      -0.023343      -0.016865       0.032477      -0.019327      -0.012851       0.032178             10.386008       9.865270       0.526528      -3.537351       6.062991       0.472399      15.229764          -0.000028
          126              O       6.643814      11.421556      12.360077      -0.569891      35.783668 0.56517376E+03  0.13792211E+05                                 8.661519                            7.404483       0.167484       2.097320                    0.996259      28.251322      75.443677       0.689947       0.363780      -1.132354       0.000313       0.011369       0.012922       0.017214      -0.010623       0.070930       0.003658      -0.075887      -0.106184      -0.099775       0.041505       0.058270              9.573992       9.508948       2.394391       3.893597       7.489829       2.843737      11.723200           0.000177
          127              O      -3.957767      12.696261      10.038959      -0.637670      41.361598 0.59075385E+03  0.14574108E+05                                 9.509780                            7.516053       0.270946       2.102106                    0.997486      29.474277      79.089533       0.692351       0.358595      -1.136641       0.050676       0.041781       0.014173       0.067191       0.045319      -0.044026       0.063834       0.003922      -0.048745      -0.104431       0.042766       0.061665             10.994940       8.180481       4.496072       3.017031      14.586704       3.517544      10.217634           0.001067
          128              O       1.839916       2.032714      10.556759      -0.543296      32.382321 0.49135211E+03  0.11543977E+05                                 8.009493                            6.821913       0.672975       2.252414                    0.998750      27.631598      71.701000       0.733994       0.355182      -1.142539      -0.013539      -0.031291       0.036416       0.049885      -0.007585      -0.077872       0.026228      -0.034075      -0.133087      -0.103315       0.027777       0.075538              8.862927       5.324429      -0.072515       0.943399      13.905845      -2.914008       7.358506           0.006651
          129              O       0.838666       1.454509      13.350432      -0.532318      32.926934 0.57070673E+03  0.14009098E+05                                 8.294402                            7.569254       0.047361       2.051590                    0.995608      28.592102      77.439357       0.662803       0.376465      -1.118854       0.030006       0.016799      -0.049843       0.060555       0.057937       0.079691      -0.023564      -0.062108       0.022752      -0.120882       0.042814       0.078068              8.725915      10.947519       3.288973       0.137519       9.021700       0.625429       6.208527           0.000054
          130              O       1.905856       3.252418      14.062938      -0.627635      39.281746 0.59590205E+03  0.14767319E+05                                 9.230167                            7.592920       0.184595       2.078177                    0.996899      29.565598      80.118895       0.681248       0.362806      -1.130698      -0.011406      -0.044250      -0.041117       0.061472       0.012064       0.045703      -0.007847      -0.136591       0.088084      -0.100492       0.044529       0.055963             10.263924       7.748841       2.564337      -0.243688      16.119429       2.335251       6.923502          -0.000024
          131              O       4.796272       3.364078      14.458558      -0.587714      41.754384 0.60950938E+03  0.15151954E+05                                 9.611704                            7.711842       0.147308       2.078788                    0.997259      28.745023      77.380499       0.673365       0.365904      -1.131132      -0.002749      -0.026793      -0.011018       0.029100      -0.031372      -0.067512      -0.027151      -0.099569       0.116895      -0.112915       0.038181       0.074734             11.103407       7.513192      -2.150768       1.467587      18.046599      -4.055623       7.750429           0.000147
          132              O       5.980947       1.738443      15.361850      -0.540256      38.794438 0.50143993E+03  0.11789018E+05                                 9.023512                            6.807631       0.637734       2.266236                    0.998090      26.729627      68.394261       0.751697       0.346581      -1.154631      -0.052278      -0.014781       0.028786       0.061483      -0.017554       0.002644      -0.017156       0.095361       0.067607      -0.065164       0.023693       0.041471             11.122151      15.597832      -1.458318       7.666796       6.902501      -1.816939      10.866120           0.000041

******************************************************
Auxiliary information for the entire system
The total spin magnetic moment of the unit cell is   0.015102
The total net atomic charge of the unit cell is   0.000005
Accuracy of reproducing the electrostatic potential in the unit cell:
  The inner radius (bohr) =    5.0000
  The outer radius (bohr) =   12.0000
  Valid grid points have density less than (e/(bohr^3)) =    0.0001
  The number of valid grid points were=       114406
  The rms potential error without charges in kcal/mol is=      8.59796
  The rms potential error with partial charges in kcal/mol is=      1.32402
  The RRMSE value at monopole order=      0.15399
  The rms potential error with partial charges and cloud penetration in kcal/mol is=      1.32278
  The RRMSE value at monopole order with cloud penetration is=      0.15385
  The rms potential error with partial charges and atomic dipoles in kcal/mol is=      1.09957
  The RRMSE value at dipole order=      0.12789
  The rms potential error with partial charges, atomic dipoles and cloud penetration in kcal/mol is=      1.08790
  The RRMSE value at dipole order with cloud penetration=      0.12653

******************************************************
The electron densities and ab initio electrostatic potential were computed in VASP using the PBE functional and
projector augmented wave method. See the main text of the journal article for a description of computational details.
The atomic charges, dipoles, and quadrupoles were computed with the DDEC6 method as described in
(a) T. A. Manz and N. Gabaldon Limas, RSC Adv. 6 (2016) 47771-47801 DOI: 10.1039/c6ra04656h
(b) N. Gabaldon Limas and T. A. Manz, RSC Adv. 8 (2018) 2678-2707 DOI: 10.1039/c7ra11829e.
For each atom in the material, the electron cloud parameters were fit to the spherically averaged atom-in-material
electron density using radial positions for which this density was between 10^-4 and 10^-2 electrons per cubic bohr.
The polarizabilities, dispersion coefficients, and quantum Drude oscillator (QDO) parameters were fit using the MCLF method.
The magnetic structure of the system was optimized in VASP from the default ferromagnetic initial guess using spin polarization.
The atomic spin moments (ASMs) were computed on this optimized magnetic structure using the DDEC6 partition as inputs
to the method of T. A. Manz and D. S. Sholl, J. Chem. Theory Comput. 7 (2011) 4146-4164 DOI: 10.1021/ct200539n.
The RMSE and RRMSE were computed using a uniform grid with Ewald summation.
