# Supplementary material for: A collection of forcefield precursors for metal–organic frameworks
Source: RSC Adv. 2019 Nov 13;9(63):36492–507. doi: 10.1039/c9ra07327b (PMC9075174; doi:10.1039/c9ra07327b)
Supplement: RA-009-C9RA07327B-s5217 [file RA-009-C9RA07327B-s5217.xyz]

  144
jmolscript: load "" {1 1 1} spacegroup "x,y,z" unitcell [{     11.815100     0.000000     0.000000 }, {     -5.354173    12.758262     0.000000 }, {      0.000000     0.000000    16.321600 }]
Co     0.668656     1.264854    15.572602     0.993864
Co     7.809278     2.779132     0.759281     0.946113
Co    -0.071851     1.616344    10.300399     1.098621
Co     2.561807     5.114277     7.411802     0.995487
Co     7.236286     3.599999     8.920081     0.946102
Co     3.302315     4.762787     2.139599     1.098709
Co     5.792271    11.493408     0.748998     0.993875
Co    -1.348351     9.979130    15.562319     0.946110
Co     6.532778    11.141918     6.021201     1.098674
Co     3.899120     7.643985     8.909798     0.994600
Co    -0.775359     9.158263     7.401519     0.946224
Co     3.158612     7.995475    14.182001     1.098847
H      7.309253     1.344721    12.985465     0.114237
H      9.163955     1.638161    11.844585     0.109181
H      2.750127    12.506924    11.461028     0.110725
H      2.904367    10.492395    12.337497     0.122267
H      1.466953    11.960871    13.205807     0.122765
H      6.923317     0.496296    15.019136     0.130487
H      6.670499    11.678913    14.625786     0.455465
H     -4.095968    11.502849    15.479405     0.448384
H      7.736311     5.034410     4.824665     0.114242
H      5.881609     4.740970     3.683785     0.109178
H      6.941264     6.630469     3.300228     0.110722
H      6.787023     8.644998     4.176697     0.122268
H      8.224438     7.176522     5.045007     0.122767
H      8.122246     5.882835     6.858336     0.130463
H      3.020892     7.458480     6.464986     0.455571
H      1.972258     7.634544     7.318605     0.448451
H     -0.848326    11.413541     3.336135     0.114229
H     -2.703028    11.120101     4.477015     0.109184
H      3.710800     0.251338     4.860572     0.110726
H      3.556560     2.265867     3.984103     0.122283
H      4.993974     0.797391     3.115793     0.122766
H     -0.462390    12.261966     1.302464     0.130473
H     -0.209572     1.079349     1.695814     0.455491
H     10.556895     1.255413     0.842195     0.448415
H     -1.275384     7.723852    11.496935     0.114255
H      0.579318     8.017292    12.637815     0.109213
H     -0.480337     6.127793    13.021372     0.110743
H     -0.326096     4.113264    12.144903     0.122296
H     -1.763511     5.581740    11.276593     0.122788
H     -1.661319     6.875427     9.463264     0.130528
H      3.440035     5.299782     9.856614     0.455552
H      4.488669     5.123718     9.002995     0.448394
C     10.624187     1.213311    13.161738     0.672413
C      4.532732    11.941733    10.795106     0.648379
C      4.571012    10.631460    13.502860     0.663052
C      1.431058    10.602116    14.632314     0.658674
C      8.755964     0.090584    15.776459     0.683522
C      8.200226     2.777474    14.034944     0.625382
C      8.106551     1.339618    13.556721    -0.144571
C      9.242714     0.988765    12.574161    -0.171057
C      3.604604    12.362756    11.921297    -0.141946
C      3.289274    11.208133    12.885903    -0.168705
C      2.158958    11.680189    13.840717    -0.149427
C      7.781195     0.239855    14.619257    -0.166137
C      4.421377     5.165820     5.000938     0.672470
C      5.158659     7.195660     2.634306     0.648363
C      5.120379     8.505933     5.342060     0.663091
C     -3.554767     8.535277     6.471514     0.658657
C      6.289599     6.288547     7.615659     0.683574
C      6.845337     3.601657     5.874144     0.625385
C      6.939013     5.039513     5.395921    -0.144568
C      5.802849     5.390366     4.413361    -0.170986
C      6.086787     6.774637     3.760497    -0.141954
C      6.402116     7.929260     4.725103    -0.168752
C      7.532432     7.457204     5.679917    -0.149412
C      7.264369     6.139276     6.458457    -0.166118
C     -4.163260    11.544951     3.159862     0.672398
C      1.928195     0.816529     5.526494     0.648323
C      1.889915     2.126802     2.818740     0.663092
C      5.029869     2.156146     1.689286     0.658625
C     -2.295037    12.667678     0.545141     0.683499
C     -1.739299     9.980788     2.286656     0.625360
C     -1.645624    11.418644     2.764879    -0.144569
C     -2.781787    11.769497     3.747439    -0.171081
C      2.856323     0.395506     4.400303    -0.141969
C      3.171653     1.550129     3.435697    -0.168738
C      4.301969     1.078073     2.480883    -0.149406
C     -1.320268    12.518407     1.702343    -0.166127
C      2.039550     7.592442    11.320662     0.672479
C      1.302268     5.562602    13.687294     0.648237
C      1.340548     4.252329    10.979540     0.663072
C     -1.799406     4.222985     9.850086     0.658606
C      0.171328     6.469715     8.705941     0.683686
C     -0.384410     9.156605    10.447456     0.625364
C     -0.478086     7.718749    10.925679    -0.144560
C      0.658078     7.367896    11.908239    -0.171154
C      0.374140     5.983625    12.561103    -0.141914
C      0.058811     4.829002    11.596497    -0.168741
C     -1.071505     5.301058    10.641683    -0.149408
C     -0.803442     6.618986     9.863143    -0.166124
O     10.410892     0.054861    10.045945    -0.604669
O      4.633868    10.732250    10.558443    -0.535755
O      5.618452    11.285959    13.339644    -0.539358
O      4.550117     9.495974    14.056162    -0.613672
O      1.656898     9.393908    14.444616    -0.579495
O      0.471657    11.010380    15.358626    -0.541595
O      4.101098    11.810323    15.856434    -0.532246
O      8.777753     1.001524     0.349282    -0.609696
O      7.629895     3.125774    15.107273    -0.570275
O      8.738762     3.602933    13.261300    -0.533143
O     10.755717     1.344721    14.397283    -0.557083
O     -0.215138     1.345997    12.353819    -0.585522
O     -4.806773    11.949388    15.356993    -0.859758
O      4.634672     6.324270     1.885145    -0.604723
O      5.057522     8.405143     2.397643    -0.535713
O      4.072938     7.851434     5.178844    -0.539418
O      5.141273     9.641419     5.895362    -0.613694
O     -3.780608     9.743485     6.283816    -0.579268
O     -2.595366     8.127013     7.197826    -0.541616
O      5.590293     7.327070     7.695634    -0.532505
O      6.267811     5.377607     8.510082    -0.609711
O      7.415668     3.253357     6.946473    -0.570192
O      6.306801     2.776198     5.100500    -0.532992
O      4.289846     5.034410     6.236483    -0.557751
O      3.445602     5.033134     4.193019    -0.586024
O      2.683063     7.188005     7.196193    -0.860069
O     -3.949965    12.703401     6.275655    -0.604453
O      1.827059     2.026012     5.763157    -0.535753
O      0.842475     1.472303     2.981956    -0.539401
O      1.910810     3.262288     2.265438    -0.613819
O      4.804029     3.364354     1.876984    -0.579093
O      5.989270     1.747882     0.962974    -0.541552
O      2.359829     0.947939     0.465166    -0.532318
O     -2.316826    11.756738    15.972318    -0.609674
O     -1.168968     9.632488     1.214327    -0.570198
O     -2.277835     9.155329     3.060300    -0.533081
O     -4.294790    11.413541     1.924317    -0.557113
O      6.676065    11.412265     3.967781    -0.585522
O     11.267700     0.808874     0.964607    -0.859846
O      1.826255     6.433992    14.436455    -0.604154
O      1.403405     4.353119    13.923957    -0.535652
O      2.387989     4.906828    11.142756    -0.539453
O      1.319654     3.116843    10.426238    -0.613854
O     10.241535     3.014777    10.037784    -0.579108
O      9.056293     4.631249     9.123774    -0.541563
O      0.870634     5.431192     8.625966    -0.532521
O      0.193116     7.380655     7.811518    -0.609738
O     -0.954741     9.504905     9.375127    -0.570243
O      0.154126     9.982064    11.221100    -0.533030
O      2.171081     7.723852    10.085117    -0.557323
O      3.015325     7.725128    12.128581    -0.585693
O      3.777864     5.570257     9.125407    -0.859914

The following XYZ coordinates are in angstroms. Other properties are in atomic units.
The sperically averaged electron density of each atom fit to a function of the form exp(a - br)
eigen_1, eigen_2 and eigen_3 are the three eigenvalues of traceless quadrupole moment tensor
  atom number  atomic symbol              X              Y              Z     net charge C6 coefficient C8 coefficient C10 coefficient fluctuating dipole atomic polarizability isotropic forcefield polarizability              a              b squared Pearson coefficient          <r^3>          <r^4>         wp_QDO          m_QDO          q_QDO       dipole_x       dipole_y       dipole_z         dipole            Qxy            Qxz            Qyz     Q(x^2-y^2)  Q(3z^2 - R^2)        eigen_1        eigen_2        eigen_3 static polarizability      alpha(xx)      alpha(xy)      alpha(xz)      alpha(yy)      alpha(yz)      alpha(zz) atomic spin moment
            1             Co       0.668656       1.264854      15.572602       0.993864      85.717846 0.19414869E+04  0.61504397E+05                                14.911852                           13.557322       0.471233       2.055598                    0.996023      43.206236     112.532477       0.544615       0.355013      -1.194811       0.014636       0.046150      -0.006707       0.048877       0.041925      -0.019642       0.015984      -0.089204      -0.012298      -0.068309       0.004131       0.064178             16.634378      18.981149      -0.883397       7.788830      12.768436      -3.326299      18.153549           2.726129
            2             Co       7.809278       2.779132       0.759281       0.946113      95.273072 0.21485067E+04  0.69990465E+05                                16.148825                           14.433077       0.420829       2.002278                    0.999797      45.362556     120.832843       0.517120       0.363590      -1.184615       0.004575       0.018926       0.063281       0.066209      -0.045218      -0.003567      -0.041060      -0.021228       0.133573      -0.075894       0.005965       0.069929             17.811636      19.240059      -2.433050      -6.662182      14.465478       3.390554      19.729371           2.691217
            3             Co      -0.071851       1.616344      10.300399       1.098621      97.491161 0.18772101E+04  0.59082469E+05                                16.275035                           13.391135       0.571030       2.078755                    0.998250      42.989510     112.302747       0.543259       0.358223      -1.189851       0.043129      -0.024542      -0.033479       0.059860      -0.046802       0.069622      -0.003687       0.059230      -0.070271      -0.077702      -0.022887       0.100589             19.024174      15.442997       6.263110      -2.608418      26.537323      -3.195674      15.092203           2.945994
            4             Co       2.561807       5.114277       7.411802       0.995487      85.619646 0.19385503E+04  0.61385451E+05                                14.897497                           13.544447       0.472481       2.056221                    0.996015      43.187383     112.443576       0.545056       0.354876      -1.194978      -0.014988      -0.045904      -0.006951       0.048786       0.046316       0.020688      -0.016552      -0.090308       0.008682      -0.074563       0.010401       0.064162             16.618102      18.962948      -0.882267      -7.780451      12.755610       3.322263      18.135747           2.729097
            5             Co       7.236286       3.599999       8.920081       0.946102      95.265326 0.21482681E+04  0.69980592E+05                                16.147784                           14.432101       0.421020       2.002361                    0.999797      45.361235     120.826620       0.517148       0.363582      -1.184625      -0.004583      -0.018976       0.063296       0.066238      -0.045193       0.003534       0.040881      -0.021259       0.133702      -0.075820       0.006015       0.069805             17.810550      19.238850      -2.433308       6.661833      14.464942      -3.390549      19.727858           2.691157
            6             Co       3.302315       4.762787       2.139599       1.098709      97.485626 0.18770257E+04  0.59075858E+05                                16.275576                           13.391387       0.570562       2.078628                    0.998251      42.984382     112.292562       0.543193       0.358271      -1.189797      -0.043063       0.024587      -0.033409       0.059792      -0.046586      -0.070165       0.003453       0.058914      -0.069074      -0.078104      -0.022555       0.100659             19.025051      15.443457       6.263749       2.608707      26.538575       3.196055      15.093121           2.945809
            7             Co       5.792271      11.493408       0.748998       0.993875      85.710774 0.19413065E+04  0.61497914E+05                                14.912125                           13.557640       0.470835       2.055496                    0.996025      43.201357     112.523015       0.544546       0.355063      -1.194756      -0.014814      -0.045942       0.006816       0.048750       0.043898      -0.019274       0.016910      -0.089661      -0.000423      -0.071021       0.007028       0.063993             16.634592      18.981467      -0.883117       7.788471      12.768637      -3.326434      18.153670           2.725859
            8             Co      -1.348351       9.979130      15.562319       0.946110      95.283241 0.21487812E+04  0.70001596E+05                                16.149757                           14.433797       0.420697       2.002223                    0.999797      45.365715     120.842875       0.517119       0.363580      -1.184624      -0.004586      -0.018937      -0.063243       0.066176      -0.045201      -0.003615      -0.041003      -0.021133       0.133530      -0.075867       0.006026       0.069841             17.812774      19.241521      -2.433429      -6.662777      14.466499       3.390836      19.730303           2.691691
            9             Co       6.532778      11.141918       6.021201       1.098674      97.474373 0.18768718E+04  0.59068629E+05                                16.272487                           13.389370       0.571200       2.078832                    0.998250      42.988399     112.293512       0.543334       0.358193      -1.189886      -0.043065       0.024489       0.033626       0.059875      -0.046374       0.068686      -0.003402       0.059128      -0.068098      -0.076730      -0.022666       0.099396             19.020872      15.440356       6.261330      -2.607830      26.532374      -3.194882      15.089887           2.946292
           10             Co       3.899120       7.643985       8.909798       0.994600      85.642503 0.19393283E+04  0.61420691E+05                                14.906805                           13.552888       0.470060       2.055483                    0.996024      43.174910     112.447377       0.544502       0.355176      -1.194639       0.014375       0.046233       0.006529       0.048854       0.040509       0.020226      -0.016939      -0.086013      -0.008570      -0.067447       0.005780       0.061667             16.628661      18.974281      -0.883299      -7.785717      12.764504       3.325186      18.147198           2.725929
           11             Co      -0.775359       9.158263       7.401519       0.946224      95.255813 0.21480046E+04  0.69969518E+05                                16.146188                           14.430775       0.421218       2.002410                    0.999797      45.361081     120.822128       0.517198       0.363559      -1.184649       0.004601       0.018922      -0.063269       0.066198      -0.045196       0.003491       0.040900      -0.021244       0.133666      -0.075808       0.005980       0.069828             17.808646      19.236768      -2.432320       6.660771      14.463215      -3.389759      19.725957           2.691359
           12             Co       3.158612       7.995475      14.182001       1.098847      97.459386 0.18765470E+04  0.59056133E+05                                16.271478                           13.388744       0.571097       2.078836                    0.998249      42.983227     112.279595       0.543312       0.358221      -1.189857       0.042918      -0.024422       0.033723       0.059797      -0.045506      -0.068062       0.003383       0.059052      -0.065684      -0.075630      -0.022650       0.098281             19.019468      15.439319       6.260221       2.607674      26.529606       3.194628      15.089478           2.946300
           13              H       7.309253       1.344721      12.985465       0.114237       1.136557 0.94883801E+01  0.96402041E+02                                 1.762936                            1.772228      -0.758486       2.515966                    0.998424       3.431824       9.511248       0.485662       1.241304      -0.720332      -0.031463      -0.001201      -0.022542       0.038723      -0.004297       0.000091      -0.004310       0.020317      -0.001778      -0.012256       0.000849       0.011406              1.755488       1.911136      -0.017295       0.215524       1.655590      -0.028850       1.699738           0.000085
           14              H       9.163955       1.638161      11.844585       0.109181       1.199763 0.97367926E+01  0.10223897E+03                                 1.977568                            1.903453      -1.596000       2.104660                    0.990515       4.313676      13.251928       0.418028       1.395403      -0.681282      -0.008231       0.022365      -0.029528       0.037945       0.001772       0.005145      -0.005162       0.006057       0.007895      -0.008754       0.000751       0.008003              2.050673       1.657477       0.074860      -0.086375       2.258751      -0.524271       2.235792          -0.000211
           15              H       2.750127      12.506924      11.461028       0.110725       1.157389 0.98153742E+01  0.10119423E+03                                 1.825080                            1.834625      -0.832590       2.479434                    0.997237       3.576971      10.189349       0.461996       1.285935      -0.709613      -0.033626       0.001936      -0.015520       0.037086       0.002586       0.006493      -0.001653      -0.005202       0.005027      -0.008755       0.002656       0.006099              1.820422       1.964899       0.006038       0.194112       1.673090      -0.009389       1.823279           0.000219
           16              H       2.904367      10.492395      12.337497       0.122267       1.018835 0.78686805E+01  0.78470118E+02                                 1.794144                            1.729895      -1.449585       2.191362                    0.990651       3.992522      12.018919       0.430660       1.426162      -0.676440      -0.018583      -0.026670      -0.027205       0.042388       0.003167       0.005937       0.005757      -0.005558       0.000686      -0.007619      -0.002721       0.010340              1.862469       1.672844       0.351131       0.119456       2.149147       0.372552       1.765416          -0.000249
           17              H       1.466953      11.960871      13.205807       0.122765       1.146084 0.96944505E+01  0.10009041E+03                                 1.840729                            1.843229      -1.017477       2.400134                    0.995241       3.646116      10.548595       0.451409       1.314216      -0.702576      -0.025285       0.014072      -0.028245       0.040437      -0.007606       0.003316       0.003884       0.009320      -0.006451      -0.010772       0.000685       0.010087              1.850036       1.942088       0.059855       0.162868       1.738394      -0.027373       1.869626           0.000057
           18              H       6.923317       0.496296      15.019136       0.130487       1.134668 0.89560188E+01  0.91165186E+02                                 1.856757                            1.792435      -1.263860       2.286530                    0.992805       3.734426      10.927046       0.447290       1.345251      -0.694564      -0.040455       0.011843       0.011203       0.043617      -0.008874       0.001864      -0.001670       0.016449      -0.004754      -0.011371      -0.001901       0.013272              1.914205       2.214008      -0.119925      -0.427473       1.693197       0.138409       1.835410          -0.000069
           19              H       6.670499      11.678913      14.625786       0.455465       0.372252 0.20770705E+01  0.15389270E+02                                 1.066294                            1.007500      -1.390513       2.412909                    0.999079       2.360443       6.886140       0.451096       1.832610      -0.612952       0.001502       0.004348      -0.007162       0.008512      -0.008386      -0.007593      -0.005526       0.007395      -0.012478      -0.014702       0.002550       0.012153              1.105735       1.170415       0.058202       0.329892       0.899520       0.093070       1.247271           0.000866
           20              H      -4.095968      11.502849      15.479405       0.448384       0.388128 0.22572824E+01  0.17035075E+02                                 1.090043                            1.046637      -1.340131       2.441762                    0.999294       2.347775       6.858511       0.445975       1.819859      -0.615499       0.007866      -0.011241      -0.001177       0.013770      -0.005116      -0.000204       0.005444      -0.019604       0.023466      -0.015024       0.002170       0.012854              1.119383       1.392514      -0.122790       0.216227       0.940868      -0.033826       1.024766           0.001111
           21              H       7.736311       5.034410       4.824665       0.114242       1.136630 0.94891819E+01  0.96412381E+02                                 1.763021                            1.772309      -0.758520       2.515944                    0.998423       3.431938       9.511723       0.485647       1.241314      -0.720329       0.031459       0.001203      -0.022545       0.038721      -0.004295      -0.000093       0.004311       0.020315      -0.001781      -0.012254       0.000849       0.011405              1.755573       1.911237      -0.017297      -0.215548       1.655663       0.028854       1.699819           0.000090
           22              H       5.881609       4.740970       3.683785       0.109178       1.199732 0.97364731E+01  0.10223474E+03                                 1.977534                            1.903423      -1.595944       2.104689                    0.990515       4.313593      13.251597       0.418031       1.395405      -0.681282       0.008220      -0.022364      -0.029527       0.037941       0.001773      -0.005144       0.005162       0.006056       0.007891      -0.008754       0.000753       0.008001              2.050636       1.657444       0.074858       0.086373       2.258708       0.524264       2.235755          -0.000205
           23              H       6.941264       6.630469       3.300228       0.110722       1.157432 0.98158447E+01  0.10120023E+03                                 1.825117                            1.834661      -0.832575       2.479432                    0.997237       3.577049      10.189609       0.461995       1.285924      -0.709615       0.033624      -0.001932      -0.015519       0.037083       0.002589      -0.006490       0.001651      -0.005203       0.005028      -0.008753       0.002657       0.006097              1.820458       1.964940       0.006040      -0.194120       1.673120       0.009388       1.823315           0.000215
           24              H       6.787023       8.644998       4.176697       0.122268       1.018804 0.78683887E+01  0.78466495E+02                                 1.794113                            1.729868      -1.449596       2.191363                    0.990651       3.992444      12.018637       0.430662       1.426170      -0.676439       0.018582       0.026669      -0.027212       0.042391       0.003166      -0.005939      -0.005760      -0.005557       0.000692      -0.007621      -0.002723       0.010344              1.862434       1.672812       0.351121      -0.119452       2.149107      -0.372541       1.765384          -0.000243
           25              H       8.224438       7.176522       5.045007       0.122767       1.146087 0.96944849E+01  0.10009089E+03                                 1.840736                            1.843235      -1.017498       2.400126                    0.995241       3.646112      10.548601       0.451407       1.314220      -0.702575       0.025282      -0.014071      -0.028250       0.040438      -0.007605      -0.003317      -0.003885       0.009320      -0.006448      -0.010772       0.000687       0.010085              1.850042       1.942092       0.059856      -0.162873       1.738400       0.027372       1.869635           0.000060
           26              H       8.122246       5.882835       6.858336       0.130463       1.134807 0.89573774E+01  0.91182144E+02                                 1.856873                            1.792543      -1.263905       2.286489                    0.992804       3.734645      10.927745       0.447288       1.345208      -0.694572       0.040454      -0.011842       0.011199       0.043614      -0.008872      -0.001866       0.001670       0.016451      -0.004757      -0.011370      -0.001902       0.013273              1.914329       2.214162      -0.119936       0.427516       1.693300      -0.138425       1.835525          -0.000076
           27              H       3.020892       7.458480       6.464986       0.455571       0.372046 0.20756865E+01  0.15376734E+02                                 1.065993                            1.007239      -1.390408       2.413092                    0.999080       2.359769       6.884073       0.451096       1.832883      -0.612918      -0.001516      -0.004350      -0.007161       0.008515      -0.008390       0.007591       0.005547       0.007348      -0.012533      -0.014719       0.002575       0.012143              1.105405       1.170036       0.058176      -0.329718       0.899299      -0.093032       1.246881           0.000895
           28              H       1.972258       7.634544       7.318605       0.448451       0.387884 0.22554867E+01  0.17018186E+02                                 1.089629                            1.046261      -1.339531       2.442186                    0.999301       2.346832       6.855149       0.446028       1.819997      -0.615485      -0.007849       0.011271      -0.001159       0.013783      -0.005101       0.000232      -0.005391      -0.019609       0.023567      -0.015031       0.002215       0.012816              1.118942       1.391895      -0.122723      -0.216076       0.940553       0.033805       1.024379           0.001120
           29              H      -0.848326      11.413541       3.336135       0.114229       1.136614 0.94890130E+01  0.96410124E+02                                 1.762998                            1.772289      -0.758499       2.515953                    0.998423       3.431916       9.511599       0.485652       1.241307      -0.720331       0.031461       0.001203       0.022541       0.038721      -0.004297       0.000091      -0.004310       0.020317      -0.001782      -0.012255       0.000848       0.011406              1.755549       1.911206      -0.017297       0.215538       1.655645      -0.028853       1.699797           0.000091
           30              H      -2.703028      11.120101       4.477015       0.109184       1.199783 0.97369896E+01  0.10224155E+03                                 1.977587                            1.903470      -1.595971       2.104671                    0.990515       4.313711      13.252066       0.418027       1.395400      -0.681282       0.008229      -0.022368       0.029523       0.037943       0.001775       0.005140      -0.005163       0.006056       0.007881      -0.008754       0.000758       0.007996              2.050694       1.657489       0.074867      -0.086383       2.258780      -0.524283       2.235813          -0.000206
           31              H       3.710800       0.251338       4.860572       0.110726       1.157431 0.98158177E+01  0.10119978E+03                                 1.825107                            1.834652      -0.832598       2.479423                    0.997237       3.577030      10.189512       0.461999       1.285915      -0.709617       0.033627      -0.001931       0.015515       0.037085       0.002587       0.006492      -0.001647      -0.005203       0.005027      -0.008753       0.002655       0.006098              1.820448       1.964922       0.006039       0.194116       1.673114      -0.009388       1.823308           0.000219
           32              H       3.556560       2.265867       3.984103       0.122283       1.018705 0.78674279E+01  0.78454609E+02                                 1.794013                            1.729776      -1.449534       2.191408                    0.990652       3.992229      12.017858       0.430668       1.426192      -0.676435       0.018578       0.026679       0.027210       0.042394       0.003167       0.005939       0.005762      -0.005562       0.000689      -0.007622      -0.002723       0.010346              1.862328       1.672722       0.351089       0.119443       2.148978       0.372511       1.765284          -0.000243
           33              H       4.993974       0.797391       3.115793       0.122766       1.146114 0.96947662E+01  0.10009444E+03                                 1.840757                            1.843256      -1.017500       2.400122                    0.995241       3.646147      10.548711       0.451407       1.314211      -0.702577       0.025282      -0.014074       0.028249       0.040439      -0.007606       0.003315       0.003884       0.009321      -0.006448      -0.010771       0.000685       0.010086              1.850063       1.942118       0.059855       0.162877       1.738417      -0.027375       1.869654           0.000058
           34              H      -0.462390      12.261966       1.302464       0.130473       1.134709 0.89563962E+01  0.91169685E+02                                 1.856774                            1.792452      -1.263822       2.286538                    0.992805       3.734469      10.927092       0.447297       1.345219      -0.694570       0.040455      -0.011845      -0.011205       0.043617      -0.008873       0.001863      -0.001669       0.016451      -0.004760      -0.011370      -0.001903       0.013273              1.914224       2.214030      -0.119928      -0.427479       1.693214       0.138412       1.835428          -0.000072
           35              H      -0.209572       1.079349       1.695814       0.455491       0.372275 0.20772455E+01  0.15391089E+02                                 1.066383                            1.007575      -1.390959       2.412718                    0.999076       2.360624       6.887073       0.451052       1.832730      -0.612935      -0.001508      -0.004354       0.007169       0.008522      -0.008396      -0.007580      -0.005530       0.007368      -0.012521      -0.014703       0.002552       0.012151              1.105832       1.170506       0.058223       0.329944       0.899585       0.093100       1.247404           0.000871
           36              H      10.556895       1.255413       0.842195       0.448415       0.387976 0.22561323E+01  0.17024210E+02                                 1.089777                            1.046388      -1.339626       2.442084                    0.999299       2.347157       6.856243       0.446017       1.819919      -0.615494      -0.007858       0.011259       0.001166       0.013779      -0.005101      -0.000224       0.005406      -0.019620       0.023518      -0.015029       0.002203       0.012826              1.119105       1.392141      -0.122760       0.216149       0.940657      -0.033820       1.024515           0.001119
           37              H      -1.275384       7.723852      11.496935       0.114255       1.136505 0.94878497E+01  0.96395690E+02                                 1.762920                            1.772210      -0.758389       2.516027                    0.998425       3.431713       9.511017       0.485649       1.241349      -0.720322      -0.031463      -0.001197       0.022548       0.038727      -0.004297      -0.000091       0.004312       0.020317      -0.001779      -0.012256       0.000850       0.011406              1.755471       1.911118      -0.017296      -0.215524       1.655572       0.028850       1.699722           0.000089
           38              H       0.579318       8.017292      12.637815       0.109213       1.199670 0.97358848E+01  0.10222741E+03                                 1.977496                            1.903389      -1.595960       2.104695                    0.990515       4.313517      13.251457       0.418026       1.395440      -0.681275      -0.008235       0.022373       0.029526       0.037949       0.001776      -0.005139       0.005168       0.006060       0.007863      -0.008759       0.000764       0.007995              2.050596       1.657427       0.074862       0.086376       2.258668       0.524235       2.235693          -0.000208
           39              H      -0.480337       6.127793      13.021372       0.110743       1.157388 0.98153838E+01  0.10119466E+03                                 1.825103                            1.834646      -0.832634       2.479426                    0.997236       3.576959      10.189433       0.461985       1.285963      -0.709607      -0.033632       0.001931       0.015519       0.037090       0.002586      -0.006492       0.001646      -0.005201       0.005011      -0.008751       0.002656       0.006095              1.820445       1.964923       0.006038      -0.194123       1.673109       0.009388       1.823302           0.000210
           40              H      -0.326096       4.113264      12.144903       0.122296       1.018722 0.78675812E+01  0.78456491E+02                                 1.794028                            1.729789      -1.449561       2.191397                    0.990652       3.992221      12.017847       0.430668       1.426186      -0.676436      -0.018580      -0.026673       0.027210       0.042391       0.003164      -0.005939      -0.005760      -0.005554       0.000680      -0.007621      -0.002721       0.010341              1.862343       1.672735       0.351091      -0.119445       2.148996      -0.372514       1.765298          -0.000244
           41              H      -1.763511       5.581740      11.276593       0.122788       1.145976 0.96932451E+01  0.10007493E+03                                 1.840623                            1.843124      -1.017436       2.400172                    0.995242       3.645903      10.547843       0.451418       1.314230      -0.702573      -0.025288       0.014070       0.028252       0.040442      -0.007606      -0.003317      -0.003884       0.009322      -0.006447      -0.010773       0.000686       0.010086              1.849927       1.941971       0.059845      -0.162861       1.738294       0.027372       1.869517           0.000055
           42              H      -1.661319       6.875427       9.463264       0.130528       1.134561 0.89549456E+01  0.91151615E+02                                 1.856647                            1.792334      -1.263851       2.286554                    0.992806       3.734210      10.926288       0.447299       1.345261      -0.694562      -0.040463       0.011847      -0.011199       0.043623      -0.008876      -0.001866       0.001669       0.016455      -0.004756      -0.011374      -0.001903       0.013277              1.914089       2.213865      -0.119917       0.427437       1.693101      -0.138397       1.835302          -0.000056
           43              H       3.440035       5.299782       9.856614       0.455552       0.372026 0.20755349E+01  0.15375326E+02                                 1.065963                            1.007212      -1.390009       2.413268                    0.999083       2.359721       6.883863       0.451096       1.832917      -0.612916       0.001525       0.004354       0.007166       0.008523      -0.008370       0.007616       0.005543       0.007409      -0.012473      -0.014721       0.002571       0.012151              1.105378       1.170040       0.058157      -0.329708       0.899277      -0.093003       1.246817           0.000897
           44              H       4.488669       5.123718       9.002995       0.448394       0.388223 0.22580775E+01  0.17043011E+02                                 1.090315                            1.046895      -1.341033       2.441326                    0.999288       2.348347       6.861143       0.445861       1.820116      -0.615461       0.007878      -0.011226       0.001204       0.013767      -0.005135       0.000189      -0.005474      -0.019586       0.023472      -0.015028       0.002148       0.012880              1.119665       1.392883      -0.122817      -0.216294       0.941089       0.033830       1.025024           0.001116
           45              C      10.624187       1.213311      13.161738       0.672413      20.139938 0.24739332E+03  0.51702680E+04                                 7.130816                            5.824681      -0.341886       1.954105                    0.999424      22.625640      66.160368       0.569893       0.514266      -0.986332       0.052803       0.012207       0.026943       0.060524      -0.024534      -0.014377      -0.011952      -0.138156      -0.145107      -0.065211      -0.032882       0.098093              7.912468       8.523561       1.423663       0.064957       4.878765      -0.769026      10.335077          -0.002683
           46              C       4.532732      11.941733      10.795106       0.648379      22.174462 0.24420369E+03  0.50597199E+04                                 7.429436                            5.674221      -0.354388       1.952517                    0.998759      22.232373      63.600088       0.597916       0.494415      -1.001473       0.032610       0.008532      -0.049742       0.060087      -0.009996       0.082816      -0.023321       0.121636       0.016248      -0.074585      -0.046677       0.121262              8.517213       5.995377       0.994077      -3.024777      10.744416       0.024800       8.811845          -0.003357
           47              C       4.571012      10.631460      13.502860       0.663052      19.889371 0.25140822E+03  0.52639148E+04                                 7.018700                            5.840945      -0.338943       1.957150                    0.999165      22.530289      65.476241       0.574855       0.508883      -0.991081       0.047419      -0.038837       0.014000       0.062871      -0.021292      -0.024936       0.056780      -0.051804       0.201250      -0.067313      -0.036678       0.103991              7.618495       8.490998       1.541132       0.735679       9.194925      -1.486328       5.169560          -0.001838
           48              C       1.431058      10.602116      14.632314       0.658674      23.531145 0.24151485E+03  0.49737153E+04                                 7.671697                            5.599747      -0.201521       2.003817                    0.999340      21.816780      61.554008       0.610864       0.486883      -1.008651      -0.024930      -0.033637       0.036249       0.055380      -0.007784       0.080917       0.016907       0.036232       0.229003      -0.077257      -0.045726       0.122984              9.190252       9.414579       0.344589      -4.068914      10.739462       0.714744       7.416715           0.001669
           49              C       8.755964       0.090584      15.776459       0.683522      19.087722 0.24119646E+03  0.49868357E+04                                 6.823171                            5.705411      -0.197038       2.017904                    0.999211      21.739920      62.324489       0.585353       0.506097      -0.994668       0.029283      -0.007193       0.051148       0.059374       0.056374      -0.071021      -0.022616       0.043276      -0.026159      -0.073044      -0.035985       0.109029              7.400077       7.104913      -1.669907       1.844859       7.348771       1.290387       7.746548          -0.003293
           50              C       8.200226       2.777474      14.034944       0.625382      22.984680 0.25694972E+03  0.53717152E+04                                 7.516010                            5.768287      -0.337228       1.951337                    0.998771      22.420670      63.640024       0.603343       0.485598      -1.009779      -0.023664       0.047214       0.027319       0.059460      -0.029262       0.053497      -0.006142       0.159028      -0.104261      -0.068033      -0.052660       0.120693              8.540949       6.054841       0.490349      -3.263107       9.915287      -0.076098       9.652721          -0.002593
           51              C       8.106551       1.339618      13.556721      -0.144571      29.794341 0.48221038E+03  0.11660283E+05                                 8.489116                            7.358805      -0.378818       1.876239                    0.997746      29.460392      86.523963       0.601484       0.421123      -1.058845       0.033181      -0.086345       0.005681       0.092676      -0.016996      -0.025796      -0.027545       0.047444       0.017045      -0.053021       0.012673       0.040348              9.335872       7.754340       0.264819      -1.911483      11.689108      -0.150862       8.564169           0.002887
           52              C       9.242714       0.988765      12.574161      -0.171057      29.951071 0.48685926E+03  0.11873757E+05                                 8.763722                            7.603891      -0.568742       1.813485                    0.996715      30.508675      91.812185       0.563926       0.445348      -1.037742      -0.068249      -0.063805       0.020529       0.095658      -0.000470      -0.028789      -0.001164      -0.036649       0.048522      -0.040944       0.010222       0.030722              9.698509       9.760410       1.305662      -0.658238      10.193345       1.129568       9.141772           0.002687
           53              C       3.604604      12.362756      11.921297      -0.141946      30.644699 0.48241009E+03  0.11700333E+05                                 8.735273                            7.404493      -0.414562       1.865062                    0.997681      29.724182      88.265791       0.592541       0.426192      -1.052614      -0.004577       0.011162       0.087018       0.087851       0.021677       0.022372      -0.005662      -0.072742       0.008255      -0.053227       0.012254       0.040973              9.849403       7.555668       1.016700      -2.299931      11.024320       0.511971      10.968219           0.005201
           54              C       3.289274      11.208133      12.885903      -0.168705      29.274925 0.48121379E+03  0.11701791E+05                                 8.757325                            7.680895      -0.560729       1.819166                    0.996361      30.346118      91.186694       0.547867       0.459745      -1.029531      -0.047902       0.087206      -0.001138       0.099503       0.014771      -0.030085       0.007813      -0.036974       0.018791      -0.045403       0.019623       0.025779              9.663108      10.000700       0.461234      -1.573113       9.658741      -0.718970       9.329883           0.004973
           55              C       2.158958      11.680189      13.840717      -0.149427      32.268306 0.49091658E+03  0.11961309E+05                                 9.071062                            7.490560      -0.489494       1.846152                    0.996185      29.813993      88.796432       0.586520       0.428600      -1.050912       0.081403       0.043808      -0.010711       0.093060      -0.011223      -0.003719       0.035923       0.001845      -0.012406      -0.038126       0.000255       0.037871             10.528069      10.556310       3.091098      -2.675000      11.573131       0.479898       9.454767           0.004429
           56              C       7.781195       0.239855      14.619257      -0.166137      30.710663 0.49741258E+03  0.12140197E+05                                 8.714866                            7.518087      -0.470610       1.855353                    0.995412      29.719094      88.130942       0.588936       0.426117      -1.054111       0.009783      -0.007189      -0.098053       0.098802      -0.005471      -0.030021       0.007691      -0.029977      -0.022839      -0.039501       0.010357       0.029143              9.684468       8.382119       1.283704       0.456361      10.273457       0.203925      10.397828           0.001785
           57              C       4.421377       5.165820       5.000938       0.672470      20.136247 0.24733601E+03  0.51688023E+04                                 7.129919                            5.823961      -0.341156       1.954350                    0.999426      22.624849      66.157654       0.569932       0.514258      -0.986330      -0.052765      -0.012210       0.026941       0.060490      -0.024566       0.014372       0.011974      -0.138246      -0.145074      -0.065236      -0.032907       0.098143              7.911431       8.522417       1.423537      -0.064686       4.878307       0.768971      10.333570          -0.002409
           58              C       5.158659       7.195660       2.634306       0.648363      22.173748 0.24419566E+03  0.50595059E+04                                 7.429260                            5.674114      -0.354366       1.952530                    0.998759      22.231878      63.598124       0.597925       0.494413      -1.001475      -0.032617      -0.008547      -0.049730       0.060083      -0.009976      -0.082828       0.023307       0.121630       0.016225      -0.074582      -0.046684       0.121266              8.516993       5.995229       0.994090       3.024648      10.744224      -0.024817       8.811526          -0.003337
           59              C       5.120379       8.505933       5.342060       0.663091      19.888983 0.25140279E+03  0.52637965E+04                                 7.018726                            5.840974      -0.339429       1.957002                    0.999164      22.530300      65.477212       0.574838       0.508899      -0.991069      -0.047423       0.038821       0.014012       0.062867      -0.021294       0.024975      -0.056789      -0.051832       0.201285      -0.067335      -0.036686       0.104021              7.618519       8.490865       1.541172      -0.735563       9.195117       1.486385       5.169574          -0.001782
           60              C      -3.554767       8.535277       6.471514       0.658657      23.531757 0.24152298E+03  0.49739213E+04                                 7.671781                            5.599812      -0.201503       2.003814                    0.999340      21.817136      61.555121       0.610866       0.486878      -1.008655       0.024933       0.033629       0.036244       0.055373      -0.007792      -0.080908      -0.016915       0.036214       0.229009      -0.077264      -0.045712       0.122976              9.190340       9.414562       0.344624       4.068882      10.739696      -0.714799       7.416763           0.001644
           61              C       6.289599       6.288547       7.615659       0.683574      19.085366 0.24116298E+03  0.49859839E+04                                 6.822572                            5.704966      -0.196042       2.018251                    0.999214      21.739024      62.321463       0.585382       0.506089      -0.994670      -0.029271       0.007177       0.051139       0.059359       0.056367       0.071021       0.022587       0.043239      -0.026135      -0.073059      -0.035945       0.109004              7.399393       7.104202      -1.669594      -1.844596       7.348121      -1.290290       7.745856          -0.003167
           62              C       6.845337       3.601657       5.874144       0.625385      22.984190 0.25694739E+03  0.53716527E+04                                 7.515981                            5.768334      -0.337041       1.951409                    0.998772      22.420094      63.638235       0.603330       0.485610      -1.009773       0.023629      -0.047208       0.027334       0.059448      -0.029272      -0.053512       0.006139       0.159081      -0.104263      -0.068063      -0.052665       0.120728              8.540873       6.054834       0.490332       3.263047       9.915229       0.076126       9.652557          -0.002589
           63              C       6.939013       5.039513       5.395921      -0.144568      29.793458 0.48219864E+03  0.11659906E+05                                 8.488868                            7.358660      -0.378744       1.876268                    0.997746      29.459904      86.521645       0.601498       0.421117      -1.058851      -0.033204       0.086348       0.005691       0.092687      -0.016982       0.025766       0.027546       0.047449       0.017016      -0.053004       0.012683       0.040321              9.335553       7.754268       0.264845       1.911282      11.688520       0.150879       8.563871           0.002888
           64              C       5.802849       5.390366       4.413361      -0.170986      29.948976 0.48681374E+03  0.11872359E+05                                 8.763358                            7.603572      -0.568770       1.813504                    0.996714      30.506787      91.805116       0.563934       0.445352      -1.037741       0.068211       0.063798       0.020543       0.095630      -0.000470       0.028807       0.001157      -0.036655       0.048545      -0.040962       0.010221       0.030741              9.698118       9.760101       1.305744       0.658011      10.192724      -1.129517       9.141528           0.002693
           65              C       6.086787       6.774637       3.760497      -0.141954      30.644007 0.48239991E+03  0.11700023E+05                                 8.735160                            7.404435      -0.414526       1.865079                    0.997681      29.723783      88.264333       0.592541       0.426195      -1.052613       0.004558      -0.011153       0.087018       0.087848       0.021694      -0.022376       0.005663      -0.072714       0.008242      -0.053226       0.012254       0.040972              9.849249       7.555594       1.016801       2.299849      11.024110      -0.511889      10.968044           0.005211
           66              C       6.402116       7.929260       4.725103      -0.168752      29.275178 0.48122237E+03  0.11702038E+05                                 8.757314                            7.680919      -0.560687       1.819178                    0.996360      30.346205      91.186763       0.547871       0.459739      -1.029535       0.047903      -0.087216      -0.001142       0.099512       0.014769       0.030082      -0.007831      -0.036968       0.018824      -0.045403       0.019628       0.025775              9.663066      10.000561       0.461278       1.573097       9.658765       0.718981       9.329872           0.004948
           67              C       7.532432       7.457204       5.679917      -0.149412      32.267652 0.49090622E+03  0.11960982E+05                                 9.070914                            7.490462      -0.489482       1.846161                    0.996185      29.813590      88.794705       0.586527       0.428598      -1.050914      -0.081413      -0.043815      -0.010710       0.093073      -0.011210       0.003712      -0.035917       0.001860      -0.012383      -0.038121       0.000266       0.037855             10.527884      10.556063       3.091044       2.674840      11.572955      -0.479947       9.454632           0.004440
           68              C       7.264369       6.139276       6.458457      -0.166118      30.710003 0.49740006E+03  0.12139828E+05                                 8.714793                            7.518026      -0.470610       1.855356                    0.995412      29.718832      88.130244       0.588934       0.426121      -1.054107      -0.009805       0.007200      -0.098060       0.098812      -0.005470       0.030023      -0.007698      -0.029944      -0.022875      -0.039497       0.010351       0.029146              9.684398       8.382154       1.283679      -0.456392      10.273322      -0.203984      10.397719           0.001788
           69              C      -4.163260      11.544951       3.159862       0.672398      20.138860 0.24737792E+03  0.51698113E+04                                 7.130254                            5.824269      -0.340986       1.954401                    0.999426      22.624252      66.153172       0.569953       0.514225      -0.986362      -0.052816      -0.012200      -0.026929       0.060527      -0.024560      -0.014363      -0.011971      -0.138167      -0.145165      -0.065215      -0.032903       0.098119              7.911803       8.522829       1.423563       0.064887       4.878455      -0.768948      10.334124          -0.002592
           70              C       1.928195       0.816529       5.526494       0.648323      22.174321 0.24420408E+03  0.50596932E+04                                 7.429236                            5.674117      -0.354237       1.952561                    0.998760      22.231815      63.596760       0.597943       0.494396      -1.001490      -0.032610      -0.008519       0.049746       0.060089      -0.009970       0.082804      -0.023328       0.121629       0.016254      -0.074596      -0.046648       0.121245              8.516940       5.995187       0.994040      -3.024686      10.744024       0.024738       8.811609          -0.003369
           71              C       1.889915       2.126802       2.818740       0.663092      19.889323 0.25140647E+03  0.52639298E+04                                 7.018936                            5.841091      -0.339872       1.956849                    0.999163      22.531246      65.481821       0.574817       0.508912      -0.991056      -0.047409       0.038827      -0.014012       0.062861      -0.021287      -0.024982       0.056801      -0.051809       0.201303      -0.067325      -0.036708       0.104033              7.618793       8.491253       1.541307       0.735672       9.195454      -1.486305       5.169672          -0.001800
           72              C       5.029869       2.156146       1.689286       0.658625      23.532097 0.24152773E+03  0.49740278E+04                                 7.671800                            5.599832      -0.201346       2.003865                    0.999340      21.817030      61.554233       0.610873       0.486871      -1.008661       0.024923       0.033627      -0.036241       0.055366      -0.007783       0.080895       0.016928       0.036185       0.228971      -0.077254      -0.045701       0.122956              9.190368       9.414579       0.344577      -4.068902      10.739762       0.714852       7.416763           0.001596
           73              C      -2.295037      12.667678       0.545141       0.683499      19.086788 0.24118214E+03  0.49864789E+04                                 6.822946                            5.705228      -0.196304       2.018158                    0.999212      21.739752      62.324161       0.585363       0.506095      -0.994667      -0.029301       0.007165      -0.051139       0.059373       0.056367      -0.070994      -0.022596       0.043287      -0.026183      -0.073027      -0.035970       0.108997              7.399830       7.104643      -1.669803       1.844767       7.348545       1.290377       7.746302          -0.003299
           74              C      -1.739299       9.980788       2.286656       0.625360      22.984245 0.25694499E+03  0.53715901E+04                                 7.515951                            5.768261      -0.337103       1.951383                    0.998772      22.420250      63.638616       0.603340       0.485603      -1.009777       0.023651      -0.047214      -0.027330       0.059460      -0.029258       0.053502      -0.006137       0.159043      -0.104247      -0.068043      -0.052657       0.120699              8.540880       6.054798       0.490379      -3.263070       9.915234      -0.076135       9.652608          -0.002589
           75              C      -1.645624      11.418644       2.764879      -0.144569      29.793767 0.48220213E+03  0.11660040E+05                                 8.489015                            7.358750      -0.378828       1.876239                    0.997746      29.460207      86.523414       0.601485       0.421124      -1.058844      -0.033190       0.086349      -0.005681       0.092682      -0.016993      -0.025793      -0.027542       0.047440       0.017036      -0.053015       0.012671       0.040344              9.335742       7.754222       0.264802      -1.911389      11.688920      -0.150862       8.564083           0.002894
           76              C      -2.781787      11.769497       3.747439      -0.171081      29.951293 0.48686517E+03  0.11873938E+05                                 8.763775                            7.603950      -0.568737       1.813486                    0.996715      30.508827      91.812816       0.563922       0.445350      -1.037741       0.068250       0.063802      -0.020545       0.095660      -0.000465      -0.028794      -0.001172      -0.036676       0.048483      -0.040956       0.010241       0.030715              9.698557       9.760321       1.305697      -0.658205      10.193512       1.129537       9.141837           0.002674
           77              C       2.856323       0.395506       4.400303      -0.141969      30.644829 0.48241645E+03  0.11700549E+05                                 8.735371                            7.404609      -0.414648       1.865028                    0.997681      29.724552      88.267699       0.592528       0.426200      -1.052607       0.004574      -0.011144      -0.087028       0.087858       0.021680       0.022369      -0.005639      -0.072743       0.008240      -0.053221       0.012244       0.040977              9.849473       7.555635       1.016676      -2.299838      11.024524       0.511970      10.968260           0.005220
           78              C       3.171653       1.550129       3.435697      -0.168738      29.275054 0.48121902E+03  0.11701925E+05                                 8.757266                            7.680873      -0.560683       1.819184                    0.996360      30.345982      91.185674       0.547876       0.459737      -1.029537       0.047909      -0.087211       0.001154       0.099510       0.014758      -0.030103       0.007826      -0.037023       0.018805      -0.045431       0.019648       0.025783              9.663003      10.000527       0.461139      -1.572989       9.658791      -0.719002       9.329690           0.004936
           79              C       4.301969       1.078073       2.480883      -0.149406      32.267592 0.49090797E+03  0.11961025E+05                                 9.070851                            7.490443      -0.489477       1.846157                    0.996186      29.813646      88.794611       0.586532       0.428594      -1.050917      -0.081410      -0.043816       0.010701       0.093070      -0.011220      -0.003723       0.035909       0.001853      -0.012363      -0.038110       0.000251       0.037859             10.527767      10.555932       3.090940      -2.674748      11.572889       0.479977       9.454479           0.004462
           80              C      -1.320268      12.518407       1.702343      -0.166127      30.710461 0.49740819E+03  0.12140075E+05                                 8.714877                            7.518092      -0.470624       1.855349                    0.995412      29.719009      88.130915       0.588930       0.426122      -1.054107      -0.009793       0.007194       0.098059       0.098809      -0.005471      -0.030025       0.007705      -0.029982      -0.022850      -0.039508       0.010351       0.029157              9.684493       8.382102       1.283641       0.456438      10.273481       0.203972      10.397898           0.001793
           81              C       2.039550       7.592442      11.320662       0.672479      20.138641 0.24737508E+03  0.51697592E+04                                 7.130310                            5.824303      -0.341509       1.954235                    0.999425      22.624374      66.154495       0.569939       0.514237      -0.986352       0.052825       0.012176      -0.026946       0.060537      -0.024557       0.014383       0.011937      -0.138147      -0.145087      -0.065215      -0.032876       0.098090              7.911878       8.522964       1.423610      -0.064874       4.878509       0.768976      10.334163          -0.002305
           82              C       1.302268       5.562602      13.687294       0.648237      22.175737 0.24422444E+03  0.50601727E+04                                 7.429358                            5.674235      -0.353862       1.952673                    0.998761      22.231911      63.595439       0.597961       0.494375      -1.001510       0.032607       0.008524       0.049735       0.060079      -0.009965      -0.082769       0.023317       0.121630       0.016303      -0.074583      -0.046627       0.121210              8.517061       5.995251       0.994018       3.024736      10.744207      -0.024773       8.811726          -0.003365
           83              C       1.340548       4.252329      10.979540       0.663072      19.888413 0.25139138E+03  0.52634945E+04                                 7.018597                            5.840830      -0.338602       1.957266                    0.999167      22.529844      65.475361       0.574847       0.508897      -0.991071       0.047421      -0.038841      -0.013963       0.062868      -0.021294       0.024979      -0.056804      -0.051781       0.201365      -0.067327      -0.036718       0.104046              7.618409       8.490860       1.541167      -0.735605       9.194934       1.486286       5.169433          -0.001801
           84              C      -1.799406       4.222985       9.850086       0.658606      23.532023 0.24152641E+03  0.49739915E+04                                 7.671768                            5.599805      -0.201191       2.003916                    0.999341      21.816989      61.553964       0.610876       0.486869      -1.008663      -0.024933      -0.033619      -0.036234       0.055361      -0.007777      -0.080907      -0.016915       0.036200       0.228971      -0.077249      -0.045717       0.122967              9.190335       9.414592       0.344503       4.068904      10.739664      -0.714866       7.416750           0.001610
           85              C       0.171328       6.469715       8.705941       0.683686      19.086894 0.24118470E+03  0.49865740E+04                                 6.823162                            5.705415      -0.197944       2.017607                    0.999209      21.739934      62.326131       0.585326       0.506123      -0.994648       0.029274      -0.007251      -0.051143       0.059373       0.056399       0.071079       0.022646       0.043187      -0.026159      -0.073100      -0.035986       0.109085              7.400041       7.104777      -1.669856      -1.844732       7.348804      -1.290461       7.746542          -0.003196
           86              C      -0.384410       9.156605      10.447456       0.625364      22.984716 0.25695119E+03  0.53717300E+04                                 7.515917                            5.768238      -0.337059       1.951394                    0.998772      22.420421      63.638305       0.603359       0.485587      -1.009789      -0.023672       0.047210      -0.027317       0.059458      -0.029269      -0.053497       0.006138       0.159013      -0.104249      -0.068033      -0.052654       0.120687              8.540837       6.054777       0.490369       3.263068       9.915164       0.076113       9.652570          -0.002581
           87              C      -0.478086       7.718749      10.925679      -0.144560      29.793590 0.48219725E+03  0.11659883E+05                                 8.488976                            7.358715      -0.378785       1.876257                    0.997746      29.459869      86.522036       0.601487       0.421124      -1.058845       0.033183      -0.086345      -0.005681       0.092676      -0.016992       0.025794       0.027558       0.047438       0.017073      -0.053029       0.012682       0.040347              9.335694       7.754191       0.264800       1.911419      11.688869       0.150893       8.564021           0.002879
           88              C       0.658078       7.367896      11.908239      -0.171154      29.953003 0.48690057E+03  0.11875015E+05                                 8.764091                            7.604212      -0.568658       1.813495                    0.996716      30.509913      91.816846       0.563914       0.445348      -1.037743      -0.068266      -0.063797      -0.020537       0.095666      -0.000472       0.028787       0.001169      -0.036668       0.048455      -0.040945       0.010242       0.030703              9.698919       9.760853       1.305862       0.658310      10.193901      -1.129577       9.142002           0.002668
           89              C       0.374140       5.983625      12.561103      -0.141914      30.643810 0.48239840E+03  0.11699983E+05                                 8.735119                            7.404433      -0.414649       1.865038                    0.997681      29.723794      88.264485       0.592540       0.426196      -1.052612      -0.004573       0.011135      -0.087021       0.087850       0.021668      -0.022368       0.005633      -0.072744       0.008185      -0.053209       0.012228       0.040981              9.849150       7.555437       1.016708       2.299638      11.024255      -0.511920      10.967757           0.005240
           90              C       0.058811       4.829002      11.596497      -0.168741      29.275047 0.48121937E+03  0.11701937E+05                                 8.757283                            7.680894      -0.560705       1.819180                    0.996360      30.345797      91.185160       0.547873       0.459739      -1.029536      -0.047904       0.087206       0.001155       0.099504       0.014747       0.030104      -0.007815      -0.036984       0.018810      -0.045413       0.019621       0.025792              9.663019      10.000457       0.461161       1.572974       9.658894       0.719045       9.329705           0.004947
           91              C      -1.071505       5.301058      10.641683      -0.149408      32.267498 0.49090560E+03  0.11960936E+05                                 9.070832                            7.490432      -0.489438       1.846178                    0.996185      29.813229      88.792842       0.586532       0.428595      -1.050918       0.081402       0.043811       0.010704       0.093061      -0.011223       0.003710      -0.035923       0.001867      -0.012363      -0.038129       0.000265       0.037864             10.527741      10.555909       3.090969       2.674780      11.572870      -0.479933       9.454443           0.004461
           92              C      -0.803442       6.618986       9.863143      -0.166124      30.710121 0.49740254E+03  0.12139867E+05                                 8.714727                            7.517990      -0.470566       1.855376                    0.995411      29.718462      88.128199       0.588943       0.426115      -1.054114       0.009782      -0.007192       0.098064       0.098813      -0.005485       0.030006      -0.007685      -0.029972      -0.022868      -0.039486       0.010346       0.029140              9.684297       8.381920       1.283621      -0.456357      10.273313      -0.203873      10.397657           0.001821
           93              O      10.410892       0.054861      10.045945      -0.604669      43.713365 0.62479089E+03  0.15679514E+05                                 9.990714                            7.841191       0.079880       2.039040                    0.997065      29.796262      81.456820       0.661375       0.369029      -1.125042      -0.066895      -0.053125       0.015987       0.086907       0.018076       0.045404      -0.040009      -0.001445      -0.064152      -0.075291       0.028650       0.046641             11.560962       8.516640       4.807848      -3.120899      15.508736      -3.685525      10.657511           0.083331
           94              O       4.633868      10.732250      10.558443      -0.535755      33.515264 0.50465852E+03  0.11962399E+05                                 8.273437                            6.977201       0.529403       2.207042                    0.998427      27.789528      72.954957       0.714314       0.361740      -1.134823       0.007326       0.033749       0.037362       0.050878      -0.008827       0.079172      -0.040577      -0.002928      -0.162434      -0.109613       0.020423       0.089190              9.219739       5.418438       0.050207      -0.879103      14.563338       3.188983       7.677441           0.042352
           95              O       5.618452      11.285959      13.339644      -0.539358      30.224258 0.48555473E+03  0.11393198E+05                                 7.751797                            6.868154       0.337380       2.185538                    0.994798      26.743913      69.736857       0.716515       0.364312      -1.133397      -0.021977      -0.001104      -0.025009       0.033311       0.071311      -0.023519       0.044163      -0.018200       0.094260      -0.104029       0.034826       0.069203              8.369178      10.706591       3.317359       1.281532       7.870945       0.134556       6.529999           0.013276
           96              O       4.550117       9.495974      14.056162      -0.613672      40.063989 0.61305086E+03  0.15324847E+05                                 9.405018                            7.764548       0.074226       2.038905                    0.997129      29.795823      81.517725       0.664415       0.368780      -1.124297       0.018365       0.049906      -0.037901       0.065302       0.014082      -0.038002       0.018924      -0.086917       0.072309      -0.074601       0.025013       0.049587             10.455831       8.110408       3.107722       0.392035      16.455121      -1.780946       6.801964           0.061812
           97              O       1.656898       9.393908      14.444616      -0.579495      41.891702 0.60952239E+03  0.15164941E+05                                 9.652304                            7.727403       0.205444       2.094154                    0.997929      28.827334      77.845284       0.670110       0.367374      -1.129061      -0.008528       0.033656      -0.013004       0.037075      -0.019750       0.057347       0.027504      -0.064564       0.102329      -0.087481       0.019038       0.068443             11.154515       7.570889      -2.155804      -1.501128      18.103017       4.175172       7.789638           0.048385
           98              O       0.471657      11.010380      15.358626      -0.541595      39.728281 0.51367604E+03  0.12152291E+05                                 9.184341                            6.901686       0.697150       2.279922                    0.998677      26.945979      69.211484       0.744535       0.347738      -1.153423       0.047910       0.011119       0.029486       0.057345      -0.022362      -0.003686       0.017097       0.078491       0.070930      -0.059920       0.021442       0.038478             11.380836      16.337408      -1.550476      -7.824792       6.935044       1.845708      10.870056           0.047596
           99              O       4.101098      11.810323      15.856434      -0.532246      33.860874 0.55069753E+03  0.13347012E+05                                 8.383573                            7.347658       0.131786       2.105185                    0.995342      27.451411      72.966452       0.687415       0.367634      -1.129800      -0.022874       0.012513      -0.036249       0.044652       0.001494      -0.038915      -0.003209       0.016663      -0.137569      -0.062155       0.014464       0.047690              9.168932      10.820876      -3.071015       2.694744       9.215353      -0.335880       7.470568           0.031657
          100              O       8.777753       1.001524       0.349282      -0.609696      36.158819 0.58239596E+03  0.14292502E+05                                 8.629022                            7.449838       0.243958       2.111173                    0.998185      28.591954      76.096527       0.698409       0.357360      -1.139558      -0.015823      -0.040382      -0.030399       0.052964       0.031315      -0.031564       0.018006       0.014356      -0.042517      -0.054619       0.011003       0.043616              9.352792       8.976351      -2.185398      -0.507090       9.709283       3.836381       9.372743           0.041327
          101              O       7.629895       3.125774      15.107273      -0.570275      38.219074 0.56143989E+03  0.13705636E+05                                 9.045919                            7.372351       0.225927       2.094707                    0.997736      28.926896      77.764107       0.691147       0.363028      -1.130689      -0.023214      -0.017648      -0.088366       0.093053      -0.024789      -0.000358      -0.015699       0.111900       0.098297      -0.079698       0.034113       0.045585             10.148081       8.056661      -1.266826      -5.015965       7.041362       1.409017      15.346220           0.082924
          102              O       8.738762       3.602933      13.261300      -0.533143      32.070463 0.46741271E+03  0.10845573E+05                                 7.987125                            6.660260       0.788055       2.305474                    0.997624      27.132074      69.974116       0.741722       0.355888      -1.141940       0.011161      -0.022604       0.011628       0.027762       0.019685      -0.018004      -0.076321       0.169159      -0.011179      -0.129418       0.030962       0.098456              9.033325       7.170460       2.661486      -3.088521      10.489568      -4.329566       9.439947           0.030795
          103              O      10.755717       1.344721      14.397283      -0.557083      38.837490 0.60298302E+03  0.14965760E+05                                 9.255218                            7.719608      -0.009564       2.051368                    0.993914      28.149139      75.986422       0.665880       0.370610      -1.126294      -0.030731      -0.009975      -0.036985       0.049110      -0.029380       0.004793      -0.014030      -0.077320       0.085552      -0.062816       0.016303       0.046513             10.490928       9.185257      -0.059110       3.751625       6.053112      -1.193093      16.234414           0.031524
          104              O      -0.215138       1.345997      12.353819      -0.585522      37.470163 0.59251043E+03  0.14641478E+05                                 8.927746                            7.583867       0.245983       2.105318                    0.997694      28.947348      77.968486       0.680927       0.364013      -1.131369      -0.013833      -0.003787       0.022741       0.026886      -0.011179      -0.062925      -0.007694      -0.080196      -0.098912      -0.092567       0.034435       0.058131              9.955706       9.451236       2.489120      -4.068144       7.799946      -3.317990      12.615937           0.062788
          105              O      -4.806773      11.949388      15.356993      -0.859758      34.892265 0.68514458E+03  0.17778597E+05                                 8.804552                            8.315317      -0.581087       1.817741                    0.998389      32.040776      92.139189       0.623712       0.378448      -1.106438      -0.018923       0.053872       0.018401       0.059991      -0.048886      -0.006038       0.010492       0.030145       0.068899      -0.062919       0.017672       0.045247              9.272580      11.148265      -0.242411       3.277973       6.957947       0.362518       9.711527           0.043536
          106              O       4.634672       6.324270       1.885145      -0.604723      43.717220 0.62486006E+03  0.15681757E+05                                 9.991528                            7.841811       0.079525       2.038938                    0.997062      29.797021      81.461456       0.661322       0.369047      -1.125024       0.066915       0.053106       0.016024       0.086918       0.018138      -0.045468       0.040069      -0.001389      -0.064151      -0.075404       0.028705       0.046700             11.561940       8.517308       4.808348       3.121095      15.510209       3.685701      10.658303           0.083270
          107              O       5.057522       8.405143       2.397643      -0.535713      33.511326 0.50458361E+03  0.11960171E+05                                 8.272842                            6.976721       0.529480       2.207107                    0.998426      27.787453      72.947980       0.714334       0.361744      -1.134820      -0.007293      -0.033706       0.037331       0.050822      -0.008779      -0.079218       0.040518      -0.002842      -0.162578      -0.109659       0.020477       0.089182              9.219059       5.418065       0.050280       0.878969      14.562341      -3.188678       7.676773           0.042388
          108              O       4.072938       7.851434       5.178844      -0.539418      30.225268 0.48558277E+03  0.11394031E+05                                 7.751955                            6.868368       0.337173       2.185462                    0.994797      26.744582      69.739348       0.716501       0.364313      -1.133395       0.022013       0.001080      -0.025022       0.033344       0.071334       0.023503      -0.044158      -0.018258       0.094214      -0.104036       0.034807       0.069229              8.369285      10.706568       3.317458      -1.281175       7.871373      -0.134413       6.529915           0.013261
          109              O       5.141273       9.641419       5.895362      -0.613694      40.066803 0.61309664E+03  0.15326277E+05                                 9.405398                            7.764784       0.074100       2.038840                    0.997130      29.797058      81.521861       0.664412       0.368775      -1.124301      -0.018318      -0.049863      -0.037936       0.065277       0.014031       0.038154      -0.018978      -0.087005       0.072293      -0.074730       0.025022       0.049708             10.456329       8.110657       3.107925      -0.391972      16.456147       1.781089       6.802182           0.061731
          110              O      -3.780608       9.743485       6.283816      -0.579268      41.888269 0.60945581E+03  0.15162955E+05                                 9.652116                            7.727243       0.203934       2.093730                    0.997924      28.825062      77.839731       0.670079       0.367399      -1.129036       0.008565      -0.033630      -0.012993       0.037056      -0.019743      -0.057259      -0.027478      -0.064637       0.102208      -0.087418       0.019072       0.068346             11.154314       7.570596      -2.155642       1.501002      18.102868      -4.175126       7.789477           0.048548
          111              O      -2.595366       8.127013       7.197826      -0.541616      39.729215 0.51369384E+03  0.12152809E+05                                 9.184443                            6.901788       0.697286       2.279956                    0.998677      26.946502      69.212943       0.744532       0.347736      -1.153425      -0.047905      -0.011140       0.029476       0.057339      -0.022383       0.003674      -0.017081       0.078514       0.070927      -0.059935       0.021456       0.038479             11.380908      16.337415      -1.550449       7.824802       6.935153      -1.845742      10.870156           0.047612
          112              O       5.590293       7.327070       7.695634      -0.532505      33.871377 0.55092501E+03  0.13354119E+05                                 8.385974                            7.349733       0.130273       2.104679                    0.995325      27.454956      72.984066       0.687229       0.367690      -1.129739       0.022876      -0.012418      -0.036473       0.044809       0.001463       0.038841       0.003082       0.016493      -0.137771      -0.062161       0.014587       0.047573              9.171625      10.823883      -3.071774      -2.695741       9.218076       0.335882       7.472916           0.031355
          113              O       6.267811       5.377607       8.510082      -0.609711      36.166385 0.58254051E+03  0.14297137E+05                                 8.630914                            7.451320       0.244905       2.111526                    0.998184      28.592770      76.105071       0.698251       0.357414      -1.139499       0.015844       0.040356      -0.030431       0.052969       0.031269       0.031527      -0.018001       0.014316      -0.042427      -0.054559       0.011016       0.043543              9.354990       8.978802      -2.186175       0.507328       9.711425      -3.837321       9.374744           0.041267
          114              O       7.415668       3.253357       6.946473      -0.570192      38.214625 0.56137059E+03  0.13703490E+05                                 9.045156                            7.371854       0.226100       2.094786                    0.997736      28.925368      77.758124       0.691177       0.363024      -1.130695       0.023184       0.017637      -0.088360       0.093038      -0.024797       0.000365       0.015689       0.111897       0.098280      -0.079694       0.034109       0.045585             10.147120       8.055971      -1.266757       5.015328       7.040841      -1.408904      15.344548           0.083003
          115              O       6.306801       2.776198       5.100500      -0.532992      32.063861 0.46729968E+03  0.10842255E+05                                 7.985921                            6.659359       0.788196       2.305567                    0.997623      27.129618      69.964701       0.741791       0.355878      -1.141952      -0.011200       0.022624       0.011628       0.027794       0.019677       0.018000       0.076322       0.169168      -0.011170      -0.129422       0.030970       0.098452              9.031875       7.169392       2.660991       3.087886      10.487889       4.328773       9.438345           0.030852
          116              O       4.289846       5.034410       6.236483      -0.557751      38.877030 0.60374592E+03  0.14989752E+05                                 9.261995                            7.724961      -0.010472       2.050805                    0.993917      28.165228      76.047965       0.665574       0.370655      -1.126235       0.030855       0.009932      -0.036997       0.049187      -0.029474      -0.004657       0.014227      -0.077263       0.084786      -0.062722       0.016075       0.046647             10.498919       9.192294      -0.059031      -3.754768       6.057234       1.194520      16.247229           0.031113
          117              O       3.445602       5.033134       4.193019      -0.586024      37.487616 0.59283792E+03  0.14651644E+05                                 8.930433                            7.585877       0.245346       2.104961                    0.997699      28.955292      77.996261       0.680846       0.364005      -1.131371       0.013909       0.003726       0.022638       0.026830      -0.011206       0.063058       0.007787      -0.080160      -0.098855      -0.092701       0.034590       0.058110              9.958940       9.453809       2.490194       4.069812       7.802401       3.319486      12.620609           0.062399
          118              O       2.683063       7.188005       7.196193      -0.860069      34.891821 0.68513441E+03  0.17777785E+05                                 8.803604                            8.314559      -0.579334       1.818267                    0.998393      32.039641      92.126324       0.623836       0.378385      -1.106514       0.018887      -0.053661       0.018303       0.059760      -0.049284       0.005927      -0.009954       0.029359       0.070059      -0.063331       0.018264       0.045067              9.271494      11.146870      -0.242514      -3.277450       6.957191      -0.362394       9.710421           0.043570
          119              O      -3.949965      12.703401       6.275655      -0.604453      43.702328 0.62460610E+03  0.15673689E+05                                 9.989144                            7.840108       0.079876       2.039113                    0.997063      29.791919      81.441387       0.661412       0.369036      -1.125039       0.066823       0.053195      -0.015901       0.086878       0.018096       0.045285      -0.039929      -0.001567      -0.063830      -0.075125       0.028630       0.046495             11.559028       8.515324       4.806875      -3.120423      15.505821      -3.684974      10.655938           0.083482
          120              O       1.827059       2.026012       5.763157      -0.535753      33.511248 0.50459052E+03  0.11960383E+05                                 8.272807                            6.976784       0.529632       2.207171                    0.998423      27.787781      72.949112       0.714327       0.361745      -1.134818      -0.007266      -0.033711      -0.037395       0.050869      -0.008776       0.079236      -0.040578      -0.002986      -0.162714      -0.109737       0.020532       0.089204              9.218916       5.418094       0.050193      -0.879019      14.561830       3.188582       7.676825           0.042318
          121              O       0.842475       1.472303       2.981956      -0.539401      30.229337 0.48565564E+03  0.11396227E+05                                 7.752866                            6.869022       0.336809       2.185323                    0.994795      26.745766      69.745109       0.716442       0.364328      -1.133377       0.022000       0.001103       0.024977       0.033303       0.071345      -0.023495       0.044216      -0.018254       0.094212      -0.104067       0.034781       0.069286              8.370396      10.708108       3.318036       1.281687       7.872273       0.134592       6.530806           0.013315
          122              O       1.910810       3.262288       2.265438      -0.613819      40.075573 0.61325056E+03  0.15331166E+05                                 9.406935                            7.765868       0.073889       2.038718                    0.997132      29.799886      81.533736       0.664348       0.368785      -1.124287      -0.018265      -0.049895       0.038024       0.065337       0.014010      -0.038269       0.019117      -0.087025       0.072482      -0.074848       0.024945       0.049903             10.458221       8.112238       3.109010       0.392193      16.459332      -1.780984       6.803093           0.061689
          123              O       4.804029       3.364354       1.876984      -0.579093      41.882351 0.60934942E+03  0.15159668E+05                                 9.651372                            7.726679       0.203046       2.093511                    0.997919      28.822239      77.830824       0.670088       0.367410      -1.129026       0.008654      -0.033646       0.012980       0.037087      -0.019678       0.057137       0.027430      -0.064646       0.102133      -0.087278       0.019039       0.068240             11.153453       7.569988      -2.155447      -1.500897      18.101473       4.174808       7.788898           0.048743
          124              O       5.989270       1.747882       0.962974      -0.541552      39.724223 0.51362140E+03  0.12150642E+05                                 9.183624                            6.901254       0.697332       2.280002                    0.998677      26.944946      69.207179       0.744571       0.347732      -1.153432      -0.047886      -0.011165      -0.029483       0.057332      -0.022387      -0.003677       0.017082       0.078506       0.070893      -0.059928       0.021446       0.038483             11.379812      16.335754      -1.550310      -7.823937       6.934545       1.845560      10.869138           0.047602
          125              O       2.359829       0.947939       0.465166      -0.532318      33.868189 0.55084710E+03  0.13351661E+05                                 8.385080                            7.348918       0.131058       2.104916                    0.995341      27.454051      72.978376       0.687313       0.367661      -1.129770       0.022847      -0.012437       0.036279       0.044641       0.001555      -0.038800      -0.003206       0.016346      -0.138079      -0.062227       0.014695       0.047532              9.170645      10.822818      -3.071522       2.695405       9.217070      -0.335770       7.472048           0.031589
          126              O      -2.316826      11.756738      15.972318      -0.609674      36.163336 0.58248035E+03  0.14295232E+05                                 8.630221                            7.450767       0.244664       2.111438                    0.998185      28.592118      76.101175       0.698303       0.357398      -1.139517       0.015815       0.040382       0.030433       0.052981       0.031251      -0.031538       0.017987       0.014353      -0.042483      -0.054549       0.010996       0.043553              9.354195       8.977937      -2.185952      -0.507232       9.710704       3.836988       9.373943           0.041318
          127              O      -1.168968       9.632488       1.214327      -0.570198      38.217381 0.56141263E+03  0.13704831E+05                                 9.045787                            7.372286       0.225978       2.094754                    0.997735      28.925658      77.760871       0.691132       0.363039      -1.130678       0.023202       0.017654       0.088359       0.093044      -0.024776      -0.000359      -0.015706       0.111909       0.098262      -0.079693       0.034104       0.045588             10.147898       8.056552      -1.266800      -5.015829       7.041296       1.408932      15.345848           0.082955
          128              O      -2.277835       9.155329       3.060300      -0.533081      32.067359 0.46735702E+03  0.10843949E+05                                 7.986637                            6.659874       0.788064       2.305508                    0.997623      27.130547      69.968935       0.741742       0.355889      -1.141940      -0.011186       0.022605      -0.011627       0.027773       0.019684      -0.018016      -0.076306       0.169143      -0.011165      -0.129399       0.030946       0.098453              9.032775       7.170062       2.661360      -3.088316      10.488941      -4.329283       9.439321           0.030823
          129              O      -4.294790      11.413541       1.924317      -0.557113      38.841849 0.60307213E+03  0.14968620E+05                                 9.256176                            7.720417      -0.010298       2.051130                    0.993907      28.150414      75.993075       0.665810       0.370633      -1.126269       0.030736       0.009967       0.036941       0.049078      -0.029410       0.004735      -0.014122      -0.077265       0.085107      -0.062738       0.016175       0.046562             10.492000       9.186215      -0.059009       3.752015       6.053758      -1.193237      16.236026           0.031405
          130              O       6.676065      11.412265       3.967781      -0.585522      37.467441 0.59245708E+03  0.14639749E+05                                 8.927085                            7.583340       0.245852       2.105264                    0.997698      28.947095      77.965298       0.680979       0.363995      -1.131389       0.013867       0.003772      -0.022731       0.026893      -0.011209      -0.062914      -0.007720      -0.080181      -0.098760      -0.092545       0.034438       0.058107              9.954938       9.450545       2.488940      -4.067838       7.799450      -3.317661      12.614819           0.062773
          131              O      11.267700       0.808874       0.964607      -0.859846      34.888218 0.68502659E+03  0.17774358E+05                                 8.802788                            8.313629      -0.579084       1.818331                    0.998397      32.039085      92.124299       0.623899       0.378360      -1.106528       0.018872      -0.053813      -0.018345       0.059905      -0.049232      -0.005986       0.010132       0.029684       0.069610      -0.063267       0.018054       0.045213              9.270692      11.145784      -0.242289       3.277293       6.956597       0.362667       9.709694           0.043545
          132              O       1.826255       6.433992      14.436455      -0.604154      43.687490 0.62436147E+03  0.15665981E+05                                 9.986963                            7.838624       0.079686       2.039145                    0.997057      29.786459      81.421777       0.661469       0.369041      -1.125038      -0.066750      -0.053288      -0.015793       0.086860       0.018117      -0.045165       0.039862      -0.001775      -0.063453      -0.074964       0.028611       0.046353             11.556294       8.513509       4.805477       3.119615      15.501739       3.683993      10.653635           0.083738
          133              O       1.403405       4.353119      13.923957      -0.535652      33.502681 0.50443404E+03  0.11955644E+05                                 8.271076                            6.975426       0.529810       2.207231                    0.998430      27.785267      72.937328       0.714446       0.361717      -1.134851       0.007308       0.033683      -0.037369       0.050837      -0.008822      -0.079129       0.040583      -0.003032      -0.162292      -0.109564       0.020427       0.089137              9.216894       5.417049       0.049976       0.878783      14.558449      -3.187861       7.675184           0.042283
          134              O       2.387989       4.906828      11.142756      -0.539453      30.224386 0.48555540E+03  0.11393169E+05                                 7.751638                            6.867988       0.337938       2.185691                    0.994804      26.744570      69.737460       0.716554       0.364294      -1.133416      -0.021987      -0.001117       0.025098       0.033386       0.071358       0.023525      -0.044166      -0.018210       0.094196      -0.104068       0.034838       0.069230              8.369036      10.706417       3.317408      -1.281323       7.871005      -0.134460       6.529687           0.013258
          135              O       1.319654       3.116843      10.426238      -0.613854      40.074908 0.61324329E+03  0.15330928E+05                                 9.406820                            7.765840       0.075024       2.039098                    0.997134      29.799684      81.532846       0.664347       0.368787      -1.124287       0.018259       0.049822       0.038097       0.065323       0.014037       0.038231      -0.019103      -0.087065       0.071991      -0.074799       0.024976       0.049823             10.458014       8.112117       3.108741      -0.392153      16.458859       1.781114       6.803067           0.061658
          136              O      10.241535       3.014777      10.037784      -0.579108      41.883366 0.60936733E+03  0.15160239E+05                                 9.651568                            7.726831       0.203085       2.093517                    0.997920      28.822555      77.832239       0.670076       0.367413      -1.129022      -0.008630       0.033615       0.012974       0.037051      -0.019714      -0.057176      -0.027443      -0.064659       0.102059      -0.087329       0.019082       0.068247             11.153676       7.570221      -2.155606       1.500925      18.101779      -4.174840       7.789028           0.048678
          137              O       9.056293       4.631249       9.123774      -0.541563      39.724877 0.51362958E+03  0.12150878E+05                                 9.183708                            6.901288       0.697330       2.279994                    0.998677      26.945281      69.208063       0.744572       0.347730      -1.153434       0.047883       0.011138      -0.029469       0.057318      -0.022379       0.003677      -0.017083       0.078518       0.070923      -0.059935       0.021453       0.038482             11.379962      16.336010      -1.550466       7.824063       6.934619      -1.845653      10.869258           0.047608
          138              O       0.870634       5.431192       8.625966      -0.532521      33.871969 0.55092901E+03  0.13353991E+05                                 8.385112                            7.348989       0.132829       2.105364                    0.995357      27.457973      72.987030       0.687385       0.367613      -1.129819      -0.023039       0.012570       0.036245       0.044749       0.001564       0.039099       0.003213       0.016906      -0.136923      -0.062099       0.014225       0.047874              9.170656      10.822909      -3.071543      -2.695326       9.217095       0.335830       7.471962           0.031701
          139              O       0.193116       7.380655       7.811518      -0.609738      36.161907 0.58245512E+03  0.14294312E+05                                 8.629419                            7.450135       0.242817       2.110753                    0.998184      28.593787      76.102262       0.698406       0.357353      -1.139564      -0.015845      -0.040323       0.030355       0.052900       0.031418       0.031628      -0.018033       0.014291      -0.042499      -0.054741       0.011038       0.043703              9.353241       8.976649      -2.185538       0.507243       9.709830      -3.836688       9.373245           0.041251
          140              O      -0.954741       9.504905       9.375127      -0.570243      38.217539 0.56141551E+03  0.13704870E+05                                 9.045632                            7.372160       0.225927       2.094709                    0.997736      28.926572      77.762340       0.691161       0.363025      -1.130693      -0.023220      -0.017618       0.088374       0.093057      -0.024810       0.000358       0.015702       0.111889       0.098277      -0.079698       0.034106       0.045593             10.147736       8.056415      -1.266773       5.015750       7.041170      -1.408951      15.345624           0.082972
          141              O       0.154126       9.982064      11.221100      -0.533030      32.065941 0.46733197E+03  0.10843210E+05                                 7.986341                            6.659652       0.788192       2.305555                    0.997623      27.130206      69.967268       0.741763       0.355884      -1.141945       0.011162      -0.022582      -0.011609       0.027736       0.019687       0.018006       0.076320       0.169142      -0.011169      -0.129411       0.030961       0.098450              9.032411       7.169813       2.661240       3.088168      10.488489       4.329042       9.438930           0.030813
          142              O       2.171081       7.723852      10.085117      -0.557323      38.834190 0.60293063E+03  0.14964153E+05                                 9.254927                            7.719448      -0.010211       2.051227                    0.993895      28.147558      75.981677       0.665863       0.370626      -1.126280      -0.030828      -0.009858       0.036912       0.049092      -0.029441      -0.004776       0.013871      -0.077052       0.085945      -0.062812       0.016479       0.046332             10.490543       9.184910      -0.059045      -3.751281       6.053009       1.193083      16.233708           0.031138
          143              O       3.015325       7.725128      12.128581      -0.585693      37.474971 0.59260208E+03  0.14644376E+05                                 8.928732                            7.584643       0.245226       2.105054                    0.997696      28.948932      77.975592       0.680863       0.364031      -1.131349      -0.013855      -0.003780      -0.022655       0.026823      -0.011144       0.062949       0.007653      -0.080317      -0.098771      -0.092595       0.034438       0.058157              9.956880       9.452305       2.489542       4.068633       7.800983       3.318545      12.617352           0.062488
          144              O       3.777864       5.570257       9.125407      -0.859914      34.901412 0.68538728E+03  0.17786623E+05                                 8.806669                            8.317298      -0.582276       1.817369                    0.998383      32.044416      92.156717       0.623575       0.378495      -1.106394      -0.018800       0.053871      -0.018221       0.059896      -0.048637       0.006152      -0.010649       0.030536       0.069279      -0.062812       0.017591       0.045221              9.274908      11.151390      -0.242627      -3.278937       6.959603      -0.362367       9.713731           0.043561

******************************************************
Auxiliary information for the entire system
The total spin magnetic moment of the unit cell is   35.989072
The total net atomic charge of the unit cell is   0.000002
Accuracy of reproducing the electrostatic potential in the unit cell:
  The inner radius (bohr) =    5.0000
  The outer radius (bohr) =   12.0000
  Valid grid points have density less than (e/(bohr^3)) =    0.0001
  The number of valid grid points were=       108614
  The rms potential error without charges in kcal/mol is=      7.98171
  The rms potential error with partial charges in kcal/mol is=      1.35037
  The RRMSE value at monopole order=      0.16918
  The rms potential error with partial charges and cloud penetration in kcal/mol is=      1.35079
  The RRMSE value at monopole order with cloud penetration is=      0.16924
  The rms potential error with partial charges and atomic dipoles in kcal/mol is=      1.08854
  The RRMSE value at dipole order=      0.13638
  The rms potential error with partial charges, atomic dipoles and cloud penetration in kcal/mol is=      1.07959
  The RRMSE value at dipole order with cloud penetration=      0.13526

******************************************************
The electron densities and ab initio electrostatic potential were computed in VASP using the PBE functional and
projector augmented wave method. See the main text of the journal article for a description of computational details.
The atomic charges, dipoles, and quadrupoles were computed with the DDEC6 method as described in
(a) T. A. Manz and N. Gabaldon Limas, RSC Adv. 6 (2016) 47771-47801 DOI: 10.1039/c6ra04656h
(b) N. Gabaldon Limas and T. A. Manz, RSC Adv. 8 (2018) 2678-2707 DOI: 10.1039/c7ra11829e.
For each atom in the material, the electron cloud parameters were fit to the spherically averaged atom-in-material
electron density using radial positions for which this density was between 10^-4 and 10^-2 electrons per cubic bohr.
The polarizabilities, dispersion coefficients, and quantum Drude oscillator (QDO) parameters were fit using the MCLF method.
The magnetic structure of the system was optimized in VASP from the default ferromagnetic initial guess using spin polarization.
The atomic spin moments (ASMs) were computed on this optimized magnetic structure using the DDEC6 partition as inputs
to the method of T. A. Manz and D. S. Sholl, J. Chem. Theory Comput. 7 (2011) 4146-4164 DOI: 10.1021/ct200539n.
The RMSE and RRMSE were computed using a uniform grid with Ewald summation.
