# Supplementary material for: A collection of forcefield precursors for metal–organic frameworks
Source: RSC Adv. 2019 Nov 13;9(63):36492–507. doi: 10.1039/c9ra07327b (PMC9075174; doi:10.1039/c9ra07327b)
Supplement: RA-009-C9RA07327B-s5218 [file RA-009-C9RA07327B-s5218.xyz]

  134
jmolscript: load "" {1 1 1} spacegroup "x,y,z" unitcell [{      8.386300     0.000000     0.000000 }, {      4.193160     8.548917     0.000000 }, {      4.193162     1.565222    26.715268 }]
Cu     8.530556     6.729981    11.172859     0.946440
Cu     2.397144     1.509747     5.995708     0.899251
Cu     8.530553     6.876006     2.184775     0.946194
Cu     6.590297     3.547323     7.361926     0.899048
Cu     8.242066     3.384158    15.542409     0.946636
Cu    14.375478     8.604392    20.719560     0.899250
Cu     8.242069     3.238133    24.530493     0.946042
Cu    10.182325     6.566816    19.353342     0.899094
Cu    10.583437     6.802993     6.678817     0.710540
Cu     6.189185     3.311146    20.036451     0.710648
H     11.420472     4.057120    10.210575     0.131807
H      9.938614     4.466645    11.816163     0.105729
H     11.006188     2.543619    12.043243     0.129632
H      6.367732     9.056186    11.284529     0.110466
H      3.428325     1.776245     9.962123     0.123889
H      2.866444     3.070628     8.241660     0.105833
H     12.509020     8.695878    12.021871     0.407075
H      7.227316     0.999950     3.147059     0.132994
H      5.745455     0.590425     1.541471     0.106049
H      6.813034     2.513450     1.314391     0.129004
H      6.367724     4.549800     2.073105     0.111101
H      7.621475     3.280824     3.395511     0.124640
H      7.059592     1.986441     5.115974     0.105967
H      4.122711     4.910109     1.335763     0.408878
H      5.352150     6.057019    16.504693     0.131808
H      6.834008     5.647494    14.899105     0.105724
H      5.766434     7.570520    14.672025     0.129634
H     10.404890     1.057953    15.430739     0.110463
H     13.344297     8.337894    16.753145     0.123888
H     13.906178     7.043511    18.473608     0.105833
H      4.263602     1.418261    14.693397     0.407073
H      9.545306     9.114189    23.568209     0.132994
H     11.027167     9.523714    25.173797     0.106052
H      9.959588     7.600689    25.400877     0.129003
H     10.404898     5.564339    24.642163     0.111100
H      9.151147     6.833315    23.319757     0.124640
H      9.713030     8.127698    21.599294     0.105967
H     12.649911     5.204030    25.379505     0.408877
C     10.496302     4.015168     9.887054    -0.143345
C      9.661026     3.778468    11.175798    -0.170659
C     10.066922     2.424819    11.791318    -0.135500
C     10.078661     1.220929    10.817546    -0.181319
C      2.548602     1.562983     9.586240    -0.154014
C     10.516427     2.863979     8.855577    -0.167264
C     10.293354     5.347048     9.193258     0.664775
C      8.140590     3.896484    11.048099     0.583079
C      9.347378     2.174065    13.111586     0.612387
C      8.772074     0.604120    10.366593     0.647409
C      6.993349     8.863477     8.740969     0.629093
C      9.251773     2.843599     7.989735     0.651167
C      6.303146     1.041901     3.470580    -0.146015
C      5.467870     1.278601     2.181836    -0.169267
C      5.873768     2.632251     1.566316    -0.136786
C      5.885511     3.836140     2.540088    -0.180406
C      6.741752     3.494086     3.771394    -0.155167
C      6.323274     2.193091     4.502057    -0.165772
C     10.293356     8.258938     4.164376     0.665078
C      3.947434     1.160585     2.309535     0.583480
C      5.154223     2.883005     0.246048     0.612660
C      4.578926     4.452949     2.991041     0.645113
C      6.993343     4.742510     4.616665     0.628910
C      5.058621     2.213471     5.367899     0.649970
C      6.276320     6.098971    16.828214    -0.143345
C      7.111596     6.335671    15.539470    -0.170646
C      6.705700     7.689320    14.923950    -0.135505
C      6.693961     8.893210    15.897722    -0.181299
C     14.224020     8.551156    17.129028    -0.154015
C      6.256195     7.250160    17.859691    -0.167259
C      6.479268     4.767091    17.522010     0.664780
C      8.632032     6.217655    15.667169     0.583071
C      7.425244     7.940074    13.603682     0.612390
C      3.807388     0.961102    16.348675     0.647402
C      9.779273     1.250662    17.974299     0.629105
C      7.520849     7.270540    18.725533     0.651167
C     10.469476     9.072238    23.244688    -0.146019
C     11.304752     8.835538    24.533432    -0.169273
C     10.898854     7.481888    25.148952    -0.136784
C     10.887111     6.277999    24.175180    -0.180402
C     10.030870     6.620053    22.943874    -0.155169
C     10.449348     7.921048    22.213211    -0.165769
C      6.479266     1.855201    22.550892     0.665078
C     12.825188     8.953554    24.405733     0.583487
C     11.618399     7.231134    26.469220     0.612660
C     12.193696     5.661190    23.724227     0.645107
C      9.779279     5.371629    22.098603     0.628925
C     11.714001     7.900668    21.347369     0.649969
O     10.725248     5.411609     8.030610    -0.505825
O      9.824562     6.351149     9.803702    -0.559693
O      7.620641     5.060691    10.969556    -0.473522
O      7.450397     2.866241    11.110613    -0.438735
O      9.317188     3.145658    13.915716    -0.551814
O      8.877743     1.035948    13.380075    -0.536311
O     12.233949     8.514972    11.271706    -0.525141
O      8.468490     0.552343     9.198334    -0.473371
O      7.121659     7.782938     9.345802    -0.496460
O      2.993074     0.411303     7.482679    -0.515733
O      9.222419     2.177513     6.919522    -0.570551
O      8.294058     3.569244     8.347453    -0.503960
O     10.725251     8.194378     5.327024    -0.505695
O      9.824560     7.254837     3.553932    -0.559583
O      7.620642     8.545296     2.388078    -0.473188
O      3.257242     2.190828     2.247021    -0.440116
O      9.317193     3.476634    26.157186    -0.550500
O      4.684592     4.021122    -0.022441    -0.536951
O      3.847641     5.091014     2.085928    -0.526183
O      4.275343     4.504726     4.159300    -0.472627
O      7.121654     5.823049     4.011832    -0.496571
O      7.186228     4.645767     5.874955    -0.515677
O      5.029270     2.879556     6.438112    -0.570055
O      4.100904     1.487825     5.010181    -0.504007
O      6.047374     4.702530    18.684658    -0.505821
O      6.948060     3.762990    16.911566    -0.559703
O      9.151981     5.053448    15.745712    -0.473529
O      9.322225     7.247898    15.604655    -0.438602
O      7.455434     6.968481    12.799552    -0.551810
O      7.894879     9.078191    13.335193    -0.536332
O      4.538673     1.599167    15.443562    -0.525143
O      4.110972     1.012879    17.516934    -0.473270
O      9.650963     2.331201    17.369466    -0.496527
O      9.586388     1.153919    19.232589    -0.515706
O      7.550203     7.936626    19.795746    -0.570536
O      8.478564     6.544895    18.367815    -0.503964
O      6.047371     1.919761    21.388244    -0.505706
O      6.948062     2.859302    23.161336    -0.559606
O      9.151980     1.568843    24.327190    -0.473269
O     13.515380     7.923311    24.468247    -0.440142
O      7.455429     6.637505     0.558082    -0.550488
O      7.894868     4.527795     0.022441    -0.536960
O     12.924981     5.023125    24.629340    -0.526184
O     12.497279     5.609413    22.555968    -0.472587
O      9.650968     4.291090    22.703436    -0.496665
O      9.586394     5.468372    20.840313    -0.515657
O     11.743352     7.234583    20.277156    -0.570038
O     12.671718     8.626314    21.705087    -0.504013

The following XYZ coordinates are in angstroms. Other properties are in atomic units.
The sperically averaged electron density of each atom fit to a function of the form exp(a - br)
eigen_1, eigen_2 and eigen_3 are the three eigenvalues of traceless quadrupole moment tensor
  atom number  atomic symbol              X              Y              Z     net charge C6 coefficient C8 coefficient C10 coefficient fluctuating dipole atomic polarizability isotropic forcefield polarizability              a              b squared Pearson coefficient          <r^3>          <r^4>         wp_QDO          m_QDO          q_QDO       dipole_x       dipole_y       dipole_z         dipole            Qxy            Qxz            Qyz     Q(x^2-y^2)  Q(3z^2 - R^2)        eigen_1        eigen_2        eigen_3 static polarizability      alpha(xx)      alpha(xy)      alpha(xz)      alpha(yy)      alpha(yz)      alpha(zz) atomic spin moment
            1             Cu       8.530556       6.729981      11.172859       0.946440      48.706361 0.77386951E+03  0.19648895E+05                                11.620566                            9.669146       1.110671       2.290276                    0.999818      38.527321      92.416413       0.532471       0.453043      -1.114448      -0.022579       0.062208      -0.054602       0.085796       0.113323      -0.078721       0.008656      -0.020848      -0.080168      -0.139560      -0.001987       0.141547             13.375977      10.430999      -3.171022      -4.495338      14.112952       3.871365      15.583982           0.607876
            2             Cu       2.397144       1.509747       5.995708       0.899251      46.415079 0.77668387E+03  0.19778005E+05                                11.317660                            9.735839       1.125354       2.294727                    0.999797      38.980988      94.258569       0.525574       0.457650      -1.109399      -0.027061      -0.033323      -0.056708       0.071123      -0.061866       0.003497      -0.048749       0.089000       0.116289      -0.107828       0.029354       0.078473             12.579789      16.175546      -1.502955      -5.510337       7.839531      -0.167238      13.724290           0.642684
            3             Cu       8.530553       6.876006       2.184775       0.946194      48.710348 0.77405964E+03  0.19654937E+05                                11.621064                            9.670436       1.105705       2.288633                    0.999816      38.531520      92.429462       0.532427       0.453053      -1.114442      -0.022533      -0.062032       0.054459       0.085566      -0.113411       0.077933       0.008739      -0.021352      -0.079554      -0.139177      -0.002005       0.141182             13.375861      10.430970       3.171081       4.493080      14.114285       3.869722      15.582327           0.608775
            4             Cu       6.590297       3.547323       7.361926       0.899048      46.453581 0.77746498E+03  0.19803354E+05                                11.325511                            9.742190       1.123628       2.293972                    0.999784      38.988589      94.297447       0.525272       0.457787      -1.109289      -0.027335       0.033578       0.056441       0.071136       0.062542      -0.003427      -0.048714       0.089683       0.115854      -0.108448       0.029630       0.078818             12.588915      16.188508       1.504536       5.515408       7.844641      -0.167026      13.733594           0.642440
            5             Cu       8.242066       3.384158      15.542409       0.946636      48.691643 0.77359197E+03  0.19639876E+05                                11.617615                            9.666874       1.111423       2.290542                    0.999818      38.524489      92.401743       0.532584       0.452993      -1.114491       0.022588      -0.062204       0.054610       0.085801       0.113334      -0.078760       0.008673      -0.020875      -0.080156      -0.139608      -0.001957       0.141564             13.372404      10.428430      -3.169950      -4.493977      14.109043       3.870039      15.579738           0.607850
            6             Cu      14.375478       8.604392      20.719560       0.899250      46.415293 0.77668781E+03  0.19778140E+05                                11.317735                            9.735898       1.125308       2.294713                    0.999797      38.980867      94.258509       0.525570       0.457654      -1.109396       0.027059       0.033320       0.056709       0.071122      -0.061863       0.003500      -0.048747       0.088999       0.116290      -0.107824       0.029351       0.078473             12.579881      16.175653      -1.502972      -5.510398       7.839581      -0.167226      13.724409           0.642690
            7             Cu       8.242069       3.238133      24.530493       0.946042      48.720534 0.77425121E+03  0.19661126E+05                                11.622949                            9.671874       1.105384       2.288505                    0.999816      38.534124      92.440490       0.532364       0.453076      -1.114422       0.022537       0.062019      -0.054459       0.085557      -0.113408       0.077921       0.008727      -0.021327      -0.079520      -0.139159      -0.002017       0.141176             13.378158      10.432620       3.171773       4.493944      14.116797       3.870561      15.585058           0.608882
            8             Cu      10.182325       6.566816      19.353342       0.899094      46.451567 0.77742341E+03  0.19802017E+05                                11.325165                            9.741909       1.123660       2.293989                    0.999784      38.987860      94.294815       0.525282       0.457785      -1.109291       0.027332      -0.033574      -0.056445       0.071136       0.062546      -0.003428      -0.048719       0.089687       0.115870      -0.108456       0.029631       0.078825             12.588517      16.187973       1.504485       5.515188       7.844426      -0.167029      13.733151           0.642489
            9             Cu      10.583437       6.802993       6.678817       0.710540      67.613063 0.11454979E+04  0.32297149E+05                                14.951516                           12.186513       0.641031       2.083362                    0.999954      43.773303     113.102067       0.446828       0.486179      -1.087622       0.012075       0.000210      -0.000348       0.012082      -0.000069       0.000105      -0.039321      -0.105365      -0.143552      -0.059233      -0.028757       0.087990             17.221570       9.811812      -0.000267       0.000121      19.210084     -10.893643      22.642814           0.257868
           10             Cu       6.189185       3.311146      20.036451       0.710648      67.606792 0.11453663E+04  0.32292475E+05                                14.950578                           12.185772       0.641066       2.083391                    0.999954      43.771441     113.095148       0.446844       0.486175      -1.087625      -0.012077      -0.000213       0.000344       0.012084      -0.000069       0.000103      -0.039318      -0.105365      -0.143542      -0.059228      -0.028759       0.087987             17.220488       9.811224      -0.000287       0.000152      19.208857     -10.892917      22.641381           0.257964
           11              H      11.420472       4.057120      10.210575       0.131807       0.951878 0.74578858E+01  0.71524163E+02                                 1.579105                            1.580897      -0.609333       2.600732                    0.999801       3.218288       8.736942       0.508213       1.256675      -0.716324       0.039826      -0.001126       0.016972       0.043307       0.005564       0.002627       0.005361       0.011679       0.004543      -0.010317       0.000405       0.009912              1.580100       1.814723       0.042354       0.130013       1.461214      -0.016627       1.464363           0.000743
           12              H       9.938614       4.466645      11.816163       0.105729       1.356594 0.11659028E+02  0.12553891E+03                                 2.005644                            1.977356      -1.424903       2.185968                    0.991673       3.969256      11.570605       0.452326       1.257589      -0.713285       0.023792       0.018118       0.033308       0.044763       0.009838       0.007551       0.009375       0.021397       0.011743      -0.018401      -0.001462       0.019863              2.016893       1.695171       0.059680       0.064447       2.211966       0.311996       2.143542          -0.000125
           13              H      11.006188       2.543619      12.043243       0.129632       1.054172 0.85868793E+01  0.85979579E+02                                 1.739116                            1.734586      -0.949252       2.438877                    0.996313       3.497676       9.954979       0.465542       1.313976      -0.702830       0.041096       0.008450       0.010176       0.043172       0.006673       0.007270       0.008862       0.008332      -0.014146      -0.012352      -0.003597       0.015949              1.750114       1.950828      -0.053919       0.178750       1.577801      -0.068367       1.721712           0.000827
           14              H       6.367732       9.056186      11.284529       0.110466       1.114426 0.89382823E+01  0.92210647E+02                                 1.900684                            1.837022      -1.698979       2.052413                    0.990366       4.406770      13.583032       0.419347       1.415814      -0.676290       0.018624      -0.023243       0.018378       0.034997       0.004853      -0.001368      -0.008463      -0.014758      -0.000179      -0.009053      -0.004962       0.014015              1.955337       1.782886      -0.379164       0.220018       2.075552      -0.337646       2.007574           0.000870
           15              H       3.428325       1.776245       9.962123       0.123889       0.976292 0.78618380E+01  0.77086557E+02                                 1.656097                            1.663354      -0.761643       2.525123                    0.998332       3.460415       9.780913       0.473342       1.319704      -0.701303       0.035105       0.010599       0.019729       0.041640       0.001508       0.001713      -0.003232       0.014922      -0.007868      -0.008344      -0.000753       0.009097              1.656830       1.898895       0.015626       0.110457       1.524764       0.010191       1.546831           0.000362
           16              H       2.866444       3.070628       8.241660       0.105833       1.157433 0.94895771E+01  0.99007968E+02                                 1.928796                            1.877995      -1.560480       2.117344                    0.990578       4.315479      13.216635       0.421221       1.393712      -0.681465       0.037178       0.012731      -0.013017       0.041397       0.005138       0.000247      -0.004824       0.015611      -0.016103      -0.010776      -0.001334       0.012110              1.965299       2.080479       0.045512      -0.459574       1.762847      -0.074289       2.052573           0.000149
           17              H      12.509020       8.695878      12.021871       0.407075       0.393765 0.22462091E+01  0.16487807E+02                                 0.978592                            0.948584      -1.182055       2.472862                    0.999997       2.234560       5.903922       0.555470       1.502218      -0.663078      -0.003729      -0.004606       0.016389       0.017428       0.002190      -0.007371      -0.009792       0.000310       0.004241      -0.010907      -0.002751       0.013658              0.986455       0.877984       0.058264       0.089253       0.869342       0.071674       1.212039           0.000226
           18              H       7.227316       0.999950       3.147059       0.132994       0.947338 0.74137606E+01  0.71009215E+02                                 1.575648                            1.577571      -0.613690       2.600351                    0.999818       3.210064       8.714454       0.507995       1.258840      -0.715878       0.039342       0.000989      -0.016730       0.042763      -0.005540      -0.002661       0.005174       0.011355       0.004421      -0.010051       0.000267       0.009784              1.576623       1.809960      -0.042139      -0.129290       1.458415      -0.016582       1.461493           0.000743
           19              H       5.745455       0.590425       1.541471       0.106049       1.357541 0.11670675E+02  0.12570680E+03                                 2.007269                            1.978916      -1.431799       2.183033                    0.991516       3.970900      11.580690       0.451912       1.258317      -0.713119       0.023995      -0.017657      -0.033039       0.044487      -0.009817      -0.007724       0.009665       0.021261       0.011746      -0.018476      -0.001621       0.020097              2.018567       1.696509      -0.059667      -0.064493       2.213781       0.312213       2.145413          -0.000122
           20              H       6.813034       2.513450       1.314391       0.129004       1.055567 0.86009664E+01  0.86151984E+02                                 1.740336                            1.735733      -0.950846       2.437877                    0.996373       3.500260       9.962656       0.465520       1.313560      -0.702918       0.041429      -0.008590      -0.010221       0.043527      -0.006699      -0.007192       0.008878       0.008314      -0.013849      -0.012308      -0.003595       0.015903              1.751375       1.952383       0.054026      -0.179041       1.578807      -0.068461       1.722935           0.000827
           21              H       6.367724       4.549800       2.073105       0.111101       1.111022 0.89033945E+01  0.91755923E+02                                 1.896614                            1.833342      -1.693244       2.055371                    0.990389       4.396859      13.543053       0.419822       1.415672      -0.676345       0.018562       0.023151      -0.018348       0.034888      -0.004780       0.001185      -0.008389      -0.014947      -0.000154      -0.009132      -0.004812       0.013944              1.950994       1.779153       0.377718      -0.219131       2.070807      -0.336354       2.003022           0.000868
           22              H       7.621475       3.280824       3.395511       0.124640       0.975948 0.78596912E+01  0.77070717E+02                                 1.656546                            1.663807      -0.761814       2.525149                    0.998265       3.460937       9.787062       0.472923       1.320784      -0.701064       0.034797      -0.010606      -0.019381       0.041219      -0.001479      -0.001722      -0.003044       0.015203      -0.007439      -0.008296      -0.000872       0.009168              1.657286       1.899370      -0.015599      -0.110441       1.525217       0.010219       1.547270           0.000362
           23              H       7.059592       1.986441       5.115974       0.105967       1.156743 0.94828400E+01  0.98937601E+02                                 1.929573                            1.878551      -1.568904       2.114370                    0.990599       4.315646      13.224776       0.420673       1.395528      -0.681123       0.036832      -0.012794       0.012922       0.041076      -0.005093      -0.000271      -0.004886       0.015971      -0.016200      -0.010924      -0.001322       0.012246              1.966146       2.081826      -0.045746       0.460558       1.763071      -0.074494       2.053543           0.000149
           24              H       4.122711       4.910109       1.335763       0.408878       0.390672 0.22260855E+01  0.16318186E+02                                 0.977417                            0.947537      -1.184598       2.474403                    0.999995       2.229702       5.904627       0.552452       1.512453      -0.661353      -0.003892       0.004657      -0.016042       0.017152      -0.002353       0.007212      -0.009839       0.000228       0.004218      -0.010785      -0.002891       0.013676              0.985249       0.877068      -0.058133      -0.088989       0.868454       0.071462       1.210226           0.000226
           25              H       5.352150       6.057019      16.504693       0.131808       0.951869 0.74577981E+01  0.71523105E+02                                 1.579095                            1.580888      -0.609330       2.600735                    0.999801       3.218272       8.736883       0.508215       1.256675      -0.716324      -0.039827       0.001126      -0.016972       0.043307       0.005564       0.002627       0.005361       0.011678       0.004543      -0.010317       0.000405       0.009912              1.580090       1.814710       0.042353       0.130011       1.461206      -0.016627       1.464355           0.000743
           26              H       6.834008       5.647494      14.899105       0.105724       1.356692 0.11660109E+02  0.12555344E+03                                 2.005735                            1.977442      -1.424978       2.185925                    0.991672       3.969407      11.571171       0.452318       1.257581      -0.713286      -0.023794      -0.018116      -0.033308       0.044763       0.009840       0.007552       0.009374       0.021404       0.011746      -0.018405      -0.001461       0.019866              2.016985       1.695239       0.059686       0.064453       2.212069       0.312019       2.143647          -0.000124
           27              H       5.766434       7.570520      14.672025       0.129634       1.054170 0.85868671E+01  0.85979456E+02                                 1.739117                            1.734587      -0.949255       2.438876                    0.996313       3.497673       9.954982       0.465541       1.313979      -0.702829      -0.041096      -0.008450      -0.010176       0.043172       0.006673       0.007270       0.008861       0.008332      -0.014148      -0.012352      -0.003597       0.015949              1.750115       1.950827      -0.053919       0.178749       1.577803      -0.068367       1.721714           0.000827
           28              H      10.404890       1.057953      15.430739       0.110463       1.114438 0.89384106E+01  0.92212297E+02                                 1.900697                            1.837034      -1.698988       2.052407                    0.990366       4.406806      13.583165       0.419346       1.415811      -0.676291      -0.018623       0.023242      -0.018378       0.034997       0.004854      -0.001368      -0.008463      -0.014760      -0.000177      -0.009055      -0.004961       0.014016              1.955351       1.782897      -0.379168       0.220021       2.075566      -0.337651       2.007589           0.000869
           29              H      13.344297       8.337894      16.753145       0.123888       0.976301 0.78619367E+01  0.77087777E+02                                 1.656108                            1.663365      -0.761642       2.525123                    0.998332       3.460430       9.780976       0.473340       1.319705      -0.701303      -0.035105      -0.010599      -0.019729       0.041640       0.001508       0.001712      -0.003232       0.014922      -0.007867      -0.008344      -0.000753       0.009097              1.656842       1.898908       0.015626       0.110457       1.524775       0.010192       1.546842           0.000361
           30              H      13.906178       7.043511      18.473608       0.105833       1.157434 0.94895794E+01  0.99008011E+02                                 1.928798                            1.877996      -1.560481       2.117344                    0.990578       4.315479      13.216642       0.421220       1.393714      -0.681465      -0.037178      -0.012731       0.013018       0.041397       0.005138       0.000247      -0.004824       0.015611      -0.016102      -0.010776      -0.001334       0.012109              1.965301       2.080480       0.045512      -0.459575       1.762848      -0.074289       2.052575           0.000149
           31              H       4.263602       1.418261      14.693397       0.407073       0.393768 0.22462328E+01  0.16488046E+02                                 0.978601                            0.948594      -1.182049       2.472863                    0.999997       2.234583       5.904019       0.555463       1.502231      -0.663076       0.003728       0.004605      -0.016389       0.017428       0.002190      -0.007371      -0.009792       0.000310       0.004242      -0.010907      -0.002751       0.013658              0.986464       0.877993       0.058265       0.089251       0.869351       0.071674       1.212049           0.000226
           32              H       9.545306       9.114189      23.568209       0.132994       0.947332 0.74136991E+01  0.71008462E+02                                 1.575640                            1.577564      -0.613690       2.600352                    0.999818       3.210053       8.714408       0.507997       1.258839      -0.715879      -0.039342      -0.000989       0.016729       0.042763      -0.005540      -0.002660       0.005174       0.011355       0.004421      -0.010051       0.000267       0.009784              1.576615       1.809951      -0.042139      -0.129289       1.458408      -0.016582       1.461486           0.000743
           33              H      11.027167       9.523714      25.173797       0.106052       1.357486 0.11670074E+02  0.12569874E+03                                 2.007220                            1.978870      -1.431753       2.183060                    0.991517       3.970818      11.580391       0.451915       1.258323      -0.713118      -0.023995       0.017657       0.033040       0.044488      -0.009816      -0.007724       0.009666       0.021258       0.011745      -0.018475      -0.001621       0.020096              2.018518       1.696472      -0.059663      -0.064490       2.213727       0.312201       2.145355          -0.000122
           34              H       9.959588       7.600689      25.400877       0.129003       1.055565 0.86009445E+01  0.86151704E+02                                 1.740333                            1.735731      -0.950847       2.437877                    0.996373       3.500255       9.962636       0.465520       1.313560      -0.702918      -0.041429       0.008591       0.010222       0.043527      -0.006699      -0.007192       0.008878       0.008314      -0.013848      -0.012308      -0.003595       0.015904              1.751372       1.952380       0.054025      -0.179041       1.578805      -0.068461       1.722932           0.000827
           35              H      10.404898       5.564339      24.642163       0.111100       1.111023 0.89033907E+01  0.91755843E+02                                 1.896611                            1.833340      -1.693234       2.055375                    0.990390       4.396858      13.543031       0.419823       1.415669      -0.676345      -0.018562      -0.023150       0.018348       0.034887      -0.004780       0.001185      -0.008389      -0.014947      -0.000156      -0.009132      -0.004812       0.013944              1.950992       1.779152       0.377719      -0.219130       2.070806      -0.336353       2.003017           0.000866
           36              H       9.151147       6.833315      23.319757       0.124640       0.975942 0.78596256E+01  0.77069884E+02                                 1.656537                            1.663798      -0.761804       2.525153                    0.998266       3.460922       9.786996       0.472925       1.320781      -0.701065      -0.034797       0.010607       0.019381       0.041219      -0.001479      -0.001722      -0.003044       0.015203      -0.007441      -0.008296      -0.000872       0.009168              1.657277       1.899359      -0.015598      -0.110440       1.525209       0.010219       1.547262           0.000361
           37              H       9.713030       8.127698      21.599294       0.105967       1.156741 0.94828154E+01  0.98937300E+02                                 1.929572                            1.878550      -1.568908       2.114369                    0.990599       4.315643      13.224772       0.420672       1.395530      -0.681122      -0.036832       0.012794      -0.012922       0.041076      -0.005093      -0.000271      -0.004886       0.015970      -0.016200      -0.010924      -0.001322       0.012246              1.966146       2.081825      -0.045746       0.460557       1.763070      -0.074493       2.053541           0.000150
           38              H      12.649911       5.204030      25.379505       0.408877       0.390672 0.22260859E+01  0.16318174E+02                                 0.977413                            0.947534      -1.184595       2.474404                    0.999995       2.229698       5.904595       0.552456       1.512442      -0.661355       0.003892      -0.004656       0.016042       0.017152      -0.002353       0.007212      -0.009839       0.000228       0.004218      -0.010785      -0.002891       0.013676              0.985246       0.877065      -0.058132      -0.088989       0.868451       0.071462       1.210222           0.000226
           39              C      10.496302       4.015168       9.887054      -0.143345      31.079285 0.47848767E+03  0.11525513E+05                                 8.744278                            7.318962      -0.342971       1.894807                    0.997488      28.966680      84.373515       0.605699       0.419816      -1.061724      -0.038190      -0.085438       0.023212       0.096421       0.025737      -0.012750       0.022796       0.016914       0.039759      -0.045248       0.019118       0.026130              9.897766       6.714264      -0.076146      -1.222171      12.029619      -1.304844      10.949414           0.002175
           40              C       9.661026       3.778468      11.175798      -0.170659      30.369943 0.50273459E+03  0.12346804E+05                                 8.706986                            7.593335      -0.541313       1.818019                    0.997257      30.632740      92.193322       0.579873       0.430088      -1.047919       0.073597      -0.067135      -0.036497       0.106093       0.012495      -0.001622       0.008827      -0.020408       0.096053      -0.032579      -0.001420       0.033999              9.569399       8.546311      -1.240867      -1.052748       9.752668      -1.826370      10.409218           0.005198
           41              C      10.066922       2.424819      11.791318      -0.135500      31.877043 0.48396968E+03  0.11755082E+05                                 9.034344                            7.455682      -0.520103       1.837396                    0.996425      29.645990      88.279600       0.585478       0.430713      -1.049176      -0.014664       0.009571      -0.087309       0.089048       0.001161       0.021707       0.022697      -0.067591      -0.012788      -0.044987      -0.002519       0.047506             10.462292       6.804429      -1.436120      -1.083807      10.580458      -0.546467      14.001989           0.007805
           42              C      10.078661       1.220929      10.817546      -0.181319      28.654827 0.46851338E+03  0.11334615E+05                                 8.703305                            7.636691      -0.587185       1.806142                    0.996558      30.635139      92.286204       0.542377       0.466788      -1.024033       0.044813       0.096165      -0.010659       0.106628      -0.001719      -0.024644      -0.009129      -0.060779       0.062309      -0.049740       0.015641       0.034099              9.537843       8.161797       0.041158      -0.722215       9.172614       1.267341      11.279116           0.006741
           43              C       2.548602       1.562983       9.586240      -0.154014      31.593813 0.50423010E+03  0.12376358E+05                                 8.981068                            7.621573      -0.465813       1.846189                    0.997331      30.201236      90.476713       0.577631       0.432008      -1.048138      -0.062675       0.064978       0.032664       0.096006      -0.004025      -0.014025      -0.034933       0.016668       0.000523      -0.042363       0.008662       0.033701             10.112230       7.876775      -2.121864      -1.764082      12.118404      -0.079621      10.341512           0.000899
           44              C      10.516427       2.863979       8.855577      -0.167264      30.393085 0.48765010E+03  0.11899529E+05                                 8.889301                            7.633909      -0.561798       1.814834                    0.996913      30.538247      91.968074       0.560103       0.448143      -1.035976       0.014566      -0.011125       0.107653       0.109202       0.000545      -0.021680       0.001035      -0.023547      -0.021944      -0.029427       0.013887       0.015539              9.875354       8.444303      -1.511432       1.132952      11.243705      -0.416060       9.938053           0.006280
           45              C      10.293354       5.347048       9.193258       0.664775      21.228135 0.23507907E+03  0.48228275E+04                                 7.261934                            5.574707      -0.175368       2.019187                    0.999352      21.725829      61.774429       0.602222       0.495749      -1.001149       0.004983       0.054865      -0.030438       0.062940       0.039233       0.056252       0.025700       0.140921      -0.145862      -0.075286      -0.050961       0.126247              8.265452       5.025827      -1.086856      -1.848276      10.627755      -0.595311       9.142775           0.000339
           46              C       8.140590       3.896484      11.048099       0.583079      21.298593 0.27336488E+03  0.58303558E+04                                 7.252048                            6.033031      -0.276241       1.964575                    0.999122      23.327830      67.875759       0.575167       0.499298      -0.998255      -0.052413       0.015439      -0.002630       0.054703      -0.033019      -0.010876       0.010537       0.010653       0.311987      -0.085449      -0.020387       0.105836              7.854518       7.961408      -0.936440       0.023086      11.018953      -0.237369       4.583192          -0.004877
           47              C       9.347378       2.174065      13.111586       0.612387      22.530287 0.26648952E+03  0.56318278E+04                                 7.489529                            5.885827      -0.320993       1.945583                    0.999175      22.986966      65.971094       0.594526       0.487491      -1.007065      -0.005482       0.012614       0.042065       0.044256      -0.024702       0.065651      -0.011093       0.076422      -0.127659      -0.074693      -0.023293       0.097986              8.552415       4.790083       0.062122      -1.826873       8.938909       0.777006      11.928252           0.001258
           48              C       8.772074       0.604120      10.366593       0.647409      19.004115 0.25215369E+03  0.52502339E+04                                 6.712472                            5.783653      -0.170705       2.018252                    0.999502      21.819048      61.944502       0.591320       0.497474      -1.003018      -0.060310      -0.042651       0.005705       0.074088      -0.041229      -0.030266       0.001691      -0.056280      -0.167848      -0.071264      -0.008520       0.079784              7.047230       6.916238       1.844262       0.174513       5.210668      -0.503540       9.014784           0.000193
           49              C       6.993349       8.863477       8.740969       0.629093      22.206553 0.25298288E+03  0.52797316E+04                                 7.402528                            5.752122      -0.247236       1.983758                    0.999183      22.379777      63.922335       0.598397       0.490452      -1.005081       0.008704      -0.050240      -0.047535       0.069709       0.040960       0.011549       0.018178       0.151299      -0.148204      -0.071739      -0.040517       0.112256              8.291303       4.868462      -1.820067      -1.214044       9.881501      -0.398202      10.123947          -0.007163
           50              C       9.251773       2.843599       7.989735       0.651167      19.554303 0.25303497E+03  0.53278677E+04                                 7.025447                            5.905789      -0.409493       1.924813                    0.999351      23.160171      68.387188       0.562764       0.516900      -0.983261      -0.055431      -0.000388      -0.024227       0.060495       0.044734      -0.020467      -0.049558      -0.104797      -0.001408      -0.068750      -0.029475       0.098225              7.560562       8.366250      -1.704346       1.336374       6.129570       1.659237       8.185867          -0.001670
           51              C       6.303146       1.041901       3.470580      -0.146015      31.191572 0.48056828E+03  0.11588667E+05                                 8.765721                            7.335335      -0.347480       1.892570                    0.997350      29.031730      84.621924       0.604939       0.419871      -1.061646      -0.038914       0.086070      -0.023051       0.097231      -0.025369       0.011734       0.023240       0.017623       0.041015      -0.045024       0.018173       0.026851              9.923564       6.726357       0.076212       1.227878      12.063982      -1.310870      10.980352           0.002195
           52              C       5.467870       1.278601       2.181836      -0.169267      30.380540 0.50294454E+03  0.12356147E+05                                 8.716888                            7.600964      -0.547435       1.815632                    0.997388      30.657312      92.353628       0.578755       0.430773      -1.047257       0.072441       0.067807       0.036680       0.105787      -0.012178       0.001133       0.009173      -0.020347       0.094080      -0.031941      -0.001626       0.033567              9.581093       8.555339       1.242448       1.053602       9.765121      -1.830480      10.422818           0.005229
           53              C       5.873768       2.632251       1.566316      -0.136786      31.898462 0.48436242E+03  0.11765724E+05                                 9.032403                            7.453953      -0.517505       1.837956                    0.996403      29.657732      88.287251       0.586170       0.430164      -1.049625      -0.013577      -0.009138       0.087355       0.088875      -0.001174      -0.022366       0.023491      -0.065223      -0.013867      -0.044866      -0.002531       0.047398             10.459981       6.803841       1.435286       1.082246      10.578588      -0.548368      13.997513           0.007825
           54              C       5.885511       3.836140       2.540088      -0.180406      28.648024 0.46837306E+03  0.11331110E+05                                 8.706101                            7.639327      -0.590385       1.805205                    0.996647      30.632136      92.296357       0.541846       0.467250      -1.023713       0.043337      -0.095963       0.011435       0.105914       0.000850       0.023985      -0.008558      -0.060932       0.060214      -0.049039       0.015806       0.033234              9.540903       8.164913      -0.042421       0.723683       9.175854       1.270896      11.281941           0.006780
           55              C       6.741752       3.494086       3.771394      -0.155167      31.632803 0.50499840E+03  0.12399679E+05                                 8.987247                            7.626697      -0.470327       1.844619                    0.997344      30.222495      90.550609       0.577526       0.431931      -1.048206      -0.063867      -0.064228      -0.032848       0.096350       0.004187       0.013182      -0.035049       0.015333       0.001852      -0.041892       0.008196       0.033697             10.119489       7.882717       2.125098       1.765627      12.129127      -0.077666      10.346624           0.000916
           56              C       6.323274       2.193091       4.502057      -0.165772      30.303073 0.48582653E+03  0.11840406E+05                                 8.859788                            7.609759      -0.547896       1.820113                    0.996826      30.450519      91.558195       0.562249       0.446984      -1.036956       0.014818       0.011605      -0.107475       0.109111      -0.000530       0.022536       0.001057      -0.023832      -0.021813      -0.030345       0.014612       0.015732              9.841325       8.419715       1.503902      -1.126509      11.199844      -0.414623       9.904415           0.006270
           57              C      10.293356       8.258938       4.164376       0.665078      21.215006 0.23489540E+03  0.48180952E+04                                 7.258758                            5.572365      -0.174403       2.019603                    0.999397      21.717837      61.744586       0.602378       0.495719      -1.001168       0.004971      -0.054573       0.029605       0.062285      -0.039411      -0.056440       0.025813       0.140559      -0.148402      -0.075834      -0.050776       0.126609              8.261791       5.023707       1.085290       1.847405      10.622325      -0.595944       9.139341           0.000349
           58              C       3.947434       1.160585       2.309535       0.583480      21.283958 0.27313426E+03  0.58241965E+04                                 7.248558                            6.030248      -0.279183       1.963855                    0.999202      23.318312      67.840406       0.575335       0.499258      -0.998277      -0.054542      -0.014398       0.003137       0.056497       0.031947       0.010481       0.010366       0.008925       0.312579      -0.084358      -0.021560       0.105919              7.850642       7.958129       0.935413      -0.023009      11.012706      -0.237219       4.581090          -0.004892
           59              C       5.154223       2.883005       0.246048       0.612660      22.544433 0.26669083E+03  0.56372391E+04                                 7.493781                            5.889015      -0.326625       1.943739                    0.999188      22.993410      65.999911       0.594209       0.487650      -1.006966      -0.004933      -0.011552      -0.040435       0.042341       0.024836      -0.065547      -0.012233       0.077318      -0.129076      -0.074847      -0.023767       0.098613              8.557571       4.792396      -0.062319       1.828262       8.943596       0.776722      11.936720           0.001247
           60              C       4.578926       4.452949       2.991041       0.645113      19.015663 0.25231257E+03  0.52535244E+04                                 6.709494                            5.781025      -0.178702       2.016080                    0.999507      21.826275      61.932366       0.592232       0.496709      -1.003565      -0.060463       0.041934      -0.006094       0.073833       0.041993       0.031182       0.002360      -0.057610      -0.166136      -0.071695      -0.009052       0.080747              7.044107       6.913168      -1.843674      -0.173645       5.209092      -0.503490       9.010062           0.000191
           61              C       6.993343       4.742510       4.616665       0.628910      22.196149 0.25283124E+03  0.52757346E+04                                 7.399903                            5.750122      -0.244337       1.984873                    0.999141      22.374087      63.899412       0.598548       0.490405      -1.005113       0.008914       0.050189       0.048177       0.070139      -0.041616      -0.011697       0.018199       0.150584      -0.148665      -0.071672      -0.040702       0.112373              8.288340       4.866946       1.819309       1.213273       9.877455      -0.397905      10.120620          -0.007184
           62              C       5.058621       2.213471       5.367899       0.649970      19.592835 0.25364715E+03  0.53436863E+04                                 7.032108                            5.911213      -0.410218       1.924033                    0.999373      23.188682      68.477647       0.562782       0.516600      -0.983459      -0.055258       0.000315       0.023648       0.060106      -0.045099       0.021321      -0.049284      -0.106508      -0.003244      -0.069440      -0.029606       0.099046              7.567846       8.374018       1.706131      -1.337829       6.135625       1.661417       8.193895          -0.001665
           63              C       6.276320       6.098971      16.828214      -0.143345      31.079351 0.47848842E+03  0.11525538E+05                                 8.744304                            7.318975      -0.342975       1.894806                    0.997488      28.966695      84.373652       0.605698       0.419817      -1.061723       0.038190       0.085438      -0.023211       0.096420       0.025738      -0.012749       0.022795       0.016915       0.039756      -0.045248       0.019119       0.026129              9.897803       6.714262      -0.076136      -1.222182      12.029648      -1.304870      10.949498           0.002178
           64              C       7.111596       6.335671      15.539470      -0.170646      30.369661 0.50272831E+03  0.12346621E+05                                 8.706936                            7.593286      -0.541323       1.818015                    0.997257      30.632725      92.193407       0.579874       0.430088      -1.047918      -0.073594       0.067138       0.036499       0.106093       0.012498      -0.001619       0.008825      -0.020397       0.096047      -0.032576      -0.001420       0.033996              9.569343       8.546245      -1.240838      -1.052739       9.752573      -1.826326      10.409211           0.005199
           65              C       6.705700       7.689320      14.923950      -0.135505      31.877219 0.48397278E+03  0.11755178E+05                                 9.034386                            7.455713      -0.520101       1.837397                    0.996425      29.646071      88.279953       0.585476       0.430714      -1.049175       0.014665      -0.009571       0.087310       0.089049       0.001162       0.021708       0.022696      -0.067585      -0.012792      -0.044985      -0.002518       0.047503             10.462352       6.804447      -1.436124      -1.083829      10.580538      -0.546462      14.002071           0.007804
           66              C       6.693961       8.893210      15.897722      -0.181299      28.654528 0.46850661E+03  0.11334414E+05                                 8.703254                            7.636640      -0.587187       1.806143                    0.996558      30.634936      92.285532       0.542379       0.466789      -1.024033      -0.044808      -0.096164       0.010660       0.106625      -0.001718      -0.024642      -0.009128      -0.060778       0.062307      -0.049737       0.015640       0.034097              9.537795       8.161758       0.041178      -0.722225       9.172574       1.267332      11.279051           0.006750
           67              C      14.224020       8.551156      17.129028      -0.154015      31.593917 0.50423108E+03  0.12376393E+05                                 8.981103                            7.621590      -0.465816       1.846188                    0.997331      30.201295      90.477056       0.577629       0.432009      -1.048137       0.062676      -0.064978      -0.032662       0.096007      -0.004024      -0.014024      -0.034931       0.016670       0.000521      -0.042361       0.008662       0.033699             10.112285       7.876799      -2.121877      -1.764099      12.118486      -0.079620      10.341569           0.000899
           68              C       6.256195       7.250160      17.859691      -0.167259      30.393015 0.48764814E+03  0.11899470E+05                                 8.889288                            7.633892      -0.561798       1.814835                    0.996913      30.538184      91.967865       0.560104       0.448143      -1.035976      -0.014565       0.011126      -0.107652       0.109202       0.000546      -0.021680       0.001035      -0.023549      -0.021942      -0.029428       0.013887       0.015540              9.875341       8.444285      -1.511429       1.132954      11.243685      -0.416070       9.938054           0.006275
           69              C       6.479268       4.767091      17.522010       0.664780      21.227960 0.23507779E+03  0.48228021E+04                                 7.261919                            5.574712      -0.175397       2.019178                    0.999351      21.725887      61.774914       0.602218       0.495752      -1.001145      -0.004984      -0.054865       0.030438       0.062941       0.039235       0.056254       0.025700       0.140923      -0.145869      -0.075288      -0.050962       0.126251              8.265417       5.025799      -1.086820      -1.848236      10.627730      -0.595365       9.142723           0.000336
           70              C       8.632032       6.217655      15.667169       0.583071      21.299016 0.27337249E+03  0.58305634E+04                                 7.252168                            6.033138      -0.276305       1.964551                    0.999122      23.328143      67.877120       0.575158       0.499302      -0.998253       0.052410      -0.015442       0.002633       0.054701      -0.033026      -0.010876       0.010536       0.010659       0.311980      -0.085455      -0.020379       0.105834              7.854636       7.961576      -0.936462       0.023082      11.019053      -0.237381       4.583279          -0.004874
           71              C       7.425244       7.940074      13.603682       0.612390      22.530203 0.26648758E+03  0.56317670E+04                                 7.489485                            5.885785      -0.320934       1.945604                    0.999175      22.986725      65.969923       0.594532       0.487487      -1.007069       0.005484      -0.012613      -0.042066       0.044257      -0.024703       0.065648      -0.011092       0.076423      -0.127651      -0.074688      -0.023295       0.097984              8.552387       4.790065       0.062105      -1.826900       8.938856       0.777066      11.928241           0.001263
           72              C       3.807388       0.961102      16.348675       0.647402      19.004420 0.25215829E+03  0.52503597E+04                                 6.712570                            5.783723      -0.170743       2.018236                    0.999502      21.819309      61.945648       0.591313       0.497477      -1.003015       0.060307       0.042650      -0.005709       0.074085      -0.041226      -0.030267       0.001691      -0.056280      -0.167852      -0.071266      -0.008516       0.079782              7.047341       6.916343       1.844303       0.174502       5.210741      -0.503552       9.014938           0.000193
           73              C       9.779273       1.250662      17.974299       0.629105      22.206331 0.25297960E+03  0.52796538E+04                                 7.402518                            5.752110      -0.247259       1.983754                    0.999183      22.379720      63.922424       0.598392       0.490456      -1.005078      -0.008703       0.050243       0.047533       0.069710       0.040960       0.011549       0.018178       0.151295      -0.148220      -0.071738      -0.040519       0.112257              8.291297       4.868457      -1.820061      -1.214054       9.881479      -0.398176      10.123954          -0.007158
           74              C       7.520849       7.270540      18.725533       0.651167      19.554424 0.25303682E+03  0.53279212E+04                                 7.025497                            5.905827      -0.409522       1.924802                    0.999351      23.160332      68.387957       0.562760       0.516903      -0.983259       0.055431       0.000389       0.024227       0.060495       0.044733      -0.020466      -0.049559      -0.104796      -0.001410      -0.068749      -0.029476       0.098225              7.560619       8.366299      -1.704358       1.336387       6.129616       1.659254       8.185941          -0.001662
           75              C      10.469476       9.072238      23.244688      -0.146019      31.191598 0.48056912E+03  0.11588688E+05                                 8.765712                            7.335332      -0.347468       1.892574                    0.997350      29.031727      84.621796       0.604941       0.419870      -1.061647       0.038912      -0.086071       0.023050       0.097230      -0.025370       0.011735       0.023239       0.017624       0.041020      -0.045025       0.018175       0.026850              9.923551       6.726353       0.076230       1.227870      12.063996      -1.310846      10.980305           0.002198
           76              C      11.304752       8.835538      24.533432      -0.169273      30.380698 0.50294793E+03  0.12356246E+05                                 8.716917                            7.600991      -0.547428       1.815635                    0.997388      30.657303      92.353511       0.578754       0.430773      -1.047257      -0.072442      -0.067809      -0.036678       0.105788      -0.012178       0.001133       0.009176      -0.020348       0.094084      -0.031943      -0.001627       0.033569              9.581130       8.555364       1.242500       1.053593       9.765221      -1.830507      10.422804           0.005227
           77              C      10.898854       7.481888      25.148952      -0.136784      31.898400 0.48436151E+03  0.11765697E+05                                 9.032390                            7.453946      -0.517505       1.837957                    0.996403      29.657704      88.287150       0.586171       0.430164      -1.049625       0.013577       0.009139      -0.087354       0.088874      -0.001174      -0.022367       0.023492      -0.065224      -0.013864      -0.044868      -0.002531       0.047399             10.459957       6.803831       1.435289       1.082229      10.578595      -0.548384      13.997445           0.007821
           78              C      10.887111       6.277999      24.175180      -0.180402      28.647973 0.46837245E+03  0.11331093E+05                                 8.706095                            7.639327      -0.590383       1.805205                    0.996648      30.632127      92.296328       0.541846       0.467251      -1.023713      -0.043335       0.095964      -0.011435       0.105914       0.000850       0.023984      -0.008558      -0.060931       0.060216      -0.049038       0.015804       0.033234              9.540889       8.164910      -0.042405       0.723674       9.175873       1.270894      11.281884           0.006784
           79              C      10.030870       6.620053      22.943874      -0.155169      31.632845 0.50499908E+03  0.12399694E+05                                 8.987243                            7.626693      -0.470314       1.844623                    0.997344      30.222460      90.550348       0.577527       0.431930      -1.048207       0.063868       0.064230       0.032846       0.096351       0.004187       0.013181      -0.035049       0.015338       0.001852      -0.041893       0.008198       0.033695             10.119488       7.882715       2.125119       1.765608      12.129178      -0.077692      10.346572           0.000916
           80              C      10.449348       7.921048      22.213211      -0.165769      30.303037 0.48582550E+03  0.11840375E+05                                 8.859784                            7.609752      -0.547899       1.820113                    0.996826      30.450481      91.558073       0.562249       0.446984      -1.036956      -0.014818      -0.011606       0.107474       0.109110      -0.000532       0.022536       0.001058      -0.023836      -0.021812      -0.030345       0.014612       0.015733              9.841327       8.419721       1.503912      -1.126514      11.199862      -0.414632       9.904398           0.006270
           81              C       6.479266       1.855201      22.550892       0.665078      21.214891 0.23489350E+03  0.48180439E+04                                 7.258719                            5.572332      -0.174375       2.019614                    0.999397      21.717737      61.744118       0.602382       0.495717      -1.001170      -0.004971       0.054572      -0.029605       0.062284      -0.039408      -0.056440       0.025815       0.140560      -0.148404      -0.075837      -0.050772       0.126609              8.261754       5.023704       1.085315       1.847417      10.622263      -0.595879       9.139294           0.000345
           82              C      12.825188       8.953554      24.405733       0.583487      21.283508 0.27312612E+03  0.58239732E+04                                 7.248431                            6.030135      -0.279123       1.963880                    0.999202      23.317917      67.838721       0.575344       0.499255      -0.998280       0.054543       0.014400      -0.003136       0.056499       0.031947       0.010481       0.010367       0.008920       0.312581      -0.084359      -0.021561       0.105919              7.850517       7.957963       0.935395      -0.023012      11.012586      -0.237210       4.581002          -0.004893
           83              C      11.618399       7.231134      26.469220       0.612660      22.544396 0.26669099E+03  0.56372493E+04                                 7.493791                            5.889032      -0.326657       1.943729                    0.999188      22.993509      66.000463       0.594205       0.487653      -1.006964       0.004931       0.011552       0.040435       0.042341       0.024835      -0.065548      -0.012234       0.077319      -0.129077      -0.074848      -0.023767       0.098614              8.557562       4.792396      -0.062333       1.828238       8.943619       0.776676      11.936669           0.001252
           84              C      12.193696       5.661190      23.724227       0.645107      19.015783 0.25231483E+03  0.52535819E+04                                 6.709515                            5.781047      -0.178711       2.016075                    0.999507      21.826358      61.932618       0.592232       0.496708      -1.003566       0.060463      -0.041932       0.006096       0.073833       0.041991       0.031183       0.002359      -0.057609      -0.166137      -0.071697      -0.009049       0.080746              7.044125       6.913194      -1.843677      -0.173650       5.209108      -0.503492       9.010072           0.000195
           85              C       9.779279       5.371629      22.098603       0.628925      22.195695 0.25282479E+03  0.52755643E+04                                 7.399797                            5.750042      -0.244288       1.984893                    0.999141      22.373780      63.898237       0.598554       0.490404      -1.005114      -0.008915      -0.050192      -0.048174       0.070139      -0.041615      -0.011699       0.018197       0.150582      -0.148678      -0.071668      -0.040706       0.112374              8.288223       4.866880       1.819282       1.213237       9.877325      -0.397929      10.120462          -0.007188
           86              C      11.714001       7.900668      21.347369       0.649969      19.592928 0.25364864E+03  0.53437284E+04                                 7.032145                            5.911241      -0.410238       1.924026                    0.999373      23.188787      68.478143       0.562779       0.516602      -0.983457       0.055258      -0.000314      -0.023648       0.060106      -0.045099       0.021320      -0.049285      -0.106505      -0.003250      -0.069437      -0.029609       0.099046              7.567888       8.374067       1.706144      -1.337846       6.135660       1.661425       8.193937          -0.001662
           87              O      10.725248       5.411609       8.030610      -0.505825      37.244252 0.52833991E+03  0.12677051E+05                                 9.003945                            7.165108       0.304256       2.160633                    0.997434      27.102806      71.750841       0.700548       0.364387      -1.131960      -0.004673       0.000969       0.027151       0.027567       0.016687       0.013178       0.000339       0.055451       0.100938      -0.049310       0.008959       0.040351             10.220320       6.459974       0.776076      -2.888175       9.442745      -3.894230      14.758241           0.019514
           88              O       9.824562       6.351149       9.803702      -0.559693      42.038835 0.63595788E+03  0.15996098E+05                                 9.718555                            7.916990       0.010894       2.031757                    0.996787      28.956143      78.694451       0.658866       0.369592      -1.127039       0.026959      -0.018603      -0.026677       0.042244      -0.001461      -0.003921       0.058032       0.082181      -0.157072      -0.094645       0.027040       0.067605             10.822462       8.871089      -3.176323      -3.629664      13.138603       4.006242      10.457695           0.045817
           89              O       7.620641       5.060691      10.969556      -0.473522      36.785825 0.53724312E+03  0.12963590E+05                                 8.893931                            7.268977       0.024783       2.058946                    0.996393      27.498397      73.353341       0.688248       0.368814      -1.126899      -0.015993      -0.035055       0.002194       0.038593      -0.009735      -0.016584      -0.001003      -0.091666      -0.013105      -0.050627       0.001577       0.049050             10.020043       7.054922      -2.983718      -0.191890      16.856665       1.012283       6.148542           0.136659
           90              O       7.450397       2.866241      11.110613      -0.438735      27.852085 0.46823509E+03  0.10894487E+05                                 7.292524                            6.776629       0.343865       2.182318                    0.996290      26.305565      68.448504       0.715762       0.367786      -1.129985       0.028114       0.006690       0.006472       0.029615       0.020261      -0.016233      -0.002165      -0.134019       0.067463      -0.083589       0.024245       0.059343              7.454990       7.274850       2.066032      -0.003163       9.759293      -0.277224       5.330828           0.072511
           91              O       9.317188       3.145658      13.915716      -0.551814      42.078769 0.57076214E+03  0.13943637E+05                                 9.708648                            7.421886       0.263461       2.123330                    0.997493      28.115425      74.783470       0.692756       0.361913      -1.135377       0.039628      -0.008972      -0.024707       0.047553      -0.013346       0.018639       0.037511       0.002960       0.031102      -0.047768       0.006447       0.041321             11.529146       6.291893      -2.088881      -2.708321      11.572243       6.363565      16.723302           0.033159
           92              O       8.877743       1.035948      13.380075      -0.536311      30.183455 0.51086696E+03  0.12112370E+05                                 7.647430                            7.014986       0.480345       2.216709                    0.997006      27.034257      70.328404       0.715167       0.361224      -1.138439       0.010374      -0.007470      -0.019614       0.023412       0.027413       0.075865      -0.024034      -0.037908      -0.229575      -0.124823       0.050155       0.074668              7.962596       5.733211       0.722051       0.416664       9.951036      -1.260886       8.203543           0.033661
           93              O      12.233949       8.514972      11.271706      -0.525141      23.851411 0.36779345E+03  0.80944538E+04                                 6.558712                            5.918643       0.279703       2.181457                    0.998325      25.322010      65.080334       0.779204       0.357167      -1.132916       0.001117       0.010905      -0.040828       0.042274      -0.015415      -0.049608      -0.046353      -0.033380       0.280761      -0.092074      -0.027014       0.119088              6.767536       6.281140       2.036236      -0.934493       6.001216      -0.973343       8.020252           0.004471
           94              O       8.468490       0.552343       9.198334      -0.473371      28.445260 0.47992352E+03  0.11231339E+05                                 7.397739                            6.875272       0.354447       2.193805                    0.995182      26.275376      68.485681       0.708611       0.369351      -1.129203       0.009233       0.000157       0.006874       0.011512      -0.070493      -0.025632      -0.015085      -0.088814       0.076465      -0.102941       0.032354       0.070587              7.560794       6.327338       0.724795       1.710755       5.594705       0.107686      10.760340           0.022777
           95              O       7.121659       7.782938       9.345802      -0.496460      35.358028 0.52393487E+03  0.12519959E+05                                 8.615732                            7.146835       0.471616       2.205604                    0.997456      27.209367      71.416579       0.701131       0.365579      -1.133305      -0.036388       0.001127      -0.031579       0.048193       0.023061      -0.019557      -0.053805       0.046624      -0.084503      -0.073330       0.006420       0.066911              9.588727       6.445454      -3.178413       0.881021      14.281797      -3.651888       8.038929           0.093213
           96              O       2.993074       0.411303       7.482679      -0.515733      37.685535 0.59131365E+03  0.14601669E+05                                 9.007338                            7.640992       0.205034       2.106752                    0.997118      28.132757      75.699577       0.669898       0.370265      -1.126782       0.002826      -0.013078       0.052270       0.053956       0.003436       0.002672      -0.044034       0.048583       0.065819      -0.059422       0.013560       0.045862              9.632634       6.182056      -0.510636      -1.949793       7.150408      -1.980469      15.565438           0.145530
           97              O       9.222419       2.177513       6.919522      -0.570551      38.920872 0.64519223E+03  0.16285534E+05                                 9.168627                            7.941603       0.168828       2.076480                    0.998318      29.138234      79.305995       0.661965       0.366571      -1.129453      -0.022337      -0.019198       0.036687       0.047047       0.013101      -0.019726       0.013458      -0.103458       0.057165      -0.068128       0.019607       0.048521              9.770383       9.272467      -1.620255      -0.494013       7.692536       3.361537      12.346145           0.063416
           98              O       8.294058       3.569244       8.347453      -0.503960      37.097267 0.61180093E+03  0.15252017E+05                                 9.050849                            7.836581      -0.232188       1.991124                    0.993256      27.663837      75.037614       0.652701       0.376421      -1.121024       0.023957       0.006099      -0.001448       0.024763      -0.022771      -0.013712      -0.016621      -0.022362      -0.031251      -0.036560       0.004615       0.031945              9.881610      13.088006      -2.945036       2.019558       7.689839       0.853346       8.866985           0.040682
           99              O      10.725251       8.194378       5.327024      -0.505695      37.250165 0.52842022E+03  0.12679387E+05                                 9.004781                            7.165508       0.307009       2.161537                    0.997463      27.104310      71.754633       0.700554       0.364373      -1.131978      -0.004662      -0.000917      -0.027371       0.027781      -0.016509      -0.013049       0.000725       0.055642       0.100588      -0.049210       0.008974       0.040235             10.221540       6.460729      -0.776741       2.888821       9.443202      -3.895417      14.760690           0.019613
          100              O       9.824560       7.254837       3.553932      -0.559583      42.033011 0.63587061E+03  0.15993250E+05                                 9.717453                            7.916391       0.019602       2.034139                    0.996809      28.953243      78.683289       0.658902       0.369587      -1.127050       0.026979       0.018661       0.026396       0.042105       0.002112       0.003654       0.058471       0.081363      -0.156876      -0.094875       0.027650       0.067225             10.821101       8.869557       3.175777       3.627924      13.138851       4.005032      10.454896           0.045859
          101              O       7.620642       8.545296       2.388078      -0.473188      36.766942 0.53692397E+03  0.12953753E+05                                 8.890137                            7.266155       0.019380       2.057273                    0.996364      27.495155      73.334736       0.688487       0.368746      -1.126968      -0.015676       0.035276      -0.002464       0.038681       0.009447       0.016624      -0.001464      -0.092011      -0.013977      -0.050686       0.001390       0.049296             10.015575       7.052260       2.982576       0.191564      16.848876       1.010666       6.145589           0.137050
          102              O       3.257242       2.190828       2.247021      -0.440116      27.888889 0.46905858E+03  0.10918712E+05                                 7.299939                            6.783445       0.343931       2.182304                    0.996336      26.321492      68.511360       0.715248       0.367879      -1.129886       0.027558      -0.005402      -0.006796       0.028893      -0.019661       0.016268      -0.001787      -0.133288       0.067599      -0.083129       0.024424       0.058705              7.462603       7.282766      -2.068479       0.003449       9.769078      -0.277609       5.335964           0.072938
          103              O       9.317193       3.476634      26.157186      -0.550500      41.973856 0.56914863E+03  0.13893233E+05                                 9.689439                            7.408845       0.267919       2.125261                    0.997640      28.086053      74.655647       0.693780       0.361665      -1.135666       0.039364       0.009868       0.024858       0.047590       0.013045      -0.018978       0.037617       0.002420       0.032556      -0.047775       0.005905       0.041869             11.504957       6.280380       2.083383       2.701547      11.547686       6.348482      16.686806           0.033244
          104              O       4.684592       4.021122      -0.022441      -0.536951      30.164705 0.51047951E+03  0.12100172E+05                                 7.641760                            7.010068       0.481337       2.217041                    0.996985      27.033533      70.304177       0.715806       0.360992      -1.138689       0.010500       0.007916       0.019519       0.023535      -0.026871      -0.075064      -0.024509      -0.037151      -0.227805      -0.123787       0.050294       0.073493              7.956533       5.729329      -0.721698      -0.415783       9.943168      -1.261089       8.197102           0.033913
          105              O       3.847641       5.091014       2.085928      -0.526183      23.897160 0.36876553E+03  0.81212196E+04                                 6.566941                            5.926040       0.284022       2.182472                    0.998357      25.341381      65.152058       0.778798       0.357117      -1.132954       0.000640      -0.010589       0.043251       0.044533       0.015753       0.050635      -0.046696      -0.033142       0.279716      -0.092831      -0.026550       0.119381              6.776160       6.289680      -2.039846       0.937164       6.009956      -0.975938       8.028843           0.004484
          106              O       4.275343       4.504726       4.159300      -0.472627      28.452088 0.48010091E+03  0.11236963E+05                                 7.400781                            6.878235       0.350822       2.192665                    0.995220      26.275316      68.498659       0.708169       0.369533      -1.129020       0.009179       0.000143      -0.007487       0.011846       0.070873       0.026131      -0.015348      -0.089243       0.075786      -0.103508       0.032373       0.071135              7.563806       6.329763      -0.725035      -1.711089       5.597037       0.107487      10.764618           0.022984
          107              O       7.121654       5.823049       4.011832      -0.496571      35.433698 0.52529272E+03  0.12561547E+05                                 8.631316                            7.158955       0.470437       2.205065                    0.997442      27.228411      71.511481       0.700060       0.365872      -1.132986      -0.036301      -0.001502       0.031611       0.048159      -0.023299       0.019664      -0.053768       0.046442      -0.085888      -0.073433       0.006219       0.067215              9.606876       6.457556       3.187051      -0.883261      14.310696      -3.658663       8.052376           0.093317
          108              O       7.186228       4.645767       5.874955      -0.515677      37.646106 0.59050969E+03  0.14576091E+05                                 8.999164                            7.634087       0.208973       2.108060                    0.997210      28.120288      75.638165       0.670461       0.370099      -1.126967       0.002477       0.012968      -0.052480       0.054115      -0.003519      -0.002199      -0.043897       0.049204       0.066211      -0.059549       0.013799       0.045750              9.623894       6.176218       0.509731       1.946778       7.143758      -1.979811      15.551705           0.145504
          109              O       5.029270       2.879556       6.438112      -0.570055      38.903076 0.64476182E+03  0.16272163E+05                                 9.166181                            7.939420       0.169113       2.076777                    0.998427      29.130148      79.281185       0.661989       0.366614      -1.129405      -0.022991       0.018294      -0.036901       0.047169      -0.012895       0.020040       0.013590      -0.103812       0.057055      -0.068370       0.019617       0.048753              9.767742       9.269421       1.620317       0.495266       7.691283       3.360917      12.342521           0.063390
          110              O       4.100904       1.487825       5.010181      -0.504007      37.109555 0.61208185E+03  0.15261270E+05                                 9.053782                            7.839398      -0.233067       1.990715                    0.993201      27.669852      75.067482       0.652436       0.376519      -1.120915       0.024152      -0.006298       0.001367       0.024997       0.022639       0.014006      -0.016761      -0.023153      -0.030524      -0.036846       0.004892       0.031953              9.884623      13.090641       2.945429      -2.020097       7.692411       0.854052       8.870815           0.040835
          111              O       6.047374       4.702530      18.684658      -0.505821      37.244603 0.52834749E+03  0.12677284E+05                                 9.004018                            7.165175       0.304249       2.160629                    0.997433      27.102945      71.751455       0.700542       0.364389      -1.131958       0.004673      -0.000965      -0.027156       0.027572       0.016686       0.013179       0.000341       0.055446       0.100929      -0.049306       0.008956       0.040349             10.220399       6.460014       0.776083      -2.888187       9.442829      -3.894269      14.758353           0.019513
          112              O       6.948060       3.762990      16.911566      -0.559703      42.040874 0.63600231E+03  0.15997519E+05                                 9.718924                            7.917334       0.010827       2.031723                    0.996787      28.956926      78.697704       0.658843       0.369599      -1.127032      -0.026962       0.018603       0.026683       0.042250      -0.001457      -0.003920       0.058024       0.082195      -0.157101      -0.094644       0.027029       0.067615             10.822837       8.871365      -3.176394      -3.629710      13.139170       4.006317      10.457976           0.045809
          113              O       9.151981       5.053448      15.745712      -0.473529      36.787036 0.53726610E+03  0.12964295E+05                                 8.894178                            7.269183       0.024757       2.058931                    0.996393      27.498784      73.355008       0.688230       0.368819      -1.126894       0.015998       0.035057      -0.002190       0.038597      -0.009734      -0.016584      -0.001003      -0.091656      -0.013101      -0.050624       0.001579       0.049045             10.020313       7.055158      -2.983862      -0.191922      16.857030       1.012322       6.148751           0.136632
          114              O       9.322225       7.247898      15.604655      -0.438602      27.849676 0.46818185E+03  0.10892919E+05                                 7.292030                            6.776177       0.343974       2.182363                    0.996290      26.304518      68.444329       0.715797       0.367778      -1.129993      -0.028122      -0.006697      -0.006467       0.029623       0.020230      -0.016229      -0.002168      -0.134007       0.067403      -0.083564       0.024226       0.059338              7.454480       7.274347       2.065889      -0.003171       9.758605      -0.277203       5.330489           0.072512
          115              O       7.455434       6.968481      12.799552      -0.551810      42.076730 0.57072561E+03  0.13942507E+05                                 9.708305                            7.421605       0.263524       2.123364                    0.997493      28.114719      74.780697       0.692776       0.361909      -1.135381      -0.039620       0.008974       0.024705       0.047546      -0.013351       0.018637       0.037512       0.002971       0.031103      -0.047772       0.006454       0.041318             11.528768       6.291725      -2.088824      -2.708304      11.571796       6.363368      16.722784           0.033167
          116              O       7.894879       9.078191      13.335193      -0.536332      30.183269 0.51086286E+03  0.12112239E+05                                 7.647375                            7.014939       0.480390       2.216724                    0.997006      27.034209      70.328000       0.715173       0.361222      -1.138441      -0.010372       0.007471       0.019615       0.023413       0.027411       0.075863      -0.024035      -0.037905      -0.229584      -0.124823       0.050156       0.074667              7.962542       5.733167       0.722037       0.416658       9.950954      -1.260825       8.203507           0.033652
          117              O       4.538673       1.599167      15.443562      -0.525143      23.852307 0.36781129E+03  0.80949596E+04                                 6.558936                            5.918836       0.279613       2.181424                    0.998324      25.322384      65.082145       0.779180       0.357173      -1.132909      -0.001120      -0.010905       0.040831       0.042277      -0.015415      -0.049606      -0.046352      -0.033386       0.280771      -0.092075      -0.027015       0.119089              6.767775       6.281369       2.036332      -0.934549       6.001433      -0.973386       8.020522           0.004473
          118              O       4.110972       1.012879      17.516934      -0.473270      28.444342 0.47990231E+03  0.11230717E+05                                 7.397573                            6.875109       0.354518       2.193833                    0.995182      26.274885      68.483981       0.708621       0.369350      -1.129204      -0.009234      -0.000160      -0.006882       0.011518      -0.070476      -0.025640      -0.015093      -0.088795       0.076426      -0.102922       0.032348       0.070574              7.560633       6.327182       0.724764       1.710706       5.594575       0.107671      10.760141           0.022809
          119              O       9.650963       2.331201      17.369466      -0.496527      35.360448 0.52397887E+03  0.12521298E+05                                 8.616201                            7.147202       0.471481       2.205550                    0.997456      27.210143      71.419905       0.701101       0.365586      -1.133297       0.036395      -0.001120       0.031590       0.048205       0.023070      -0.019562      -0.053798       0.046617      -0.084545      -0.073327       0.006408       0.066920              9.589266       6.445807      -3.178647       0.881038      14.282654      -3.652043       8.039339           0.093202
          120              O       9.586388       1.153919      19.232589      -0.515706      37.685076 0.59130347E+03  0.14601346E+05                                 9.007239                            7.640900       0.205087       2.106770                    0.997118      28.132587      75.698777       0.669906       0.370263      -1.126785      -0.002824       0.013074      -0.052272       0.053956       0.003436       0.002673      -0.044041       0.048576       0.065817      -0.059424       0.013556       0.045868              9.632539       6.181978      -0.510622      -1.949766       7.150328      -1.980465      15.565311           0.145533
          121              O       7.550203       7.936626      19.795746      -0.570536      38.920843 0.64519074E+03  0.16285487E+05                                 9.168619                            7.941587       0.168839       2.076483                    0.998318      29.138218      79.305928       0.661966       0.366571      -1.129453       0.022337       0.019197      -0.036689       0.047048       0.013099      -0.019726       0.013459      -0.103453       0.057163      -0.068125       0.019605       0.048520              9.770380       9.272443      -1.620250      -0.494015       7.692533       3.361549      12.346164           0.063422
          122              O       8.478564       6.544895      18.367815      -0.503964      37.097671 0.61180984E+03  0.15252301E+05                                 9.050929                            7.836651      -0.232207       1.991115                    0.993256      27.664011      75.038353       0.652697       0.376423      -1.121023      -0.023956      -0.006098       0.001449       0.024763      -0.022773      -0.013712      -0.016619      -0.022363      -0.031251      -0.036559       0.004614       0.031946              9.881694      13.088111      -2.945066       2.019574       7.689909       0.853358       8.867063           0.040680
          123              O       6.047371       1.919761      21.388244      -0.505706      37.251036 0.52843554E+03  0.12679856E+05                                 9.004957                            7.165641       0.306986       2.161526                    0.997463      27.104599      71.755856       0.700542       0.364376      -1.131974       0.004660       0.000909       0.027372       0.027781      -0.016507      -0.013049       0.000725       0.055646       0.100583      -0.049210       0.008975       0.040234             10.221751       6.460864      -0.776758       2.888908       9.443394      -3.895486      14.760994           0.019623
          124              O       6.948062       2.859302      23.161336      -0.559606      42.032723 0.63586029E+03  0.15992926E+05                                 9.717411                            7.916318       0.019587       2.034141                    0.996809      28.953030      78.682559       0.658907       0.369586      -1.127051      -0.026975      -0.018655      -0.026393       0.042098       0.002118       0.003646       0.058477       0.081361      -0.156880      -0.094881       0.027656       0.067225             10.821090       8.869582       3.175821       3.627989      13.138766       4.005083      10.454921           0.045879
          125              O       9.151980       1.568843      24.327190      -0.473269      36.767947 0.53694027E+03  0.12954261E+05                                 8.890349                            7.266306       0.019300       2.057251                    0.996364      27.495364      73.335923       0.688473       0.368750      -1.126964       0.015682      -0.035269       0.002464       0.038677       0.009462       0.016621      -0.001467      -0.092014      -0.013939      -0.050692       0.001398       0.049294             10.015842       7.052397       2.982633       0.191561      16.849423       1.010706       6.145707           0.137080
          126              O      13.515380       7.923311      24.468247      -0.440142      27.889151 0.46906339E+03  0.10918849E+05                                 7.299980                            6.783473       0.343943       2.182305                    0.996336      26.321641      68.511763       0.715248       0.367878      -1.129887      -0.027554       0.005398       0.006795       0.028889      -0.019669       0.016268      -0.001786      -0.133287       0.067630      -0.083136       0.024434       0.058702              7.462653       7.282794      -2.068490       0.003445       9.769187      -0.277613       5.335979           0.072956
          127              O       7.455429       6.637505       0.558082      -0.550488      41.974566 0.56916385E+03  0.13893704E+05                                 9.689563                            7.408968       0.267899       2.125248                    0.997640      28.086347      74.656822       0.693771       0.361667      -1.135663      -0.039368      -0.009872      -0.024860       0.047595       0.013041      -0.018975       0.037610       0.002419       0.032564      -0.047765       0.005901       0.041864             11.505065       6.280431       2.083392       2.701517      11.547859       6.348512      16.686905           0.033226
          128              O       7.894868       4.527795       0.022441      -0.536960      30.165154 0.51048931E+03  0.12100469E+05                                 7.641854                            7.010151       0.481296       2.217026                    0.996985      27.033708      70.304953       0.715799       0.360993      -1.138687      -0.010501      -0.007916      -0.019518       0.023535      -0.026874      -0.075066      -0.024510      -0.037153      -0.227812      -0.123791       0.050294       0.073497              7.956630       5.729398      -0.721712      -0.415791       9.943296      -1.261140       8.197198           0.033906
          129              O      12.924981       5.023125      24.629340      -0.526184      23.896939 0.36876118E+03  0.81210956E+04                                 6.566882                            5.925991       0.284051       2.182482                    0.998357      25.341300      65.151625       0.778805       0.357115      -1.132956      -0.000638       0.010590      -0.043253       0.044535       0.015750       0.050636      -0.046696      -0.033138       0.279713      -0.092829      -0.026552       0.119381              6.776096       6.289630      -2.039824       0.937149       6.009899      -0.975926       8.028758           0.004486
          130              O      12.497279       5.609413      22.555968      -0.472587      28.451816 0.48009510E+03  0.11236793E+05                                 7.400730                            6.878191       0.350849       2.192673                    0.995220      26.275193      68.498235       0.708172       0.369532      -1.129021      -0.009181      -0.000139       0.007490       0.011849       0.070869       0.026135      -0.015351      -0.089240       0.075776      -0.103505       0.032372       0.071133              7.563750       6.329725      -0.725022      -1.711081       5.597003       0.107480      10.764523           0.022988
          131              O       9.650968       4.291090      22.703436      -0.496665      35.434938 0.52531411E+03  0.12562202E+05                                 8.631588                            7.159159       0.470312       2.205030                    0.997440      27.228642      71.512775       0.700040       0.365878      -1.132980       0.036299       0.001492      -0.031614       0.048158      -0.023306       0.019654      -0.053775       0.046435      -0.085940      -0.073445       0.006225       0.067220              9.607205       6.457762       3.187210      -0.883330      14.311211      -3.658842       8.052640           0.093292
          132              O       9.586394       5.468372      20.840313      -0.515657      37.645970 0.59050679E+03  0.14575993E+05                                 8.999123                            7.634050       0.209021       2.108074                    0.997210      28.120273      75.637913       0.670465       0.370098      -1.126969      -0.002476      -0.012962       0.052478       0.054112      -0.003519      -0.002198      -0.043899       0.049201       0.066211      -0.059549       0.013798       0.045751              9.623854       6.176187       0.509722       1.946758       7.143738      -1.979836      15.551638           0.145505
          133              O      11.743352       7.234583      20.277156      -0.570038      38.903103 0.64476283E+03  0.16272195E+05                                 9.166185                            7.939427       0.169129       2.076782                    0.998427      29.130176      79.281291       0.661988       0.366614      -1.129405       0.022992      -0.018292       0.036903       0.047170      -0.012892       0.020040       0.013591      -0.103806       0.057051      -0.068366       0.019616       0.048751              9.767744       9.269410       1.620312       0.495247       7.691290       3.360919      12.342533           0.063396
          134              O      12.671718       8.626314      21.705087      -0.504013      37.109497 0.61208041E+03  0.15261222E+05                                 9.053763                            7.839379      -0.233055       1.990719                    0.993201      27.669833      75.067341       0.652438       0.376518      -1.120916      -0.024151       0.006295      -0.001372       0.024996       0.022640       0.014007      -0.016759      -0.023152      -0.030527      -0.036846       0.004892       0.031953              9.884605      13.090612       2.945429      -2.020091       7.692409       0.854060       8.870794           0.040835

******************************************************
Auxiliary information for the entire system
The total spin magnetic moment of the unit cell is   8.449742
The total net atomic charge of the unit cell is   -0.000001
Accuracy of reproducing the electrostatic potential in the unit cell:
  The inner radius (bohr) =    5.0000
  The outer radius (bohr) =   12.0000
  Valid grid points have density less than (e/(bohr^3)) =    0.0001
  The number of valid grid points were=         9890
  The rms potential error without charges in kcal/mol is=      3.52903
  The rms potential error with partial charges in kcal/mol is=      0.80783
  The RRMSE value at monopole order=      0.22891
  The rms potential error with partial charges and cloud penetration in kcal/mol is=      0.80368
  The RRMSE value at monopole order with cloud penetration is=      0.22773
  The rms potential error with partial charges and atomic dipoles in kcal/mol is=      0.49644
  The RRMSE value at dipole order=      0.14067
  The rms potential error with partial charges, atomic dipoles and cloud penetration in kcal/mol is=      0.48747
  The RRMSE value at dipole order with cloud penetration=      0.13813

******************************************************
The electron densities and ab initio electrostatic potential were computed in VASP using the PBE functional and
projector augmented wave method. See the main text of the journal article for a description of computational details.
The atomic charges, dipoles, and quadrupoles were computed with the DDEC6 method as described in
(a) T. A. Manz and N. Gabaldon Limas, RSC Adv. 6 (2016) 47771-47801 DOI: 10.1039/c6ra04656h
(b) N. Gabaldon Limas and T. A. Manz, RSC Adv. 8 (2018) 2678-2707 DOI: 10.1039/c7ra11829e.
For each atom in the material, the electron cloud parameters were fit to the spherically averaged atom-in-material
electron density using radial positions for which this density was between 10^-4 and 10^-2 electrons per cubic bohr.
The polarizabilities, dispersion coefficients, and quantum Drude oscillator (QDO) parameters were fit using the MCLF method.
The magnetic structure of the system was optimized in VASP from the default ferromagnetic initial guess using spin polarization.
The atomic spin moments (ASMs) were computed on this optimized magnetic structure using the DDEC6 partition as inputs
to the method of T. A. Manz and D. S. Sholl, J. Chem. Theory Comput. 7 (2011) 4146-4164 DOI: 10.1021/ct200539n.
The RMSE and RRMSE were computed using a uniform grid with Ewald summation.
