# Supplementary material for: A collection of forcefield precursors for metal–organic frameworks
Source: RSC Adv. 2019 Nov 13;9(63):36492–507. doi: 10.1039/c9ra07327b (PMC9075174; doi:10.1039/c9ra07327b)
Supplement: RA-009-C9RA07327B-s5219 [file RA-009-C9RA07327B-s5219.xyz]

  150
jmolscript: load "" {1 1 1} spacegroup "x,y,z" unitcell [{     13.901700     0.000000     0.000000 }, {     -4.299784    13.220027     0.000000 }, {     -4.299784    -5.919992    11.820441 }]
Cd     8.706626     2.673466     7.282810     0.808362
Cd     2.361043     9.923495     5.651707     0.808365
Cd    -0.150580     2.433811    11.403770     0.808365
Cd    -3.404494     4.626569     4.537631     0.808362
Cd     2.941089    -2.623460     6.168734     0.808365
Cd     5.452712     4.866224     0.416671     0.808365
H      6.090810     3.752098     4.896027     0.097066
H      6.245903     0.361566     3.068586     0.114268
H      7.960859    -0.848790     4.550870     0.131741
H      9.044897     0.216903     4.938580     0.134849
H     -5.375225     0.877387    10.274327     0.114147
H     -1.664924     5.243139     0.057920     0.103395
H      7.148144    -2.752486    11.276701     0.106084
H      6.878428    -3.332461     9.063914     0.119520
H      0.681329     6.626475     5.547333     0.097067
H      0.523356     6.738185     1.697415     0.114268
H      1.768715     8.946620     1.278972     0.131741
H      1.309266     9.937120     2.405460     0.134849
H     10.025051    -2.391766     5.385393     0.114147
H     -1.668564    -2.293471     4.713992     0.103395
H      8.549659    10.297485     2.588677     0.106084
H      6.998557     9.509369     1.079206     0.119520
H      1.684231     1.264253     8.409062     0.097067
H     -1.588016     0.033844     6.784933     0.114268
H     -3.269456     0.796532     8.572184     0.131741
H     -2.591312     0.533958     9.962268     0.134849
H      2.496917    11.354096     0.273052     0.114147
H      5.501000     0.034586     0.060284     0.103395
H     -4.828432     7.420073    10.366527     0.106084
H     -5.296545     5.636739     8.985899     0.119520
H     -0.788678     3.547937     6.924414     0.097066
H     -0.943771     6.938469     8.751855     0.114268
H     -2.658727     8.148825     7.269571     0.131741
H     -3.742765     7.083132     6.881861     0.134849
H     10.677357     6.422648     1.546114     0.114147
H      6.967056     2.056896    11.762521     0.103395
H     -1.846012    10.052521     0.543740     0.106084
H     -1.576296    10.632496     2.756527     0.119520
H      4.620803     0.673560     6.273108     0.097067
H      4.778776     0.561850    10.123026     0.114268
H      3.533417    -1.646585    10.541469     0.131741
H      3.992866    -2.637085     9.414981     0.134849
H     -4.722919     9.691801     6.435048     0.114147
H      6.970696     9.593506     7.106449     0.103395
H     -3.247527    -2.997450     9.231764     0.106084
H     -1.696425    -2.209334    10.741235     0.119520
H      3.617901     6.035782     3.411379     0.097067
H      6.890148     7.266191     5.035508     0.114268
H      8.571588     6.503503     3.248257     0.131741
H      7.893444     6.766077     1.858173     0.134849
H      2.805215    -4.054061    11.547389     0.114147
H     -0.198868     7.265449    11.760157     0.103395
H     10.130564    -0.120038     1.453914     0.106084
H     10.598677     1.663296     2.834542     0.119520
C      6.323340     2.881738     4.672620     0.147210
C      6.388624     1.055706     3.670247     0.080726
C      8.130954    -0.065283     5.098156    -0.236934
C      7.972876    -0.430306     6.544978     0.355322
C      8.046476    -0.309832     8.688024     0.145963
C      8.198336     0.040887    10.030826    -0.190298
C      7.849777    -0.888803    10.976462    -0.106858
C      7.367615    -2.140248    10.611210    -0.097780
C      7.208617    -2.495053     9.300323    -0.179532
C      7.557334    -1.565145     8.335775     0.146659
C      0.790088     6.906368     4.669074     0.147207
C      0.695200     6.944157     2.587495     0.080726
C      1.847802     9.151208     2.224607    -0.236933
C      3.282353     9.451564     2.546123     0.355322
C      5.030490    10.097537     3.613509     0.145963
C      5.975935    10.564731     4.528411    -0.190298
C      7.283711    10.623551     4.120606    -0.106858
C      7.655198    10.237352     2.838088    -0.097780
C      6.740838     9.772761     1.933824    -0.179532
C      5.416839     9.708832     2.333355     0.146659
C      0.784628     1.086026     8.266034     0.147207
C     -0.972056     0.414887     7.367681     0.080726
C     -2.576979     1.104924     9.178572    -0.236933
C     -2.875209     2.516447     9.591106     0.355322
C     -2.783407     4.384583    10.646671     0.145963
C     -2.496856     5.471979    11.474102    -0.190297
C     -3.273150     6.594701    11.344077    -0.106859
C     -4.314097     6.646777    10.424447    -0.097780
C     -4.602326     5.591524     9.604108    -0.179532
C     -3.825874     4.451794     9.725859     0.146659
C     -1.021208     4.418297     7.147821     0.147211
C     -1.086492     6.244329     8.150194     0.080726
C     -2.828822     7.365318     6.722285    -0.236933
C     -2.670744     7.730341     5.275463     0.355322
C     -2.744344     7.609867     3.132417     0.145963
C     -2.896204     7.259148     1.789615    -0.190298
C     -2.547645     8.188838     0.843979    -0.106858
C     -2.065483     9.440283     1.209231    -0.097780
C     -1.906485     9.795088     2.520118    -0.179532
C     -2.255202     8.865180     3.484666     0.146659
C      4.512044     0.393667     7.151367     0.147207
C      4.606932     0.355878     9.232946     0.080726
C      3.454330    -1.851173     9.595834    -0.236933
C      2.019779    -2.151529     9.274318     0.355322
C      0.271642    -2.797502     8.206932     0.145963
C     -0.673803    -3.264696     7.292030    -0.190298
C     -1.981579    -3.323516     7.699835    -0.106858
C     -2.353066    -2.937317     8.982353    -0.097780
C     -1.438706    -2.472726     9.886617    -0.179532
C     -0.114707    -2.408797     9.487086     0.146659
C      4.517504     6.214009     3.554407     0.147207
C      6.274188     6.885148     4.452760     0.080726
C      7.879111     6.195111     2.641869    -0.236933
C      8.177341     4.783588     2.229335     0.355322
C      8.085539     2.915452     1.173770     0.145963
C      7.798988     1.828056     0.346339    -0.190297
C      8.575282     0.705334     0.476364    -0.106859
C      9.616229     0.653258     1.395994    -0.097780
C      9.904458     1.708511     2.216333    -0.179532
C      9.128006     2.848241     2.094582     0.146659
N      5.782672     2.240697     3.621783    -0.350210
N      7.205801     2.192290     5.362934    -0.269691
N      7.222676     1.005874     4.696261     0.200000
N      8.310834     0.415886     7.531985    -0.438700
N      7.513258    -1.629658     6.936235    -0.429146
N      0.336788     6.190387     3.625329    -0.350210
N      1.397708     8.031960     4.361743    -0.269687
N      1.330856     8.027961     3.002392     0.199998
N      3.656715     9.928709     3.744716    -0.438700
N      4.267933     9.288804     1.648952    -0.429146
N      0.342248     0.465469     7.158459    -0.350210
N     -0.143958     1.422956     9.134837    -0.269687
N     -1.277417     0.984002     8.522538     0.199998
N     -2.175041     3.137840    10.554472    -0.438700
N     -3.873591     3.228126     9.043819    -0.429145
N     -0.480540     5.059338     8.198658    -0.350211
N     -1.903669     5.107745     6.457507    -0.269691
N     -1.920544     6.294161     7.124180     0.200000
N     -3.008702     6.884149     4.288456    -0.438700
N     -2.211126     8.929693     4.884206    -0.429146
N      4.965344     1.109648     8.195112    -0.350210
N      3.904424    -0.731925     7.458698    -0.269687
N      3.971276    -0.727926     8.818049     0.199998
N      1.645417    -2.628674     8.075725    -0.438700
N      1.034199    -1.988769    10.171489    -0.429146
N      4.959884     6.834566     4.661982    -0.350210
N      5.446090     5.877079     2.685604    -0.269687
N      6.579549     6.316033     3.297903     0.199998
N      7.477173     4.162195     1.265969    -0.438700
N      9.175723     4.071909     2.776622    -0.429145
Cl     8.484930     5.066209     6.210223    -0.506165
Cl     0.498665     9.084633     7.310825    -0.506166
Cl     2.193405     1.237777    11.396678    -0.506166
Cl    -3.182798     2.233826     5.610218    -0.506165
Cl     4.803467    -1.784598     4.509616    -0.506166
Cl     3.108727     6.062258     0.423763    -0.506166

The following XYZ coordinates are in angstroms. Other properties are in atomic units.
The sperically averaged electron density of each atom fit to a function of the form exp(a - br)
eigen_1, eigen_2 and eigen_3 are the three eigenvalues of traceless quadrupole moment tensor
  atom number  atomic symbol              X              Y              Z     net charge C6 coefficient C8 coefficient C10 coefficient fluctuating dipole atomic polarizability isotropic forcefield polarizability              a              b squared Pearson coefficient          <r^3>          <r^4>         wp_QDO          m_QDO          q_QDO       dipole_x       dipole_y       dipole_z         dipole            Qxy            Qxz            Qyz     Q(x^2-y^2)  Q(3z^2 - R^2)        eigen_1        eigen_2        eigen_3 static polarizability      alpha(xx)      alpha(xy)      alpha(xz)      alpha(yy)      alpha(yz)      alpha(zz) atomic spin moment
            1             Cd       8.706626       2.673466       7.282810       0.808362     177.495958 0.47031454E+04  0.18323697E+06                                24.089535                           21.390249       0.914533       1.964465                    0.998002      82.866076     228.427463       0.430930       0.364817      -1.203794      -0.051176       0.043191       0.025638       0.071706      -0.087004      -0.164442       0.021314       0.127503      -0.082858      -0.160404      -0.062642       0.223046             26.774815      23.976871       9.204216       7.073936      29.223382      -1.117054      27.124192           0.000004
            2             Cd       2.361043       9.923495       5.651707       0.808365     177.495457 0.47031288E+04  0.18323615E+06                                24.089494                           21.390214       0.914512       1.964461                    0.998001      82.865933     228.426955       0.430930       0.364817      -1.203794       0.019235      -0.047560       0.050098       0.071706      -0.124668       0.067475      -0.137287       0.024662      -0.085197      -0.160398      -0.062645       0.223042             26.774768      26.716534       3.094420      -4.960763      25.699912      10.371718      27.907857           0.000004
            3             Cd      -0.150580       2.433811      11.403770       0.808365     177.495432 0.47031289E+04  0.18323616E+06                                24.089491                           21.390213       0.914511       1.964461                    0.998001      82.865936     228.426961       0.430930       0.364817      -1.203794       0.056902       0.038734      -0.020091       0.071706       0.111899      -0.064588      -0.106450      -0.087272      -0.342422      -0.160398      -0.062644       0.223042             26.774764      23.306907      -6.930245       6.579473      22.569130       2.713431      34.448255           0.000004
            4             Cd      -3.404494       4.626569       4.537631       0.808362     177.496022 0.47031475E+04  0.18323707E+06                                24.089541                           21.390254       0.914532       1.964465                    0.998002      82.866090     228.427520       0.430930       0.364817      -1.203794       0.051176      -0.043191      -0.025638       0.071706      -0.087004      -0.164442       0.021314       0.127503      -0.082858      -0.160404      -0.062642       0.223046             26.774822      23.976877       9.204219       7.073938      29.223390      -1.117054      27.124199           0.000003
            5             Cd       2.941089      -2.623460       6.168734       0.808365     177.495500 0.47031302E+04  0.18323622E+06                                24.089498                           21.390217       0.914511       1.964461                    0.998001      82.865942     228.426993       0.430930       0.364817      -1.203794      -0.019235       0.047560      -0.050098       0.071706      -0.124668       0.067475      -0.137287       0.024662      -0.085197      -0.160397      -0.062645       0.223042             26.774773      26.716539       3.094420      -4.960764      25.699917      10.371720      27.907862           0.000004
            6             Cd       5.452712       4.866224       0.416671       0.808365     177.495461 0.47031298E+04  0.18323620E+06                                24.089494                           21.390216       0.914511       1.964461                    0.998001      82.865942     228.426986       0.430930       0.364817      -1.203794      -0.056902      -0.038734       0.020091       0.071706       0.111899      -0.064588      -0.106451      -0.087272      -0.342422      -0.160398      -0.062644       0.223042             26.774767      23.306909      -6.930246       6.579474      22.569132       2.713431      34.448259           0.000004
            7              H       6.090810       3.752098       4.896027       0.097066       1.267136 0.90242509E+01  0.91871332E+02                                 1.982903                            1.794537      -1.168939       2.328786                    0.994851       3.716513      10.812580       0.449586       1.338212      -0.696708      -0.018323       0.047304       0.009184       0.051554      -0.012399       0.004174       0.004259      -0.009869      -0.009577      -0.014724      -0.000299       0.015023              2.063399       1.601017      -0.372961      -0.038288       3.029487       0.091208       1.559692          -0.000002
            8              H       6.245903       0.361566       3.068586       0.114268       1.057841 0.74670926E+01  0.72589135E+02                                 1.763386                            1.637042      -1.008048       2.411636                    0.997670       3.526975      10.066017       0.468152       1.345859      -0.694890      -0.015282      -0.033563      -0.037566       0.052642      -0.007256       0.014222       0.011652      -0.012123       0.004190      -0.023333       0.007131       0.016201              1.812724       1.408188       0.183536       0.138516       2.034171       0.512781       1.995813          -0.000001
            9              H       7.960859      -0.848790       4.550870       0.131741       1.046518 0.78351193E+01  0.78225465E+02                                 1.841608                            1.736361      -1.532133       2.154561                    0.990912       4.036430      12.246590       0.425146       1.442999      -0.672962      -0.001520      -0.024708      -0.017015       0.030038      -0.003993       0.005662      -0.000319      -0.003878       0.018914      -0.009085       0.000095       0.008990              1.910114       1.518315       0.022674       0.046303       2.332476       0.459484       1.879552           0.000001
           10              H       9.044897       0.216903       4.938580       0.134849       1.013954 0.79328617E+01  0.79239588E+02                                 1.787496                            1.736279      -1.466908       2.187247                    0.991497       3.946567      11.874915       0.430282       1.425084      -0.676836       0.030215       0.006423      -0.003931       0.031139      -0.001942      -0.000919      -0.002669       0.011014      -0.011360      -0.006660      -0.001092       0.007752              1.808316       2.148242       0.231032      -0.145646       1.664173      -0.090667       1.612531          -0.000000
           11              H      -5.375225       0.877387      10.274327       0.114147       0.995809 0.71187970E+01  0.68706736E+02                                 1.717473                            1.613045      -1.067370       2.370960                    0.996127       3.671815      10.604680       0.463016       1.370622      -0.688459       0.014046       0.029640       0.011437       0.034737       0.008011       0.003903       0.002707      -0.012991       0.019337      -0.013822       0.002813       0.011009              1.770357       1.640853       0.386820       0.036478       2.046086       0.292602       1.624131          -0.000002
           12              H      -1.664924       5.243139       0.057920       0.103395       1.111480 0.77735257E+01  0.75540000E+02                                 1.753827                            1.614710      -0.825891       2.477866                    0.999175       3.451501       9.519034       0.501124       1.257773      -0.714156       0.003743       0.006415       0.036992       0.037730       0.009959       0.001687      -0.003781      -0.018247       0.034558      -0.019571       0.006349       0.013222              1.837008       1.432983       0.052287       0.029495       1.514167       0.343196       2.563875          -0.000001
           13              H       7.148144      -2.752486      11.276701       0.106084       1.125752 0.79859464E+01  0.77728511E+02                                 1.734655                            1.612017      -0.823057       2.481874                    0.999244       3.384912       9.187318       0.515713       1.220237      -0.723294      -0.009052      -0.025337       0.026394       0.037690       0.010938       0.002000       0.002238      -0.022804       0.030238      -0.020874       0.007597       0.013276              1.794692       1.514811       0.242324      -0.275869       1.816538      -0.515547       2.052727          -0.000001
           14              H       6.878428      -3.332461       9.063914       0.119520       1.262885 0.95420223E+01  0.97726935E+02                                 1.922210                            1.802509      -1.111741       2.348982                    0.997040       3.600819      10.238129       0.468367       1.276867      -0.710556      -0.012581      -0.033613      -0.003884       0.036100       0.004945      -0.004068      -0.004561      -0.025316       0.018532      -0.017124       0.003019       0.014105              1.958641       1.791400       0.419261       0.082770       2.395694       0.222843       1.688829          -0.000002
           15              H       0.681329       6.626475       5.547333       0.097067       1.267138 0.90242650E+01  0.91871513E+02                                 1.982905                            1.794538      -1.168945       2.328784                    0.994851       3.716515      10.812589       0.449585       1.338212      -0.696708      -0.006668      -0.021437       0.046409       0.051554       0.007121       0.001575      -0.009180      -0.011987       0.023975      -0.014724      -0.000299       0.015023              2.063401       1.686026       0.160428      -0.399248       1.696383      -0.498555       2.807792          -0.000002
           16              H       0.523356       6.738185       1.697415       0.114268       1.057841 0.74670979E+01  0.72589197E+02                                 1.763386                            1.637042      -1.008048       2.411636                    0.997670       3.526975      10.066016       0.468152       1.345858      -0.694890      -0.012922      -0.020273      -0.046832       0.052642       0.012799       0.005163       0.001554      -0.019089       0.041696      -0.023333       0.007131       0.016201              1.812725       1.550697       0.088013       0.207518       1.450365       0.305288       2.437112          -0.000000
           17              H       1.768715       8.946620       1.278972       0.131741       1.046518 0.78351211E+01  0.78225486E+02                                 1.841608                            1.736362      -1.532133       2.154561                    0.990912       4.036431      12.246593       0.425146       1.442998      -0.672962      -0.003476      -0.002729      -0.029711       0.030038       0.008524       0.003001      -0.000112       0.000142       0.000116      -0.009085       0.000095       0.008990              1.910114       1.575997       0.050008       0.076570       1.544743       0.068027       2.609603           0.000001
           18              H       1.309266       9.937120       2.405460       0.134849       1.013955 0.79328706E+01  0.79239696E+02                                 1.787497                            1.736280      -1.466909       2.187247                    0.991497       3.946568      11.874918       0.430282       1.425083      -0.676836      -0.015423       0.026757       0.003983       0.031139      -0.002613      -0.000922      -0.002558      -0.007347      -0.017356      -0.006660      -0.001092       0.007752              1.808316       1.876274      -0.322141      -0.115025       1.967462       0.111230       1.581213          -0.000000
           19              H      10.025051      -2.391766       5.385393       0.114147       0.995809 0.71187963E+01  0.68706733E+02                                 1.717474                            1.613046      -1.067371       2.370960                    0.996127       3.671815      10.604683       0.463015       1.370623      -0.688458      -0.007242       0.012415       0.031624       0.034737       0.003850      -0.000006       0.009368       0.010919       0.018230      -0.013822       0.002813       0.011009              1.770357       1.573065      -0.162652      -0.106036       1.542221       0.346392       2.195786          -0.000002
           20              H      -1.668564      -2.293471       4.713992       0.103395       1.111481 0.77735314E+01  0.75540062E+02                                 1.753827                            1.614710      -0.825891       2.477866                    0.999175       3.451501       9.519031       0.501124       1.257772      -0.714157       0.027564       0.012901       0.022301       0.037730       0.005789      -0.002036       0.009496       0.025948       0.005913      -0.019571       0.006349       0.013222              1.837008       2.015052       0.192274       0.576619       1.496481       0.250594       1.999492          -0.000001
           21              H       8.549659      10.297485       2.588677       0.106084       1.125752 0.79859407E+01  0.77728417E+02                                 1.734652                            1.612015      -0.823057       2.481875                    0.999244       3.384910       9.187301       0.515714       1.220234      -0.723295       0.036032       0.002200      -0.010835       0.037690       0.004540      -0.000612       0.011027       0.023053       0.026699      -0.020874       0.007597       0.013276              1.794689       2.540719      -0.021501      -0.232514       1.392295       0.022311       1.451052          -0.000001
           22              H       6.998557       9.509369       1.079206       0.119520       1.262885 0.95420187E+01  0.97726896E+02                                 1.922210                            1.802509      -1.111740       2.348982                    0.997040       3.600818      10.238128       0.468367       1.276867      -0.710556       0.014903      -0.008383      -0.031794       0.036100       0.002990      -0.004693       0.001207       0.028117       0.015710      -0.017124       0.003019       0.014105              1.958641       1.732358      -0.132943      -0.269635       1.711167       0.345482       2.432398          -0.000002
           23              H       1.684231       1.264253       8.409062       0.097067       1.267138 0.90242671E+01  0.91871541E+02                                 1.982906                            1.794539      -1.168945       2.328784                    0.994851       3.716515      10.812590       0.449585       1.338212      -0.696708       0.050652       0.009462       0.001615       0.051553       0.005657      -0.005134       0.005767       0.021609      -0.012454      -0.014724      -0.000299       0.015023              2.063401       3.112236       0.035051       0.150151       1.557954       0.011673       1.520014          -0.000002
           24              H      -1.588016       0.033844       6.784933       0.114268       1.057841 0.74670933E+01  0.72589148E+02                                 1.763386                            1.637043      -1.008048       2.411636                    0.997670       3.526975      10.066019       0.468151       1.345859      -0.694890      -0.027191      -0.022432      -0.039098       0.052642       0.007005       0.000934       0.014769       0.023050       0.018320      -0.023333       0.007131       0.016201              1.812725       1.866319       0.248790       0.496518       1.679145       0.341963       1.892710          -0.000000
           25              H      -3.269456       0.796532       8.572184       0.131741       1.046516 0.78351072E+01  0.78225316E+02                                 1.841606                            1.736360      -1.532132       2.154561                    0.990912       4.036428      12.246583       0.425146       1.442999      -0.672962      -0.023026      -0.011144      -0.015745       0.030038      -0.000902      -0.002788       0.008521       0.001375      -0.000464      -0.009085       0.000095       0.008990              1.910113       2.241248       0.262441       0.419769       1.676338       0.219605       1.812752           0.000001
           26              H      -2.591312       0.533958       9.962268       0.134849       1.013955 0.79328733E+01  0.79239727E+02                                 1.787497                            1.736280      -1.466909       2.187247                    0.991497       3.946568      11.874917       0.430282       1.425083      -0.676836      -0.003238      -0.017271       0.025707       0.031139       0.000139      -0.005310      -0.004618      -0.000795       0.006122      -0.006660      -0.001092       0.007752              1.808316       1.574574      -0.056718       0.021305       1.871294      -0.350124       1.979080          -0.000000
           27              H       2.496917      11.354096       0.273052       0.114147       0.995810 0.71188002E+01  0.68706776E+02                                 1.717474                            1.613046      -1.067371       2.370960                    0.996126       3.671816      10.604684       0.463015       1.370622      -0.688458       0.023842       0.000139       0.025262       0.034737      -0.003390       0.009821       0.006812      -0.003439       0.005780      -0.013822       0.002813       0.011009              1.770357       1.779767       0.045256       0.505817       1.580637      -0.038347       1.950667          -0.000002
           28              H       5.501000       0.034586       0.060284       0.103395       1.111481 0.77735283E+01  0.75540027E+02                                 1.753827                            1.614710      -0.825891       2.477866                    0.999175       3.451501       9.519032       0.501124       1.257772      -0.714156       0.004943       0.030593       0.021522       0.037730      -0.009691       0.010156       0.007787      -0.011642      -0.009483      -0.019571       0.006349       0.013222              1.837008       1.475642       0.254031       0.201221       2.237358       0.517757       1.798024          -0.000001
           29              H      -4.828432       7.420073      10.366527       0.106084       1.125754 0.79859615E+01  0.77728688E+02                                 1.734656                            1.612018      -0.823056       2.481875                    0.999244       3.384914       9.187323       0.515713       1.220236      -0.723294      -0.021294       0.030963      -0.002885       0.037690      -0.005615       0.014582       0.008723      -0.006664      -0.006473      -0.020873       0.007597       0.013276              1.794693       1.645124      -0.489564       0.073231       2.317010      -0.105888       1.421946          -0.000001
           30              H      -5.296545       5.636739       8.985899       0.119520       1.262885 0.95420210E+01  0.97726919E+02                                 1.922210                            1.802509      -1.111740       2.348982                    0.997040       3.600818      10.238126       0.468367       1.276867      -0.710556      -0.028073       0.006540      -0.021733       0.036100      -0.007878       0.008854       0.003482      -0.002839      -0.033948      -0.017124       0.003019       0.014105              1.958641       2.091248      -0.064829       0.545507       1.652222      -0.074543       2.132454          -0.000002
           31              H      -0.788678       3.547937       6.924414       0.097066       1.267136 0.90242509E+01  0.91871332E+02                                 1.982903                            1.794537      -1.168939       2.328787                    0.994851       3.716513      10.812580       0.449586       1.338212      -0.696708       0.018323      -0.047304      -0.009184       0.051554      -0.012399       0.004174       0.004259      -0.009869      -0.009577      -0.014724      -0.000299       0.015023              2.063399       1.601017      -0.372961      -0.038288       3.029487       0.091208       1.559692          -0.000002
           32              H      -0.943771       6.938469       8.751855       0.114268       1.057841 0.74670968E+01  0.72589186E+02                                 1.763386                            1.637042      -1.008048       2.411636                    0.997670       3.526976      10.066020       0.468152       1.345858      -0.694890       0.015282       0.033563       0.037566       0.052642      -0.007256       0.014222       0.011652      -0.012123       0.004190      -0.023333       0.007131       0.016201              1.812724       1.408188       0.183536       0.138516       2.034172       0.512782       1.995814          -0.000000
           33              H      -2.658727       8.148825       7.269571       0.131741       1.046518 0.78351196E+01  0.78225471E+02                                 1.841608                            1.736362      -1.532133       2.154561                    0.990912       4.036430      12.246591       0.425145       1.442999      -0.672962       0.001520       0.024708       0.017015       0.030038      -0.003993       0.005662      -0.000319      -0.003878       0.018914      -0.009085       0.000095       0.008990              1.910114       1.518315       0.022674       0.046303       2.332476       0.459484       1.879552           0.000001
           34              H      -3.742765       7.083132       6.881861       0.134849       1.013954 0.79328617E+01  0.79239588E+02                                 1.787496                            1.736279      -1.466908       2.187247                    0.991497       3.946567      11.874915       0.430282       1.425084      -0.676836      -0.030215      -0.006423       0.003931       0.031139      -0.001942      -0.000919      -0.002669       0.011014      -0.011360      -0.006660      -0.001092       0.007752              1.808316       2.148242       0.231032      -0.145646       1.664173      -0.090667       1.612531          -0.000000
           35              H      10.677357       6.422648       1.546114       0.114147       0.995809 0.71187919E+01  0.68706678E+02                                 1.717473                            1.613045      -1.067370       2.370960                    0.996127       3.671814      10.604678       0.463015       1.370623      -0.688458      -0.014046      -0.029640      -0.011437       0.034737       0.008011       0.003903       0.002707      -0.012991       0.019337      -0.013822       0.002813       0.011009              1.770356       1.640853       0.386820       0.036478       2.046085       0.292602       1.624130          -0.000002
           36              H       6.967056       2.056896      11.762521       0.103395       1.111481 0.77735266E+01  0.75540005E+02                                 1.753827                            1.614710      -0.825891       2.477866                    0.999175       3.451501       9.519031       0.501124       1.257772      -0.714156      -0.003743      -0.006415      -0.036992       0.037730       0.009959       0.001687      -0.003781      -0.018247       0.034558      -0.019571       0.006349       0.013222              1.837008       1.432982       0.052287       0.029495       1.514167       0.343196       2.563874          -0.000001
           37              H      -1.846012      10.052521       0.543740       0.106084       1.125752 0.79859455E+01  0.77728491E+02                                 1.734654                            1.612016      -0.823057       2.481875                    0.999244       3.384912       9.187314       0.515713       1.220236      -0.723294       0.009052       0.025337      -0.026394       0.037690       0.010938       0.002000       0.002238      -0.022804       0.030238      -0.020874       0.007597       0.013276              1.794691       1.514810       0.242323      -0.275869       1.816537      -0.515546       2.052726          -0.000001
           38              H      -1.576296      10.632496       2.756527       0.119520       1.262885 0.95420193E+01  0.97726905E+02                                 1.922211                            1.802509      -1.111741       2.348982                    0.997040       3.600818      10.238129       0.468367       1.276868      -0.710556       0.012581       0.033613       0.003884       0.036100       0.004945      -0.004068      -0.004561      -0.025316       0.018532      -0.017124       0.003019       0.014105              1.958642       1.791401       0.419261       0.082770       2.395695       0.222843       1.688830          -0.000002
           39              H       4.620803       0.673560       6.273108       0.097067       1.267137 0.90242601E+01  0.91871454E+02                                 1.982905                            1.794538      -1.168944       2.328784                    0.994851       3.716514      10.812587       0.449585       1.338212      -0.696708       0.006668       0.021437      -0.046409       0.051554       0.007121       0.001575      -0.009180      -0.011987       0.023975      -0.014724      -0.000299       0.015023              2.063400       1.686026       0.160428      -0.399248       1.696383      -0.498555       2.807792          -0.000002
           40              H       4.778776       0.561850      10.123026       0.114268       1.057841 0.74670974E+01  0.72589192E+02                                 1.763386                            1.637043      -1.008048       2.411636                    0.997670       3.526975      10.066017       0.468152       1.345859      -0.694890       0.012922       0.020273       0.046832       0.052642       0.012799       0.005163       0.001554      -0.019089       0.041696      -0.023333       0.007131       0.016201              1.812725       1.550697       0.088013       0.207518       1.450365       0.305288       2.437112          -0.000001
           41              H       3.533417      -1.646585      10.541469       0.131741       1.046518 0.78351202E+01  0.78225477E+02                                 1.841608                            1.736362      -1.532133       2.154561                    0.990912       4.036431      12.246594       0.425145       1.442999      -0.672962       0.003476       0.002729       0.029711       0.030038       0.008524       0.003001      -0.000112       0.000142       0.000116      -0.009085       0.000095       0.008990              1.910114       1.575997       0.050008       0.076570       1.544743       0.068027       2.609603           0.000001
           42              H       3.992866      -2.637085       9.414981       0.134849       1.013955 0.79328715E+01  0.79239705E+02                                 1.787497                            1.736280      -1.466909       2.187247                    0.991497       3.946568      11.874917       0.430282       1.425083      -0.676836       0.015423      -0.026757      -0.003983       0.031139      -0.002613      -0.000922      -0.002558      -0.007347      -0.017356      -0.006660      -0.001092       0.007752              1.808316       1.876274      -0.322141      -0.115025       1.967461       0.111230       1.581213          -0.000000
           43              H      -4.722919       9.691801       6.435048       0.114147       0.995810 0.71187971E+01  0.68706741E+02                                 1.717474                            1.613046      -1.067371       2.370960                    0.996127       3.671815      10.604682       0.463015       1.370623      -0.688458       0.007242      -0.012415      -0.031624       0.034737       0.003850      -0.000006       0.009368       0.010919       0.018230      -0.013822       0.002813       0.011009              1.770357       1.573065      -0.162652      -0.106036       1.542220       0.346392       2.195786          -0.000002
           44              H       6.970696       9.593506       7.106449       0.103395       1.111481 0.77735311E+01  0.75540060E+02                                 1.753827                            1.614710      -0.825890       2.477866                    0.999175       3.451501       9.519032       0.501124       1.257772      -0.714156      -0.027564      -0.012901      -0.022301       0.037730       0.005789      -0.002036       0.009496       0.025949       0.005913      -0.019571       0.006349       0.013222              1.837009       2.015052       0.192274       0.576620       1.496481       0.250594       1.999493          -0.000001
           45              H      -3.247527      -2.997450       9.231764       0.106084       1.125752 0.79859419E+01  0.77728433E+02                                 1.734652                            1.612015      -0.823057       2.481874                    0.999244       3.384910       9.187302       0.515714       1.220234      -0.723295      -0.036032      -0.002200       0.010835       0.037690       0.004539      -0.000612       0.011027       0.023053       0.026700      -0.020874       0.007597       0.013276              1.794689       2.540720      -0.021501      -0.232515       1.392295       0.022311       1.451053          -0.000001
           46              H      -1.696425      -2.209334      10.741235       0.119520       1.262885 0.95420188E+01  0.97726894E+02                                 1.922210                            1.802509      -1.111741       2.348982                    0.997040       3.600818      10.238127       0.468367       1.276867      -0.710556      -0.014903       0.008383       0.031794       0.036100       0.002990      -0.004693       0.001207       0.028117       0.015710      -0.017124       0.003019       0.014105              1.958641       1.732358      -0.132943      -0.269635       1.711167       0.345482       2.432398          -0.000002
           47              H       3.617901       6.035782       3.411379       0.097067       1.267138 0.90242612E+01  0.91871468E+02                                 1.982905                            1.794538      -1.168945       2.328784                    0.994851       3.716514      10.812587       0.449585       1.338212      -0.696708      -0.050652      -0.009462      -0.001615       0.051553       0.005657      -0.005134       0.005767       0.021609      -0.012454      -0.014724      -0.000299       0.015023              2.063401       3.112235       0.035051       0.150151       1.557953       0.011673       1.520014          -0.000002
           48              H       6.890148       7.266191       5.035508       0.114268       1.057841 0.74670939E+01  0.72589153E+02                                 1.763386                            1.637042      -1.008048       2.411636                    0.997670       3.526975      10.066018       0.468152       1.345859      -0.694890       0.027191       0.022432       0.039098       0.052642       0.007005       0.000934       0.014769       0.023050       0.018320      -0.023333       0.007131       0.016201              1.812724       1.866319       0.248790       0.496518       1.679145       0.341963       1.892709          -0.000000
           49              H       8.571588       6.503503       3.248257       0.131741       1.046516 0.78351062E+01  0.78225306E+02                                 1.841606                            1.736360      -1.532132       2.154561                    0.990912       4.036428      12.246584       0.425145       1.442999      -0.672962       0.023026       0.011144       0.015745       0.030038      -0.000902      -0.002788       0.008521       0.001375      -0.000464      -0.009085       0.000095       0.008990              1.910113       2.241248       0.262442       0.419769       1.676338       0.219605       1.812752           0.000001
           50              H       7.893444       6.766077       1.858173       0.134849       1.013955 0.79328685E+01  0.79239669E+02                                 1.787497                            1.736279      -1.466909       2.187247                    0.991497       3.946567      11.874914       0.430282       1.425083      -0.676836       0.003238       0.017271      -0.025707       0.031139       0.000139      -0.005310      -0.004618      -0.000795       0.006122      -0.006660      -0.001092       0.007752              1.808316       1.574574      -0.056718       0.021305       1.871294      -0.350124       1.979080          -0.000001
           51              H       2.805215      -4.054061      11.547389       0.114147       0.995810 0.71188006E+01  0.68706783E+02                                 1.717474                            1.613046      -1.067371       2.370960                    0.996126       3.671816      10.604685       0.463015       1.370623      -0.688458      -0.023842      -0.000139      -0.025262       0.034737      -0.003390       0.009821       0.006812      -0.003439       0.005780      -0.013822       0.002813       0.011009              1.770357       1.779767       0.045256       0.505817       1.580638      -0.038347       1.950668          -0.000002
           52              H      -0.198868       7.265449      11.760157       0.103395       1.111481 0.77735270E+01  0.75540012E+02                                 1.753827                            1.614710      -0.825891       2.477866                    0.999175       3.451501       9.519032       0.501124       1.257772      -0.714156      -0.004943      -0.030593      -0.021522       0.037730      -0.009691       0.010156       0.007787      -0.011642      -0.009483      -0.019571       0.006349       0.013222              1.837008       1.475642       0.254031       0.201221       2.237358       0.517757       1.798024          -0.000001
           53              H      10.130564      -0.120038       1.453914       0.106084       1.125755 0.79859645E+01  0.77728720E+02                                 1.734656                            1.612018      -0.823056       2.481875                    0.999244       3.384915       9.187324       0.515713       1.220235      -0.723294       0.021295      -0.030963       0.002885       0.037690      -0.005615       0.014582       0.008723      -0.006664      -0.006473      -0.020873       0.007597       0.013276              1.794693       1.645124      -0.489564       0.073231       2.317009      -0.105888       1.421946          -0.000001
           54              H      10.598677       1.663296       2.834542       0.119520       1.262886 0.95420252E+01  0.97726974E+02                                 1.922211                            1.802509      -1.111740       2.348982                    0.997040       3.600819      10.238130       0.468367       1.276867      -0.710556       0.028073      -0.006540       0.021733       0.036100      -0.007878       0.008855       0.003482      -0.002839      -0.033948      -0.017124       0.003019       0.014105              1.958642       2.091248      -0.064829       0.545507       1.652222      -0.074543       2.132455          -0.000002
           55              C       6.323340       2.881738       4.672620       0.147210      23.566061 0.31544365E+03  0.69445404E+04                                 7.466176                            6.142490      -0.063205       1.999440                    0.998461      26.516771      77.347536       0.620277       0.448537      -1.029574      -0.000305      -0.019958      -0.014831       0.024867       0.004180      -0.056167      -0.011516       0.014258      -0.039003      -0.058143      -0.001702       0.059845              8.019714       5.740683      -2.003906       1.394032      11.728160      -0.138247       6.590299          -0.000004
           56              C       6.388624       1.055706       3.670247       0.080726      24.367108 0.33834753E+03  0.75280610E+04                                 7.504644                            6.304712       0.153973       2.071201                    0.997567      26.453633      75.835411       0.624867       0.440554      -1.041404      -0.021744       0.027799      -0.009942       0.036667       0.029549      -0.014195       0.014405       0.015518       0.028774      -0.043019       0.016681       0.026339              7.998644       5.618774      -0.421747       2.054917       9.593057       1.202450       8.784101          -0.000040
           57              C       8.130954      -0.065283       5.098156      -0.236934      31.724805 0.44595955E+03  0.10650695E+05                                 8.903916                            7.111051      -0.513353       1.832285                    0.995906      30.422879      90.889485       0.603143       0.425210      -1.048791      -0.041758       0.048876       0.007217       0.064689      -0.034235       0.024392       0.006463      -0.043076      -0.043968      -0.050172       0.001722       0.048449             10.191657       7.548210      -1.397263       0.354994      10.847849      -2.499172      12.178911          -0.000034
           58              C       7.972876      -0.430306       6.544978       0.355322      29.249595 0.33909246E+03  0.75924798E+04                                 8.866775                            6.515097      -0.246328       1.946486                    0.999466      25.381064      74.380143       0.582755       0.469413      -1.019116       0.000087      -0.000375       0.008153       0.008162      -0.021791      -0.013463      -0.015162       0.050548       0.042401      -0.046412       0.015523       0.030889             10.681649       5.499895       1.602898      -0.196630       9.268131      -2.571189      17.276920           0.000034
           59              C       8.046476      -0.309832       8.688024       0.145963      32.848629 0.39133585E+03  0.90141068E+04                                 9.187201                            6.768255      -0.172684       1.954686                    0.999663      26.822184      77.799722       0.605756       0.438970      -1.044128       0.020957       0.065761      -0.032207       0.076164       0.009074      -0.007823      -0.022509      -0.016196       0.071950      -0.024322      -0.014362       0.038684             10.923710       6.263850       2.122459       0.524990       8.422253       0.328122      18.085025          -0.000006
           60              C       8.198336       0.040887      10.030826      -0.190298      35.814327 0.48014448E+03  0.11610215E+05                                 9.492611                            7.372422       0.053180       1.982578                    0.998858      30.676094      90.407559       0.596703       0.424502      -1.055609      -0.000955      -0.011825       0.008278       0.014466       0.017680       0.005190       0.004835      -0.031725      -0.039718      -0.018775      -0.012557       0.031333             10.791822       7.123658       2.761849      -0.129619       9.408712       0.492633      15.843096           0.000004
           61              C       7.849777      -0.888803      10.976462      -0.106858      30.416896 0.42011785E+03  0.98019011E+04                                 8.427384                            6.815805       0.167006       2.020963                    0.999820      29.235424      83.982447       0.633100       0.414662      -1.064335       0.000972      -0.010641      -0.029464       0.031342       0.011027       0.000593       0.004576      -0.026576       0.114422      -0.036351      -0.002304       0.038656              9.218843       6.094988       2.421105      -0.434105       9.183307       0.418397      12.378233          -0.000006
           62              C       7.367615      -2.140248      10.611210      -0.097780      29.474315 0.40580006E+03  0.93822179E+04                                 8.242155                            6.696445       0.281830       2.063260                    0.999703      28.813683      82.283685       0.639300       0.414389      -1.064954       0.008057       0.018859      -0.023014       0.030826       0.025804      -0.003588      -0.013032      -0.035503       0.050321      -0.039862       0.006406       0.033457              8.924408       5.953803       2.264161      -0.310570       8.838094      -0.062754      11.981327           0.000014
           63              C       7.208617      -2.495053       9.300323      -0.179532      33.042387 0.44662503E+03  0.10624422E+05                                 8.990140                            7.106756       0.065865       1.987393                    0.999448      30.427744      89.448914       0.607174       0.424064      -1.054057      -0.004615       0.003230       0.015391       0.016389       0.009623      -0.000880       0.005503      -0.028874      -0.030971      -0.014106      -0.009157       0.023264              9.869758       6.609640       2.442913      -0.672466       9.621902      -0.979908      13.377733          -0.000016
           64              C       7.557334      -1.565145       8.335775       0.146659      32.033981 0.38926665E+03  0.89478905E+04                                 9.036532                            6.755309      -0.174434       1.956777                    0.999680      26.662368      77.068069       0.606119       0.439617      -1.044523      -0.023770      -0.040346      -0.066258       0.081135       0.001673       0.004665       0.003710       0.001808       0.118433      -0.021653      -0.018437       0.040090             10.500220       6.294992       2.548536      -1.438143       9.883139      -2.872059      15.322530           0.000006
           65              C       0.790088       6.906368       4.669074       0.147207      23.566057 0.31544359E+03  0.69445373E+04                                 7.466168                            6.142483      -0.063184       1.999447                    0.998461      26.516762      77.347447       0.620279       0.448536      -1.029574      -0.004018      -0.001629      -0.024485       0.024866      -0.046515      -0.004648      -0.024030       0.049220      -0.036997      -0.058143      -0.001701       0.059844              8.019706       6.279727       2.319127      -1.673940       7.192232      -1.772144      10.587158          -0.000001
           66              C       0.695200       6.944157       2.587495       0.080726      24.367130 0.33834776E+03  0.75280677E+04                                 7.504650                            6.304715       0.153970       2.071199                    0.997566      26.453648      75.835474       0.624866       0.440554      -1.041404      -0.013566      -0.027278       0.020404       0.036667      -0.023714       0.010431       0.024491       0.022941       0.010265      -0.043020       0.016681       0.026339              7.998651       6.565240       2.334065       0.208878       7.036954       0.639042      10.393757          -0.000039
           67              C       1.847802       9.151208       2.224607      -0.236933      31.724821 0.44595967E+03  0.10650699E+05                                 8.903920                            7.111053      -0.513355       1.832284                    0.995906      30.422884      90.889513       0.603143       0.425210      -1.048791      -0.001762      -0.044484       0.046933       0.064689       0.030948      -0.006801      -0.022915      -0.041185       0.075940      -0.050171       0.001722       0.048449             10.191663      12.749603       2.634853      -0.579389       8.711933      -1.335035       9.113452          -0.000034
           68              C       3.282353       9.451564       2.546123       0.355322      29.249588 0.33909219E+03  0.75924719E+04                                 8.866771                            6.515092      -0.246330       1.946485                    0.999466      25.381057      74.380101       0.582755       0.469412      -1.019116       0.007065       0.002389       0.003316       0.008162      -0.002211       0.016951      -0.021315       0.001670      -0.105489      -0.046412       0.015523       0.030889             10.681645      17.085586       2.874624       1.168921       6.144217       1.794698       8.815132           0.000038
           69              C       5.030490      10.097537       3.613509       0.145963      32.848637 0.39133584E+03  0.90141066E+04                                 9.187203                            6.768255      -0.172684       1.954686                    0.999663      26.822186      77.799728       0.605756       0.438970      -1.044128      -0.061871       0.001914       0.044377       0.076164       0.007679      -0.003632       0.003667       0.058706      -0.048984      -0.024322      -0.014362       0.038684             10.923712      15.247204       2.440779       3.206430       6.901252       3.285711      10.622679          -0.000005
           70              C       5.975935      10.564731       4.528411      -0.190298      35.814310 0.48014407E+03  0.11610202E+05                                 9.492605                            7.372416       0.053178       1.982578                    0.998858      30.676084      90.407500       0.596703       0.424502      -1.055609       0.012370       0.003019      -0.006866       0.014467      -0.002857      -0.016455       0.013715       0.003284       0.057572      -0.018775      -0.012557       0.031332             10.791815      14.281057       0.975265       1.984714       7.000903       3.181275      11.093484           0.000004
           71              C       7.283711      10.623551       4.120606      -0.106858      30.416911 0.42011807E+03  0.98019074E+04                                 8.427386                            6.815806       0.167006       2.020963                    0.999820      29.235426      83.982451       0.633100       0.414662      -1.064335      -0.020822      -0.005750      -0.022709       0.031342       0.013503       0.016199       0.015916       0.052111       0.020069      -0.036351      -0.002304       0.038656              9.218845      11.760890       0.370489       0.845376       5.736617       2.346946      10.159029          -0.000006
           72              C       7.655198      10.237352       2.838088      -0.097780      29.474328 0.40580041E+03  0.93822276E+04                                 8.242157                            6.696449       0.281831       2.063261                    0.999703      28.813680      82.283670       0.639300       0.414389      -1.064954      -0.030092      -0.001315       0.006556       0.030826       0.003316      -0.011241       0.018917       0.059309       0.001243      -0.039863       0.006406       0.033457              8.924410      11.639932       0.557808       0.577936       5.715145       2.170574       9.418153           0.000014
           73              C       6.740838       9.772761       1.933824      -0.179532      33.042384 0.44662509E+03  0.10624424E+05                                 8.990139                            7.106757       0.065868       1.987394                    0.999448      30.427741      89.448905       0.607173       0.424064      -1.054057       0.013138      -0.000580       0.009780       0.016389      -0.003961      -0.010798       0.005121       0.006436       0.054014      -0.014106      -0.009157       0.023263              9.869757      13.756020       0.629123       0.289490       6.262896       2.074412       9.590354          -0.000015
           74              C       5.416839       9.708832       2.333355       0.146659      32.033980 0.38926667E+03  0.89478908E+04                                 9.036531                            6.755309      -0.174428       1.956780                    0.999680      26.662366      77.068057       0.606119       0.439617      -1.044523      -0.031805      -0.035340      -0.065745       0.081135       0.015499       0.023896       0.011542       0.030977      -0.016848      -0.021653      -0.018437       0.040090             10.500219      16.980191       1.048200      -0.070349       5.846496       1.696130       8.673969           0.000005
           75              C       0.784628       1.086026       8.266034       0.147207      23.566048 0.31544345E+03  0.69445331E+04                                 7.466165                            6.142481      -0.063183       1.999447                    0.998461      26.516751      77.347395       0.620279       0.448536      -1.029574      -0.018883      -0.010367      -0.012421       0.024866       0.006104       0.002148      -0.045225      -0.039908      -0.109385      -0.058143      -0.001701       0.059844              8.019702      12.334175      -0.566037      -0.126215       5.271041       1.351223       6.453890          -0.000002
           76              C      -0.972056       0.414887       7.367681       0.080726      24.367122 0.33834769E+03  0.75280659E+04                                 7.504648                            6.304714       0.153970       2.071200                    0.997566      26.453646      75.835470       0.624866       0.440554      -1.041404       0.033161      -0.003480      -0.015253       0.036667       0.007518       0.025385      -0.009128      -0.047145       0.029281      -0.043020       0.016681       0.026339              7.998649       9.460966       0.083387       0.967702       6.313150       2.607670       8.221830          -0.000039
           77              C      -2.576979       1.104924       9.178572      -0.236933      31.724821 0.44595965E+03  0.10650699E+05                                 8.903920                            7.111053      -0.513354       1.832284                    0.995906      30.422886      90.889520       0.603143       0.425210      -1.048791       0.059395       0.017466      -0.018758       0.064689       0.005473      -0.014052       0.021325       0.082839      -0.020790      -0.050171       0.001722       0.048450             10.191662      11.354153      -2.151814      -1.255950      11.497469       1.796059       7.723363          -0.000033
           78              C      -2.875209       2.516447       9.591106       0.355322      29.249575 0.33909216E+03  0.75924708E+04                                 8.866768                            6.515092      -0.246329       1.946486                    0.999466      25.381051      74.380077       0.582755       0.469412      -1.019116      -0.000383       0.007305       0.003621       0.008162       0.005380      -0.033642      -0.005039      -0.040105      -0.032195      -0.046412       0.015523       0.030889             10.681640       7.964700      -3.208645       1.082306      15.963226       3.605277       8.116993           0.000034
           79              C      -2.783407       4.384583      10.646671       0.145963      32.848636 0.39133599E+03  0.90141111E+04                                 9.187203                            6.768256      -0.172685       1.954686                    0.999663      26.822188      77.799739       0.605756       0.438970      -1.044128       0.056055      -0.046830       0.021583       0.076164      -0.022395       0.002319       0.006264      -0.038840      -0.051834      -0.024322      -0.014363       0.038684             10.923711       6.967199      -0.919082       2.169315      15.525255       4.510360      10.278679          -0.000006
           80              C      -2.496856       5.471979      11.474102      -0.190297      35.814331 0.48014465E+03  0.11610220E+05                                 9.492613                            7.372424       0.053179       1.982578                    0.998858      30.676097      90.407582       0.596703       0.424502      -1.055609      -0.010950       0.009446      -0.000376       0.014466      -0.007905       0.022467      -0.003127       0.023940       0.017541      -0.018776      -0.012557       0.031332             10.791823       7.565415      -0.846387       2.825666      14.440917       2.770610      10.369138           0.000002
           81              C      -3.273150       6.594701      11.344077      -0.106859      30.416893 0.42011768E+03  0.98018961E+04                                 8.427383                            6.815803       0.167006       2.020963                    0.999820      29.235425      83.982446       0.633100       0.414662      -1.064335      -0.010420      -0.025285      -0.015310       0.031342      -0.003767       0.016829       0.025798      -0.039041      -0.028255      -0.036351      -0.002305       0.038656              9.218841       7.463610      -0.807709       2.801103      11.690052       1.657478       8.502860          -0.000004
           82              C      -4.314097       6.646777      10.424447      -0.097780      29.474303 0.40579970E+03  0.93822074E+04                                 8.242151                            6.696441       0.281835       2.063262                    0.999703      28.813677      82.283653       0.639301       0.414388      -1.064954       0.015442      -0.026621       0.001761       0.030826      -0.024109       0.022942       0.005287      -0.027066      -0.025928      -0.039863       0.006406       0.033457              8.924404       7.230237      -1.167282       2.411956      11.347093       1.581102       8.195882           0.000012
           83              C      -4.602326       5.591524       9.604108      -0.179532      33.042383 0.44662504E+03  0.10624422E+05                                 8.990139                            7.106756       0.065865       1.987393                    0.999448      30.427740      89.448899       0.607173       0.424064      -1.054057       0.004499       0.015279       0.003861       0.016389      -0.002365       0.017017      -0.003274       0.020292      -0.006177      -0.014106      -0.009157       0.023263              9.869757       7.896651      -1.928626       2.234419      13.121294       1.454586       8.591325          -0.000014
           84              C      -3.825874       4.451794       9.725859       0.146659      32.033973 0.38926674E+03  0.89478926E+04                                 9.036530                            6.755310      -0.174434       1.956778                    0.999680      26.662364      77.068051       0.606119       0.439617      -1.044523      -0.031016      -0.043533      -0.061040       0.081135       0.001497       0.001668       0.026368      -0.044930      -0.006064      -0.021653      -0.018437       0.040091             10.500217       8.040659      -3.439849       1.762527      15.688255       1.525687       7.771738           0.000005
           85              C      -1.021208       4.418297       7.147821       0.147211      23.566060 0.31544362E+03  0.69445395E+04                                 7.466175                            6.142489      -0.063205       1.999440                    0.998461      26.516769      77.347529       0.620277       0.448537      -1.029574       0.000305       0.019958       0.014831       0.024867       0.004180      -0.056167      -0.011516       0.014258      -0.039003      -0.058143      -0.001702       0.059845              8.019713       5.740682      -2.003906       1.394032      11.728160      -0.138247       6.590298          -0.000002
           86              C      -1.086492       6.244329       8.150194       0.080726      24.367110 0.33834756E+03  0.75280619E+04                                 7.504645                            6.304712       0.153973       2.071200                    0.997567      26.453635      75.835418       0.624866       0.440554      -1.041404       0.021744      -0.027799       0.009942       0.036667       0.029549      -0.014195       0.014405       0.015518       0.028773      -0.043019       0.016681       0.026339              7.998644       5.618774      -0.421747       2.054917       9.593057       1.202450       8.784101          -0.000038
           87              C      -2.828822       7.365318       6.722285      -0.236933      31.724804 0.44595955E+03  0.10650695E+05                                 8.903916                            7.111051      -0.513353       1.832285                    0.995906      30.422879      90.889487       0.603143       0.425210      -1.048791       0.041758      -0.048876      -0.007217       0.064689      -0.034235       0.024392       0.006463      -0.043076      -0.043968      -0.050172       0.001722       0.048449             10.191657       7.548210      -1.397263       0.354994      10.847849      -2.499172      12.178910          -0.000034
           88              C      -2.670744       7.730341       5.275463       0.355322      29.249594 0.33909244E+03  0.75924792E+04                                 8.866775                            6.515097      -0.246328       1.946486                    0.999466      25.381063      74.380140       0.582755       0.469413      -1.019116      -0.000087       0.000375      -0.008153       0.008162      -0.021791      -0.013463      -0.015162       0.050548       0.042401      -0.046412       0.015523       0.030889             10.681648       5.499895       1.602898      -0.196630       9.268131      -2.571189      17.276920           0.000033
           89              C      -2.744344       7.609867       3.132417       0.145963      32.848629 0.39133585E+03  0.90141068E+04                                 9.187201                            6.768255      -0.172683       1.954686                    0.999663      26.822184      77.799722       0.605756       0.438970      -1.044128      -0.020957      -0.065761       0.032207       0.076164       0.009074      -0.007823      -0.022509      -0.016196       0.071950      -0.024322      -0.014362       0.038684             10.923710       6.263850       2.122459       0.524990       8.422253       0.328122      18.085025          -0.000005
           90              C      -2.896204       7.259148       1.789615      -0.190298      35.814328 0.48014452E+03  0.11610216E+05                                 9.492612                            7.372422       0.053180       1.982578                    0.998858      30.676094      90.407559       0.596703       0.424502      -1.055609       0.000955       0.011825      -0.008278       0.014466       0.017680       0.005190       0.004835      -0.031725      -0.039718      -0.018775      -0.012557       0.031333             10.791822       7.123658       2.761849      -0.129619       9.408712       0.492633      15.843097           0.000003
           91              C      -2.547645       8.188838       0.843979      -0.106858      30.416890 0.42011774E+03  0.98018978E+04                                 8.427383                            6.815804       0.167006       2.020963                    0.999820      29.235420      83.982429       0.633100       0.414662      -1.064335      -0.000972       0.010641       0.029464       0.031342       0.011027       0.000593       0.004576      -0.026576       0.114422      -0.036351      -0.002304       0.038656              9.218841       6.094987       2.421104      -0.434105       9.183305       0.418397      12.378231          -0.000005
           92              C      -2.065483       9.440283       1.209231      -0.097780      29.474311 0.40580000E+03  0.93822160E+04                                 8.242154                            6.696445       0.281831       2.063261                    0.999703      28.813680      82.283671       0.639300       0.414389      -1.064954      -0.008057      -0.018859       0.023014       0.030826       0.025804      -0.003588      -0.013032      -0.035503       0.050321      -0.039862       0.006406       0.033457              8.924407       5.953802       2.264160      -0.310569       8.838093      -0.062754      11.981326           0.000013
           93              C      -1.906485       9.795088       2.520118      -0.179532      33.042384 0.44662499E+03  0.10624421E+05                                 8.990139                            7.106756       0.065865       1.987393                    0.999448      30.427742      89.448908       0.607174       0.424064      -1.054057       0.004615      -0.003230      -0.015391       0.016389       0.009623      -0.000880       0.005503      -0.028874      -0.030971      -0.014106      -0.009157       0.023264              9.869757       6.609639       2.442913      -0.672466       9.621902      -0.979907      13.377731          -0.000015
           94              C      -2.255202       8.865180       3.484666       0.146659      32.033980 0.38926665E+03  0.89478905E+04                                 9.036532                            6.755310      -0.174435       1.956777                    0.999680      26.662368      77.068070       0.606119       0.439617      -1.044523       0.023770       0.040346       0.066258       0.081135       0.001673       0.004665       0.003710       0.001808       0.118433      -0.021653      -0.018437       0.040090             10.500220       6.294992       2.548536      -1.438143       9.883140      -2.872059      15.322530           0.000005
           95              C       4.512044       0.393667       7.151367       0.147207      23.566055 0.31544356E+03  0.69445366E+04                                 7.466168                            6.142484      -0.063184       1.999447                    0.998461      26.516760      77.347444       0.620279       0.448536      -1.029574       0.004018       0.001629       0.024485       0.024866      -0.046515      -0.004648      -0.024030       0.049220      -0.036997      -0.058143      -0.001701       0.059844              8.019706       6.279727       2.319127      -1.673940       7.192232      -1.772144      10.587158          -0.000001
           96              C       4.606932       0.355878       9.232946       0.080726      24.367129 0.33834774E+03  0.75280671E+04                                 7.504649                            6.304715       0.153970       2.071200                    0.997566      26.453647      75.835471       0.624866       0.440554      -1.041404       0.013567       0.027278      -0.020404       0.036667      -0.023714       0.010431       0.024491       0.022941       0.010265      -0.043020       0.016681       0.026339              7.998650       6.565239       2.334065       0.208878       7.036954       0.639042      10.393757          -0.000037
           97              C       3.454330      -1.851173       9.595834      -0.236933      31.724817 0.44595960E+03  0.10650697E+05                                 8.903919                            7.111052      -0.513355       1.832284                    0.995906      30.422881      90.889502       0.603143       0.425210      -1.048791       0.001761       0.044484      -0.046933       0.064689       0.030948      -0.006801      -0.022915      -0.041185       0.075940      -0.050171       0.001722       0.048449             10.191662      12.749601       2.634852      -0.579389       8.711932      -1.335035       9.113452          -0.000033
           98              C       2.019779      -2.151529       9.274318       0.355322      29.249586 0.33909218E+03  0.75924714E+04                                 8.866771                            6.515092      -0.246330       1.946485                    0.999466      25.381056      74.380097       0.582755       0.469412      -1.019116      -0.007065      -0.002389      -0.003316       0.008162      -0.002211       0.016951      -0.021315       0.001670      -0.105489      -0.046412       0.015523       0.030889             10.681644      17.085585       2.874623       1.168921       6.144217       1.794698       8.815131           0.000033
           99              C       0.271642      -2.797502       8.206932       0.145963      32.848638 0.39133585E+03  0.90141068E+04                                 9.187202                            6.768255      -0.172684       1.954686                    0.999663      26.822186      77.799726       0.605756       0.438970      -1.044128       0.061871      -0.001914      -0.044377       0.076164       0.007679      -0.003632       0.003667       0.058706      -0.048984      -0.024322      -0.014362       0.038684             10.923711      15.247204       2.440778       3.206429       6.901252       3.285710      10.622679          -0.000006
          100              C      -0.673803      -3.264696       7.292030      -0.190298      35.814305 0.48014398E+03  0.11610199E+05                                 9.492604                            7.372416       0.053179       1.982578                    0.998858      30.676081      90.407490       0.596703       0.424502      -1.055609      -0.012370      -0.003019       0.006866       0.014467      -0.002857      -0.016455       0.013715       0.003284       0.057572      -0.018775      -0.012557       0.031332             10.791814      14.281056       0.975265       1.984714       7.000903       3.181275      11.093483           0.000005
          101              C      -1.981579      -3.323516       7.699835      -0.106858      30.416910 0.42011806E+03  0.98019071E+04                                 8.427386                            6.815807       0.167006       2.020963                    0.999820      29.235425      83.982451       0.633100       0.414662      -1.064335       0.020822       0.005750       0.022709       0.031342       0.013503       0.016199       0.015916       0.052111       0.020069      -0.036351      -0.002305       0.038656              9.218846      11.760891       0.370489       0.845376       5.736617       2.346946      10.159029          -0.000006
          102              C      -2.353066      -2.937317       8.982353      -0.097780      29.474328 0.40580041E+03  0.93822276E+04                                 8.242157                            6.696449       0.281830       2.063260                    0.999703      28.813680      82.283672       0.639300       0.414389      -1.064954       0.030092       0.001315      -0.006556       0.030826       0.003316      -0.011241       0.018916       0.059309       0.001243      -0.039863       0.006406       0.033457              8.924410      11.639932       0.557808       0.577936       5.715145       2.170574       9.418153           0.000013
          103              C      -1.438706      -2.472726       9.886617      -0.179532      33.042381 0.44662504E+03  0.10624423E+05                                 8.990139                            7.106756       0.065868       1.987394                    0.999448      30.427739      89.448898       0.607173       0.424064      -1.054057      -0.013138       0.000580      -0.009780       0.016389      -0.003961      -0.010798       0.005121       0.006436       0.054014      -0.014106      -0.009157       0.023263              9.869756      13.756019       0.629123       0.289490       6.262896       2.074412       9.590354          -0.000014
          104              C      -0.114707      -2.408797       9.487086       0.146659      32.033980 0.38926667E+03  0.89478909E+04                                 9.036531                            6.755309      -0.174427       1.956780                    0.999680      26.662366      77.068057       0.606119       0.439617      -1.044523       0.031805       0.035340       0.065745       0.081135       0.015499       0.023896       0.011542       0.030977      -0.016848      -0.021653      -0.018437       0.040090             10.500219      16.980192       1.048200      -0.070348       5.846496       1.696130       8.673969           0.000004
          105              C       4.517504       6.214009       3.554407       0.147207      23.566052 0.31544353E+03  0.69445353E+04                                 7.466165                            6.142482      -0.063183       1.999447                    0.998461      26.516754      77.347402       0.620279       0.448536      -1.029575       0.018883       0.010367       0.012421       0.024866       0.006104       0.002148      -0.045225      -0.039908      -0.109385      -0.058143      -0.001701       0.059844              8.019702      12.334174      -0.566038      -0.126215       5.271041       1.351223       6.453891          -0.000002
          106              C       6.274188       6.885148       4.452760       0.080726      24.367121 0.33834768E+03  0.75280653E+04                                 7.504648                            6.304714       0.153971       2.071200                    0.997566      26.453645      75.835462       0.624866       0.440554      -1.041404      -0.033161       0.003480       0.015253       0.036667       0.007518       0.025385      -0.009128      -0.047145       0.029281      -0.043019       0.016681       0.026339              7.998648       9.460965       0.083387       0.967702       6.313150       2.607670       8.221829          -0.000039
          107              C       7.879111       6.195111       2.641869      -0.236933      31.724822 0.44595967E+03  0.10650699E+05                                 8.903920                            7.111053      -0.513354       1.832284                    0.995906      30.422886      90.889521       0.603143       0.425210      -1.048791      -0.059395      -0.017466       0.018758       0.064689       0.005473      -0.014052       0.021325       0.082839      -0.020789      -0.050171       0.001722       0.048450             10.191662      11.354153      -2.151814      -1.255950      11.497470       1.796059       7.723363          -0.000033
          108              C       8.177341       4.783588       2.229335       0.355322      29.249577 0.33909219E+03  0.75924715E+04                                 8.866768                            6.515092      -0.246329       1.946486                    0.999466      25.381052      74.380078       0.582755       0.469412      -1.019116       0.000383      -0.007305      -0.003621       0.008162       0.005380      -0.033642      -0.005039      -0.040105      -0.032195      -0.046412       0.015523       0.030889             10.681640       7.964700      -3.208645       1.082306      15.963225       3.605278       8.116993           0.000033
          109              C       8.085539       2.915452       1.173770       0.145963      32.848636 0.39133598E+03  0.90141108E+04                                 9.187203                            6.768256      -0.172686       1.954686                    0.999663      26.822188      77.799740       0.605756       0.438970      -1.044128      -0.056055       0.046830      -0.021583       0.076164      -0.022395       0.002319       0.006264      -0.038840      -0.051834      -0.024322      -0.014363       0.038684             10.923711       6.967199      -0.919082       2.169315      15.525255       4.510360      10.278679          -0.000005
          110              C       7.798988       1.828056       0.346339      -0.190297      35.814334 0.48014469E+03  0.11610222E+05                                 9.492614                            7.372425       0.053179       1.982578                    0.998858      30.676099      90.407594       0.596702       0.424502      -1.055609       0.010950      -0.009446       0.000376       0.014466      -0.007905       0.022467      -0.003127       0.023940       0.017541      -0.018776      -0.012557       0.031332             10.791824       7.565416      -0.846387       2.825666      14.440918       2.770610      10.369139           0.000004
          111              C       8.575282       0.705334       0.476364      -0.106859      30.416896 0.42011774E+03  0.98018979E+04                                 8.427383                            6.815803       0.167006       2.020963                    0.999820      29.235427      83.982455       0.633100       0.414662      -1.064335       0.010420       0.025285       0.015310       0.031342      -0.003767       0.016829       0.025798      -0.039042      -0.028255      -0.036352      -0.002305       0.038656              9.218842       7.463611      -0.807709       2.801103      11.690053       1.657478       8.502861          -0.000006
          112              C       9.616229       0.653258       1.395994      -0.097780      29.474303 0.40579970E+03  0.93822076E+04                                 8.242152                            6.696442       0.281835       2.063262                    0.999703      28.813677      82.283658       0.639300       0.414389      -1.064954      -0.015442       0.026621      -0.001760       0.030826      -0.024109       0.022942       0.005287      -0.027066      -0.025929      -0.039863       0.006406       0.033457              8.924405       7.230238      -1.167282       2.411956      11.347094       1.581102       8.195883           0.000013
          113              C       9.904458       1.708511       2.216333      -0.179532      33.042386 0.44662507E+03  0.10624423E+05                                 8.990140                            7.106756       0.065865       1.987393                    0.999448      30.427742      89.448908       0.607173       0.424064      -1.054057      -0.004499      -0.015279      -0.003861       0.016389      -0.002365       0.017017      -0.003274       0.020292      -0.006177      -0.014106      -0.009157       0.023263              9.869757       7.896652      -1.928626       2.234420      13.121294       1.454586       8.591325          -0.000015
          114              C       9.128006       2.848241       2.094582       0.146659      32.033977 0.38926679E+03  0.89478940E+04                                 9.036530                            6.755310      -0.174434       1.956778                    0.999680      26.662366      77.068056       0.606119       0.439617      -1.044523       0.031016       0.043532       0.061040       0.081135       0.001497       0.001668       0.026368      -0.044930      -0.006064      -0.021653      -0.018438       0.040091             10.500218       8.040659      -3.439849       1.762527      15.688256       1.525687       7.771738           0.000005
          115              N       5.782672       2.240697       3.621783      -0.350210      31.532509 0.55004143E+03  0.13472677E+05                                 8.215870                            7.521768       0.341230       2.084716                    0.999702      30.143552      83.455448       0.648294       0.385723      -1.104256       0.162748      -0.070021       0.148036       0.230878       0.053611      -0.125177       0.105448      -0.216818      -0.090134      -0.224620       0.047107       0.177513              8.421240       6.525936      -1.243716       1.666951      10.392088      -0.317137       8.345697           0.000020
          116              N       7.205801       2.192290       5.362934      -0.269691      34.987873 0.57263853E+03  0.14176436E+05                                 9.006098                            7.826075       0.169299       2.068962                    0.997270      28.835762      80.416329       0.616852       0.401087      -1.092879      -0.070316      -0.049916      -0.123068       0.150272      -0.048857      -0.018953       0.017699      -0.127584      -0.193271      -0.073232      -0.042248       0.115480              9.641794       7.898013      -1.264684       3.147494      11.346770      -0.982738       9.680598          -0.000013
          117              N       7.222676       1.005874       4.696261       0.200000      23.375138 0.29254871E+03  0.61111764E+04                                 6.820254                            5.463596       0.109736       2.153199                    0.999658      21.376198      54.415413       0.766283       0.382640      -1.107959       0.042692       0.015761       0.044839       0.063887      -0.061841       0.053462       0.019459      -0.075122      -0.067910      -0.101321       0.016649       0.084672              7.650951       6.255677      -2.703050       2.603288       9.368701      -1.879094       7.328476           0.000053
          118              N       8.310834       0.415886       7.531985      -0.438700      45.902806 0.67847620E+03  0.17541991E+05                                10.661055                            8.394802      -0.028609       1.975545                    0.996868      31.481618      90.022258       0.608197       0.389509      -1.099786      -0.042421      -0.079644       0.044498       0.100612      -0.009010       0.004747       0.002532      -0.011505       0.229085      -0.049101      -0.027491       0.076592             12.306358       8.059500       3.561860       0.585526      12.734004      -1.466418      16.125571          -0.000003
          119              N       7.513258      -1.629658       6.936235      -0.429146      43.872107 0.64927716E+03  0.16555316E+05                                10.225817                            8.122260       0.177038       2.046691                    0.998375      30.887099      86.882677       0.630440       0.381026      -1.109072       0.004669       0.047066       0.087265       0.099258       0.016407      -0.014702      -0.044305      -0.013003       0.119998      -0.042631      -0.026928       0.069559             11.708450       7.163483       2.658388       0.010140      11.935909       0.900872      16.025959          -0.000005
          120              N       0.336788       6.190387       3.625329      -0.350210      31.532510 0.55004121E+03  0.13472670E+05                                 8.215871                            7.521767       0.341230       2.084715                    0.999702      30.143557      83.455472       0.648294       0.385723      -1.104256       0.105354       0.205406       0.003684       0.230878      -0.107077       0.004134      -0.007194       0.167753       0.531290      -0.224620       0.047107       0.177513              8.421242       7.567953       2.386330      -0.846751       7.968003      -0.659833       9.727770           0.000018
          121              N       1.397708       8.031960       4.361743      -0.269687      34.987853 0.57263843E+03  0.14176435E+05                                 9.006106                            7.826084       0.169295       2.068960                    0.997270      28.835741      80.416329       0.616850       0.401088      -1.092879      -0.061643      -0.093993      -0.099746       0.150279      -0.000378      -0.034870      -0.066204      -0.017816       0.234027      -0.073234      -0.042250       0.115484              9.641802       8.535215       3.587854      -1.280347      10.164498      -0.123383      10.225692          -0.000015
          122              N       1.330856       8.027961       3.002392       0.199998      23.375122 0.29254846E+03  0.61111686E+04                                 6.820244                            5.463588       0.109767       2.153210                    0.999658      21.376192      54.415348       0.766285       0.382639      -1.107960       0.018210       0.050816       0.034170       0.063886       0.061746      -0.006450      -0.035068      -0.086909       0.150362      -0.101321       0.016649       0.084672              7.650939       6.875279       3.739642      -1.460149       8.622740      -1.790535       7.454798           0.000053
          123              N       3.656715       9.928709       3.744716      -0.438700      45.902785 0.67847561E+03  0.17541971E+05                                10.661049                            8.394797      -0.028591       1.975550                    0.996868      31.481610      90.022211       0.608197       0.389509      -1.099786       0.084873      -0.017004      -0.051286       0.100612       0.035065       0.044699       0.008302       0.068256      -0.025757      -0.049102      -0.027491       0.076592             12.306352      16.431143       1.651380      -0.609987       8.248107       3.426311      12.239806          -0.000005
          124              N       4.267933       9.288804       1.648952      -0.429146      43.872087 0.64927680E+03  0.16555304E+05                                10.225813                            8.122257       0.177039       2.046691                    0.998375      30.887099      86.882671       0.630440       0.381026      -1.109072       0.052714       0.022055       0.081161       0.099258       0.010269      -0.007366       0.006108       0.097902      -0.114749      -0.042631      -0.026928       0.069559             11.708445      14.478974       1.197975       1.333854       7.168880       2.938118      13.477481          -0.000006
          125              N       0.342248       0.465469       7.158459      -0.350210      31.532507 0.55004112E+03  0.13472668E+05                                 8.215870                            7.521766       0.341230       2.084715                    0.999702      30.143555      83.455464       0.648294       0.385723      -1.104256      -0.116925       0.072757       0.185310       0.230878       0.076307       0.158028      -0.047333       0.034207      -0.324290      -0.224620       0.047107       0.177513              8.421241      10.753870      -0.789502      -0.248436       6.717357       1.764177       7.792496           0.000019
          126              N      -0.143958       1.422956       9.134837      -0.269687      34.987846 0.57263840E+03  0.14176434E+05                                 9.006105                            7.826083       0.169296       2.068961                    0.997270      28.835738      80.416314       0.616850       0.401088      -1.092879      -0.025720      -0.073187      -0.128709       0.150279       0.021179       0.008389      -0.014047       0.163653      -0.184303      -0.073234      -0.042250       0.115484              9.641800      11.760816      -1.702337      -0.861877       7.086625       2.490193      10.077958          -0.000015
          127              N      -1.277417       0.984002       8.522538       0.199998      23.375127 0.29254853E+03  0.61111703E+04                                 6.820245                            5.463589       0.109766       2.153210                    0.999658      21.376190      54.415343       0.766285       0.382639      -1.107960       0.001782       0.019728       0.060737       0.063886       0.014260      -0.024076       0.047188       0.152817      -0.009978      -0.101321       0.016649       0.084672              7.650941      10.660986      -1.748905      -2.296526       5.337149       2.081629       6.954686           0.000053
          128              N      -2.175041       3.137840      10.554472      -0.438700      45.902818 0.67847625E+03  0.17541992E+05                                10.661055                            8.394801      -0.028592       1.975550                    0.996868      31.481622      90.022260       0.608197       0.389509      -1.099786      -0.062618       0.068882      -0.038170       0.100612       0.002586      -0.003069       0.053020      -0.075380      -0.056777      -0.049101      -0.027490       0.076591             12.306359      10.191490      -3.314343       3.099217      14.935255       2.273457      11.792331          -0.000002
          129              N      -3.873591       3.228126       9.043819      -0.429145      43.872084 0.64927704E+03  0.16555311E+05                                10.225813                            8.122259       0.177038       2.046691                    0.998375      30.887084      86.882620       0.630440       0.381026      -1.109072       0.043313       0.069520       0.056063       0.099258      -0.041260      -0.001548       0.005683      -0.075412      -0.079874      -0.042631      -0.026929       0.069559             11.708445       9.915510      -0.828068       3.559507      14.423056       2.912204      10.786769          -0.000005
          130              N      -0.480540       5.059338       8.198658      -0.350211      31.532504 0.55004131E+03  0.13472673E+05                                 8.215869                            7.521767       0.341231       2.084716                    0.999702      30.143549      83.455435       0.648294       0.385723      -1.104256      -0.162748       0.070021      -0.148036       0.230878       0.053611      -0.125177       0.105448      -0.216818      -0.090134      -0.224620       0.047107       0.177513              8.421239       6.525935      -1.243716       1.666951      10.392087      -0.317137       8.345696           0.000017
          131              N      -1.903669       5.107745       6.457507      -0.269691      34.987874 0.57263856E+03  0.14176436E+05                                 9.006098                            7.826075       0.169299       2.068962                    0.997270      28.835763      80.416330       0.616852       0.401087      -1.092879       0.070316       0.049916       0.123068       0.150272      -0.048857      -0.018953       0.017699      -0.127584      -0.193271      -0.073232      -0.042248       0.115480              9.641794       7.898013      -1.264684       3.147494      11.346770      -0.982738       9.680597          -0.000015
          132              N      -1.920544       6.294161       7.124180       0.200000      23.375142 0.29254877E+03  0.61111778E+04                                 6.820255                            5.463596       0.109736       2.153199                    0.999658      21.376200      54.415417       0.766283       0.382640      -1.107959      -0.042692      -0.015761      -0.044839       0.063887      -0.061841       0.053463       0.019459      -0.075122      -0.067910      -0.101321       0.016649       0.084672              7.650951       6.255677      -2.703051       2.603288       9.368701      -1.879094       7.328476           0.000053
          133              N      -3.008702       6.884149       4.288456      -0.438700      45.902801 0.67847612E+03  0.17541988E+05                                10.661054                            8.394802      -0.028609       1.975545                    0.996868      31.481616      90.022251       0.608197       0.389509      -1.099786       0.042421       0.079644      -0.044498       0.100612      -0.009010       0.004747       0.002532      -0.011505       0.229085      -0.049101      -0.027491       0.076592             12.306357       8.059499       3.561860       0.585526      12.734003      -1.466418      16.125570          -0.000002
          134              N      -2.211126       8.929693       4.884206      -0.429146      43.872107 0.64927716E+03  0.16555316E+05                                10.225817                            8.122260       0.177038       2.046691                    0.998375      30.887099      86.882677       0.630440       0.381026      -1.109072      -0.004669      -0.047066      -0.087265       0.099258       0.016407      -0.014702      -0.044305      -0.013003       0.119998      -0.042631      -0.026928       0.069559             11.708450       7.163483       2.658388       0.010140      11.935908       0.900872      16.025959          -0.000005
          135              N       4.965344       1.109648       8.195112      -0.350210      31.532511 0.55004124E+03  0.13472671E+05                                 8.215871                            7.521767       0.341230       2.084715                    0.999702      30.143557      83.455474       0.648294       0.385723      -1.104256      -0.105354      -0.205406      -0.003684       0.230878      -0.107077       0.004134      -0.007194       0.167753       0.531290      -0.224620       0.047107       0.177513              8.421242       7.567954       2.386330      -0.846751       7.968003      -0.659833       9.727770           0.000018
          136              N       3.904424      -0.731925       7.458698      -0.269687      34.987854 0.57263847E+03  0.14176436E+05                                 9.006106                            7.826084       0.169294       2.068960                    0.997270      28.835742      80.416333       0.616850       0.401088      -1.092879       0.061643       0.093993       0.099746       0.150279      -0.000378      -0.034870      -0.066204      -0.017816       0.234027      -0.073234      -0.042250       0.115484              9.641802       8.535216       3.587854      -1.280346      10.164499      -0.123383      10.225692          -0.000015
          137              N       3.971276      -0.727926       8.818049       0.199998      23.375122 0.29254847E+03  0.61111686E+04                                 6.820244                            5.463588       0.109768       2.153210                    0.999658      21.376192      54.415346       0.766285       0.382639      -1.107960      -0.018210      -0.050816      -0.034170       0.063886       0.061746      -0.006450      -0.035068      -0.086909       0.150362      -0.101321       0.016649       0.084672              7.650939       6.875278       3.739642      -1.460149       8.622740      -1.790535       7.454798           0.000051
          138              N       1.645417      -2.628674       8.075725      -0.438700      45.902787 0.67847565E+03  0.17541972E+05                                10.661050                            8.394798      -0.028592       1.975550                    0.996868      31.481611      90.022219       0.608197       0.389509      -1.099786      -0.084873       0.017004       0.051286       0.100612       0.035065       0.044699       0.008302       0.068256      -0.025757      -0.049102      -0.027491       0.076592             12.306353      16.431144       1.651380      -0.609988       8.248108       3.426311      12.239807          -0.000002
          139              N       1.034199      -1.988769      10.171489      -0.429146      43.872085 0.64927676E+03  0.16555303E+05                                10.225813                            8.122257       0.177039       2.046691                    0.998375      30.887098      86.882669       0.630440       0.381026      -1.109072      -0.052714      -0.022054      -0.081161       0.099258       0.010269      -0.007366       0.006108       0.097902      -0.114749      -0.042631      -0.026928       0.069559             11.708445      14.478974       1.197975       1.333855       7.168880       2.938118      13.477481          -0.000004
          140              N       4.959884       6.834566       4.661982      -0.350210      31.532503 0.55004105E+03  0.13472665E+05                                 8.215870                            7.521766       0.341230       2.084715                    0.999702      30.143553      83.455457       0.648294       0.385723      -1.104256       0.116925      -0.072757      -0.185310       0.230878       0.076307       0.158028      -0.047333       0.034207      -0.324290      -0.224620       0.047107       0.177513              8.421240      10.753869      -0.789501      -0.248436       6.717357       1.764177       7.792495           0.000019
          141              N       5.446090       5.877079       2.685604      -0.269687      34.987848 0.57263843E+03  0.14176435E+05                                 9.006105                            7.826084       0.169296       2.068961                    0.997270      28.835739      80.416319       0.616850       0.401088      -1.092879       0.025720       0.073187       0.128709       0.150279       0.021179       0.008389      -0.014047       0.163653      -0.184303      -0.073234      -0.042250       0.115484              9.641800      11.760816      -1.702337      -0.861877       7.086625       2.490193      10.077959          -0.000014
          142              N       6.579549       6.316033       3.297903       0.199998      23.375127 0.29254854E+03  0.61111704E+04                                 6.820245                            5.463589       0.109767       2.153210                    0.999658      21.376190      54.415341       0.766285       0.382639      -1.107960      -0.001782      -0.019728      -0.060737       0.063886       0.014260      -0.024076       0.047188       0.152817      -0.009978      -0.101321       0.016649       0.084672              7.650940      10.660985      -1.748905      -2.296526       5.337149       2.081629       6.954686           0.000053
          143              N       7.477173       4.162195       1.265969      -0.438700      45.902818 0.67847625E+03  0.17541992E+05                                10.661055                            8.394801      -0.028592       1.975550                    0.996868      31.481622      90.022261       0.608197       0.389509      -1.099786       0.062618      -0.068882       0.038170       0.100612       0.002586      -0.003069       0.053020      -0.075380      -0.056777      -0.049101      -0.027490       0.076591             12.306359      10.191491      -3.314343       3.099217      14.935255       2.273458      11.792332          -0.000002
          144              N       9.175723       4.071909       2.776622      -0.429145      43.872084 0.64927703E+03  0.16555311E+05                                10.225813                            8.122259       0.177038       2.046691                    0.998375      30.887084      86.882620       0.630440       0.381026      -1.109072      -0.043313      -0.069520      -0.056063       0.099258      -0.041260      -0.001548       0.005683      -0.075412      -0.079874      -0.042631      -0.026929       0.069559             11.708445       9.915510      -0.828068       3.559507      14.423056       2.912204      10.786769          -0.000005
          145             Cl       8.484930       5.066209       6.210223      -0.506165     134.309417 0.42971734E+04  0.16695135E+06                                17.711142                           17.824051       1.451711       2.114048                    0.997773      73.999278     217.284490       0.568641       0.277243      -1.264072      -0.060749       0.083526       0.004662       0.103387       0.013406      -0.017629      -0.036717      -0.042914       0.006556      -0.033021      -0.022024       0.055045             17.838133      15.856792       1.636691       1.993507      19.234173      -3.153273      18.423433          -0.000000
          146             Cl       0.498665       9.084633       7.310825      -0.506166     134.309576 0.42971805E+04  0.16695169E+06                                17.711156                           17.824066       1.451706       2.114047                    0.997773      73.999324     217.284670       0.568640       0.277243      -1.264072      -0.012815      -0.068050       0.076772       0.103388      -0.000606      -0.029101      -0.005161       0.072335      -0.038055      -0.033020      -0.022024       0.055044             17.838146      19.991071       2.394202      -2.833464      16.976876       1.556032      16.546491          -0.000000
          147             Cl       2.193405       1.237777      11.396678      -0.506166     134.309590 0.42971810E+04  0.16695171E+06                                17.711158                           17.824067       1.451706       2.114047                    0.997773      73.999327     217.284685       0.568640       0.277243      -1.264072       0.098221       0.018470      -0.026467       0.103388      -0.036852       0.007785      -0.011740      -0.013778      -0.091566      -0.033021      -0.022024       0.055045             17.838148      17.948277      -4.270040       0.452724      17.429535       1.064097      18.136633          -0.000000
          148             Cl      -3.182798       2.233826       5.610218      -0.506165     134.309446 0.42971746E+04  0.16695140E+06                                17.711145                           17.824053       1.451711       2.114048                    0.997773      73.999285     217.284519       0.568641       0.277243      -1.264072       0.060749      -0.083526      -0.004662       0.103387       0.013406      -0.017629      -0.036717      -0.042914       0.006555      -0.033021      -0.022024       0.055045             17.838135      15.856794       1.636691       1.993507      19.234176      -3.153274      18.423436          -0.000000
          149             Cl       4.803467      -1.784598       4.509616      -0.506166     134.309579 0.42971806E+04  0.16695170E+06                                17.711157                           17.824066       1.451707       2.114047                    0.997773      73.999323     217.284670       0.568640       0.277243      -1.264072       0.012815       0.068050      -0.076772       0.103388      -0.000605      -0.029101      -0.005161       0.072336      -0.038055      -0.033020      -0.022024       0.055045             17.838147      19.991072       2.394202      -2.833464      16.976876       1.556032      16.546492          -0.000000
          150             Cl       3.108727       6.062258       0.423763      -0.506166     134.309587 0.42971808E+04  0.16695171E+06                                17.711157                           17.824066       1.451707       2.114047                    0.997773      73.999327     217.284683       0.568640       0.277243      -1.264072      -0.098221      -0.018470       0.026467       0.103388      -0.036852       0.007785      -0.011740      -0.013778      -0.091567      -0.033021      -0.022024       0.055045             17.838148      17.948277      -4.270040       0.452724      17.429534       1.064097      18.136632          -0.000000

******************************************************
Auxiliary information for the entire system
The total spin magnetic moment of the unit cell is   -0.000000
The total net atomic charge of the unit cell is   0.000003
Accuracy of reproducing the electrostatic potential in the unit cell:
  The inner radius (bohr) =    5.0000
  The outer radius (bohr) =   12.0000
  Valid grid points have density less than (e/(bohr^3)) =    0.0001
  The number of valid grid points were=        69780
  The rms potential error without charges in kcal/mol is=      3.55802
  The rms potential error with partial charges in kcal/mol is=      1.01084
  The RRMSE value at monopole order=      0.28410
  The rms potential error with partial charges and cloud penetration in kcal/mol is=      1.01558
  The RRMSE value at monopole order with cloud penetration is=      0.28543
  The rms potential error with partial charges and atomic dipoles in kcal/mol is=      0.51699
  The RRMSE value at dipole order=      0.14530
  The rms potential error with partial charges, atomic dipoles and cloud penetration in kcal/mol is=      0.51165
  The RRMSE value at dipole order with cloud penetration=      0.14380

******************************************************
The electron densities and ab initio electrostatic potential were computed in VASP using the PBE functional and
projector augmented wave method. See the main text of the journal article for a description of computational details.
The atomic charges, dipoles, and quadrupoles were computed with the DDEC6 method as described in
(a) T. A. Manz and N. Gabaldon Limas, RSC Adv. 6 (2016) 47771-47801 DOI: 10.1039/c6ra04656h
(b) N. Gabaldon Limas and T. A. Manz, RSC Adv. 8 (2018) 2678-2707 DOI: 10.1039/c7ra11829e.
For each atom in the material, the electron cloud parameters were fit to the spherically averaged atom-in-material
electron density using radial positions for which this density was between 10^-4 and 10^-2 electrons per cubic bohr.
The polarizabilities, dispersion coefficients, and quantum Drude oscillator (QDO) parameters were fit using the MCLF method.
The magnetic structure of the system was optimized in VASP from the default ferromagnetic initial guess using spin polarization.
The atomic spin moments (ASMs) were computed on this optimized magnetic structure using the DDEC6 partition as inputs
to the method of T. A. Manz and D. S. Sholl, J. Chem. Theory Comput. 7 (2011) 4146-4164 DOI: 10.1021/ct200539n.
The RMSE and RRMSE were computed using a uniform grid with Ewald summation.
