# Supplementary material for: A collection of forcefield precursors for metal–organic frameworks
Source: RSC Adv. 2019 Nov 13;9(63):36492–507. doi: 10.1039/c9ra07327b (PMC9075174; doi:10.1039/c9ra07327b)
Supplement: RA-009-C9RA07327B-s5220 [file RA-009-C9RA07327B-s5220.xyz]

  198
jmolscript: load "" {1 1 1} spacegroup "x,y,z" unitcell [{     13.621200     0.000000     0.000000 }, {     -2.843168    13.321167     0.000000 }, {      5.506283     6.565585    13.004985 }]
Ni     5.856578     8.721370     3.692505     0.780839
Ni     3.249390    10.830830     2.809987     0.780394
Ni    10.427737    11.165382     9.312480     0.780847
Ni    13.034925     9.055922    10.194998     0.780672
H      3.446341     8.020741     4.823549     0.421983
H      8.270719     8.250202     1.950748     0.089419
H     10.501372     8.724501     1.850609     0.124665
H     10.411019     9.657190     5.743001     0.127215
H      8.165589     9.130928     5.753405     0.095408
H     12.019553    10.500422     1.821998     0.123421
H      0.568165    11.096684     1.620421     0.085853
H      1.400670     9.713342     5.168181     0.097948
H     12.821158     9.155303     5.516715     0.128281
H      2.692674     6.642349     7.784784     0.111113
H     16.460558     5.974813     9.993030     0.121786
H      6.719502     6.948381    10.021641     0.136078
H      6.581381     7.564906     7.775681     0.112206
H     11.418968     0.811975     0.175567     0.131921
H      6.832660    13.178428     1.395435     0.115100
H     13.311782    16.131181    12.959468     0.114736
H     15.006453    17.116295    11.681078     0.135482
H      3.067295     8.327452     1.678944     0.421117
H      2.284678    13.093428     4.551745     0.089726
H      2.282922    15.373947     4.651883     0.124347
H      6.057129     2.159142     0.759491     0.128028
H      3.167982    13.174491     0.749087     0.094757
H      6.546001     3.908209     4.680494     0.123415
H      6.676221     6.154684     4.882071     0.086234
H      5.149611     6.680143     1.334311     0.098441
H      5.063224     4.411430     0.985778     0.128583
H      7.382887    13.868291    11.722693     0.110190
H      6.699458    13.872432     9.514447     0.120673
H      6.841675    17.870324     9.485836     0.135041
H      7.473429    17.863908    11.731797     0.111779
H      7.974339    14.619722     6.326925     0.132109
H      7.404513    12.715713     5.107058     0.115634
H      3.668186    12.912998     6.548010     0.115331
H      4.277859    14.775949     7.826400     0.135174
H     12.837974    11.866011     8.181436     0.421991
H      8.013596    11.636550    11.054237     0.089419
H      5.782943    11.162251    11.154376     0.124665
H      5.873296    10.229562     7.261984     0.127213
H      8.118726    10.755824     7.251580     0.095407
H      4.264762     9.386330    11.182987     0.123422
H     15.716150     8.790068    11.384564     0.085853
H     14.883645    10.173410     7.836804     0.097950
H      3.463157    10.731449     7.488270     0.128281
H     -0.029559    13.244403     5.220201     0.111113
H     -0.176243    13.911939     3.011955     0.121786
H      9.564813    12.938371     2.983344     0.136079
H      9.702934    12.321846     5.229304     0.112208
H      4.865347    19.074777    12.829418     0.131919
H      9.451655     6.708324    11.609550     0.115100
H      2.972533     3.755571     0.045517     0.114737
H      1.277862     2.770457     1.323907     0.135483
H     13.217020    11.559300    11.326041     0.421122
H     13.999637     6.793324     8.453240     0.089729
H     14.001393     4.512805     8.353102     0.124349
H     10.227186    17.727610    12.245494     0.128028
H     13.116333     6.712261    12.255898     0.094760
H      9.738314    15.978543     8.324491     0.123417
H      9.608094    13.732068     8.122914     0.086236
H     11.134704    13.206609    11.670674     0.098444
H     11.221091    15.475322    12.019207     0.128584
H      8.901428     6.018461     1.282292     0.110190
H      9.584857     6.014320     3.490538     0.120672
H      9.442640     2.016428     3.519149     0.135040
H      8.810886     2.022844     1.273188     0.111780
H      8.309976     5.267030     6.678060     0.132109
H      8.879802     7.171039     7.897927     0.115635
H     12.616129     6.973754     6.456975     0.115333
H     12.006456     5.110803     5.178585     0.135177
C      8.696857     8.555637     2.719342     0.082140
C     10.041680     8.838540     2.651716    -0.196767
C     10.715425     9.298504     3.784451     0.099791
C      9.995826     9.389188     4.956200    -0.181673
C      8.633753     9.076159     4.953599     0.091047
C     12.145018     9.700175     3.688214     0.106181
C     12.609537    10.322830     2.517765    -0.192868
C      0.295360    10.669379     2.399420     0.063236
C      0.787298     9.870181     4.486720     0.103266
C     13.081419     9.515612     4.700002    -0.193374
C      4.505429     7.706053     6.142254     0.598704
C      4.611642     7.196906     7.548093    -0.084060
C      3.505698     6.709702     8.229555    -0.077297
C     17.208489     6.319664     9.559964    -0.237156
C      4.775828     6.444672    10.227120     0.289605
C      5.907958     6.893055     9.571669    -0.215602
C      5.822254     7.266584     8.221752    -0.081879
C     14.670707    19.007994    12.306617     0.276726
C      8.407143    13.220422     0.114444    -0.212423
C      7.370155    12.642159     0.860930    -0.093783
C      7.142653    11.281116     0.808910    -0.030414
C      7.943919    10.485148    -0.007803    -0.099336
C     14.471130    17.639786    12.232489    -0.221212
C      6.021206    10.649959     1.593111     0.573873
C      2.494444    13.573943     3.783150     0.082993
C      2.490408    14.948193     3.850776    -0.197074
C      5.642788     2.381952     2.718042     0.099883
C      5.881687     1.697144     1.546293    -0.183649
C      3.016692    13.620902     1.548894     0.092727
C      5.737209     3.863895     2.814279     0.106641
C      6.249179     4.448137     3.984727    -0.192574
C      6.315277     5.798705     4.103073     0.062810
C      5.431019     6.113012     2.015773     0.103866
C      5.361265     4.741158     1.802491    -0.193942
C      2.538486     9.297541     0.360238     0.597873
C      7.524679    15.860741    11.959384    -0.084590
C      7.279058    14.677470    11.277923    -0.076561
C      6.880593    14.675866     9.947513    -0.235285
C      6.754768    15.864325     9.280357     0.288267
C      6.956958    17.065102     9.935809    -0.213984
C      7.340136    17.059238    11.285726    -0.080807
C      6.197976    14.842462     7.200860     0.276494
C      7.116927    14.264266     6.388049    -0.212011
C      6.767860    13.129427     5.641562    -0.094917
C      5.484282    12.622843     5.693582    -0.030117
C      4.538590    13.240308     6.510295    -0.100630
C      4.901562    14.361693     7.274989    -0.220519
C      5.101115    11.394365     4.909382     0.575843
C      7.587458    11.331115    10.285643     0.082131
C      6.242635    11.048212    10.353269    -0.196762
C      5.568890    10.588248     9.220534     0.099791
C      6.288489    10.497564     8.048785    -0.181667
C      7.650562    10.810593     8.051386     0.091039
C      4.139297    10.186577     9.316771     0.106177
C      3.674778     9.563922    10.487220    -0.192877
C     15.988955     9.217373    10.605565     0.063228
C     15.497017    10.016571     8.518265     0.103263
C      3.202896    10.371140     8.304983    -0.193373
C     11.778886    12.180699     6.862731     0.598707
C     11.672673    12.689846     5.456892    -0.084064
C     12.778617    13.177050     4.775430    -0.077286
C     -0.924174    13.567088     3.445021    -0.237152
C     11.508487    13.442080     2.777865     0.289606
C     10.376357    12.993697     3.433316    -0.215611
C     10.462061    12.620168     4.783233    -0.081893
C      1.613608     0.878758     0.698368     0.276722
C      7.877172     6.666330    12.890541    -0.212415
C      8.914160     7.244593    12.144055    -0.093778
C      9.141662     8.605636    12.196075    -0.030418
C      2.834113     2.836019     0.007803    -0.099345
C      1.813185     2.246966     0.772496    -0.221222
C     10.263109     9.236793    11.411874     0.573870
C     13.789871     6.312809     9.221835     0.082987
C     13.793907     4.938559     9.154209    -0.197074
C     10.641527    17.504800    10.286943     0.099876
C     10.402628    18.189608    11.458692    -0.183653
C     13.267623     6.265850    11.456091     0.092725
C     10.547106    16.022857    10.190706     0.106637
C     10.035136    15.438615     9.020258    -0.192577
C      9.969038    14.088047     8.901912     0.062804
C     10.853296    13.773740    10.989212     0.103864
C     10.923050    15.145594    11.202494    -0.193939
C     13.745829    10.589211    12.644747     0.597874
C      8.759636     4.026011     1.045601    -0.084590
C      9.005257     5.209282     1.727062    -0.076557
C      9.403722     5.210886     3.057472    -0.235287
C      9.529547     4.022427     3.724628     0.288261
C      9.327357     2.821650     3.069176    -0.213992
C      8.944179     2.827514     1.719259    -0.080818
C     10.086339     5.044290     5.804125     0.276489
C      9.167388     5.622486     6.616936    -0.211999
C      9.516455     6.757325     7.363423    -0.094912
C     10.800033     7.263909     7.311403    -0.030119
C     11.745725     6.646444     6.494690    -0.100647
C     11.382753     5.525059     5.729996    -0.220532
C     11.183200     8.492387     8.095603     0.575831
N      7.971600     8.696084     3.844274    -0.219999
N      1.225874    10.424338     3.356587    -0.208628
N      2.783191    12.893988     2.658219    -0.220803
N      5.881415     6.657585     3.145906    -0.210252
N      8.312715    11.190668     9.160711    -0.220017
N     15.058441     9.462414     9.648398    -0.208661
N     13.501124     6.992764    10.346766    -0.220851
N     10.402900    13.229167     9.859079    -0.210273
O      5.565190     8.153917     5.621665    -0.510921
O      3.384099     7.671259     5.562232    -0.481029
O      4.916844     6.262236    11.586141    -0.232153
O      6.093671     9.409237     1.773880    -0.554935
O      5.094119    11.403580     1.988462    -0.536457
O      2.755275    10.427436     0.880828    -0.510363
O      2.738509     8.193642     0.940260    -0.479985
O      6.546928    15.964170     7.921336    -0.232006
O      3.872599    11.206259     4.728613    -0.555669
O      6.031652    10.645007     4.514030    -0.537954
O      3.774163     8.813513     3.251246    -0.950729
O     10.719125    11.732835     7.383320    -0.510935
O     12.900216    12.215493     7.442753    -0.481024
O     11.367471    13.624516     1.418844    -0.232155
O     10.190644    10.477515    11.231105    -0.554919
O     11.190196     8.483172    11.016523    -0.536471
O     13.529040     9.459316    12.124157    -0.510371
O     13.545806    11.693110    12.064725    -0.479995
O      9.737387     3.922582     5.083649    -0.232012
O     12.411716     8.680493     8.276372    -0.555669
O     10.252663     9.241745     8.490955    -0.537916
O     12.510152    11.073239     9.753739    -0.950810

The following XYZ coordinates are in angstroms. Other properties are in atomic units.
The sperically averaged electron density of each atom fit to a function of the form exp(a - br)
eigen_1, eigen_2 and eigen_3 are the three eigenvalues of traceless quadrupole moment tensor
  atom number  atomic symbol              X              Y              Z     net charge C6 coefficient C8 coefficient C10 coefficient fluctuating dipole atomic polarizability isotropic forcefield polarizability              a              b squared Pearson coefficient          <r^3>          <r^4>         wp_QDO          m_QDO          q_QDO       dipole_x       dipole_y       dipole_z         dipole            Qxy            Qxz            Qyz     Q(x^2-y^2)  Q(3z^2 - R^2)        eigen_1        eigen_2        eigen_3 static polarizability      alpha(xx)      alpha(xy)      alpha(xz)      alpha(yy)      alpha(yz)      alpha(zz) atomic spin moment
            1             Ni       5.856578       8.721370       3.692505       0.780839      82.813365 0.15521793E+04  0.47035571E+05                                15.847270                           13.077807       0.671423       2.086478                    0.993071      46.512012     123.032878       0.489173       0.413199      -1.137128      -0.073282       0.082482      -0.000189       0.110334       0.017178       0.010114      -0.019619      -0.050981       0.285431      -0.079699      -0.018950       0.098649             19.090404      17.347436      -1.465517      -1.005186      22.909743      -1.801508      17.014032          -1.743542
            2             Ni       3.249390      10.830830       2.809987       0.780394      82.817214 0.15524517E+04  0.47045876E+05                                15.847446                           13.078674       0.670983       2.086445                    0.992952      46.519080     123.054154       0.489172       0.413181      -1.137141       0.096442      -0.054586       0.000287       0.110819       0.026004       0.021110      -0.005153       0.033213       0.288512      -0.080187      -0.019390       0.099577             19.089599      23.262433      -0.205659       1.554938      16.994919       1.353413      17.011444          -1.743455
            3             Ni      10.427737      11.165382       9.312480       0.780847      82.811713 0.15521383E+04  0.47034088E+05                                15.847183                           13.077724       0.671343       2.086458                    0.993071      46.511588     123.032042       0.489169       0.413205      -1.137123       0.073281      -0.082493       0.000187       0.110342       0.017160       0.010114      -0.019621      -0.050993       0.285426      -0.079692      -0.018955       0.098648             19.090315      17.347432      -1.465498      -1.005156      22.909596      -1.801486      17.013917          -1.743502
            4             Ni      13.034925       9.055922      10.194998       0.780672      82.814475 0.15523810E+04  0.47042510E+05                                15.846284                           13.077747       0.671301       2.086599                    0.992948      46.514147     123.033634       0.489232       0.413141      -1.137185      -0.096451       0.054585      -0.000288       0.110826       0.026006       0.021118      -0.005148       0.033230       0.288466      -0.080186      -0.019379       0.099565             19.088188      23.260581      -0.205619       1.554789      16.993764       1.353306      17.010220          -1.743889
            5              H       3.446341       8.020741       4.823549       0.421983       0.422932 0.24210578E+01  0.18381490E+02                                 1.082666                            1.025212      -1.563457       2.294670                    0.997352       2.488492       7.023071       0.495538       1.627996      -0.640193      -0.002190       0.003406      -0.010118       0.010899      -0.000112       0.003423       0.004125       0.005986      -0.011848      -0.007536       0.001160       0.006376              1.114421       0.954594      -0.042194       0.061886       0.981920      -0.219503       1.406748          -0.001059
            6              H       8.270719       8.250202       1.950748       0.089419       1.104560 0.80250295E+01  0.79394826E+02                                 1.801183                            1.681743      -1.179644       2.310750                    0.994958       3.762144      10.815726       0.468443       1.321612      -0.698374      -0.019171      -0.015095      -0.039689       0.046590       0.006742      -0.000610       0.012693       0.010586       0.046629      -0.020283      -0.000232       0.020515              1.863663       1.804428       0.137115       0.450156       1.728611       0.213674       2.057949          -0.000134
            7              H      10.501372       8.724501       1.850609       0.124665       1.076591 0.81320928E+01  0.79254109E+02                                 1.667123                            1.618724      -0.895597       2.458316                    0.999116       3.267606       8.781514       0.520130       1.208300      -0.727421       0.016409      -0.005848      -0.030454       0.035085       0.002844      -0.002933       0.009850       0.015193       0.032248      -0.017224       0.002649       0.014576              1.654616       1.692605       0.066294      -0.287871       1.418930       0.067826       1.852314          -0.000287
            8              H      10.411019       9.657190       5.743001       0.127215       0.850809 0.60993236E+01  0.57335474E+02                                 1.613321                            1.546435      -1.370385       2.239619                    0.993018       3.800390      11.275364       0.443150       1.470324      -0.668226       0.016754       0.011298       0.031031       0.037031       0.004068       0.002455       0.005322       0.022855       0.015488      -0.015844       0.004287       0.011556              1.641482       1.579375       0.116648       0.258843       1.430511       0.143723       1.914560          -0.000190
            9              H       8.165589       9.130928       5.753405       0.095408       0.938376 0.65357260E+01  0.61965677E+02                                 1.671903                            1.560244      -1.174400       2.323384                    0.994675       3.716472      10.762660       0.462515       1.396763      -0.682785      -0.024141       0.003058       0.038733       0.045743       0.003863      -0.004969       0.003967       0.017882       0.031137      -0.015870       0.002719       0.013150              1.738339       1.750493      -0.033980      -0.445532       1.396966       0.089584       2.067558          -0.000119
           10              H      12.019553      10.500422       1.821998       0.123421       1.042275 0.79206613E+01  0.77844786E+02                                 1.721998                            1.667317      -1.006368       2.409143                    0.997403       3.504002       9.930916       0.473513       1.316153      -0.701446      -0.021395       0.010038      -0.026272       0.035337       0.001731       0.003519      -0.008986       0.014717       0.024743      -0.015414       0.002901       0.012513              1.722059       1.905944      -0.013961       0.337187       1.469267      -0.177819       1.790966          -0.000326
           11              H       0.568165      11.096684       1.620421       0.085853       1.065138 0.77618706E+01  0.76744012E+02                                 1.806659                            1.689718      -1.256996       2.269875                    0.993949       3.934776      11.597322       0.449091       1.379410      -0.685628       0.009701       0.020411      -0.038614       0.044741       0.004189       0.002568      -0.010759       0.008971       0.033015      -0.016090       0.000516       0.015574              1.873165       1.774914       0.140578      -0.402422       1.657053      -0.401201       2.187529          -0.000227
           12              H       1.400670       9.713342       5.168181       0.097948       0.991917 0.68401163E+01  0.65160610E+02                                 1.697157                            1.568023      -0.984337       2.413627                    0.997379       3.573562      10.151283       0.476993       1.347946      -0.693465       0.031726      -0.007585       0.032578       0.046102       0.004962       0.004964      -0.007271       0.015880       0.025097      -0.016406       0.004230       0.012176              1.767836       2.057213      -0.118599       0.501254       1.352393      -0.179472       1.893901          -0.000191
           13              H      12.821158       9.155303       5.516715       0.128281       0.917579 0.64347734E+01  0.60899970E+02                                 1.660754                            1.560076      -1.229135       2.307476                    0.994663       3.653094      10.642824       0.456281       1.418371      -0.678735      -0.010245      -0.011265       0.032699       0.036070       0.000932       0.000724      -0.006422       0.017816       0.011050      -0.013256       0.006020       0.007236              1.710917       1.598118       0.181925      -0.262712       1.515979      -0.399153       2.018653          -0.000415
           14              H       2.692674       6.642349       7.784784       0.111113       1.054143 0.78298454E+01  0.76428088E+02                                 1.703263                            1.631662      -1.011397       2.399935                    0.997361       3.507121       9.778801       0.492117       1.275083      -0.709826      -0.035482      -0.003288      -0.019787       0.040760       0.005535       0.010151       0.000468       0.021330      -0.000472      -0.012402      -0.005300       0.017703              1.715237       2.165611       0.122985       0.200854       1.351770      -0.049621       1.628331           0.000064
           15              H      16.460558       5.974813       9.993030       0.121786       1.066959 0.79087220E+01  0.78637703E+02                                 1.811170                            1.707686      -1.478357       2.175454                    0.992911       3.934701      11.665855       0.445493       1.382742      -0.684566      -0.028494      -0.010885       0.012453       0.032946       0.005977      -0.004721      -0.003972       0.013734       0.003543      -0.010142      -0.001624       0.011767              1.872586       2.243940       0.363144      -0.389149       1.561502      -0.286216       1.812317          -0.000015
           16              H       6.719502       6.948381      10.021641       0.136078       0.909599 0.63892388E+01  0.59799866E+02                                 1.599462                            1.515532      -1.006087       2.414336                    0.998205       3.404715       9.567380       0.485448       1.348070      -0.693875       0.030699       0.005013       0.013865       0.034056       0.003938      -0.001356      -0.005624       0.019278       0.001338      -0.012768       0.001938       0.010830              1.630632       2.023194       0.019409       0.325168       1.253273      -0.037699       1.615428          -0.000004
           17              H       6.581381       7.564906       7.775681       0.112206       0.931803 0.65615690E+01  0.62232526E+02                                 1.659672                            1.560541      -1.078305       2.366273                    0.996414       3.677761      10.630326       0.464004       1.391792      -0.683828       0.033910       0.012772      -0.018313       0.040600       0.004862      -0.003090      -0.002590       0.023376      -0.000169      -0.012933      -0.000679       0.013612              1.719833       2.044329       0.156826      -0.393828       1.418275      -0.154461       1.696896          -0.000105
           18              H      11.418968       0.811975       0.175567       0.131921       0.987717 0.73126269E+01  0.70392667E+02                                 1.662233                            1.602632      -0.855932       2.486806                    0.998973       3.361142       9.403454       0.483088       1.317121      -0.701869       0.006299       0.034939       0.004570       0.035796       0.004387      -0.008718       0.001115      -0.019310      -0.019703      -0.015719       0.001796       0.013923              1.665320       1.464683       0.109251      -0.027260       2.076849      -0.024236       1.454429          -0.000070
           19              H       6.832660      13.178428       1.395435       0.115100       0.914425 0.64767905E+01  0.60866340E+02                                 1.606040                            1.526372      -0.960204       2.425575                    0.998112       3.500316       9.877459       0.483166       1.348938      -0.693303      -0.023613       0.022098       0.023924       0.040228      -0.004959      -0.010196       0.007377      -0.011295      -0.001521      -0.013465      -0.002161       0.015625              1.643057       1.641345      -0.259690      -0.295484       1.694466       0.258554       1.593360          -0.000157
           20              H      13.311782      16.131181      12.959468       0.114736       1.037392 0.75384958E+01  0.72820311E+02                                 1.682152                            1.598214      -0.968125       2.418104                    0.998265       3.431247       9.487805       0.499024       1.270622      -0.711128      -0.003005      -0.041088      -0.002671       0.041284      -0.003548      -0.008113       0.005790      -0.022069      -0.035563      -0.017518      -0.001678       0.019196              1.714402       1.477409       0.185797       0.023283       2.202464      -0.056861       1.463333          -0.000108
           21              H      15.006453      17.116295      11.681078       0.135482       0.997301 0.72908552E+01  0.68616143E+02                                 1.539767                            1.497261      -0.846695       2.489553                    0.999482       3.053138       7.864476       0.564431       1.153048      -0.741623       0.018904      -0.023351      -0.019900       0.036037       0.000090      -0.012051       0.004759      -0.012008      -0.020957      -0.017523       0.005563       0.011960              1.526658       1.548546      -0.196157      -0.270944       1.512960       0.157846       1.518467          -0.000054
           22              H       3.067295       8.327452       1.678944       0.421117       0.418272 0.23847156E+01  0.18010053E+02                                 1.068753                            1.012964      -1.507015       2.320297                    0.997841       2.460922       6.892876       0.502626       1.613552      -0.642589       0.003866      -0.001263       0.010438       0.011203      -0.001380      -0.003314      -0.004182      -0.005663      -0.011858      -0.007552       0.001068       0.006484              1.099626       0.985788      -0.032241       0.222350       0.927715      -0.014284       1.385374          -0.001056
           23              H       2.284678      13.093428       4.551745       0.089726       1.103837 0.80178305E+01  0.79304951E+02                                 1.800307                            1.680895      -1.183155       2.309320                    0.994955       3.760636      10.809738       0.468605       1.321464      -0.698402      -0.010770      -0.021920       0.039649       0.046568       0.003979      -0.012553      -0.002015      -0.015475       0.046216      -0.020372      -0.000015       0.020388              1.862775       1.675085       0.109654      -0.114914       1.856154      -0.484680       2.057085          -0.000133
           24              H       2.282922      15.373947       4.651883       0.124347       1.076506 0.81305273E+01  0.79224765E+02                                 1.665918                            1.617667      -0.888775       2.460778                    0.999172       3.268285       8.778839       0.520803       1.206954      -0.727718      -0.009459       0.014862       0.030532       0.035250      -0.000593      -0.010063       0.000914      -0.016267       0.032039      -0.017120       0.002700       0.014420              1.653406       1.402975       0.004720      -0.126216       1.706568       0.266872       1.850675          -0.000288
           25              H       6.057129       2.159142       0.759491       0.128028       0.848127 0.60749744E+01  0.57044893E+02                                 1.609617                            1.543138      -1.364938       2.242536                    0.993071       3.790985      11.238415       0.443749       1.469929      -0.668325       0.007517       0.018450      -0.030901       0.036767      -0.000994      -0.004674      -0.003633      -0.024144       0.015145      -0.015778       0.004124       0.011654              1.637637       1.386608       0.075759      -0.086078       1.616846      -0.281845       1.909458          -0.000190
           26              H       3.167982      13.174491       0.749087       0.094757       0.939446 0.65440892E+01  0.62061173E+02                                 1.672768                            1.560924      -1.173946       2.323471                    0.994680       3.718425      10.767662       0.462583       1.396194      -0.682894       0.008024      -0.022951      -0.038889       0.045864      -0.000157      -0.004955       0.004088      -0.019614       0.031330      -0.015977       0.002714       0.013263              1.739328       1.426855      -0.103236      -0.180718       1.722138       0.417440       2.068991          -0.000119
           27              H       6.546001       3.908209       4.680494       0.123415       1.042842 0.79296369E+01  0.77987900E+02                                 1.725963                            1.670943      -1.019657       2.404308                    0.997243       3.507204       9.957178       0.471662       1.320387      -0.700587       0.014086      -0.018797       0.026300       0.035262      -0.001466       0.009499      -0.001419      -0.014613       0.024770      -0.015307       0.002840       0.012467              1.726070       1.497109      -0.102353       0.245269       1.885860      -0.293849       1.795241          -0.000326
           28              H       6.676221       6.154684       4.882071       0.086234       1.067489 0.77837046E+01  0.77021439E+02                                 1.809669                            1.692314      -1.262832       2.267079                    0.993852       3.941534      11.625574       0.448615       1.379770      -0.685516       0.017828       0.013924       0.038514       0.044667       0.001905       0.011145      -0.000418      -0.011602       0.033095      -0.016149       0.000502       0.015647              1.876399       1.607304       0.104572       0.309275       1.830338       0.478703       2.191556          -0.000227
           29              H       5.149611       6.680143       1.334311       0.098441       0.992841 0.68498688E+01  0.65312041E+02                                 1.701931                            1.571931      -0.996363       2.408518                    0.997133       3.581460      10.196260       0.474875       1.352745      -0.692475      -0.013728       0.029300      -0.032127       0.045597       0.001308       0.008151      -0.003247      -0.018610       0.025788      -0.016513       0.004235       0.012278              1.773089       1.435005      -0.253340       0.281612       1.984149      -0.455130       1.900113          -0.000191
           30              H       5.063224       4.411430       0.985778       0.128583       0.918503 0.64426974E+01  0.60994612E+02                                 1.661808                            1.560963      -1.233717       2.305592                    0.994543       3.655243      10.651305       0.456177       1.418237      -0.678741      -0.009030      -0.012527      -0.032492       0.035975      -0.002714       0.006318       0.000504      -0.016589       0.011365      -0.013001       0.005928       0.007073              1.712056       1.446037       0.149430       0.335931       1.669793       0.340614       2.020340          -0.000414
           31              H       7.382887      13.868291      11.722693       0.110190       1.055272 0.78391066E+01  0.76526521E+02                                 1.703038                            1.631492      -1.003696       2.402836                    0.997432       3.508719       9.777683       0.492750       1.273311      -0.710209       0.004167      -0.035636       0.019916       0.041036       0.000744       0.001682      -0.010148      -0.024005      -0.000657      -0.012411      -0.005410       0.017821              1.714985       1.336857      -0.053880       0.090390       2.180043      -0.186063       1.628056           0.000064
           32              H       6.699458      13.872432       9.514447       0.120673       1.071746 0.79499050E+01  0.79120971E+02                                 1.813458                            1.709653      -1.479111       2.173714                    0.992795       3.941202      11.676631       0.446366       1.378749      -0.685311      -0.004775      -0.030343      -0.012703       0.033240       0.002556       0.002886       0.005497      -0.017035       0.003118      -0.009880      -0.001784       0.011665              1.875045       1.444477       0.192652       0.199105       2.366107       0.441397       1.814551          -0.000015
           33              H       6.841675      17.870324       9.485836       0.135041       0.910046 0.63909546E+01  0.59799525E+02                                 1.597781                            1.514051      -1.000120       2.416818                    0.998287       3.402452       9.549057       0.486662       1.345075      -0.694498      -0.001811       0.031454      -0.014167       0.034545      -0.000265       0.005213       0.002544      -0.020753       0.001738      -0.012772       0.001994       0.010778              1.628862       1.277710      -0.139206       0.104549       1.995196      -0.309632       1.613680          -0.000004
           34              H       7.473429      17.863908      11.731797       0.111779       0.931637 0.65636807E+01  0.62301042E+02                                 1.664383                            1.564601      -1.169146       2.326153                    0.995261       3.687324      10.686459       0.461389       1.398592      -0.682519       0.005311       0.035860       0.018401       0.040654      -0.000401       0.001937       0.003444      -0.025754      -0.000127      -0.013174      -0.000584       0.013758              1.724939       1.384858       0.015494       0.069177       2.088122       0.419568       1.701837          -0.000104
           35              H       7.974339      14.619722       6.326925       0.132109       0.989444 0.73313718E+01  0.70644019E+02                                 1.666693                            1.606670      -0.860727       2.485247                    0.998954       3.367007       9.435814       0.481411       1.320382      -0.701180       0.032884       0.013036      -0.004473       0.035655       0.008080      -0.002967       0.008366       0.014019      -0.019901      -0.015866       0.001818       0.014048              1.669850       2.011773       0.225800       0.018102       1.539867       0.031864       1.457911          -0.000070
           36              H       7.404513      12.715713       5.107058       0.115634       0.912149 0.64584078E+01  0.60663583E+02                                 1.604978                            1.525509      -0.969039       2.422362                    0.997931       3.497445       9.873885       0.482579       1.351248      -0.692856       0.026388      -0.018330      -0.023830       0.040003      -0.002401      -0.009341       0.008540       0.014024      -0.001948      -0.013442      -0.002219       0.015661              1.641910       1.796721      -0.225820      -0.314018       1.536731       0.234689       1.592279          -0.000156
           37              H       3.668186      12.912998       6.548010       0.115331       1.039107 0.75601994E+01  0.73145054E+02                                 1.690422                            1.605584      -0.997007       2.406961                    0.997981       3.438490       9.541964       0.495097       1.278687      -0.709396      -0.038968      -0.011223       0.002649       0.040638       0.001419      -0.007270       0.006800       0.023250      -0.035578      -0.017607      -0.001648       0.019255              1.723032       2.106890       0.320310       0.060954       1.592403      -0.010853       1.469804          -0.000108
           38              H       4.277859      14.775949       7.826400       0.135174       0.999493 0.73129892E+01  0.68892390E+02                                 1.543919                            1.501115      -0.855644       2.486254                    0.999442       3.055214       7.879594       0.562685       1.155485      -0.741062      -0.026594       0.013484       0.020017       0.035913       0.002490      -0.007239       0.010832       0.011365      -0.021142      -0.017662       0.005436       0.012226              1.530763       1.599025      -0.187232      -0.211944       1.470764       0.233136       1.522500          -0.000054
           39              H      12.837974      11.866011       8.181436       0.421991       0.422928 0.24210312E+01  0.18381278E+02                                 1.082666                            1.025213      -1.563517       2.294647                    0.997351       2.488498       7.023136       0.495532       1.628017      -0.640189       0.002190      -0.003409       0.010118       0.010899      -0.000113       0.003423       0.004122       0.005986      -0.011854      -0.007535       0.001159       0.006376              1.114422       0.954595      -0.042194       0.061886       0.981921      -0.219503       1.406749          -0.001058
           40              H       8.013596      11.636550      11.054237       0.089419       1.104558 0.80250153E+01  0.79394638E+02                                 1.801181                            1.681741      -1.179643       2.310750                    0.994958       3.762139      10.815703       0.468443       1.321611      -0.698375       0.019170       0.015095       0.039689       0.046590       0.006743      -0.000611       0.012693       0.010585       0.046630      -0.020283      -0.000232       0.020515              1.863659       1.804425       0.137115       0.450155       1.728608       0.213673       2.057945          -0.000134
           41              H       5.782943      11.162251      11.154376       0.124665       1.076593 0.81321068E+01  0.79254272E+02                                 1.667124                            1.618725      -0.895589       2.458319                    0.999116       3.267608       8.781518       0.520130       1.208298      -0.727421      -0.016410       0.005848       0.030454       0.035084       0.002845      -0.002932       0.009850       0.015193       0.032247      -0.017225       0.002649       0.014575              1.654618       1.692606       0.066294      -0.287872       1.418931       0.067826       1.852316          -0.000287
           42              H       5.873296      10.229562       7.261984       0.127213       0.850814 0.60993680E+01  0.57335984E+02                                 1.613326                            1.546440      -1.370382       2.239619                    0.993018       3.800402      11.275401       0.443151       1.470322      -0.668227      -0.016754      -0.011298      -0.031030       0.037030       0.004068       0.002455       0.005322       0.022856       0.015490      -0.015844       0.004288       0.011556              1.641487       1.579380       0.116649       0.258845       1.430515       0.143724       1.914567          -0.000190
           43              H       8.118726      10.755824       7.251580       0.095407       0.938378 0.65357465E+01  0.61965931E+02                                 1.671907                            1.560248      -1.174405       2.323381                    0.994675       3.716481      10.762697       0.462514       1.396765      -0.682784       0.024140      -0.003059      -0.038733       0.045743       0.003864      -0.004969       0.003967       0.017882       0.031138      -0.015870       0.002720       0.013150              1.738342       1.750497      -0.033980      -0.445532       1.396970       0.089584       2.067561          -0.000119
           44              H       4.264762       9.386330      11.182987       0.123422       1.042263 0.79205509E+01  0.77843433E+02                                 1.721986                            1.667307      -1.006356       2.409150                    0.997403       3.503980       9.930838       0.473514       1.316155      -0.701445       0.021395      -0.010037       0.026272       0.035338       0.001731       0.003519      -0.008986       0.014717       0.024743      -0.015414       0.002901       0.012513              1.722047       1.905931      -0.013961       0.337184       1.469258      -0.177817       1.790953          -0.000327
           45              H      15.716150       8.790068      11.384564       0.085853       1.065135 0.77618428E+01  0.76743685E+02                                 1.806656                            1.689717      -1.256999       2.269874                    0.993949       3.934773      11.597317       0.449091       1.379412      -0.685627      -0.009701      -0.020411       0.038615       0.044741       0.004190       0.002568      -0.010759       0.008969       0.033016      -0.016090       0.000515       0.015574              1.873163       1.774912       0.140578      -0.402420       1.657051      -0.401199       2.187526          -0.000226
           46              H      14.883645      10.173410       7.836804       0.097950       0.991912 0.68400750E+01  0.65160118E+02                                 1.697152                            1.568018      -0.984334       2.413629                    0.997379       3.573550      10.151241       0.476994       1.347946      -0.693465      -0.031725       0.007586      -0.032578       0.046102       0.004961       0.004963      -0.007271       0.015880       0.025098      -0.016406       0.004230       0.012176              1.767830       2.057205      -0.118598       0.501251       1.352389      -0.179471       1.893895          -0.000189
           47              H       3.463157      10.731449       7.488270       0.128281       0.917572 0.64347035E+01  0.60899121E+02                                 1.660743                            1.560067      -1.229113       2.307487                    0.994663       3.653068      10.642719       0.456283       1.418369      -0.678736       0.010245       0.011265      -0.032699       0.036070       0.000932       0.000724      -0.006422       0.017816       0.011050      -0.013256       0.006020       0.007236              1.710906       1.598107       0.181924      -0.262711       1.515970      -0.399150       2.018640          -0.000416
           48              H      -0.029559      13.244403       5.220201       0.111113       1.054156 0.78299616E+01  0.76429504E+02                                 1.703276                            1.631673      -1.011425       2.399921                    0.997361       3.507143       9.778880       0.492115       1.275081      -0.709827       0.035482       0.003288       0.019787       0.040760       0.005535       0.010151       0.000468       0.021329      -0.000471      -0.012403      -0.005300       0.017703              1.715250       2.165630       0.122986       0.200857       1.351778      -0.049622       1.628342           0.000064
           49              H      -0.176243      13.911939       3.011955       0.121786       1.066965 0.79087739E+01  0.78638356E+02                                 1.811176                            1.707692      -1.478374       2.175446                    0.992911       3.934715      11.665910       0.445492       1.382741      -0.684566       0.028494       0.010884      -0.012454       0.032947       0.005977      -0.004721      -0.003972       0.013734       0.003544      -0.010143      -0.001624       0.011767              1.872593       2.243948       0.363146      -0.389152       1.561507      -0.286217       1.812324          -0.000015
           50              H       9.564813      12.938371       2.983344       0.136079       0.909594 0.63891964E+01  0.59799361E+02                                 1.599456                            1.515527      -1.006083       2.414339                    0.998205       3.404703       9.567333       0.485449       1.348069      -0.693875      -0.030699      -0.005014      -0.013865       0.034056       0.003939      -0.001356      -0.005624       0.019278       0.001340      -0.012768       0.001938       0.010830              1.630625       2.023185       0.019408       0.325166       1.253269      -0.037699       1.615422          -0.000004
           51              H       9.702934      12.321846       5.229304       0.112208       0.931795 0.65615070E+01  0.62231796E+02                                 1.659664                            1.560535      -1.078305       2.366275                    0.996415       3.677744      10.630267       0.464005       1.391793      -0.683828      -0.033910      -0.012772       0.018313       0.040600       0.004862      -0.003090      -0.002590       0.023376      -0.000169      -0.012933      -0.000679       0.013612              1.719825       2.044317       0.156824      -0.393824       1.418270      -0.154459       1.696888          -0.000105
           52              H       4.865347      19.074777      12.829418       0.131919       0.987727 0.73127236E+01  0.70393826E+02                                 1.662244                            1.602642      -0.855935       2.486802                    0.998973       3.361162       9.403523       0.483087       1.317120      -0.701869      -0.006299      -0.034939      -0.004570       0.035795       0.004387      -0.008719       0.001115      -0.019309      -0.019702      -0.015719       0.001797       0.013922              1.665331       1.464692       0.109252      -0.027260       2.076865      -0.024237       1.454437          -0.000070
           53              H       9.451655       6.708324      11.609550       0.115100       0.914427 0.64768120E+01  0.60866606E+02                                 1.606044                            1.526375      -0.960212       2.425571                    0.998112       3.500324       9.877494       0.483165       1.348940      -0.693302       0.023613      -0.022098      -0.023924       0.040227      -0.004958      -0.010196       0.007377      -0.011296      -0.001521      -0.013465      -0.002160       0.015625              1.643061       1.641349      -0.259691      -0.295485       1.694470       0.258555       1.593364          -0.000157
           54              H       2.972533       3.755571       0.045517       0.114737       1.037388 0.75384589E+01  0.72819879E+02                                 1.682148                            1.598211      -0.968125       2.418106                    0.998265       3.431241       9.487789       0.499024       1.270624      -0.711127       0.003005       0.041088       0.002672       0.041284      -0.003548      -0.008113       0.005790      -0.022069      -0.035562      -0.017517      -0.001679       0.019196              1.714398       1.477407       0.185796       0.023283       2.202458      -0.056861       1.463331          -0.000108
           55              H       1.277862       2.770457       1.323907       0.135483       0.997294 0.72908012E+01  0.68615543E+02                                 1.539765                            1.497258      -0.846680       2.489561                    0.999482       3.053128       7.864458       0.564429       1.153054      -0.741622      -0.018904       0.023352       0.019900       0.036037       0.000090      -0.012050       0.004759      -0.012008      -0.020957      -0.017523       0.005563       0.011960              1.526655       1.548544      -0.196157      -0.270943       1.512958       0.157845       1.518464          -0.000054
           56              H      13.217020      11.559300      11.326041       0.421122       0.418274 0.23847393E+01  0.18010307E+02                                 1.068762                            1.012973      -1.507100       2.320257                    0.997840       2.460954       6.893018       0.502620       1.613564      -0.642587      -0.003866       0.001261      -0.010438       0.011202      -0.001379      -0.003314      -0.004180      -0.005659      -0.011859      -0.007551       0.001070       0.006481              1.099636       0.985797      -0.032242       0.222352       0.927724      -0.014285       1.385386          -0.001055
           57              H      13.999637       6.793324       8.453240       0.089729       1.103830 0.80177686E+01  0.79304208E+02                                 1.800302                            1.680890      -1.183169       2.309316                    0.994954       3.760622      10.809699       0.468605       1.321468      -0.698401       0.010770       0.021920      -0.039651       0.046569       0.003980      -0.012554      -0.002015      -0.015472       0.046219      -0.020372      -0.000017       0.020389              1.862768       1.675080       0.109653      -0.114913       1.856147      -0.484677       2.057078          -0.000133
           58              H      14.001393       4.512805       8.353102       0.124349       1.076486 0.81303325E+01  0.79222404E+02                                 1.665900                            1.617650      -0.888736       2.460799                    0.999172       3.268246       8.778713       0.520804       1.206957      -0.727717       0.009460      -0.014863      -0.030533       0.035251      -0.000593      -0.010063       0.000914      -0.016267       0.032039      -0.017120       0.002700       0.014420              1.653389       1.402962       0.004719      -0.126214       1.706550       0.266870       1.850655          -0.000289
           59              H      10.227186      17.727610      12.245494       0.128028       0.848127 0.60749783E+01  0.57044918E+02                                 1.609616                            1.543136      -1.364932       2.242539                    0.993071       3.790980      11.238386       0.443750       1.469925      -0.668326      -0.007517      -0.018450       0.030901       0.036766      -0.000995      -0.004674      -0.003633      -0.024145       0.015145      -0.015779       0.004124       0.011655              1.637636       1.386607       0.075759      -0.086078       1.616845      -0.281845       1.909456          -0.000192
           60              H      13.116333       6.712261      12.255898       0.094760       0.939440 0.65440403E+01  0.62060614E+02                                 1.672764                            1.560920      -1.173955       2.323469                    0.994680       3.718413      10.767630       0.462582       1.396197      -0.682893      -0.008025       0.022952       0.038890       0.045865      -0.000157      -0.004955       0.004088      -0.019613       0.031331      -0.015976       0.002713       0.013263              1.739323       1.426851      -0.103236      -0.180717       1.722133       0.417438       2.068984          -0.000118
           61              H       9.738314      15.978543       8.324491       0.123417       1.042837 0.79295818E+01  0.77987218E+02                                 1.725956                            1.670937      -1.019654       2.404310                    0.997243       3.507191       9.957130       0.471663       1.320387      -0.700588      -0.014085       0.018797      -0.026300       0.035262      -0.001466       0.009499      -0.001419      -0.014613       0.024770      -0.015307       0.002840       0.012467              1.726064       1.497104      -0.102353       0.245268       1.885853      -0.293847       1.795234          -0.000326
           62              H       9.608094      13.732068       8.122914       0.086236       1.067478 0.77836138E+01  0.77020325E+02                                 1.809659                            1.692306      -1.262828       2.267082                    0.993852       3.941512      11.625497       0.448616       1.379773      -0.685516      -0.017829      -0.013924      -0.038514       0.044667       0.001905       0.011145      -0.000419      -0.011602       0.033096      -0.016149       0.000502       0.015647              1.876388       1.607296       0.104571       0.309272       1.830327       0.478698       2.191542          -0.000227
           63              H      11.134704      13.206609      11.670674       0.098444       0.992831 0.68497871E+01  0.65311112E+02                                 1.701924                            1.571926      -0.996375       2.408516                    0.997133       3.581445      10.196228       0.474873       1.352752      -0.692473       0.013728      -0.029299       0.032128       0.045597       0.001308       0.008152      -0.003247      -0.018610       0.025787      -0.016514       0.004235       0.012279              1.773082       1.435000      -0.253339       0.281610       1.984140      -0.455126       1.900105          -0.000191
           64              H      11.221091      15.475322      12.019207       0.128584       0.918491 0.64425859E+01  0.60993296E+02                                 1.661795                            1.560951      -1.233691       2.305606                    0.994543       3.655210      10.651188       0.456178       1.418240      -0.678741       0.009030       0.012526       0.032492       0.035975      -0.002714       0.006318       0.000504      -0.016589       0.011367      -0.013002       0.005928       0.007074              1.712043       1.446026       0.149429       0.335927       1.669779       0.340611       2.020323          -0.000414
           65              H       8.901428       6.018461       1.282292       0.110190       1.055280 0.78391844E+01  0.76527469E+02                                 1.703046                            1.631499      -1.003709       2.402829                    0.997432       3.508737       9.777744       0.492749       1.273309      -0.710209      -0.004168       0.035636      -0.019916       0.041036       0.000744       0.001683      -0.010147      -0.024006      -0.000656      -0.012412      -0.005410       0.017821              1.714993       1.336862      -0.053880       0.090391       2.180054      -0.186064       1.628064           0.000064
           66              H       9.584857       6.014320       3.490538       0.120672       1.071749 0.79499350E+01  0.79121339E+02                                 1.813461                            1.709655      -1.479113       2.173713                    0.992795       3.941210      11.676657       0.446366       1.378748      -0.685311       0.004775       0.030343       0.012703       0.033240       0.002556       0.002886       0.005497      -0.017035       0.003118      -0.009881      -0.001784       0.011665              1.875048       1.444479       0.192653       0.199106       2.366110       0.441399       1.814555          -0.000015
           67              H       9.442640       2.016428       3.519149       0.135040       0.910045 0.63909443E+01  0.59799389E+02                                 1.597778                            1.514049      -1.000112       2.416821                    0.998287       3.402448       9.549035       0.486663       1.345073      -0.694499       0.001810      -0.031454       0.014167       0.034545      -0.000265       0.005213       0.002543      -0.020753       0.001739      -0.012772       0.001994       0.010778              1.628859       1.277708      -0.139206       0.104549       1.995192      -0.309631       1.613677          -0.000004
           68              H       8.810886       2.022844       1.273188       0.111780       0.931637 0.65636828E+01  0.62301086E+02                                 1.664385                            1.564603      -1.169157       2.326149                    0.995261       3.687329      10.686486       0.461388       1.398595      -0.682518      -0.005312      -0.035859      -0.018402       0.040654      -0.000401       0.001937       0.003443      -0.025755      -0.000126      -0.013175      -0.000583       0.013758              1.724941       1.384860       0.015493       0.069177       2.088123       0.419567       1.701839          -0.000104
           69              H       8.309976       5.267030       6.678060       0.132109       0.989449 0.73314112E+01  0.70644493E+02                                 1.666698                            1.606674      -0.860730       2.485246                    0.998954       3.367014       9.435840       0.481411       1.320382      -0.701180      -0.032884      -0.013035       0.004473       0.035655       0.008079      -0.002967       0.008366       0.014019      -0.019900      -0.015866       0.001818       0.014048              1.669855       2.011780       0.225802       0.018103       1.539871       0.031864       1.457915          -0.000070
           70              H       8.879802       7.171039       7.897927       0.115635       0.912159 0.64585098E+01  0.60664833E+02                                 1.604995                            1.525524      -0.969074       2.422345                    0.997930       3.497481       9.874038       0.482575       1.351254      -0.692855      -0.026388       0.018330       0.023830       0.040002      -0.002401      -0.009341       0.008540       0.014025      -0.001947      -0.013442      -0.002219       0.015661              1.641928       1.796741      -0.225823      -0.314024       1.536747       0.234693       1.592296          -0.000157
           71              H      12.616129       6.973754       6.456975       0.115333       1.039094 0.75600892E+01  0.73143761E+02                                 1.690413                            1.605576      -0.997003       2.406965                    0.997981       3.438471       9.541913       0.495096       1.278693      -0.709395       0.038968       0.011223      -0.002649       0.040638       0.001418      -0.007270       0.006800       0.023251      -0.035577      -0.017607      -0.001648       0.019255              1.723023       2.106875       0.320306       0.060954       1.592395      -0.010853       1.469798          -0.000108
           72              H      12.006456       5.110803       5.178585       0.135177       0.999481 0.73128885E+01  0.68891244E+02                                 1.543912                            1.501109      -0.855628       2.486265                    0.999442       3.055195       7.879549       0.562684       1.155491      -0.741061       0.026594      -0.013484      -0.020017       0.035913       0.002490      -0.007240       0.010832       0.011365      -0.021141      -0.017662       0.005436       0.012226              1.530756       1.599018      -0.187231      -0.211942       1.470757       0.233135       1.522493          -0.000055
           73              C       8.696857       8.555637       2.719342       0.082140      26.505651 0.35918468E+03  0.81124031E+04                                 7.936498                            6.488267      -0.059017       1.992208                    0.999145      26.928495      77.791010       0.617026       0.439512      -1.041965      -0.013928       0.020399       0.044818       0.051174      -0.020234       0.011975       0.005874      -0.084329       0.007144      -0.051114       0.005310       0.045804              8.744083      12.103787       1.512560       0.301164       5.734750       1.070439       8.393712           0.003734
           74              C      10.041680       8.838540       2.651716      -0.196767      31.976996 0.44599726E+03  0.10555340E+05                                 8.740668                            7.042937       0.286001       2.063639                    0.999609      29.775429      85.959175       0.620525       0.417068      -1.063505      -0.004133       0.004341       0.007964       0.009967      -0.008920      -0.020675       0.007905      -0.031029       0.031585      -0.031564       0.003691       0.027872              9.720780      14.557634       3.068710       1.190441       6.161419       1.309318       8.443287          -0.001443
           75              C      10.715425       9.298504       3.784451       0.099791      34.191007 0.41247059E+03  0.95549673E+04                                 9.338691                            6.877845      -0.109007       1.981195                    0.999338      26.430793      75.026929       0.614790       0.430074      -1.057364      -0.008136       0.002451      -0.003635       0.009242      -0.001828       0.008019      -0.013846       0.012865       0.002482      -0.017902       0.001148       0.016754             11.506083      18.768849       4.351441      -0.972794       6.491053       0.600983       9.258346           0.005805
           76              C       9.995826       9.389188       4.956200      -0.181673      33.642511 0.49249666E+03  0.12011319E+05                                 9.255748                            7.567340      -0.168747       1.922531                    0.997548      30.588751      91.193924       0.575976       0.436028      -1.046244      -0.011333       0.001720      -0.004830       0.012439      -0.006357       0.019859       0.004872      -0.020687       0.007044      -0.027373       0.010908       0.016465             10.435428      14.906729       2.361193      -1.302166       6.052968       0.389429      10.346587          -0.001537
           77              C       8.633753       9.076159       4.953599       0.091047      27.643927 0.36186393E+03  0.81864118E+04                                 8.192672                            6.533545       0.031173       2.028748                    0.998855      26.682762      77.092372       0.612032       0.442368      -1.040496      -0.011135       0.000588      -0.048630       0.049892      -0.015193      -0.008278      -0.010337      -0.050825       0.010133      -0.034423       0.004102       0.030321              9.277080      12.958699       1.598014       0.065322       5.293908       0.998411       9.578632           0.004925
           78              C      12.145018       9.700175       3.688214       0.106181      34.684425 0.41643827E+03  0.96683075E+04                                 9.448799                            6.920897      -0.212108       1.948672                    0.999123      26.484644      75.220347       0.611647       0.431326      -1.056780       0.005944       0.009385       0.000869       0.011142       0.002367      -0.006825       0.010838       0.005748       0.018603      -0.014549       0.000347       0.014202             11.755896      19.607378       4.016334      -0.831544       6.842140      -2.106709       8.818170           0.006589
           79              C      12.609537      10.322830       2.517765      -0.192868      33.279663 0.45780273E+03  0.10951770E+05                                 9.106669                            7.212158      -0.011367       1.966884                    0.998936      30.384607      89.412109       0.600920       0.426072      -1.053395       0.001330       0.008477       0.012243       0.014951      -0.014239       0.019513       0.002891      -0.019501       0.036723      -0.031484       0.008267       0.023217             10.442157      15.767316       2.862114      -2.109829       6.614054      -2.512829       8.945102          -0.001433
           80              C       0.295360      10.669379       2.399420       0.063236      28.165171 0.36822747E+03  0.83823898E+04                                 8.304078                            6.573938      -0.065188       1.981682                    0.999437      27.516038      80.235440       0.611348       0.440115      -1.039882       0.017791      -0.015923       0.044158       0.050199      -0.023667      -0.004401       0.004560      -0.073499       0.053592      -0.052766       0.016284       0.036482              9.497958      14.303006       1.472104      -1.152129       5.653332      -1.994525       8.537537           0.002687
           81              C       0.787298       9.870181       4.486720       0.103266      27.802199 0.33598858E+03  0.74416579E+04                                 8.145826                            6.226998       0.224364       2.094937                    0.999723      25.955121      73.561839       0.638994       0.432777      -1.048982       0.000730       0.009137      -0.046765       0.047655      -0.013198       0.012539       0.019102      -0.037302       0.006907      -0.033741       0.002931       0.030810              9.528035      14.084376       1.700425      -0.743789       5.456414      -2.269225       9.043315           0.005297
           82              C      13.081419       9.515612       4.700002      -0.193374      34.798743 0.47103033E+03  0.11324842E+05                                 9.361805                            7.311203       0.058236       1.993577                    0.998373      30.155737      88.351031       0.598636       0.425559      -1.055935       0.007587       0.009402      -0.002904       0.012426      -0.006671      -0.015188      -0.005549      -0.016135       0.057794      -0.025891       0.000836       0.025055             10.882623      16.748104       2.267716      -0.317605       6.232103      -2.250862       9.667662          -0.003451
           83              C       4.505429       7.706053       6.142254       0.598704      22.581682 0.25510586E+03  0.53152577E+04                                 7.483264                            5.731477      -0.049542       2.051749                    0.999269      22.139455      62.416613       0.608777       0.482885      -1.012776      -0.027919       0.028172      -0.069291       0.079840      -0.010904       0.002844       0.038339      -0.061327      -0.116697      -0.054125      -0.011341       0.065466              8.719782       8.204508       0.505178      -0.187790       5.190181      -2.742366      12.764658           0.005351
           84              C       4.611642       7.196906       7.548093      -0.084060      38.344172 0.47339333E+03  0.11311961E+05                                 9.854939                            7.220016      -0.081246       1.966926                    0.999078      28.465190      81.158462       0.620733       0.412939      -1.071807       0.010156      -0.011689       0.055064       0.057200       0.012348      -0.002045      -0.003567       0.029951      -0.000884      -0.019635      -0.000408       0.020044             11.926397      10.993291       1.538231      -1.705334       6.756353      -4.407440      18.029548          -0.002881
           85              C       3.505698       6.709702       8.229555      -0.077297      32.863007 0.44234774E+03  0.10530095E+05                                 9.148974                            7.201448      -0.292185       1.880577                    0.998507      29.994539      89.107374       0.585235       0.439650      -1.041343       0.018848       0.003531       0.034315       0.039310      -0.004667       0.019651       0.021047       0.007362      -0.044702      -0.036348       0.011840       0.024507             10.358340      10.836387       2.002564      -2.441888       6.248662      -3.382716      13.989971           0.001089
           86              C      17.208489       6.319664       9.559964      -0.237156      34.010087 0.49522058E+03  0.12112845E+05                                 9.243523                            7.530126      -0.245664       1.880790                    0.998355      31.801673      95.421009       0.583205       0.429375      -1.048676      -0.016919       0.017688      -0.041793       0.048433      -0.000326      -0.023643      -0.000590      -0.008989      -0.009672      -0.026709       0.006117       0.020592             10.164785      10.746272       1.594433      -0.498086       6.163414      -3.143654      13.584670          -0.000247
           87              C       4.775828       6.444672      10.227120       0.289605      29.534661 0.34738145E+03  0.77423403E+04                                 8.550337                            6.402958      -0.043236       2.009804                    0.999825      24.979712      70.540260       0.620947       0.442574      -1.045292       0.007085      -0.002088       0.063400       0.063829       0.002744       0.004163      -0.027892      -0.006402       0.118704      -0.030405      -0.020769       0.051174             10.116047      10.193427       1.630288      -1.790242       5.530059      -3.340838      14.624657           0.001550
           88              C       5.907958       6.893055       9.571669      -0.215602      35.778957 0.47687419E+03  0.11497351E+05                                 9.485182                            7.333940       0.017287       1.974160                    0.998968      30.540144      89.515834       0.600634       0.422963      -1.057864       0.010338       0.028129      -0.027437       0.040631       0.000668       0.022726       0.008092       0.019907       0.002577      -0.021247      -0.007908       0.029155             10.932193      11.836706       1.467824      -1.867405       6.119953      -3.318138      14.839919          -0.000157
           89              C       5.822254       7.266584       8.221752      -0.081879      32.473709 0.45967289E+03  0.11025902E+05                                 9.038823                            7.309810      -0.169233       1.916647                    0.999406      29.985424      88.832816       0.585796       0.435908      -1.045675      -0.019069      -0.004065       0.027570       0.033768       0.002819      -0.015638       0.009095       0.014721      -0.044390      -0.025103       0.003554       0.021549             10.083198      10.486674       0.658054      -0.286519       5.829856      -2.651133      13.933063           0.001311
           90              C      14.670707      19.007994      12.306617       0.276726      29.126339 0.35525812E+03  0.79671178E+04                                 8.499053                            6.502727      -0.135122       1.978073                    0.999293      25.144202      71.363073       0.611886       0.446353      -1.042455       0.060573       0.029348      -0.028929       0.073261       0.029900      -0.031406      -0.023082       0.032018       0.003672      -0.035439      -0.023858       0.059296              9.937538       9.396882       2.196639      -5.066033       9.612442      -2.184566      10.803292           0.000436
           91              C       8.407143      13.220422       0.114444      -0.212423      32.765077 0.46954994E+03  0.11285294E+05                                 8.923037                            7.274123       0.096031       1.999724                    0.998981      30.461279      89.357890       0.603065       0.422582      -1.057328      -0.032266      -0.000215       0.039227       0.050793       0.010572       0.014554      -0.015316      -0.049155      -0.035501      -0.035090      -0.000996       0.036086              9.838568      10.591321       1.456780      -4.597241       9.257371      -0.613505       9.667010          -0.000157
           92              C       7.370155      12.642159       0.860930      -0.093783      32.292501 0.44928802E+03  0.10690619E+05                                 8.924357                            7.179167       0.029240       1.983786                    0.999667      29.504785      86.402329       0.598375       0.430184      -1.051569       0.024404      -0.001416      -0.019978       0.031570      -0.014269      -0.002439       0.006991       0.014297       0.022049      -0.020447       0.004184       0.016263              9.974228      10.401731       2.299341      -3.913236      11.167118      -1.051756       8.353834           0.000076
           93              C       7.142653      11.281116       0.808910      -0.030414      34.866087 0.46345900E+03  0.11025278E+05                                 9.300318                            7.197368      -0.077950       1.978121                    0.999178      27.809048      79.328623       0.614272       0.419148      -1.066918       0.036748       0.018359      -0.018021       0.044858      -0.012774       0.008786      -0.003915      -0.003543       0.018682      -0.016824      -0.000284       0.017108             10.792335      11.599882       2.880614      -4.983285      11.413470      -1.887160       9.363654          -0.006535
           94              C       7.943919      10.485148      -0.007803      -0.099336      31.986798 0.46105492E+03  0.11042621E+05                                 8.867315                            7.280107      -0.100854       1.935047                    0.999522      29.983741      88.115493       0.593243       0.431076      -1.050941       0.018500       0.023737      -0.012009       0.032402      -0.003688       0.003862       0.008463      -0.036446      -0.035648      -0.017733      -0.008520       0.026253              9.712078      10.173187       1.964214      -3.960996      10.218518      -1.325891       8.744529          -0.000487
           95              C      14.471130      17.639786      12.232489      -0.221212      32.062941 0.45673636E+03  0.10847876E+05                                 8.661597                            7.078367       0.254990       2.046010                    0.999901      30.121089      86.429791       0.626895       0.411369      -1.069738      -0.026339      -0.035116       0.013829       0.046023      -0.020289      -0.014284       0.019564       0.011189       0.017969      -0.026398      -0.009910       0.036307              9.451839       9.326089       2.522174      -3.784584      10.812140      -2.132935       8.217287          -0.000155
           96              C       6.021206      10.649959       1.593111       0.573873      22.985705 0.25873424E+03  0.54338816E+04                                 7.557831                            5.773786      -0.179268       1.994017                    0.999234      23.129442      66.419107       0.603603       0.483169      -1.008163      -0.046293      -0.028892       0.042812       0.069359       0.019584       0.059370       0.033516       0.021953       0.158542      -0.049810      -0.048484       0.098294              8.819123       9.736795       0.095561      -3.086194       9.341421      -2.088310       7.379152          -0.005579
           97              C       2.494444      13.573943       3.783150       0.082993      26.471920 0.35860868E+03  0.80958899E+04                                 7.929126                            6.482495      -0.051473       1.994862                    0.999093      26.903890      77.695132       0.617401       0.439435      -1.042044       0.022681      -0.009086      -0.045710       0.051831      -0.001838      -0.003323      -0.012403       0.093618       0.006123      -0.050811       0.004763       0.046048              8.735870       5.389814       0.080827      -0.982922      12.431114      -0.518378       8.386681           0.003714
           98              C       2.490408      14.948193       3.850776      -0.197074      32.006036 0.44650964E+03  0.10570933E+05                                 8.748123                            7.048961       0.282137       2.062284                    0.999595      29.791133      86.030125       0.619973       0.417302      -1.063312       0.005484      -0.002866      -0.007258       0.009537      -0.002432      -0.011759       0.018642       0.034987       0.032298      -0.031325       0.003467       0.027858              9.729618       5.278815       1.088940      -1.032514      15.461144      -1.440203       8.448895          -0.001438
           99              C       5.642788       2.381952       2.718042       0.099883      34.173290 0.41221210E+03  0.95470560E+04                                 9.333242                            6.873799      -0.109389       1.981281                    0.999277      26.423976      74.989073       0.615252       0.429837      -1.057557       0.004384      -0.008112       0.003182       0.009755      -0.004541       0.014845      -0.005222      -0.010646       0.002258      -0.017668       0.000903       0.016765             11.499750       5.246823       1.465149      -0.789924      20.000165       0.826139       9.252260           0.005804
          100              C       5.881687       1.697144       1.546293      -0.183649      33.689460 0.49339465E+03  0.12038729E+05                                 9.265359                            7.575269      -0.172934       1.921051                    0.997564      30.612737      91.287007       0.575555       0.436147      -1.046170       0.003798      -0.010325       0.005246       0.012188      -0.002350      -0.000420      -0.020278       0.024125       0.005490      -0.027283       0.011067       0.016216             10.447261       5.480556       0.348350      -0.652045      15.506289       1.197908      10.354937          -0.001535
          101              C       3.016692      13.620902       1.548894       0.092727      27.616725 0.36139465E+03  0.81741451E+04                                 8.191824                            6.532585       0.028733       2.028322                    0.998887      26.669903      77.078296       0.611541       0.442812      -1.040107       0.002694      -0.009708       0.048534       0.049568      -0.003570       0.008003       0.010944       0.056733       0.009969      -0.033848       0.004665       0.029183              9.276481       4.974982      -0.105943      -0.962505      13.275197      -0.270504       9.579263           0.004908
          102              C       5.737209       3.863895       2.814279       0.106641      34.714365 0.41675997E+03  0.96790928E+04                                 9.460788                            6.928260      -0.221635       1.945733                    0.999112      26.494111      75.296927       0.610610       0.431910      -1.056265       0.007793       0.008000      -0.000564       0.011183       0.000945      -0.012541       0.004746      -0.008216       0.017160      -0.015348       0.000934       0.014414             11.772749       5.765350       1.062486       1.889643      20.723101       1.255770       8.829796           0.006584
          103              C       6.249179       4.448137       3.984727      -0.192574      33.265723 0.45752695E+03  0.10943135E+05                                 9.101069                            7.206811      -0.006705       1.968311                    0.998940      30.378130      89.374337       0.601562       0.425697      -1.053664       0.007879       0.003452      -0.012219       0.014943      -0.009627       0.001122      -0.019800       0.026840       0.033589      -0.030563       0.007566       0.022997             10.436337       5.840846       0.742944       2.016710      16.527581       2.584204       8.940584          -0.001431
          104              C       6.315277       5.798705       4.103073       0.062810      28.153700 0.36799816E+03  0.83754080E+04                                 8.299111                            6.569297      -0.065090       1.981747                    0.999408      27.511768      80.200253       0.611959       0.439768      -1.040144      -0.019042       0.014192      -0.044835       0.050737      -0.007578      -0.005452       0.002115       0.086535       0.053179      -0.052828       0.016102       0.036725              9.492842       5.426052      -0.420935       1.709757      14.519424       1.543465       8.533050           0.002677
          105              C       5.431019       6.113012       2.015773       0.103866      27.763985 0.33542064E+03  0.74254444E+04                                 8.135025                            6.218282       0.230054       2.096797                    0.999701      25.934717      73.470089       0.640016       0.432297      -1.049343       0.009432       0.002088       0.047843       0.048809      -0.003948      -0.015634      -0.016019       0.045762       0.007521      -0.033664       0.002870       0.030793              9.515241       5.131650      -0.210041       2.062199      14.379542       1.194966       9.034529           0.005289
          106              C       5.361265       4.741158       1.802491      -0.193942      34.788973 0.47084678E+03  0.11318582E+05                                 9.357241                            7.307260       0.060303       1.994350                    0.998369      30.152576      88.315589       0.599146       0.425266      -1.056186       0.007800       0.009185       0.003126       0.012449      -0.002962       0.001969       0.015662       0.019975       0.058424      -0.025672       0.000677       0.024995             10.877568       5.761584      -0.076994       2.134312      17.206602       0.779150       9.664519          -0.003450
          107              C       2.538486       9.297541       0.360238       0.597873      22.595698 0.25530590E+03  0.53205425E+04                                 7.486328                            5.734038      -0.051796       2.051080                    0.999234      22.148272      62.450880       0.608582       0.482938      -1.012734       0.033601      -0.021863       0.069174       0.079950       0.002429      -0.037186      -0.011240       0.064307      -0.117726      -0.054779      -0.010732       0.065511              8.722880       5.116667      -0.152037       2.641771       8.285420       0.762581      12.766552           0.005362
          108              C       7.524679      15.860741      11.959384      -0.084590      38.371330 0.47384327E+03  0.11325797E+05                                 9.859874                            7.224222      -0.085541       1.965442                    0.999093      28.479487      81.219537       0.620431       0.413027      -1.071712      -0.013329       0.006815      -0.054781       0.056789       0.004932       0.002781       0.002358      -0.037889      -0.000796      -0.019757      -0.000311       0.020068             11.931449       6.315136       0.539199       3.954820      11.444189       2.588334      18.035021          -0.002879
          109              C       7.279058      14.677470      11.277923      -0.076561      32.846657 0.44205607E+03  0.10521761E+05                                 9.148000                            7.200807      -0.291700       1.880904                    0.998549      29.982917      89.076494       0.585031       0.439862      -1.041184      -0.000571       0.018010      -0.033857       0.038353      -0.006840      -0.017156      -0.024024      -0.004346      -0.044594      -0.037388       0.012341       0.025047             10.357156       5.630139       0.891470       2.797899      11.452744       3.094513      13.988584           0.001086
          110              C       6.880593      14.675866       9.947513      -0.235285      33.967200 0.49432459E+03  0.12085671E+05                                 9.236537                            7.524194      -0.242663       1.881947                    0.998299      31.777534      95.333363       0.583322       0.429476      -1.048596       0.020675      -0.013688       0.041046       0.047954       0.001849      -0.004214       0.022887       0.006452      -0.007612      -0.025748       0.004937       0.020811             10.156994       5.707557       0.520047       2.967550      11.190511       1.143502      13.572913          -0.000245
          111              C       6.754768      15.864325       9.280357       0.288267      29.552677 0.34763886E+03  0.77494640E+04                                 8.553318                            6.404988      -0.047448       2.008499                    0.999814      24.989884      70.573858       0.620902       0.442527      -1.045327      -0.003546       0.006283      -0.063500       0.063908       0.004660       0.028271       0.002295       0.005329       0.120667      -0.030557      -0.021415       0.051972             10.119633       5.069196       0.536644       2.894803      10.659556       2.449296      14.630147           0.001544
          112              C       6.956958      17.065102       9.935809      -0.213984      35.750271 0.47637026E+03  0.11482060E+05                                 9.481206                            7.331103       0.018822       1.974793                    0.998970      30.521413      89.446002       0.600628       0.423083      -1.057798       0.024865       0.016396       0.026450       0.039833      -0.003054      -0.003276      -0.024550      -0.019964       0.002471      -0.021535      -0.008600       0.030135             10.927695       5.767370       0.173777       2.854028      12.180842       2.520474      14.834873          -0.000155
          113              C       7.340136      17.059238      11.285726      -0.080807      32.447631 0.45924052E+03  0.11012944E+05                                 9.032319                            7.304164      -0.163346       1.918510                    0.999435      29.971473      88.781190       0.586288       0.435644      -1.045832       0.000720      -0.019421      -0.027075       0.033328      -0.000282      -0.011994       0.012949      -0.018028      -0.044029      -0.024860       0.002895       0.021965             10.075818       5.759036      -0.348505       2.529515      10.549484       0.836726      13.918934           0.001310
          114              C       6.197976      14.842462       7.200860       0.276494      29.126178 0.35525217E+03  0.79675348E+04                                 8.502334                            6.505000      -0.136543       1.977612                    0.999310      25.144546      71.383601       0.611406       0.446672      -1.042193       0.015591       0.065368       0.029336       0.073326       0.020988       0.016503       0.035519      -0.054088       0.003160      -0.035873      -0.023795       0.059668              9.941292       8.711734       2.050071       1.078653      10.306167       5.411804      10.805974           0.000430
          115              C       7.116927      14.264266       6.388049      -0.212011      32.751812 0.46927400E+03  0.11277238E+05                                 8.919617                            7.270415       0.096064       1.999669                    0.998945      30.458336      89.349666       0.603402       0.422399      -1.057421       0.006006      -0.031483      -0.039510       0.050875       0.019510       0.017850      -0.010717       0.034576      -0.035372      -0.034426      -0.000909       0.035335              9.834864       8.721160       1.059494      -0.359131      11.123067       4.620975       9.660365          -0.000150
          116              C       6.767860      13.129427       5.641562      -0.094917      32.337336 0.45007230E+03  0.10714318E+05                                 8.933900                            7.186179       0.033782       1.985040                    0.999692      29.529486      86.504662       0.597969       0.430274      -1.051478      -0.006625       0.023641       0.020449       0.031952      -0.015960      -0.007556       0.000770      -0.001725       0.023056      -0.020722       0.004412       0.016310              9.985530      10.205769       2.260946       0.214442      11.388886       4.052073       8.361935           0.000066
          117              C       5.484282      12.622843       5.693582      -0.030117      34.855221 0.46326898E+03  0.11019734E+05                                 9.299247                            7.196524      -0.082793       1.976661                    0.999179      27.803169      79.310659       0.614221       0.419221      -1.066861       0.010090       0.040305       0.018489       0.045477      -0.011058       0.005325      -0.007791       0.013663       0.019550      -0.017102       0.000156       0.016947             10.790841      10.246428       2.589916       0.803365      12.765501       5.265582       9.360594          -0.006524
          118              C       4.538590      13.240308       6.510295      -0.100630      31.989797 0.46109612E+03  0.11043197E+05                                 8.862722                            7.275131      -0.090133       1.938059                    0.999546      29.990490      88.116553       0.594130       0.430449      -1.051387       0.018831       0.022884       0.012077       0.032003       0.003967      -0.008050      -0.005652       0.035949      -0.035399      -0.017810      -0.008476       0.026286              9.707384       9.416291       1.804286       0.469471      10.969769       4.146619       8.736091          -0.000493
          119              C       4.901562      14.361693       7.274989      -0.220519      32.034383 0.45618881E+03  0.10831113E+05                                 8.653923                            7.071413       0.262346       2.048192                    0.999922      30.107148      86.361510       0.627594       0.411054      -1.069994      -0.028808      -0.032911      -0.014013       0.045929      -0.021754      -0.022599       0.010304       0.005682       0.016281      -0.027169      -0.010221       0.037390              9.443661       9.711187       2.603048       1.293179      10.411171       4.142565       8.208626          -0.000150
          120              C       5.101115      11.394365       4.909382       0.575843      22.953033 0.25830515E+03  0.54227710E+04                                 7.551667                            5.769745      -0.176383       1.994979                    0.999190      23.110240      66.357181       0.603679       0.483294      -1.008069      -0.018002      -0.052081      -0.042784       0.069764       0.013278      -0.020722      -0.064422      -0.037935       0.157442      -0.049443      -0.048408       0.097851              8.811455       9.311772       0.005818       1.396037       9.750829       3.450111       7.371764          -0.005583
          121              C       7.587458      11.331115      10.285643       0.082131      26.505765 0.35918668E+03  0.81124613E+04                                 7.936522                            6.488287      -0.059018       1.992207                    0.999145      26.928600      77.791428       0.617025       0.439512      -1.041965       0.013929      -0.020401      -0.044817       0.051174      -0.020234       0.011974       0.005875      -0.084329       0.007145      -0.051114       0.005310       0.045804              8.744111      12.103832       1.512565       0.301160       5.734768       1.070438       8.393733           0.003740
          122              C       6.242635      11.048212      10.353269      -0.196762      31.976861 0.44599480E+03  0.10555265E+05                                 8.740634                            7.042910       0.286026       2.063648                    0.999609      29.775351      85.958822       0.620528       0.417067      -1.063506       0.004131      -0.004341      -0.007965       0.009967      -0.008920      -0.020675       0.007905      -0.031026       0.031582      -0.031562       0.003691       0.027871              9.720743      14.557583       3.068693       1.190421       6.161393       1.309308       8.443254          -0.001446
          123              C       5.568890      10.588248       9.220534       0.099791      34.191081 0.41247133E+03  0.95549886E+04                                 9.338706                            6.877852      -0.109013       1.981193                    0.999338      26.430814      75.027010       0.614790       0.430074      -1.057364       0.008135      -0.002450       0.003635       0.009241      -0.001829       0.008019      -0.013845       0.012868       0.002488      -0.017902       0.001148       0.016754             11.506111      18.768916       4.351455      -0.972807       6.491065       0.600979       9.258354           0.005833
          124              C       6.288489      10.497564       8.048785      -0.181667      33.642490 0.49249571E+03  0.12011289E+05                                 9.255738                            7.567326      -0.168728       1.922536                    0.997548      30.588738      91.193836       0.575977       0.436027      -1.046245       0.011333      -0.001720       0.004831       0.012439      -0.006356       0.019859       0.004873      -0.020684       0.007046      -0.027371       0.010906       0.016465             10.435421      14.906731       2.361197      -1.302155       6.052961       0.389431      10.346572          -0.001539
          125              C       7.650562      10.810593       8.051386       0.091039      27.644133 0.36186708E+03  0.81865037E+04                                 8.192717                            6.533575       0.031154       2.028740                    0.998855      26.682926      77.093035       0.612030       0.442368      -1.040495       0.011136      -0.000590       0.048630       0.049892      -0.015191      -0.008278      -0.010336      -0.050822       0.010141      -0.034421       0.004104       0.030317              9.277135      12.958789       1.598029       0.065329       5.293937       0.998417       9.578680           0.004931
          126              C       4.139297      10.186577       9.316771       0.106177      34.684429 0.41643807E+03  0.96682988E+04                                 9.448791                            6.920889      -0.212091       1.948677                    0.999123      26.484632      75.220219       0.611648       0.431325      -1.056781      -0.005945      -0.009382      -0.000868       0.011141       0.002368      -0.006825       0.010837       0.005752       0.018611      -0.014550       0.000347       0.014203             11.755897      19.607405       4.016341      -0.831557       6.842136      -2.106704       8.818150           0.006512
          127              C       3.674778       9.563922      10.487220      -0.192877      33.279704 0.45780310E+03  0.10951779E+05                                 9.106670                            7.212157      -0.011354       1.966889                    0.998936      30.384611      89.412069       0.600921       0.426072      -1.053395      -0.001331      -0.008471      -0.012242       0.014946      -0.014239       0.019514       0.002892      -0.019498       0.036726      -0.031484       0.008266       0.023218             10.442166      15.767357       2.862118      -2.109832       6.614052      -2.512822       8.945088          -0.001375
          128              C      15.988955       9.217373      10.605565       0.063228      28.165313 0.36822979E+03  0.83824604E+04                                 8.304114                            6.573967      -0.065208       1.981674                    0.999437      27.516188      80.236104       0.611345       0.440116      -1.039881      -0.017792       0.015925      -0.044158       0.050200      -0.023665      -0.004400       0.004563      -0.073512       0.053601      -0.052771       0.016285       0.036486              9.498002      14.303078       1.472109      -1.152139       5.653359      -1.994531       8.537571           0.002605
          129              C      15.497017      10.016571       8.518265       0.103263      27.802161 0.33598804E+03  0.74416458E+04                                 8.145830                            6.227003       0.224352       2.094935                    0.999723      25.955119      73.561923       0.638992       0.432778      -1.048981      -0.000731      -0.009137       0.046766       0.047656      -0.013202       0.012538       0.019104      -0.037309       0.006906      -0.033745       0.002931       0.030814              9.528040      14.084384       1.700422      -0.743784       5.456417      -2.269223       9.043317           0.005214
          130              C       3.202896      10.371140       8.304983      -0.193373      34.798482 0.47102583E+03  0.11324700E+05                                 9.361736                            7.311151       0.058281       1.993592                    0.998373      30.155574      88.350223       0.598640       0.425557      -1.055937      -0.007587      -0.009401       0.002904       0.012425      -0.006669      -0.015187      -0.005549      -0.016134       0.057797      -0.025890       0.000834       0.025056             10.882546      16.747986       2.267704      -0.317615       6.232061      -2.250844       9.667590          -0.003394
          131              C      11.778886      12.180699       6.862731       0.598707      22.581680 0.25510570E+03  0.53152546E+04                                 7.483267                            5.731477      -0.049535       2.051751                    0.999269      22.139467      62.416687       0.608777       0.482886      -1.012776       0.027919      -0.028175       0.069290       0.079840      -0.010903       0.002844       0.038336      -0.061327      -0.116696      -0.054123      -0.011341       0.065463              8.719791       8.204505       0.505174      -0.187783       5.190186      -2.742373      12.764684           0.005356
          132              C      11.672673      12.689846       5.456892      -0.084064      38.344354 0.47339565E+03  0.11312032E+05                                 9.854976                            7.220037      -0.081264       1.966919                    0.999078      28.465276      81.158818       0.620732       0.412939      -1.071807      -0.010155       0.011686      -0.055063       0.057198       0.012348      -0.002043      -0.003567       0.029953      -0.000885      -0.019636      -0.000408       0.020044             11.926450      10.993323       1.538236      -1.705342       6.756381      -4.407470      18.029646          -0.002878
          133              C      12.778617      13.177050       4.775430      -0.077286      32.862845 0.44234483E+03  0.10530007E+05                                 9.148936                            7.201417      -0.292185       1.880577                    0.998507      29.994460      89.107029       0.585238       0.439649      -1.041344      -0.018847      -0.003534      -0.034315       0.039309      -0.004665       0.019650       0.021047       0.007360      -0.044698      -0.036346       0.011839       0.024507             10.358299      10.836347       2.002558      -2.441868       6.248638      -3.382703      13.989911           0.001084
          134              C      -0.924174      13.567088       3.445021      -0.237152      34.010083 0.49522027E+03  0.12112835E+05                                 9.243521                            7.530122      -0.245661       1.880790                    0.998355      31.801664      95.420959       0.583206       0.429375      -1.048676       0.016920      -0.017691       0.041790       0.048432      -0.000326      -0.023642      -0.000590      -0.008991      -0.009670      -0.026709       0.006117       0.020591             10.164786      10.746266       1.594438      -0.498093       6.163415      -3.143660      13.584677          -0.000244
          135              C      11.508487      13.442080       2.777865       0.289606      29.534635 0.34738095E+03  0.77423257E+04                                 8.550329                            6.402951      -0.043235       2.009804                    0.999825      24.979694      70.540171       0.620948       0.442574      -1.045293      -0.007084       0.002086      -0.063400       0.063829       0.002744       0.004162      -0.027892      -0.006403       0.118700      -0.030404      -0.020769       0.051173             10.116042      10.193413       1.630288      -1.790245       5.530057      -3.340839      14.624655           0.001544
          136              C      10.376357      12.993697       3.433316      -0.215611      35.779118 0.47687663E+03  0.11497424E+05                                 9.485204                            7.333954       0.017290       1.974159                    0.998968      30.540237      89.516128       0.600634       0.422962      -1.057864      -0.010336      -0.028131       0.027437       0.040632       0.000667       0.022727       0.008091       0.019909       0.002579      -0.021247      -0.007910       0.029157             10.932222      11.836723       1.467827      -1.867412       6.119970      -3.318154      14.839973          -0.000154
          137              C      10.462061      12.620168       4.783233      -0.081893      32.473983 0.45967766E+03  0.11026045E+05                                 9.038873                            7.309848      -0.169247       1.916641                    0.999406      29.985600      88.833475       0.585794       0.435908      -1.045675       0.019069       0.004063      -0.027571       0.033768       0.002819      -0.015639       0.009094       0.014723      -0.044387      -0.025102       0.003552       0.021550             10.083257      10.486718       0.658052      -0.286511       5.829890      -2.651155      13.933163           0.001307
          138              C       1.613608       0.878758       0.698368       0.276722      29.126445 0.35525954E+03  0.79671571E+04                                 8.499068                            6.502736      -0.135122       1.978072                    0.999293      25.144263      71.363267       0.611886       0.446352      -1.042456      -0.060570      -0.029349       0.028932       0.073261       0.029901      -0.031407      -0.023082       0.032017       0.003666      -0.035438      -0.023860       0.059298              9.937561       9.396903       2.196648      -5.066049       9.612460      -2.184576      10.803320           0.000424
          139              C       7.877172       6.666330      12.890541      -0.212415      32.764999 0.46954826E+03  0.11285242E+05                                 8.923015                            7.274103       0.096050       1.999730                    0.998981      30.461239      89.357694       0.603067       0.422581      -1.057329       0.032268       0.000214      -0.039224       0.050792       0.010573       0.014554      -0.015315      -0.049154      -0.035499      -0.035090      -0.000995       0.036085              9.838544      10.591291       1.456783      -4.597228       9.257360      -0.613504       9.666983          -0.000147
          140              C       8.914160       7.244593      12.144055      -0.093778      32.292447 0.44928692E+03  0.10690587E+05                                 8.924348                            7.179158       0.029242       1.983787                    0.999667      29.504749      86.402211       0.598375       0.430184      -1.051569      -0.024399       0.001417       0.019978       0.031567      -0.014266      -0.002441       0.006990       0.014297       0.022054      -0.020445       0.004183       0.016262              9.974220      10.401725       2.299346      -3.913237      11.167106      -1.051757       8.353828           0.000060
          141              C       9.141662       8.605636      12.196075      -0.030418      34.866183 0.46345988E+03  0.11025309E+05                                 9.300349                            7.197384      -0.077974       1.978113                    0.999178      27.809097      79.328921       0.614270       0.419149      -1.066917      -0.036745      -0.018360       0.018020       0.044855      -0.012777       0.008786      -0.003914      -0.003542       0.018687      -0.016828      -0.000283       0.017110             10.792378      11.599942       2.880631      -4.983320      11.413497      -1.887170       9.363696          -0.006523
          142              C       2.834113       2.836019       0.007803      -0.099345      31.986955 0.46105756E+03  0.11042703E+05                                 8.867352                            7.280135      -0.100867       1.935043                    0.999522      29.983843      88.115948       0.593241       0.431077      -1.050940      -0.018499      -0.023736       0.012011       0.032402      -0.003690       0.003861       0.008462      -0.036447      -0.035644      -0.017731      -0.008521       0.026252              9.712122      10.173245       1.964226      -3.961025      10.218547      -1.325899       8.744575          -0.000496
          143              C       1.813185       2.246966       0.772496      -0.221222      32.063101 0.45673900E+03  0.10847956E+05                                 8.661627                            7.078388       0.254991       2.046010                    0.999901      30.121188      86.430174       0.626894       0.411369      -1.069738       0.026343       0.035117      -0.013826       0.046025      -0.020290      -0.014285       0.019564       0.011186       0.017965      -0.026397      -0.009912       0.036309              9.451875       9.326131       2.522191      -3.784605      10.812174      -2.132950       8.217322          -0.000146
          144              C      10.263109       9.236793      11.411874       0.573870      22.985952 0.25873737E+03  0.54339677E+04                                 7.557896                            5.773830      -0.179290       1.994005                    0.999234      23.129668      66.420026       0.603598       0.483170      -1.008162       0.046291       0.028890      -0.042813       0.069357       0.019585       0.059368       0.033513       0.021949       0.158537      -0.049811      -0.048480       0.098290              8.819203       9.736877       0.095575      -3.086228       9.341508      -2.088339       7.379225          -0.005593
          145              C      13.789871       6.312809       9.221835       0.082987      26.471928 0.35860914E+03  0.80959087E+04                                 7.929143                            6.482512      -0.051501       1.994853                    0.999093      26.903968      77.695576       0.617398       0.439437      -1.042042      -0.022680       0.009085       0.045711       0.051831      -0.001836      -0.003321      -0.012402       0.093629       0.006129      -0.050817       0.004764       0.046053              8.735889       5.389833       0.080829      -0.982921      12.431136      -0.518380       8.386699           0.003647
          146              C      13.793907       4.938559       9.154209      -0.197074      32.005741 0.44650455E+03  0.10570777E+05                                 8.748058                            7.048912       0.282170       2.062298                    0.999595      29.790920      86.029221       0.619977       0.417301      -1.063314      -0.005483       0.002865       0.007258       0.009537      -0.002433      -0.011760       0.018642       0.034984       0.032296      -0.031323       0.003465       0.027858              9.729546       5.278778       1.088923      -1.032502      15.461035      -1.440173       8.448824          -0.001375
          147              C      10.641527      17.504800      10.286943       0.099876      34.173374 0.41221305E+03  0.95470805E+04                                 9.333249                            6.873801      -0.109383       1.981282                    0.999277      26.424001      74.989079       0.615253       0.429837      -1.057558      -0.004384       0.008113      -0.003182       0.009755      -0.004541       0.014843      -0.005223      -0.010650       0.002265      -0.017667       0.000903       0.016765             11.499772       5.246827       1.465147      -0.789919      20.000240       0.826152       9.252248           0.005735
          148              C      10.402628      18.189608      11.458692      -0.183653      33.689491 0.49339464E+03  0.12038725E+05                                 9.265353                            7.575258      -0.172920       1.921056                    0.997563      30.612736      91.286910       0.575557       0.436146      -1.046171      -0.003799       0.010324      -0.005248       0.012189      -0.002352      -0.000422      -0.020278       0.024119       0.005489      -0.027282       0.011065       0.016217             10.447262       5.480551       0.348352      -0.652042      15.506320       1.197890      10.354915          -0.001465
          149              C      13.267623       6.265850      11.456091       0.092725      27.616689 0.36139388E+03  0.81741322E+04                                 8.191849                            6.532602       0.028670       2.028304                    0.998887      26.669944      77.078715       0.611536       0.442816      -1.040104      -0.002696       0.009710      -0.048535       0.049570      -0.003569       0.008002       0.010944       0.056742       0.009961      -0.033850       0.004663       0.029187              9.276514       4.975002      -0.105943      -0.962506      13.275257      -0.270506       9.579285           0.004835
          150              C      10.547106      16.022857      10.190706       0.106637      34.714401 0.41676017E+03  0.96790955E+04                                 9.460784                            6.928254      -0.221625       1.945736                    0.999112      26.494115      75.296848       0.610611       0.431909      -1.056266      -0.007792      -0.007999       0.000564       0.011182       0.000946      -0.012540       0.004746      -0.008217       0.017168      -0.015349       0.000934       0.014415             11.772757       5.765347       1.062482       1.889637      20.723145       1.255778       8.829778           0.006623
          151              C      10.035136      15.438615       9.020258      -0.192577      33.265711 0.45752666E+03  0.10943123E+05                                 9.101059                            7.206803      -0.006687       1.968317                    0.998940      30.378114      89.374198       0.601563       0.425697      -1.053665      -0.007877      -0.003452       0.012218       0.014941      -0.009624       0.001121      -0.019800       0.026838       0.033593      -0.030562       0.007566       0.022995             10.436330       5.840839       0.742933       2.016703      16.527587       2.584191       8.940563          -0.001436
          152              C       9.969038      14.088047       8.901912       0.062804      28.153684 0.36799799E+03  0.83754045E+04                                 8.299110                            6.569297      -0.065096       1.981746                    0.999408      27.511775      80.200309       0.611959       0.439768      -1.040144       0.019039      -0.014193       0.044836       0.050736      -0.007575      -0.005454       0.002113       0.086535       0.053182      -0.052827       0.016102       0.036725              9.492843       5.426055      -0.420944       1.709754      14.519434       1.543455       8.533040           0.002706
          153              C      10.853296      13.773740      10.989212       0.103864      27.764031 0.33542138E+03  0.74254694E+04                                 8.135054                            6.218304       0.230013       2.096785                    0.999701      25.934746      73.470359       0.640013       0.432299      -1.049341      -0.009437      -0.002088      -0.047839       0.048806      -0.003946      -0.015631      -0.016017       0.045762       0.007526      -0.033661       0.002870       0.030791              9.515280       5.131669      -0.210045       2.062203      14.379617       1.194975       9.034553           0.005328
          154              C      10.923050      15.145594      11.202494      -0.193939      34.788775 0.47084325E+03  0.11318472E+05                                 9.357197                            7.307224       0.060339       1.994363                    0.998369      30.152435      88.314963       0.599149       0.425265      -1.056187      -0.007800      -0.009185      -0.003123       0.012449      -0.002960       0.001970       0.015658       0.019973       0.058424      -0.025669       0.000676       0.024993             10.877524       5.761557      -0.076994       2.134297      17.206550       0.779154       9.664465          -0.003455
          155              C      13.745829      10.589211      12.644747       0.597874      22.595838 0.25530741E+03  0.53205853E+04                                 7.486364                            5.734058      -0.051809       2.051073                    0.999234      22.148427      62.451511       0.608581       0.482939      -1.012733      -0.033602       0.021863      -0.069171       0.079949       0.002430      -0.037182      -0.011242       0.064301      -0.117725      -0.054778      -0.010729       0.065507              8.722931       5.116696      -0.152046       2.641796       8.285452       0.762566      12.766644           0.005321
          156              C       8.759636       4.026011       1.045601      -0.084590      38.371456 0.47384392E+03  0.11325821E+05                                 9.859910                            7.224238      -0.085566       1.965434                    0.999093      28.479520      81.219787       0.620428       0.413029      -1.071711       0.013326      -0.006815       0.054778       0.056787       0.004933       0.002779       0.002358      -0.037891      -0.000802      -0.019756      -0.000314       0.020070             11.931509       6.315164       0.539201       3.954857      11.444217       2.588340      18.035145          -0.002852
          157              C       9.005257       5.209282       1.727062      -0.076557      32.846640 0.44205533E+03  0.10521738E+05                                 9.147989                            7.200794      -0.291696       1.880905                    0.998549      29.982915      89.076447       0.585032       0.439861      -1.041185       0.000568      -0.018009       0.033857       0.038352      -0.006840      -0.017155      -0.024024      -0.004348      -0.044583      -0.037385       0.012338       0.025047             10.357150       5.630134       0.891472       2.797905      11.452726       3.094511      13.988589           0.001064
          158              C       9.403722       5.210886       3.057472      -0.235287      33.967324 0.49432649E+03  0.12085728E+05                                 9.236552                            7.524202      -0.242655       1.881948                    0.998299      31.777613      95.333605       0.583323       0.429475      -1.048596      -0.020678       0.013688      -0.041046       0.047955       0.001850      -0.004213       0.022887       0.006449      -0.007611      -0.025747       0.004935       0.020812             10.157016       5.707568       0.520053       2.967563      11.190522       1.143514      13.572958          -0.000232
          159              C       9.529547       4.022427       3.724628       0.288261      29.552706 0.34763899E+03  0.77494663E+04                                 8.553316                            6.404984      -0.047440       2.008501                    0.999814      24.989902      70.573867       0.620903       0.442526      -1.045327       0.003542      -0.006283       0.063501       0.063909       0.004661       0.028272       0.002296       0.005327       0.120671      -0.030559      -0.021415       0.051974             10.119637       5.069198       0.536648       2.894809      10.659546       2.449304      14.630167           0.001526
          160              C       9.327357       2.821650       3.069176      -0.213992      35.750425 0.47637229E+03  0.11482120E+05                                 9.481224                            7.331113       0.018832       1.974795                    0.998970      30.521501      89.446265       0.600629       0.423082      -1.057799      -0.024870      -0.016394      -0.026449       0.039835      -0.003053      -0.003276      -0.024552      -0.019968       0.002474      -0.021535      -0.008602       0.030138             10.927723       5.767383       0.173780       2.854043      12.180855       2.520484      14.834932          -0.000142
          161              C       8.944179       2.827514       1.719259      -0.080818      32.447903 0.45924490E+03  0.11013078E+05                                 9.032374                            7.304203      -0.163369       1.918501                    0.999435      29.971645      88.781894       0.586285       0.435645      -1.045832      -0.000723       0.019421       0.027074       0.033327      -0.000282      -0.011993       0.012950      -0.018029      -0.044017      -0.024857       0.002892       0.021965             10.075887       5.759073      -0.348510       2.529542      10.549536       0.836725      13.919053           0.001282
          162              C      10.086339       5.044290       5.804125       0.276489      29.126278 0.35525333E+03  0.79675662E+04                                 8.502347                            6.505005      -0.136543       1.977611                    0.999310      25.144596      71.383737       0.611407       0.446672      -1.042193      -0.015592      -0.065367      -0.029339       0.073326       0.020989       0.016503       0.035519      -0.054087       0.003153      -0.035871      -0.023797       0.059668              9.941315       8.711743       2.050081       1.078663      10.306194       5.411828      10.806007           0.000426
          163              C       9.167388       5.622486       6.616936      -0.211999      32.751615 0.46927013E+03  0.11277120E+05                                 8.919576                            7.270380       0.096083       1.999676                    0.998945      30.458204      89.349138       0.603404       0.422399      -1.057421      -0.006009       0.031486       0.039507       0.050875       0.019509       0.017849      -0.010717       0.034574      -0.035367      -0.034425      -0.000908       0.035332              9.834823       8.721126       1.059497      -0.359128      11.123018       4.620959       9.660324          -0.000148
          164              C       9.516455       6.757325       7.363423      -0.094912      32.337355 0.45007240E+03  0.10714324E+05                                 8.933908                            7.186182       0.033771       1.985036                    0.999692      29.529513      86.504831       0.597969       0.430274      -1.051478       0.006622      -0.023639      -0.020449       0.031950      -0.015957      -0.007554       0.000769      -0.001723       0.023061      -0.020719       0.004413       0.016306              9.985541      10.205786       2.260949       0.214439      11.388893       4.052081       8.361946           0.000064
          165              C      10.800033       7.263909       7.311403      -0.030119      34.855375 0.46327056E+03  0.11019788E+05                                 9.299290                            7.196547      -0.082827       1.976650                    0.999179      27.803262      79.311159       0.614218       0.419223      -1.066859      -0.010089      -0.040301      -0.018489       0.045473      -0.011058       0.005325      -0.007792       0.013666       0.019550      -0.017104       0.000156       0.016948             10.790901      10.246475       2.589943       0.803380      12.765578       5.265626       9.360651          -0.006523
          166              C      11.745725       6.646444       6.494690      -0.100647      31.990110 0.46110155E+03  0.11043364E+05                                 8.862792                            7.275184      -0.090155       1.938051                    0.999546      29.990685      88.117389       0.594126       0.430450      -1.051385      -0.018830      -0.022884      -0.012077       0.032002       0.003967      -0.008049      -0.005649       0.035950      -0.035396      -0.017807      -0.008479       0.026285              9.707468       9.416344       1.804299       0.469479      10.969879       4.146676       8.736181          -0.000497
          167              C      11.382753       5.525059       5.729996      -0.220532      32.034561 0.45619161E+03  0.10831197E+05                                 8.653957                            7.071436       0.262342       2.048190                    0.999922      30.107249      86.361896       0.627593       0.411054      -1.069994       0.028808       0.032914       0.014011       0.045930      -0.021754      -0.022600       0.010306       0.005685       0.016279      -0.027168      -0.010223       0.037391              9.443705       9.711217       2.603067       1.293195      10.411228       4.142598       8.208670          -0.000148
          168              C      11.183200       8.492387       8.095603       0.575831      22.953629 0.25831289E+03  0.54229758E+04                                 7.551792                            5.769831      -0.176383       1.994969                    0.999190      23.110678      66.358765       0.603675       0.483294      -1.008069       0.018002       0.052080       0.042782       0.069761       0.013281      -0.020723      -0.064418      -0.037940       0.157436      -0.049446      -0.048402       0.097848              8.811611       9.311909       0.005823       1.396062       9.751021       3.450197       7.371903          -0.005571
          169              N       7.971600       8.696084       3.844274      -0.219999      36.022287 0.53829611E+03  0.13131241E+05                                 9.145498                            7.552831      -0.010022       2.021514                    0.998789      28.035925      77.794466       0.631818       0.397402      -1.094616       0.149424       0.055769      -0.007172       0.159653      -0.039443      -0.006042       0.007216      -0.112565       0.189275      -0.100352       0.034540       0.065813             10.183515      13.174926       0.649100       0.308165       6.285512       1.512425      11.090109          -0.024795
          170              N       1.225874      10.424338       3.356587      -0.208628      37.535548 0.53631254E+03  0.13072455E+05                                 9.462500                            7.554635      -0.041538       2.010238                    0.998782      28.019026      77.749132       0.629690       0.399062      -1.093336      -0.141924      -0.054109       0.022603       0.153561      -0.041947       0.035164      -0.000687      -0.085281       0.157913      -0.093348       0.027768       0.065580             11.040193      15.619759       1.310718      -1.151200       6.506809      -2.592983      10.994012          -0.038941
          171              N       2.783191      12.893988       2.658219      -0.220803      36.060361 0.53902012E+03  0.13153831E+05                                 9.152998                            7.558658      -0.014389       2.020060                    0.998786      28.054825      77.871346       0.631456       0.397480      -1.094519       0.023723       0.157136       0.006350       0.159044      -0.012767      -0.008337       0.004104       0.134042       0.189159      -0.099820       0.034101       0.065719             10.192464       6.325401      -0.814900      -1.415012      13.153896      -0.619403      11.098096          -0.024757
          172              N       5.881415       6.657585       3.145906      -0.210252      37.613271 0.53762247E+03  0.13113509E+05                                 9.478876                            7.566426      -0.048012       2.007680                    0.998790      28.053488      77.893785       0.628824       0.399333      -1.093056      -0.023210      -0.149834      -0.022106       0.153224      -0.020712       0.007575      -0.034553       0.113667       0.157256      -0.094074       0.028770       0.065304             11.061168       6.378681      -0.665885       2.299385      15.790885       1.673011      11.013938          -0.038835
          173              N       8.312715      11.190668       9.160711      -0.220017      36.022743 0.53830408E+03  0.13131501E+05                                 9.145618                            7.552919      -0.010099       2.021488                    0.998789      28.036167      77.795652       0.631810       0.397405      -1.094612      -0.149422      -0.055776       0.007173       0.159654      -0.039444      -0.006042       0.007216      -0.112562       0.189275      -0.100352       0.034539       0.065813             10.183661      13.175155       0.649122       0.308179       6.285591       1.512443      11.090237          -0.024790
          174              N      15.058441       9.462414       9.648398      -0.208661      37.536884 0.53633537E+03  0.13073152E+05                                 9.462715                            7.554794      -0.041480       2.010244                    0.998782      28.019646      77.751299       0.629683       0.399062      -1.093336       0.141935       0.054115      -0.022605       0.153574      -0.041954       0.035166      -0.000685      -0.085299       0.157910      -0.093359       0.027779       0.065581             11.040467      15.620215       1.310756      -1.151241       6.506951      -2.593037      10.994234          -0.038876
          175              N      13.501124       6.992764      10.346766      -0.220851      36.062023 0.53905039E+03  0.13154772E+05                                 9.153318                            7.558904      -0.014429       2.020035                    0.998786      28.055654      77.874598       0.631441       0.397484      -1.094515      -0.023724      -0.157146      -0.006347       0.159053      -0.012763      -0.008335       0.004109       0.134065       0.189157      -0.099830       0.034112       0.065718             10.192844       6.325621      -0.814940      -1.415054      13.154473      -0.619432      11.098437          -0.024703
          176              N      10.402900      13.229167       9.859079      -0.210273      37.613966 0.53763422E+03  0.13113885E+05                                 9.479037                            7.566542      -0.048105       2.007647                    0.998790      28.053820      77.895315       0.628814       0.399337      -1.093052       0.023207       0.149835       0.022108       0.153225      -0.020712       0.007574      -0.034555       0.113671       0.157260      -0.094077       0.028773       0.065305             11.061377       6.378785      -0.665911       2.299416      15.791252       1.673055      11.014095          -0.038843
          177              O       5.565190       8.153917       5.621665      -0.510921      40.590029 0.62365398E+03  0.15574724E+05                                 9.523964                            7.848241       0.001007       2.061854                    0.994680      27.580889      74.136193       0.662212       0.370367      -1.129014      -0.008302       0.020892      -0.016565       0.027925       0.004761      -0.039111       0.013844      -0.037176      -0.119238      -0.065370       0.024354       0.041016             11.021705      10.841121       2.048866      -4.768549       8.267595      -2.554362      13.956398          -0.030847
          178              O       3.384099       7.671259       5.562232      -0.481029      23.402241 0.34305880E+03  0.74595617E+04                                 6.577665                            5.761502       0.120493       2.133988                    0.997043      25.017054      65.034936       0.776296       0.362856      -1.122437       0.040010       0.001460       0.016031       0.043127      -0.021114       0.061123       0.006574       0.008199       0.033228      -0.064114      -0.003312       0.067426              6.958573       7.595767      -0.407220       1.869496       4.658051      -1.566393       8.621902           0.000411
          179              O       4.916844       6.262236      11.586141      -0.232153      32.418979 0.37520363E+03  0.82477442E+04                                 8.208979                            5.999554       0.112736       2.159471                    0.996682      23.068588      58.070685       0.774526       0.359751      -1.137880      -0.115791      -0.039444      -0.049869       0.132099       0.043884      -0.064888      -0.055646       0.044530       0.285033      -0.098203      -0.047158       0.145361             10.077643       8.407394       2.204937      -3.325097       6.217043      -4.122031      15.608491           0.000484
          180              O       6.093671       9.409237       1.773880      -0.554935      40.494990 0.63300837E+03  0.15888118E+05                                 9.482873                            7.889733       0.101057       2.073919                    0.996612      28.436753      76.958534       0.661754       0.368762      -1.128758      -0.042801       0.023081       0.021588       0.053204       0.005451       0.033334      -0.012715      -0.077036       0.033085      -0.060887       0.020597       0.040290             10.854641       7.542491      -0.329772      -0.059561      14.930973      -4.382145      10.090460          -0.027859
          181              O       5.094119      11.403580       1.988462      -0.536457      39.549463 0.62336225E+03  0.15571187E+05                                 9.309498                            7.824813       0.140955       2.091263                    0.997195      28.099296      75.627051       0.665712       0.368331      -1.130167       0.002668      -0.048904       0.020273       0.053007      -0.023114       0.019373       0.030666       0.074111       0.051911      -0.066896       0.023890       0.043006             10.498323      14.551726      -2.989180      -3.317902       8.475969       0.707473       8.467274          -0.040996
          182              O       2.755275      10.427436       0.880828      -0.510363      40.477631 0.62144416E+03  0.15502506E+05                                 9.498739                            7.827532       0.013185       2.065989                    0.994976      27.545445      73.949397       0.664091       0.369725      -1.129742       0.022001      -0.004525       0.016596       0.027928       0.012230      -0.021585       0.035454       0.029274      -0.120054      -0.065560       0.024765       0.040795             10.991754       7.522979       1.342017       1.498709      11.537459       5.182809      13.914823          -0.030976
          183              O       2.738509       8.193642       0.940260      -0.479985      23.421454 0.34353706E+03  0.74727824E+04                                 6.587486                            5.773123       0.110228       2.130675                    0.997040      25.016387      65.051714       0.773959       0.363814      -1.121665      -0.006401       0.040100      -0.015123       0.043332      -0.021100       0.006643      -0.061359       0.009114       0.034113      -0.064087      -0.003895       0.067982              6.967740       4.959521      -0.975106       1.919255       7.319188      -1.506683       8.624510           0.000409
          184              O       6.546928      15.964170       7.921336      -0.232006      32.434740 0.37544189E+03  0.82546547E+04                                 8.212864                            6.002433       0.107234       2.157579                    0.996593      23.072710      58.095300       0.774117       0.359868      -1.137737      -0.014345      -0.121296       0.050243       0.132071       0.030982       0.040891       0.075650      -0.077238       0.286342      -0.098720      -0.047437       0.146157             10.082234       5.414690       1.566403       3.338893       9.216521       4.113655      15.615490           0.000483
          185              O       3.872599      11.206259       4.728613      -0.555669      40.524942 0.63364314E+03  0.15907701E+05                                 9.485821                            7.892590       0.105663       2.074855                    0.996608      28.451225      77.001229       0.661786       0.368660      -1.128861       0.031378      -0.036911      -0.021717       0.053091       0.020984       0.018802      -0.030519       0.066023       0.033066      -0.061349       0.021543       0.039806             10.857716      14.748068       1.206542       4.274002       7.733086       0.972905      10.091994          -0.027887
          186              O       6.031652      10.645007       4.514030      -0.537954      39.623704 0.62481871E+03  0.15617347E+05                                 9.322372                            7.835011       0.134112       2.088891                    0.997193      28.126762      75.735310       0.665114       0.368431      -1.130042      -0.047052      -0.007970      -0.020544       0.051956      -0.035483      -0.025482      -0.025656      -0.049590       0.052461      -0.066388       0.022941       0.043447             10.513755       9.973867      -3.974690      -1.386246      13.088655       3.102710       8.478744          -0.040748
          187              O       3.774163       8.813513       3.251246      -0.950729      59.880126 0.12945206E+04  0.38367008E+05                                11.987705                           10.971995       0.496539       2.077235                    0.998555      36.760137     103.733113       0.592603       0.348733      -1.159186       0.010800       0.013660      -0.000387       0.017418       0.000940       0.017750      -0.013445      -0.000710      -0.140313      -0.053320       0.024385       0.028936             13.211141      13.449793      -2.672646       2.786078      12.312617      -2.260843      13.871012          -0.233338
          188              O      10.719125      11.732835       7.383320      -0.510935      40.590228 0.62365766E+03  0.15574843E+05                                 9.524008                            7.848274       0.000979       2.061845                    0.994680      27.580948      74.136482       0.662209       0.370368      -1.129013       0.008303      -0.020897       0.016562       0.027927       0.004760      -0.039109       0.013841      -0.037170      -0.119238      -0.065367       0.024355       0.041012             11.021764      10.841171       2.048870      -4.768572       8.267628      -2.554377      13.956493          -0.030846
          189              O      12.900216      12.215493       7.442753      -0.481024      23.402391 0.34306163E+03  0.74596378E+04                                 6.577683                            5.761516       0.120516       2.133993                    0.997043      25.017154      65.035234       0.776297       0.362855      -1.122438      -0.040013      -0.001466      -0.016035       0.043131      -0.021116       0.061122       0.006566       0.008198       0.033224      -0.064110      -0.003315       0.067425              6.958596       7.595782      -0.407221       1.869504       4.658065      -1.566405       8.621942           0.000413
          190              O      11.367471      13.624516       1.418844      -0.232155      32.419026 0.37520408E+03  0.82477557E+04                                 8.208982                            5.999554       0.112752       2.159475                    0.996682      23.068612      58.070731       0.774526       0.359751      -1.137880       0.115795       0.039442       0.049869       0.132102       0.043885      -0.064889      -0.055646       0.044529       0.285033      -0.098203      -0.047159       0.145362             10.077650       8.407398       2.204940      -3.325103       6.217048      -4.122037      15.608506           0.000482
          191              O      10.190644      10.477515      11.231105      -0.554919      40.494660 0.63300196E+03  0.15887908E+05                                 9.482796                            7.889669       0.101110       2.073937                    0.996612      28.436659      76.958018       0.661760       0.368760      -1.128761       0.042803      -0.023091      -0.021595       0.053213       0.005453       0.033329      -0.012720      -0.077025       0.033084      -0.060879       0.020591       0.040289             10.854553       7.542427      -0.329761      -0.059559      14.930869      -4.382108      10.090364          -0.027858
          192              O      11.190196       8.483172      11.016523      -0.536471      39.550594 0.62338421E+03  0.15571864E+05                                 9.309644                            7.824931       0.141057       2.091284                    0.997195      28.099805      75.628606       0.665709       0.368330      -1.130169      -0.002674       0.048903      -0.020268       0.053004      -0.023110       0.019375       0.030664       0.074108       0.051910      -0.066892       0.023885       0.043007             10.498496      14.551967      -2.989231      -3.317970       8.476101       0.707487       8.467420          -0.040982
          193              O      13.529040       9.459316      12.124157      -0.510371      40.478757 0.62146477E+03  0.15503134E+05                                 9.498868                            7.827631       0.013324       2.066021                    0.994977      27.545914      73.950696       0.664091       0.369722      -1.129745      -0.022004       0.004526      -0.016585       0.027924       0.012229      -0.021587       0.035452       0.029280      -0.120061      -0.065560       0.024761       0.040799             10.991919       7.523083       1.342032       1.498733      11.537630       5.182894      13.915045          -0.030947
          194              O      13.545806      11.693110      12.064725      -0.479995      23.422069 0.34354841E+03  0.74730954E+04                                 6.587612                            5.773225       0.110206       2.130661                    0.997040      25.016743      65.053047       0.773951       0.363815      -1.121664       0.006400      -0.040109       0.015127       0.043342      -0.021099       0.006645      -0.061352       0.009120       0.034119      -0.064081      -0.003895       0.067976              6.967880       4.959614      -0.975131       1.919307       7.319330      -1.506722       8.624697           0.000418
          195              O       9.737387       3.922582       5.083649      -0.232012      32.434903 0.37544357E+03  0.82547024E+04                                 8.212897                            6.002451       0.107229       2.157577                    0.996593      23.072752      58.095474       0.774115       0.359869      -1.137737       0.014342       0.121297      -0.050244       0.132073       0.030983       0.040891       0.075650      -0.077240       0.286339      -0.098721      -0.047436       0.146157             10.082283       5.414713       1.566414       3.338915       9.216563       4.113683      15.615574           0.000480
          196              O      12.411716       8.680493       8.276372      -0.555669      40.525811 0.63365950E+03  0.15908193E+05                                 9.485889                            7.892643       0.105845       2.074901                    0.996609      28.451686      77.002348       0.661791       0.368655      -1.128866      -0.031389       0.036915       0.021716       0.053099       0.020983       0.018802      -0.030514       0.066007       0.033083      -0.061341       0.021540       0.039800             10.857801      14.748171       1.206565       4.274045       7.733155       0.972922      10.092077          -0.027880
          197              O      10.252663       9.241745       8.490955      -0.537916      39.623139 0.62480752E+03  0.15616978E+05                                 9.322220                            7.834887       0.134242       2.088932                    0.997193      28.126641      75.734448       0.665127       0.368426      -1.130047       0.047060       0.007972       0.020545       0.051964      -0.035484      -0.025483      -0.025650      -0.049601       0.052458      -0.066390       0.022945       0.043445             10.513579       9.973700      -3.974625      -1.386238      13.088433       3.102654       8.478604          -0.040751
          198              O      12.510152      11.073239       9.753739      -0.950810      59.884451 0.12946376E+04  0.38371394E+05                                11.988370                           10.972565       0.496423       2.077184                    0.998556      36.761313     103.738142       0.592580       0.348738      -1.159181      -0.010822      -0.013691       0.000379       0.017456       0.000947       0.017738      -0.013434      -0.000636      -0.140197      -0.053277       0.024364       0.028914             13.211921      13.450626      -2.672853       2.786312      12.313309      -2.261006      13.871828          -0.233415

******************************************************
Auxiliary information for the entire system
The total spin magnetic moment of the unit cell is   -8.045333
The total net atomic charge of the unit cell is   -0.000000
Accuracy of reproducing the electrostatic potential in the unit cell:
  The inner radius (bohr) =    5.0000
  The outer radius (bohr) =   12.0000
  Valid grid points have density less than (e/(bohr^3)) =    0.0001
  The number of valid grid points were=        42076
  The rms potential error without charges in kcal/mol is=      3.31892
  The rms potential error with partial charges in kcal/mol is=      0.76931
  The RRMSE value at monopole order=      0.23180
  The rms potential error with partial charges and cloud penetration in kcal/mol is=      0.79252
  The RRMSE value at monopole order with cloud penetration is=      0.23879
  The rms potential error with partial charges and atomic dipoles in kcal/mol is=      0.26879
  The RRMSE value at dipole order=      0.08099
  The rms potential error with partial charges, atomic dipoles and cloud penetration in kcal/mol is=      0.27017
  The RRMSE value at dipole order with cloud penetration=      0.08140

******************************************************
The electron densities and ab initio electrostatic potential were computed in VASP using the PBE functional and
projector augmented wave method. See the main text of the journal article for a description of computational details.
The atomic charges, dipoles, and quadrupoles were computed with the DDEC6 method as described in
(a) T. A. Manz and N. Gabaldon Limas, RSC Adv. 6 (2016) 47771-47801 DOI: 10.1039/c6ra04656h
(b) N. Gabaldon Limas and T. A. Manz, RSC Adv. 8 (2018) 2678-2707 DOI: 10.1039/c7ra11829e.
For each atom in the material, the electron cloud parameters were fit to the spherically averaged atom-in-material
electron density using radial positions for which this density was between 10^-4 and 10^-2 electrons per cubic bohr.
The polarizabilities, dispersion coefficients, and quantum Drude oscillator (QDO) parameters were fit using the MCLF method.
The magnetic structure of the system was optimized in VASP from the default ferromagnetic initial guess using spin polarization.
The atomic spin moments (ASMs) were computed on this optimized magnetic structure using the DDEC6 partition as inputs
to the method of T. A. Manz and D. S. Sholl, J. Chem. Theory Comput. 7 (2011) 4146-4164 DOI: 10.1021/ct200539n.
The RMSE and RRMSE were computed using a uniform grid with Ewald summation.
