# Supplementary material for: A collection of forcefield precursors for metal–organic frameworks
Source: RSC Adv. 2019 Nov 13;9(63):36492–507. doi: 10.1039/c9ra07327b (PMC9075174; doi:10.1039/c9ra07327b)
Supplement: RA-009-C9RA07327B-s5221 [file RA-009-C9RA07327B-s5221.xyz]

  119
jmolscript: load "" {1 1 1} spacegroup "x,y,z" unitcell [{     10.122000     0.000000     0.000000 }, {      0.680020    10.784582     0.000000 }, {      2.666418     2.419489    13.242244 }]
Sm     4.647728    10.667266     3.931225     1.998660
Sm     8.820710     2.536805     9.311019     1.998660
Co     1.673219     6.602035     6.621122     0.851355
H      4.177314     7.592616     2.026063     0.141120
H      3.935043     3.730225     1.014356     0.137896
H      4.075931     4.777377     4.874470     0.123683
H      6.294230    10.403853    11.267825     0.123464
H      6.015978    11.173658     9.135824     0.089306
H      5.646455     7.581189     7.748037     0.091640
H      5.901824     6.696390     9.835015     0.126504
H      9.706454    10.536037     3.727692     0.128888
H      1.584097     9.144823     0.540284     0.135384
H      7.713934     9.291390     0.480693     0.147243
H      2.645915    10.675766     9.480122     0.134441
H      2.364797     9.462063     7.565294     0.096239
H      2.346364     6.139694     9.574142     0.091739
H      2.731447     7.253294    11.531346     0.141413
H      6.899480     9.342184    13.006532     0.308771
H     11.842966    11.220090    11.662444     0.305732
H      9.291124     5.611455    11.216181     0.141120
H      9.533395     9.473846    12.227888     0.137897
H      9.392507     8.426694     8.367774     0.123683
H      7.174208     2.800218     1.974419     0.123464
H      7.452460     2.030413     4.106420     0.089306
H      7.821983     5.622882     5.494207     0.091640
H      7.566614     6.507681     3.407229     0.126504
H      3.761984     2.668034     9.514552     0.128888
H     11.884341     4.059248    12.701960     0.135384
H      5.754504     3.912681    12.761551     0.147243
H     10.822523     2.528305     3.762122     0.134441
H     11.103641     3.742008     5.676950     0.096239
H     11.122074     7.064377     3.668102     0.091739
H     10.736991     5.950777     1.710898     0.141413
H      6.568958     3.861887     0.235712     0.308771
H      1.625472     1.983981     1.579800     0.305732
C      4.107717     6.352028     3.617781    -0.024067
C      4.109451     6.697798     2.269721    -0.203324
C      4.011555     5.731723     1.291119     0.282347
C      3.981878     4.393643     1.664550    -0.219714
C      4.021889     4.051441     2.996720    -0.002106
C      4.069844     5.020157     3.977970    -0.149192
C      3.964956     2.605716     3.347639     0.586480
C      4.061759     7.390151     4.683782     0.666945
C      6.179889     7.805589    12.157704     0.499305
C      6.105316     8.442059    10.806995     0.002134
C      6.153347     9.805059    10.569959    -0.180076
C      5.989788    10.255543     9.281489     0.085106
C      5.771753     8.157970     8.467091     0.079231
C      5.923211     7.619233     9.721131    -0.157471
C      8.515562     9.959699     2.226021    -0.001099
C      9.703030    10.187641     2.865622    -0.140271
C     10.907016     9.897632     2.228670    -0.018455
C      0.780235     9.347105     0.962711    -0.190435
C      9.701536     9.093874     0.320462     0.263081
C      8.518087     9.424098     0.929606    -0.159296
C      7.187924    10.246805     2.847082     0.584610
C      2.107953    10.131230     2.881512     0.574059
C      2.959708     9.799542    12.021309     0.485469
C      2.705127     9.095218    10.722245     0.047962
C      2.593945     9.748001     9.519849    -0.159540
C      2.407706     9.010997     8.378368     0.104508
C      2.410906     7.066532     9.552955     0.085542
C      2.632628     7.725002    10.736811    -0.124533
C      9.360721     6.852043     9.624463    -0.024067
C      9.358987     6.506273    10.972523    -0.203324
C      9.456883     7.472348    11.951125     0.282346
C      9.486560     8.810428    11.577694    -0.219714
C      9.446549     9.152630    10.245524    -0.002106
C      9.398594     8.183914     9.264274    -0.149192
C      9.503482    10.598355     9.894605     0.586480
C      9.406679     5.813920     8.558462     0.666945
C      7.288549     5.398482     1.084540     0.499305
C      7.363122     4.762012     2.435249     0.002133
C      7.315091     3.399012     2.672285    -0.180077
C      7.478650     2.948528     3.960755     0.085106
C      7.696685     5.046101     4.775153     0.079231
C      7.545227     5.584838     3.521113    -0.157472
C      4.952876     3.244372    11.016223    -0.001099
C      3.765408     3.016430    10.376622    -0.140271
C      2.561422     3.306439    11.013574    -0.018454
C      2.566203     3.856966    12.279533    -0.190435
C      3.766902     4.110197    12.921782     0.263081
C      4.950351     3.779973    12.312638    -0.159297
C      6.280514     2.957266    10.395162     0.584611
C     11.360485     3.072841    10.360732     0.574059
C     10.508730     3.404529     1.220935     0.485469
C     10.763311     4.108853     2.519999     0.047963
C     10.874493     3.456070     3.722395    -0.159540
C     11.060732     4.193074     4.863876     0.104509
C     11.057532     6.137539     3.689289     0.085542
C     10.835810     5.479069     2.505433    -0.124533
N      6.622971     8.548395    13.189275    -0.416771
N      5.796940     9.467774     8.234027    -0.272824
N     12.341450    10.890912    12.280857    -0.417040
N      2.282852     7.680885     8.370422    -0.259602
N      6.845467     4.655676     0.052969    -0.416771
N      7.671498     3.736297     5.008217    -0.272822
N      1.126988     2.313159     0.961387    -0.417040
N     11.185586     5.523186     4.871822    -0.259604
O      3.496496     7.139538     5.761700    -0.560252
O      4.619484     8.497074     4.444097    -0.679687
O      4.324280     2.210934     4.486472    -0.653381
O      3.563648     1.782840     2.509405    -0.623123
O      5.863319     6.643792    12.262318    -0.459690
O      7.095687    10.466335     4.095826    -0.657438
O      6.154643    10.271844     2.151865    -0.606350
O      2.180941    10.510310     4.094502    -0.685992
O      3.155848     9.953691     2.216752    -0.602416
O      3.782487     9.335362    12.803926    -0.470434
O      9.971942     6.064533     7.480544    -0.560253
O      8.848954     4.706997     8.798147    -0.679687
O      9.144158    10.993137     8.755772    -0.653381
O      9.904790    11.421231    10.732839    -0.623123
O      7.605119     6.560279     0.979926    -0.459689
O      6.372751     2.737736     9.146418    -0.657438
O      7.313795     2.932227    11.090379    -0.606350
O     11.287497     2.693761     9.147742    -0.685992
O     10.312590     3.250380    11.025492    -0.602416
O      9.685951     3.868709     0.438318    -0.470433

The following XYZ coordinates are in angstroms. Other properties are in atomic units.
The sperically averaged electron density of each atom fit to a function of the form exp(a - br)
eigen_1, eigen_2 and eigen_3 are the three eigenvalues of traceless quadrupole moment tensor
  atom number  atomic symbol              X              Y              Z     net charge C6 coefficient C8 coefficient C10 coefficient fluctuating dipole atomic polarizability isotropic forcefield polarizability              a              b squared Pearson coefficient          <r^3>          <r^4>         wp_QDO          m_QDO          q_QDO       dipole_x       dipole_y       dipole_z         dipole            Qxy            Qxz            Qyz     Q(x^2-y^2)  Q(3z^2 - R^2)        eigen_1        eigen_2        eigen_3 static polarizability      alpha(xx)      alpha(xy)      alpha(xz)      alpha(yy)      alpha(yz)      alpha(zz) atomic spin moment
            1             Sm       4.647728      10.667266       3.931225       1.998660     144.748911 0.33856422E+04  0.11866919E+06                                18.304743                           15.646418       2.302233       2.418653                    0.999397      82.216350     199.027995       0.644450       0.271157      -1.327415       0.019312      -0.030765      -0.014770       0.039212      -0.019777      -0.002161       0.007102      -0.029892       0.290976      -0.073295      -0.024149       0.097443             21.247422      22.217454       2.191369      -0.356746      29.527180      -3.955685      11.997630           0.000496
            2             Sm       8.820710       2.536805       9.311019       1.998660     144.748965 0.33856438E+04  0.11866926E+06                                18.304749                           15.646423       2.302231       2.418652                    0.999397      82.216358     199.028035       0.644450       0.271157      -1.327415      -0.019312       0.030765       0.014770       0.039212      -0.019777      -0.002161       0.007101      -0.029892       0.290976      -0.073294      -0.024149       0.097443             21.247428      22.217463       2.191370      -0.356746      29.527188      -3.955687      11.997634           0.000496
            3             Co       1.673219       6.602035       6.621122       0.851355     127.173278 0.22873877E+04  0.75229267E+05                                18.957879                           14.372851       1.200094       2.212881                    0.998737      47.225914     123.898175       0.549897       0.338670      -1.213226       0.000000      -0.000000       0.000000       0.000000      -0.049813       0.031237      -0.146738       0.175408      -0.534013      -0.260330       0.055222       0.205109             23.992186      19.196864       3.907268      -4.027090      14.795571       8.771907      37.984124           2.792117
            4              H       4.177314       7.592616       2.026063       0.141120       0.897381 0.65547844E+01  0.62059934E+02                                 1.613580                            1.558542      -1.136108       2.356104                    0.996844       3.514929      10.101734       0.465525       1.389664      -0.685106       0.005511       0.033664      -0.012417       0.036301       0.003713      -0.001918      -0.008849      -0.009501       0.025824      -0.010425      -0.004400       0.014825              1.623955       1.354458       0.005187      -0.009993       2.076477      -0.089536       1.440929           0.000006
            5              H       3.935043       3.730225       1.014356       0.137896       0.931967 0.71080498E+01  0.68784235E+02                                 1.658941                            1.625705      -1.284189       2.275565                    0.996067       3.685615      10.764106       0.453945       1.394326      -0.683449      -0.001441      -0.029856      -0.023066       0.037756      -0.004540      -0.005520       0.008956      -0.018223      -0.006448      -0.011386      -0.005286       0.016672              1.655342       1.426922       0.071218       0.056468       1.721046       0.219405       1.818057          -0.000004
            6              H       4.075931       4.777377       4.874470       0.123683       1.132254 0.89987423E+01  0.91688023E+02                                 1.849043                            1.800766      -1.273094       2.285904                    0.994381       3.698734      10.819668       0.444847       1.351339      -0.693940       0.006223      -0.014248       0.038603       0.041617       0.003696       0.005811      -0.005610      -0.009435       0.050383      -0.016066      -0.002881       0.018947              1.852118       1.548788      -0.025772      -0.004399       1.659919      -0.103573       2.347647          -0.000283
            7              H       6.294230      10.403853      11.267825       0.123464       0.906726 0.67211932E+01  0.63308916E+02                                 1.560375                            1.530494      -0.779934       2.519084                    0.999446       3.320217       9.169354       0.497553       1.306918      -0.703687       0.006618       0.026100       0.027181       0.038260       0.003339       0.005349       0.006391      -0.019383       0.028078      -0.015717       0.000444       0.015273              1.551493       1.343015       0.030150       0.058631       1.631548       0.230530       1.679916           0.000002
            8              H       6.015978      11.173658       9.135824       0.089306       1.108384 0.78310756E+01  0.77036825E+02                                 1.813970                            1.668079      -0.997631       2.396771                    0.997132       3.700005      10.621880       0.467290       1.332426      -0.696652       0.004432       0.042468      -0.011978       0.044347      -0.003293       0.002775      -0.005102      -0.021682       0.023918      -0.015496       0.002300       0.013196              1.874179       1.448952       0.055176      -0.003882       2.709440      -0.161070       1.464145           0.000004
            9              H       5.646455       7.581189       7.748037       0.091640       1.055369 0.73374179E+01  0.70055845E+02                                 1.675964                            1.555213      -0.737734       2.522734                    0.999730       3.343794       9.046028       0.518964       1.236141      -0.719558      -0.005302      -0.028047      -0.036073       0.046000       0.001898       0.001421       0.004143      -0.027835       0.026522      -0.018515       0.005016       0.013499              1.736244       1.385242       0.073922       0.169244       1.618274       0.519407       2.205216          -0.000028
           10              H       5.901824       6.696390       9.835015       0.126504       0.939305 0.71015833E+01  0.67993851E+02                                 1.609940                            1.581960      -0.915234       2.450577                    0.999057       3.436130       9.648154       0.484088       1.321501      -0.699932       0.001101      -0.038861       0.000210       0.038878      -0.000458       0.003785       0.007473      -0.028042      -0.011809      -0.013930      -0.004570       0.018500              1.591227       1.363512      -0.005780       0.005277       1.993357      -0.088642       1.416812          -0.000002
           11              H       9.706454      10.536037       3.727692       0.128888       1.100221 0.83168795E+01  0.82390253E+02                                 1.753365                            1.682537      -1.249744       2.297907                    0.995322       3.502191       9.827378       0.484385       1.276439      -0.709860      -0.000445       0.012753       0.037943       0.040032      -0.000321      -0.000341       0.009269       0.001954       0.032401      -0.010429      -0.004429       0.014858              1.758977       1.599757      -0.021479      -0.005393       1.630448       0.302266       2.046727          -0.000005
           12              H       1.584097       9.144823       0.540284       0.135384       0.953020 0.72525014E+01  0.70484242E+02                                 1.683645                            1.642491      -1.309449       2.273953                    0.995083       3.648345      10.652613       0.451806       1.394921      -0.683878       0.034142      -0.008350      -0.017107       0.039090      -0.005214      -0.008837       0.001846       0.020904       0.019279      -0.014897      -0.001634       0.016530              1.687632       1.966358      -0.107801      -0.208650       1.536182       0.137841       1.560356          -0.000001
           13              H       7.713934       9.291390       0.480693       0.147243       0.919649 0.66622574E+01  0.63374721E+02                                 1.650325                            1.580272      -1.150269       2.364856                    0.996199       3.459144       9.985515       0.458076       1.405639      -0.682717      -0.034180      -0.005316      -0.019826       0.039870       0.002739       0.008806       0.003067       0.013881       0.008576      -0.009181      -0.004658       0.013839              1.670347       2.004578       0.094099       0.221075       1.455262       0.119318       1.551199          -0.000000
           14              H       2.645915      10.675766       9.480122       0.134441       0.924241 0.67165504E+01  0.63848875E+02                                 1.636455                            1.571482      -1.025211       2.410008                    0.997164       3.474768       9.939525       0.467299       1.378809      -0.687863       0.003516       0.036834      -0.003960       0.037213       0.005156       0.000753      -0.001732      -0.023212       0.019716      -0.016039       0.005945       0.010095              1.651167       1.346344       0.037192      -0.007534       2.206746       0.041272       1.400411           0.000171
           15              H       2.364797       9.462063       7.565294       0.096239       1.114788 0.80957916E+01  0.79741273E+02                                 1.783225                            1.670408      -0.827445       2.486450                    0.998980       3.498703       9.821453       0.481133       1.292459      -0.706944      -0.000418       0.029870      -0.038733       0.048914       0.000285       0.004177      -0.008850      -0.033250       0.018498      -0.020454       0.000900       0.019554              1.832101       1.407122      -0.013161       0.031279       1.610466      -0.352858       2.478713           0.000071
           16              H       2.346364       6.139694       9.574142       0.091739       1.022501 0.75664521E+01  0.73743294E+02                                 1.714587                            1.638579      -0.974094       2.413747                    0.997180       3.623645      10.329857       0.472283       1.330680      -0.697385      -0.000401      -0.046304       0.007161       0.046856       0.003139       0.000673      -0.001406      -0.022907       0.008522      -0.013341       0.002668       0.010673              1.724493       1.394228       0.082728       0.029241       2.347067      -0.020183       1.432184           0.000055
           17              H       2.731447       7.253294      11.531346       0.141413       0.849531 0.61836352E+01  0.58196126E+02                                 1.600996                            1.549110      -1.301519       2.277736                    0.994638       3.682181      10.850603       0.447202       1.455297      -0.671461       0.004452      -0.017311       0.029344       0.034359      -0.003386       0.000603       0.000169      -0.014038       0.008959      -0.009318       0.003018       0.006300              1.608001       1.319066      -0.035209       0.097500       1.551632      -0.356283       1.953305           0.000142
           18              H       6.899480       9.342184      13.006532       0.308771       0.520743 0.33631086E+01  0.27093148E+02                                 1.163187                            1.151428      -1.056370       2.501195                    0.999882       2.490523       6.718638       0.514309       1.478304      -0.671002       0.012800       0.035351      -0.002237       0.037663       0.014070       0.003605      -0.000093      -0.027015       0.003260      -0.020568       0.001507       0.019060              1.162330       1.080589       0.084742      -0.018621       1.249326      -0.107760       1.157075           0.000003
           19              H      11.842966      11.220090      11.662444       0.305732       0.500779 0.31612470E+01  0.25597195E+02                                 1.212085                            1.177102      -1.230330       2.395328                    0.999017       2.888728       8.355916       0.460226       1.643618      -0.640146      -0.015928       0.015259      -0.016465       0.027525      -0.012413      -0.000197       0.003595      -0.014265       0.025550      -0.018674       0.006052       0.012622              1.221952       1.218650      -0.103386       0.201153       1.155878      -0.076156       1.291329           0.000013
           20              H       9.291124       5.611455      11.216181       0.141120       0.897381 0.65547844E+01  0.62059934E+02                                 1.613580                            1.558542      -1.136108       2.356104                    0.996844       3.514929      10.101734       0.465525       1.389664      -0.685106      -0.005511      -0.033664       0.012417       0.036301       0.003713      -0.001918      -0.008849      -0.009501       0.025824      -0.010425      -0.004400       0.014825              1.623955       1.354458       0.005187      -0.009993       2.076477      -0.089536       1.440929           0.000006
           21              H       9.533395       9.473846      12.227888       0.137897       0.931967 0.71080501E+01  0.68784241E+02                                 1.658941                            1.625705      -1.284190       2.275565                    0.996067       3.685615      10.764107       0.453945       1.394326      -0.683449       0.001441       0.029856       0.023066       0.037756      -0.004540      -0.005520       0.008956      -0.018223      -0.006448      -0.011386      -0.005286       0.016672              1.655342       1.426922       0.071218       0.056468       1.721046       0.219405       1.818057          -0.000004
           22              H       9.392507       8.426694       8.367774       0.123683       1.132254 0.89987460E+01  0.91688081E+02                                 1.849045                            1.800768      -1.273097       2.285903                    0.994381       3.698735      10.819676       0.444847       1.351340      -0.693940      -0.006223       0.014248      -0.038604       0.041617       0.003696       0.005812      -0.005610      -0.009435       0.050383      -0.016066      -0.002881       0.018947              1.852119       1.548788      -0.025772      -0.004399       1.659920      -0.103573       2.347649          -0.000283
           23              H       7.174208       2.800218       1.974419       0.123464       0.906726 0.67211902E+01  0.63308877E+02                                 1.560375                            1.530494      -0.779933       2.519084                    0.999446       3.320216       9.169349       0.497553       1.306918      -0.703687      -0.006618      -0.026100      -0.027181       0.038260       0.003339       0.005349       0.006391      -0.019383       0.028078      -0.015717       0.000444       0.015273              1.551492       1.343014       0.030150       0.058630       1.631547       0.230530       1.679915           0.000002
           24              H       7.452460       2.030413       4.106420       0.089306       1.108384 0.78310736E+01  0.77036806E+02                                 1.813970                            1.668079      -0.997631       2.396771                    0.997132       3.700005      10.621883       0.467289       1.332427      -0.696652      -0.004432      -0.042468       0.011978       0.044347      -0.003293       0.002775      -0.005102      -0.021682       0.023918      -0.015496       0.002300       0.013196              1.874180       1.448953       0.055176      -0.003882       2.709441      -0.161070       1.464145           0.000004
           25              H       7.821983       5.622882       5.494207       0.091640       1.055370 0.73374242E+01  0.70055914E+02                                 1.675964                            1.555213      -0.737734       2.522733                    0.999730       3.343796       9.046032       0.518964       1.236140      -0.719559       0.005302       0.028047       0.036073       0.046000       0.001898       0.001421       0.004143      -0.027835       0.026522      -0.018515       0.005016       0.013499              1.736244       1.385242       0.073922       0.169244       1.618274       0.519407       2.205216          -0.000028
           26              H       7.566614       6.507681       3.407229       0.126504       0.939305 0.71015816E+01  0.67993833E+02                                 1.609940                            1.581960      -0.915234       2.450578                    0.999057       3.436130       9.648155       0.484088       1.321501      -0.699932      -0.001101       0.038861      -0.000210       0.038878      -0.000458       0.003785       0.007473      -0.028042      -0.011810      -0.013930      -0.004570       0.018500              1.591227       1.363512      -0.005780       0.005277       1.993357      -0.088642       1.416812          -0.000002
           27              H       3.761984       2.668034       9.514552       0.128888       1.100222 0.83168900E+01  0.82390374E+02                                 1.753365                            1.682537      -1.249746       2.297906                    0.995322       3.502193       9.827381       0.484385       1.276438      -0.709861       0.000445      -0.012753      -0.037943       0.040032      -0.000321      -0.000341       0.009269       0.001954       0.032401      -0.010429      -0.004429       0.014858              1.758978       1.599757      -0.021479      -0.005393       1.630448       0.302266       2.046727          -0.000005
           28              H      11.884341       4.059248      12.701960       0.135384       0.953019 0.72524969E+01  0.70484192E+02                                 1.683645                            1.642491      -1.309449       2.273953                    0.995083       3.648344      10.652612       0.451806       1.394921      -0.683878      -0.034142       0.008350       0.017107       0.039090      -0.005214      -0.008837       0.001846       0.020904       0.019279      -0.014897      -0.001634       0.016530              1.687632       1.966358      -0.107801      -0.208650       1.536182       0.137841       1.560356          -0.000001
           29              H       5.754504       3.912681      12.761551       0.147243       0.919649 0.66622540E+01  0.63374680E+02                                 1.650325                            1.580272      -1.150268       2.364856                    0.996199       3.459143       9.985511       0.458076       1.405639      -0.682717       0.034180       0.005316       0.019826       0.039870       0.002739       0.008806       0.003067       0.013881       0.008576      -0.009181      -0.004658       0.013839              1.670346       2.004577       0.094099       0.221075       1.455262       0.119318       1.551199          -0.000000
           30              H      10.822523       2.528305       3.762122       0.134441       0.924242 0.67165594E+01  0.63848975E+02                                 1.636455                            1.571483      -1.025211       2.410008                    0.997164       3.474770       9.939528       0.467300       1.378807      -0.687863      -0.003516      -0.036834       0.003960       0.037213       0.005156       0.000753      -0.001732      -0.023213       0.019716      -0.016039       0.005945       0.010095              1.651167       1.346344       0.037192      -0.007534       2.206746       0.041272       1.400411           0.000171
           31              H      11.103641       3.742008       5.676950       0.096239       1.114788 0.80957878E+01  0.79741225E+02                                 1.783225                            1.670407      -0.827444       2.486451                    0.998980       3.498702       9.821449       0.481133       1.292459      -0.706944       0.000418      -0.029870       0.038733       0.048914       0.000285       0.004177      -0.008850      -0.033250       0.018498      -0.020454       0.000900       0.019554              1.832100       1.407122      -0.013161       0.031279       1.610466      -0.352858       2.478712           0.000071
           32              H      11.122074       7.064377       3.668102       0.091739       1.022501 0.75664552E+01  0.73743331E+02                                 1.714587                            1.638579      -0.974095       2.413746                    0.997180       3.623646      10.329860       0.472283       1.330680      -0.697385       0.000401       0.046304      -0.007161       0.046856       0.003139       0.000673      -0.001406      -0.022907       0.008522      -0.013341       0.002668       0.010673              1.724493       1.394228       0.082728       0.029241       2.347067      -0.020183       1.432184           0.000056
           33              H      10.736991       5.950777       1.710898       0.141413       0.849531 0.61836334E+01  0.58196108E+02                                 1.600996                            1.549110      -1.301520       2.277736                    0.994638       3.682181      10.850605       0.447202       1.455298      -0.671461      -0.004452       0.017311      -0.029344       0.034359      -0.003386       0.000603       0.000169      -0.014038       0.008959      -0.009318       0.003018       0.006300              1.608001       1.319066      -0.035209       0.097500       1.551633      -0.356283       1.953305           0.000142
           34              H       6.568958       3.861887       0.235712       0.308771       0.520743 0.33631057E+01  0.27093121E+02                                 1.163187                            1.151427      -1.056371       2.501195                    0.999882       2.490522       6.718635       0.514309       1.478304      -0.671002      -0.012800      -0.035351       0.002237       0.037663       0.014070       0.003605      -0.000093      -0.027015       0.003260      -0.020568       0.001507       0.019060              1.162330       1.080589       0.084742      -0.018621       1.249326      -0.107760       1.157075           0.000003
           35              H       1.625472       1.983981       1.579800       0.305732       0.500779 0.31612442E+01  0.25597167E+02                                 1.212085                            1.177102      -1.230330       2.395328                    0.999017       2.888727       8.355914       0.460226       1.643619      -0.640145       0.015928      -0.015259       0.016465       0.027525      -0.012413      -0.000197       0.003595      -0.014265       0.025549      -0.018674       0.006052       0.012622              1.221952       1.218650      -0.103386       0.201153       1.155878      -0.076156       1.291329           0.000013
           36              C       4.107717       6.352028       3.617781      -0.024067      34.626318 0.46137005E+03  0.10974479E+05                                 9.273627                            7.184758      -0.122873       1.965247                    0.999066      27.762400      79.458143       0.613713       0.419572      -1.065552       0.017493      -0.027609      -0.051965       0.061389       0.017069       0.001152      -0.017396       0.000797      -0.012628      -0.024864       0.000387       0.024477             10.715478       5.302483      -0.142305      -0.582092      13.109116       3.277740      13.734833           0.002026
           37              C       4.109451       6.697798       2.269721      -0.203324      32.546048 0.47919049E+03  0.11595770E+05                                 8.987627                            7.423076      -0.091623       1.947831                    0.997730      30.481135      90.231482       0.586981       0.431212      -1.050174       0.009297       0.005279       0.030360       0.032188      -0.004225       0.002014      -0.042161       0.045096      -0.073434      -0.060161       0.023540       0.036621              9.773783       5.291059       0.103375      -0.045655       9.925366       1.886761      14.104923           0.000603
           38              C       4.011555       5.731723       1.291119       0.282347      28.080326 0.34583873E+03  0.77178736E+04                                 8.350481                            6.431698      -0.132462       1.994454                    0.999214      24.693131      70.324637       0.611890       0.448548      -1.039299      -0.016952       0.020676      -0.077900       0.082361       0.014244       0.015136      -0.018507      -0.047846       0.140989      -0.055184       0.000772       0.054412              9.504933       4.883391      -0.043332       0.468404       8.702101      -0.611248      14.929307           0.000298
           39              C       3.981878       4.393643       1.664550      -0.219714      32.317571 0.51342028E+03  0.12683588E+05                                 9.023162                            7.738730      -0.361334       1.845826                    0.998203      31.848652      96.330192       0.566812       0.437419      -1.042853      -0.009867      -0.015406       0.019663       0.026858      -0.014316       0.005277       0.019919       0.050960      -0.026477      -0.038922       0.005283       0.033639              9.615150       5.641555       0.306727       0.074380      10.865902      -2.686920      12.337992           0.001510
           40              C       4.021889       4.051441       2.996720      -0.002106      33.310724 0.44387545E+03  0.10499236E+05                                 9.186534                            7.183747      -0.274934       1.922128                    0.998447      27.733357      80.206740       0.593933       0.435986      -1.051112       0.010733       0.042237      -0.010908       0.044924      -0.002326       0.019105       0.009381       0.013027       0.059909      -0.022608      -0.009106       0.031714             10.452338       5.420743       0.250291       0.055623      15.279063      -0.673228      10.657206          -0.000574
           41              C       4.069844       5.020157       3.977970      -0.149192      30.785234 0.47528978E+03  0.11562341E+05                                 8.826010                            7.512286      -0.448259       1.823868                    0.998042      31.403838      95.467564       0.565460       0.445263      -1.034180       0.017497      -0.004822      -0.017341       0.025101      -0.004646       0.019238      -0.025359       0.062436       0.024190      -0.047155       0.003819       0.043336              9.447387       5.499097      -0.114225      -0.159229      12.945700       1.931568       9.897364           0.000734
           42              C       3.964956       2.605716       3.347639       0.586480      21.551029 0.25524399E+03  0.53375754E+04                                 7.229343                            5.715244      -0.138279       2.004374                    0.999441      22.999543      65.709606       0.610341       0.479894      -1.010793       0.010746      -0.042349       0.006915       0.044235      -0.018364      -0.035769       0.031677       0.155309       0.038342      -0.093847       0.000368       0.093479              8.146555       5.100755       0.566457       1.327994      12.490421      -1.255462       6.848490          -0.000018
           43              C       4.061759       7.390151       4.683782       0.666945      22.787978 0.22908837E+03  0.46728043E+04                                 7.566591                            5.489992      -0.257617       1.993472                    0.998793      21.713674      61.695685       0.608639       0.493369      -1.001686       0.025944       0.055833       0.064898       0.089455      -0.051364       0.069180      -0.042245       0.110659      -0.051645      -0.076774      -0.051456       0.128230              8.898610       5.897880       1.648760      -2.252122       9.938338       1.610342      10.859611           0.003501
           44              C       6.179889       7.805589      12.157704       0.499305      22.895396 0.28025262E+03  0.59703701E+04                                 7.456999                            5.945063      -0.249775       1.969605                    0.999013      23.187889      65.824921       0.607939       0.472928      -1.019379      -0.009870      -0.021145       0.064376       0.068475      -0.022145      -0.008589       0.018741       0.051872       0.009230      -0.040844       0.001875       0.038969              8.234545       5.301610       0.880645       1.465629       7.272059      -0.992656      12.129965           0.000012
           45              C       6.105316       8.442059      10.806995       0.002134      31.626244 0.45877355E+03  0.10932617E+05                                 8.878599                            7.304013      -0.420872       1.868364                    0.998255      28.036012      81.166960       0.589419       0.436070      -1.051921      -0.010020       0.012627      -0.047256       0.049930       0.006597      -0.006076       0.003375       0.009078      -0.049683      -0.018752       0.002000       0.016752              9.746548       5.550798      -0.098694       0.925675       9.507248      -2.159343      14.181599           0.000019
           46              C       6.153347       9.805059      10.569959      -0.180076      28.668669 0.47075710E+03  0.11341297E+05                                 8.229906                            7.364248      -0.000328       1.972873                    0.998648      30.331972      89.592597       0.588504       0.432007      -1.049685       0.004328      -0.004871      -0.010242       0.012139       0.013898      -0.005083       0.035796       0.003690      -0.021202      -0.042351       0.007177       0.035174              8.442111       5.417930       0.007579       0.546799       9.905949      -1.758512      10.002454           0.000138
           47              C       5.989788      10.255543       9.281489       0.085106      24.530576 0.34847740E+03  0.78289353E+04                                 7.578395                            6.436757      -0.105158       1.984791                    0.998180      26.841720      77.908358       0.611487       0.445852      -1.035896       0.019567      -0.035092      -0.015263       0.042980      -0.005520      -0.022670      -0.014574       0.031606      -0.175832      -0.066320       0.016303       0.050017              7.935083       4.774122       0.443188       0.763155      10.029424      -0.203993       9.001702           0.000046
           48              C       5.771753       8.157970       8.467091       0.079231      23.603929 0.33955650E+03  0.75411882E+04                                 7.274882                            6.270154       0.140062       2.062662                    0.999170      26.290607      74.634199       0.635189       0.434186      -1.048044       0.008321       0.027022       0.006102       0.028925       0.009901      -0.013257       0.042353       0.069448      -0.059350      -0.067115       0.019828       0.047287              7.625131       4.670585       0.150570       1.141665       7.734798       0.479593      10.470009           0.000070
           49              C       5.923211       7.619233       9.721131      -0.157471      28.064419 0.45606339E+03  0.10906989E+05                                 8.133376                            7.248559      -0.061946       1.953565                    0.999330      30.050427      88.606948       0.592812       0.432025      -1.049053       0.005571       0.015119       0.004130       0.016634       0.000685      -0.007003       0.014859      -0.009530      -0.105090      -0.039581       0.013598       0.025983              8.403038       5.361411      -0.110822       1.164005       7.902475      -0.140882      11.945227           0.000056
           50              C       8.515562       9.959699       2.226021      -0.001099      36.070897 0.42380813E+03  0.98260317E+04                                 9.424695                            6.829362       0.098462       2.045769                    0.999322      26.618596      74.144519       0.640140       0.412688      -1.074673       0.031307      -0.020708      -0.019208       0.042165       0.002484       0.012237       0.003599      -0.008664       0.058924      -0.018245      -0.005953       0.024199             11.241935      17.382775      -1.349304      -2.304278       6.715455       2.772893       9.627576           0.000017
           51              C       9.703030      10.187641       2.865622      -0.140271      32.702505 0.44417423E+03  0.10543849E+05                                 8.956800                            7.111166      -0.013992       1.962391                    0.999523      30.034510      87.988436       0.604367       0.426933      -1.053055       0.003903      -0.013237      -0.014917       0.020321       0.002657      -0.006048      -0.006381      -0.063164       0.051888      -0.040921       0.013373       0.027548              9.930194      15.559374      -0.307486      -0.193180       6.205851       1.760340       8.025357           0.000082
           52              C      10.907016       9.897632       2.228670      -0.018455      35.774217 0.44776979E+03  0.10549818E+05                                 9.410674                            7.056938       0.057273       2.025959                    0.999455      27.308268      77.264057       0.623314       0.417070      -1.069349      -0.037538      -0.007870      -0.023137       0.044792      -0.004510      -0.012645       0.009554       0.004272       0.050203      -0.013640      -0.011796       0.025436             10.888020      16.204871       0.808289       1.866322       6.666793       2.476738       9.792397          -0.000021
           53              C       0.780235       9.347105       0.962711      -0.190435      32.839112 0.48808410E+03  0.11873956E+05                                 9.022584                            7.478662      -0.106697       1.930437                    0.999392      30.925433      92.006588       0.585897       0.429719      -1.050328       0.016719       0.003932       0.028666       0.033418      -0.005777      -0.030356      -0.027500      -0.040944      -0.035600      -0.050893       0.008322       0.042571              9.694497      10.945616       1.295940       2.023518       7.405655       3.324791      10.732220           0.000091
           54              C       9.701536       9.093874       0.320462       0.263081      29.446624 0.35282062E+03  0.79116663E+04                                 8.612556                            6.502147      -0.142893       1.989801                    0.999122      24.882679      70.992384       0.607857       0.449356      -1.039023      -0.002494      -0.052485      -0.074178       0.090902      -0.008427       0.011055       0.040148       0.002303       0.138269      -0.048192      -0.016619       0.064811              9.828119      10.536677      -0.184150      -0.430460       7.723467       4.371566      11.224214           0.000069
           55              C       8.518087       9.424098       0.929606      -0.159296      33.321771 0.46130128E+03  0.11052334E+05                                 9.138060                            7.292502      -0.133389       1.941884                    0.998111      29.756835      87.524213       0.591340       0.432314      -1.049966      -0.023796       0.009043       0.028150       0.037953       0.010810       0.028329      -0.029542      -0.061519      -0.012379      -0.054992       0.005521       0.049471             10.047399      12.082714      -1.328814      -2.381722       7.342927       3.435143      10.716555           0.000053
           56              C       7.187924      10.246805       2.847082       0.584610      22.715328 0.25613518E+03  0.53308796E+04                                 7.410561                            5.667858       0.059729       2.074575                    0.999692      22.458617      62.849522       0.625715       0.470327      -1.021612      -0.036704       0.003414       0.017712       0.040897       0.027819       0.030319      -0.018096      -0.185782      -0.075013      -0.099016      -0.011852       0.110868              8.603980      13.311227      -1.536385      -2.143184       5.030364       1.057387       7.470349           0.000008
           57              C       2.107953      10.131230       2.881512       0.574059      22.006572 0.26642404E+03  0.56184846E+04                                 7.301800                            5.821875      -0.036985       2.034463                    0.999651      23.110074      65.808564       0.608803       0.477072      -1.014612       0.039877       0.005516       0.025115       0.047449      -0.015253      -0.037014      -0.036279      -0.166481      -0.032285      -0.098813      -0.001697       0.100511              8.163248      11.774085       0.915346       2.034809       5.189387       1.139720       7.526272          -0.000033
           58              C       2.959708       9.799542      12.021309       0.485469      23.390034 0.27381228E+03  0.57903755E+04                                 7.533363                            5.859659       0.022752       2.072248                    0.999273      22.758052      64.042024       0.615927       0.470244      -1.022414       0.001291       0.018807       0.060384       0.063258       0.044317      -0.041772      -0.019882      -0.023018      -0.038471      -0.055564      -0.017434       0.072998              8.498869       6.904028      -2.478598       0.978567       9.103743       2.996466       9.488836          -0.000020
           59              C       2.705127       9.095218      10.722245       0.047962      29.659990 0.43067959E+03  0.10113095E+05                                 8.574205                            7.120090      -0.273503       1.931778                    0.998546      27.027757      77.946067       0.590920       0.441416      -1.047599       0.003171      -0.023334      -0.029300       0.037590      -0.015971      -0.006306      -0.011357       0.049264      -0.062074      -0.032617      -0.007223       0.039840              9.430919       5.175125       0.506582       1.185516      10.139988       2.455016      12.977645           0.000126
           60              C       2.593945       9.748001       9.519849      -0.159540      29.087395 0.44711649E+03  0.10647483E+05                                 8.385498                            7.203959      -0.110702       1.954590                    0.997076      29.603251      87.297597       0.590917       0.435264      -1.046379       0.005912      -0.008915      -0.004842       0.011742      -0.006250      -0.006442      -0.015955       0.005603      -0.069095      -0.031203       0.012348       0.018855              8.948539       5.217485       0.330191       0.856506       9.535560       1.518221      12.092572           0.002018
           61              C       2.407706       9.010997       8.378368       0.104508      24.392180 0.34230167E+03  0.76577664E+04                                 7.586342                            6.390677      -0.064436       1.999195                    0.998768      26.579906      77.047272       0.611923       0.447421      -1.034733       0.007600      -0.040667       0.025566       0.048633      -0.017610      -0.004531      -0.033777       0.025497      -0.073643      -0.050958       0.013712       0.037246              8.161873       4.621595       0.661735       0.597804       8.657436       1.424395      11.206589          -0.000434
           62              C       2.410906       7.066532       9.552955       0.085542      23.850387 0.34695254E+03  0.77701790E+04                                 7.380130                            6.365044       0.053350       2.031544                    0.999545      26.649356      76.712563       0.624570       0.437889      -1.042711       0.007021       0.039472      -0.025949       0.047756      -0.015803      -0.016226      -0.022981       0.009822      -0.099371      -0.049201       0.016083       0.033118              7.840448       4.702606       0.622657       1.083716       8.377579       0.686890      10.441159           0.000517
           63              C       2.632628       7.725002      10.736811      -0.124533      27.779554 0.44540447E+03  0.10621658E+05                                 8.232538                            7.271346      -0.324594       1.893759                    0.996474      29.403921      87.444373       0.576982       0.445150      -1.038060      -0.000250       0.006519      -0.007215       0.009727      -0.009133      -0.015902      -0.006933       0.046509      -0.058884      -0.029490      -0.008958       0.038448              8.636413       5.234709       0.580993       1.231667       9.918302       1.276148      10.756230           0.001297
           64              C       9.360721       6.852043       9.624463      -0.024067      34.626320 0.46137003E+03  0.10974479E+05                                 9.273629                            7.184758      -0.122873       1.965247                    0.999066      27.762400      79.458150       0.613713       0.419572      -1.065552      -0.017493       0.027609       0.051965       0.061389       0.017069       0.001152      -0.017396       0.000797      -0.012628      -0.024864       0.000387       0.024477             10.715480       5.302484      -0.142305      -0.582093      13.109118       3.277741      13.734838           0.002026
           65              C       9.358987       6.506273      10.972523      -0.203324      32.546044 0.47919039E+03  0.11595767E+05                                 8.987625                            7.423074      -0.091621       1.947832                    0.997730      30.481131      90.231461       0.586981       0.431212      -1.050174      -0.009297      -0.005279      -0.030360       0.032188      -0.004225       0.002013      -0.042161       0.045096      -0.073434      -0.060161       0.023540       0.036621              9.773781       5.291059       0.103375      -0.045655       9.925364       1.886761      14.104921           0.000603
           66              C       9.456883       7.472348      11.951125       0.282346      28.080321 0.34583865E+03  0.77178714E+04                                 8.350481                            6.431698      -0.132461       1.994454                    0.999214      24.693128      70.324626       0.611890       0.448548      -1.039299       0.016952      -0.020676       0.077900       0.082361       0.014244       0.015136      -0.018507      -0.047846       0.140989      -0.055184       0.000771       0.054412              9.504932       4.883391      -0.043332       0.468404       8.702100      -0.611248      14.929306           0.000298
           67              C       9.486560       8.810428      11.577694      -0.219714      32.317570 0.51342025E+03  0.12683587E+05                                 9.023162                            7.738730      -0.361334       1.845826                    0.998203      31.848651      96.330190       0.566812       0.437419      -1.042853       0.009868       0.015406      -0.019663       0.026858      -0.014316       0.005277       0.019919       0.050960      -0.026477      -0.038922       0.005283       0.033639              9.615150       5.641555       0.306727       0.074380      10.865902      -2.686920      12.337993           0.001510
           68              C       9.446549       9.152630      10.245524      -0.002106      33.310731 0.44387557E+03  0.10499239E+05                                 9.186535                            7.183747      -0.274934       1.922128                    0.998447      27.733360      80.206745       0.593933       0.435986      -1.051112      -0.010733      -0.042237       0.010907       0.044924      -0.002326       0.019105       0.009381       0.013027       0.059909      -0.022608      -0.009106       0.031714             10.452338       5.420743       0.250291       0.055623      15.279064      -0.673227      10.657207          -0.000573
           69              C       9.398594       8.183914       9.264274      -0.149192      30.785237 0.47528984E+03  0.11562343E+05                                 8.826011                            7.512286      -0.448258       1.823868                    0.998042      31.403842      95.467583       0.565460       0.445263      -1.034180      -0.017497       0.004822       0.017341       0.025101      -0.004646       0.019238      -0.025358       0.062436       0.024190      -0.047155       0.003819       0.043336              9.447388       5.499097      -0.114225      -0.159229      12.945701       1.931569       9.897366           0.000734
           70              C       9.503482      10.598355       9.894605       0.586480      21.551026 0.25524394E+03  0.53375740E+04                                 7.229343                            5.715243      -0.138280       2.004374                    0.999441      22.999540      65.709596       0.610341       0.479894      -1.010793      -0.010746       0.042349      -0.006915       0.044235      -0.018364      -0.035769       0.031677       0.155310       0.038342      -0.093847       0.000368       0.093479              8.146555       5.100755       0.566457       1.327994      12.490420      -1.255462       6.848489          -0.000018
           71              C       9.406679       5.813920       8.558462       0.666945      22.787967 0.22908823E+03  0.46728008E+04                                 7.566589                            5.489991      -0.257616       1.993473                    0.998793      21.713669      61.695670       0.608639       0.493369      -1.001686      -0.025944      -0.055833      -0.064898       0.089455      -0.051364       0.069180      -0.042245       0.110659      -0.051645      -0.076774      -0.051456       0.128230              8.898607       5.897878       1.648759      -2.252122       9.938336       1.610342      10.859608           0.003501
           72              C       7.288549       5.398482       1.084540       0.499305      22.895392 0.28025255E+03  0.59703684E+04                                 7.456998                            5.945063      -0.249776       1.969605                    0.999013      23.187886      65.824910       0.607939       0.472928      -1.019379       0.009870       0.021145      -0.064376       0.068475      -0.022145      -0.008589       0.018741       0.051872       0.009230      -0.040844       0.001875       0.038969              8.234544       5.301610       0.880645       1.465629       7.272058      -0.992656      12.129964           0.000012
           73              C       7.363122       4.762012       2.435249       0.002133      31.626250 0.45877362E+03  0.10932619E+05                                 8.878599                            7.304013      -0.420872       1.868364                    0.998255      28.036015      81.166966       0.589419       0.436070      -1.051921       0.010020      -0.012627       0.047256       0.049930       0.006597      -0.006076       0.003375       0.009077      -0.049683      -0.018752       0.002000       0.016752              9.746549       5.550799      -0.098694       0.925675       9.507248      -2.159343      14.181600           0.000019
           74              C       7.315091       3.399012       2.672285      -0.180077      28.668669 0.47075711E+03  0.11341297E+05                                 8.229906                            7.364248      -0.000328       1.972873                    0.998648      30.331973      89.592600       0.588504       0.432007      -1.049685      -0.004328       0.004871       0.010242       0.012139       0.013897      -0.005083       0.035796       0.003689      -0.021202      -0.042351       0.007177       0.035174              8.442111       5.417930       0.007579       0.546799       9.905950      -1.758513      10.002454           0.000138
           75              C       7.478650       2.948528       3.960755       0.085106      24.530591 0.34847770E+03  0.78289439E+04                                 7.578399                            6.436761      -0.105159       1.984791                    0.998180      26.841732      77.908409       0.611487       0.445852      -1.035896      -0.019567       0.035092       0.015263       0.042980      -0.005520      -0.022671      -0.014574       0.031606      -0.175832      -0.066320       0.016303       0.050017              7.935087       4.774125       0.443188       0.763156      10.029430      -0.203993       9.001707           0.000046
           76              C       7.696685       5.046101       4.775153       0.079231      23.603947 0.33955681E+03  0.75411973E+04                                 7.274887                            6.270158       0.140062       2.062662                    0.999170      26.290621      74.634260       0.635188       0.434186      -1.048044      -0.008321      -0.027022      -0.006102       0.028925       0.009902      -0.013257       0.042353       0.069448      -0.059350      -0.067115       0.019828       0.047288              7.625136       4.670588       0.150570       1.141666       7.734803       0.479593      10.470016           0.000070
           77              C       7.545227       5.584838       3.521113      -0.157472      28.064429 0.45606360E+03  0.10906996E+05                                 8.133377                            7.248560      -0.061945       1.953565                    0.999330      30.050436      88.606982       0.592812       0.432025      -1.049053      -0.005571      -0.015119      -0.004130       0.016634       0.000685      -0.007003       0.014859      -0.009530      -0.105091      -0.039581       0.013598       0.025983              8.403039       5.361412      -0.110822       1.164005       7.902476      -0.140882      11.945230           0.000056
           78              C       4.952876       3.244372      11.016223      -0.001099      36.070904 0.42380821E+03  0.98260341E+04                                 9.424696                            6.829362       0.098461       2.045768                    0.999322      26.618599      74.144529       0.640140       0.412688      -1.074673      -0.031307       0.020708       0.019208       0.042165       0.002484       0.012237       0.003599      -0.008664       0.058924      -0.018245      -0.005953       0.024199             11.241937      17.382777      -1.349304      -2.304279       6.715456       2.772893       9.627577           0.000017
           79              C       3.765408       3.016430      10.376622      -0.140271      32.702503 0.44417418E+03  0.10543848E+05                                 8.956800                            7.111165      -0.013992       1.962391                    0.999523      30.034510      87.988434       0.604367       0.426933      -1.053055      -0.003903       0.013237       0.014917       0.020321       0.002657      -0.006048      -0.006381      -0.063164       0.051888      -0.040921       0.013373       0.027548              9.930194      15.559374      -0.307486      -0.193180       6.205851       1.760340       8.025357           0.000082
           80              C       2.561422       3.306439      11.013574      -0.018454      35.774212 0.44776973E+03  0.10549815E+05                                 9.410672                            7.056937       0.057273       2.025959                    0.999455      27.308265      77.264042       0.623314       0.417070      -1.069349       0.037538       0.007870       0.023137       0.044792      -0.004510      -0.012645       0.009554       0.004272       0.050203      -0.013640      -0.011796       0.025436             10.888019      16.204869       0.808289       1.866321       6.666791       2.476738       9.792396          -0.000021
           81              C       2.566203       3.856966      12.279533      -0.190435      32.839115 0.48808417E+03  0.11873957E+05                                 9.022584                            7.478662      -0.106697       1.930437                    0.999392      30.925434      92.006591       0.585897       0.429719      -1.050328      -0.016719      -0.003932      -0.028666       0.033418      -0.005777      -0.030356      -0.027500      -0.040944      -0.035600      -0.050893       0.008322       0.042571              9.694498      10.945617       1.295940       2.023518       7.405655       3.324791      10.732221           0.000091
           82              C       3.766902       4.110197      12.921782       0.263081      29.446626 0.35282064E+03  0.79116667E+04                                 8.612556                            6.502146      -0.142893       1.989801                    0.999122      24.882680      70.992385       0.607857       0.449356      -1.039023       0.002494       0.052485       0.074178       0.090902      -0.008427       0.011055       0.040148       0.002303       0.138270      -0.048192      -0.016619       0.064811              9.828119      10.536676      -0.184150      -0.430460       7.723467       4.371566      11.224215           0.000069
           83              C       4.950351       3.779973      12.312638      -0.159297      33.321781 0.46130143E+03  0.11052339E+05                                 9.138062                            7.292504      -0.133389       1.941884                    0.998111      29.756840      87.524234       0.591340       0.432314      -1.049966       0.023796      -0.009043      -0.028150       0.037953       0.010810       0.028329      -0.029542      -0.061519      -0.012378      -0.054992       0.005521       0.049471             10.047401      12.082716      -1.328815      -2.381724       7.342929       3.435144      10.716558           0.000053
           84              C       6.280514       2.957266      10.395162       0.584611      22.715323 0.25613511E+03  0.53308780E+04                                 7.410560                            5.667857       0.059728       2.074575                    0.999692      22.458615      62.849518       0.625715       0.470327      -1.021612       0.036704      -0.003414      -0.017712       0.040897       0.027819       0.030319      -0.018096      -0.185782      -0.075013      -0.099016      -0.011852       0.110868              8.603979      13.311226      -1.536385      -2.143184       5.030364       1.057386       7.470348           0.000008
           85              C      11.360485       3.072841      10.360732       0.574059      22.006572 0.26642404E+03  0.56184847E+04                                 7.301800                            5.821875      -0.036985       2.034463                    0.999651      23.110074      65.808565       0.608803       0.477072      -1.014612      -0.039877      -0.005516      -0.025115       0.047449      -0.015253      -0.037014      -0.036279      -0.166481      -0.032284      -0.098813      -0.001697       0.100511              8.163248      11.774085       0.915346       2.034809       5.189388       1.139720       7.526272          -0.000033
           86              C      10.508730       3.404529       1.220935       0.485469      23.390038 0.27381234E+03  0.57903769E+04                                 7.533364                            5.859660       0.022751       2.072248                    0.999273      22.758054      64.042032       0.615927       0.470244      -1.022414      -0.001291      -0.018807      -0.060384       0.063258       0.044317      -0.041772      -0.019882      -0.023018      -0.038471      -0.055564      -0.017434       0.072998              8.498870       6.904029      -2.478598       0.978567       9.103744       2.996467       9.488838          -0.000020
           87              C      10.763311       4.108853       2.519999       0.047963      29.659977 0.43067935E+03  0.10113088E+05                                 8.574204                            7.120089      -0.273504       1.931778                    0.998545      27.027749      77.946046       0.590919       0.441416      -1.047599      -0.003171       0.023334       0.029300       0.037590      -0.015971      -0.006306      -0.011357       0.049264      -0.062075      -0.032617      -0.007223       0.039840              9.430918       5.175125       0.506582       1.185516      10.139987       2.455016      12.977643           0.000126
           88              C      10.874493       3.456070       3.722395      -0.159540      29.087396 0.44711648E+03  0.10647482E+05                                 8.385498                            7.203959      -0.110701       1.954590                    0.997076      29.603251      87.297595       0.590917       0.435264      -1.046379      -0.005912       0.008915       0.004842       0.011742      -0.006250      -0.006442      -0.015955       0.005603      -0.069095      -0.031203       0.012348       0.018855              8.948539       5.217485       0.330191       0.856506       9.535561       1.518222      12.092572           0.002018
           89              C      11.060732       4.193074       4.863876       0.104509      24.392167 0.34230143E+03  0.76577596E+04                                 7.586338                            6.390674      -0.064435       1.999195                    0.998768      26.579896      77.047230       0.611924       0.447420      -1.034733      -0.007600       0.040667      -0.025566       0.048633      -0.017610      -0.004530      -0.033777       0.025498      -0.073643      -0.050958       0.013711       0.037246              8.161870       4.621593       0.661734       0.597804       8.657432       1.424395      11.206584          -0.000433
           90              C      11.057532       6.137539       3.689289       0.085542      23.850387 0.34695252E+03  0.77701791E+04                                 7.380132                            6.365045       0.053347       2.031543                    0.999545      26.649358      76.712583       0.624570       0.437889      -1.042711      -0.007021      -0.039472       0.025949       0.047756      -0.015803      -0.016226      -0.022981       0.009822      -0.099372      -0.049202       0.016083       0.033118              7.840450       4.702607       0.622658       1.083716       8.377580       0.686890      10.441163           0.000517
           91              C      10.835810       5.479069       2.505433      -0.124533      27.779556 0.44540448E+03  0.10621658E+05                                 8.232538                            7.271345      -0.324593       1.893759                    0.996474      29.403920      87.444363       0.576982       0.445150      -1.038060       0.000250      -0.006519       0.007215       0.009727      -0.009133      -0.015902      -0.006933       0.046509      -0.058883      -0.029490      -0.008958       0.038448              8.636413       5.234708       0.580993       1.231666       9.918300       1.276148      10.756230           0.001297
           92              N       6.622971       8.548395      13.189275      -0.416771      35.779730 0.47222247E+03  0.11257104E+05                                 9.317982                            7.165440      -0.440227       1.894849                    0.996047      28.701850      81.265623       0.630167       0.407728      -1.077116      -0.028965      -0.049380       0.068615       0.089361       0.053455       0.015617      -0.004862      -0.135884       0.043191      -0.096068       0.016812       0.079256             10.649248       6.633803       0.567709       2.031260       6.719921      -0.586086      18.594019           0.000310
           93              N       5.796940       9.467774       8.234027      -0.272824      31.100498 0.51685672E+03  0.12436443E+05                                 8.063997                            7.264199       0.345858       2.095891                    0.999768      28.905665      78.738729       0.664880       0.382857      -1.108806       0.064011      -0.106077       0.260802       0.288734       0.035455      -0.050934       0.151515      -0.035254      -0.608289      -0.273119       0.091750       0.181369              8.170718       5.362094       0.671511       0.861776       9.983971       1.477373       9.166088           0.000086
           94              N      12.341450      10.890912      12.280857      -0.417040      37.313688 0.49205786E+03  0.11859548E+05                                 9.573136                            7.320548      -0.500606       1.871847                    0.996324      29.049590      82.892985       0.622231       0.408416      -1.075907       0.008820       0.010071       0.096811       0.097733      -0.057537       0.019749       0.029400       0.002979       0.071989      -0.081135       0.032705       0.048430             10.965100       7.566247      -2.942446      -0.174515      12.818161       5.124316      12.510891           0.000103
           95              N       2.282852       7.680885       8.370422      -0.259602      35.514145 0.56134412E+03  0.13837522E+05                                 9.049965                            7.683265      -0.081676       1.981950                    0.998912      28.870093      80.524908       0.630062       0.394361      -1.096738       0.040659       0.078481       0.128986       0.156364      -0.011569      -0.021392      -0.053557      -0.025569      -0.095659      -0.071077       0.011106       0.059970             10.035787       5.887451       1.038115       0.991799      10.082675       1.359455      14.137236           0.025039
           96              N       6.845467       4.655676       0.052969      -0.416771      35.779739 0.47222260E+03  0.11257108E+05                                 9.317984                            7.165441      -0.440228       1.894849                    0.996047      28.701853      81.265635       0.630167       0.407728      -1.077116       0.028965       0.049380      -0.068615       0.089361       0.053455       0.015616      -0.004862      -0.135884       0.043190      -0.096068       0.016812       0.079256             10.649250       6.633804       0.567709       2.031260       6.719922      -0.586086      18.594023           0.000310
           97              N       7.671498       3.736297       5.008217      -0.272822      31.100470 0.51685610E+03  0.12436424E+05                                 8.063991                            7.264193       0.345860       2.095892                    0.999768      28.905652      78.738674       0.664881       0.382857      -1.108806      -0.064011       0.106077      -0.260802       0.288734       0.035455      -0.050934       0.151515      -0.035254      -0.608289      -0.273119       0.091750       0.181370              8.170711       5.362090       0.671510       0.861775       9.983964       1.477373       9.166080           0.000086
           98              N       1.126988       2.313159       0.961387      -0.417040      37.313696 0.49205799E+03  0.11859552E+05                                 9.573138                            7.320549      -0.500606       1.871847                    0.996324      29.049593      82.892997       0.622231       0.408416      -1.075907      -0.008820      -0.010071      -0.096811       0.097732      -0.057537       0.019749       0.029400       0.002979       0.071989      -0.081135       0.032705       0.048430             10.965101       7.566248      -2.942446      -0.174516      12.818163       5.124318      12.510893           0.000103
           99              N      11.185586       5.523186       4.871822      -0.259604      35.514193 0.56134500E+03  0.13837550E+05                                 9.049975                            7.683273      -0.081678       1.981949                    0.998912      28.870118      80.525013       0.630061       0.394361      -1.096738      -0.040659      -0.078482      -0.128986       0.156365      -0.011569      -0.021392      -0.053558      -0.025570      -0.095659      -0.071077       0.011106       0.059971             10.035800       5.887457       1.038116       0.991800      10.082684       1.359459      14.137260           0.025040
          100              O       3.496496       7.139538       5.761700      -0.560252      42.802747 0.58525342E+03  0.14394982E+05                                 9.792542                            7.539552       0.196685       2.101905                    0.997282      28.222148      75.449435       0.683692       0.364232      -1.132981       0.053137       0.011595      -0.009606       0.055229      -0.016945      -0.014709      -0.045321       0.116066       0.004849      -0.086427       0.025186       0.061242             11.588404       9.888475       1.232815      -5.849659       6.480606      -0.064958      18.396131           0.048846
          101              O       4.619484       8.497074       4.444097      -0.679687      47.101338 0.68443464E+03  0.17503248E+05                                10.426278                            8.177204       0.137460       2.060311                    0.997104      29.942850      81.576605       0.653748       0.366361      -1.131533       0.017320      -0.104184       0.018408       0.107206      -0.001176       0.036514      -0.067784       0.058927      -0.155559      -0.105065       0.029403       0.075662             11.873455       8.779425       4.656771      -1.090404      18.893970      -2.603397       7.946969           0.009021
          102              O       4.324280       2.210934       4.486472      -0.653381      32.526470 0.55206945E+03  0.13362021E+05                                 8.002575                            7.237198       0.529274       2.195085                    0.997812      28.861928      76.167535       0.711294       0.355778      -1.141363       0.032020       0.079837       0.000606       0.086021      -0.034784       0.012710      -0.023254       0.088615       0.121411      -0.079295       0.019949       0.059346              8.393069       6.358506      -0.685101       1.677445       9.238818      -2.490527       9.581884           0.000198
          103              O       3.563648       1.782840       2.509405      -0.623123      36.819752 0.60698450E+03  0.15040730E+05                                 8.824943                            7.691260       0.232469       2.122933                    0.994146      28.344327      75.638985       0.676342       0.365467      -1.133938       0.012782       0.041814      -0.044240       0.062201       0.020217       0.000485       0.063804       0.067987      -0.018225      -0.085452       0.029065       0.056387              9.571021       7.865162       1.823956       2.087309      13.402960       1.467873       7.444942           0.000041
          104              O       5.863319       6.643792      12.262318      -0.459690      27.452460 0.45640023E+03  0.10484400E+05                                 7.056590                            6.584688       0.764696       2.347645                    0.995061      25.251176      63.942803       0.748432       0.356251      -1.146299       0.004945       0.026885       0.015805       0.031576      -0.017499      -0.028997      -0.003141       0.021508      -0.204102      -0.075582       0.016355       0.059227              7.104677       5.704789       1.839663      -0.013896       9.589876      -0.954582       6.019366           0.000115
          105              O       7.095687      10.466335       4.095826      -0.657438      32.941174 0.56175837E+03  0.13639715E+05                                 8.045014                            7.289097       0.562342       2.203220                    0.997590      28.971412      76.283675       0.711248       0.354674      -1.143596       0.068083      -0.006852      -0.012003       0.069472       0.022932      -0.011594       0.017394      -0.132284       0.140333      -0.094858       0.032260       0.062599              8.321812       8.110391      -0.151217      -1.600049       6.581670       0.824079      10.273374           0.000094
          106              O       6.154643      10.271844       2.151865      -0.606350      32.847579 0.51878342E+03  0.12327460E+05                                 8.045346                            6.983652       0.629108       2.247266                    0.998888      27.628699      71.575164       0.731153       0.352542      -1.147241       0.042777      -0.009106      -0.043580       0.061741       0.002325       0.057743      -0.019030      -0.007778      -0.132551      -0.081493       0.026597       0.054896              8.869817      14.258973      -1.017625       0.843909       6.258456       0.082564       6.092022           0.000023
          107              O       2.180941      10.510310       4.094502      -0.685992      32.985557 0.57723481E+03  0.14100138E+05                                 7.977974                            7.337413       0.678810       2.227250                    0.999353      29.519217      77.763887       0.716920       0.349756      -1.148482      -0.074856      -0.015301      -0.019824       0.078933      -0.007379       0.006988       0.015077      -0.121062       0.156616      -0.087533       0.026673       0.060859              8.170375       7.293051       0.420497       1.339675       6.839044       1.151642      10.379031          -0.000167
          108              O       3.155848       9.953691       2.216752      -0.602416      33.925840 0.57341891E+03  0.14004375E+05                                 8.320150                            7.451993       0.350380       2.161994                    0.995773      28.041339      74.220888       0.690574       0.363165      -1.136053      -0.037215      -0.004870      -0.043288       0.057294      -0.005370      -0.062848      -0.029524      -0.020508      -0.130886      -0.090940       0.032028       0.058911              8.913886      13.093007      -0.216851      -0.592745       7.407930       0.233031       6.240721           0.000117
          109              O       3.782487       9.335362      12.803926      -0.470434      30.078867 0.50331356E+03  0.11837465E+05                                 7.532406                            6.928018       0.725064       2.325600                    0.994649      25.726172      65.718405       0.728241       0.357611      -1.146265      -0.029033       0.012680      -0.000410       0.031684       0.019860       0.011238      -0.068667       0.070599      -0.080478      -0.096373       0.040715       0.055658              7.744377       8.774757      -2.376836       2.421807       6.593605      -1.100562       7.864770           0.000635
          110              O       9.971942       6.064533       7.480544      -0.560253      42.802842 0.58525488E+03  0.14395028E+05                                 9.792560                            7.539564       0.196677       2.101902                    0.997282      28.222173      75.449550       0.683691       0.364232      -1.132980      -0.053137      -0.011595       0.009606       0.055229      -0.016945      -0.014709      -0.045321       0.116067       0.004849      -0.086427       0.025186       0.061242             11.588427       9.888493       1.232817      -5.849672       6.480617      -0.064957      18.396170           0.048846
          111              O       8.848954       4.706997       8.798147      -0.679687      47.101322 0.68443434E+03  0.17503238E+05                                10.426275                            8.177202       0.137462       2.060312                    0.997104      29.942844      81.576581       0.653748       0.366361      -1.131533      -0.017320       0.104184      -0.018409       0.107206      -0.001176       0.036514      -0.067784       0.058928      -0.155559      -0.105065       0.029402       0.075663             11.873452       8.779424       4.656771      -1.090405      18.893965      -2.603398       7.946968           0.009021
          112              O       9.144158      10.993137       8.755772      -0.653381      32.526461 0.55206925E+03  0.13362015E+05                                 8.002574                            7.237197       0.529275       2.195086                    0.997812      28.861923      76.167517       0.711294       0.355778      -1.141363      -0.032020      -0.079837      -0.000606       0.086021      -0.034784       0.012710      -0.023254       0.088615       0.121411      -0.079295       0.019949       0.059346              8.393068       6.358505      -0.685101       1.677444       9.238816      -2.490526       9.581882           0.000198
          113              O       9.904790      11.421231      10.732839      -0.623123      36.819756 0.60698460E+03  0.15040732E+05                                 8.824943                            7.691260       0.232471       2.122933                    0.994146      28.344330      75.638991       0.676342       0.365467      -1.133938      -0.012782      -0.041814       0.044240       0.062201       0.020217       0.000485       0.063804       0.067988      -0.018226      -0.085452       0.029065       0.056387              9.571021       7.865162       1.823956       2.087309      13.402960       1.467873       7.444942           0.000042
          114              O       7.605119       6.560279       0.979926      -0.459689      27.452460 0.45640022E+03  0.10484400E+05                                 7.056589                            6.584687       0.764698       2.347646                    0.995061      25.251178      63.942803       0.748433       0.356251      -1.146299      -0.004945      -0.026885      -0.015806       0.031576      -0.017499      -0.028997      -0.003141       0.021508      -0.204101      -0.075582       0.016355       0.059227              7.104676       5.704788       1.839663      -0.013896       9.589874      -0.954582       6.019365           0.000114
          115              O       6.372751       2.737736       9.146418      -0.657438      32.941196 0.56175885E+03  0.13639730E+05                                 8.045018                            7.289101       0.562341       2.203220                    0.997590      28.971420      76.283710       0.711248       0.354674      -1.143596      -0.068083       0.006852       0.012003       0.069472       0.022932      -0.011594       0.017394      -0.132284       0.140332      -0.094858       0.032260       0.062599              8.321816       8.110396      -0.151217      -1.600050       6.581673       0.824079      10.273379           0.000094
          116              O       7.313795       2.932227      11.090379      -0.606350      32.847588 0.51878358E+03  0.12327465E+05                                 8.045348                            6.983654       0.629107       2.247266                    0.998888      27.628701      71.575175       0.731153       0.352542      -1.147241      -0.042777       0.009106       0.043579       0.061741       0.002325       0.057743      -0.019030      -0.007778      -0.132551      -0.081493       0.026597       0.054896              8.869819      14.258977      -1.017625       0.843909       6.258458       0.082565       6.092023           0.000023
          117              O      11.287497       2.693761       9.147742      -0.685992      32.985548 0.57723460E+03  0.14100131E+05                                 7.977972                            7.337412       0.678813       2.227251                    0.999353      29.519214      77.763873       0.716920       0.349756      -1.148483       0.074856       0.015301       0.019824       0.078933      -0.007379       0.006988       0.015077      -0.121062       0.156616      -0.087533       0.026673       0.060859              8.170373       7.293049       0.420497       1.339674       6.839042       1.151642      10.379028          -0.000167
          118              O      10.312590       3.250380      11.025492      -0.602416      33.925849 0.57341911E+03  0.14004381E+05                                 8.320152                            7.451995       0.350380       2.161993                    0.995773      28.041343      74.220903       0.690574       0.363165      -1.136053       0.037215       0.004870       0.043288       0.057294      -0.005370      -0.062848      -0.029524      -0.020508      -0.130886      -0.090940       0.032028       0.058911              8.913888      13.093010      -0.216851      -0.592745       7.407932       0.233031       6.240722           0.000117
          119              O       9.685951       3.868709       0.438318      -0.470433      30.078856 0.50331332E+03  0.11837457E+05                                 7.532403                            6.928016       0.725066       2.325601                    0.994649      25.726169      65.718388       0.728242       0.357611      -1.146266       0.029033      -0.012680       0.000410       0.031683       0.019860       0.011238      -0.068667       0.070599      -0.080478      -0.096373       0.040714       0.055658              7.744374       8.774753      -2.376835       2.421805       6.593602      -1.100562       7.864767           0.000635

******************************************************
Auxiliary information for the entire system
The total spin magnetic moment of the unit cell is   2.986702
The total net atomic charge of the unit cell is   0.000002
Accuracy of reproducing the electrostatic potential in the unit cell:
  The inner radius (bohr) =    5.0000
  The outer radius (bohr) =   12.0000
  Valid grid points have density less than (e/(bohr^3)) =    0.0001
  The number of valid grid points were=         1600
  The rms potential error without charges in kcal/mol is=      9.76193
  The rms potential error with partial charges in kcal/mol is=      3.68842
  The RRMSE value at monopole order=      0.37784
  The rms potential error with partial charges and cloud penetration in kcal/mol is=      3.68469
  The RRMSE value at monopole order with cloud penetration is=      0.37745
  The rms potential error with partial charges and atomic dipoles in kcal/mol is=      0.79079
  The RRMSE value at dipole order=      0.08101
  The rms potential error with partial charges, atomic dipoles and cloud penetration in kcal/mol is=      0.78310
  The RRMSE value at dipole order with cloud penetration=      0.08022

******************************************************
The electron densities and ab initio electrostatic potential were computed in VASP using the PBE functional and
projector augmented wave method. See the main text of the journal article for a description of computational details.
The atomic charges, dipoles, and quadrupoles were computed with the DDEC6 method as described in
(a) T. A. Manz and N. Gabaldon Limas, RSC Adv. 6 (2016) 47771-47801 DOI: 10.1039/c6ra04656h
(b) N. Gabaldon Limas and T. A. Manz, RSC Adv. 8 (2018) 2678-2707 DOI: 10.1039/c7ra11829e.
For each atom in the material, the electron cloud parameters were fit to the spherically averaged atom-in-material
electron density using radial positions for which this density was between 10^-4 and 10^-2 electrons per cubic bohr.
The polarizabilities, dispersion coefficients, and quantum Drude oscillator (QDO) parameters were fit using the MCLF method.
The magnetic structure of the system was optimized in VASP from the default ferromagnetic initial guess using spin polarization.
The atomic spin moments (ASMs) were computed on this optimized magnetic structure using the DDEC6 partition as inputs
to the method of T. A. Manz and D. S. Sholl, J. Chem. Theory Comput. 7 (2011) 4146-4164 DOI: 10.1021/ct200539n.
The RMSE and RRMSE were computed using a uniform grid with Ewald summation.
