# Supplementary material for: A collection of forcefield precursors for metal–organic frameworks
Source: RSC Adv. 2019 Nov 13;9(63):36492–507. doi: 10.1039/c9ra07327b (PMC9075174; doi:10.1039/c9ra07327b)
Supplement: RA-009-C9RA07327B-s5222 [file RA-009-C9RA07327B-s5222.xyz]

   48
jmolscript: load "" {1 1 1} spacegroup "x,y,z" unitcell [{     10.022000     0.000000     0.000000 }, {      4.463974     9.151287     0.000000 }, {      4.955510     1.040445     9.334000 }]
Cu     7.185544     5.129949     5.016278     1.133696
Cu     9.084440     2.499979     7.476907     0.905413
Cu     4.054010     1.503659     1.738924     0.907435
Cu    12.255940     5.061783     4.317722     1.134775
Cu    10.357044     7.691753     1.857093     0.877520
Cu    15.387474     8.688073     7.595076     0.908723
P     14.533892     5.709663     6.682677     1.351534
P      6.464768     1.007184     0.069725     1.321557
P      9.483454     4.759867     2.842296     1.305447
P      4.907592     4.482069     2.651323     1.351082
P     12.976716     9.184548     9.264275     1.319705
P      9.958030     5.431865     6.491704     1.308099
H     12.648561     3.680274     7.401862     0.119643
H      7.677837     2.522750     2.025478     0.130742
H     10.115371     4.978726     0.168012     0.115317
H      6.792923     6.511458     1.932138     0.119592
H     11.763647     7.668982     7.308522     0.130587
H      9.326113     5.213006     9.165988     0.115143
C     13.996026     4.981156     8.235388    -0.147098
C     13.076769     3.920522     8.235388    -0.033356
C      7.652318     2.348185     0.106408    -0.155193
C      8.073179     2.891881     1.314227    -0.040931
C      8.995916     3.927932     1.323561    -0.134391
C      9.484880     4.418227     0.114808    -0.067407
C      5.445458     5.210576     1.098612    -0.146479
C      6.364715     6.271210     1.098612    -0.033531
C     11.789166     7.843547     9.227592    -0.155658
C     11.368305     7.299851     8.019773    -0.040837
C     10.445568     6.263800     8.010439    -0.134461
C      9.956604     5.773505     9.219192    -0.066995
O      8.564546     4.260085     3.958549    -0.709320
O     13.587027     5.219816     5.631202    -0.753037
O      5.939051     5.199585     6.475929    -0.737250
O     10.943791     4.366439     3.073686    -0.714160
O      9.986146     2.622679     9.284530    -0.747406
O     11.710402     1.226378     8.153249    -0.764090
O     14.478760     7.224618     6.819420    -0.755653
O      9.314552     6.266741     2.626588    -0.755446
O      6.594121     0.282667     1.402900    -0.759327
O     10.876938     5.931647     5.375451    -0.712664
O      5.854457     4.971916     3.702798    -0.754883
O     13.502433     4.992147     2.858071    -0.735962
O      8.497693     5.825293     6.260314    -0.717753
O      9.455338     7.569053     0.049470    -0.736538
O      7.731082     8.965354     1.180751    -0.761800
O      4.962724     2.967114     2.514580    -0.757125
O     10.126932     3.924991     6.707412    -0.763338
O     12.847363     9.909065     7.931100    -0.763920

The following XYZ coordinates are in angstroms. Other properties are in atomic units.
The sperically averaged electron density of each atom fit to a function of the form exp(a - br)
eigen_1, eigen_2 and eigen_3 are the three eigenvalues of traceless quadrupole moment tensor
  atom number  atomic symbol              X              Y              Z     net charge C6 coefficient C8 coefficient C10 coefficient fluctuating dipole atomic polarizability isotropic forcefield polarizability              a              b squared Pearson coefficient          <r^3>          <r^4>         wp_QDO          m_QDO          q_QDO       dipole_x       dipole_y       dipole_z         dipole            Qxy            Qxz            Qyz     Q(x^2-y^2)  Q(3z^2 - R^2)        eigen_1        eigen_2        eigen_3 static polarizability      alpha(xx)      alpha(xy)      alpha(xz)      alpha(yy)      alpha(yz)      alpha(zz) atomic spin moment
            1             Cu       7.185544       5.129949       5.016278       1.133696      48.405897 0.62755227E+03  0.15072016E+05                                11.372488                            8.525616       1.200501       2.367151                    0.999747      35.552655      82.077249       0.587154       0.434343      -1.129877      -0.013715      -0.008191       0.009230       0.018450       0.002043       0.010194       0.077004       0.173806       0.179168      -0.145652       0.054011       0.091641             14.098139      19.026648      -0.327232       0.528764       6.401416       2.206065      16.866355          -0.385392
            2             Cu       9.084440       2.499979       7.476907       0.905413      53.889351 0.89778952E+03  0.23827481E+05                                12.753581                           10.658862       0.718456       2.146793                    0.999855      40.526125     101.737085       0.486322       0.474546      -1.093752       0.020395      -0.016124      -0.012606       0.028893       0.113066       0.044283      -0.013763      -0.002924       0.135826      -0.144731       0.044734       0.099997             14.671829       9.891324       3.571578       0.264723      21.503298      -6.620673      12.620865          -0.534039
            3             Cu       4.054010       1.503659       1.738924       0.907435      52.066940 0.86266998E+03  0.22677276E+05                                12.435816                           10.426578       0.744232       2.152231                    0.999949      40.510249     101.344979       0.493049       0.472574      -1.094449       0.014354      -0.013072       0.011584       0.022608       0.109672      -0.045071       0.032898       0.014580       0.078188      -0.140983       0.042259       0.098724             14.237404       9.859886       3.504509      -0.215468      21.627021       5.853403      11.225305          -0.556948
            4             Cu      12.255940       5.061783       4.317722       1.134775      48.370412 0.62711922E+03  0.15059036E+05                                11.368043                            8.523481       1.202193       2.368144                    0.999741      35.535246      82.030372       0.587143       0.434425      -1.129822       0.013475       0.009253      -0.009411       0.018862       0.001697       0.010816       0.076697       0.173427       0.178811      -0.145257       0.053622       0.091635             14.091480      19.014534      -0.335026       0.523303       6.400020       2.203776      16.859886          -0.368752
            5             Cu      10.357044       7.691753       1.857093       0.877520      56.103197 0.94149167E+03  0.25311492E+05                                13.145271                           10.955695       0.633283       2.113063                    0.999791      41.184154     104.400173       0.476552       0.478073      -1.090630      -0.020734       0.015620       0.008479       0.027309       0.114375       0.041343      -0.017320      -0.001014       0.107019      -0.141981       0.040553       0.101429             15.152933      10.173280       3.688924       0.275591      22.265103      -6.895358      13.020416           0.045497
            6             Cu      15.387474       8.688073       7.595076       0.908723      51.815004 0.85805571E+03  0.22523431E+05                                12.391870                           10.395717       0.748920       2.154539                    0.999949      40.434924     101.049441       0.494040       0.472307      -1.094717      -0.008713       0.013135      -0.016067       0.022507       0.111618      -0.055303       0.034958       0.021424       0.085495      -0.148949       0.045775       0.103174             14.178881       9.827093       3.490750      -0.215287      21.515742       5.824841      11.193808          -0.534322
            7              P      14.533892       5.709663       6.682677       1.351534      76.565725 0.12092406E+04  0.36219092E+05                                14.343545                           10.821256       0.207805       1.870774                    0.999024      47.922107     148.757863       0.563128       0.363140      -1.116306       0.024415       0.040680      -0.113526       0.123041      -0.037933       0.038550       0.014147      -0.028822      -0.036055      -0.064972       0.015896       0.049075             17.027095      18.132543      -0.149950      -2.399941      14.249330       2.200173      18.699412          -0.005939
            8              P       6.464768       1.007184       0.069725       1.321557      66.554952 0.12324165E+04  0.37267769E+05                                13.575202                           11.228102      -0.003794       1.796737                    0.999130      49.843174     157.925275       0.528012       0.383607      -1.095822      -0.049272      -0.056785      -0.005523       0.075384      -0.077811      -0.000078      -0.003237       0.028212       0.181622      -0.109387       0.048473       0.060914             15.712359      14.711533       4.659966       0.061187      20.548509      -0.193758      11.877034          -0.005300
            9              P       9.483454       4.759867       2.842296       1.305447      75.401010 0.12641298E+04  0.38333092E+05                                14.444897                           11.216311       0.157499       1.844060                    0.999504      49.420587     154.983929       0.541233       0.373198      -1.107335       0.022694       0.026333       0.104058       0.109711      -0.036747      -0.027052      -0.052089      -0.061842      -0.086115      -0.082171       0.004955       0.077216             17.151736      17.927722       0.406394       3.018971      13.183528       0.207795      20.343957          -0.006609
           10              P       4.907592       4.482069       2.651323       1.351082      76.593013 0.12094480E+04  0.36227580E+05                                14.346506                           10.821544       0.208987       1.870950                    0.999034      47.940172     148.828337       0.563160       0.363097      -1.116316      -0.024438      -0.040103       0.113211       0.122565      -0.038288       0.038439       0.014458      -0.028151      -0.036024      -0.065129       0.015905       0.049224             17.032283      18.132678      -0.149631      -2.396547      14.265515       2.205258      18.698657          -0.006011
           11              P      12.976716       9.184548       9.264275       1.319705      66.607282 0.12344263E+04  0.37342761E+05                                13.579228                           11.236280      -0.005089       1.796197                    0.999143      49.870533     158.028363       0.527902       0.383540      -1.095899       0.049023       0.057781       0.005159       0.075951      -0.077940       0.002715      -0.004195       0.029817       0.184828      -0.110171       0.046996       0.063175             15.708462      14.724458       4.654632       0.082154      20.522646      -0.168409      11.878283          -0.004749
           12              P       9.958030       5.431865       6.491704       1.308099      75.320837 0.12623610E+04  0.38271766E+05                                14.440456                           11.213039       0.153022       1.842609                    0.999506      49.425964     155.060740       0.540900       0.373503      -1.106944      -0.021855      -0.026933      -0.104247       0.109866      -0.038402      -0.026487      -0.051968      -0.062680      -0.086655      -0.082554       0.004216       0.078338             17.145684      17.932047       0.396081       3.022932      13.158673       0.211939      20.346330          -0.006474
           13              H      12.648561       3.680274       7.401862       0.119643       1.196990 0.94299616E+01  0.97471447E+02                                 1.928643                            1.846749      -1.362080       2.233082                    0.992957       3.900299      11.591744       0.436920       1.356242      -0.691471      -0.023859      -0.011479      -0.038843       0.047009       0.004388       0.005883       0.009445      -0.002454       0.019408      -0.008307      -0.006992       0.015299              1.952516       1.816093       0.185052       0.332821       1.691174       0.137562       2.350280          -0.000043
           14              H       7.677837       2.522750       2.025478       0.130742       0.918424 0.66115660E+01  0.62216666E+02                                 1.593832                            1.532553      -0.974628       2.440519                    0.998819       3.315231       9.245942       0.488591       1.332165      -0.698124      -0.022523      -0.022793       0.033074       0.046051       0.004403      -0.006066      -0.010460      -0.002237       0.024861      -0.009499      -0.007526       0.017025              1.607075       1.494334       0.194707      -0.220587       1.521571      -0.183182       1.805321           0.000012
           15              H      10.115371       4.978726       0.168012       0.115317       0.853213 0.60133355E+01  0.55618605E+02                                 1.553461                            1.490461      -0.949760       2.449802                    0.999102       3.374392       9.528586       0.478018       1.385341      -0.686884       0.030255       0.019093       0.003814       0.035979       0.006081       0.000692       0.000757       0.017864      -0.014038      -0.008536      -0.004653       0.013189              1.580076       1.680579       0.356351       0.036565       1.653602       0.037300       1.406048           0.000080
           16              H       6.792923       6.511458       1.932138       0.119592       1.198654 0.94461640E+01  0.97673500E+02                                 1.929627                            1.847679      -1.364801       2.231603                    0.992944       3.902934      11.598784       0.437075       1.355280      -0.691646       0.023772       0.011487       0.038866       0.046985       0.004408       0.005848       0.009524      -0.002496       0.019553      -0.008383      -0.006991       0.015374              1.953507       1.816991       0.185333       0.333058       1.692035       0.137869       2.351494          -0.000017
           17              H      11.763647       7.668982       7.308522       0.130587       0.919043 0.66179067E+01  0.62295427E+02                                 1.594958                            1.533615      -1.029014       2.415235                    0.998279       3.317346       9.255281       0.488233       1.332733      -0.698003       0.022482       0.022781      -0.033092       0.046038       0.004421      -0.006097      -0.010455      -0.002293       0.024677      -0.009464      -0.007553       0.017016              1.608180       1.495291       0.194828      -0.220749       1.522441      -0.183292       1.806807          -0.000082
           18              H       9.326113       5.213006       9.165988       0.115143       0.854160 0.60217147E+01  0.55715392E+02                                 1.554558                            1.491456      -0.950073       2.449510                    0.999095       3.376189       9.535252       0.477880       1.385262      -0.686895      -0.030203      -0.019070      -0.003742       0.035915       0.006057       0.000684       0.000674       0.017951      -0.014151      -0.008522      -0.004705       0.013227              1.581200       1.681781       0.356739       0.036606       1.654783       0.037269       1.407036           0.000233
           19              C      13.996026       4.981156       8.235388      -0.147098      37.924793 0.52672200E+03  0.12899756E+05                                 9.797376                            7.635761      -0.028437       1.985908                    0.997637      29.094626      83.409742       0.602492       0.415102      -1.072642      -0.022124      -0.043535       0.091952       0.104115      -0.032784       0.012016       0.031599       0.023196      -0.130921      -0.064871       0.007448       0.057423             11.417296       9.487740       4.049917      -1.302235       9.424799      -0.707258      15.339348          -0.000602
           20              C      13.076769       3.920522       8.235388      -0.033356      29.961989 0.42492708E+03  0.99924257E+04                                 8.543799                            6.993328      -0.117600       1.951702                    0.998965      28.868035      84.631273       0.603483       0.431603      -1.048454       0.024398       0.000463       0.037420       0.044674      -0.051533       0.009487       0.037934       0.001645      -0.050960      -0.067158       0.001657       0.065501              9.446023       8.768212       4.210892      -0.787419       9.200289      -1.528712      10.369567          -0.001244
           21              C       7.652318       2.348185       0.106408      -0.155193      38.538380 0.52400220E+03  0.12814518E+05                                 9.939492                            7.620531      -0.063550       1.978176                    0.996313      29.072742      83.243393       0.602654       0.415593      -1.072495       0.067306       0.071680       0.004938       0.098450      -0.055359      -0.001159      -0.003366       0.013030       0.026098      -0.060247       0.008812       0.051435             11.870920      10.382039       6.420086       0.048840      13.551806       0.169527      11.678916          -0.004862
           22              C       8.073179       2.891881       1.314227      -0.040931      28.914042 0.39558145E+03  0.91553825E+04                                 8.432164                            6.822272      -0.143812       1.948440                    0.998921      28.514028      83.464687       0.599808       0.441218      -1.040647       0.015676       0.011657      -0.026213       0.032691      -0.052939      -0.014601      -0.037287       0.009561      -0.017032      -0.071928       0.012030       0.059898              9.399709       8.741287       4.555307       0.963753       9.894162       1.560904       9.563678          -0.000946
           23              C       8.995916       3.927932       1.323561      -0.134391      37.769182 0.51267037E+03  0.12460128E+05                                 9.757851                            7.514532       0.022900       2.007062                    0.997693      28.677134      81.665885       0.610134       0.413045      -1.074916      -0.020347      -0.049653      -0.091431       0.106014      -0.027290      -0.009805      -0.037332       0.026078      -0.111933      -0.064238       0.013310       0.050928             11.496190       9.593055       4.529726       1.471217      10.200669       1.898852      14.694845          -0.005655
           24              C       9.484880       4.418227       0.114808      -0.067407      28.830630 0.40841695E+03  0.95940426E+04                                 8.620470                            7.093672      -0.431721       1.851184                    0.997941      29.684335      89.529894       0.564337       0.462030      -1.021666      -0.023708      -0.023054      -0.003411       0.033245      -0.032325      -0.000059      -0.002178       0.021930      -0.245369      -0.081836       0.006798       0.075038              9.505440       7.320831       2.474084       0.197379       7.544793       0.535430      13.650695          -0.002979
           25              C       5.445458       5.210576       1.098612      -0.146479      37.898135 0.52627628E+03  0.12886141E+05                                 9.793579                            7.633120      -0.027768       1.986362                    0.997635      29.079869      83.359292       0.602525       0.415166      -1.072599       0.022107       0.043558      -0.091804       0.103991      -0.033083       0.012031       0.031751       0.022902      -0.131222      -0.065105       0.007366       0.057740             11.412335       9.483455       4.048545      -1.299260       9.422401      -0.706680      15.331150          -0.000731
           26              C       6.364715       6.271210       1.098612      -0.033531      29.969218 0.42507817E+03  0.99969831E+04                                 8.544954                            6.994666      -0.118872       1.951155                    0.998972      28.876024      84.662162       0.603406       0.431615      -1.048434      -0.024425      -0.000748      -0.037454       0.044721      -0.051738       0.009177       0.038107       0.001868      -0.050352      -0.067257       0.001491       0.065765              9.446088       8.769039       4.211270      -0.785709       9.200007      -1.525556      10.369218          -0.001647
           27              C      11.789166       7.843547       9.227592      -0.155658      38.554825 0.52436307E+03  0.12825466E+05                                 9.940632                            7.622294      -0.062882       1.978115                    0.996338      29.085593      83.285307       0.602691       0.415500      -1.072562      -0.067778      -0.071378      -0.004947       0.098555      -0.055274      -0.000924      -0.003655       0.011703       0.025366      -0.059973       0.008546       0.051427             11.869344      10.382115       6.417070       0.055067      13.543851       0.178145      11.682067          -0.005556
           28              C      11.368305       7.299851       8.019773      -0.040837      28.914656 0.39560494E+03  0.91562512E+04                                 8.432395                            6.822562      -0.144119       1.948306                    0.998922      28.516959      83.480383       0.599771       0.441229      -1.040619      -0.015880      -0.011659       0.026179       0.032763      -0.053011      -0.014579      -0.037336       0.009468      -0.016695      -0.072008       0.012058       0.059950              9.399051       8.740309       4.552444       0.966375       9.888192       1.562895       9.568652          -0.001051
           29              C      10.445568       6.263800       8.010439      -0.134461      37.768954 0.51264687E+03  0.12459554E+05                                 9.758523                            7.514822       0.023109       2.007260                    0.997679      28.675112      81.663134       0.610059       0.413095      -1.074870       0.020235       0.049869       0.091390       0.106059      -0.027580      -0.009862      -0.037413       0.025948      -0.112429      -0.064470       0.013206       0.051263             11.497060       9.592528       4.526593       1.473577      10.194252       1.898235      14.704401          -0.005703
           30              C       9.956604       5.773505       9.219192      -0.066995      28.817431 0.40815974E+03  0.95865110E+04                                 8.617908                            7.091354      -0.431401       1.851393                    0.997942      29.675566      89.497119       0.564438       0.462019      -1.021670       0.023762       0.022873       0.003545       0.033172      -0.032612      -0.000024      -0.002486       0.021539      -0.245613      -0.081931       0.006637       0.075293              9.502929       7.318441       2.472532       0.197665       7.541150       0.532440      13.649196          -0.003658
           31              O       8.564546       4.260085       3.958549      -0.709320      44.845087 0.76383690E+03  0.20089356E+05                                10.259384                            8.708178      -0.188298       1.950506                    0.996656      30.885294      85.500368       0.625541       0.372293      -1.126320       0.009126      -0.054268       0.020216       0.058626      -0.022518       0.000760       0.012373      -0.038531      -0.130978      -0.045791      -0.006918       0.052709             11.572863      12.344600       0.326588      -4.187616       6.830502      -0.309317      15.543489          -0.017241
           32              O      13.587027       5.219816       5.631202      -0.753037      53.032792 0.79864907E+03  0.21209293E+05                                11.347161                            8.845255      -0.080766       1.979705                    0.997419      31.120035      86.156436       0.627827       0.367363      -1.131731       0.002980       0.002193      -0.033849       0.034050      -0.023598      -0.014913      -0.010392      -0.030699      -0.057093      -0.036926      -0.000821       0.037747             13.316535      14.601752       2.051853       6.268577       7.218435       2.920181      18.129418          -0.031797
           33              O       5.939051       5.199585       6.475929      -0.737250      53.943190 0.78157492E+03  0.20639543E+05                                11.541417                            8.724239      -0.003294       1.992783                    0.998048      31.398829      86.622837       0.635127       0.365187      -1.133659       0.038683      -0.009279       0.020484       0.044744       0.021060       0.032108      -0.001291       0.064866       0.098611      -0.056488      -0.002500       0.058988             14.224977      22.733796      -3.754830      -6.932364       7.555193       1.690606      12.385941          -0.031499
           34              O      10.943791       4.366439       3.073686      -0.714160      49.857704 0.76219993E+03  0.20031942E+05                                11.003219                            8.659541      -0.019676       1.991867                    0.998079      31.217964      86.339490       0.631684       0.368937      -1.129076       0.038360      -0.037699      -0.020758       0.057651       0.019560      -0.034917       0.014796       0.037219      -0.003951      -0.046926       0.000730       0.046196             13.223469      21.481978      -1.195305       5.755729       7.015479       0.449232      11.172950          -0.026426
           35              O       9.986146       2.622679       9.284530      -0.747406      45.037184 0.99581829E+03  0.28062327E+05                                10.229189                            9.953548      -0.504494       1.822882                    0.997615      33.212117      96.021227       0.582580       0.373084      -1.122659      -0.015244       0.032408      -0.007753       0.036644      -0.004647      -0.003857      -0.000824       0.004303       0.029409      -0.010416      -0.000490       0.010907             10.481019      11.328139      -0.650711       0.480025      10.434828      -0.272423       9.680090          -0.113077
           36              O      11.710402       1.226378       8.153249      -0.764090      43.673073 0.78040339E+03  0.20649247E+05                                 9.982694                            8.718794      -0.133304       1.944697                    0.998036      32.011164      89.078940       0.633718       0.365279      -1.130933       0.058418       0.004707      -0.050945       0.077654       0.009039      -0.040968      -0.014255       0.005892       0.019977      -0.038291      -0.010947       0.049238             10.992999       7.867344       2.027834      -0.114733      15.776948       4.200316       9.334706          -0.040523
           37              O      14.478760       7.224618       6.819420      -0.755653      46.767414 0.75706320E+03  0.19864100E+05                                10.450293                            8.582571       0.018693       2.005683                    0.997339      31.358712      86.668100       0.639787       0.364866      -1.132169      -0.056336       0.031854      -0.019532       0.067601      -0.023215       0.030576       0.026921      -0.004828       0.042370      -0.054562       0.016272       0.038291             11.865604       7.415853       1.141588       0.038798      19.145640       4.992024       9.035317          -0.036006
           38              O       9.314552       6.266741       2.626588      -0.755446      48.291665 0.85948699E+03  0.23311676E+05                                10.765521                            9.234164      -0.232439       1.919166                    0.996428      32.236322      91.006531       0.606995       0.372038      -1.125064      -0.051272       0.045239       0.008980       0.068964      -0.021546      -0.007192      -0.017892      -0.030779       0.031511      -0.036531       0.005826       0.030705             11.954299       8.016788       0.895226       0.240737      17.229820      -4.967026      10.616289           0.007987
           39              O       6.594121       0.282667       1.402900      -0.759327      43.710666 0.76181534E+03  0.20020774E+05                                 9.961922                            8.576425      -0.126288       1.949694                    0.997932      31.742009      87.807505       0.643696       0.362071      -1.134308       0.053168       0.011265       0.063241       0.083386       0.016190       0.042016       0.020609      -0.020600       0.059569      -0.046919      -0.011224       0.058144             11.126692       7.625528       2.328992      -0.199433      15.812495      -4.605020       9.942052          -0.009878
           40              O      10.876938       5.931647       5.375451      -0.712664      45.000757 0.76693655E+03  0.20191341E+05                                10.282088                            8.725052      -0.188190       1.950014                    0.996631      30.936563      85.686139       0.625018       0.372227      -1.126368      -0.008894       0.054359      -0.020921       0.058921      -0.021369      -0.000092       0.012823      -0.033814      -0.125978      -0.044240      -0.005476       0.049717             11.600805      12.373014       0.324282      -4.199987       6.842052      -0.311039      15.587348          -0.033974
           41              O       5.854457       4.971916       3.702798      -0.754883      53.132277 0.80023565E+03  0.21261892E+05                                11.359639                            8.852814      -0.080882       1.979169                    0.997425      31.153518      86.269297       0.627691       0.367262      -1.131813      -0.003146      -0.002249       0.033804       0.034025      -0.023481      -0.015210      -0.010210      -0.029808      -0.055653      -0.036808      -0.000331       0.037140             13.333266      14.618355       2.059694       6.277840       7.229337       2.929072      18.152106          -0.033539
           42              O      13.502433       4.992147       2.858071      -0.735962      53.907254 0.78095281E+03  0.20618954E+05                                11.537712                            8.721779      -0.002541       1.993345                    0.998050      31.377249      86.553816       0.635108       0.365272      -1.133596      -0.038117       0.009631      -0.020615       0.044392       0.020653       0.031624      -0.001802       0.064507       0.099280      -0.056291      -0.002104       0.058395             14.219969      22.723034      -3.761681      -6.926204       7.557991       1.692017      12.378882          -0.030654
           43              O       8.497693       5.825293       6.260314      -0.717753      50.015408 0.76478207E+03  0.20116631E+05                                11.023920                            8.672214      -0.021902       1.990443                    0.998070      31.272686      86.524547       0.631444       0.368768      -1.129215      -0.038866       0.038827       0.020380       0.058596       0.018782      -0.034870       0.015138       0.037921      -0.004421      -0.046726       0.000526       0.046200             13.251825      21.540363      -1.194611       5.770455       7.022012       0.451910      11.193099          -0.037062
           44              O       9.455338       7.569053       0.049470      -0.736538      44.695619 0.98606006E+03  0.27720685E+05                                10.181649                            9.908207      -0.506489       1.824205                    0.997599      33.043961      95.439206       0.583563       0.373352      -1.122391       0.011485      -0.032522       0.009960       0.035900      -0.006071      -0.005596      -0.001208       0.002783       0.051969      -0.015507      -0.003029       0.018537             10.430122      11.283069      -0.650268       0.486961      10.364885      -0.264829       9.642411          -0.063487
           45              O       7.731082       8.965354       1.180751      -0.761800      43.632358 0.77943654E+03  0.20618462E+05                                 9.980237                            8.716298      -0.137723       1.944056                    0.997986      31.979451      88.996211       0.633455       0.365523      -1.130679      -0.057396      -0.004290       0.052166       0.077678       0.006616      -0.038880      -0.014374       0.008930       0.018594      -0.036153      -0.010742       0.046895             10.992488       7.868225       2.029050      -0.108709      15.780963       4.204721       9.328276          -0.042581
           46              O       4.962724       2.967114       2.514580      -0.757125      46.924178 0.75960285E+03  0.19949013E+05                                10.476790                            8.598757       0.011583       2.003191                    0.997289      31.398563      86.840522       0.638933       0.365019      -1.131960       0.057233      -0.032558       0.019546       0.068686      -0.024166       0.030456       0.026617      -0.005765       0.041219      -0.055005       0.017464       0.037541             11.902252       7.431618       1.146864       0.039543      19.218102       5.012450       9.057037          -0.037847
           47              O      10.126932       3.924991       6.707412      -0.763338      48.542749 0.86620402E+03  0.23538234E+05                                10.798244                            9.268992      -0.228634       1.918526                    0.996481      32.365351      91.439345       0.606005       0.371943      -1.125202       0.054407      -0.043885      -0.009542       0.070548      -0.021490      -0.004887      -0.017384      -0.032065       0.031644      -0.035529       0.004288       0.031242             11.984524       8.039889       0.882842       0.250790      17.259647      -4.979097      10.654037          -0.031005
           48              O      12.847363       9.909065       7.931100      -0.763920      43.756446 0.76413740E+03  0.20095464E+05                                 9.963783                            8.588155      -0.117946       1.951026                    0.998008      31.809551      88.001115       0.643458       0.361959      -1.134487      -0.054421      -0.013212      -0.063198       0.084441       0.015611       0.041324       0.019819      -0.018361       0.063096      -0.045609      -0.011838       0.057447             11.117180       7.627365       2.318536      -0.189981      15.778564      -4.590395       9.945612          -0.026648

******************************************************
Auxiliary information for the entire system
The total spin magnetic moment of the unit cell is   -3.038746
The total net atomic charge of the unit cell is   0.000001
Accuracy of reproducing the electrostatic potential in the unit cell:
  The inner radius (bohr) =    5.0000
  The outer radius (bohr) =   12.0000
  Valid grid points have density less than (e/(bohr^3)) =    0.0001
  The number of valid grid points were=        36581
  The rms potential error without charges in kcal/mol is=      3.32526
  The rms potential error with partial charges in kcal/mol is=      1.07238
  The RRMSE value at monopole order=      0.32250
  The rms potential error with partial charges and cloud penetration in kcal/mol is=      1.09462
  The RRMSE value at monopole order with cloud penetration is=      0.32918
  The rms potential error with partial charges and atomic dipoles in kcal/mol is=      0.57727
  The RRMSE value at dipole order=      0.17360
  The rms potential error with partial charges, atomic dipoles and cloud penetration in kcal/mol is=      0.56874
  The RRMSE value at dipole order with cloud penetration=      0.17104

******************************************************
The electron densities and ab initio electrostatic potential were computed in VASP using the PBE functional and
projector augmented wave method. See the main text of the journal article for a description of computational details.
The atomic charges, dipoles, and quadrupoles were computed with the DDEC6 method as described in
(a) T. A. Manz and N. Gabaldon Limas, RSC Adv. 6 (2016) 47771-47801 DOI: 10.1039/c6ra04656h
(b) N. Gabaldon Limas and T. A. Manz, RSC Adv. 8 (2018) 2678-2707 DOI: 10.1039/c7ra11829e.
For each atom in the material, the electron cloud parameters were fit to the spherically averaged atom-in-material
electron density using radial positions for which this density was between 10^-4 and 10^-2 electrons per cubic bohr.
The polarizabilities, dispersion coefficients, and quantum Drude oscillator (QDO) parameters were fit using the MCLF method.
The magnetic structure of the system was optimized in VASP from the default ferromagnetic initial guess using spin polarization.
The atomic spin moments (ASMs) were computed on this optimized magnetic structure using the DDEC6 partition as inputs
to the method of T. A. Manz and D. S. Sholl, J. Chem. Theory Comput. 7 (2011) 4146-4164 DOI: 10.1021/ct200539n.
The RMSE and RRMSE were computed using a uniform grid with Ewald summation.
