# Supplementary material for: A collection of forcefield precursors for metal–organic frameworks
Source: RSC Adv. 2019 Nov 13;9(63):36492–507. doi: 10.1039/c9ra07327b (PMC9075174; doi:10.1039/c9ra07327b)
Supplement: RA-009-C9RA07327B-s5223 [file RA-009-C9RA07327B-s5223.xyz]

  296
jmolscript: load "" {1 1 1} spacegroup "x,y,z" unitcell [{     15.511700     0.000000     0.000000 }, {      0.000000    25.527300     0.000000 }, {      0.000000    -2.467973    16.921472 }]
Sm    12.799324    17.437260    11.598485     2.103383
Sm     4.568661     5.045225     9.083785     2.126014
Sm     5.043474     4.388081    13.783723     2.103383
Sm    12.324511    16.780115    16.298423     2.126014
Sm     2.712376     5.622067     5.322987     2.103383
Sm    10.943039    18.014102     7.837687     2.126014
Sm    10.468226    18.671246     3.137749     2.103383
Sm     3.187189     6.279212     0.623049     2.126014
H     -0.009307    21.098983    10.479468     0.107482
H     13.907790    23.782566     7.044409     0.121701
H     12.995702    21.677025     7.391299     0.123945
H     14.436739    14.699675    10.301792     0.094715
H     14.486377    12.048494     6.496153     0.123492
H     13.360227    14.075030     6.480924     0.122782
H      9.086754    20.589168     9.249277     0.094810
H      8.860283    23.156117    13.107372     0.117765
H     10.192738    21.256878    13.054916     0.121219
H      5.520614     0.534357     9.340653     0.109911
H      8.154501    -0.639051    12.975385     0.119766
H      7.138484     1.444131    12.904315     0.111233
H      6.288443     8.349697     9.575861     0.102660
H      7.284294    10.950635    13.288432     0.117504
H      6.390820     8.827379    13.564252     0.110119
H     10.274950    14.061622    12.366212     0.120753
H      9.165864    12.063797    12.762174     0.115297
H      8.114170    14.600595     9.020837     0.107428
H      7.746543     0.726357    14.902740     0.107482
H      6.151940     0.510748     1.416327     0.121701
H      5.239852     2.616289     1.069437     0.123945
H      6.680889     7.125665    15.080416     0.094715
H      6.730527    12.244820     1.964583     0.123492
H      5.604377    10.218284     1.979812     0.122782
H      1.330904     1.236173    16.132931     0.094810
H      1.104433    -1.330776    12.274836     0.117765
H      2.436888     0.568462    12.327292     0.121219
H     13.276464    21.290983    16.041555     0.109911
H      0.398651    22.464392    12.406823     0.119766
H     14.894334    20.381210    12.477893     0.111233
H     14.044293    13.475643    15.806347     0.102660
H     15.040144    10.874706    12.093776     0.117504
H     14.146670    12.997962    11.817956     0.110119
H      2.519100     7.763718    13.015996     0.120753
H      1.410014     9.761544    12.620034     0.115297
H      0.358320     7.224745    16.361371     0.107428
H      0.009307     1.960344     6.442004     0.107482
H      1.603910    -0.723239     9.877063     0.121702
H      2.515998     1.382302     9.530173     0.123945
H      1.074961     8.359652     6.619680     0.094715
H      1.025323    11.010833    10.425319     0.123492
H      2.151473     8.984297    10.440548     0.122782
H      6.424946     2.470159     7.672195     0.094810
H      6.651417    -0.096790     3.814100     0.117765
H      5.318962     1.802449     3.866556     0.121219
H      9.991086    22.524970     7.580819     0.109911
H      7.357199    23.698378     3.946087     0.119766
H      8.373216    21.615196     4.017157     0.111233
H      9.223257    14.709630     7.345611     0.102660
H      8.227406    12.108692     3.633040     0.117504
H      9.120880    14.231948     3.357220     0.110119
H      5.236750     8.997705     4.555260     0.120753
H      6.345836    10.995530     4.159298     0.115297
H      7.397530     8.458732     7.900635     0.107428
H      7.765157    22.332970     2.018732     0.107482
H      9.359760    22.548579    15.505145     0.121702
H     10.271848    20.443038    15.852035     0.123945
H      8.830811    15.933662     1.841056     0.094715
H      8.781173    10.814507    14.956889     0.123492
H      9.907323    12.841043    14.941660     0.122782
H     14.180796    21.823154     0.788541     0.094810
H     14.407267    24.390103     4.646636     0.117765
H     13.074812    22.490865     4.594180     0.121219
H      2.235236     1.768344     0.879917     0.109911
H     15.113049     0.594935     4.514649     0.119766
H      0.617366     2.678117     4.443579     0.111233
H      1.467407     9.583684     1.115125     0.102660
H      0.471556    12.184621     4.827696     0.117504
H      1.365030    10.061365     5.103516     0.110119
H     12.992600    15.295609     3.905476     0.120753
H     14.101686    13.297783     4.301438     0.115297
H     15.153380    15.834582     0.560101     0.107428
C     14.159080    21.178726     8.970072    -0.062999
C     15.182852    21.638499     9.790764     0.051030
C     15.251103    23.702823     8.553804     0.183713
C     14.227331    23.245602     7.733113    -0.147637
C     13.681319    21.982278     7.941247    -0.062042
C     13.524651    19.783400     9.173130     0.669029
C     13.786799    14.590295     8.391358    -0.069087
C     14.446046    14.170246     9.538634     0.065956
C     15.136317    12.160180     8.408279     0.182333
C     14.477070    12.580476     7.259311    -0.158953
C     13.802311    13.794257     7.250851    -0.044899
C     13.015867    15.778548     8.382897     0.687055
C      9.772371    20.733461    11.147866    -0.072096
C      9.041770    21.101800    10.022588     0.046693
C      8.174666    23.009023    11.210475     0.188972
C      8.905267    22.640932    12.334061    -0.163764
C      9.704120    21.504304    12.303602    -0.056469
C     10.650333    19.535491    11.152942     0.663358
C      6.227948     1.197002    11.115715    -0.078411
C      6.048012     0.300598    10.068276     0.056813
C      7.447167    -1.301696    11.200322     0.182804
C      7.627103    -0.405045    12.246069    -0.170731
C      7.017493     0.844304    12.203766    -0.046101
C      5.632298     2.540703    10.951577     0.680333
C      6.251215     8.378971    11.597977    -0.090581
C      6.488544     8.871631    10.320406     0.052288
C      7.321522    10.921361    11.266316     0.190457
C      7.084193    10.428701    12.543887    -0.178179
C      6.549040     9.156230    12.709718    -0.057540
C      5.734675     7.006697    11.765499     0.704457
C      9.303918    14.530669    10.655451    -0.076344
C      9.618805    13.769950    11.775652    -0.068495
C      8.954904    12.571354    12.012553    -0.173049
C      7.974565    12.136029    11.129252     0.178546
C      8.325129    14.093038     9.770458     0.053413
C     10.126038    15.824704    10.411782     0.676774
C      6.403230     0.646614    16.412136    -0.062999
C      7.427002     0.186841    15.591444     0.051030
C      7.495253    -1.877482    16.828404     0.183713
C      6.471481     1.047711     0.727623    -0.147637
C      5.925469     2.311036     0.519489    -0.062042
C      5.768801     2.041941    16.209078     0.669029
C      6.030949     9.703019     0.069378    -0.069087
C      6.690196     7.655095    15.843574     0.065956
C      7.380467    12.133133     0.052457     0.182333
C      6.721220    11.712838     1.201425    -0.158953
C      6.046461    10.499057     1.209885    -0.044899
C      5.260017     8.514766     0.077839     0.687055
C      2.016521     1.091879    14.234342    -0.072096
C      1.285920     0.723540    15.359620     0.046693
C      0.418816    -1.183683    14.171733     0.188972
C      1.149417    -0.815591    13.048147    -0.163764
C      1.948270     0.321037    13.078606    -0.056469
C      2.894483     2.289850    14.229266     0.663358
C     13.983798    20.628338    14.266493    -0.078411
C     13.803862    21.524743    15.313932     0.056813
C     15.203017    23.127037    14.181886     0.182804
C     15.382953    22.230386    13.136139    -0.170731
C     14.773343    20.981036    13.178442    -0.046101
C     13.388148    19.284637    14.430631     0.680333
C     14.007065    13.446369    13.784231    -0.090581
C     14.244394    12.953710    15.061802     0.052288
C     15.077372    10.903980    14.115892     0.190457
C     14.840043    11.396639    12.838321    -0.178179
C     14.304890    12.669111    12.672490    -0.057540
C     13.490525    14.818644    13.616709     0.704457
C      1.548068     7.294671    14.726757    -0.076344
C      1.862955     8.055390    13.606556    -0.068495
C      1.199054     9.253987    13.369655    -0.173049
C      0.218715     9.689312    14.252956     0.178546
C      0.569279     7.732302    15.611750     0.053413
C      2.370188     6.000637    14.970426     0.676774
C      1.352620     1.880601     7.951400    -0.063000
C      0.328848     1.420828     7.130708     0.051031
C      0.260597    -0.643496     8.367668     0.183759
C      1.284369    -0.186275     9.188359    -0.147642
C      1.830381     1.077049     8.980225    -0.062041
C      1.987049     3.275927     7.748342     0.669029
C      1.724901     8.469032     8.530114    -0.069087
C      1.065654     8.889081     7.382838     0.065956
C      0.375383    10.899147     8.513193     0.182333
C      1.034630    10.478851     9.662161    -0.158953
C      1.709389     9.265070     9.670621    -0.044899
C      2.495833     7.280779     8.538575     0.687055
C      5.739329     2.325866     5.773606    -0.072096
C      6.469930     1.957527     6.898884     0.046693
C      7.337034     0.050304     5.710997     0.188972
C      6.606433     0.418395     4.587411    -0.163764
C      5.807580     1.555023     4.617870    -0.056469
C      4.861367     3.523836     5.768530     0.663358
C      9.283752    21.862325     5.805757    -0.078411
C      9.463688    22.758729     6.853196     0.056813
C      8.064533    24.361023     5.721150     0.182804
C      7.884597    23.464372     4.675403    -0.170731
C      8.494207    22.215023     4.717706    -0.046101
C      9.879402    20.518624     5.969895     0.680333
C      9.260485    14.680356     5.323495    -0.090581
C      9.023156    14.187696     6.601066     0.052288
C      8.190178    12.137966     5.655156     0.190457
C      8.427507    12.630626     4.377585    -0.178179
C      8.962660    13.903097     4.211754    -0.057540
C      9.777025    16.052630     5.155973     0.704457
C      6.207782     8.528658     6.266021    -0.076344
C      5.892895     9.289377     5.145820    -0.068495
C      6.556796    10.487973     4.908919    -0.173049
C      7.537135    10.923298     5.792220     0.178546
C      7.186571     8.966289     7.151014     0.053413
C      5.385662     7.234623     6.509690     0.676774
C      9.108470    22.412713     0.509336    -0.063000
C      8.084698    22.872486     1.330028     0.051031
C      8.016447    24.936809     0.093068     0.183759
C      9.040219    22.011616    16.193849    -0.147642
C      9.586231    20.748291    16.401983    -0.062041
C      9.742899    21.017386     0.712394     0.669029
C      9.480751    13.356308    16.852094    -0.069087
C      8.821504    15.404232     1.077898     0.065956
C      8.131233    10.926194    16.869015     0.182333
C      8.790480    11.346489    15.720047    -0.158953
C      9.465239    12.560270    15.711587    -0.044899
C     10.251683    14.544561    16.843633     0.687055
C     13.495179    21.967448     2.687130    -0.072096
C     14.225780    22.335787     1.561852     0.046693
C     15.092884    24.243010     2.749739     0.188972
C     14.362283    23.874918     3.873325    -0.163764
C     13.563430    22.738290     3.842866    -0.056469
C     12.617217    20.769477     2.692206     0.663358
C      1.527902     2.430989     2.654979    -0.078411
C      1.707838     1.534584     1.607540     0.056813
C      0.308683    -0.067710     2.739586     0.182804
C      0.128747     0.828941     3.785333    -0.170731
C      0.738357     2.078291     3.743030    -0.046101
C      2.123552     3.774690     2.490841     0.680333
C      1.504635     9.612958     3.137241    -0.090581
C      1.267306    10.105617     1.859670     0.052288
C      0.434328    12.155347     2.805580     0.190457
C      0.671657    11.662688     4.083151    -0.178179
C      1.206810    10.390216     4.248982    -0.057540
C      2.021175     8.240683     3.304763     0.704457
C     13.963632    15.764656     2.194715    -0.076344
C     13.648745    15.003937     3.314916    -0.068495
C     14.312646    13.805340     3.551817    -0.173049
C     15.292985    13.370015     2.668516     0.178546
C     14.942421    15.327025     1.309722     0.053413
C     13.141512    17.058690     1.951046     0.676774
N      0.217164    22.899271     9.582630    -0.312763
N     15.122356    12.953912     9.547095    -0.298670
N      8.242917    22.240734    10.054739    -0.273601
N      6.657622    -0.948751    10.110580    -0.280612
N      7.023698    10.144102    10.154575    -0.264898
N      7.659677    12.894195    10.009051    -0.277890
N      7.973014    -1.073931    15.799578    -0.312763
N      7.366506     8.871428    15.835113    -0.298670
N      0.487067    -0.415393    15.327469    -0.273601
N     14.413472    22.774092    15.271628    -0.280612
N     14.779548    11.681239    15.227633    -0.264898
N     15.415527     8.931146    15.373157    -0.277890
N     15.294536     0.160056     7.338842    -0.312768
N      0.389344    10.105415     7.374377    -0.298670
N      7.268783     0.818593     6.866733    -0.273601
N      8.854078    24.008078     6.810892    -0.280612
N      8.488002    12.915225     6.766897    -0.264898
N      7.852023    10.165132     6.912421    -0.277890
N      7.538686    24.133258     1.121894    -0.312768
N      8.145194    14.187899     1.086359    -0.298670
N     15.024633    23.474720     1.594003    -0.273601
N      1.098228     0.285235     1.649844    -0.280612
N      0.732152    11.378088     1.693839    -0.264898
N      0.096173    14.128181     1.548315    -0.277890
O     12.963128    16.452125     9.435413    -0.772292
O     11.241329    19.202135    12.178383    -0.612873
O     10.780632    16.236321    11.352616    -0.644519
O     13.707689    19.287679    10.349172    -0.701302
O      5.925469     3.322220    11.894103    -0.744410
O      5.458567     6.598255    12.885701    -0.679440
O      4.999421     2.838405     9.943057    -0.666849
O     10.788387    18.937663    10.036125    -0.773875
O     12.944514    19.230395     8.239065    -0.648165
O     12.420218    16.144680     7.377762    -0.627099
O     10.000393    16.254054     9.235739    -0.685628
O      5.591968     6.319539    10.753595    -0.743758
O      5.207278     5.373216    15.946795    -0.772292
O      3.485479     2.623206    13.203825    -0.612873
O      3.024781     5.589019    14.029592    -0.644519
O      5.951839     2.537661    15.033036    -0.701303
O     13.681319    18.503121    13.488105    -0.744410
O     13.214417    15.227086    12.496507    -0.679440
O     12.755271    18.986935    15.439151    -0.666849
O      3.032537     2.887677    15.346083    -0.773875
O      5.188664     5.062919     0.221671    -0.648165
O      4.664368     8.148633     1.082974    -0.627099
O      2.244543     5.571287    16.146469    -0.685628
O     13.347818    15.505802    14.628613    -0.743758
O      2.548572     6.607202     7.486059    -0.772292
O      4.270371     3.857192     4.743089    -0.612873
O      4.731068     6.823006     5.568856    -0.644519
O      1.804011     3.771648     6.572300    -0.701303
O      9.586231    19.737107     5.027369    -0.744410
O     10.053133    16.461072     4.035771    -0.679440
O     10.512279    20.220922     6.978415    -0.666849
O      4.723313     4.121664     6.885347    -0.773875
O      2.567186     3.828932     8.682407    -0.648165
O      3.091482     6.914647     9.543710    -0.627099
O      5.511307     6.805273     7.685733    -0.685628
O      9.919732    16.739788     6.167877    -0.743758
O     10.304422    17.686111     0.974677    -0.772292
O     12.026221    20.436121     3.717647    -0.612873
O     12.486918    17.470308     2.891880    -0.644519
O      9.559861    20.521666     1.888436    -0.701302
O      1.830381     4.556206     3.433367    -0.744410
O      2.297283     7.832241     4.424965    -0.679440
O      2.756429     4.072392     1.482321    -0.666849
O     12.479163    20.171650     1.575389    -0.773875
O     10.323036    17.996408    16.699801    -0.648165
O     10.847332    14.910694    15.838498    -0.627099
O     13.267157    17.488040     0.775003    -0.685628
O      2.163882     7.553525     2.292859    -0.743758

The following XYZ coordinates are in angstroms. Other properties are in atomic units.
The sperically averaged electron density of each atom fit to a function of the form exp(a - br)
eigen_1, eigen_2 and eigen_3 are the three eigenvalues of traceless quadrupole moment tensor
  atom number  atomic symbol              X              Y              Z     net charge C6 coefficient C8 coefficient C10 coefficient fluctuating dipole atomic polarizability isotropic forcefield polarizability              a              b squared Pearson coefficient          <r^3>          <r^4>         wp_QDO          m_QDO          q_QDO       dipole_x       dipole_y       dipole_z         dipole            Qxy            Qxz            Qyz     Q(x^2-y^2)  Q(3z^2 - R^2)        eigen_1        eigen_2        eigen_3 static polarizability      alpha(xx)      alpha(xy)      alpha(xz)      alpha(yy)      alpha(yz)      alpha(zz) atomic spin moment
            1             Sm      12.799324      17.437260      11.598485       2.103383     143.908287 0.29673454E+04  0.10022102E+06                                17.962733                           14.444074       2.442927       2.466077                    0.999626      79.152559     185.578439       0.687817       0.263659      -1.342267       0.015376      -0.000049      -0.006217       0.016586       0.017942      -0.038765       0.026232       0.158704      -0.121206      -0.085335      -0.024950       0.110285             23.068481      14.723610       0.244411       2.251219      31.503794       0.872736      22.978040           0.000000
            2             Sm       4.568661       5.045225       9.083785       2.126014     144.058213 0.28875913E+04  0.96796026E+05                                17.935815                           14.210834       2.422445       2.463586                    0.999614      78.540198     183.022625       0.696706       0.262262      -1.345014       0.007885       0.004172      -0.008093       0.012044       0.026750      -0.066772       0.037537       0.189308      -0.109685      -0.114696      -0.024375       0.139071             23.245612      14.752582       0.107494       2.672397      31.484569       0.992524      23.499685           0.000000
            3             Sm       5.043474       4.388081      13.783723       2.103383     143.908285 0.29673458E+04  0.10022104E+06                                17.962733                           14.444075       2.442927       2.466077                    0.999626      79.152559     185.578442       0.687817       0.263659      -1.342267       0.015376       0.000049       0.006217       0.016586      -0.017942       0.038765       0.026232       0.158704      -0.121206      -0.085335      -0.024950       0.110285             23.068480      14.723610      -0.244407      -2.251221      31.503791       0.872739      22.978039          -0.000000
            4             Sm      12.324511      16.780115      16.298423       2.126014     144.058215 0.28875912E+04  0.96796021E+05                                17.935815                           14.210833       2.422445       2.463586                    0.999614      78.540198     183.022625       0.696706       0.262262      -1.345014       0.007885      -0.004172       0.008093       0.012044      -0.026750       0.066772       0.037537       0.189308      -0.109685      -0.114696      -0.024375       0.139071             23.245612      14.752583      -0.107490      -2.672397      31.484569       0.992525      23.499685           0.000000
            5             Sm       2.712376       5.622067       5.322987       2.103383     143.908292 0.29673455E+04  0.10022103E+06                                17.962734                           14.444074       2.442927       2.466077                    0.999626      79.152559     185.578440       0.687817       0.263659      -1.342267      -0.015376       0.000049       0.006217       0.016586       0.017942      -0.038765       0.026232       0.158704      -0.121206      -0.085335      -0.024950       0.110285             23.068482      14.723610       0.244411       2.251219      31.503795       0.872736      22.978041          -0.000000
            6             Sm      10.943039      18.014102       7.837687       2.126014     144.058214 0.28875913E+04  0.96796027E+05                                17.935815                           14.210834       2.422445       2.463586                    0.999614      78.540198     183.022625       0.696706       0.262262      -1.345014      -0.007885      -0.004172       0.008093       0.012044       0.026750      -0.066772       0.037537       0.189308      -0.109685      -0.114696      -0.024375       0.139071             23.245612      14.752582       0.107494       2.672396      31.484570       0.992524      23.499685           0.000000
            7             Sm      10.468226      18.671246       3.137749       2.103383     143.908287 0.29673456E+04  0.10022103E+06                                17.962733                           14.444074       2.442927       2.466077                    0.999626      79.152559     185.578442       0.687817       0.263659      -1.342267      -0.015376      -0.000049      -0.006217       0.016586      -0.017942       0.038765       0.026232       0.158704      -0.121206      -0.085335      -0.024950       0.110285             23.068481      14.723612      -0.244411      -2.251222      31.503793       0.872741      22.978037           0.000000
            8             Sm       3.187189       6.279212       0.623049       2.126014     144.058217 0.28875912E+04  0.96796022E+05                                17.935815                           14.210833       2.422445       2.463586                    0.999614      78.540198     183.022625       0.696706       0.262262      -1.345014      -0.007885       0.004172      -0.008093       0.012044      -0.026750       0.066772       0.037537       0.189308      -0.109685      -0.114696      -0.024375       0.139071             23.245612      14.752583      -0.107491      -2.672397      31.484569       0.992524      23.499685           0.000000
            9              H      -0.009307      21.098983      10.479468       0.107482       1.319926 0.94546078E+01  0.96030241E+02                                 1.939945                            1.762007      -1.082481       2.373254                    0.996210       3.505363       9.732440       0.489709       1.231412      -0.721346       0.016932      -0.028743       0.035126       0.048442      -0.004787       0.014252      -0.008153      -0.000061       0.002560      -0.014490      -0.004399       0.018889              2.027624       1.627046      -0.060643       0.265958       1.961503      -0.503041       2.494325          -0.000000
           10              H      13.907790      23.782566       7.044409       0.121701       1.207039 0.88544152E+01  0.88785968E+02                                 1.837668                            1.712177      -1.231741       2.294677                    0.996105       3.562756       9.943012       0.491986       1.241562      -0.717318      -0.017996       0.014851      -0.026896       0.035606      -0.004135       0.014658      -0.000737       0.022772       0.028032      -0.016972      -0.006060       0.023032              1.893960       1.620472       0.033384       0.255980       1.854776      -0.412968       2.206631          -0.000000
           11              H      12.995702      21.677025       7.391299       0.123945       0.958812 0.65715969E+01  0.61808178E+02                                 1.646064                            1.527392      -0.915680       2.457748                    0.998672       3.400577       9.512268       0.489181       1.331256      -0.697550      -0.030181      -0.012248      -0.025166       0.041161       0.002366       0.011188      -0.003335       0.003313       0.007266      -0.011628      -0.001087       0.012715              1.727656       1.923304       0.329596       0.430049       1.550041       0.124531       1.709624           0.000000
           12              H      14.436739      14.699675      10.301792       0.094715       1.453563 0.10603390E+02  0.11126878E+03                                 2.078470                            1.870787      -1.385269       2.209863                    0.993802       3.843409      10.987156       0.471566       1.237756      -0.717583       0.001831       0.021297       0.035626       0.041547       0.003491       0.011284       0.001875       0.001859       0.014319      -0.010457      -0.003658       0.014115              2.215289       1.628013      -0.201934      -0.101962       2.205039       0.549584       2.812816          -0.000000
           13              H      14.486377      12.048494       6.496153       0.123492       1.290009 0.93578805E+01  0.94960294E+02                                 1.906731                            1.748657      -1.314391       2.255271                    0.994993       3.599130      10.042155       0.492582       1.225358      -0.721045      -0.005544      -0.018270      -0.029299       0.034971       0.002613       0.008247       0.006182       0.009760       0.034174      -0.012218      -0.004946       0.017165              1.996934       1.575218      -0.235768      -0.134031       1.912696       0.444854       2.502887          -0.000000
           14              H      13.360227      14.075030       6.480924       0.122782       0.989199 0.68648610E+01  0.64769098E+02                                 1.630189                            1.522886      -0.886761       2.469429                    0.998965       3.327604       9.088785       0.512431       1.266876      -0.711765      -0.021057       0.010741      -0.034458       0.041787      -0.001787       0.010571       0.000110      -0.003154       0.031755      -0.012178      -0.003410       0.015589              1.695271       1.515786      -0.228871       0.288281       1.468795      -0.184649       2.101231           0.000000
           15              H       9.086754      20.589168       9.249277       0.094810       1.423394 0.10404523E+02  0.10872450E+03                                 2.059198                            1.861119      -1.324782       2.241454                    0.994037       3.795407      10.846118       0.469508       1.248410      -0.715664      -0.001611      -0.020043      -0.036378       0.041565       0.003117       0.011614       0.003784       0.000575       0.023201      -0.010910      -0.005249       0.016160              2.188484       1.645993      -0.223882      -0.152863       2.157789       0.588243       2.761670           0.000000
           16              H       8.860283      23.156117      13.107372       0.117765       1.126369 0.79914249E+01  0.78377199E+02                                 1.771083                            1.636236      -1.303564       2.263113                    0.993899       3.595287      10.037016       0.497097       1.256317      -0.712712       0.000772       0.017195       0.027813       0.032709      -0.003640       0.006882       0.000165       0.000580      -0.005807      -0.008097       0.000259       0.007839              1.843074       1.462840      -0.296716      -0.080462       1.879129       0.376166       2.187252          -0.000000
           17              H      10.192738      21.256878      13.054916       0.121219       0.973486 0.67675982E+01  0.63729925E+02                                 1.625148                            1.521906      -0.828845       2.495326                    0.999433       3.325209       9.123007       0.506787       1.283430      -0.708280       0.021073      -0.009501       0.033703       0.040868      -0.004057       0.009808       0.002335      -0.002562       0.033927      -0.013564      -0.002031       0.015595              1.685902       1.595523      -0.249478       0.343771       1.457977      -0.160807       2.004206          -0.000000
           18              H       5.520614       0.534357       9.340653       0.109911       1.218741 0.87257387E+01  0.87989942E+02                                 1.928435                            1.759707      -1.130077       2.355299                    0.995716       3.620157      10.443962       0.456421       1.330791      -0.698458      -0.024742       0.009182      -0.037663       0.045989       0.000018       0.013306       0.004010       0.000720       0.017613      -0.012911      -0.003244       0.016155              2.034263       1.969313      -0.281800       0.511956       1.719599      -0.285494       2.413878           0.000000
           19              H       8.154501      -0.639051      12.975385       0.119766       1.178792 0.84859558E+01  0.84273028E+02                                 1.811267                            1.676026      -1.322731       2.256358                    0.993540       3.584661       9.987288       0.496851       1.241343      -0.716659       0.021926      -0.005151       0.026886       0.035073      -0.000261       0.009424       0.006820       0.000396      -0.009138      -0.012694       0.001706       0.010988              1.885453       1.710740      -0.373734       0.362478       1.786426      -0.176637       2.159193          -0.000000
           20              H       7.138484       1.444131      12.904315       0.111233       1.225846 0.88540584E+01  0.88811862E+02                                 1.857571                            1.711271      -1.273433       2.273289                    0.995084       3.607586      10.081050       0.492324       1.240300      -0.717255       0.006792       0.025998       0.028690       0.039308       0.002781       0.010947       0.004704      -0.000430       0.005265      -0.010824      -0.002599       0.013423              1.941172       1.489060      -0.118785       0.060365       2.008382       0.441475       2.326074          -0.000000
           21              H       6.288443       8.349697       9.575861       0.102660       1.115773 0.75653239E+01  0.73994786E+02                                 1.830684                            1.641255      -1.334672       2.240885                    0.993792       3.822214      11.044079       0.469004       1.335229      -0.694293      -0.011404      -0.025176      -0.033484       0.043417      -0.001025       0.001674       0.001342       0.001074       0.013163      -0.003855      -0.001111       0.004966              1.963154       1.496290       0.263147       0.164894       1.829366       0.461064       2.563806          -0.000000
           22              H       7.284294      10.950635      13.288432       0.117504       1.226622 0.89170166E+01  0.89654257E+02                                 1.865226                            1.723678      -1.237495       2.295114                    0.994612       3.593028      10.071379       0.487563       1.249465      -0.715518       0.003241       0.018603       0.028336       0.034052       0.003457      -0.003727       0.005086      -0.009951       0.015926      -0.010460       0.001286       0.009174              1.945822       1.604453       0.337578       0.261863       1.870940       0.389917       2.362073          -0.000000
           23              H       6.390820       8.827379      13.564252       0.110119       1.163876 0.80835448E+01  0.79815770E+02                                 1.831584                            1.659552      -1.343926       2.233845                    0.994177       3.744456      10.621800       0.485521       1.277648      -0.706983      -0.009735      -0.013910       0.033304       0.037382      -0.001584      -0.010022      -0.004043      -0.010967       0.008632      -0.013867       0.003565       0.010302              1.950599       1.453972       0.193484      -0.110270       1.714779      -0.420902       2.683045          -0.000000
           24              H      10.274950      14.061622      12.366212       0.120753       0.972896 0.67584249E+01  0.63911124E+02                                 1.650769                            1.540634      -0.875728       2.472712                    0.998998       3.415260       9.529867       0.491802       1.316996      -0.700539       0.029197       0.012850       0.025541       0.040865       0.004472       0.012207      -0.002658       0.005746       0.011113      -0.013058      -0.001640       0.014698              1.723279       1.844602       0.313378       0.415191       1.540413       0.107173       1.784821           0.000000
           25              H       9.165864      12.063797      12.762174       0.115297       1.104017 0.78333057E+01  0.76033411E+02                                 1.721211                            1.601994      -1.005178       2.402674                    0.997348       3.419665       9.331898       0.513616       1.228593      -0.720565       0.011095      -0.019102       0.028189       0.035813       0.002191       0.011557      -0.008676      -0.005468       0.008795      -0.015749       0.001429       0.014320              1.783345       1.474697       0.086882       0.164196       1.669118      -0.427536       2.206221           0.000000
           26              H       8.114170      14.600595       9.020837       0.107428       1.416973 0.10312539E+02  0.10755927E+03                                 2.075979                            1.872446      -1.196194       2.318797                    0.994881       3.634453      10.387344       0.460616       1.274924      -0.711683      -0.011864       0.023900      -0.037918       0.046366      -0.004972       0.011466      -0.009952       0.002068       0.002797      -0.012533      -0.005530       0.018062              2.188353       1.694119       0.008777       0.120861       2.033862      -0.569220       2.837079          -0.000000
           27              H       7.746543       0.726357      14.902740       0.107482       1.319926 0.94546062E+01  0.96030218E+02                                 1.939945                            1.762007      -1.082481       2.373254                    0.996210       3.505363       9.732439       0.489709       1.231411      -0.721346       0.016932       0.028743      -0.035126       0.048442       0.004787      -0.014252      -0.008153      -0.000061       0.002560      -0.014490      -0.004399       0.018889              2.027624       1.627045       0.060643      -0.265958       1.961502      -0.503041       2.494324          -0.000000
           28              H       6.151940       0.510748       1.416327       0.121701       1.207039 0.88544104E+01  0.88785911E+02                                 1.837667                            1.712176      -1.231741       2.294677                    0.996105       3.562756       9.943013       0.491986       1.241563      -0.717318      -0.017996      -0.014851       0.026896       0.035606       0.004135      -0.014658      -0.000737       0.022772       0.028032      -0.016972      -0.006060       0.023032              1.893960       1.620472      -0.033384      -0.255980       1.854775      -0.412967       2.206631          -0.000000
           29              H       5.239852       2.616289       1.069437       0.123945       0.958812 0.65715969E+01  0.61808177E+02                                 1.646064                            1.527392      -0.915681       2.457748                    0.998672       3.400577       9.512268       0.489181       1.331256      -0.697550      -0.030181       0.012248       0.025166       0.041161      -0.002366      -0.011188      -0.003335       0.003313       0.007266      -0.011628      -0.001087       0.012715              1.727656       1.923304      -0.329596      -0.430050       1.550041       0.124531       1.709624           0.000000
           30              H       6.680889       7.125665      15.080416       0.094715       1.453563 0.10603397E+02  0.11126886E+03                                 2.078470                            1.870787      -1.385269       2.209863                    0.993802       3.843409      10.987156       0.471566       1.237756      -0.717583       0.001831      -0.021297      -0.035626       0.041547      -0.003491      -0.011284       0.001875       0.001859       0.014319      -0.010457      -0.003658       0.014115              2.215290       1.628013       0.201934       0.101963       2.205041       0.549585       2.812816          -0.000000
           31              H       6.730527      12.244820       1.964583       0.123492       1.290009 0.93578807E+01  0.94960294E+02                                 1.906731                            1.748657      -1.314391       2.255271                    0.994993       3.599130      10.042154       0.492582       1.225358      -0.721045      -0.005544       0.018270       0.029299       0.034971      -0.002613      -0.008247       0.006182       0.009760       0.034174      -0.012218      -0.004946       0.017165              1.996933       1.575218       0.235768       0.134031       1.912696       0.444854       2.502886          -0.000000
           32              H       5.604377      10.218284       1.979812       0.122782       0.989199 0.68648605E+01  0.64769095E+02                                 1.630189                            1.522886      -0.886761       2.469429                    0.998965       3.327604       9.088786       0.512431       1.266877      -0.711765      -0.021057      -0.010741       0.034458       0.041787       0.001787      -0.010571       0.000110      -0.003154       0.031755      -0.012178      -0.003410       0.015589              1.695271       1.515786       0.228871      -0.288281       1.468795      -0.184649       2.101231           0.000000
           33              H       1.330904       1.236173      16.132931       0.094810       1.423395 0.10404527E+02  0.10872455E+03                                 2.059198                            1.861119      -1.324782       2.241454                    0.994037       3.795407      10.846117       0.469509       1.248410      -0.715664      -0.001611       0.020043       0.036378       0.041565      -0.003117      -0.011614       0.003784       0.000575       0.023201      -0.010910      -0.005249       0.016160              2.188484       1.645993       0.223883       0.152863       2.157790       0.588243       2.761670           0.000000
           34              H       1.104433      -1.330776      12.274836       0.117765       1.126369 0.79914248E+01  0.78377198E+02                                 1.771082                            1.636236      -1.303564       2.263113                    0.993899       3.595287      10.037016       0.497097       1.256317      -0.712712       0.000772      -0.017195      -0.027813       0.032709       0.003640      -0.006882       0.000165       0.000580      -0.005807      -0.008097       0.000259       0.007839              1.843073       1.462840       0.296716       0.080462       1.879129       0.376166       2.187252          -0.000000
           35              H       2.436888       0.568462      12.327292       0.121219       0.973486 0.67675968E+01  0.63729910E+02                                 1.625148                            1.521906      -0.828845       2.495326                    0.999433       3.325209       9.123007       0.506787       1.283430      -0.708280       0.021073       0.009501      -0.033703       0.040868       0.004057      -0.009808       0.002335      -0.002562       0.033927      -0.013564      -0.002031       0.015595              1.685902       1.595523       0.249478      -0.343772       1.457977      -0.160806       2.004206          -0.000000
           36              H      13.276464      21.290983      16.041555       0.109911       1.218741 0.87257405E+01  0.87989964E+02                                 1.928435                            1.759707      -1.130077       2.355299                    0.995716       3.620157      10.443962       0.456421       1.330791      -0.698458      -0.024742      -0.009182       0.037663       0.045989      -0.000018      -0.013306       0.004010       0.000720       0.017613      -0.012911      -0.003244       0.016155              2.034263       1.969313       0.281801      -0.511956       1.719599      -0.285495       2.413878           0.000000
           37              H       0.398651      22.464392      12.406823       0.119766       1.178791 0.84859557E+01  0.84273025E+02                                 1.811267                            1.676026      -1.322731       2.256358                    0.993540       3.584661       9.987287       0.496851       1.241343      -0.716659       0.021926       0.005151      -0.026886       0.035073       0.000261      -0.009424       0.006820       0.000396      -0.009138      -0.012694       0.001706       0.010988              1.885452       1.710740       0.373734      -0.362478       1.786425      -0.176637       2.159193          -0.000000
           38              H      14.894334      20.381210      12.477893       0.111233       1.225845 0.88540483E+01  0.88811742E+02                                 1.857571                            1.711271      -1.273433       2.273289                    0.995084       3.607585      10.081049       0.492324       1.240300      -0.717255       0.006792      -0.025998      -0.028690       0.039308      -0.002781      -0.010947       0.004704      -0.000430       0.005265      -0.010824      -0.002599       0.013423              1.941171       1.489059       0.118785      -0.060365       2.008380       0.441474       2.326074          -0.000000
           39              H      14.044293      13.475643      15.806347       0.102660       1.115772 0.75653200E+01  0.73994738E+02                                 1.830684                            1.641254      -1.334672       2.240885                    0.993792       3.822214      11.044078       0.469004       1.335228      -0.694293      -0.011404       0.025176       0.033484       0.043417       0.001025      -0.001674       0.001342       0.001074       0.013163      -0.003855      -0.001111       0.004966              1.963154       1.496289      -0.263147      -0.164894       1.829365       0.461064       2.563806          -0.000000
           40              H      15.040144      10.874706      12.093776       0.117504       1.226621 0.89170120E+01  0.89654201E+02                                 1.865225                            1.723678      -1.237495       2.295114                    0.994612       3.593028      10.071379       0.487563       1.249465      -0.715518       0.003241      -0.018603      -0.028336       0.034052      -0.003457       0.003727       0.005086      -0.009951       0.015927      -0.010460       0.001286       0.009174              1.945822       1.604453      -0.337577      -0.261863       1.870939       0.389916       2.362073          -0.000000
           41              H      14.146670      12.997962      11.817956       0.110119       1.163876 0.80835447E+01  0.79815769E+02                                 1.831584                            1.659552      -1.343926       2.233845                    0.994177       3.744456      10.621800       0.485521       1.277648      -0.706983      -0.009735       0.013910      -0.033304       0.037382       0.001584       0.010022      -0.004043      -0.010967       0.008632      -0.013867       0.003565       0.010302              1.950599       1.453972      -0.193484       0.110270       1.714779      -0.420902       2.683045           0.000000
           42              H       2.519100       7.763718      13.015996       0.120753       0.972896 0.67584253E+01  0.63911126E+02                                 1.650769                            1.540633      -0.875728       2.472712                    0.998998       3.415260       9.529866       0.491803       1.316996      -0.700539       0.029197      -0.012850      -0.025541       0.040865      -0.004472      -0.012207      -0.002658       0.005746       0.011113      -0.013058      -0.001640       0.014698              1.723278       1.844601      -0.313377      -0.415191       1.540413       0.107173       1.784821           0.000000
           43              H       1.410014       9.761544      12.620034       0.115297       1.104017 0.78333057E+01  0.76033408E+02                                 1.721211                            1.601994      -1.005178       2.402674                    0.997348       3.419665       9.331897       0.513616       1.228592      -0.720565       0.011095       0.019102      -0.028189       0.035813      -0.002191      -0.011557      -0.008676      -0.005468       0.008795      -0.015749       0.001429       0.014320              1.783345       1.474697      -0.086882      -0.164196       1.669118      -0.427536       2.206220           0.000000
           44              H       0.358320       7.224745      16.361371       0.107428       1.416972 0.10312532E+02  0.10755918E+03                                 2.075979                            1.872446      -1.196194       2.318797                    0.994881       3.634452      10.387340       0.460617       1.274924      -0.711683      -0.011864      -0.023900       0.037918       0.046366       0.004972      -0.011466      -0.009952       0.002068       0.002797      -0.012532      -0.005530       0.018062              2.188352       1.694118      -0.008777      -0.120861       2.033861      -0.569219       2.837078          -0.000000
           45              H       0.009307       1.960344       6.442004       0.107482       1.319924 0.94545954E+01  0.96030086E+02                                 1.939944                            1.762007      -1.082479       2.373255                    0.996210       3.505361       9.732434       0.489709       1.231412      -0.721346      -0.016932       0.028742      -0.035126       0.048442      -0.004787       0.014252      -0.008153      -0.000061       0.002560      -0.014490      -0.004399       0.018889              2.027623       1.627045      -0.060643       0.265958       1.961502      -0.503040       2.494323          -0.000000
           46              H       1.603910      -0.723239       9.877063       0.121702       1.207038 0.88544025E+01  0.88785826E+02                                 1.837667                            1.712177      -1.231745       2.294676                    0.996104       3.562754       9.943012       0.491986       1.241564      -0.717317       0.017996      -0.014850       0.026896       0.035606      -0.004135       0.014658      -0.000737       0.022772       0.028032      -0.016972      -0.006060       0.023032              1.893960       1.620473       0.033385       0.255979       1.854776      -0.412967       2.206630          -0.000000
           47              H       2.515998       1.382302       9.530173       0.123945       0.958811 0.65715896E+01  0.61808092E+02                                 1.646063                            1.527392      -0.915678       2.457749                    0.998672       3.400575       9.512261       0.489181       1.331256      -0.697550       0.030181       0.012248       0.025166       0.041161       0.002366       0.011188      -0.003335       0.003313       0.007266      -0.011628      -0.001087       0.012715              1.727655       1.923303       0.329596       0.430049       1.550040       0.124531       1.709623           0.000000
           48              H       1.074961       8.359652       6.619680       0.094715       1.453563 0.10603390E+02  0.11126878E+03                                 2.078470                            1.870787      -1.385269       2.209863                    0.993802       3.843409      10.987157       0.471566       1.237757      -0.717583      -0.001831      -0.021297      -0.035626       0.041547       0.003491       0.011284       0.001875       0.001859       0.014319      -0.010457      -0.003658       0.014115              2.215290       1.628013      -0.201934      -0.101962       2.205040       0.549584       2.812816          -0.000000
           49              H       1.025323      11.010833      10.425319       0.123492       1.290009 0.93578805E+01  0.94960297E+02                                 1.906732                            1.748657      -1.314391       2.255271                    0.994993       3.599130      10.042156       0.492582       1.225358      -0.721045       0.005544       0.018270       0.029299       0.034971       0.002613       0.008247       0.006182       0.009760       0.034174      -0.012218      -0.004946       0.017165              1.996934       1.575218      -0.235768      -0.134031       1.912697       0.444854       2.502887          -0.000000
           50              H       2.151473       8.984297      10.440548       0.122782       0.989199 0.68648605E+01  0.64769095E+02                                 1.630189                            1.522886      -0.886761       2.469428                    0.998965       3.327604       9.088786       0.512431       1.266877      -0.711765       0.021057      -0.010741       0.034458       0.041787      -0.001787       0.010571       0.000110      -0.003154       0.031755      -0.012178      -0.003410       0.015589              1.695271       1.515786      -0.228871       0.288281       1.468795      -0.184649       2.101231           0.000000
           51              H       6.424946       2.470159       7.672195       0.094810       1.423394 0.10404523E+02  0.10872450E+03                                 2.059198                            1.861119      -1.324782       2.241454                    0.994037       3.795407      10.846118       0.469508       1.248410      -0.715664       0.001611       0.020043       0.036378       0.041565       0.003117       0.011614       0.003784       0.000575       0.023201      -0.010910      -0.005249       0.016160              2.188484       1.645993      -0.223882      -0.152863       2.157789       0.588243       2.761670           0.000000
           52              H       6.651417      -0.096790       3.814100       0.117765       1.126368 0.79914199E+01  0.78377136E+02                                 1.771082                            1.636236      -1.303564       2.263114                    0.993899       3.595286      10.037012       0.497097       1.256317      -0.712712      -0.000772      -0.017195      -0.027813       0.032709      -0.003640       0.006882       0.000165       0.000580      -0.005807      -0.008097       0.000259       0.007839              1.843073       1.462839      -0.296716      -0.080462       1.879128       0.376166       2.187251          -0.000000
           53              H       5.318962       1.802449       3.866556       0.121219       0.973486 0.67675972E+01  0.63729918E+02                                 1.625149                            1.521906      -0.828846       2.495325                    0.999433       3.325209       9.123009       0.506786       1.283431      -0.708280      -0.021073       0.009501      -0.033703       0.040868      -0.004057       0.009808       0.002334      -0.002562       0.033927      -0.013564      -0.002031       0.015595              1.685902       1.595523      -0.249478       0.343771       1.457977      -0.160807       2.004207          -0.000000
           54              H       9.991086      22.524970       7.580819       0.109911       1.218741 0.87257394E+01  0.87989955E+02                                 1.928436                            1.759708      -1.130077       2.355299                    0.995716       3.620157      10.443964       0.456421       1.330792      -0.698458       0.024742      -0.009182       0.037663       0.045989       0.000018       0.013306       0.004010       0.000720       0.017613      -0.012911      -0.003244       0.016155              2.034264       1.969314      -0.281800       0.511956       1.719599      -0.285494       2.413879           0.000000
           55              H       7.357199      23.698378       3.946087       0.119766       1.178791 0.84859462E+01  0.84272909E+02                                 1.811266                            1.676025      -1.322730       2.256358                    0.993540       3.584659       9.987281       0.496851       1.241344      -0.716659      -0.021926       0.005151      -0.026886       0.035073      -0.000261       0.009424       0.006820       0.000396      -0.009138      -0.012694       0.001706       0.010988              1.885452       1.710739      -0.373734       0.362478       1.786424      -0.176637       2.159192          -0.000000
           56              H       8.373216      21.615196       4.017157       0.111233       1.225846 0.88540539E+01  0.88811809E+02                                 1.857571                            1.711271      -1.273433       2.273289                    0.995084       3.607585      10.081048       0.492324       1.240300      -0.717255      -0.006792      -0.025998      -0.028690       0.039308       0.002781       0.010947       0.004704      -0.000430       0.005265      -0.010824      -0.002599       0.013423              1.941172       1.489060      -0.118785       0.060365       2.008382       0.441474       2.326074          -0.000000
           57              H       9.223257      14.709630       7.345611       0.102660       1.115773 0.75653289E+01  0.73994842E+02                                 1.830684                            1.641255      -1.334672       2.240885                    0.993792       3.822215      11.044080       0.469005       1.335228      -0.694293       0.011404       0.025176       0.033484       0.043417      -0.001025       0.001674       0.001342       0.001074       0.013163      -0.003855      -0.001111       0.004966              1.963154       1.496290       0.263147       0.164894       1.829366       0.461064       2.563806           0.000000
           58              H       8.227406      12.108692       3.633040       0.117504       1.226622 0.89170166E+01  0.89654257E+02                                 1.865226                            1.723678      -1.237495       2.295114                    0.994612       3.593028      10.071379       0.487563       1.249465      -0.715518      -0.003241      -0.018603      -0.028336       0.034052       0.003457      -0.003727       0.005086      -0.009951       0.015926      -0.010460       0.001286       0.009174              1.945822       1.604453       0.337578       0.261863       1.870940       0.389917       2.362073          -0.000000
           59              H       9.120880      14.231948       3.357220       0.110119       1.163876 0.80835448E+01  0.79815770E+02                                 1.831584                            1.659552      -1.343926       2.233845                    0.994177       3.744456      10.621800       0.485521       1.277648      -0.706983       0.009735       0.013910      -0.033304       0.037382      -0.001584      -0.010022      -0.004043      -0.010967       0.008632      -0.013867       0.003565       0.010302              1.950599       1.453972       0.193484      -0.110270       1.714779      -0.420902       2.683045          -0.000000
           60              H       5.236750       8.997705       4.555260       0.120753       0.972895 0.67584208E+01  0.63911080E+02                                 1.650769                            1.540634      -0.875728       2.472712                    0.998998       3.415259       9.529866       0.491802       1.316997      -0.700539      -0.029197      -0.012850      -0.025541       0.040865       0.004472       0.012207      -0.002658       0.005746       0.011113      -0.013058      -0.001640       0.014698              1.723279       1.844602       0.313378       0.415191       1.540413       0.107173       1.784821           0.000000
           61              H       6.345836      10.995530       4.159298       0.115297       1.104017 0.78333059E+01  0.76033411E+02                                 1.721211                            1.601994      -1.005178       2.402674                    0.997348       3.419665       9.331897       0.513616       1.228592      -0.720565      -0.011095       0.019102      -0.028189       0.035813       0.002191       0.011557      -0.008676      -0.005468       0.008795      -0.015749       0.001429       0.014320              1.783345       1.474697       0.086882       0.164196       1.669118      -0.427536       2.206221          -0.000000
           62              H       7.397530       8.458732       7.900635       0.107428       1.416972 0.10312531E+02  0.10755916E+03                                 2.075978                            1.872445      -1.196194       2.318798                    0.994881       3.634452      10.387338       0.460617       1.274924      -0.711683       0.011864      -0.023900       0.037918       0.046366      -0.004972       0.011466      -0.009952       0.002068       0.002797      -0.012533      -0.005530       0.018062              2.188352       1.694118       0.008777       0.120861       2.033861      -0.569220       2.837077          -0.000000
           63              H       7.765157      22.332970       2.018732       0.107482       1.319924 0.94545934E+01  0.96030054E+02                                 1.939943                            1.762006      -1.082479       2.373255                    0.996210       3.505361       9.732431       0.489710       1.231411      -0.721346      -0.016932      -0.028742       0.035126       0.048442       0.004787      -0.014252      -0.008153      -0.000061       0.002560      -0.014490      -0.004399       0.018889              2.027622       1.627044       0.060643      -0.265958       1.961501      -0.503040       2.494322          -0.000000
           64              H       9.359760      22.548579      15.505145       0.121702       1.207037 0.88543964E+01  0.88785752E+02                                 1.837667                            1.712176      -1.231745       2.294676                    0.996104       3.562754       9.943012       0.491986       1.241564      -0.717317       0.017996       0.014850      -0.026896       0.035606       0.004135      -0.014658      -0.000737       0.022772       0.028032      -0.016972      -0.006060       0.023032              1.893959       1.620472      -0.033385      -0.255980       1.854775      -0.412966       2.206630          -0.000000
           65              H      10.271848      20.443038      15.852035       0.123945       0.958811 0.65715895E+01  0.61808091E+02                                 1.646063                            1.527392      -0.915679       2.457749                    0.998672       3.400575       9.512261       0.489181       1.331256      -0.697550       0.030181      -0.012248      -0.025166       0.041161      -0.002366      -0.011188      -0.003335       0.003313       0.007266      -0.011628      -0.001087       0.012715              1.727655       1.923303      -0.329595      -0.430049       1.550040       0.124531       1.709623           0.000000
           66              H       8.830811      15.933662       1.841056       0.094715       1.453563 0.10603397E+02  0.11126886E+03                                 2.078470                            1.870787      -1.385269       2.209863                    0.993802       3.843409      10.987155       0.471566       1.237756      -0.717583      -0.001831       0.021297       0.035626       0.041547      -0.003491      -0.011284       0.001875       0.001859       0.014319      -0.010457      -0.003658       0.014115              2.215290       1.628013       0.201934       0.101963       2.205041       0.549584       2.812816          -0.000000
           67              H       8.781173      10.814507      14.956889       0.123492       1.290009 0.93578807E+01  0.94960294E+02                                 1.906731                            1.748657      -1.314391       2.255271                    0.994993       3.599130      10.042154       0.492582       1.225358      -0.721045       0.005544      -0.018270      -0.029299       0.034971      -0.002613      -0.008247       0.006182       0.009760       0.034174      -0.012218      -0.004946       0.017165              1.996933       1.575218       0.235768       0.134031       1.912696       0.444854       2.502886          -0.000000
           68              H       9.907323      12.841043      14.941660       0.122782       0.989199 0.68648610E+01  0.64769098E+02                                 1.630189                            1.522886      -0.886761       2.469429                    0.998965       3.327604       9.088785       0.512431       1.266876      -0.711765       0.021057       0.010741      -0.034458       0.041787       0.001787      -0.010571       0.000110      -0.003154       0.031755      -0.012178      -0.003410       0.015589              1.695271       1.515786       0.228871      -0.288281       1.468795      -0.184649       2.101231           0.000000
           69              H      14.180796      21.823154       0.788541       0.094810       1.423395 0.10404527E+02  0.10872456E+03                                 2.059199                            1.861119      -1.324782       2.241454                    0.994037       3.795407      10.846118       0.469508       1.248410      -0.715664       0.001611      -0.020043      -0.036378       0.041565      -0.003117      -0.011614       0.003784       0.000575       0.023201      -0.010910      -0.005249       0.016160              2.188485       1.645993       0.223883       0.152863       2.157791       0.588243       2.761670           0.000000
           70              H      14.407267      24.390103       4.646636       0.117765       1.126368 0.79914210E+01  0.78377150E+02                                 1.771082                            1.636236      -1.303564       2.263114                    0.993899       3.595286      10.037012       0.497097       1.256317      -0.712712      -0.000772       0.017195       0.027813       0.032709       0.003640      -0.006882       0.000165       0.000580      -0.005807      -0.008097       0.000259       0.007839              1.843073       1.462839       0.296716       0.080462       1.879128       0.376166       2.187251          -0.000000
           71              H      13.074812      22.490865       4.594180       0.121219       0.973486 0.67675971E+01  0.63729916E+02                                 1.625149                            1.521906      -0.828846       2.495325                    0.999433       3.325209       9.123009       0.506786       1.283431      -0.708280      -0.021073      -0.009501       0.033703       0.040868       0.004057      -0.009808       0.002334      -0.002562       0.033927      -0.013564      -0.002031       0.015595              1.685902       1.595523       0.249478      -0.343772       1.457977      -0.160806       2.004207          -0.000000
           72              H       2.235236       1.768344       0.879917       0.109911       1.218741 0.87257408E+01  0.87989974E+02                                 1.928436                            1.759708      -1.130078       2.355299                    0.995716       3.620157      10.443965       0.456420       1.330792      -0.698458       0.024742       0.009182      -0.037663       0.045989      -0.000018      -0.013306       0.004010       0.000720       0.017613      -0.012911      -0.003244       0.016155              2.034264       1.969314       0.281801      -0.511956       1.719600      -0.285495       2.413879           0.000000
           73              H      15.113049       0.594935       4.514649       0.119766       1.178790 0.84859452E+01  0.84272892E+02                                 1.811265                            1.676025      -1.322730       2.256358                    0.993540       3.584659       9.987279       0.496851       1.241343      -0.716659      -0.021926      -0.005151       0.026886       0.035073       0.000261      -0.009424       0.006820       0.000396      -0.009138      -0.012694       0.001706       0.010988              1.885451       1.710738       0.373733      -0.362477       1.786424      -0.176637       2.159191          -0.000000
           74              H       0.617366       2.678117       4.443579       0.111233       1.225845 0.88540485E+01  0.88811743E+02                                 1.857571                            1.711271      -1.273433       2.273289                    0.995084       3.607585      10.081048       0.492324       1.240300      -0.717255      -0.006792       0.025998       0.028690       0.039308      -0.002781      -0.010947       0.004704      -0.000430       0.005265      -0.010824      -0.002599       0.013423              1.941171       1.489059       0.118785      -0.060365       2.008380       0.441474       2.326074          -0.000000
           75              H       1.467407       9.583684       1.115125       0.102660       1.115773 0.75653253E+01  0.73994800E+02                                 1.830684                            1.641254      -1.334672       2.240885                    0.993792       3.822215      11.044080       0.469005       1.335228      -0.694293       0.011404      -0.025176      -0.033484       0.043417       0.001025      -0.001674       0.001342       0.001074       0.013163      -0.003855      -0.001111       0.004966              1.963154       1.496289      -0.263147      -0.164894       1.829366       0.461064       2.563807           0.000000
           76              H       0.471556      12.184621       4.827696       0.117504       1.226621 0.89170118E+01  0.89654201E+02                                 1.865225                            1.723678      -1.237495       2.295114                    0.994612       3.593028      10.071380       0.487563       1.249465      -0.715518      -0.003241       0.018603       0.028336       0.034052      -0.003457       0.003727       0.005086      -0.009951       0.015926      -0.010460       0.001286       0.009174              1.945822       1.604453      -0.337577      -0.261863       1.870939       0.389916       2.362074          -0.000000
           77              H       1.365030      10.061365       5.103516       0.110119       1.163876 0.80835447E+01  0.79815769E+02                                 1.831584                            1.659552      -1.343926       2.233845                    0.994177       3.744456      10.621800       0.485521       1.277648      -0.706983       0.009735      -0.013910       0.033304       0.037382       0.001584       0.010022      -0.004043      -0.010967       0.008632      -0.013867       0.003565       0.010302              1.950599       1.453972      -0.193484       0.110270       1.714779      -0.420902       2.683045          -0.000000
           78              H      12.992600      15.295609       3.905476       0.120753       0.972895 0.67584206E+01  0.63911078E+02                                 1.650769                            1.540634      -0.875728       2.472712                    0.998998       3.415259       9.529866       0.491802       1.316997      -0.700539      -0.029197       0.012850       0.025541       0.040865      -0.004472      -0.012207      -0.002658       0.005746       0.011113      -0.013058      -0.001640       0.014698              1.723279       1.844602      -0.313377      -0.415191       1.540413       0.107173       1.784821           0.000000
           79              H      14.101686      13.297783       4.301438       0.115297       1.104017 0.78333057E+01  0.76033408E+02                                 1.721211                            1.601994      -1.005178       2.402674                    0.997348       3.419665       9.331897       0.513616       1.228592      -0.720565      -0.011095      -0.019102       0.028189       0.035813      -0.002191      -0.011557      -0.008676      -0.005468       0.008795      -0.015749       0.001429       0.014320              1.783345       1.474697      -0.086882      -0.164196       1.669118      -0.427536       2.206220           0.000000
           80              H      15.153380      15.834582       0.560101       0.107428       1.416972 0.10312534E+02  0.10755921E+03                                 2.075979                            1.872446      -1.196194       2.318798                    0.994881       3.634452      10.387340       0.460616       1.274924      -0.711683       0.011864       0.023900      -0.037918       0.046366       0.004972      -0.011466      -0.009952       0.002068       0.002797      -0.012532      -0.005530       0.018062              2.188352       1.694118      -0.008777      -0.120861       2.033861      -0.569219       2.837078          -0.000000
           81              C      14.159080      21.178726       8.970072      -0.062999      38.131048 0.44785309E+03  0.10486623E+05                                 9.729911                            6.959172       0.199626       2.067255                    0.999305      27.231656      75.259157       0.645053       0.405519      -1.083626       0.009937       0.037697      -0.010596       0.040399      -0.010290      -0.008243       0.003457       0.001338       0.065656      -0.021497      -0.003354       0.024851             12.442949      10.273228       5.950959       1.938769      17.229713      -2.673683       9.825906           0.000000
           82              C      15.182852      21.638499       9.790764       0.051030      30.994308 0.36526231E+03  0.82400229E+04                                 8.636068                            6.426848      -0.063982       1.975628                    0.999300      27.309923      77.477055       0.640265       0.424055      -1.056989       0.012989       0.033325      -0.008882       0.036853      -0.046217      -0.028307      -0.008819       0.011437       0.054498      -0.063732       0.016088       0.047643             10.244074       8.462500       3.963842       1.915273      12.701985      -2.090109       9.567735           0.000000
           83              C      15.251103      23.702823       8.553804       0.183713      36.914111 0.33743511E+03  0.74601952E+04                                 9.852428                            6.251809      -0.203047       1.959809                    0.999160      25.149803      70.547692       0.637814       0.434363      -1.051049       0.007473      -0.033501       0.029572       0.045306      -0.022451      -0.036300       0.018196       0.023176       0.003782      -0.030682      -0.024437       0.055119             13.440410      11.491913       8.345397       1.321793      19.880719      -2.519913       8.948599           0.000000
           84              C      14.227331      23.245602       7.733113      -0.147637      36.618539 0.43034922E+03  0.10110936E+05                                 9.671491                            6.961779       0.093551       2.006678                    0.999590      29.382384      84.966817       0.617284       0.422329      -1.058450      -0.012309      -0.017757       0.005500       0.022295      -0.024620      -0.015777       0.014017       0.038458       0.020359      -0.035534      -0.004790       0.040324             12.021535      11.224793       6.606851       2.274407      15.494027      -1.210764       9.345785          -0.000000
           85              C      13.681319      21.982278       7.941247      -0.062042      33.237796 0.40451929E+03  0.93391527E+04                                 9.035701                            6.729907       0.190136       2.045715                    0.999671      28.162944      80.197245       0.631870       0.419865      -1.062154       0.013101       0.007569       0.010219       0.018258      -0.012601      -0.004843       0.017724       0.028485       0.006352      -0.028062       0.003450       0.024612             10.906348       9.263270       4.470353       1.665901      14.189560      -2.819119       9.266214           0.000000
           86              C      13.524651      19.783400       9.173130       0.669029      23.182957 0.24383860E+03  0.50285071E+04                                 7.594176                            5.613649      -0.229803       1.994399                    0.998828      21.839662      61.457335       0.612844       0.484640      -1.010840      -0.021577      -0.069982       0.011691       0.074160      -0.089092      -0.039850       0.026748       0.108784      -0.067047      -0.093452      -0.037083       0.130535              9.332182       6.829749       3.915602       1.014171      11.983391      -0.855232       9.183405           0.000000
           87              C      13.786799      14.590295       8.391358      -0.069087      37.802426 0.40851105E+03  0.93690646E+04                                 9.694871                            6.655419       0.179862       2.072367                    0.999408      26.562022      73.186055       0.656803       0.406610      -1.080469       0.017567      -0.040937      -0.009148       0.045476       0.020774      -0.010222       0.001707       0.005687       0.010154      -0.024999       0.003176       0.021823             12.719485       9.935722      -7.413048       0.596294      16.835465       1.824746      11.387267          -0.000000
           88              C      14.446046      14.170246       9.538634       0.065956      30.949965 0.35936364E+03  0.80844361E+04                                 8.674155                            6.395246      -0.091418       1.971151                    0.999206      27.106712      77.117650       0.637939       0.426787      -1.053934       0.014566      -0.041133       0.000951       0.043646       0.046168      -0.029045       0.002748       0.039638      -0.034477      -0.053463      -0.009747       0.063211             10.504329       7.818597      -4.906165       0.900244      12.671674       0.828853      11.022716           0.000000
           89              C      15.136317      12.160180       8.408279       0.182333      38.413919 0.38376367E+03  0.87169399E+04                                10.069076                            6.627150      -0.200317       1.954519                    0.999259      25.668059      71.768402       0.628326       0.429162      -1.059641      -0.006443       0.021149       0.022228       0.031351       0.024231      -0.022480      -0.005678       0.029721      -0.064242      -0.031227      -0.015340       0.046567             13.654213      11.274267      -8.966363       1.347587      18.607940       0.095143      11.080431           0.000000
           90              C      14.477070      12.580476       7.259311      -0.158953      36.407983 0.43252188E+03  0.10180514E+05                                 9.612993                            6.980686       0.017096       1.979640                    0.999424      29.659095      86.003189       0.615921       0.422493      -1.057752      -0.019332       0.014522       0.005026       0.024696       0.032469      -0.009830       0.003083       0.048823      -0.028850      -0.037679      -0.008744       0.046424             11.734190       9.391983      -6.241261       1.353513      14.025345       0.046707      11.785242          -0.000000
           91              C      13.802311      13.794257       7.250851      -0.044899      33.065620 0.39376125E+03  0.90244509E+04                                 9.008275                            6.643352       0.139264       2.033659                    0.999673      27.774025      78.650369       0.635837       0.420313      -1.062492       0.003129      -0.012418       0.018318       0.022350       0.021816      -0.001743      -0.011760       0.032127      -0.032136      -0.027592      -0.005962       0.033554             10.968842       8.293604      -5.394556       0.107625      13.492525       2.164846      11.120395           0.000000
           92              C      13.015867      15.778548       8.382897       0.687055      21.829324 0.20899157E+03  0.41671924E+04                                 7.336756                            5.211429      -0.253208       1.994481                    0.999412      21.253599      59.755718       0.630340       0.487322      -1.004527      -0.030601       0.049950       0.006443       0.058932       0.103463      -0.039144      -0.019971       0.069466      -0.063719      -0.099154      -0.032926       0.132080              9.258692       7.365200      -4.557060       0.657143      11.707014       1.179236       8.703863           0.000000
           93              C       9.772371      20.733461      11.147866      -0.072096      38.228472 0.43718911E+03  0.10190187E+05                                 9.769219                            6.878079       0.174870       2.061302                    0.999395      27.174285      75.284472       0.647585       0.405785      -1.081879      -0.018359       0.036195       0.008770       0.041522       0.011411      -0.012606       0.004469       0.000130       0.015641      -0.020049       0.004734       0.015315             12.699096      10.938403      -7.765185       0.513540      16.062034       1.945028      11.096851          -0.000000
           94              C       9.041770      21.101800      10.022588       0.046693      31.220411 0.37097153E+03  0.84223366E+04                                 8.739750                            6.505011      -0.054671       1.976048                    0.999382      27.639208      79.305811       0.630707       0.427747      -1.052070      -0.017412       0.031029      -0.001052       0.035596       0.055577      -0.027294       0.001994       0.016297      -0.021004      -0.060157      -0.004946       0.065103             10.542555       8.646770      -5.287541       0.484617      12.295802       1.522209      10.685094           0.000001
           95              C       8.174666      23.009023      11.210475       0.188972      38.413225 0.37104608E+03  0.83903178E+04                                10.184645                            6.573773      -0.243080       1.947748                    0.999352      25.592108      72.319442       0.620187       0.436750      -1.050864       0.001808      -0.019804      -0.031681       0.037405       0.034851      -0.022998      -0.013484       0.024243      -0.070255      -0.032799      -0.024549       0.057348             14.079390      12.325434      -9.947923       0.641599      19.650734       1.234142      10.262001           0.000000
           96              C       8.905267      22.640932      12.334061      -0.163764      36.377157 0.43300071E+03  0.10179876E+05                                 9.597585                            6.960619       0.126880       2.016898                    0.999396      29.463790      84.984653       0.620889       0.419603      -1.061102       0.016747      -0.014395       0.001234       0.022118       0.026371      -0.014233       0.010024      -0.000534      -0.019303      -0.033927       0.004065       0.029861             11.860296      10.691936      -7.259415       1.296552      14.273470       0.228406      10.615483          -0.000000
           97              C       9.704120      21.504304      12.303602      -0.056469      33.440017 0.39999640E+03  0.92061727E+04                                 9.072161                            6.687262       0.131916       2.025838                    0.999656      28.114572      79.860840       0.634762       0.419249      -1.062848      -0.012442       0.010969      -0.015976       0.023030       0.016887       0.004632      -0.012998       0.015121      -0.000033      -0.025605       0.006396       0.019209             11.098001       9.489480      -6.085418       0.144202      13.222904       2.141969      10.581620           0.000000
           98              C      10.650333      19.535491      11.152942       0.663358      22.724850 0.22978763E+03  0.46838545E+04                                 7.511000                            5.448801      -0.210606       1.999558                    0.999290      21.860518      61.798702       0.620187       0.484514      -1.007689       0.031625      -0.055049      -0.009682       0.064220       0.110792      -0.031579      -0.014891       0.042979      -0.057010      -0.104278      -0.025778       0.130056              9.391236       7.847367      -4.612872       0.613001      11.137024       1.097869       9.189317           0.000000
           99              C       6.227948       1.197002      11.115715      -0.078411      38.513653 0.44135620E+03  0.10327507E+05                                 9.848150                            6.940773       0.207800       2.074309                    0.999447      27.256676      76.038599       0.639502       0.409315      -1.077891       0.033554      -0.031354       0.026932       0.053238       0.014007      -0.010513       0.006892       0.017063       0.016379      -0.023558       0.006024       0.017534             12.677060       9.476556      -6.364028       2.706907      17.262569      -0.364217      11.292055          -0.000000
          100              C       6.048012       0.300598      10.068276       0.056813      30.858469 0.37586826E+03  0.85649685E+04                                 8.708041                            6.573184      -0.056316       1.981108                    0.999240      27.455127      79.026256       0.623546       0.431069      -1.049616       0.027819      -0.030447      -0.011373       0.042782       0.030980      -0.013980      -0.032853       0.085728      -0.015358      -0.063769      -0.000389       0.064159             10.326583       8.425859      -4.527484       2.164353      12.496809       0.139608      10.057082           0.000000
          101              C       7.447167      -1.301696      11.200322       0.182804      38.513263 0.37522738E+03  0.85171052E+04                                10.223420                            6.625543      -0.239175       1.948143                    0.999358      25.782431      73.232151       0.615076       0.438712      -1.048647      -0.016155       0.014650      -0.033859       0.040275       0.025911      -0.038909      -0.022259       0.026365      -0.033423      -0.038653      -0.023418       0.062070             14.062994      12.339961      -9.693992       1.497560      20.086775       0.783902       9.762246           0.000000
          102              C       7.627103      -0.405045      12.246069      -0.170731      36.245274 0.43695390E+03  0.10307119E+05                                 9.590642                            7.000919       0.074823       1.997517                    0.999359      29.728503      86.189573       0.617303       0.420635      -1.059325      -0.004630       0.022195      -0.001354       0.022713       0.015148      -0.007082      -0.020721       0.049004      -0.015198      -0.037141       0.001424       0.035717             11.737876       8.887138      -6.142775       0.954954      15.946998       1.621294      10.379492          -0.000000
          103              C       7.017493       0.844304      12.203766      -0.046101      34.213350 0.40262626E+03  0.93195682E+04                                 9.306043                            6.777562      -0.080209       1.958514                    0.999509      28.515382      82.311995       0.618495       0.427835      -1.053201      -0.003661      -0.013506      -0.023046       0.026961       0.022370      -0.016203       0.000761       0.020206      -0.013163      -0.026952      -0.004833       0.031785             11.404654       8.945580      -5.658832       2.256422      14.429717      -0.218785      10.838664           0.000000
          104              C       5.632298       2.540703      10.951577       0.680333      23.731992 0.22811166E+03  0.46473619E+04                                 7.731457                            5.446419      -0.313997       1.961275                    0.999026      21.957961      62.328546       0.616511       0.487647      -1.004731      -0.024758       0.056393      -0.004505       0.061752       0.068079      -0.051763      -0.006556       0.169439      -0.031642      -0.104878      -0.027363       0.132241              9.704934       6.647923      -3.223851       2.179420      11.940526      -0.054036      10.526352           0.000000
          105              C       6.251215       8.378971      11.597977      -0.090581      39.634116 0.43624743E+03  0.10161942E+05                                 9.958933                            6.849639       0.222777       2.075693                    0.999362      27.225158      75.382263       0.651971       0.403305      -1.083626       0.014573       0.045007       0.003054       0.047406      -0.005347      -0.002304       0.009669       0.021256       0.017098      -0.018154       0.004892       0.013262             12.986691       8.033604       6.230550      -0.201476      17.750564      -0.468460      13.175907          -0.000000
          106              C       6.488544       8.871631      10.320406       0.052288      32.637300 0.37847931E+03  0.86269463E+04                                 9.029528                            6.594799      -0.035614       1.987587                    0.999341      27.392857      78.487463       0.623590       0.430916      -1.051225       0.013402       0.031830      -0.005994       0.035053      -0.036325       0.012394       0.021112       0.075436      -0.085867      -0.058050      -0.008771       0.066821             10.975638       6.966634       4.458156      -0.167000      12.997196      -0.289472      12.963085           0.000000
          107              C       7.321522      10.921361      11.266316       0.190457      39.449621 0.36813963E+03  0.83224380E+04                                10.360677                            6.559037      -0.331780       1.916778                    0.999248      25.742511      73.141681       0.618257       0.438227      -1.048187      -0.018105      -0.015947      -0.036687       0.043909      -0.033665       0.006823      -0.008788       0.063755      -0.116159      -0.041586      -0.025040       0.066626             14.214239      10.462719       9.103065      -0.869827      20.590137      -1.722452      11.589860           0.000000
          108              C       7.084193      10.428701      12.543887      -0.178179      37.342935 0.44131630E+03  0.10442791E+05                                 9.782511                            7.032488       0.053397       1.988299                    0.999168      29.991380      87.276245       0.615942       0.420242      -1.058874      -0.014165      -0.023407       0.008852       0.028756      -0.016054      -0.000113       0.021622       0.033579      -0.054289      -0.036794       0.002988       0.033805             12.056659       8.145233       5.917418      -1.102996      15.370714      -2.195601      12.654030          -0.000000
          109              C       6.549040       9.156230      12.709718      -0.057540      36.218575 0.42221786E+03  0.98976135E+04                                 9.691754                            6.966724      -0.179093       1.919958                    0.999375      29.081853      84.697750       0.606122       0.431074      -1.050390       0.003137       0.012458      -0.026003       0.029003      -0.023542      -0.016783      -0.007668       0.035441      -0.052748      -0.034421      -0.006284       0.040704             11.916147       7.713634       5.426042       0.139562      15.082095      -0.000891      12.952713           0.000000
          110              C       5.734675       7.006697      11.765499       0.704457      23.244341 0.21168996E+03  0.42359320E+04                                 7.642773                            5.262547      -0.340748       1.964774                    0.998874      21.331777      60.145308       0.623928       0.490595      -1.002522      -0.029218      -0.056326       0.002132       0.063489      -0.072229       0.006546       0.006870       0.182561      -0.094217      -0.101760      -0.030438       0.132198              9.720184       5.725602       3.359320      -0.584896      12.094316      -0.376266      11.340635           0.000000
          111              C       9.303918      14.530669      10.655451      -0.076344      38.276864 0.45420979E+03  0.10678886E+05                                 9.759882                            7.003161       0.228498       2.072566                    0.999407      27.476308      76.227110       0.643389       0.404914      -1.083433      -0.013143      -0.040984       0.010376       0.044272      -0.011859      -0.007895       0.005109      -0.008619       0.059839      -0.022904      -0.000900       0.023804             12.443037      10.839486       6.587815       1.384277      15.780687      -2.843233      10.708937          -0.000000
          112              C       9.618805      13.769950      11.775652      -0.068495      33.733340 0.41329142E+03  0.96017555E+04                                 9.138209                            6.814695       0.085778       2.005643                    0.999684      28.611048      81.973613       0.625668       0.421374      -1.060233      -0.013930      -0.013120      -0.016819       0.025477      -0.006986       0.003364       0.020385       0.019025       0.002478      -0.027219       0.010292       0.016927             11.048269       9.390320       5.025083       1.093748      13.576938      -3.114276      10.177548           0.000000
          113              C       8.954904      12.571354      12.012553      -0.173049      35.951060 0.43295098E+03  0.10164508E+05                                 9.446719                            6.916521       0.259551       2.053471                    0.999749      29.542597      84.773055       0.629637       0.414351      -1.065905       0.019630       0.019354      -0.012341       0.030203      -0.018208      -0.004378      -0.012161      -0.005974       0.041922      -0.028472       0.007458       0.021015             11.571914      10.778086       6.374588       1.881996      13.901119      -1.448761      10.036537          -0.000000
          114              C       7.974565      12.136029      11.129252       0.178546      38.849881 0.37004509E+03  0.83831375E+04                                10.294154                            6.595651      -0.313084       1.924934                    0.999298      25.840544      73.693153       0.613285       0.440851      -1.045772       0.008171       0.015143      -0.032245       0.036549      -0.019248      -0.054872       0.018071       0.017120       0.005200      -0.050240      -0.018359       0.068599             14.083419      12.106689       9.160778       0.793495      20.208520      -2.797354       9.935048           0.000000
          115              C       8.325129      14.093038       9.770458       0.053413      31.665941 0.37709038E+03  0.86228033E+04                                 8.920331                            6.629742      -0.257221       1.915600                    0.998689      27.892414      81.129925       0.612807       0.437098      -1.043186      -0.008443      -0.039669      -0.006694       0.041106      -0.059696      -0.033828      -0.003511       0.020065       0.015388      -0.071423       0.003858       0.067565             10.598516       8.828172       4.385401       1.295414      12.210939      -2.538350      10.756436           0.000000
          116              C      10.126038      15.824704      10.411782       0.676774      22.007762 0.23032715E+03  0.46883299E+04                                 7.326486                            5.456903      -0.167592       2.017433                    0.998897      21.610178      60.655703       0.620661       0.484818      -1.009525       0.034401       0.059579      -0.013058       0.070025      -0.104799      -0.032448       0.039132       0.046475      -0.069172      -0.097472      -0.037172       0.134644              8.905874       7.154071       3.784793       0.983190      10.163517      -0.979490       9.400033           0.000000
          117              C       6.403230       0.646614      16.412136      -0.062999      38.131025 0.44785303E+03  0.10486621E+05                                 9.729907                            6.959172       0.199626       2.067255                    0.999305      27.231655      75.259152       0.645053       0.405519      -1.083626       0.009937      -0.037697       0.010596       0.040399       0.010290       0.008243       0.003457       0.001338       0.065656      -0.021497      -0.003354       0.024851             12.442940      10.273222      -5.950948      -1.938772      17.229691      -2.673680       9.825906           0.000000
          118              C       7.427002       0.186841      15.591444       0.051030      30.994308 0.36526232E+03  0.82400233E+04                                 8.636068                            6.426849      -0.063982       1.975628                    0.999300      27.309923      77.477054       0.640265       0.424055      -1.056989       0.012989      -0.033325       0.008882       0.036853       0.046217       0.028307      -0.008819       0.011437       0.054498      -0.063732       0.016088       0.047643             10.244073       8.462499      -3.963840      -1.915274      12.701983      -2.090110       9.567737           0.000000
          119              C       7.495253      -1.877482      16.828404       0.183713      36.914087 0.33743515E+03  0.74601963E+04                                 9.852424                            6.251809      -0.203047       1.959809                    0.999160      25.149803      70.547689       0.637814       0.434363      -1.051049       0.007473       0.033501      -0.029572       0.045306       0.022451       0.036300       0.018196       0.023176       0.003782      -0.030682      -0.024437       0.055119             13.440399      11.491903      -8.345382      -1.321795      19.880694      -2.519914       8.948601           0.000000
          120              C       6.471481       1.047711       0.727623      -0.147637      36.618511 0.43034914E+03  0.10110934E+05                                 9.671487                            6.961779       0.093551       2.006678                    0.999590      29.382383      84.966815       0.617284       0.422329      -1.058450      -0.012309       0.017757      -0.005500       0.022295       0.024620       0.015777       0.014017       0.038458       0.020359      -0.035534      -0.004790       0.040324             12.021525      11.224786      -6.606839      -2.274411      15.494004      -1.210763       9.345786          -0.000000
          121              C       5.925469       2.311036       0.519489      -0.062042      33.237786 0.40451938E+03  0.93391553E+04                                 9.035700                            6.729908       0.190136       2.045715                    0.999671      28.162944      80.197245       0.631870       0.419865      -1.062154       0.013101      -0.007569      -0.010219       0.018258       0.012601       0.004843       0.017724       0.028485       0.006352      -0.028062       0.003450       0.024612             10.906343       9.263267      -4.470347      -1.665905      14.189547      -2.819117       9.266216           0.000000
          122              C       5.768801       2.041941      16.209078       0.669029      23.182950 0.24383862E+03  0.50285077E+04                                 7.594175                            5.613649      -0.229803       1.994399                    0.998828      21.839663      61.457339       0.612844       0.484640      -1.010840      -0.021577       0.069982      -0.011691       0.074160       0.089092       0.039850       0.026748       0.108784      -0.067047      -0.093452      -0.037083       0.130535              9.332177       6.829745      -3.915596      -1.014173      11.983380      -0.855228       9.183407           0.000000
          123              C       6.030949       9.703019       0.069378      -0.069087      37.802426 0.40851105E+03  0.93690646E+04                                 9.694871                            6.655419       0.179862       2.072367                    0.999408      26.562022      73.186056       0.656803       0.406610      -1.080469       0.017567       0.040937       0.009148       0.045476      -0.020774       0.010222       0.001707       0.005687       0.010154      -0.024999       0.003176       0.021823             12.719485       9.935723       7.413049      -0.596294      16.835466       1.824746      11.387266          -0.000000
          124              C       6.690196       7.655095      15.843574       0.065956      30.949971 0.35936363E+03  0.80844356E+04                                 8.674155                            6.395245      -0.091418       1.971151                    0.999206      27.106712      77.117648       0.637939       0.426787      -1.053934       0.014566       0.041133      -0.000951       0.043646      -0.046168       0.029045       0.002748       0.039638      -0.034477      -0.053463      -0.009747       0.063211             10.504330       7.818599       4.906168      -0.900242      12.671680       0.828856      11.022713           0.000000
          125              C       7.380467      12.133133       0.052457       0.182333      38.413911 0.38376377E+03  0.87169426E+04                                10.069075                            6.627151      -0.200317       1.954519                    0.999259      25.668059      71.768400       0.628326       0.429162      -1.059641      -0.006443      -0.021149      -0.022228       0.031351      -0.024231       0.022480      -0.005678       0.029721      -0.064242      -0.031227      -0.015340       0.046567             13.654209      11.274262       8.966357      -1.347586      18.607932       0.095146      11.080433           0.000000
          126              C       6.721220      11.712838       1.201425      -0.158953      36.407968 0.43252175E+03  0.10180510E+05                                 9.612990                            6.980684       0.017096       1.979640                    0.999424      29.659094      86.003184       0.615921       0.422493      -1.057752      -0.019332      -0.014522      -0.005026       0.024696      -0.032469       0.009830       0.003083       0.048823      -0.028850      -0.037679      -0.008744       0.046424             11.734185       9.391979       6.241255      -1.353513      14.025336       0.046711      11.785241          -0.000000
          127              C       6.046461      10.499057       1.209885      -0.044899      33.065615 0.39376125E+03  0.90244509E+04                                 9.008274                            6.643352       0.139264       2.033659                    0.999673      27.774025      78.650368       0.635837       0.420313      -1.062492       0.003129       0.012418      -0.018318       0.022350      -0.021816       0.001743      -0.011760       0.032127      -0.032136      -0.027592      -0.005962       0.033554             10.968839       8.293602       5.394554      -0.107626      13.492521       2.164845      11.120395           0.000000
          128              C       5.260017       8.514766       0.077839       0.687055      21.829331 0.20899165E+03  0.41671942E+04                                 7.336757                            5.211430      -0.253208       1.994481                    0.999412      21.253600      59.755719       0.630340       0.487322      -1.004527      -0.030601      -0.049950      -0.006443       0.058932      -0.103463       0.039144      -0.019971       0.069466      -0.063719      -0.099154      -0.032926       0.132080              9.258694       7.365202       4.557064      -0.657143      11.707019       1.179233       8.703861           0.000000
          129              C       2.016521       1.091879      14.234342      -0.072096      38.228466 0.43718912E+03  0.10190188E+05                                 9.769218                            6.878080       0.174870       2.061302                    0.999395      27.174285      75.284472       0.647585       0.405785      -1.081879      -0.018359      -0.036195      -0.008770       0.041522      -0.011411       0.012606       0.004469       0.000130       0.015641      -0.020049       0.004734       0.015315             12.699094      10.938398       7.765180      -0.513539      16.062028       1.945031      11.096855          -0.000000
          130              C       1.285920       0.723540      15.359620       0.046693      31.220419 0.37097151E+03  0.84223360E+04                                 8.739751                            6.505011      -0.054671       1.976048                    0.999382      27.639208      79.305809       0.630707       0.427747      -1.052070      -0.017412      -0.031029       0.001052       0.035596      -0.055577       0.027294       0.001994       0.016297      -0.021004      -0.060157      -0.004946       0.065103             10.542557       8.646772       5.287545      -0.484615      12.295808       1.522212      10.685092           0.000001
          131              C       0.418816      -1.183683      14.171733       0.188972      38.413247 0.37104609E+03  0.83903178E+04                                10.184649                            6.573773      -0.243080       1.947748                    0.999352      25.592107      72.319439       0.620187       0.436750      -1.050864       0.001808       0.019804       0.031681       0.037405      -0.034851       0.022998      -0.013484       0.024243      -0.070255      -0.032799      -0.024549       0.057348             14.079398      12.325443       9.947935      -0.641599      19.650753       1.234140      10.261997           0.000000
          132              C       1.149417      -0.815591      13.048147      -0.163764      36.377158 0.43300077E+03  0.10179878E+05                                 9.597585                            6.960619       0.126880       2.016898                    0.999396      29.463789      84.984649       0.620889       0.419603      -1.061102       0.016747       0.014395      -0.001234       0.022118      -0.026371       0.014233       0.010024      -0.000535      -0.019303      -0.033927       0.004065       0.029861             11.860297      10.691938       7.259418      -1.296551      14.273473       0.228405      10.615481          -0.000000
          133              C       1.948270       0.321037      13.078606      -0.056469      33.439999 0.39999614E+03  0.92061653E+04                                 9.072157                            6.687259       0.131916       2.025838                    0.999656      28.114572      79.860836       0.634763       0.419249      -1.062848      -0.012442      -0.010969       0.015976       0.023030      -0.016887      -0.004632      -0.012998       0.015121      -0.000033      -0.025605       0.006396       0.019209             11.097995       9.489473       6.085410      -0.144203      13.222892       2.141970      10.581621           0.000000
          134              C       2.894483       2.289850      14.229266       0.663358      22.724843 0.22978763E+03  0.46838543E+04                                 7.510998                            5.448801      -0.210606       1.999558                    0.999290      21.860518      61.798701       0.620187       0.484514      -1.007689       0.031625       0.055049       0.009682       0.064220      -0.110792       0.031579      -0.014891       0.042979      -0.057010      -0.104278      -0.025778       0.130056              9.391233       7.847362       4.612867      -0.613001      11.137019       1.097868       9.189319           0.000000
          135              C      13.983798      20.628338      14.266493      -0.078411      38.513658 0.44135637E+03  0.10327512E+05                                 9.848151                            6.940774       0.207800       2.074309                    0.999447      27.256676      76.038600       0.639502       0.409315      -1.077891       0.033554       0.031354      -0.026932       0.053238      -0.014007       0.010513       0.006892       0.017063       0.016379      -0.023558       0.006024       0.017534             12.677061       9.476556       6.364029      -2.706905      17.262574      -0.364216      11.292053          -0.000000
          136              C      13.803862      21.524743      15.313932       0.056813      30.858485 0.37586848E+03  0.85649748E+04                                 8.708045                            6.573186      -0.056316       1.981108                    0.999240      27.455126      79.026256       0.623546       0.431069      -1.049616       0.027819       0.030447       0.011373       0.042782      -0.030980       0.013980      -0.032853       0.085728      -0.015358      -0.063769      -0.000389       0.064159             10.326588       8.425864       4.527491      -2.164353      12.496820       0.139604      10.057080           0.000000
          137              C      15.203017      23.127037      14.181886       0.182804      38.513260 0.37522715E+03  0.85170990E+04                                10.223419                            6.625541      -0.239175       1.948143                    0.999358      25.782430      73.232149       0.615076       0.438712      -1.048647      -0.016155      -0.014650       0.033859       0.040275      -0.025911       0.038909      -0.022259       0.026365      -0.033423      -0.038653      -0.023418       0.062070             14.062993      12.339962       9.693993      -1.497561      20.086772       0.783900       9.762245           0.000000
          138              C      15.382953      22.230386      13.136139      -0.170731      36.245282 0.43695417E+03  0.10307126E+05                                 9.590644                            7.000922       0.074823       1.997517                    0.999359      29.728503      86.189569       0.617303       0.420635      -1.059325      -0.004630      -0.022195       0.001354       0.022713      -0.015148       0.007082      -0.020721       0.049005      -0.015198      -0.037141       0.001424       0.035717             11.737878       8.887137       6.142774      -0.954951      15.947002       1.621299      10.379493          -0.000000
          139              C      14.773343      20.981036      13.178442      -0.046101      34.213334 0.40262627E+03  0.93195684E+04                                 9.306041                            6.777562      -0.080209       1.958514                    0.999509      28.515382      82.311994       0.618495       0.427835      -1.053201      -0.003661       0.013506       0.023046       0.026961      -0.022370       0.016203       0.000761       0.020206      -0.013163      -0.026952      -0.004833       0.031785             11.404649       8.945576       5.658827      -2.256422      14.429708      -0.218785      10.838663           0.000000
          140              C      13.388148      19.284637      14.430631       0.680333      23.731983 0.22811154E+03  0.46473588E+04                                 7.731454                            5.446418      -0.313997       1.961275                    0.999026      21.957961      62.328545       0.616512       0.487647      -1.004731      -0.024758      -0.056393       0.004505       0.061752      -0.068079       0.051763      -0.006556       0.169439      -0.031641      -0.104878      -0.027363       0.132241              9.704930       6.647920       3.223848      -2.179421      11.940516      -0.054037      10.526353           0.000000
          141              C      14.007065      13.446369      13.784231      -0.090581      39.634098 0.43624736E+03  0.10161940E+05                                 9.958930                            6.849639       0.222777       2.075693                    0.999362      27.225158      75.382264       0.651971       0.403305      -1.083626       0.014573      -0.045007      -0.003054       0.047406       0.005347       0.002304       0.009669       0.021256       0.017098      -0.018154       0.004892       0.013262             12.986685       8.033598      -6.230540       0.201475      17.750540      -0.468458      13.175915          -0.000000
          142              C      14.244394      12.953710      15.061802       0.052288      32.637283 0.37847904E+03  0.86269388E+04                                 9.029524                            6.594797      -0.035614       1.987587                    0.999341      27.392857      78.487463       0.623590       0.430916      -1.051225       0.013402      -0.031830       0.005994       0.035053       0.036325      -0.012394       0.021112       0.075436      -0.085867      -0.058050      -0.008771       0.066821             10.975634       6.966630      -4.458150       0.166999      12.997182      -0.289471      12.963090           0.000000
          143              C      15.077372      10.903980      14.115892       0.190457      39.449600 0.36813952E+03  0.83224348E+04                                10.360673                            6.559035      -0.331779       1.916778                    0.999248      25.742510      73.141675       0.618257       0.438227      -1.048187      -0.018105       0.015947       0.036687       0.043909       0.033665      -0.006823      -0.008788       0.063755      -0.116159      -0.041586      -0.025040       0.066626             14.214230      10.462712      -9.103056       0.869825      20.590119      -1.722447      11.589859           0.000000
          144              C      14.840043      11.396639      12.838321      -0.178179      37.342915 0.44131628E+03  0.10442790E+05                                 9.782508                            7.032488       0.053397       1.988299                    0.999168      29.991381      87.276247       0.615942       0.420242      -1.058874      -0.014165       0.023407      -0.008852       0.028756       0.016054       0.000113       0.021622       0.033579      -0.054289      -0.036794       0.002988       0.033805             12.056652       8.145228      -5.917409       1.102995      15.370696      -2.195597      12.654033          -0.000000
          145              C      14.304890      12.669111      12.672490      -0.057540      36.218572 0.42221797E+03  0.98976167E+04                                 9.691754                            6.966725      -0.179093       1.919958                    0.999375      29.081853      84.697750       0.606122       0.431074      -1.050390       0.003137      -0.012458       0.026003       0.029003       0.023542       0.016783      -0.007668       0.035441      -0.052748      -0.034421      -0.006284       0.040704             11.916146       7.713631      -5.426036      -0.139563      15.082085      -0.000890      12.952721           0.000000
          146              C      13.490525      14.818644      13.616709       0.704457      23.244342 0.21169006E+03  0.42359344E+04                                 7.642773                            5.262548      -0.340748       1.964774                    0.998874      21.331777      60.145308       0.623928       0.490595      -1.002522      -0.029218       0.056326      -0.002132       0.063489       0.072229      -0.006546       0.006870       0.182561      -0.094217      -0.101760      -0.030438       0.132198              9.720184       5.725601      -3.359317       0.584896      12.094312      -0.376265      11.340638           0.000000
          147              C       1.548068       7.294671      14.726757      -0.076344      38.276863 0.45420965E+03  0.10678882E+05                                 9.759881                            7.003159       0.228498       2.072566                    0.999407      27.476309      76.227110       0.643389       0.404914      -1.083433      -0.013143       0.040984      -0.010376       0.044272       0.011859       0.007895       0.005109      -0.008619       0.059839      -0.022904      -0.000900       0.023804             12.443035      10.839485      -6.587815      -1.384276      15.780685      -2.843233      10.708936          -0.000000
          148              C       1.862955       8.055390      13.606556      -0.068495      33.733347 0.41329163E+03  0.96017616E+04                                 9.138211                            6.814697       0.085778       2.005643                    0.999684      28.611047      81.973609       0.625668       0.421374      -1.060233      -0.013930       0.013120       0.016819       0.025477       0.006986      -0.003364       0.020385       0.019025       0.002478      -0.027219       0.010292       0.016927             11.048270       9.390318      -5.025081      -1.093748      13.576941      -3.114279      10.177552           0.000000
          149              C       1.199054       9.253987      13.369655      -0.173049      35.951062 0.43295116E+03  0.10164513E+05                                 9.446719                            6.916522       0.259551       2.053471                    0.999749      29.542595      84.773044       0.629637       0.414351      -1.065905       0.019631      -0.019354       0.012341       0.030203       0.018208       0.004378      -0.012161      -0.005974       0.041922      -0.028472       0.007458       0.021015             11.571913      10.778084      -6.374586      -1.881997      13.901118      -1.448760      10.036538          -0.000000
          150              C       0.218715       9.689312      14.252956       0.178546      38.849868 0.37004508E+03  0.83831371E+04                                10.294151                            6.595650      -0.313084       1.924934                    0.999298      25.840544      73.693149       0.613285       0.440851      -1.045772       0.008171      -0.015143       0.032245       0.036549       0.019248       0.054872       0.018071       0.017120       0.005200      -0.050240      -0.018359       0.068599             14.083412      12.106683      -9.160771      -0.793495      20.208508      -2.797353       9.935046           0.000000
          151              C       0.569279       7.732302      15.611750       0.053413      31.665949 0.37709060E+03  0.86228091E+04                                 8.920332                            6.629743      -0.257221       1.915600                    0.998689      27.892413      81.129914       0.612807       0.437098      -1.043186      -0.008443       0.039669       0.006694       0.041106       0.059696       0.033828      -0.003511       0.020065       0.015388      -0.071423       0.003858       0.067565             10.598517       8.828174      -4.385401      -1.295416      12.210939      -2.538347      10.756436           0.000000
          152              C       2.370188       6.000637      14.970426       0.676774      22.007759 0.23032704E+03  0.46883270E+04                                 7.326485                            5.456901      -0.167592       2.017433                    0.998897      21.610178      60.655702       0.620661       0.484818      -1.009525       0.034401      -0.059579       0.013058       0.070025       0.104799       0.032448       0.039132       0.046475      -0.069172      -0.097472      -0.037172       0.134644              8.905873       7.154070      -3.784795      -0.983188      10.163518      -0.979488       9.400031           0.000000
          153              C       1.352620       1.880601       7.951400      -0.063000      38.131056 0.44785321E+03  0.10486626E+05                                 9.729912                            6.959173       0.199626       2.067255                    0.999305      27.231660      75.259168       0.645053       0.405519      -1.083626      -0.009937      -0.037697       0.010596       0.040399      -0.010290      -0.008243       0.003457       0.001338       0.065656      -0.021497      -0.003354       0.024851             12.442948      10.273228       5.950957       1.938770      17.229710      -2.673683       9.825908           0.000000
          154              C       0.328848       1.420828       7.130708       0.051031      30.994292 0.36526212E+03  0.82400178E+04                                 8.636067                            6.426848      -0.063984       1.975627                    0.999300      27.309916      77.477044       0.640265       0.424055      -1.056988      -0.012989      -0.033325       0.008882       0.036853      -0.046216      -0.028307      -0.008819       0.011437       0.054497      -0.063731       0.016088       0.047643             10.244071       8.462502       3.963842       1.915275      12.701979      -2.090104       9.567733           0.000000
          155              C       0.260597      -0.643496       8.367668       0.183759      36.913413 0.33742818E+03  0.74600022E+04                                 9.852304                            6.251741      -0.203038       1.959816                    0.999160      25.149510      70.546637       0.637818       0.434362      -1.051049      -0.007473       0.033500      -0.029572       0.045306      -0.022450      -0.036299       0.018195       0.023176       0.003782      -0.030681      -0.024436       0.055116             13.440226      11.491758       8.345262       1.321781      19.880430      -2.519874       8.948490           0.000000
          156              C       1.284369      -0.186275       9.188359      -0.147642      36.618756 0.43035222E+03  0.10111023E+05                                 9.671526                            6.961801       0.093553       2.006677                    0.999590      29.382482      84.967153       0.617283       0.422329      -1.058451       0.012310       0.017757      -0.005499       0.022296      -0.024620      -0.015777       0.014017       0.038459       0.020359      -0.035534      -0.004790       0.040325             12.021584      11.224840       6.606888       2.274413      15.494097      -1.210767       9.345814          -0.000000
          157              C       1.830381       1.077049       8.980225      -0.062041      33.237786 0.40451915E+03  0.93391494E+04                                 9.035701                            6.729908       0.190133       2.045714                    0.999671      28.162940      80.197250       0.631870       0.419866      -1.062153      -0.013101      -0.007569      -0.010219       0.018258      -0.012601      -0.004843       0.017724       0.028484       0.006353      -0.028062       0.003449       0.024612             10.906347       9.263266       4.470349       1.665900      14.189558      -2.819123       9.266217           0.000000
          158              C       1.987049       3.275927       7.748342       0.669029      23.182956 0.24383857E+03  0.50285065E+04                                 7.594176                            5.613649      -0.229803       1.994399                    0.998828      21.839661      61.457334       0.612844       0.484640      -1.010840       0.021577       0.069982      -0.011691       0.074160      -0.089092      -0.039850       0.026748       0.108784      -0.067047      -0.093452      -0.037083       0.130535              9.332181       6.829749       3.915602       1.014171      11.983390      -0.855232       9.183405           0.000000
          159              C       1.724901       8.469032       8.530114      -0.069087      37.802427 0.40851105E+03  0.93690649E+04                                 9.694871                            6.655419       0.179862       2.072367                    0.999408      26.562022      73.186058       0.656803       0.406610      -1.080469      -0.017567       0.040937       0.009148       0.045476       0.020774      -0.010222       0.001707       0.005687       0.010154      -0.024999       0.003176       0.021823             12.719486       9.935723      -7.413049       0.596294      16.835466       1.824746      11.387268          -0.000000
          160              C       1.065654       8.889081       7.382838       0.065956      30.949965 0.35936365E+03  0.80844363E+04                                 8.674155                            6.395246      -0.091418       1.971151                    0.999206      27.106712      77.117651       0.637939       0.426787      -1.053934      -0.014566       0.041133      -0.000951       0.043646       0.046168      -0.029045       0.002748       0.039638      -0.034477      -0.053463      -0.009747       0.063211             10.504329       7.818597      -4.906165       0.900244      12.671675       0.828853      11.022717           0.000000
          161              C       0.375383      10.899147       8.513193       0.182333      38.413920 0.38376367E+03  0.87169400E+04                                10.069077                            6.627150      -0.200317       1.954519                    0.999259      25.668059      71.768402       0.628326       0.429162      -1.059641       0.006443      -0.021149      -0.022228       0.031351       0.024231      -0.022480      -0.005678       0.029721      -0.064242      -0.031227      -0.015340       0.046567             13.654213      11.274267      -8.966363       1.347587      18.607941       0.095143      11.080431           0.000000
          162              C       1.034630      10.478851       9.662161      -0.158953      36.407983 0.43252187E+03  0.10180514E+05                                 9.612993                            6.980685       0.017096       1.979640                    0.999424      29.659095      86.003189       0.615921       0.422493      -1.057752       0.019332      -0.014522      -0.005026       0.024696       0.032469      -0.009830       0.003083       0.048823      -0.028850      -0.037679      -0.008744       0.046424             11.734190       9.391983      -6.241261       1.353513      14.025346       0.046708      11.785241          -0.000000
          163              C       1.709389       9.265070       9.670621      -0.044899      33.065620 0.39376126E+03  0.90244512E+04                                 9.008275                            6.643352       0.139264       2.033659                    0.999673      27.774025      78.650371       0.635836       0.420313      -1.062492      -0.003129       0.012418      -0.018318       0.022350       0.021816      -0.001743      -0.011760       0.032127      -0.032136      -0.027592      -0.005962       0.033554             10.968842       8.293604      -5.394557       0.107625      13.492526       2.164846      11.120396           0.000000
          164              C       2.495833       7.280779       8.538575       0.687055      21.829325 0.20899159E+03  0.41671928E+04                                 7.336756                            5.211429      -0.253208       1.994481                    0.999412      21.253600      59.755719       0.630340       0.487322      -1.004527       0.030601      -0.049950      -0.006443       0.058932       0.103463      -0.039144      -0.019971       0.069466      -0.063719      -0.099154      -0.032926       0.132080              9.258692       7.365200      -4.557060       0.657143      11.707014       1.179236       8.703863           0.000000
          165              C       5.739329       2.325866       5.773606      -0.072096      38.228472 0.43718910E+03  0.10190187E+05                                 9.769219                            6.878079       0.174870       2.061302                    0.999395      27.174285      75.284472       0.647585       0.405785      -1.081879       0.018359      -0.036196      -0.008770       0.041522       0.011411      -0.012606       0.004469       0.000130       0.015641      -0.020049       0.004734       0.015315             12.699096      10.938402      -7.765185       0.513540      16.062033       1.945028      11.096851          -0.000000
          166              C       6.469930       1.957527       6.898884       0.046693      31.220411 0.37097153E+03  0.84223366E+04                                 8.739750                            6.505011      -0.054671       1.976048                    0.999382      27.639208      79.305811       0.630707       0.427747      -1.052070       0.017412      -0.031029       0.001052       0.035596       0.055577      -0.027294       0.001994       0.016297      -0.021004      -0.060157      -0.004946       0.065103             10.542555       8.646770      -5.287541       0.484617      12.295802       1.522209      10.685094           0.000000
          167              C       7.337034       0.050304       5.710997       0.188972      38.413224 0.37104608E+03  0.83903176E+04                                10.184645                            6.573772      -0.243080       1.947748                    0.999352      25.592108      72.319440       0.620187       0.436750      -1.050864      -0.001808       0.019804       0.031681       0.037405       0.034851      -0.022998      -0.013484       0.024243      -0.070255      -0.032799      -0.024549       0.057348             14.079389      12.325433      -9.947923       0.641600      19.650733       1.234141      10.262000           0.000000
          168              C       6.606433       0.418395       4.587411      -0.163764      36.377157 0.43300072E+03  0.10179876E+05                                 9.597585                            6.960619       0.126879       2.016898                    0.999396      29.463790      84.984652       0.620889       0.419603      -1.061102      -0.016747       0.014395      -0.001234       0.022118       0.026371      -0.014233       0.010024      -0.000534      -0.019303      -0.033927       0.004065       0.029861             11.860297      10.691937      -7.259415       1.296552      14.273470       0.228406      10.615483          -0.000000
          169              C       5.807580       1.555023       4.617870      -0.056469      33.440022 0.39999648E+03  0.92061750E+04                                 9.072162                            6.687263       0.131916       2.025838                    0.999656      28.114575      79.860852       0.634762       0.419249      -1.062848       0.012442      -0.010969       0.015976       0.023030       0.016887       0.004632      -0.012998       0.015121      -0.000033      -0.025605       0.006396       0.019209             11.098002       9.489481      -6.085418       0.144202      13.222905       2.141969      10.581621           0.000000
          170              C       4.861367       3.523836       5.768530       0.663358      22.724849 0.22978762E+03  0.46838540E+04                                 7.511000                            5.448801      -0.210606       1.999558                    0.999290      21.860517      61.798701       0.620187       0.484514      -1.007689      -0.031625       0.055049       0.009682       0.064220       0.110792      -0.031579      -0.014891       0.042979      -0.057010      -0.104278      -0.025778       0.130056              9.391236       7.847367      -4.612872       0.613001      11.137025       1.097869       9.189318           0.000000
          171              C       9.283752      21.862325       5.805757      -0.078411      38.513653 0.44135620E+03  0.10327507E+05                                 9.848150                            6.940772       0.207800       2.074309                    0.999447      27.256676      76.038598       0.639502       0.409315      -1.077891      -0.033554       0.031354      -0.026932       0.053238       0.014007      -0.010513       0.006892       0.017063       0.016379      -0.023558       0.006024       0.017534             12.677060       9.476556      -6.364027       2.706907      17.262568      -0.364216      11.292055          -0.000000
          172              C       9.463688      22.758729       6.853196       0.056813      30.858469 0.37586826E+03  0.85649686E+04                                 8.708041                            6.573184      -0.056316       1.981108                    0.999240      27.455127      79.026259       0.623546       0.431069      -1.049616      -0.027819       0.030447       0.011373       0.042782       0.030980      -0.013980      -0.032853       0.085728      -0.015358      -0.063769      -0.000389       0.064158             10.326584       8.425860      -4.527485       2.164353      12.496810       0.139608      10.057082           0.000000
          173              C       8.064533      24.361023       5.721150       0.182804      38.513262 0.37522736E+03  0.85171046E+04                                10.223420                            6.625543      -0.239175       1.948143                    0.999358      25.782430      73.232146       0.615076       0.438712      -1.048647       0.016155      -0.014650       0.033859       0.040275       0.025911      -0.038909      -0.022259       0.026365      -0.033423      -0.038653      -0.023418       0.062070             14.062994      12.339961      -9.693992       1.497560      20.086774       0.783902       9.762246           0.000000
          174              C       7.884597      23.464372       4.675403      -0.170731      36.245267 0.43695382E+03  0.10307116E+05                                 9.590640                            7.000918       0.074824       1.997517                    0.999359      29.728499      86.189552       0.617303       0.420635      -1.059325       0.004630      -0.022195       0.001354       0.022713       0.015148      -0.007082      -0.020721       0.049004      -0.015198      -0.037141       0.001424       0.035717             11.737874       8.887136      -6.142773       0.954953      15.946995       1.621294      10.379490          -0.000000
          175              C       8.494207      22.215023       4.717706      -0.046101      34.213347 0.40262625E+03  0.93195677E+04                                 9.306043                            6.777561      -0.080209       1.958514                    0.999509      28.515381      82.311988       0.618495       0.427835      -1.053201       0.003661       0.013506       0.023046       0.026961       0.022370      -0.016203       0.000761       0.020206      -0.013163      -0.026952      -0.004833       0.031785             11.404653       8.945579      -5.658831       2.256422      14.429715      -0.218784      10.838663           0.000000
          176              C       9.879402      20.518624       5.969895       0.680333      23.731992 0.22811166E+03  0.46473619E+04                                 7.731457                            5.446419      -0.313997       1.961275                    0.999026      21.957961      62.328546       0.616511       0.487647      -1.004731       0.024758      -0.056393       0.004505       0.061752       0.068079      -0.051763      -0.006556       0.169439      -0.031642      -0.104878      -0.027363       0.132241              9.704934       6.647923      -3.223851       2.179420      11.940526      -0.054035      10.526352           0.000000
          177              C       9.260485      14.680356       5.323495      -0.090581      39.634117 0.43624743E+03  0.10161942E+05                                 9.958933                            6.849639       0.222777       2.075693                    0.999362      27.225158      75.382263       0.651971       0.403305      -1.083626      -0.014573      -0.045007      -0.003054       0.047406      -0.005347      -0.002304       0.009669       0.021256       0.017098      -0.018154       0.004892       0.013262             12.986692       8.033604       6.230550      -0.201476      17.750563      -0.468460      13.175907          -0.000000
          178              C       9.023156      14.187696       6.601066       0.052288      32.637298 0.37847927E+03  0.86269452E+04                                 9.029528                            6.594799      -0.035614       1.987587                    0.999341      27.392856      78.487461       0.623590       0.430916      -1.051225      -0.013402      -0.031830       0.005994       0.035053      -0.036325       0.012394       0.021112       0.075436      -0.085867      -0.058050      -0.008771       0.066821             10.975638       6.966634       4.458156      -0.167000      12.997196      -0.289472      12.963085           0.000000
          179              C       8.190178      12.137966       5.655156       0.190457      39.449621 0.36813963E+03  0.83224380E+04                                10.360677                            6.559037      -0.331780       1.916778                    0.999248      25.742511      73.141683       0.618257       0.438227      -1.048187       0.018105       0.015947       0.036687       0.043909      -0.033665       0.006823      -0.008788       0.063755      -0.116158      -0.041586      -0.025040       0.066626             14.214239      10.462719       9.103065      -0.869827      20.590138      -1.722452      11.589860           0.000000
          180              C       8.427507      12.630626       4.377585      -0.178179      37.342937 0.44131633E+03  0.10442792E+05                                 9.782511                            7.032488       0.053397       1.988299                    0.999168      29.991381      87.276248       0.615942       0.420242      -1.058874       0.014165       0.023407      -0.008852       0.028756      -0.016054      -0.000113       0.021622       0.033579      -0.054289      -0.036794       0.002988       0.033805             12.056659       8.145233       5.917418      -1.102996      15.370714      -2.195601      12.654030          -0.000000
          181              C       8.962660      13.903097       4.211754      -0.057540      36.218576 0.42221788E+03  0.98976141E+04                                 9.691754                            6.966724      -0.179093       1.919958                    0.999375      29.081854      84.697752       0.606122       0.431074      -1.050390      -0.003137      -0.012458       0.026003       0.029003      -0.023542      -0.016783      -0.007668       0.035441      -0.052748      -0.034420      -0.006284       0.040704             11.916147       7.713634       5.426042       0.139562      15.082095      -0.000891      12.952713           0.000000
          182              C       9.777025      16.052630       5.155973       0.704457      23.244341 0.21168997E+03  0.42359321E+04                                 7.642773                            5.262547      -0.340748       1.964774                    0.998874      21.331777      60.145307       0.623928       0.490595      -1.002522       0.029218       0.056326      -0.002132       0.063489      -0.072229       0.006546       0.006870       0.182561      -0.094217      -0.101760      -0.030438       0.132198              9.720184       5.725602       3.359320      -0.584896      12.094315      -0.376267      11.340635           0.000000
          183              C       6.207782       8.528658       6.266021      -0.076344      38.276863 0.45420978E+03  0.10678885E+05                                 9.759881                            7.003161       0.228498       2.072566                    0.999407      27.476308      76.227107       0.643389       0.404914      -1.083433       0.013143       0.040984      -0.010376       0.044272      -0.011859      -0.007895       0.005109      -0.008619       0.059839      -0.022904      -0.000900       0.023804             12.443036      10.839485       6.587814       1.384276      15.780686      -2.843233      10.708936           0.000000
          184              C       5.892895       9.289377       5.145820      -0.068495      33.733340 0.41329144E+03  0.96017561E+04                                 9.138209                            6.814695       0.085778       2.005643                    0.999684      28.611048      81.973613       0.625668       0.421374      -1.060233       0.013930       0.013120       0.016819       0.025477      -0.006986       0.003364       0.020385       0.019025       0.002478      -0.027219       0.010292       0.016927             11.048269       9.390320       5.025083       1.093748      13.576938      -3.114276      10.177548           0.000000
          185              C       6.556796      10.487973       4.908919      -0.173049      35.951058 0.43295095E+03  0.10164507E+05                                 9.446718                            6.916521       0.259551       2.053471                    0.999749      29.542596      84.773050       0.629637       0.414351      -1.065905      -0.019630      -0.019354       0.012341       0.030203      -0.018208      -0.004378      -0.012161      -0.005974       0.041922      -0.028472       0.007458       0.021015             11.571914      10.778085       6.374588       1.881996      13.901118      -1.448761      10.036537          -0.000000
          186              C       7.537135      10.923298       5.792220       0.178546      38.849882 0.37004512E+03  0.83831382E+04                                10.294154                            6.595651      -0.313084       1.924934                    0.999298      25.840545      73.693154       0.613285       0.440851      -1.045772      -0.008171      -0.015143       0.032245       0.036549      -0.019248      -0.054872       0.018071       0.017120       0.005200      -0.050240      -0.018359       0.068599             14.083419      12.106689       9.160778       0.793495      20.208519      -2.797353       9.935048           0.000000
          187              C       7.186571       8.966289       7.151014       0.053413      31.665937 0.37709035E+03  0.86228021E+04                                 8.920330                            6.629741      -0.257220       1.915600                    0.998689      27.892412      81.129910       0.612808       0.437098      -1.043186       0.008443       0.039669       0.006694       0.041106      -0.059696      -0.033828      -0.003511       0.020065       0.015388      -0.071423       0.003858       0.067565             10.598514       8.828171       4.385400       1.295413      12.210937      -2.538349      10.756434           0.000000
          188              C       5.385662       7.234623       6.509690       0.676774      22.007761 0.23032714E+03  0.46883295E+04                                 7.326486                            5.456903      -0.167592       2.017433                    0.998897      21.610177      60.655699       0.620661       0.484818      -1.009525      -0.034401      -0.059579       0.013058       0.070025      -0.104799      -0.032448       0.039132       0.046475      -0.069172      -0.097472      -0.037172       0.134644              8.905873       7.154071       3.784792       0.983190      10.163516      -0.979490       9.400033           0.000000
          189              C       9.108470      22.412713       0.509336      -0.063000      38.131032 0.44785315E+03  0.10486625E+05                                 9.729908                            6.959173       0.199626       2.067255                    0.999305      27.231659      75.259164       0.645053       0.405519      -1.083626      -0.009937       0.037697      -0.010596       0.040399       0.010290       0.008243       0.003458       0.001338       0.065656      -0.021497      -0.003354       0.024851             12.442939      10.273222      -5.950946      -1.938773      17.229688      -2.673680       9.825908          -0.000000
          190              C       8.084698      22.872486       1.330028       0.051031      30.994291 0.36526212E+03  0.82400180E+04                                 8.636067                            6.426848      -0.063984       1.975627                    0.999300      27.309916      77.477041       0.640265       0.424055      -1.056988      -0.012989       0.033325      -0.008882       0.036853       0.046216       0.028307      -0.008819       0.011437       0.054497      -0.063731       0.016088       0.047643             10.244070       8.462500      -3.963840      -1.915276      12.701976      -2.090105       9.567734           0.000000
          191              C       8.016447      24.936809       0.093068       0.183759      36.913387 0.33742819E+03  0.74600026E+04                                 9.852300                            6.251741      -0.203038       1.959816                    0.999160      25.149509      70.546635       0.637818       0.434362      -1.051049      -0.007473      -0.033500       0.029572       0.045306       0.022450       0.036299       0.018195       0.023176       0.003782      -0.030681      -0.024436       0.055116             13.440216      11.491749      -8.345247      -1.321784      19.880406      -2.519875       8.948492           0.000000
          192              C       9.040219      22.011616      16.193849      -0.147642      36.618730 0.43035218E+03  0.10111022E+05                                 9.671522                            6.961801       0.093553       2.006677                    0.999590      29.382482      84.967154       0.617283       0.422329      -1.058451       0.012310      -0.017757       0.005499       0.022296       0.024620       0.015777       0.014017       0.038459       0.020359      -0.035534      -0.004790       0.040325             12.021575      11.224834      -6.606877      -2.274417      15.494074      -1.210765       9.345815          -0.000000
          193              C       9.586231      20.748291      16.401983      -0.062041      33.237776 0.40451924E+03  0.93391520E+04                                 9.035700                            6.729909       0.190133       2.045714                    0.999671      28.162940      80.197251       0.631870       0.419866      -1.062153      -0.013101       0.007569       0.010219       0.018258       0.012601       0.004843       0.017724       0.028484       0.006353      -0.028062       0.003449       0.024612             10.906342       9.263263      -4.470342      -1.665903      14.189545      -2.819120       9.266219           0.000000
          194              C       9.742899      21.017386       0.712394       0.669029      23.182950 0.24383861E+03  0.50285073E+04                                 7.594174                            5.613649      -0.229803       1.994399                    0.998828      21.839662      61.457333       0.612844       0.484640      -1.010840       0.021577      -0.069982       0.011691       0.074160       0.089092       0.039850       0.026748       0.108784      -0.067047      -0.093452      -0.037083       0.130535              9.332176       6.829745      -3.915595      -1.014173      11.983378      -0.855228       9.183407           0.000000
          195              C       9.480751      13.356308      16.852094      -0.069087      37.802427 0.40851105E+03  0.93690649E+04                                 9.694871                            6.655419       0.179862       2.072367                    0.999408      26.562022      73.186058       0.656803       0.406610      -1.080469      -0.017567      -0.040937      -0.009148       0.045476      -0.020774       0.010222       0.001707       0.005687       0.010154      -0.024999       0.003176       0.021823             12.719485       9.935724       7.413050      -0.596294      16.835466       1.824746      11.387266          -0.000000
          196              C       8.821504      15.404232       1.077898       0.065956      30.949970 0.35936362E+03  0.80844354E+04                                 8.674155                            6.395245      -0.091418       1.971151                    0.999206      27.106712      77.117647       0.637939       0.426787      -1.053934      -0.014566      -0.041133       0.000951       0.043646      -0.046168       0.029045       0.002748       0.039638      -0.034477      -0.053463      -0.009747       0.063211             10.504330       7.818598       4.906168      -0.900242      12.671680       0.828856      11.022712           0.000000
          197              C       8.131233      10.926194      16.869015       0.182333      38.413913 0.38376379E+03  0.87169433E+04                                10.069075                            6.627151      -0.200317       1.954519                    0.999259      25.668060      71.768403       0.628326       0.429162      -1.059641       0.006443       0.021149       0.022228       0.031351      -0.024231       0.022480      -0.005678       0.029721      -0.064242      -0.031227      -0.015340       0.046567             13.654209      11.274263       8.966357      -1.347586      18.607933       0.095146      11.080433           0.000000
          198              C       8.790480      11.346489      15.720047      -0.158953      36.407968 0.43252175E+03  0.10180510E+05                                 9.612990                            6.980685       0.017096       1.979640                    0.999424      29.659094      86.003185       0.615921       0.422493      -1.057752       0.019332       0.014522       0.005026       0.024696      -0.032469       0.009830       0.003083       0.048823      -0.028850      -0.037679      -0.008744       0.046424             11.734185       9.391979       6.241255      -1.353513      14.025336       0.046711      11.785241          -0.000000
          199              C       9.465239      12.560270      15.711587      -0.044899      33.065615 0.39376125E+03  0.90244510E+04                                 9.008274                            6.643352       0.139264       2.033659                    0.999673      27.774025      78.650369       0.635837       0.420313      -1.062492      -0.003129      -0.012418       0.018318       0.022350      -0.021816       0.001743      -0.011760       0.032127      -0.032136      -0.027592      -0.005962       0.033554             10.968840       8.293603       5.394554      -0.107626      13.492521       2.164845      11.120395           0.000000
          200              C      10.251683      14.544561      16.843633       0.687055      21.829330 0.20899163E+03  0.41671938E+04                                 7.336757                            5.211430      -0.253208       1.994481                    0.999412      21.253599      59.755718       0.630340       0.487322      -1.004527       0.030601       0.049950       0.006443       0.058932      -0.103463       0.039144      -0.019971       0.069466      -0.063719      -0.099154      -0.032926       0.132080              9.258694       7.365202       4.557064      -0.657143      11.707019       1.179233       8.703862           0.000000
          201              C      13.495179      21.967448       2.687130      -0.072096      38.228468 0.43718914E+03  0.10190188E+05                                 9.769219                            6.878080       0.174870       2.061302                    0.999395      27.174286      75.284477       0.647585       0.405785      -1.081879       0.018359       0.036196       0.008770       0.041522      -0.011411       0.012606       0.004469       0.000130       0.015641      -0.020049       0.004734       0.015315             12.699095      10.938399       7.765181      -0.513539      16.062029       1.945030      11.096856          -0.000000
          202              C      14.225780      22.335787       1.561852       0.046693      31.220421 0.37097154E+03  0.84223368E+04                                 8.739752                            6.505011      -0.054671       1.976048                    0.999382      27.639209      79.305815       0.630707       0.427747      -1.052070       0.017412       0.031029      -0.001052       0.035596      -0.055577       0.027294       0.001994       0.016297      -0.021004      -0.060157      -0.004946       0.065103             10.542558       8.646772       5.287545      -0.484616      12.295809       1.522212      10.685093           0.000001
          203              C      15.092884      24.243010       2.749739       0.188972      38.413249 0.37104611E+03  0.83903184E+04                                10.184649                            6.573773      -0.243080       1.947748                    0.999352      25.592108      72.319441       0.620187       0.436750      -1.050864      -0.001808      -0.019804      -0.031681       0.037405      -0.034851       0.022998      -0.013484       0.024243      -0.070255      -0.032799      -0.024549       0.057348             14.079398      12.325444       9.947936      -0.641599      19.650754       1.234139      10.261997           0.000000
          204              C      14.362283      23.874918       3.873325      -0.163764      36.377160 0.43300080E+03  0.10179879E+05                                 9.597586                            6.960619       0.126879       2.016898                    0.999396      29.463790      84.984651       0.620889       0.419603      -1.061102      -0.016747      -0.014395       0.001234       0.022118      -0.026371       0.014233       0.010024      -0.000534      -0.019303      -0.033927       0.004065       0.029861             11.860298      10.691938       7.259418      -1.296552      14.273474       0.228404      10.615481          -0.000000
          205              C      13.563430      22.738290       3.842866      -0.056469      33.440005 0.39999623E+03  0.92061682E+04                                 9.072159                            6.687261       0.131915       2.025838                    0.999656      28.114575      79.860853       0.634762       0.419249      -1.062848       0.012442       0.010969      -0.015976       0.023030      -0.016887      -0.004632      -0.012998       0.015121      -0.000033      -0.025605       0.006396       0.019209             11.097998       9.489475       6.085411      -0.144203      13.222894       2.141971      10.581623           0.000000
          206              C      12.617217      20.769477       2.692206       0.663358      22.724844 0.22978763E+03  0.46838542E+04                                 7.510998                            5.448801      -0.210606       1.999558                    0.999290      21.860518      61.798702       0.620187       0.484514      -1.007689      -0.031625      -0.055049      -0.009682       0.064220      -0.110792       0.031579      -0.014891       0.042978      -0.057010      -0.104278      -0.025778       0.130056              9.391233       7.847362       4.612868      -0.613001      11.137019       1.097868       9.189319           0.000000
          207              C       1.527902       2.430989       2.654979      -0.078411      38.513660 0.44135640E+03  0.10327513E+05                                 9.848151                            6.940774       0.207800       2.074308                    0.999447      27.256677      76.038602       0.639502       0.409315      -1.077891      -0.033554      -0.031354       0.026932       0.053238      -0.014007       0.010513       0.006892       0.017063       0.016379      -0.023558       0.006024       0.017534             12.677061       9.476556       6.364028      -2.706905      17.262574      -0.364215      11.292053          -0.000000
          208              C       1.707838       1.534584       1.607540       0.056813      30.858487 0.37586852E+03  0.85649759E+04                                 8.708045                            6.573186      -0.056316       1.981108                    0.999240      27.455128      79.026262       0.623546       0.431069      -1.049616      -0.027819      -0.030447      -0.011373       0.042782      -0.030980       0.013980      -0.032853       0.085728      -0.015358      -0.063769      -0.000389       0.064158             10.326589       8.425865       4.527491      -2.164353      12.496821       0.139604      10.057080           0.000000
          209              C       0.308683      -0.067710       2.739586       0.182804      38.513260 0.37522716E+03  0.85170990E+04                                10.223419                            6.625541      -0.239175       1.948143                    0.999358      25.782430      73.232147       0.615076       0.438712      -1.048647       0.016155       0.014650      -0.033859       0.040275      -0.025911       0.038909      -0.022259       0.026365      -0.033423      -0.038653      -0.023418       0.062070             14.062993      12.339963       9.693993      -1.497561      20.086773       0.783900       9.762244           0.000000
          210              C       0.128747       0.828941       3.785333      -0.170731      36.245276 0.43695410E+03  0.10307124E+05                                 9.590642                            7.000921       0.074824       1.997517                    0.999359      29.728499      86.189548       0.617303       0.420635      -1.059325       0.004630       0.022195      -0.001354       0.022713      -0.015148       0.007082      -0.020721       0.049004      -0.015198      -0.037141       0.001424       0.035717             11.737875       8.887136       6.142773      -0.954950      15.946999       1.621299      10.379491          -0.000000
          211              C       0.738357       2.078291       3.743030      -0.046101      34.213332 0.40262625E+03  0.93195678E+04                                 9.306041                            6.777562      -0.080209       1.958514                    0.999509      28.515381      82.311990       0.618495       0.427835      -1.053201       0.003661      -0.013506      -0.023046       0.026961      -0.022370       0.016203       0.000761       0.020206      -0.013163      -0.026952      -0.004833       0.031785             11.404649       8.945575       5.658826      -2.256422      14.429708      -0.218785      10.838663           0.000000
          212              C       2.123552       3.774690       2.490841       0.680333      23.731982 0.22811153E+03  0.46473587E+04                                 7.731454                            5.446418      -0.313997       1.961275                    0.999026      21.957961      62.328547       0.616511       0.487647      -1.004731       0.024758       0.056393      -0.004505       0.061752      -0.068079       0.051763      -0.006556       0.169439      -0.031642      -0.104878      -0.027363       0.132241              9.704930       6.647920       3.223848      -2.179421      11.940516      -0.054037      10.526354           0.000000
          213              C       1.504635       9.612958       3.137241      -0.090581      39.634098 0.43624737E+03  0.10161940E+05                                 9.958930                            6.849639       0.222777       2.075693                    0.999362      27.225158      75.382263       0.651971       0.403305      -1.083626      -0.014573       0.045007       0.003054       0.047406       0.005347       0.002304       0.009669       0.021256       0.017098      -0.018154       0.004892       0.013262             12.986684       8.033598      -6.230540       0.201475      17.750540      -0.468458      13.175915          -0.000000
          214              C       1.267306      10.105617       1.859670       0.052288      32.637281 0.37847900E+03  0.86269376E+04                                 9.029524                            6.594797      -0.035614       1.987587                    0.999341      27.392856      78.487461       0.623590       0.430916      -1.051225      -0.013402       0.031830      -0.005994       0.035053       0.036325      -0.012394       0.021112       0.075436      -0.085867      -0.058050      -0.008771       0.066821             10.975634       6.966630      -4.458150       0.166999      12.997182      -0.289470      12.963090           0.000000
          215              C       0.434328      12.155347       2.805580       0.190457      39.449601 0.36813952E+03  0.83224349E+04                                10.360674                            6.559036      -0.331780       1.916778                    0.999248      25.742510      73.141679       0.618257       0.438227      -1.048187       0.018105      -0.015947      -0.036687       0.043909       0.033665      -0.006823      -0.008788       0.063755      -0.116159      -0.041586      -0.025040       0.066626             14.214231      10.462713      -9.103057       0.869825      20.590121      -1.722447      11.589860           0.000000
          216              C       0.671657      11.662688       4.083151      -0.178179      37.342915 0.44131628E+03  0.10442790E+05                                 9.782508                            7.032488       0.053397       1.988299                    0.999168      29.991381      87.276247       0.615942       0.420242      -1.058874       0.014165      -0.023407       0.008852       0.028756       0.016054       0.000113       0.021622       0.033579      -0.054289      -0.036794       0.002988       0.033805             12.056652       8.145228      -5.917409       1.102995      15.370695      -2.195597      12.654033          -0.000000
          217              C       1.206810      10.390216       4.248982      -0.057540      36.218573 0.42221797E+03  0.98976167E+04                                 9.691754                            6.966725      -0.179093       1.919958                    0.999375      29.081853      84.697750       0.606122       0.431074      -1.050390      -0.003137       0.012458      -0.026003       0.029003       0.023542       0.016783      -0.007668       0.035441      -0.052748      -0.034421      -0.006284       0.040704             11.916146       7.713631      -5.426036      -0.139563      15.082085      -0.000890      12.952721           0.000000
          218              C       2.021175       8.240683       3.304763       0.704457      23.244342 0.21169006E+03  0.42359344E+04                                 7.642773                            5.262548      -0.340748       1.964774                    0.998874      21.331777      60.145307       0.623928       0.490595      -1.002522       0.029218      -0.056326       0.002132       0.063489       0.072229      -0.006546       0.006870       0.182561      -0.094217      -0.101760      -0.030438       0.132198              9.720184       5.725601      -3.359317       0.584896      12.094312      -0.376265      11.340638           0.000000
          219              C      13.963632      15.764656       2.194715      -0.076344      38.276858 0.45420959E+03  0.10678880E+05                                 9.759880                            7.003159       0.228498       2.072566                    0.999407      27.476307      76.227103       0.643389       0.404914      -1.083433       0.013143      -0.040984       0.010376       0.044272       0.011859       0.007895       0.005109      -0.008619       0.059839      -0.022904      -0.000900       0.023804             12.443034      10.839485      -6.587814      -1.384276      15.780682      -2.843233      10.708936          -0.000000
          220              C      13.648745      15.003937       3.314916      -0.068495      33.733348 0.41329166E+03  0.96017623E+04                                 9.138211                            6.814697       0.085778       2.005643                    0.999684      28.611047      81.973609       0.625668       0.421374      -1.060233       0.013930      -0.013120      -0.016819       0.025477       0.006986      -0.003364       0.020385       0.019025       0.002478      -0.027219       0.010292       0.016927             11.048270       9.390318      -5.025081      -1.093748      13.576941      -3.114278      10.177552           0.000000
          221              C      14.312646      13.805340       3.551817      -0.173049      35.951061 0.43295115E+03  0.10164512E+05                                 9.446719                            6.916523       0.259551       2.053471                    0.999749      29.542594      84.773043       0.629637       0.414351      -1.065905      -0.019631       0.019354      -0.012341       0.030203       0.018208       0.004378      -0.012161      -0.005974       0.041922      -0.028472       0.007458       0.021015             11.571914      10.778085      -6.374587      -1.881997      13.901118      -1.448760      10.036538          -0.000000
          222              C      15.292985      13.370015       2.668516       0.178546      38.849868 0.37004507E+03  0.83831370E+04                                10.294151                            6.595650      -0.313084       1.924934                    0.999298      25.840544      73.693151       0.613285       0.440851      -1.045772      -0.008171       0.015143      -0.032245       0.036549       0.019248       0.054872       0.018071       0.017120       0.005200      -0.050240      -0.018359       0.068599             14.083413      12.106684      -9.160772      -0.793495      20.208508      -2.797353       9.935046           0.000000
          223              C      14.942421      15.327025       1.309722       0.053413      31.665947 0.37709057E+03  0.86228082E+04                                 8.920332                            6.629743      -0.257220       1.915600                    0.998689      27.892412      81.129911       0.612807       0.437098      -1.043186       0.008443      -0.039669      -0.006694       0.041106       0.059696       0.033828      -0.003511       0.020065       0.015388      -0.071423       0.003858       0.067565             10.598516       8.828174      -4.385401      -1.295416      12.210939      -2.538347      10.756436           0.000000
          224              C      13.141512      17.058690       1.951046       0.676774      22.007766 0.23032715E+03  0.46883297E+04                                 7.326487                            5.456903      -0.167592       2.017433                    0.998897      21.610177      60.655698       0.620661       0.484818      -1.009525      -0.034401       0.059579      -0.013058       0.070025       0.104799       0.032448       0.039132       0.046475      -0.069172      -0.097472      -0.037172       0.134644              8.905875       7.154074      -3.784797      -0.983188      10.163521      -0.979489       9.400031           0.000000
          225              N       0.217164      22.899271       9.582630      -0.312763      42.905260 0.54207469E+03  0.13130578E+05                                10.038452                            7.376612       0.526905       2.158101                    0.999773      28.905212      77.661271       0.671731       0.376432      -1.119352      -0.177693      -0.076586      -0.142315       0.240195      -0.040252      -0.122330      -0.078588      -0.205058      -0.046710      -0.203855       0.054103       0.149752             12.219027       8.190201       4.781426      -0.241629      17.993575      -5.312045      10.473306          -0.000001
          226              N      15.122356      12.953912       9.547095      -0.298670      42.054170 0.53091286E+03  0.12800993E+05                                 9.941283                            7.326542       0.508308       2.162681                    0.999556      28.562501      76.710408       0.670007       0.379146      -1.116689      -0.118764       0.068303      -0.175477       0.222626       0.010724      -0.126381       0.069033      -0.097086      -0.265107      -0.193268       0.064206       0.129062             12.343952       9.172737      -6.635363      -1.551396      16.801179       3.611933      11.057940          -0.000001
          227              N       8.242917      22.240734      10.054739      -0.273601      44.603190 0.56878905E+03  0.14017408E+05                                10.524826                            7.719463       0.217152       2.063012                    0.999463      29.251058      80.635567       0.632609       0.392875      -1.101681       0.132554      -0.055735       0.181418       0.231494       0.023632      -0.151323       0.074533      -0.125910      -0.300567      -0.229979       0.086077       0.143902             13.107788      10.711328      -7.681777      -2.133783      17.555330       4.471243      11.056706          -0.000001
          228              N       6.657622      -0.948751      10.110580      -0.280612      45.989034 0.60038841E+03  0.15025744E+05                                10.780566                            7.974063       0.000035       1.985595                    0.999061      29.959800      83.740587       0.616232       0.397153      -1.096638       0.051855       0.172108       0.165553       0.244372      -0.067098      -0.021526      -0.178996       0.133656      -0.223043      -0.243057       0.085343       0.157713             13.268281      12.813118      -8.368637       3.407075      16.767132      -2.806927      10.224593          -0.000001
          229              N       7.023698      10.144102      10.154575      -0.264898      44.602844 0.57100410E+03  0.14079054E+05                                10.500826                            7.741393       0.192008       2.061283                    0.999237      28.982290      79.792011       0.631163       0.393578      -1.101707      -0.040290      -0.079715       0.192492       0.212205       0.011133       0.044670       0.107278      -0.006094      -0.414577      -0.188645       0.058686       0.129959             12.818947       9.161496       6.910136       1.570029      17.882674       2.873644      11.412672          -0.000001
          230              N       7.659677      12.894195      10.009051      -0.277890      46.403096 0.60916234E+03  0.15313485E+05                                10.879604                            8.046360      -0.054379       1.965361                    0.999176      30.153257      84.699890       0.611319       0.398563      -1.094753       0.199017       0.064918       0.126374       0.244525      -0.056676      -0.146214      -0.084253      -0.206914      -0.061348      -0.234515       0.079072       0.155443             13.236345       9.404716       5.793336      -1.218138      18.344675      -6.241705      11.959644          -0.000001
          231              N       7.973014      -1.073931      15.799578      -0.312763      42.905242 0.54207445E+03  0.13130571E+05                                10.038449                            7.376610       0.526905       2.158101                    0.999773      28.905212      77.661268       0.671731       0.376432      -1.119352      -0.177693       0.076586       0.142315       0.240195       0.040252       0.122330      -0.078588      -0.205058      -0.046710      -0.203855       0.054103       0.149752             12.219021       8.190198      -4.781420       0.241627      17.993561      -5.312043      10.473306          -0.000001
          232              N       7.366506       8.871428      15.835113      -0.298670      42.054156 0.53091252E+03  0.12800983E+05                                 9.941280                            7.326539       0.508308       2.162681                    0.999556      28.562501      76.710405       0.670008       0.379146      -1.116689      -0.118764      -0.068303       0.175477       0.222626      -0.010724       0.126381       0.069033      -0.097086      -0.265107      -0.193268       0.064206       0.129062             12.343948       9.172735       6.635361       1.551394      16.801172       3.611930      11.057935          -0.000001
          233              N       0.487067      -0.415393      15.327469      -0.273601      44.603195 0.56878898E+03  0.14017406E+05                                10.524826                            7.719462       0.217152       2.063012                    0.999463      29.251059      80.635570       0.632609       0.392875      -1.101681       0.132554       0.055735      -0.181418       0.231494      -0.023632       0.151323       0.074533      -0.125910      -0.300567      -0.229979       0.086077       0.143902             13.107790      10.711333       7.681782       2.133783      17.555336       4.471243      11.056701          -0.000001
          234              N      14.413472      22.774092      15.271628      -0.280612      45.989054 0.60038851E+03  0.15025747E+05                                10.780569                            7.974063       0.000035       1.985595                    0.999061      29.959802      83.740595       0.616232       0.397153      -1.096638       0.051855      -0.172108      -0.165553       0.244372       0.067098       0.021527      -0.178996       0.133656      -0.223043      -0.243057       0.085343       0.157713             13.268286      12.813124       8.368642      -3.407078      16.767140      -2.806931      10.224595          -0.000001
          235              N      14.779548      11.681239      15.227633      -0.264898      44.602844 0.57100413E+03  0.14079055E+05                                10.500827                            7.741394       0.192008       2.061283                    0.999237      28.982289      79.792011       0.631163       0.393578      -1.101707      -0.040290       0.079715      -0.192492       0.212205      -0.011133      -0.044670       0.107278      -0.006094      -0.414577      -0.188645       0.058686       0.129959             12.818947       9.161496      -6.910136      -1.570029      17.882673       2.873645      11.412674          -0.000001
          236              N      15.415527       8.931146      15.373157      -0.277890      46.403101 0.60916260E+03  0.15313493E+05                                10.879605                            8.046362      -0.054379       1.965361                    0.999176      30.153256      84.699883       0.611319       0.398563      -1.094753       0.199017      -0.064918      -0.126374       0.244525       0.056676       0.146214      -0.084253      -0.206914      -0.061348      -0.234515       0.079072       0.155443             13.236345       9.404714      -5.793334       1.218137      18.344675      -6.241704      11.959645          -0.000001
          237              N      15.294536       0.160056       7.338842      -0.312768      42.905486 0.54207797E+03  0.13130677E+05                                10.038487                            7.376634       0.526905       2.158100                    0.999773      28.905291      77.661536       0.671730       0.376432      -1.119352       0.177692       0.076586       0.142313       0.240193      -0.040252      -0.122330      -0.078588      -0.205057      -0.046710      -0.203855       0.054103       0.149752             12.219074       8.190232       4.781451      -0.241632      17.993650      -5.312067      10.473341          -0.000001
          238              N       0.389344      10.105415       7.374377      -0.298670      42.054166 0.53091280E+03  0.12800991E+05                                 9.941282                            7.326541       0.508308       2.162681                    0.999556      28.562501      76.710404       0.670008       0.379146      -1.116689       0.118764      -0.068303       0.175477       0.222626       0.010724      -0.126381       0.069033      -0.097086      -0.265107      -0.193268       0.064206       0.129062             12.343951       9.172736      -6.635362      -1.551396      16.801177       3.611933      11.057939          -0.000001
          239              N       7.268783       0.818593       6.866733      -0.273601      44.603192 0.56878908E+03  0.14017409E+05                                10.524826                            7.719463       0.217152       2.063012                    0.999463      29.251058      80.635569       0.632609       0.392875      -1.101681      -0.132554       0.055735      -0.181418       0.231494       0.023632      -0.151323       0.074533      -0.125910      -0.300567      -0.229979       0.086077       0.143902             13.107789      10.711329      -7.681777      -2.133782      17.555331       4.471243      11.056707          -0.000000
          240              N       8.854078      24.008078       6.810892      -0.280612      45.989033 0.60038840E+03  0.15025743E+05                                10.780566                            7.974062       0.000035       1.985595                    0.999061      29.959801      83.740587       0.616232       0.397153      -1.096638      -0.051855      -0.172108      -0.165553       0.244372      -0.067098      -0.021526      -0.178996       0.133656      -0.223043      -0.243057       0.085343       0.157713             13.268281      12.813117      -8.368637       3.407075      16.767132      -2.806927      10.224592          -0.000001
          241              N       8.488002      12.915225       6.766897      -0.264898      44.602847 0.57100414E+03  0.14079055E+05                                10.500827                            7.741394       0.192008       2.061283                    0.999237      28.982290      79.792014       0.631163       0.393578      -1.101707       0.040290       0.079715      -0.192492       0.212205       0.011133       0.044670       0.107278      -0.006094      -0.414577      -0.188645       0.058686       0.129959             12.818948       9.161497       6.910137       1.570029      17.882675       2.873644      11.412673          -0.000001
          242              N       7.852023      10.165132       6.912421      -0.277890      46.403088 0.60916224E+03  0.15313482E+05                                10.879602                            8.046359      -0.054378       1.965361                    0.999176      30.153255      84.699881       0.611319       0.398563      -1.094753      -0.199017      -0.064918      -0.126374       0.244525      -0.056676      -0.146214      -0.084253      -0.206914      -0.061348      -0.234515       0.079072       0.155443             13.236343       9.404714       5.793335      -1.218138      18.344672      -6.241704      11.959642          -0.000001
          243              N       7.538686      24.133258       1.121894      -0.312768      42.905471 0.54207776E+03  0.13130671E+05                                10.038484                            7.376633       0.526905       2.158100                    0.999773      28.905290      77.661535       0.671730       0.376432      -1.119352       0.177692      -0.076586      -0.142313       0.240193       0.040252       0.122330      -0.078588      -0.205057      -0.046710      -0.203855       0.054103       0.149752             12.219070       8.190229      -4.781447       0.241630      17.993637      -5.312065      10.473342          -0.000001
          244              N       8.145194      14.187899       1.086359      -0.298670      42.054156 0.53091252E+03  0.12800983E+05                                 9.941280                            7.326539       0.508308       2.162681                    0.999556      28.562501      76.710405       0.670008       0.379146      -1.116689       0.118764       0.068303      -0.175477       0.222626      -0.010724       0.126381       0.069033      -0.097086      -0.265107      -0.193268       0.064206       0.129062             12.343947       9.172735       6.635361       1.551394      16.801172       3.611930      11.057935          -0.000001
          245              N      15.024633      23.474720       1.594003      -0.273601      44.603199 0.56878903E+03  0.14017408E+05                                10.524827                            7.719463       0.217152       2.063012                    0.999463      29.251060      80.635575       0.632609       0.392875      -1.101681      -0.132554      -0.055735       0.181418       0.231494      -0.023632       0.151323       0.074533      -0.125910      -0.300567      -0.229979       0.086077       0.143902             13.107791      10.711334       7.681783       2.133783      17.555338       4.471243      11.056701          -0.000001
          246              N       1.098228       0.285235       1.649844      -0.280612      45.989055 0.60038851E+03  0.15025747E+05                                10.780569                            7.974063       0.000035       1.985595                    0.999061      29.959802      83.740595       0.616232       0.397153      -1.096638      -0.051855       0.172108       0.165553       0.244372       0.067098       0.021527      -0.178996       0.133656      -0.223043      -0.243057       0.085343       0.157713             13.268287      12.813124       8.368643      -3.407078      16.767141      -2.806931      10.224595          -0.000001
          247              N       0.732152      11.378088       1.693839      -0.264898      44.602848 0.57100417E+03  0.14079056E+05                                10.500828                            7.741394       0.192008       2.061283                    0.999237      28.982290      79.792015       0.631163       0.393578      -1.101707       0.040290      -0.079715       0.192492       0.212205      -0.011133      -0.044670       0.107278      -0.006094      -0.414577      -0.188645       0.058686       0.129959             12.818948       9.161497      -6.910136      -1.570029      17.882674       2.873645      11.412674          -0.000001
          248              N       0.096173      14.128181       1.548315      -0.277890      46.403109 0.60916272E+03  0.15313497E+05                                10.879606                            8.046363      -0.054379       1.965361                    0.999176      30.153258      84.699893       0.611319       0.398563      -1.094753      -0.199017       0.064918       0.126374       0.244525       0.056676       0.146214      -0.084253      -0.206914      -0.061348      -0.234515       0.079072       0.155443             13.236347       9.404716      -5.793335       1.218138      18.344678      -6.241705      11.959647          -0.000001
          249              O      12.963128      16.452125       9.435413      -0.772292      54.160955 0.80416273E+03  0.21439045E+05                                11.464595                            8.874941      -0.072646       1.956455                    0.998236      32.437392      90.619946       0.625499       0.367298      -1.129323       0.025322      -0.066001      -0.085897       0.111246       0.094763      -0.060888      -0.000953       0.030338      -0.021734      -0.108865      -0.009356       0.118221             14.436677       8.710111      -3.092458      -2.068876      17.556415       7.454596      17.043506           0.000000
          250              O      11.241329      19.202135      12.178383      -0.612873      36.552131 0.54703686E+03  0.13228605E+05                                 8.785716                            7.287217       0.338475       2.152421                    0.996802      28.215774      74.773788       0.695778       0.364031      -1.133236      -0.041283       0.058717       0.010709       0.072571       0.060135       0.023085      -0.034288       0.065983       0.022527      -0.089843       0.024879       0.064963             10.146358       9.094174      -2.820013       3.716000       9.055809      -1.682154      12.289089           0.000000
          251              O      10.780632      16.236321      11.352616      -0.644519      38.831043 0.57672843E+03  0.14161614E+05                                 9.193044                            7.522882       0.146743       2.075714                    0.997133      29.045503      78.093557       0.677854       0.367984      -1.127827      -0.074643      -0.041449      -0.012273       0.086256      -0.078446      -0.004805       0.034877       0.037879      -0.041605      -0.082911      -0.010896       0.093807             10.771353      10.152699       3.977645       3.657562      11.398299       2.492786      10.763061           0.000000
          252              O      13.707689      19.287679      10.349172      -0.701302      41.545109 0.64662010E+03  0.16293657E+05                                 9.543739                            7.897306       0.209366       2.074953                    0.996536      30.255470      81.669954       0.672043       0.361693      -1.135811       0.017176       0.067334      -0.047244       0.084029      -0.054180      -0.017803       0.002382       0.082451       0.126415      -0.089408       0.027555       0.061852             11.112025       7.104542       1.785702      -0.169680      11.761942      -4.340761      14.469591           0.000000
          253              O       5.925469       3.322220      11.894103      -0.744410      46.556835 0.66666930E+03  0.16964560E+05                                10.311290                            8.010175       0.063111       2.012079                    0.998282      31.283063      85.466098       0.666913       0.360915      -1.133946       0.067153      -0.077652      -0.066730       0.122443       0.082552      -0.036758       0.030188       0.112391       0.018612      -0.118586       0.017855       0.100731             12.556512       7.010809      -1.066123      -0.539121      15.168792       6.011772      15.489934           0.000000
          254              O       5.458567       6.598255      12.885701      -0.679440      47.280335 0.61995197E+03  0.15450647E+05                                10.422438                            7.735983       0.339003       2.133136                    0.996402      29.326857      78.605742       0.678912       0.361996      -1.136117      -0.017247       0.091370      -0.034574       0.099204      -0.039905      -0.014789      -0.012424       0.131257       0.042127      -0.086383       0.014487       0.071896             13.158495       7.807882       2.776236      -3.120408      12.501183      -5.664248      19.166422           0.000000
          255              O       4.999421       2.838405       9.943057      -0.666849      48.263036 0.64855054E+03  0.16336509E+05                                10.560235                            7.928664       0.291477       2.119411                    0.995922      29.319827      78.846560       0.668965       0.363486      -1.135656      -0.005897      -0.094844       0.025160       0.098302       0.034169      -0.003802      -0.020116       0.138554       0.060144      -0.090455       0.021759       0.068696             13.156766       9.985840      -3.424465       5.280161      12.031693      -4.805700      17.452764           0.000000
          256              O      10.788387      18.937663      10.036125      -0.773875      55.595092 0.86457780E+03  0.23448691E+05                                11.654243                            9.206475      -0.097700       1.945209                    0.998245      32.801835      92.141801       0.614296       0.367633      -1.130137      -0.029614       0.065160       0.077342       0.105379       0.094205      -0.055467      -0.004665       0.022652      -0.024869      -0.103704      -0.012076       0.115780             14.483772       9.128430      -2.945610      -2.385881      16.600221       6.778551      17.722665           0.000000
          257              O      12.944514      19.230395       8.239065      -0.648165      38.430359 0.56887265E+03  0.13923680E+05                                 9.117231                            7.451357       0.152509       2.072193                    0.997123      29.227299      78.506736       0.683723       0.366005      -1.129123       0.078091       0.030546       0.022247       0.086754      -0.071984      -0.013909       0.049207       0.077392      -0.061132      -0.091055      -0.012671       0.103725             10.701472       9.424705       3.906082       3.205834      12.121507       3.095937      10.558203           0.000000
          258              O      12.420218      16.144680       7.377762      -0.627099      35.480696 0.52145416E+03  0.12441490E+05                                 8.543899                            7.052183       0.553840       2.220510                    0.998250      28.013153      73.384570       0.717774       0.357653      -1.139936       0.035978      -0.060471       0.000911       0.070370       0.057668       0.021544      -0.039192       0.086364       0.007741      -0.094014       0.023206       0.070808              9.863911       8.828977      -2.950656       3.332293       9.097670      -1.823117      11.665085           0.000000
          259              O      10.000393      16.254054       9.235739      -0.685628      41.815124 0.63111064E+03  0.15811893E+05                                 9.590227                            7.817225       0.164317       2.066692                    0.996377      29.891261      80.543494       0.673282       0.363104      -1.134328      -0.025111      -0.071347       0.043605       0.087306      -0.070470      -0.013143       0.027872       0.045381       0.091968      -0.091230       0.015729       0.075500             11.314565       7.183475       1.965601      -0.542398      11.435552      -4.080753      15.324669           0.000000
          260              O       5.591968       6.319539      10.753595      -0.743758      50.817532 0.67375409E+03  0.17195242E+05                                10.934868                            8.075031       0.116157       2.025563                    0.998156      31.224649      85.513434       0.661273       0.362926      -1.132041       0.049915       0.093518       0.058034       0.120851      -0.073418       0.015036       0.033685       0.142768      -0.024605      -0.111471       0.004965       0.106507             13.765421       7.692825       2.750406       2.896836      15.028185       6.606263      18.575252           0.000000
          261              O       5.207278       5.373216      15.946795      -0.772292      54.160948 0.80416275E+03  0.21439046E+05                                11.464594                            8.874942      -0.072646       1.956455                    0.998236      32.437392      90.619949       0.625498       0.367298      -1.129323       0.025322       0.066001       0.085897       0.111246      -0.094763       0.060888      -0.000953       0.030338      -0.021734      -0.108865      -0.009356       0.118221             14.436675       8.710111       3.092459       2.068876      17.556409       7.454591      17.043504           0.000000
          262              O       3.485479       2.623206      13.203825      -0.612873      36.552130 0.54703685E+03  0.13228605E+05                                 8.785716                            7.287217       0.338475       2.152421                    0.996802      28.215774      74.773787       0.695778       0.364031      -1.133236      -0.041283      -0.058717      -0.010709       0.072571      -0.060135      -0.023085      -0.034288       0.065983       0.022527      -0.089843       0.024879       0.064964             10.146357       9.094172       2.820011      -3.715999       9.055809      -1.682154      12.289089           0.000000
          263              O       3.024781       5.589019      14.029592      -0.644519      38.831043 0.57672838E+03  0.14161612E+05                                 9.193044                            7.522882       0.146743       2.075714                    0.997133      29.045503      78.093559       0.677854       0.367984      -1.127827      -0.074643       0.041449       0.012273       0.086256       0.078446       0.004805       0.034877       0.037879      -0.041606      -0.082911      -0.010896       0.093807             10.771354      10.152694      -3.977647      -3.657559      11.398307       2.492792      10.763061           0.000000
          264              O       5.951839       2.537661      15.033036      -0.701303      41.545104 0.64662006E+03  0.16293656E+05                                 9.543739                            7.897306       0.209366       2.074953                    0.996536      30.255472      81.669963       0.672043       0.361693      -1.135811       0.017176      -0.067334       0.047244       0.084029       0.054180       0.017803       0.002382       0.082451       0.126415      -0.089408       0.027555       0.061852             11.112022       7.104541      -1.785700       0.169677      11.761933      -4.340754      14.469593           0.000000
          265              O      13.681319      18.503121      13.488105      -0.744410      46.556817 0.66666887E+03  0.16964546E+05                                10.311286                            8.010172       0.063111       2.012079                    0.998282      31.283063      85.466094       0.666913       0.360915      -1.133946       0.067153       0.077652       0.066730       0.122443      -0.082552       0.036758       0.030188       0.112391       0.018612      -0.118586       0.017855       0.100731             12.556507       7.010807       1.066123       0.539120      15.168781       6.011769      15.489933           0.000000
          266              O      13.214417      15.227086      12.496507      -0.679440      47.280328 0.61995194E+03  0.15450646E+05                                10.422437                            7.735983       0.339003       2.133136                    0.996402      29.326857      78.605741       0.678912       0.361996      -1.136117      -0.017247      -0.091370       0.034574       0.099204       0.039905       0.014789      -0.012424       0.131257       0.042127      -0.086383       0.014487       0.071896             13.158493       7.807881      -2.776235       3.120407      12.501178      -5.664244      19.166420           0.000000
          267              O      12.755271      18.986935      15.439151      -0.666849      48.263044 0.64855054E+03  0.16336509E+05                                10.560236                            7.928664       0.291477       2.119411                    0.995922      29.319826      78.846558       0.668965       0.363486      -1.135656      -0.005897       0.094844      -0.025160       0.098302      -0.034169       0.003802      -0.020116       0.138554       0.060144      -0.090455       0.021759       0.068696             13.156768       9.985840       3.424466      -5.280162      12.031695      -4.805702      17.452769           0.000000
          268              O       3.032537       2.887677      15.346083      -0.773875      55.595077 0.86457748E+03  0.23448680E+05                                11.654240                            9.206474      -0.097700       1.945209                    0.998245      32.801835      92.141802       0.614296       0.367633      -1.130137      -0.029614      -0.065160      -0.077342       0.105379      -0.094205       0.055467      -0.004665       0.022652      -0.024869      -0.103704      -0.012076       0.115780             14.483768       9.128428       2.945609       2.385880      16.600209       6.778545      17.722667           0.000000
          269              O       5.188664       5.062919       0.221671      -0.648165      38.430358 0.56887265E+03  0.13923680E+05                                 9.117231                            7.451357       0.152509       2.072193                    0.997123      29.227299      78.506736       0.683723       0.366005      -1.129123       0.078091      -0.030546      -0.022247       0.086754       0.071984       0.013909       0.049207       0.077392      -0.061132      -0.091055      -0.012671       0.103725             10.701471       9.424703      -3.906080      -3.205834      12.121504       3.095937      10.558204           0.000000
          270              O       4.664368       8.148633       1.082974      -0.627099      35.480703 0.52145429E+03  0.12441494E+05                                 8.543900                            7.052184       0.553840       2.220511                    0.998250      28.013153      73.384571       0.717774       0.357653      -1.139936       0.035978       0.060471      -0.000911       0.070370      -0.057668      -0.021544      -0.039192       0.086363       0.007741      -0.094014       0.023206       0.070808              9.863912       8.828978       2.950659      -3.332292       9.097675      -1.823121      11.665084           0.000000
          271              O       2.244543       5.571287      16.146469      -0.685628      41.815123 0.63111060E+03  0.15811891E+05                                 9.590226                            7.817224       0.164316       2.066692                    0.996377      29.891261      80.543492       0.673282       0.363104      -1.134328      -0.025111       0.071347      -0.043605       0.087306       0.070470       0.013143       0.027872       0.045381       0.091968      -0.091230       0.015729       0.075500             11.314565       7.183476      -1.965602       0.542400      11.435549      -4.080754      15.324671           0.000000
          272              O      13.347818      15.505802      14.628613      -0.743758      50.817518 0.67375396E+03  0.17195237E+05                                10.934866                            8.075031       0.116158       2.025563                    0.998156      31.224647      85.513426       0.661273       0.362926      -1.132041       0.049915      -0.093518      -0.058034       0.120851       0.073418      -0.015036       0.033685       0.142768      -0.024605      -0.111471       0.004965       0.106507             13.765416       7.692822      -2.750402      -2.896834      15.028176       6.606260      18.575251           0.000000
          273              O       2.548572       6.607202       7.486059      -0.772292      54.160960 0.80416279E+03  0.21439047E+05                                11.464596                            8.874942      -0.072646       1.956455                    0.998236      32.437392      90.619950       0.625498       0.367298      -1.129323      -0.025322       0.066001       0.085897       0.111246       0.094763      -0.060888      -0.000953       0.030338      -0.021734      -0.108865      -0.009356       0.118221             14.436679       8.710112      -3.092459      -2.068877      17.556417       7.454597      17.043507           0.000000
          274              O       4.270371       3.857192       4.743089      -0.612873      36.552130 0.54703685E+03  0.13228605E+05                                 8.785716                            7.287217       0.338475       2.152421                    0.996802      28.215774      74.773787       0.695778       0.364031      -1.133236       0.041283      -0.058717      -0.010709       0.072571       0.060135       0.023085      -0.034288       0.065983       0.022527      -0.089843       0.024879       0.064964             10.146357       9.094174      -2.820012       3.715999       9.055809      -1.682154      12.289089           0.000000
          275              O       4.731068       6.823006       5.568856      -0.644519      38.831044 0.57672845E+03  0.14161614E+05                                 9.193044                            7.522882       0.146743       2.075714                    0.997133      29.045503      78.093558       0.677854       0.367984      -1.127827       0.074643       0.041449       0.012273       0.086256      -0.078446      -0.004805       0.034877       0.037879      -0.041606      -0.082911      -0.010896       0.093807             10.771353      10.152699       3.977645       3.657562      11.398300       2.492786      10.763061           0.000000
          276              O       1.804011       3.771648       6.572300      -0.701303      41.545117 0.64662024E+03  0.16293662E+05                                 9.543741                            7.897307       0.209366       2.074953                    0.996536      30.255471      81.669962       0.672042       0.361693      -1.135811      -0.017176      -0.067334       0.047244       0.084029      -0.054180      -0.017803       0.002382       0.082451       0.126415      -0.089408       0.027555       0.061852             11.112027       7.104543       1.785702      -0.169680      11.761945      -4.340762      14.469594           0.000000
          277              O       9.586231      19.737107       5.027369      -0.744410      46.556831 0.66666924E+03  0.16964558E+05                                10.311289                            8.010174       0.063111       2.012079                    0.998282      31.283063      85.466095       0.666913       0.360915      -1.133947      -0.067153       0.077652       0.066730       0.122443       0.082552      -0.036758       0.030188       0.112391       0.018612      -0.118586       0.017855       0.100731             12.556511       7.010809      -1.066123      -0.539121      15.168791       6.011772      15.489933           0.000000
          278              O      10.053133      16.461072       4.035771      -0.679440      47.280337 0.61995198E+03  0.15450647E+05                                10.422438                            7.735983       0.339003       2.133136                    0.996402      29.326858      78.605743       0.678912       0.361996      -1.136117       0.017247      -0.091370       0.034574       0.099204      -0.039905      -0.014789      -0.012424       0.131257       0.042127      -0.086383       0.014487       0.071896             13.158496       7.807882       2.776237      -3.120408      12.501182      -5.664248      19.166423           0.000000
          279              O      10.512279      20.220922       6.978415      -0.666849      48.263037 0.64855057E+03  0.16336510E+05                                10.560235                            7.928664       0.291477       2.119411                    0.995922      29.319827      78.846562       0.668965       0.363486      -1.135656       0.005897       0.094844      -0.025160       0.098302       0.034169      -0.003802      -0.020116       0.138554       0.060144      -0.090455       0.021759       0.068696             13.156766       9.985840      -3.424466       5.280161      12.031694      -4.805700      17.452764           0.000000
          280              O       4.723313       4.121664       6.885347      -0.773875      55.595090 0.86457778E+03  0.23448690E+05                                11.654242                            9.206475      -0.097700       1.945209                    0.998245      32.801835      92.141799       0.614296       0.367633      -1.130138       0.029614      -0.065160      -0.077342       0.105379       0.094205      -0.055467      -0.004665       0.022652      -0.024869      -0.103704      -0.012076       0.115780             14.483771       9.128429      -2.945610      -2.385881      16.600220       6.778551      17.722665           0.000000
          281              O       2.567186       3.828932       8.682407      -0.648165      38.430356 0.56887260E+03  0.13923679E+05                                 9.117231                            7.451357       0.152509       2.072193                    0.997123      29.227298      78.506732       0.683723       0.366005      -1.129123      -0.078091      -0.030546      -0.022247       0.086754      -0.071984      -0.013909       0.049207       0.077392      -0.061132      -0.091055      -0.012671       0.103725             10.701471       9.424705       3.906082       3.205834      12.121506       3.095936      10.558203           0.000000
          282              O       3.091482       6.914647       9.543710      -0.627099      35.480698 0.52145418E+03  0.12441491E+05                                 8.543899                            7.052183       0.553840       2.220510                    0.998250      28.013154      73.384572       0.717774       0.357653      -1.139936      -0.035978       0.060471      -0.000911       0.070370       0.057668       0.021544      -0.039192       0.086364       0.007741      -0.094014       0.023206       0.070808              9.863911       8.828977      -2.950656       3.332293       9.097670      -1.823117      11.665085           0.000000
          283              O       5.511307       6.805273       7.685733      -0.685628      41.815118 0.63111054E+03  0.15811889E+05                                 9.590226                            7.817224       0.164317       2.066692                    0.996377      29.891260      80.543488       0.673282       0.363104      -1.134328       0.025111       0.071347      -0.043605       0.087306      -0.070470      -0.013143       0.027872       0.045381       0.091968      -0.091230       0.015729       0.075500             11.314564       7.183474       1.965600      -0.542397      11.435550      -4.080752      15.324667           0.000000
          284              O       9.919732      16.739788       6.167877      -0.743758      50.817531 0.67375407E+03  0.17195241E+05                                10.934868                            8.075032       0.116157       2.025563                    0.998156      31.224648      85.513432       0.661273       0.362926      -1.132041      -0.049915      -0.093518      -0.058034       0.120851      -0.073418       0.015036       0.033685       0.142768      -0.024605      -0.111471       0.004965       0.106507             13.765421       7.692825       2.750406       2.896836      15.028185       6.606263      18.575252           0.000000
          285              O      10.304422      17.686111       0.974677      -0.772292      54.160945 0.80416270E+03  0.21439045E+05                                11.464594                            8.874942      -0.072646       1.956455                    0.998236      32.437391      90.619946       0.625498       0.367298      -1.129323      -0.025322      -0.066001      -0.085897       0.111246      -0.094763       0.060888      -0.000953       0.030338      -0.021734      -0.108865      -0.009356       0.118221             14.436674       8.710111       3.092459       2.068876      17.556407       7.454591      17.043504           0.000000
          286              O      12.026221      20.436121       3.717647      -0.612873      36.552130 0.54703685E+03  0.13228605E+05                                 8.785716                            7.287217       0.338475       2.152421                    0.996802      28.215773      74.773786       0.695778       0.364031      -1.133236       0.041283       0.058717       0.010709       0.072571      -0.060135      -0.023085      -0.034288       0.065983       0.022527      -0.089843       0.024879       0.064964             10.146357       9.094172       2.820011      -3.715999       9.055810      -1.682154      12.289090           0.000000
          287              O      12.486918      17.470308       2.891880      -0.644519      38.831054 0.57672862E+03  0.14161619E+05                                 9.193046                            7.522883       0.146743       2.075714                    0.997133      29.045503      78.093558       0.677854       0.367984      -1.127827       0.074643      -0.041449      -0.012273       0.086256       0.078446       0.004805       0.034877       0.037879      -0.041606      -0.082911      -0.010896       0.093807             10.771356      10.152701      -3.977649      -3.657562      11.398307       2.492791      10.763060           0.000000
          288              O       9.559861      20.521666       1.888436      -0.701302      41.545095 0.64661989E+03  0.16293651E+05                                 9.543737                            7.897304       0.209366       2.074953                    0.996536      30.255470      81.669953       0.672043       0.361693      -1.135811      -0.017176       0.067334      -0.047244       0.084029       0.054180       0.017803       0.002382       0.082451       0.126415      -0.089408       0.027555       0.061852             11.112020       7.104540      -1.785700       0.169677      11.761930      -4.340753      14.469590           0.000000
          289              O       1.830381       4.556206       3.433367      -0.744410      46.556818 0.66666889E+03  0.16964547E+05                                10.311287                            8.010172       0.063111       2.012079                    0.998282      31.283063      85.466095       0.666913       0.360915      -1.133946      -0.067153      -0.077652      -0.066730       0.122443      -0.082552       0.036758       0.030188       0.112391       0.018612      -0.118586       0.017855       0.100731             12.556508       7.010807       1.066123       0.539120      15.168781       6.011769      15.489934           0.000000
          290              O       2.297283       7.832241       4.424965      -0.679440      47.280329 0.61995194E+03  0.15450646E+05                                10.422437                            7.735983       0.339003       2.133136                    0.996402      29.326857      78.605741       0.678912       0.361996      -1.136117       0.017247       0.091370      -0.034574       0.099204       0.039905       0.014789      -0.012424       0.131257       0.042127      -0.086383       0.014487       0.071896             13.158493       7.807881      -2.776235       3.120407      12.501178      -5.664244      19.166420           0.000000
          291              O       2.756429       4.072392       1.482321      -0.666849      48.263048 0.64855059E+03  0.16336511E+05                                10.560237                            7.928664       0.291477       2.119411                    0.995922      29.319827      78.846562       0.668965       0.363486      -1.135656       0.005897      -0.094844       0.025160       0.098302      -0.034169       0.003802      -0.020116       0.138554       0.060144      -0.090455       0.021759       0.068696             13.156769       9.985841       3.424466      -5.280162      12.031695      -4.805702      17.452770           0.000000
          292              O      12.479163      20.171650       1.575389      -0.773875      55.595077 0.86457746E+03  0.23448680E+05                                11.654240                            9.206474      -0.097700       1.945209                    0.998245      32.801835      92.141801       0.614296       0.367633      -1.130137       0.029614       0.065160       0.077342       0.105379      -0.094205       0.055467      -0.004665       0.022652      -0.024869      -0.103704      -0.012076       0.115780             14.483768       9.128428       2.945610       2.385880      16.600209       6.778545      17.722667           0.000000
          293              O      10.323036      17.996408      16.699801      -0.648165      38.430354 0.56887258E+03  0.13923678E+05                                 9.117230                            7.451356       0.152509       2.072193                    0.997123      29.227298      78.506731       0.683723       0.366005      -1.129123      -0.078091       0.030546       0.022247       0.086754       0.071984       0.013909       0.049207       0.077392      -0.061132      -0.091055      -0.012671       0.103725             10.701469       9.424702      -3.906079      -3.205833      12.121503       3.095937      10.558203           0.000000
          294              O      10.847332      14.910694      15.838498      -0.627099      35.480701 0.52145427E+03  0.12441493E+05                                 8.543900                            7.052184       0.553840       2.220511                    0.998250      28.013153      73.384570       0.717774       0.357653      -1.139936      -0.035978      -0.060471       0.000911       0.070370      -0.057668      -0.021544      -0.039192       0.086364       0.007741      -0.094014       0.023206       0.070808              9.863912       8.828977       2.950659      -3.332292       9.097675      -1.823121      11.665084           0.000000
          295              O      13.267157      17.488040       0.775003      -0.685628      41.815111 0.63111044E+03  0.15811886E+05                                 9.590225                            7.817223       0.164317       2.066692                    0.996377      29.891258      80.543481       0.673282       0.363104      -1.134328       0.025111      -0.071347       0.043605       0.087306       0.070470       0.013143       0.027872       0.045381       0.091968      -0.091230       0.015729       0.075500             11.314563       7.183475      -1.965601       0.542399      11.435548      -4.080753      15.324666           0.000000
          296              O       2.163882       7.553525       2.292859      -0.743758      50.817520 0.67375399E+03  0.17195238E+05                                10.934866                            8.075031       0.116157       2.025563                    0.998156      31.224648      85.513429       0.661273       0.362926      -1.132041      -0.049915       0.093518       0.058034       0.120851       0.073418      -0.015036       0.033685       0.142768      -0.024605      -0.111471       0.004965       0.106507             13.765417       7.692823      -2.750402      -2.896834      15.028176       6.606260      18.575252           0.000000

******************************************************
Auxiliary information for the entire system
The total spin magnetic moment of the unit cell is   0.000007
The total net atomic charge of the unit cell is   0.000002
Accuracy of reproducing the electrostatic potential in the unit cell:
  The inner radius (bohr) =    5.0000
  The outer radius (bohr) =   12.0000
  Valid grid points have density less than (e/(bohr^3)) =    0.0001
  The number of valid grid points were=       678408
  The rms potential error without charges in kcal/mol is=      5.01497
  The rms potential error with partial charges in kcal/mol is=      1.52049
  The RRMSE value at monopole order=      0.30319
  The rms potential error with partial charges and cloud penetration in kcal/mol is=      1.51552
  The RRMSE value at monopole order with cloud penetration is=      0.30220
  The rms potential error with partial charges and atomic dipoles in kcal/mol is=      0.64000
  The RRMSE value at dipole order=      0.12762
  The rms potential error with partial charges, atomic dipoles and cloud penetration in kcal/mol is=      0.63748
  The RRMSE value at dipole order with cloud penetration=      0.12712

******************************************************
The electron densities and ab initio electrostatic potential were computed in VASP using the PBE functional and
projector augmented wave method. See the main text of the journal article for a description of computational details.
The atomic charges, dipoles, and quadrupoles were computed with the DDEC6 method as described in
(a) T. A. Manz and N. Gabaldon Limas, RSC Adv. 6 (2016) 47771-47801 DOI: 10.1039/c6ra04656h
(b) N. Gabaldon Limas and T. A. Manz, RSC Adv. 8 (2018) 2678-2707 DOI: 10.1039/c7ra11829e.
For each atom in the material, the electron cloud parameters were fit to the spherically averaged atom-in-material
electron density using radial positions for which this density was between 10^-4 and 10^-2 electrons per cubic bohr.
The polarizabilities, dispersion coefficients, and quantum Drude oscillator (QDO) parameters were fit using the MCLF method.
The magnetic structure of the system was optimized in VASP from the default ferromagnetic initial guess using spin polarization.
The atomic spin moments (ASMs) were computed on this optimized magnetic structure using the DDEC6 partition as inputs
to the method of T. A. Manz and D. S. Sholl, J. Chem. Theory Comput. 7 (2011) 4146-4164 DOI: 10.1021/ct200539n.
The RMSE and RRMSE were computed using a uniform grid with Ewald summation.
