# Supplementary material for: A collection of forcefield precursors for metal–organic frameworks
Source: RSC Adv. 2019 Nov 13;9(63):36492–507. doi: 10.1039/c9ra07327b (PMC9075174; doi:10.1039/c9ra07327b)
Supplement: RA-009-C9RA07327B-s5224 [file RA-009-C9RA07327B-s5224.xyz]

  296
jmolscript: load "" {1 1 1} spacegroup "x,y,z" unitcell [{     11.351000     0.000000     0.000000 }, {      0.000000    27.095100     0.000000 }, {      0.000000    -2.432608    16.843644 }]
Sm     1.402530    18.690797    11.629526     2.106545
Sm     7.793710     5.460236     8.929995     2.122768
Sm     7.078030     4.755391    13.635940     2.106545
Sm     2.118210    17.985952    16.335471     2.122768
Sm     9.948470     5.971695     5.214118     2.106545
Sm     3.557290    19.202256     7.913649     2.122768
Sm     4.272970    19.907101     3.207704     2.106545
Sm     9.232790     6.676540     0.508173     2.122768
H     10.558700    22.723174    10.441375     0.109928
H      1.936481    22.723731     7.492053     0.121338
H      1.497197    24.966222     7.086121     0.121748
H      0.980726    13.028605     6.538703     0.118248
H      1.567573    15.271869     6.558915     0.114609
H      0.049944    15.636496    10.262832     0.098404
H      5.266864    21.898782     9.376857     0.095439
H      3.910420    22.433932    13.119514     0.117233
H      4.887741    24.539565    13.173414     0.115705
H      5.641447    -0.843083    13.060562     0.116641
H      6.038732     1.435522    12.873597     0.110001
H      7.125023     0.930008     9.038299     0.104705
H      4.961522    11.309455    13.001609     0.115535
H      5.396265     9.037486    13.180151     0.113899
H      7.243073     9.108596     9.610983     0.105222
H      5.835549    15.424386     9.161258     0.111184
H      3.501784    15.188917    12.423872     0.113201
H      4.147655    12.982941    12.727057     0.120452
H      4.883200     0.723014    14.824091     0.109928
H      7.611981     3.155065     0.929769     0.121338
H      7.172697     0.912574     1.335701     0.121747
H      6.656226    12.850191     1.883119     0.118248
H      7.243073    10.606927     1.862907     0.114609
H      5.725444     7.809692    15.002634     0.098404
H     10.942364     1.547406    15.888609     0.095439
H      9.585920     1.012256    12.145952     0.117233
H     10.563241    -1.093377    12.092052     0.115705
H     -0.034053    24.289271    12.204904     0.116641
H      0.363232    22.010666    12.391869     0.110001
H      1.449523    22.516180    16.227167     0.104705
H     10.637022    12.136733    12.263857     0.115535
H     11.071765    14.408702    12.085315     0.113899
H      1.567573    14.337592    15.654483     0.105222
H      0.160049     8.021802    16.104208     0.111184
H      9.177284     8.257271    12.841594     0.113201
H      9.823155    10.463247    12.538409     0.120452
H      0.792300     1.939318     6.402269     0.109928
H      9.414519     1.938761     9.351591     0.121338
H      9.853803    -0.303730     9.757523     0.121748
H     10.370274    11.633887    10.304941     0.118249
H      9.783427     9.390623    10.284729     0.114609
H     11.301056     9.025996     6.580812     0.098404
H      6.084136     2.763710     7.466787     0.095439
H      7.440581     2.228560     3.724130     0.117233
H      6.463259     0.122927     3.670230     0.115705
H      5.709553    25.505575     3.783082     0.116641
H      5.312268    23.226970     3.970047     0.110001
H      4.225977    23.732484     7.805345     0.104705
H      6.389478    13.353037     3.842035     0.115535
H      5.954735    15.625006     3.663493     0.113899
H      4.107927    15.553896     7.232661     0.105222
H      5.515451     9.238106     7.682386     0.111184
H      7.849217     9.473575     4.419772     0.113202
H      7.203345    11.679551     4.116587     0.120452
H      6.467800    23.939478     2.019553     0.109928
H      3.739019    21.507427    15.913875     0.121338
H      4.178303    23.749918    15.507943     0.121748
H      4.694774    11.812301    14.960525     0.118249
H      4.107927    14.055565    14.980737     0.114609
H      5.625556    16.852800     1.841010     0.098404
H      0.408636    23.115086     0.955035     0.095439
H      1.765081    23.650236     4.697692     0.117233
H      0.787759    25.755869     4.751592     0.115705
H      0.034053     0.373221     4.638740     0.116641
H     10.987768     2.651826     4.451775     0.110001
H      9.901477     2.146312     0.616477     0.104705
H      0.713978    12.525759     4.579787     0.115535
H      0.279235    10.253790     4.758329     0.113899
H      9.783427    10.324900     1.189161     0.105222
H     11.190951    16.640690     0.739436     0.111184
H      2.173717    16.405221     4.002050     0.113201
H      1.527845    14.199245     4.305235     0.120452
C      0.089673    25.187066     8.521199     0.183510
C     11.017281    23.172715     9.767629     0.054910
C      0.615224    22.500704     9.006296    -0.073538
C      1.301960    23.173201     8.000731    -0.055858
C      1.038617    24.516924     7.758182    -0.151293
C      0.943268    21.084544     9.292638     0.683447
C      0.164590    12.986394     8.388135     0.191181
C      0.794570    13.549446     7.284876    -0.142898
C      1.146451    14.894370     7.296667    -0.055699
C      0.867216    15.675998     8.413400    -0.074274
C      0.237236    15.112945     9.516659     0.054517
C      1.364390    17.079172     8.490881     0.678083
C      5.663014    24.478239    11.305454     0.185537
C      5.190812    22.425806    10.136505     0.043863
C      4.491591    21.957100    11.243132    -0.080367
C      4.378081    22.749356    12.380078    -0.062380
C      4.963792    24.010075    12.412081    -0.157030
C      3.698156    20.698813    11.194286     0.687071
C      6.145431    -1.321359    11.162283     0.183019
C      5.938843    -0.488367    12.255435    -0.169570
C      6.177214     0.877267    12.142583    -0.062136
C      6.621038     1.408555    10.936578    -0.084540
C      6.827627     0.575293     9.843426     0.064221
C      6.720927     2.889991    10.813619     0.698830
C      5.842360    11.570015    11.199339     0.183470
C      5.418967    10.868540    12.321126    -0.165463
C      5.678905     9.506345    12.428925    -0.064941
C      6.362236     8.847765    11.413253    -0.071121
C      6.785628     9.549511    10.291466     0.050947
C      6.586985     7.385751    11.596849     0.675439
C      5.378104    12.880769    11.126911     0.183698
C      5.497289    14.933783     9.875428     0.055084
C      4.603966    15.526558    10.761404    -0.077103
C      4.098846    14.794962    11.830976    -0.053167
C      4.485915    13.470834    12.012887    -0.175710
C      4.052307    16.869660    10.448112     0.675951
C      5.765173    -1.740878    16.744267     0.183510
C      5.341781     0.273473    15.497837     0.054911
C      6.290724     0.945484    16.259170    -0.073538
C      6.977460     2.705595     0.421091    -0.055858
C      6.714117     1.361872     0.663640    -0.151293
C      6.618768     2.361644    15.972828     0.683447
C      5.840090    12.892402     0.033687     0.191181
C      6.470070    12.329350     1.136946    -0.142898
C      6.821951    10.984426     1.125155    -0.055699
C      6.542716    10.202798     0.008422    -0.074274
C      5.912736     8.333243    15.748807     0.054517
C      7.039890     6.367016    16.774585     0.678084
C     -0.012486    -1.032051    13.960012     0.185537
C     10.866312     1.020382    15.128961     0.043863
C     10.167091     1.489088    14.022334    -0.080367
C     10.053581     0.696832    12.885388    -0.062380
C     10.639292    -0.563887    12.853385    -0.157031
C      9.373656     2.747375    14.071180     0.687071
C      0.469931    24.767547    14.103183     0.183019
C      0.263343    23.934555    13.010031    -0.169571
C      0.501714    22.568921    13.122883    -0.062136
C      0.945538    22.037633    14.328888    -0.084540
C      1.152127    22.870895    15.422040     0.064221
C      1.045427    20.556197    14.451847     0.698830
C      0.166860    11.876173    14.066127     0.183470
C     11.094467    12.577648    12.944340    -0.165463
C      0.003405    13.939843    12.836541    -0.064941
C      0.686736    14.598423    13.852213    -0.071121
C      1.110128    13.896677    14.974000     0.050947
C      0.911485    16.060437    13.668617     0.675439
C     11.053604    10.565419    14.138555     0.183698
C     11.172789     8.512405    15.390038     0.055083
C     10.279466     7.919630    14.504062    -0.077103
C      9.774346     8.651226    13.434490    -0.053166
C     10.161415     9.975354    13.252579    -0.175710
C      9.727807     6.576528    14.817354     0.675951
C     11.261327    -0.524574     8.322445     0.183510
C      0.333719     1.489777     7.076015     0.054910
C     10.735776     2.161788     7.837348    -0.073538
C     10.049040     1.489291     8.842913    -0.055859
C     10.312384     0.145568     9.085462    -0.151293
C     10.407732     3.577948     7.551006     0.683447
C     11.186411    11.676098     8.455509     0.191199
C     10.556430    11.113046     9.558768    -0.142901
C     10.204549     9.768122     9.546977    -0.055699
C     10.483784     8.986494     8.430244    -0.074274
C     11.113764     9.549547     7.326985     0.054518
C      9.986610     7.583320     8.352763     0.678083
C      5.687986     0.184253     5.538190     0.185537
C      6.160188     2.236686     6.707139     0.043863
C      6.859409     2.705392     5.600512    -0.080367
C      6.972919     1.913136     4.463566    -0.062380
C      6.387208     0.652417     4.431563    -0.157031
C      7.652844     3.963679     5.649358     0.687071
C      5.205569    25.983851     5.681361     0.183019
C      5.412157    25.150859     4.588209    -0.169570
C      5.173786    23.785225     4.701061    -0.062136
C      4.729962    23.253937     5.907066    -0.084540
C      4.523374    24.087199     7.000218     0.064221
C      4.630073    21.772501     6.030025     0.698830
C      5.508640    13.092477     5.644305     0.183470
C      5.932033    13.793952     4.522518    -0.165463
C      5.672095    15.156147     4.414719    -0.064941
C      4.988765    15.814727     5.430391    -0.071121
C      4.565372    15.112981     6.552178     0.050947
C      4.764015    17.276741     5.246795     0.675439
C      5.972896    11.781723     5.716733     0.183698
C      5.853711     9.728709     6.968216     0.055084
C      6.747034     9.135934     6.082240    -0.077103
C      7.252154     9.867530     5.012668    -0.053167
C      6.865085    11.191658     4.830757    -0.175710
C      7.298693     7.792832     6.395532     0.675951
C      5.585827    26.403370     0.099377     0.183510
C      6.009219    24.389019     1.345807     0.054911
C      5.060276    23.717008     0.584474    -0.073538
C      4.373540    21.956897    16.422553    -0.055858
C      4.636884    23.300620    16.180004    -0.151293
C      4.732232    22.300848     0.870816     0.683447
C      5.510911    14.202698    -0.033687     0.191199
C      4.880930    12.333142    15.706698    -0.142900
C      4.529049    13.678066    15.718489    -0.055699
C      4.808284    16.892302    -0.008422    -0.074274
C      5.438264    16.329249     1.094837     0.054518
C      4.311110    18.295476     0.069059     0.678084
C      0.012486    25.694543     2.883632     0.185537
C      0.484688    23.642110     1.714683     0.043863
C      1.183909    23.173404     2.821310    -0.080367
C      1.297419    23.965660     3.958256    -0.062380
C      0.711708    25.226379     3.990259    -0.157030
C      1.977344    21.915117     2.772464     0.687071
C     10.881069    -0.105055     2.740461     0.183019
C     11.087657     0.727937     3.833613    -0.169570
C     10.849286     2.093571     3.720761    -0.062136
C     10.405462     2.624859     2.514756    -0.084540
C     10.198874     1.791597     1.421604     0.064221
C     10.305573     4.106295     2.391797     0.698830
C     11.184140    12.786319     2.777517     0.183470
C      0.256533    12.084844     3.899304    -0.165463
C     -0.003405    10.722649     4.007103    -0.064941
C     10.664265    10.064069     2.991431    -0.071121
C     10.240872    10.765815     1.869644     0.050947
C     10.439515     8.602055     3.175027     0.675439
C      0.297396    14.097073     2.705089     0.183698
C      0.178211    16.150087     1.453606     0.055084
C      1.071534    16.742862     2.339582    -0.077103
C      1.576654    16.011266     3.409154    -0.053167
C      1.189585    14.687138     3.591065    -0.175710
C      1.623193    18.085964     2.026290     0.675951
N     10.753937    24.513728     9.525081    -0.305883
N     11.236355    13.768021     9.504868    -0.296165
N      5.776524    23.686525    10.168508    -0.281536
N      6.589256    -0.790342     9.956278    -0.268033
N      6.525690    10.911706    10.183667    -0.272257
N      5.884358    13.612365    10.057340    -0.280426
N      5.078437    -1.067540    15.740385    -0.305883
N      5.560855     9.678167    15.760598    -0.296165
N      0.101024    -0.240337    15.096958    -0.281536
N      0.913756    24.236530    15.309188    -0.268033
N      0.850190    12.534482    15.081799    -0.272257
N      0.208858     9.833823    15.208126    -0.280426
N      0.597063     0.148764     7.318563    -0.305883
N      0.114645    10.894471     7.338776    -0.296166
N      5.574476     0.975967     6.675136    -0.281536
N      4.761744    25.452834     6.887366    -0.268033
N      4.825310    13.750786     6.659977    -0.272257
N      5.466642    11.050127     6.786304    -0.280426
N      6.272563    25.730032     1.103259    -0.305883
N      5.790145    14.984325     1.083046    -0.296166
N     11.249976    24.902829     1.746686    -0.281536
N     10.437245     0.425962     1.534456    -0.268033
N     10.500810    12.128010     1.761845    -0.272257
N     11.142142    14.828669     1.635518    -0.280426
O      1.139640    17.665647     9.570559    -0.736575
O      3.112444    20.329150    12.177955    -0.626973
O      3.420056    17.406365    11.384619    -0.683511
O      0.616359    20.627129    10.377369    -0.665852
O      6.371316     3.584611    11.763601    -0.729021
O      6.686874     6.893145    12.700108    -0.646333
O      7.244208     3.319892     9.769314    -0.692527
O      3.739019    20.121716    10.124714    -0.747646
O      1.601626    20.487290     8.381397    -0.708841
O      1.946697    17.522201     7.487000    -0.642447
O      4.279327    17.322075     9.322957    -0.671114
O      6.535906     6.748180    10.458219    -0.753362
O      6.815140     5.780541    15.694907    -0.736575
O      8.787944     3.117038    13.087511    -0.626973
O      9.095556     6.039823    13.880847    -0.683511
O      6.291859     2.819059    14.888097    -0.665852
O      0.695816    19.861577    13.501865    -0.729021
O      1.011374    16.553043    12.565358    -0.646333
O      1.568708    20.126296    15.496152    -0.692527
O      9.414519     3.324472    15.140752    -0.747646
O      7.277126     5.391506     0.040425    -0.708842
O      7.622197     8.356595     0.934822    -0.642447
O      9.954827     6.124113    15.942509    -0.671114
O      0.860406    16.698008    14.807247    -0.753362
O     10.211360     6.996845     7.273085    -0.736575
O      8.238556     4.333342     4.665689    -0.626973
O      7.930944     7.256127     5.459025    -0.683511
O     10.734641     4.035363     6.466275    -0.665852
O      4.979684    21.077881     5.080043    -0.729021
O      4.664126    17.769347     4.143536    -0.646333
O      4.106792    21.342600     7.074330    -0.692527
O      7.611981     4.540776     6.718930    -0.747646
O      9.749374     4.175202     8.462247    -0.708842
O      9.404304     7.140291     9.356644    -0.642447
O      7.071673     7.340417     7.520687    -0.671114
O      4.815094    17.914312     6.385425    -0.753362
O      4.535860    18.881951     1.148737    -0.736575
O      2.563056    21.545454     3.756133    -0.626973
O      2.255444    18.622669     2.962797    -0.683511
O      5.059141    21.843433     1.955547    -0.665853
O     10.655184     4.800915     3.341779    -0.729021
O     10.339626     8.109449     4.278286    -0.646333
O      9.782292     4.536196     1.347492    -0.692527
O      1.936481    21.338020     1.702892    -0.747646
O      4.073874    19.270986    16.803219    -0.708842
O      3.728804    16.305897    15.908822    -0.642447
O      1.396173    18.538379     0.901135    -0.671114
O     10.490594     7.964484     2.036397    -0.753362

The following XYZ coordinates are in angstroms. Other properties are in atomic units.
The sperically averaged electron density of each atom fit to a function of the form exp(a - br)
eigen_1, eigen_2 and eigen_3 are the three eigenvalues of traceless quadrupole moment tensor
  atom number  atomic symbol              X              Y              Z     net charge C6 coefficient C8 coefficient C10 coefficient fluctuating dipole atomic polarizability isotropic forcefield polarizability              a              b squared Pearson coefficient          <r^3>          <r^4>         wp_QDO          m_QDO          q_QDO       dipole_x       dipole_y       dipole_z         dipole            Qxy            Qxz            Qyz     Q(x^2-y^2)  Q(3z^2 - R^2)        eigen_1        eigen_2        eigen_3 static polarizability      alpha(xx)      alpha(xy)      alpha(xz)      alpha(yy)      alpha(yz)      alpha(zz) atomic spin moment
            1             Sm       1.402530      18.690797      11.629526       2.106545     137.461924 0.28348257E+04  0.94680005E+05                                17.372864                           14.084188       2.451163       2.471496                    0.999683      78.803807     183.870607       0.698885       0.262403      -1.343556      -0.020103      -0.014832      -0.001014       0.025003      -0.017337       0.052717       0.023630       0.172693      -0.163871      -0.092612      -0.036754       0.129366             21.404527      12.850704       0.042139      -1.305507      30.799253       1.771575      20.563625           0.000015
            2             Sm       7.793710       5.460236       8.929995       2.122768     141.606416 0.29073016E+04  0.97625502E+05                                17.709229                           14.269229       2.403180       2.458211                    0.999607      78.579581     183.290524       0.694529       0.262629      -1.344504      -0.008437      -0.006023      -0.007294       0.012675      -0.058786       0.127474       0.035328       0.152901      -0.100400      -0.153480      -0.023114       0.176595             21.854945      13.499701      -0.238050      -2.356502      31.241342       0.767027      20.823791           0.000014
            3             Sm       7.078030       4.755391      13.635940       2.106545     137.461914 0.28348255E+04  0.94679996E+05                                17.372863                           14.084188       2.451163       2.471496                    0.999683      78.803808     183.870606       0.698885       0.262403      -1.343556      -0.020103       0.014832       0.001015       0.025003       0.017337      -0.052718       0.023630       0.172693      -0.163871      -0.092612      -0.036754       0.129366             21.404526      12.850703      -0.042139       1.305507      30.799251       1.771575      20.563623           0.000015
            4             Sm       2.118210      17.985952      16.335471       2.122768     141.606372 0.29073005E+04  0.97625454E+05                                17.709226                           14.269226       2.403180       2.458211                    0.999607      78.579571     183.290490       0.694530       0.262629      -1.344504      -0.008437       0.006023       0.007294       0.012675       0.058786      -0.127474       0.035328       0.152901      -0.100400      -0.153480      -0.023114       0.176595             21.854940      13.499699       0.238049       2.356501      31.241334       0.767027      20.823787           0.000014
            5             Sm       9.948470       5.971695       5.214118       2.106545     137.461869 0.28348244E+04  0.94679949E+05                                17.372859                           14.084184       2.451163       2.471496                    0.999683      78.803801     183.870577       0.698885       0.262403      -1.343556       0.020103       0.014832       0.001015       0.025003      -0.017337       0.052718       0.023630       0.172693      -0.163872      -0.092612      -0.036754       0.129366             21.404520      12.850700       0.042140      -1.305506      30.799243       1.771575      20.563618           0.000015
            6             Sm       3.557290      19.202256       7.913649       2.122768     141.606397 0.29073009E+04  0.97625473E+05                                17.709228                           14.269227       2.403180       2.458211                    0.999607      78.579577     183.290509       0.694530       0.262629      -1.344504       0.008437       0.006023       0.007294       0.012675      -0.058786       0.127474       0.035328       0.152901      -0.100400      -0.153480      -0.023114       0.176595             21.854944      13.499700      -0.238047      -2.356501      31.241343       0.767026      20.823788           0.000014
            7             Sm       4.272970      19.907101       3.207704       2.106545     137.461890 0.28348248E+04  0.94679967E+05                                17.372861                           14.084186       2.451163       2.471496                    0.999683      78.803802     183.870584       0.698885       0.262403      -1.343556       0.020103      -0.014832      -0.001015       0.025003       0.017337      -0.052718       0.023630       0.172693      -0.163871      -0.092612      -0.036754       0.129366             21.404523      12.850701      -0.042140       1.305506      30.799247       1.771576      20.563621           0.000014
            8             Sm       9.232790       6.676540       0.508173       2.122768     141.606378 0.29073004E+04  0.97625452E+05                                17.709226                           14.269226       2.403180       2.458211                    0.999607      78.579570     183.290488       0.694530       0.262629      -1.344504       0.008437      -0.006023      -0.007294       0.012675       0.058786      -0.127474       0.035328       0.152902      -0.100400      -0.153480      -0.023114       0.176595             21.854942      13.499699       0.238047       2.356501      31.241341       0.767026      20.823786           0.000014
            9              H      10.558700      22.723174      10.441375       0.109928       1.214467 0.88685353E+01  0.88663070E+02                                 1.838900                            1.711489      -0.974105       2.428081                    0.997798       3.406074       9.387471       0.494638       1.238590      -0.720176      -0.025103      -0.023062       0.035528       0.049237       0.003659      -0.014125      -0.004352       0.001795       0.005689      -0.013244      -0.003566       0.016810              1.883472       1.746663       0.148681      -0.325711       1.742753      -0.335500       2.160999          -0.000000
           10              H       1.936481      22.723731       7.492053       0.121338       0.997677 0.70692310E+01  0.68179157E+02                                 1.724879                            1.610631      -1.233862       2.302136                    0.994685       3.667896      10.625072       0.461504       1.376104      -0.687067       0.025470      -0.019441      -0.022403       0.039097      -0.003089      -0.007857       0.001974       0.001316       0.017123      -0.007739      -0.003556       0.011294              1.785438       1.910132      -0.328736      -0.417104       1.720699       0.163774       1.725484          -0.000000
           11              H       1.497197      24.966222       7.086121       0.121748       1.046108 0.76465247E+01  0.75418796E+02                                 1.793403                            1.685044      -1.370845       2.233156                    0.993061       3.847909      11.375490       0.445965       1.392483      -0.683127       0.020218       0.012350      -0.025757       0.034996      -0.000941      -0.010745       0.001236       0.014297       0.036960      -0.013386      -0.005489       0.018875              1.842515       1.708918       0.073122      -0.355668       1.728077      -0.323522       2.090551          -0.000001
           12              H       0.980726      13.028605       6.538703       0.118248       1.109287 0.79552962E+01  0.78581381E+02                                 1.806689                            1.673563      -1.321848       2.250649                    0.994791       3.746781      10.784601       0.469660       1.320259      -0.698127       0.011409      -0.015865      -0.027498       0.033735      -0.002119      -0.009574       0.004824       0.010736       0.036894      -0.012465      -0.005815       0.018280              1.866179       1.443405       0.058967      -0.107416       1.793844       0.408688       2.361287          -0.000001
           13              H       1.567573      15.271869       6.558915       0.114609       0.980309 0.69195141E+01  0.66259379E+02                                 1.694722                            1.585728      -1.077034       2.371793                    0.996286       3.621760      10.392529       0.469376       1.362741      -0.689989       0.017482       0.016444      -0.031010       0.039213       0.001592      -0.009634      -0.002759      -0.010877       0.024392      -0.013755       0.000534       0.013220              1.752654       1.568858       0.213690      -0.329310       1.579771      -0.227480       2.109332          -0.000000
           14              H       0.049944      15.636496      10.262832       0.098404       1.320839 0.96305342E+01  0.98647603E+02                                 1.949808                            1.783278      -1.299646       2.254678                    0.994551       3.723494      10.513082       0.482893       1.238280      -0.717579      -0.010054       0.024566       0.034200       0.043292      -0.004408      -0.011545       0.002109       0.002886       0.009733      -0.010704      -0.003660       0.014364              2.027947       1.549986       0.002390      -0.154002       2.011488       0.452293       2.522366          -0.000000
           15              H       5.266864      21.898782       9.376857       0.095439       1.363782 0.10052730E+02  0.10414763E+03                                 2.000847                            1.829945      -1.306986       2.252446                    0.994574       3.751136      10.673122       0.473279       1.249175      -0.715563       0.007126      -0.020569      -0.036054       0.042115      -0.003439      -0.013096       0.001453       0.000979       0.018501      -0.012465      -0.003651       0.016116              2.085483       1.596235       0.073690       0.004131       2.073857       0.544747       2.586358           0.000000
           16              H       3.910420      22.433932      13.119514       0.117233       0.960731 0.67862272E+01  0.64688582E+02                                 1.677581                            1.574875      -1.042257       2.392252                    0.996740       3.572149      10.237639       0.468826       1.370550      -0.688783      -0.018298      -0.012602       0.032993       0.039777       0.002380      -0.007966      -0.000763      -0.011826       0.031253      -0.014027       0.000808       0.013218              1.732329       1.605615       0.235916      -0.370617       1.528960      -0.190096       2.062413          -0.000000
           17              H       4.887741      24.539565      13.173414       0.115705       1.060536 0.76381018E+01  0.74441381E+02                                 1.730191                            1.622542      -1.325443       2.249699                    0.994253       3.663637      10.363675       0.486227       1.292521      -0.704135      -0.004632       0.018271       0.027111       0.033019       0.004382      -0.003380      -0.002038      -0.001210      -0.008604      -0.004930      -0.002339       0.007269              1.773314       1.391307       0.164470      -0.055500       1.825995       0.362929       2.102638          -0.000001
           18              H       5.641447      -0.843083      13.060562       0.116641       1.030384 0.73207848E+01  0.70599183E+02                                 1.693450                            1.584235      -1.369569       2.226693                    0.993698       3.672770      10.336344       0.494028       1.285621      -0.705046      -0.011944      -0.011569       0.027525       0.032158      -0.002249      -0.002046      -0.000369      -0.005412      -0.006148      -0.004339      -0.000225       0.004564              1.745590       1.402676       0.243295      -0.253968       1.706943      -0.238260       2.127152          -0.000001
           19              H       6.038732       1.435522      12.873597       0.110001       1.122008 0.80575360E+01  0.79734969E+02                                 1.805754                            1.672471      -1.359691       2.227502                    0.993804       3.796890      10.889177       0.475459       1.301805      -0.701561      -0.006548       0.020707       0.028261       0.035642      -0.001987      -0.004232       0.000808       0.000941       0.010889      -0.004616      -0.001771       0.006387              1.873776       1.417115       0.036374      -0.104935       1.905669       0.435328       2.298544           0.000000
           20              H       7.125023       0.930008       9.038299       0.104705       1.069752 0.75381080E+01  0.73941634E+02                                 1.813843                            1.668632      -1.262091       2.285302                    0.994288       3.767811      11.038283       0.450806       1.385129      -0.685353       0.013366       0.017007      -0.040393       0.045820      -0.001057      -0.010829      -0.000308      -0.011612       0.023914      -0.014986       0.001888       0.013098              1.896789       1.615747       0.157991      -0.259101       1.648765      -0.374562       2.425854          -0.000000
           21              H       4.961522      11.309455      13.001609       0.115535       1.037105 0.72072603E+01  0.69245771E+02                                 1.711313                            1.580068      -1.217446       2.305084                    0.994405       3.588099      10.085153       0.490762       1.299010      -0.703096      -0.019130       0.013911       0.025155       0.034529      -0.000984      -0.010232       0.003758      -0.000593      -0.003476      -0.011073       0.000159       0.010914              1.777401       1.540080      -0.340857      -0.338692       1.773888       0.292742       2.018235          -0.000001
           22              H       5.396265       9.037486      13.180151       0.113899       1.184593 0.85257804E+01  0.84937001E+02                                 1.833940                            1.693202      -1.290143       2.271324                    0.994084       3.603676      10.121932       0.487560       1.260999      -0.712427      -0.014529      -0.020607       0.032516       0.041146       0.004017      -0.008754      -0.010991      -0.003525      -0.008396      -0.013249      -0.002910       0.016158              1.897395       1.506090       0.034075      -0.233520       1.794452      -0.431651       2.391642          -0.000001
           23              H       7.243073       9.108596       9.610983       0.105222       1.020007 0.70681465E+01  0.68503341E+02                                 1.780821                            1.631927      -1.326939       2.253138                    0.993223       3.838376      11.327320       0.447273       1.412952      -0.679183       0.018598      -0.021648      -0.034699       0.044928      -0.003798      -0.010683      -0.001764      -0.001305       0.016009      -0.012201      -0.000365       0.012566              1.872134       1.738546      -0.274096      -0.408957       1.704891       0.374393       2.172965          -0.000001
           24              H       5.835549      15.424386       9.161258       0.111184       1.269414 0.93972686E+01  0.95412907E+02                                 1.901340                            1.768123      -1.056241       2.388887                    0.996870       3.471141       9.672071       0.483555       1.247540      -0.718174       0.018541       0.023363      -0.037001       0.047525       0.003939      -0.015179      -0.005809       0.001528       0.003760      -0.014617      -0.003701       0.018317              1.947492       1.669990       0.095363      -0.261114       1.864608      -0.449509       2.307877           0.000000
           25              H       3.501784      15.188917      12.423872       0.113201       0.977675 0.69354297E+01  0.66542783E+02                                 1.701707                            1.595651      -1.075715       2.373735                    0.996187       3.638468      10.498537       0.463708       1.376682      -0.687275      -0.025533       0.019321       0.025398       0.040869      -0.004936      -0.009346       0.002154      -0.001508       0.016326      -0.010561      -0.002167       0.012728              1.756266       1.790230      -0.310731      -0.418483       1.651202       0.169874       1.827365          -0.000000
           26              H       4.147655      12.982941      12.727057       0.120452       0.974635 0.68834439E+01  0.65411941E+02                                 1.653132                            1.555414      -0.940397       2.439417                    0.997865       3.451460       9.663878       0.489032       1.318007      -0.700195      -0.015481      -0.018250       0.027536       0.036483       0.000683      -0.010847      -0.006118      -0.006507       0.011561      -0.013023      -0.000566       0.013588              1.695967       1.446040      -0.016582      -0.221242       1.683944      -0.345255       1.957919          -0.000001
           27              H       4.883200       0.723014      14.824091       0.109928       1.214468 0.88685439E+01  0.88663180E+02                                 1.838902                            1.711490      -0.974106       2.428080                    0.997798       3.406075       9.387476       0.494638       1.238591      -0.720176      -0.025103       0.023062      -0.035528       0.049237      -0.003659       0.014125      -0.004352       0.001795       0.005689      -0.013244      -0.003566       0.016810              1.883473       1.746664      -0.148681       0.325711       1.742754      -0.335501       2.161000          -0.000000
           28              H       7.611981       3.155065       0.929769       0.121338       0.997678 0.70692376E+01  0.68179237E+02                                 1.724880                            1.610632      -1.233863       2.302136                    0.994685       3.667898      10.625079       0.461504       1.376104      -0.687067       0.025470       0.019441       0.022403       0.039097       0.003089       0.007857       0.001974       0.001316       0.017123      -0.007739      -0.003555       0.011294              1.785439       1.910133       0.328736       0.417104       1.720699       0.163774       1.725485          -0.000000
           29              H       7.172697       0.912574       1.335701       0.121747       1.046109 0.76465288E+01  0.75418843E+02                                 1.793403                            1.685045      -1.370845       2.233156                    0.993061       3.847910      11.375492       0.445965       1.392483      -0.683127       0.020218      -0.012350       0.025757       0.034996       0.000941       0.010745       0.001236       0.014297       0.036960      -0.013386      -0.005489       0.018875              1.842516       1.708918      -0.073122       0.355668       1.728077      -0.323522       2.090552          -0.000001
           30              H       6.656226      12.850191       1.883119       0.118248       1.109287 0.79552912E+01  0.78581319E+02                                 1.806689                            1.673563      -1.321847       2.250649                    0.994791       3.746780      10.784597       0.469660       1.320259      -0.698127       0.011409       0.015865       0.027498       0.033735       0.002119       0.009574       0.004824       0.010736       0.036894      -0.012465      -0.005815       0.018280              1.866178       1.443404      -0.058967       0.107416       1.793843       0.408688       2.361286          -0.000001
           31              H       7.243073      10.606927       1.862907       0.114609       0.980310 0.69195145E+01  0.66259380E+02                                 1.694721                            1.585728      -1.077034       2.371793                    0.996286       3.621760      10.392527       0.469376       1.362740      -0.689989       0.017482      -0.016444       0.031010       0.039213      -0.001592       0.009634      -0.002759      -0.010877       0.024392      -0.013755       0.000534       0.013220              1.752654       1.568858      -0.213690       0.329310       1.579771      -0.227480       2.109332          -0.000000
           32              H       5.725444       7.809692      15.002634       0.098404       1.320838 0.96305229E+01  0.98647457E+02                                 1.949806                            1.783277      -1.299646       2.254679                    0.994551       3.723492      10.513074       0.482893       1.238280      -0.717579      -0.010054      -0.024566      -0.034200       0.043292       0.004408       0.011545       0.002109       0.002886       0.009733      -0.010704      -0.003660       0.014364              2.027945       1.549985      -0.002390       0.154002       2.011487       0.452292       2.522364           0.000000
           33              H      10.942364       1.547406      15.888609       0.095439       1.363781 0.10052724E+02  0.10414756E+03                                 2.000846                            1.829944      -1.306986       2.252446                    0.994574       3.751135      10.673116       0.473280       1.249174      -0.715563       0.007127       0.020569       0.036053       0.042115       0.003439       0.013096       0.001453       0.000979       0.018501      -0.012465      -0.003651       0.016116              2.085482       1.596234      -0.073690      -0.004131       2.073856       0.544747       2.586356           0.000000
           34              H       9.585920       1.012256      12.145952       0.117233       0.960732 0.67862367E+01  0.64688687E+02                                 1.677581                            1.574875      -1.042257       2.392252                    0.996740       3.572151      10.237642       0.468827       1.370548      -0.688783      -0.018298       0.012602      -0.032993       0.039777      -0.002380       0.007966      -0.000763      -0.011826       0.031253      -0.014027       0.000808       0.013218              1.732330       1.605616      -0.235916       0.370617       1.528961      -0.190097       2.062413          -0.000000
           35              H      10.563241      -1.093377      12.092052       0.115705       1.060535 0.76380968E+01  0.74441324E+02                                 1.730191                            1.622542      -1.325443       2.249699                    0.994253       3.663636      10.363673       0.486227       1.292522      -0.704135      -0.004632      -0.018271      -0.027111       0.033020      -0.004382       0.003380      -0.002037      -0.001210      -0.008604      -0.004930      -0.002339       0.007269              1.773313       1.391307      -0.164470       0.055500       1.825995       0.362929       2.102638          -0.000002
           36              H      -0.034053      24.289271      12.204904       0.116641       1.030383 0.73207772E+01  0.70599094E+02                                 1.693450                            1.584235      -1.369568       2.226694                    0.993698       3.672768      10.336338       0.494028       1.285621      -0.705046      -0.011944       0.011569      -0.027525       0.032158       0.002249       0.002046      -0.000369      -0.005412      -0.006148      -0.004339      -0.000225       0.004564              1.745590       1.402676      -0.243295       0.253967       1.706942      -0.238260       2.127151          -0.000001
           37              H       0.363232      22.010666      12.391869       0.110001       1.122008 0.80575328E+01  0.79734929E+02                                 1.805754                            1.672471      -1.359690       2.227503                    0.993804       3.796889      10.889174       0.475459       1.301806      -0.701561      -0.006548      -0.020707      -0.028261       0.035642       0.001987       0.004233       0.000808       0.000941       0.010889      -0.004616      -0.001771       0.006387              1.873776       1.417115      -0.036374       0.104935       1.905669       0.435328       2.298544           0.000000
           38              H       1.449523      22.516180      16.227167       0.104705       1.069751 0.75381014E+01  0.73941551E+02                                 1.813842                            1.668631      -1.262090       2.285302                    0.994288       3.767809      11.038274       0.450806       1.385129      -0.685354       0.013366      -0.017007       0.040393       0.045820       0.001057       0.010829      -0.000308      -0.011612       0.023914      -0.014986       0.001888       0.013098              1.896787       1.615746      -0.157990       0.259100       1.648764      -0.374562       2.425852           0.000000
           39              H      10.637022      12.136733      12.263857       0.115535       1.037105 0.72072599E+01  0.69245763E+02                                 1.711312                            1.580067      -1.217446       2.305084                    0.994405       3.588099      10.085152       0.490762       1.299009      -0.703096      -0.019130      -0.013911      -0.025155       0.034529       0.000984       0.010232       0.003758      -0.000593      -0.003476      -0.011072       0.000159       0.010914              1.777401       1.540080       0.340857       0.338691       1.773888       0.292742       2.018235          -0.000002
           40              H      11.071765      14.408702      12.085315       0.113899       1.184592 0.85257768E+01  0.84936960E+02                                 1.833940                            1.693203      -1.290143       2.271324                    0.994084       3.603675      10.121931       0.487560       1.261000      -0.712427      -0.014529       0.020607      -0.032516       0.041146      -0.004017       0.008754      -0.010991      -0.003525      -0.008396      -0.013249      -0.002910       0.016158              1.897395       1.506091      -0.034075       0.233520       1.794452      -0.431651       2.391643          -0.000001
           41              H       1.567573      14.337592      15.654483       0.105222       1.020008 0.70681482E+01  0.68503366E+02                                 1.780821                            1.631928      -1.326940       2.253138                    0.993223       3.838377      11.327326       0.447273       1.412953      -0.679183       0.018598       0.021648       0.034699       0.044928       0.003798       0.010683      -0.001764      -0.001305       0.016009      -0.012201      -0.000365       0.012566              1.872135       1.738547       0.274096       0.408957       1.704892       0.374393       2.172966          -0.000001
           42              H       0.160049       8.021802      16.104208       0.111184       1.269414 0.93972686E+01  0.95412907E+02                                 1.901340                            1.768123      -1.056241       2.388887                    0.996870       3.471141       9.672071       0.483555       1.247540      -0.718174       0.018541      -0.023363       0.037001       0.047525      -0.003939       0.015179      -0.005809       0.001528       0.003760      -0.014617      -0.003701       0.018317              1.947492       1.669990      -0.095363       0.261114       1.864608      -0.449509       2.307877           0.000001
           43              H       9.177284       8.257271      12.841594       0.113201       0.977674 0.69354286E+01  0.66542775E+02                                 1.701707                            1.595651      -1.075715       2.373735                    0.996187       3.638468      10.498540       0.463708       1.376683      -0.687275      -0.025533      -0.019321      -0.025398       0.040869       0.004936       0.009346       0.002154      -0.001508       0.016326      -0.010561      -0.002167       0.012728              1.756266       1.790230       0.310731       0.418483       1.651203       0.169874       1.827366          -0.000000
           44              H       9.823155      10.463247      12.538409       0.120452       0.974636 0.68834515E+01  0.65412028E+02                                 1.653133                            1.555415      -0.940398       2.439417                    0.997865       3.451462       9.663883       0.489032       1.318006      -0.700195      -0.015481       0.018250      -0.027536       0.036483      -0.000683       0.010847      -0.006118      -0.006507       0.011561      -0.013023      -0.000566       0.013588              1.695968       1.446040       0.016582       0.221242       1.683945      -0.345255       1.957919          -0.000001
           45              H       0.792300       1.939318       6.402269       0.109928       1.214467 0.88685330E+01  0.88663046E+02                                 1.838901                            1.711489      -0.974105       2.428081                    0.997798       3.406073       9.387470       0.494638       1.238591      -0.720176       0.025103       0.023062      -0.035528       0.049237       0.003659      -0.014125      -0.004352       0.001795       0.005689      -0.013244      -0.003566       0.016810              1.883472       1.746663       0.148681      -0.325711       1.742753      -0.335501       2.160999          -0.000000
           46              H       9.414519       1.938761       9.351591       0.121338       0.997677 0.70692290E+01  0.68179135E+02                                 1.724879                            1.610631      -1.233862       2.302136                    0.994685       3.667896      10.625073       0.461504       1.376104      -0.687067      -0.025470       0.019441       0.022404       0.039097      -0.003089      -0.007857       0.001974       0.001316       0.017123      -0.007739      -0.003555       0.011294              1.785438       1.910132      -0.328736      -0.417104       1.720698       0.163774       1.725484          -0.000000
           47              H       9.853803      -0.303730       9.757523       0.121748       1.046108 0.76465281E+01  0.75418837E+02                                 1.793403                            1.685045      -1.370845       2.233156                    0.993061       3.847909      11.375490       0.445965       1.392483      -0.683127      -0.020218      -0.012350       0.025757       0.034996      -0.000941      -0.010745       0.001236       0.014297       0.036960      -0.013386      -0.005489       0.018875              1.842516       1.708918       0.073122      -0.355668       1.728077      -0.323522       2.090551          -0.000001
           48              H      10.370274      11.633887      10.304941       0.118249       1.109286 0.79552891E+01  0.78581298E+02                                 1.806688                            1.673563      -1.321849       2.250648                    0.994791       3.746780      10.784599       0.469660       1.320259      -0.698127      -0.011409       0.015865       0.027498       0.033735      -0.002119      -0.009574       0.004824       0.010736       0.036894      -0.012465      -0.005815       0.018280              1.866178       1.443404       0.058967      -0.107416       1.793843       0.408687       2.361285          -0.000001
           49              H       9.783427       9.390623      10.284729       0.114609       0.980310 0.69195153E+01  0.66259388E+02                                 1.694721                            1.585728      -1.077034       2.371794                    0.996286       3.621760      10.392526       0.469377       1.362740      -0.689989      -0.017482      -0.016444       0.031010       0.039213       0.001592      -0.009634      -0.002759      -0.010877       0.024392      -0.013755       0.000534       0.013220              1.752653       1.568858       0.213690      -0.329310       1.579771      -0.227480       2.109332          -0.000001
           50              H      11.301056       9.025996       6.580812       0.098404       1.320839 0.96305286E+01  0.98647531E+02                                 1.949807                            1.783278      -1.299645       2.254679                    0.994551       3.723493      10.513078       0.482893       1.238280      -0.717579       0.010054      -0.024566      -0.034200       0.043292      -0.004408      -0.011545       0.002109       0.002886       0.009733      -0.010704      -0.003660       0.014364              2.027946       1.549985       0.002390      -0.154002       2.011488       0.452293       2.522365           0.000000
           51              H       6.084136       2.763710       7.466787       0.095439       1.363781 0.10052725E+02  0.10414758E+03                                 2.000847                            1.829944      -1.306986       2.252446                    0.994574       3.751135      10.673120       0.473279       1.249175      -0.715563      -0.007126       0.020569       0.036053       0.042115      -0.003439      -0.013096       0.001453       0.000979       0.018501      -0.012465      -0.003651       0.016116              2.085483       1.596235       0.073690       0.004131       2.073857       0.544747       2.586357           0.000000
           52              H       7.440581       2.228560       3.724130       0.117233       0.960732 0.67862346E+01  0.64688664E+02                                 1.677581                            1.574875      -1.042257       2.392252                    0.996740       3.572150      10.237640       0.468827       1.370549      -0.688783       0.018298       0.012602      -0.032993       0.039777       0.002380      -0.007966      -0.000763      -0.011826       0.031253      -0.014027       0.000808       0.013218              1.732330       1.605616       0.235916      -0.370618       1.528961      -0.190096       2.062412          -0.000000
           53              H       6.463259       0.122927       3.670230       0.115705       1.060536 0.76381005E+01  0.74441370E+02                                 1.730191                            1.622542      -1.325443       2.249699                    0.994253       3.663637      10.363677       0.486227       1.292522      -0.704135       0.004632      -0.018271      -0.027111       0.033020       0.004382      -0.003380      -0.002037      -0.001210      -0.008604      -0.004930      -0.002339       0.007269              1.773314       1.391308       0.164471      -0.055500       1.825995       0.362929       2.102639          -0.000001
           54              H       5.709553      25.505575       3.783082       0.116641       1.030384 0.73207840E+01  0.70599176E+02                                 1.693451                            1.584235      -1.369569       2.226693                    0.993698       3.672770      10.336345       0.494027       1.285621      -0.705046       0.011944       0.011569      -0.027525       0.032158      -0.002249      -0.002046      -0.000369      -0.005412      -0.006148      -0.004339      -0.000225       0.004564              1.745590       1.402676       0.243295      -0.253968       1.706943      -0.238260       2.127152          -0.000001
           55              H       5.312268      23.226970       3.970047       0.110001       1.122008 0.80575353E+01  0.79734962E+02                                 1.805754                            1.672471      -1.359691       2.227502                    0.993804       3.796890      10.889178       0.475459       1.301806      -0.701561       0.006548      -0.020707      -0.028261       0.035642      -0.001987      -0.004233       0.000808       0.000941       0.010889      -0.004616      -0.001771       0.006387              1.873776       1.417115       0.036374      -0.104935       1.905669       0.435328       2.298544           0.000000
           56              H       4.225977      23.732484       7.805345       0.104705       1.069752 0.75381073E+01  0.73941622E+02                                 1.813843                            1.668632      -1.262091       2.285302                    0.994288       3.767810      11.038278       0.450806       1.385128      -0.685354      -0.013366      -0.017007       0.040393       0.045820      -0.001057      -0.010829      -0.000308      -0.011612       0.023914      -0.014986       0.001888       0.013098              1.896788       1.615747       0.157991      -0.259101       1.648765      -0.374562       2.425853           0.000000
           57              H       6.389478      13.353037       3.842035       0.115535       1.037104 0.72072567E+01  0.69245727E+02                                 1.711312                            1.580067      -1.217446       2.305084                    0.994405       3.588098      10.085149       0.490762       1.299010      -0.703096       0.019130      -0.013911      -0.025155       0.034529      -0.000984      -0.010232       0.003758      -0.000593      -0.003476      -0.011072       0.000159       0.010914              1.777401       1.540079      -0.340857      -0.338691       1.773888       0.292742       2.018235          -0.000002
           58              H       5.954735      15.625006       3.663493       0.113899       1.184593 0.85257806E+01  0.84937002E+02                                 1.833940                            1.693202      -1.290144       2.271324                    0.994084       3.603676      10.121932       0.487560       1.260999      -0.712427       0.014529       0.020607      -0.032516       0.041146       0.004017      -0.008754      -0.010991      -0.003525      -0.008396      -0.013249      -0.002910       0.016158              1.897395       1.506091       0.034075      -0.233520       1.794452      -0.431651       2.391643          -0.000001
           59              H       4.107927      15.553896       7.232661       0.105222       1.020007 0.70681476E+01  0.68503362E+02                                 1.780822                            1.631928      -1.326940       2.253137                    0.993223       3.838377      11.327328       0.447272       1.412953      -0.679182      -0.018598       0.021648       0.034699       0.044928      -0.003798      -0.010683      -0.001764      -0.001305       0.016009      -0.012201      -0.000365       0.012566              1.872135       1.738547      -0.274096      -0.408957       1.704892       0.374393       2.172966          -0.000001
           60              H       5.515451       9.238106       7.682386       0.111184       1.269414 0.93972686E+01  0.95412907E+02                                 1.901340                            1.768123      -1.056241       2.388887                    0.996870       3.471141       9.672071       0.483555       1.247540      -0.718174      -0.018541      -0.023363       0.037001       0.047525       0.003939      -0.015179      -0.005809       0.001528       0.003760      -0.014617      -0.003701       0.018317              1.947492       1.669990       0.095363      -0.261114       1.864608      -0.449509       2.307877           0.000000
           61              H       7.849217       9.473575       4.419772       0.113202       0.977674 0.69354287E+01  0.66542775E+02                                 1.701707                            1.595651      -1.075715       2.373735                    0.996187       3.638467      10.498536       0.463708       1.376682      -0.687275       0.025533      -0.019321      -0.025398       0.040869      -0.004936      -0.009346       0.002155      -0.001508       0.016326      -0.010561      -0.002167       0.012729              1.756266       1.790230      -0.310731      -0.418483       1.651202       0.169874       1.827365          -0.000000
           62              H       7.203345      11.679551       4.116587       0.120452       0.974636 0.68834527E+01  0.65412038E+02                                 1.653133                            1.555414      -0.940398       2.439417                    0.997865       3.451462       9.663881       0.489032       1.318005      -0.700195       0.015481       0.018250      -0.027536       0.036483       0.000683      -0.010847      -0.006118      -0.006507       0.011561      -0.013023      -0.000566       0.013588              1.695968       1.446040      -0.016582      -0.221242       1.683944      -0.345255       1.957919          -0.000001
           63              H       6.467800      23.939478       2.019553       0.109928       1.214468 0.88685367E+01  0.88663088E+02                                 1.838901                            1.711489      -0.974105       2.428081                    0.997798       3.406074       9.387471       0.494638       1.238590      -0.720176       0.025103      -0.023062       0.035528       0.049237      -0.003659       0.014125      -0.004352       0.001795       0.005689      -0.013244      -0.003566       0.016810              1.883472       1.746663      -0.148681       0.325711       1.742753      -0.335500       2.160999          -0.000000
           64              H       3.739019      21.507427      15.913875       0.121338       0.997677 0.70692310E+01  0.68179156E+02                                 1.724879                            1.610631      -1.233862       2.302136                    0.994685       3.667896      10.625072       0.461504       1.376104      -0.687067      -0.025470      -0.019441      -0.022403       0.039097       0.003089       0.007857       0.001974       0.001316       0.017123      -0.007739      -0.003555       0.011294              1.785438       1.910132       0.328736       0.417104       1.720699       0.163774       1.725484          -0.000000
           65              H       4.178303      23.749918      15.507943       0.121748       1.046108 0.76465286E+01  0.75418843E+02                                 1.793404                            1.685045      -1.370845       2.233156                    0.993061       3.847909      11.375491       0.445965       1.392483      -0.683127      -0.020218       0.012350      -0.025757       0.034996       0.000941       0.010745       0.001236       0.014297       0.036960      -0.013386      -0.005489       0.018875              1.842516       1.708919      -0.073122       0.355668       1.728077      -0.323522       2.090552          -0.000001
           66              H       4.694774      11.812301      14.960525       0.118249       1.109286 0.79552891E+01  0.78581298E+02                                 1.806688                            1.673563      -1.321849       2.250648                    0.994791       3.746780      10.784599       0.469660       1.320259      -0.698127      -0.011409      -0.015865      -0.027498       0.033735       0.002119       0.009574       0.004824       0.010736       0.036894      -0.012465      -0.005815       0.018280              1.866178       1.443404      -0.058967       0.107416       1.793843       0.408687       2.361285          -0.000001
           67              H       4.107927      14.055565      14.980737       0.114609       0.980309 0.69195103E+01  0.66259331E+02                                 1.694721                            1.585728      -1.077033       2.371794                    0.996286       3.621759      10.392524       0.469376       1.362740      -0.689989      -0.017482       0.016444      -0.031010       0.039213      -0.001592       0.009634      -0.002759      -0.010877       0.024392      -0.013755       0.000534       0.013220              1.752653       1.568858      -0.213690       0.329310       1.579770      -0.227480       2.109331          -0.000000
           68              H       5.625556      16.852800       1.841010       0.098404       1.320839 0.96305284E+01  0.98647531E+02                                 1.949807                            1.783278      -1.299646       2.254679                    0.994551       3.723493      10.513079       0.482893       1.238281      -0.717579       0.010054       0.024566       0.034200       0.043292       0.004408       0.011545       0.002109       0.002886       0.009733      -0.010704      -0.003660       0.014364              2.027946       1.549986      -0.002390       0.154002       2.011488       0.452293       2.522365          -0.000000
           69              H       0.408636      23.115086       0.955035       0.095439       1.363782 0.10052731E+02  0.10414766E+03                                 2.000847                            1.829945      -1.306986       2.252446                    0.994574       3.751136      10.673125       0.473279       1.249175      -0.715563      -0.007126      -0.020569      -0.036054       0.042115       0.003439       0.013096       0.001453       0.000979       0.018501      -0.012465      -0.003651       0.016116              2.085484       1.596235      -0.073690      -0.004131       2.073858       0.544748       2.586359          -0.000000
           70              H       1.765081      23.650236       4.697692       0.117233       0.960732 0.67862304E+01  0.64688615E+02                                 1.677581                            1.574875      -1.042257       2.392252                    0.996740       3.572149      10.237637       0.468827       1.370549      -0.688783       0.018298      -0.012602       0.032993       0.039777      -0.002380       0.007966      -0.000763      -0.011826       0.031253      -0.014027       0.000808       0.013218              1.732329       1.605616      -0.235916       0.370618       1.528960      -0.190096       2.062412          -0.000000
           71              H       0.787759      25.755869       4.751592       0.115705       1.060536 0.76381062E+01  0.74441434E+02                                 1.730191                            1.622542      -1.325443       2.249699                    0.994253       3.663638      10.363678       0.486227       1.292521      -0.704136       0.004632       0.018271       0.027111       0.033020      -0.004382       0.003380      -0.002037      -0.001210      -0.008604      -0.004930      -0.002339       0.007269              1.773314       1.391308      -0.164471       0.055500       1.825996       0.362929       2.102639          -0.000002
           72              H       0.034053       0.373221       4.638740       0.116641       1.030383 0.73207801E+01  0.70599131E+02                                 1.693450                            1.584235      -1.369569       2.226693                    0.993698       3.672769      10.336343       0.494027       1.285622      -0.705046       0.011944      -0.011569       0.027525       0.032158       0.002249       0.002046      -0.000369      -0.005412      -0.006148      -0.004339      -0.000225       0.004564              1.745590       1.402676      -0.243295       0.253968       1.706943      -0.238260       2.127152          -0.000001
           73              H      10.987768       2.651826       4.451775       0.110001       1.122008 0.80575316E+01  0.79734914E+02                                 1.805753                            1.672470      -1.359691       2.227503                    0.993804       3.796889      10.889174       0.475459       1.301806      -0.701561       0.006548       0.020707       0.028261       0.035642       0.001987       0.004232       0.000808       0.000941       0.010889      -0.004616      -0.001771       0.006387              1.873776       1.417115      -0.036374       0.104935       1.905669       0.435328       2.298544           0.000000
           74              H       9.901477       2.146312       0.616477       0.104705       1.069752 0.75381111E+01  0.73941667E+02                                 1.813843                            1.668632      -1.262091       2.285302                    0.994288       3.767811      11.038280       0.450806       1.385128      -0.685354      -0.013366       0.017007      -0.040393       0.045820       0.001057       0.010829      -0.000308      -0.011612       0.023914      -0.014986       0.001888       0.013098              1.896788       1.615748      -0.157991       0.259101       1.648765      -0.374562       2.425853          -0.000000
           75              H       0.713978      12.525759       4.579787       0.115535       1.037104 0.72072567E+01  0.69245727E+02                                 1.711312                            1.580067      -1.217446       2.305084                    0.994405       3.588098      10.085149       0.490762       1.299010      -0.703096       0.019130       0.013911       0.025155       0.034529       0.000984       0.010232       0.003758      -0.000593      -0.003476      -0.011072       0.000159       0.010914              1.777401       1.540079       0.340857       0.338691       1.773888       0.292742       2.018235          -0.000002
           76              H       0.279235      10.253790       4.758329       0.113899       1.184592 0.85257772E+01  0.84936964E+02                                 1.833940                            1.693202      -1.290144       2.271324                    0.994084       3.603675      10.121930       0.487560       1.261000      -0.712427       0.014529      -0.020607       0.032516       0.041146      -0.004017       0.008754      -0.010991      -0.003525      -0.008396      -0.013249      -0.002910       0.016158              1.897395       1.506090      -0.034075       0.233520       1.794452      -0.431651       2.391643          -0.000001
           77              H       9.783427      10.324900       1.189161       0.105222       1.020008 0.70681499E+01  0.68503383E+02                                 1.780821                            1.631928      -1.326939       2.253138                    0.993223       3.838377      11.327324       0.447273       1.412952      -0.679183      -0.018598      -0.021648      -0.034699       0.044928       0.003798       0.010683      -0.001764      -0.001305       0.016009      -0.012201      -0.000365       0.012566              1.872135       1.738547       0.274096       0.408957       1.704892       0.374393       2.172966          -0.000001
           78              H      11.190951      16.640690       0.739436       0.111184       1.269414 0.93972647E+01  0.95412861E+02                                 1.901340                            1.768123      -1.056241       2.388887                    0.996870       3.471140       9.672069       0.483555       1.247541      -0.718174      -0.018541       0.023363      -0.037001       0.047525      -0.003939       0.015179      -0.005809       0.001528       0.003760      -0.014617      -0.003701       0.018317              1.947492       1.669990      -0.095363       0.261114       1.864608      -0.449509       2.307877           0.000000
           79              H       2.173717      16.405221       4.002050       0.113201       0.977675 0.69354327E+01  0.66542820E+02                                 1.701707                            1.595651      -1.075715       2.373735                    0.996187       3.638468      10.498538       0.463708       1.376682      -0.687275       0.025533       0.019321       0.025398       0.040869       0.004936       0.009346       0.002155      -0.001508       0.016326      -0.010561      -0.002167       0.012729              1.756266       1.790231       0.310731       0.418483       1.651203       0.169874       1.827365          -0.000000
           80              H       1.527845      14.199245       4.305235       0.120452       0.974636 0.68834521E+01  0.65412033E+02                                 1.653133                            1.555415      -0.940398       2.439417                    0.997865       3.451462       9.663882       0.489032       1.318006      -0.700195       0.015481      -0.018250       0.027536       0.036483      -0.000683       0.010847      -0.006118      -0.006507       0.011561      -0.013023      -0.000566       0.013588              1.695968       1.446040       0.016582       0.221242       1.683944      -0.345255       1.957919          -0.000001
           81              C       0.089673      25.187066       8.521199       0.183510      34.695844 0.36730902E+03  0.82725030E+04                                 9.417583                            6.505212      -0.216679       1.953948                    0.999236      25.482364      71.516373       0.629475       0.432039      -1.055286      -0.025859      -0.024520       0.026509       0.044415       0.008471       0.037130       0.007250       0.039241      -0.000437      -0.028704      -0.021284       0.049989             11.492200       8.190110      -4.157729      -2.165554      17.834700      -1.909909       8.451789           0.000023
           82              C      11.017281      23.172715       9.767629       0.054910      28.565108 0.36026196E+03  0.80944188E+04                                 8.164733                            6.384643       0.030924       2.011636                    0.999330      26.965644      76.196849       0.642470       0.424313      -1.057460      -0.011901       0.037398      -0.007959       0.040045       0.034803       0.027880      -0.010812       0.046034       0.070460      -0.059984       0.011272       0.048712              9.108040       7.390215      -2.338912      -2.195042      11.578991      -1.303929       8.354914           0.000043
           83              C       0.615224      22.500704       9.006296      -0.073538      36.328227 0.43462344E+03  0.10117726E+05                                 9.418717                            6.864537       0.229563       2.080390                    0.999322      27.087068      75.050095       0.647136       0.406575      -1.081114      -0.000346       0.041782      -0.022188       0.047309       0.006608       0.007099       0.008699       0.013253       0.056185      -0.019575      -0.003973       0.023547             11.395175       8.326133      -3.419768      -2.415959      16.546639      -2.572036       9.312752          -0.000026
           84              C       1.301960      23.173201       8.000731      -0.055858      32.343267 0.41456075E+03  0.96645568E+04                                 8.961845                            6.884435       0.016954       1.992143                    0.999668      28.522755      82.583268       0.612820       0.428726      -1.052826      -0.014990       0.010526       0.014539       0.023385       0.010887       0.026346       0.020739       0.021329       0.024987      -0.027873      -0.014800       0.042674             10.248156       7.825585      -2.045863      -2.469204      13.771195      -2.759398       9.147690           0.000038
           85              C       1.038617      24.516924       7.758182      -0.151293      35.409173 0.45307097E+03  0.10809412E+05                                 9.514346                            7.196205      -0.048234       1.963487                    0.998711      29.848683      87.689049       0.598960       0.428620      -1.051928       0.013040      -0.018054       0.009167       0.024084       0.022537       0.032665       0.012752       0.041806       0.040903      -0.037616      -0.016584       0.054201             10.977385       9.027055      -3.956806      -2.736237      14.786541      -1.033407       9.118559          -0.000031
           86              C       0.943268      21.084544       9.292638       0.683447      21.316213 0.22686804E+03  0.46065628E+04                                 7.200552                            5.431684      -0.274277       1.983948                    0.998956      21.541251      60.648943       0.618551       0.487671      -1.006714       0.004615      -0.070001       0.004970       0.070328       0.067801       0.049238       0.038815       0.137351      -0.045780      -0.093798      -0.035686       0.129484              8.415887       5.439672      -2.245958      -1.197306      11.437461      -1.310978       8.370529          -0.000023
           87              C       0.164590      12.986394       8.388135       0.191181      34.288233 0.34845421E+03  0.77567339E+04                                 9.368695                            6.352402      -0.215355       1.959970                    0.999339      25.123341      70.441404       0.633594       0.434272      -1.052352      -0.001284       0.029769       0.023626       0.038027      -0.016522       0.028497       0.000803       0.066375      -0.060483      -0.035566      -0.021501       0.057067             11.556315       7.131409       5.007188      -1.833555      17.979299      -0.377113       9.558236           0.000019
           88              C       0.794570      13.549446       7.284876      -0.142898      35.601400 0.44790820E+03  0.10658752E+05                                 9.581615                            7.182979      -0.031353       1.969767                    0.999106      29.733641      87.321266       0.595851       0.431968      -1.049579       0.015840       0.017790       0.009664       0.025705      -0.018212       0.021823       0.000406       0.067037      -0.025102      -0.035514      -0.014463       0.049977             11.055188       7.358240       4.179730      -2.153534      14.691970      -0.589589      11.115354          -0.000029
           89              C       1.146451      14.894370       7.296667      -0.055699      32.605307 0.41658495E+03  0.97249321E+04                                 9.021447                            6.912020       0.015733       1.991704                    0.999621      28.575136      82.828688       0.610078       0.430068      -1.051857      -0.002222      -0.007884       0.022382       0.023834      -0.015385       0.015582      -0.015658       0.038855      -0.015664      -0.028098      -0.008983       0.037080             10.339882       6.545779       2.911265      -1.416362      13.687573       1.860062      10.786292           0.000033
           90              C       0.867216      15.675998       8.413400      -0.074274      36.484444 0.43747455E+03  0.10210873E+05                                 9.491229                            6.909446       0.216269       2.077380                    0.999425      27.187524      75.671955       0.641255       0.409228      -1.078289      -0.008673      -0.044095      -0.013943       0.047053      -0.018456       0.004898      -0.002227       0.015498       0.016780      -0.022840       0.003556       0.019284             11.549831       7.045863       4.021313      -1.429571      16.719487       2.074179      10.884143          -0.000016
           91              C       0.237236      15.112945       9.516659       0.054517      29.634068 0.36836585E+03  0.83366845E+04                                 8.409299                            6.479918      -0.050157       1.979828                    0.999466      27.357935      78.013965       0.633142       0.427455      -1.053735      -0.006248      -0.037665      -0.000147       0.038180      -0.030897       0.029842       0.015995       0.072057      -0.034643      -0.057298      -0.003551       0.060849              9.499070       6.082504       2.733907      -1.536541      12.479224       0.699675       9.935483           0.000034
           92              C       1.364390      17.079172       8.490881       0.678083      21.740027 0.22970668E+03  0.46823956E+04                                 7.298777                            5.468091      -0.280544       1.978370                    0.999106      21.763834      61.552558       0.615577       0.488123      -1.005692       0.001275       0.070538      -0.000690       0.070553      -0.086488       0.046118      -0.028554       0.116644      -0.031899      -0.099168      -0.031242       0.130410              8.622651       5.530761       2.401890      -1.076982      11.575263       1.354829       8.761929          -0.000029
           93              C       5.663014      24.478239      11.305454       0.185537      34.986045 0.36132599E+03  0.81126736E+04                                 9.507545                            6.459849      -0.203646       1.959989                    0.999403      25.423608      71.478965       0.629890       0.433089      -1.053572      -0.006610      -0.024059      -0.023317       0.034149      -0.022683       0.031532      -0.000084       0.037650      -0.040817      -0.037074      -0.012626       0.049700             11.904381       8.325044       6.279199      -1.637732      17.939856      -0.078522       9.448242           0.000025
           94              C       5.190812      22.425806      10.136505       0.043863      29.888267 0.37167692E+03  0.84419361E+04                                 8.476205                            6.515501      -0.036633       1.982142                    0.999463      27.642855      79.320115       0.629605       0.428313      -1.051775       0.011311       0.031363      -0.005178       0.033740      -0.045690       0.026693       0.007195       0.047064      -0.009582      -0.057645      -0.001526       0.059171              9.671560       7.100863       3.782429      -1.064550      11.984737       1.135898       9.929081           0.000040
           95              C       4.491591      21.957100      11.243132      -0.080367      36.631577 0.44205991E+03  0.10343753E+05                                 9.505931                            6.936374       0.185142       2.062547                    0.999435      27.369898      76.249048       0.641348       0.408146      -1.079115       0.022329       0.037881       0.008805       0.044846      -0.014831       0.008709       0.003101      -0.014511       0.027377      -0.023576       0.009872       0.013703             11.620672       8.654770       5.769703      -1.080084      15.566202       1.847838      10.641042          -0.000023
           96              C       4.378081      22.749356      12.380078      -0.062380      32.615882 0.41651732E+03  0.97091808E+04                                 8.974590                            6.870668       0.065059       2.003282                    0.999723      28.602074      82.463463       0.618245       0.425007      -1.056472       0.009892       0.012230      -0.014164       0.021167      -0.013966       0.003184      -0.016310       0.013288       0.004787      -0.023130       0.000794       0.022337             10.370805       7.506943       4.276968      -1.022741      13.164836       1.874931      10.440634           0.000035
           97              C       4.963792      24.010075      12.412081      -0.157030      34.767278 0.43836347E+03  0.10344138E+05                                 9.321768                            7.026048       0.107995       2.012828                    0.999314      29.472300      85.339405       0.614649       0.422298      -1.058747      -0.016118      -0.017958       0.001096       0.024156      -0.020468       0.016632       0.008657       0.014062      -0.013688      -0.030640       0.003856       0.026784             10.829413       8.264554       5.271554      -1.909455      13.900495      -0.247666      10.323191          -0.000032
           98              C       3.698156      20.698813      11.194286       0.687071      20.068696 0.20520183E+03  0.40810228E+04                                 6.953342                            5.189631      -0.264945       1.993037                    0.999017      21.357639      60.359489       0.625742       0.492179      -1.000058      -0.017004      -0.059172      -0.004713       0.061747      -0.107988       0.039981      -0.028945       0.057724      -0.064726      -0.101019      -0.036819       0.137838              8.236969       6.103388       3.192777      -0.875757      10.128166       1.119924       8.479352          -0.000019
           99              C       6.145431      -1.321359      11.162283       0.183019      35.275439 0.36683873E+03  0.82804612E+04                                 9.589650                            6.537944      -0.220410       1.952874                    0.999368      25.656120      72.690843       0.620995       0.436957      -1.049610       0.012611       0.011152      -0.044069       0.047175      -0.024944       0.028909      -0.001900       0.064882      -0.081554      -0.039942      -0.023292       0.063234             11.923242       7.669815       5.677244      -1.565100      18.290038      -0.485980       9.809874           0.000023
          100              C       5.938843      -0.488367      12.255435      -0.169570      34.389069 0.44448746E+03  0.10526258E+05                                 9.246332                            7.068302       0.088446       2.002683                    0.999494      29.693046      86.163885       0.613606       0.421504      -1.059127      -0.005488       0.021958      -0.001115       0.022661      -0.003338       0.014716      -0.022349       0.064031      -0.049736      -0.043401      -0.001657       0.045058             10.546527       5.973101       3.203687      -0.948927      15.205622       0.897976      10.460858          -0.000026
          101              C       6.177214       0.877267      12.142583      -0.062136      33.401021 0.42291085E+03  0.99243671E+04                                 9.189457                            6.983590      -0.139807       1.935924                    0.999490      29.069646      84.886939       0.603548       0.432454      -1.048870      -0.000276      -0.014964      -0.023569       0.027920      -0.012262       0.014773       0.005956       0.058943      -0.041366      -0.030441      -0.011617       0.042058             10.577671       6.008656       2.856809      -1.602032      14.290388      -0.893268      11.433970           0.000032
          102              C       6.621038       1.408555      10.936578      -0.084540      36.712541 0.44656788E+03  0.10482521E+05                                 9.506448                            6.980784       0.240076       2.084954                    0.999435      27.360653      76.505372       0.637640       0.409216      -1.077715      -0.008183      -0.045803       0.012364       0.048143       0.004066      -0.000322      -0.002459       0.042322       0.012525      -0.023844       0.004363       0.019481             11.391246       5.872994       2.266169      -1.746836      16.367245      -0.612643      11.933498          -0.000020
          103              C       6.827627       0.575293       9.843426       0.064221      30.143399 0.38753646E+03  0.89190474E+04                                 8.668004                            6.767526      -0.149803       1.957855                    0.998187      27.605478      80.455605       0.600512       0.443178      -1.039982      -0.021846      -0.034214      -0.006801       0.041160      -0.010470       0.012420      -0.021523       0.109362      -0.043343      -0.058206      -0.007403       0.065609              9.740671       6.018142       2.098178      -1.678735      12.047505      -0.402197      11.156365           0.000039
          104              C       6.720927       2.889991      10.813619       0.698830      22.457583 0.22117536E+03  0.44734361E+04                                 7.456365                            5.378591      -0.352451       1.955426                    0.998654      21.640442      61.295866       0.617405       0.490492      -1.002813      -0.009444       0.065927      -0.009007       0.067206      -0.025204       0.051172      -0.000232       0.216896      -0.031871      -0.106399      -0.028096       0.134495              8.866330       4.868433       0.884197      -1.757467      11.553009      -0.044284      10.177546          -0.000026
          105              C       5.842360      11.570015      11.199339       0.183470      35.685067 0.36684626E+03  0.82737003E+04                                 9.624808                            6.517203      -0.251719       1.941396                    0.999364      25.647651      72.436815       0.625490       0.434180      -1.052171       0.025691      -0.018531      -0.043443       0.053766       0.028805       0.037019       0.005110       0.050505      -0.035043      -0.040638      -0.021246       0.061884             11.948687       8.073311      -5.485680      -1.811813      18.453467      -0.888926       9.319283           0.000015
          106              C       5.418967      10.868540      12.321126      -0.165463      35.145111 0.45019319E+03  0.10698275E+05                                 9.405657                            7.129766      -0.011279       1.969857                    0.999238      29.817361      86.749543       0.608707       0.423431      -1.057639      -0.005213      -0.025902       0.009946       0.028232       0.001213       0.014879       0.024869       0.059854      -0.049607      -0.045119       0.002182       0.042937             10.714369       6.660642      -3.084192      -1.702311      15.156700      -1.757514      10.325763          -0.000019
          107              C       5.678905       9.506345      12.428925      -0.064941      32.782804 0.41108020E+03  0.95617187E+04                                 9.005317                            6.828731      -0.047283       1.964118                    0.999560      28.833280      83.344556       0.619030       0.425388      -1.055053       0.000989       0.015036      -0.019029       0.024273       0.016340       0.016767      -0.011350       0.041558      -0.022861      -0.033682      -0.000519       0.034201             10.299444       6.840719      -3.184022      -2.297489      13.795095      -0.063595      10.262517           0.000026
          108              C       6.362236       8.847765      11.413253      -0.071121      36.758698 0.44026264E+03  0.10287884E+05                                 9.491975                            6.916441       0.253186       2.089056                    0.999410      27.143372      75.487486       0.643290       0.407460      -1.079918      -0.025619       0.034995      -0.011547       0.044881       0.009087       0.025513       0.022037       0.010429       0.049904      -0.026590      -0.017096       0.043686             11.436209       6.896241      -2.934957      -2.388215      16.365807      -0.915433      11.046578          -0.000010
          109              C       6.785628       9.549511      10.291466       0.050947      30.778778 0.39218933E+03  0.90269338E+04                                 8.702415                            6.741319      -0.015787       1.995843                    0.998957      27.562841      79.578843       0.612402       0.434535      -1.048145      -0.026999       0.031688      -0.009764       0.042760       0.009986       0.031195       0.028721       0.079205      -0.006349      -0.054831      -0.007436       0.062267              9.882439       6.839534      -2.305548      -2.518766      12.079418      -0.388290      10.728364           0.000033
          110              C       6.586985       7.385751      11.596849       0.675439      24.104512 0.23630617E+03  0.48476783E+04                                 7.779309                            5.543276      -0.290975       1.971496                    0.999093      21.893293      61.970881       0.612291       0.487629      -1.006667      -0.008221      -0.066300       0.002416       0.066851       0.028955      -0.006446       0.009534       0.235133      -0.091741      -0.107161      -0.029374       0.136535              9.352605       4.635974      -1.468575       0.619931      11.946986      -0.716894      11.474855          -0.000035
          111              C       5.378104      12.880769      11.126911       0.183698      35.323792 0.36586102E+03  0.82499804E+04                                 9.590685                            6.525554      -0.217228       1.955779                    0.999455      25.601521      72.415914       0.622328       0.436465      -1.050275      -0.007902       0.017959      -0.028801       0.034849       0.019304       0.042656       0.006891       0.014484       0.019512      -0.040549      -0.012751       0.053300             11.896954       8.658333      -5.601683      -1.824509      18.425739      -1.497467       8.606792           0.000025
          112              C       5.497289      14.933783       9.875428       0.055084      28.966286 0.36706322E+03  0.83100437E+04                                 8.311603                            6.489364      -0.073983       1.976125                    0.999174      27.354550      78.331063       0.628853       0.430224      -1.050745       0.001967      -0.036910      -0.007037       0.037626       0.044644       0.031886      -0.004227       0.055997       0.038133      -0.064218       0.003129       0.061089              9.302186       7.271050      -2.881838      -1.798970      11.937726      -1.651910       8.697783           0.000037
          113              C       4.603966      15.526558      10.761404      -0.077103      36.394609 0.43929416E+03  0.10263242E+05                                 9.458798                            6.912964       0.185668       2.063345                    0.999372      27.310650      76.033259       0.642647       0.407948      -1.079212       0.005447      -0.040197       0.022263       0.046272       0.015766       0.002215       0.016051      -0.009155       0.051553      -0.026638      -0.001558       0.028197             11.502294       8.415034      -4.477538      -1.744242      16.293095      -2.812074       9.798754          -0.000020
          114              C       4.098846      14.794962      11.830976      -0.053167      32.549201 0.41738062E+03  0.97423578E+04                                 8.989921                            6.900778       0.058465       2.002347                    0.999679      28.613486      82.773942       0.613309       0.427854      -1.053843       0.012134      -0.011234      -0.016215       0.023159       0.000935       0.010194       0.020706       0.017806       0.009964      -0.026308       0.003057       0.023252             10.333854       7.495753      -2.983551      -1.919438      13.890704      -2.628642       9.615106           0.000033
          115              C       4.485915      13.470834      12.012887      -0.175710      35.024242 0.44549426E+03  0.10538016E+05                                 9.302329                            7.038074       0.223315       2.043920                    0.999694      29.610773      85.397100       0.621001       0.416962      -1.063819      -0.011831       0.019942      -0.009133       0.024921       0.019547       0.009439      -0.013420       0.008077       0.039588      -0.032432       0.013164       0.019268             10.774781       8.559025      -4.481142      -2.334395      14.477870      -0.888608       9.287448          -0.000030
          116              C       4.052307      16.869660      10.448112       0.675951      21.380038 0.22629525E+03  0.45948726E+04                                 7.208587                            5.419018      -0.236101       1.993901                    0.999073      21.672039      61.140284       0.619885       0.486628      -1.006630      -0.014656       0.065344      -0.007329       0.067367       0.088583       0.035750       0.041001       0.093075      -0.062965      -0.094159      -0.034485       0.128644              8.494908       5.732582      -2.861746      -0.925629      11.030038      -1.248605       8.722104          -0.000025
          117              C       5.765173      -1.740878      16.744267       0.183510      34.695837 0.36730894E+03  0.82725008E+04                                 9.417582                            6.505211      -0.216679       1.953948                    0.999236      25.482361      71.516360       0.629475       0.432039      -1.055286      -0.025859       0.024520      -0.026509       0.044415      -0.008471      -0.037130       0.007250       0.039241      -0.000437      -0.028704      -0.021284       0.049989             11.492198       8.190109       4.157728       2.165554      17.834696      -1.909908       8.451788           0.000021
          118              C       5.341781       0.273473      15.497837       0.054911      28.565102 0.36026185E+03  0.80944157E+04                                 8.164732                            6.384641       0.030924       2.011636                    0.999330      26.965641      76.196838       0.642470       0.424313      -1.057460      -0.011901      -0.037398       0.007959       0.040045      -0.034803      -0.027880      -0.010812       0.046034       0.070460      -0.059984       0.011272       0.048712              9.108038       7.390213       2.338911       2.195043      11.578988      -1.303929       8.354913           0.000039
          119              C       6.290724       0.945484      16.259170      -0.073538      36.328228 0.43462345E+03  0.10117726E+05                                 9.418718                            6.864538       0.229563       2.080390                    0.999322      27.087068      75.050098       0.647136       0.406575      -1.081114      -0.000346      -0.041782       0.022188       0.047309      -0.006608      -0.007099       0.008699       0.013253       0.056185      -0.019575      -0.003973       0.023547             11.395175       8.326134       3.419768       2.415960      16.546640      -2.572036       9.312753          -0.000024
          120              C       6.977460       2.705595       0.421091      -0.055858      32.343277 0.41456089E+03  0.96645609E+04                                 8.961846                            6.884436       0.016954       1.992142                    0.999668      28.522762      82.583292       0.612820       0.428726      -1.052826      -0.014990      -0.010526      -0.014538       0.023385      -0.010887      -0.026346       0.020739       0.021329       0.024987      -0.027873      -0.014800       0.042673             10.248158       7.825586       2.045863       2.469205      13.771197      -2.759398       9.147691           0.000036
          121              C       6.714117       1.361872       0.663640      -0.151293      35.409175 0.45307100E+03  0.10809413E+05                                 9.514347                            7.196205      -0.048234       1.963487                    0.998711      29.848685      87.689057       0.598960       0.428620      -1.051928       0.013040       0.018054      -0.009167       0.024084      -0.022537      -0.032665       0.012752       0.041806       0.040903      -0.037616      -0.016584       0.054201             10.977385       9.027055       3.956806       2.736237      14.786541      -1.033407       9.118559          -0.000029
          122              C       6.618768       2.361644      15.972828       0.683447      21.316210 0.22686800E+03  0.46065618E+04                                 7.200552                            5.431684      -0.274277       1.983948                    0.998956      21.541249      60.648941       0.618551       0.487671      -1.006714       0.004615       0.070001      -0.004970       0.070328      -0.067801      -0.049238       0.038815       0.137351      -0.045780      -0.093798      -0.035686       0.129484              8.415887       5.439672       2.245958       1.197306      11.437461      -1.310978       8.370529          -0.000023
          123              C       5.840090      12.892402       0.033687       0.191181      34.288231 0.34845419E+03  0.77567333E+04                                 9.368695                            6.352402      -0.215355       1.959970                    0.999339      25.123340      70.441401       0.633594       0.434272      -1.052352      -0.001284      -0.029769      -0.023626       0.038027       0.016523      -0.028497       0.000803       0.066375      -0.060483      -0.035566      -0.021502       0.057067             11.556315       7.131408      -5.007188       1.833555      17.979299      -0.377113       9.558236           0.000023
          124              C       6.470070      12.329350       1.136946      -0.142898      35.601394 0.44790810E+03  0.10658749E+05                                 9.581614                            7.182978      -0.031352       1.969767                    0.999106      29.733636      87.321248       0.595851       0.431968      -1.049579       0.015839      -0.017790      -0.009664       0.025705       0.018212      -0.021823       0.000406       0.067037      -0.025103      -0.035514      -0.014463       0.049977             11.055187       7.358239      -4.179730       2.153533      14.691969      -0.589589      11.115352          -0.000032
          125              C       6.821951      10.984426       1.125155      -0.055699      32.605301 0.41658485E+03  0.97249294E+04                                 9.021447                            6.912019       0.015733       1.991704                    0.999621      28.575132      82.828675       0.610078       0.430069      -1.051857      -0.002222       0.007884      -0.022382       0.023834       0.015385      -0.015582      -0.015658       0.038855      -0.015664      -0.028098      -0.008983       0.037080             10.339881       6.545779      -2.911265       1.416362      13.687572       1.860062      10.786291           0.000037
          126              C       6.542716      10.202798       0.008422      -0.074274      36.484446 0.43747458E+03  0.10210874E+05                                 9.491230                            6.909447       0.216269       2.077380                    0.999425      27.187525      75.671958       0.641255       0.409228      -1.078289      -0.008673       0.044095       0.013943       0.047053       0.018456      -0.004898      -0.002227       0.015498       0.016780      -0.022840       0.003556       0.019284             11.549831       7.045863      -4.021314       1.429571      16.719489       2.074179      10.884142          -0.000021
          127              C       5.912736       8.333243      15.748807       0.054517      29.634063 0.36836579E+03  0.83366827E+04                                 8.409298                            6.479917      -0.050157       1.979828                    0.999466      27.357931      78.013949       0.633142       0.427455      -1.053735      -0.006248       0.037665       0.000147       0.038180       0.030897      -0.029842       0.015995       0.072057      -0.034643      -0.057298      -0.003551       0.060849              9.499069       6.082504      -2.733907       1.536541      12.479223       0.699674       9.935481           0.000040
          128              C       7.039890       6.367016      16.774585       0.678084      21.740030 0.22970672E+03  0.46823965E+04                                 7.298777                            5.468091      -0.280545       1.978370                    0.999106      21.763836      61.552564       0.615577       0.488123      -1.005692       0.001275      -0.070538       0.000690       0.070553       0.086488      -0.046118      -0.028554       0.116644      -0.031899      -0.099168      -0.031242       0.130410              8.622651       5.530761      -2.401890       1.076982      11.575264       1.354829       8.761929          -0.000029
          129              C      -0.012486      -1.032051      13.960012       0.185537      34.986045 0.36132600E+03  0.81126738E+04                                 9.507545                            6.459849      -0.203646       1.959989                    0.999403      25.423608      71.478967       0.629890       0.433089      -1.053572      -0.006610       0.024059       0.023317       0.034149       0.022683      -0.031532      -0.000084       0.037651      -0.040816      -0.037074      -0.012626       0.049700             11.904381       8.325045      -6.279199       1.637732      17.939856      -0.078523       9.448243           0.000025
          130              C      10.866312       1.020382      15.128961       0.043863      29.888264 0.37167688E+03  0.84419348E+04                                 8.476204                            6.515501      -0.036633       1.982142                    0.999463      27.642853      79.320100       0.629605       0.428313      -1.051775       0.011311      -0.031362       0.005178       0.033740       0.045690      -0.026693       0.007195       0.047064      -0.009582      -0.057645      -0.001526       0.059171              9.671559       7.100862      -3.782428       1.064550      11.984735       1.135897       9.929079           0.000040
          131              C      10.167091       1.489088      14.022334      -0.080367      36.631578 0.44205994E+03  0.10343753E+05                                 9.505931                            6.936374       0.185142       2.062547                    0.999435      27.369899      76.249050       0.641348       0.408146      -1.079115       0.022329      -0.037881      -0.008805       0.044846       0.014831      -0.008709       0.003101      -0.014511       0.027377      -0.023576       0.009872       0.013703             11.620671       8.654770      -5.769703       1.080084      15.566202       1.847839      10.641042          -0.000024
          132              C      10.053581       0.696832      12.885388      -0.062380      32.615882 0.41651730E+03  0.97091802E+04                                 8.974590                            6.870668       0.065059       2.003282                    0.999723      28.602075      82.463468       0.618245       0.425007      -1.056472       0.009892      -0.012230       0.014164       0.021167       0.013966      -0.003184      -0.016310       0.013288       0.004787      -0.023130       0.000794       0.022336             10.370805       7.506944      -4.276968       1.022741      13.164837       1.874931      10.440634           0.000037
          133              C      10.639292      -0.563887      12.853385      -0.157031      34.767284 0.43836356E+03  0.10344140E+05                                 9.321769                            7.026049       0.107995       2.012828                    0.999314      29.472302      85.339416       0.614649       0.422298      -1.058747      -0.016118       0.017959      -0.001096       0.024156       0.020468      -0.016631       0.008657       0.014062      -0.013688      -0.030640       0.003857       0.026783             10.829415       8.264556      -5.271555       1.909455      13.900497      -0.247666      10.323192          -0.000032
          134              C       9.373656       2.747375      14.071180       0.687071      20.068695 0.20520182E+03  0.40810225E+04                                 6.953342                            5.189631      -0.264946       1.993037                    0.999017      21.357638      60.359485       0.625742       0.492179      -1.000058      -0.017004       0.059172       0.004713       0.061747       0.107988      -0.039981      -0.028945       0.057724      -0.064726      -0.101019      -0.036819       0.137838              8.236968       6.103388      -3.192777       0.875756      10.128166       1.119924       8.479352          -0.000020
          135              C       0.469931      24.767547      14.103183       0.183019      35.275439 0.36683873E+03  0.82804614E+04                                 9.589649                            6.537944      -0.220410       1.952874                    0.999368      25.656120      72.690842       0.620995       0.436957      -1.049610       0.012611      -0.011152       0.044069       0.047175       0.024944      -0.028909      -0.001900       0.064882      -0.081554      -0.039942      -0.023292       0.063234             11.923242       7.669815      -5.677244       1.565101      18.290037      -0.485981       9.809874           0.000022
          136              C       0.263343      23.934555      13.010031      -0.169571      34.389066 0.44448743E+03  0.10526257E+05                                 9.246331                            7.068301       0.088446       2.002683                    0.999494      29.693044      86.163871       0.613606       0.421504      -1.059127      -0.005488      -0.021958       0.001115       0.022661       0.003338      -0.014716      -0.022349       0.064030      -0.049736      -0.043401      -0.001657       0.045058             10.546526       5.973100      -3.203687       0.948926      15.205620       0.897976      10.460857          -0.000025
          137              C       0.501714      22.568921      13.122883      -0.062136      33.401009 0.42291068E+03  0.99243621E+04                                 9.189455                            6.983589      -0.139806       1.935925                    0.999490      29.069639      84.886910       0.603549       0.432454      -1.048870      -0.000276       0.014964       0.023569       0.027920       0.012262      -0.014773       0.005956       0.058944      -0.041366      -0.030441      -0.011618       0.042058             10.577668       6.008654      -2.856808       1.602032      14.290384      -0.893268      11.433967           0.000030
          138              C       0.945538      22.037633      14.328888      -0.084540      36.712539 0.44656785E+03  0.10482520E+05                                 9.506447                            6.980784       0.240076       2.084954                    0.999435      27.360652      76.505366       0.637640       0.409216      -1.077715      -0.008183       0.045803      -0.012364       0.048143      -0.004066       0.000322      -0.002459       0.042322       0.012525      -0.023844       0.004364       0.019481             11.391245       5.872993      -2.266169       1.746835      16.367244      -0.612643      11.933497          -0.000015
          139              C       1.152127      22.870895      15.422040       0.064221      30.143401 0.38753651E+03  0.89190487E+04                                 8.668004                            6.767526      -0.149803       1.957855                    0.998187      27.605478      80.455606       0.600512       0.443178      -1.039982      -0.021846       0.034214       0.006801       0.041160       0.010470      -0.012420      -0.021523       0.109362      -0.043343      -0.058206      -0.007403       0.065609              9.740671       6.018143      -2.098178       1.678735      12.047507      -0.402197      11.156365           0.000036
          140              C       1.045427      20.556197      14.451847       0.698830      22.457584 0.22117537E+03  0.44734364E+04                                 7.456365                            5.378591      -0.352450       1.955426                    0.998654      21.640443      61.295869       0.617405       0.490492      -1.002813      -0.009444      -0.065927       0.009007       0.067206       0.025204      -0.051172      -0.000232       0.216896      -0.031871      -0.106399      -0.028096       0.134495              8.866330       4.868434      -0.884197       1.757467      11.553009      -0.044284      10.177547          -0.000028
          141              C       0.166860      11.876173      14.066127       0.183470      35.685068 0.36684626E+03  0.82737005E+04                                 9.624808                            6.517203      -0.251719       1.941396                    0.999364      25.647651      72.436815       0.625490       0.434180      -1.052171       0.025691       0.018531       0.043443       0.053766      -0.028805      -0.037019       0.005110       0.050505      -0.035043      -0.040638      -0.021246       0.061884             11.948687       8.073312       5.485680       1.811813      18.453467      -0.888926       9.319283           0.000017
          142              C      11.094467      12.577648      12.944340      -0.165463      35.145101 0.45019303E+03  0.10698270E+05                                 9.405656                            7.129765      -0.011279       1.969857                    0.999238      29.817355      86.749520       0.608707       0.423431      -1.057639      -0.005213       0.025902      -0.009946       0.028232      -0.001213      -0.014879       0.024869       0.059854      -0.049606      -0.045119       0.002182       0.042937             10.714367       6.660641       3.084192       1.702311      15.156698      -1.757513      10.325761          -0.000021
          143              C       0.003405      13.939843      12.836541      -0.064941      32.782805 0.41108021E+03  0.95617192E+04                                 9.005317                            6.828731      -0.047283       1.964118                    0.999560      28.833280      83.344555       0.619030       0.425387      -1.055053       0.000989      -0.015037       0.019029       0.024273      -0.016340      -0.016767      -0.011350       0.041558      -0.022861      -0.033682      -0.000519       0.034201             10.299444       6.840719       3.184022       2.297489      13.795094      -0.063595      10.262518           0.000029
          144              C       0.686736      14.598423      13.852213      -0.071121      36.758700 0.44026266E+03  0.10287885E+05                                 9.491975                            6.916441       0.253186       2.089056                    0.999410      27.143373      75.487488       0.643290       0.407460      -1.079918      -0.025619      -0.034995       0.011547       0.044881      -0.009087      -0.025513       0.022037       0.010429       0.049904      -0.026590      -0.017096       0.043686             11.436209       6.896241       2.934957       2.388216      16.365806      -0.915433      11.046579          -0.000015
          145              C       1.110128      13.896677      14.974000       0.050947      30.778781 0.39218938E+03  0.90269349E+04                                 8.702415                            6.741319      -0.015787       1.995843                    0.998957      27.562843      79.578847       0.612402       0.434535      -1.048145      -0.026999      -0.031688       0.009764       0.042760      -0.009986      -0.031195       0.028721       0.079205      -0.006349      -0.054831      -0.007436       0.062267              9.882439       6.839534       2.305548       2.518767      12.079418      -0.388290      10.728364           0.000036
          146              C       0.911485      16.060437      13.668617       0.675439      24.104514 0.23630620E+03  0.48476791E+04                                 7.779310                            5.543276      -0.290974       1.971496                    0.999093      21.893295      61.970888       0.612291       0.487629      -1.006667      -0.008221       0.066300      -0.002416       0.066851      -0.028955       0.006445       0.009534       0.235132      -0.091741      -0.107160      -0.029374       0.136535              9.352606       4.635974       1.468575      -0.619931      11.946986      -0.716894      11.474856          -0.000031
          147              C      11.053604      10.565419      14.138555       0.183698      35.323796 0.36586106E+03  0.82499816E+04                                 9.590686                            6.525554      -0.217229       1.955779                    0.999455      25.601523      72.415923       0.622328       0.436465      -1.050275      -0.007902      -0.017959       0.028801       0.034849      -0.019304      -0.042656       0.006891       0.014484       0.019512      -0.040549      -0.012751       0.053300             11.896956       8.658334       5.601683       1.824510      18.425741      -1.497467       8.606793           0.000031
          148              C      11.172789       8.512405      15.390038       0.055083      28.966286 0.36706322E+03  0.83100438E+04                                 8.311604                            6.489364      -0.073983       1.976125                    0.999174      27.354550      78.331064       0.628853       0.430224      -1.050745       0.001967       0.036910       0.007037       0.037626      -0.044644      -0.031886      -0.004227       0.055997       0.038133      -0.064218       0.003129       0.061089              9.302187       7.271051       2.881838       1.798970      11.937726      -1.651910       8.697784           0.000044
          149              C      10.279466       7.919630      14.504062      -0.077103      36.394606 0.43929411E+03  0.10263240E+05                                 9.458798                            6.912964       0.185668       2.063345                    0.999372      27.310648      76.033254       0.642647       0.407948      -1.079212       0.005447       0.040197      -0.022263       0.046272      -0.015766      -0.002215       0.016051      -0.009155       0.051553      -0.026638      -0.001558       0.028197             11.502294       8.415034       4.477538       1.744242      16.293095      -2.812074       9.798754          -0.000026
          150              C       9.774346       8.651226      13.434490      -0.053166      32.549197 0.41738055E+03  0.97423557E+04                                 8.989919                            6.900776       0.058466       2.002347                    0.999679      28.613484      82.773929       0.613309       0.427853      -1.053843       0.012134       0.011234       0.016215       0.023159      -0.000935      -0.010194       0.020706       0.017806       0.009964      -0.026308       0.003057       0.023252             10.333852       7.495752       2.983550       1.919438      13.890700      -2.628641       9.615103           0.000039
          151              C      10.161415       9.975354      13.252579      -0.175710      35.024252 0.44549440E+03  0.10538020E+05                                 9.302331                            7.038075       0.223314       2.043920                    0.999694      29.610779      85.397125       0.621001       0.416962      -1.063819      -0.011831      -0.019942       0.009133       0.024921      -0.019547      -0.009439      -0.013420       0.008077       0.039587      -0.032432       0.013164       0.019268             10.774784       8.559027       4.481144       2.334396      14.477873      -0.888608       9.287450          -0.000034
          152              C       9.727807       6.576528      14.817354       0.675951      21.380039 0.22629526E+03  0.45948730E+04                                 7.208587                            5.419018      -0.236101       1.993901                    0.999073      21.672040      61.140284       0.619885       0.486628      -1.006630      -0.014656      -0.065344       0.007329       0.067367      -0.088583      -0.035750       0.041001       0.093075      -0.062965      -0.094160      -0.034485       0.128644              8.494908       5.732582       2.861746       0.925629      11.030037      -1.248605       8.722103          -0.000024
          153              C      11.261327      -0.524574       8.322445       0.183510      34.695841 0.36730891E+03  0.82725002E+04                                 9.417583                            6.505210      -0.216679       1.953948                    0.999236      25.482367      71.516384       0.629475       0.432039      -1.055286       0.025859       0.024520      -0.026509       0.044415       0.008471       0.037130       0.007250       0.039240      -0.000437      -0.028704      -0.021284       0.049988             11.492199       8.190109      -4.157729      -2.165555      17.834697      -1.909907       8.451790           0.000019
          154              C       0.333719       1.489777       7.076015       0.054910      28.565105 0.36026193E+03  0.80944178E+04                                 8.164732                            6.384642       0.030924       2.011636                    0.999330      26.965643      76.196844       0.642470       0.424313      -1.057460       0.011901      -0.037398       0.007959       0.040045       0.034803       0.027880      -0.010812       0.046034       0.070460      -0.059984       0.011271       0.048712              9.108039       7.390214      -2.338911      -2.195042      11.578989      -1.303929       8.354913           0.000038
          155              C      10.735776       2.161788       7.837348      -0.073538      36.328226 0.43462346E+03  0.10117727E+05                                 9.418717                            6.864538       0.229563       2.080390                    0.999322      27.087069      75.050100       0.647136       0.406575      -1.081114       0.000346      -0.041782       0.022188       0.047309       0.006608       0.007099       0.008699       0.013253       0.056185      -0.019575      -0.003973       0.023547             11.395174       8.326132      -3.419768      -2.415959      16.546639      -2.572036       9.312751          -0.000021
          156              C      10.049040       1.489291       8.842913      -0.055859      32.343283 0.41456101E+03  0.96645646E+04                                 8.961848                            6.884437       0.016953       1.992142                    0.999668      28.522763      82.583299       0.612819       0.428726      -1.052826       0.014990      -0.010526      -0.014539       0.023386       0.010887       0.026346       0.020739       0.021329       0.024987      -0.027873      -0.014800       0.042673             10.248160       7.825589      -2.045867      -2.469205      13.771200      -2.759397       9.147692           0.000032
          157              C      10.312384       0.145568       9.085462      -0.151293      35.409187 0.45307105E+03  0.10809414E+05                                 9.514350                            7.196206      -0.048234       1.963487                    0.998711      29.848685      87.689063       0.598960       0.428620      -1.051928      -0.013040       0.018054      -0.009167       0.024084       0.022537       0.032665       0.012752       0.041806       0.040903      -0.037616      -0.016584       0.054201             10.977389       9.027060      -3.956811      -2.736240      14.786545      -1.033403       9.118562          -0.000025
          158              C      10.407732       3.577948       7.551006       0.683447      21.316212 0.22686803E+03  0.46065624E+04                                 7.200552                            5.431684      -0.274277       1.983948                    0.998956      21.541250      60.648941       0.618551       0.487671      -1.006714      -0.004615       0.070001      -0.004970       0.070328       0.067801       0.049238       0.038815       0.137351      -0.045780      -0.093798      -0.035686       0.129484              8.415887       5.439672      -2.245958      -1.197306      11.437461      -1.310978       8.370529          -0.000023
          159              C      11.186411      11.676098       8.455509       0.191199      34.287989 0.34845141E+03  0.77566554E+04                                 9.368651                            6.352376      -0.215352       1.959973                    0.999339      25.123225      70.440990       0.633596       0.434272      -1.052352       0.001284      -0.029769      -0.023626       0.038027      -0.016522       0.028496       0.000804       0.066374      -0.060482      -0.035565      -0.021501       0.057066             11.556258       7.131376       5.007160      -1.833545      17.979206      -0.377109       9.558191           0.000021
          160              C      10.556430      11.113046       9.558768      -0.142901      35.601490 0.44790967E+03  0.10658795E+05                                 9.581630                            7.182990      -0.031351       1.969767                    0.999106      29.733682      87.321408       0.595850       0.431968      -1.049580      -0.015840      -0.017790      -0.009664       0.025705      -0.018212       0.021823       0.000406       0.067037      -0.025103      -0.035514      -0.014463       0.049977             11.055206       7.358254       4.179740      -2.153537      14.691997      -0.589591      11.115367          -0.000031
          161              C      10.204549       9.768122       9.546977      -0.055699      32.605299 0.41658484E+03  0.97249294E+04                                 9.021447                            6.912020       0.015732       1.991704                    0.999621      28.575134      82.828689       0.610078       0.430069      -1.051857       0.002222       0.007884      -0.022382       0.023834      -0.015385       0.015583      -0.015658       0.038855      -0.015664      -0.028097      -0.008983       0.037080             10.339880       6.545779       2.911263      -1.416362      13.687570       1.860065      10.786293           0.000036
          162              C      10.483784       8.986494       8.430244      -0.074274      36.484442 0.43747453E+03  0.10210872E+05                                 9.491229                            6.909446       0.216269       2.077380                    0.999425      27.187523      75.671952       0.641255       0.409228      -1.078289       0.008673       0.044095       0.013943       0.047053      -0.018456       0.004898      -0.002227       0.015498       0.016780      -0.022840       0.003556       0.019284             11.549830       7.045862       4.021312      -1.429571      16.719486       2.074178      10.884143          -0.000019
          163              C      11.113764       9.549547       7.326985       0.054518      29.634066 0.36836580E+03  0.83366834E+04                                 8.409299                            6.479918      -0.050158       1.979828                    0.999466      27.357933      78.013965       0.633142       0.427456      -1.053735       0.006248       0.037665       0.000147       0.038180      -0.030897       0.029842       0.015995       0.072057      -0.034643      -0.057298      -0.003551       0.060849              9.499071       6.082505       2.733908      -1.536542      12.479224       0.699673       9.935484           0.000038
          164              C       9.986610       7.583320       8.352763       0.678083      21.740021 0.22970659E+03  0.46823933E+04                                 7.298775                            5.468090      -0.280544       1.978370                    0.999106      21.763834      61.552553       0.615577       0.488123      -1.005692      -0.001275      -0.070538       0.000690       0.070553      -0.086488       0.046118      -0.028554       0.116644      -0.031899      -0.099168      -0.031242       0.130410              8.622648       5.530757       2.401889      -1.076981      11.575258       1.354827       8.761928          -0.000029
          165              C       5.687986       0.184253       5.538190       0.185537      34.986053 0.36132607E+03  0.81126757E+04                                 9.507547                            6.459850      -0.203647       1.959989                    0.999403      25.423611      71.478981       0.629890       0.433089      -1.053572       0.006610       0.024059       0.023317       0.034149      -0.022683       0.031532      -0.000084       0.037651      -0.040816      -0.037074      -0.012626       0.049700             11.904384       8.325047       6.279201      -1.637732      17.939861      -0.078523       9.448244           0.000024
          166              C       6.160188       2.236686       6.707139       0.043863      29.888268 0.37167695E+03  0.84419368E+04                                 8.476205                            6.515501      -0.036633       1.982142                    0.999463      27.642856      79.320114       0.629605       0.428313      -1.051775      -0.011311      -0.031362       0.005178       0.033740      -0.045690       0.026693       0.007195       0.047064      -0.009582      -0.057645      -0.001526       0.059171              9.671560       7.100863       3.782429      -1.064550      11.984737       1.135898       9.929080           0.000038
          167              C       6.859409       2.705392       5.600512      -0.080367      36.631575 0.44205990E+03  0.10343752E+05                                 9.505931                            6.936374       0.185142       2.062547                    0.999435      27.369898      76.249048       0.641348       0.408146      -1.079115      -0.022329      -0.037881      -0.008805       0.044846      -0.014831       0.008709       0.003101      -0.014511       0.027377      -0.023576       0.009872       0.013703             11.620671       8.654770       5.769703      -1.080084      15.566202       1.847838      10.641041          -0.000022
          168              C       6.972919       1.913136       4.463566      -0.062380      32.615899 0.41651757E+03  0.97091879E+04                                 8.974594                            6.870671       0.065059       2.003282                    0.999723      28.602077      82.463480       0.618245       0.425007      -1.056472      -0.009892      -0.012230       0.014164       0.021167      -0.013966       0.003184      -0.016310       0.013288       0.004787      -0.023130       0.000794       0.022336             10.370810       7.506949       4.276972      -1.022742      13.164843       1.874932      10.440637           0.000033
          169              C       6.387208       0.652417       4.431563      -0.157031      34.767287 0.43836360E+03  0.10344141E+05                                 9.321770                            7.026049       0.107994       2.012828                    0.999314      29.472305      85.339426       0.614649       0.422298      -1.058747       0.016118       0.017958      -0.001096       0.024156      -0.020467       0.016631       0.008657       0.014061      -0.013688      -0.030640       0.003857       0.026783             10.829416       8.264556       5.271556      -1.909455      13.900498      -0.247666      10.323193          -0.000030
          170              C       7.652844       3.963679       5.649358       0.687071      20.068698 0.20520185E+03  0.40810233E+04                                 6.953342                            5.189631      -0.264945       1.993037                    0.999017      21.357640      60.359491       0.625742       0.492179      -1.000058       0.017004       0.059172       0.004713       0.061747      -0.107988       0.039981      -0.028945       0.057724      -0.064726      -0.101019      -0.036819       0.137838              8.236969       6.103388       3.192777      -0.875757      10.128167       1.119924       8.479352          -0.000019
          171              C       5.205569      25.983851       5.681361       0.183019      35.275446 0.36683879E+03  0.82804632E+04                                 9.589651                            6.537945      -0.220410       1.952874                    0.999368      25.656123      72.690857       0.620995       0.436957      -1.049610      -0.012611      -0.011152       0.044069       0.047175      -0.024944       0.028909      -0.001900       0.064882      -0.081554      -0.039942      -0.023292       0.063234             11.923245       7.669817       5.677246      -1.565101      18.290043      -0.485981       9.809875           0.000021
          172              C       5.412157      25.150859       4.588209      -0.169570      34.389072 0.44448751E+03  0.10526259E+05                                 9.246332                            7.068302       0.088446       2.002683                    0.999494      29.693048      86.163893       0.613606       0.421504      -1.059127       0.005488      -0.021958       0.001115       0.022661      -0.003338       0.014716      -0.022349       0.064030      -0.049736      -0.043401      -0.001657       0.045058             10.546528       5.973101       3.203688      -0.948927      15.205624       0.897976      10.460859          -0.000026
          173              C       5.173786      23.785225       4.701061      -0.062136      33.401021 0.42291085E+03  0.99243672E+04                                 9.189457                            6.983590      -0.139807       1.935924                    0.999490      29.069646      84.886939       0.603548       0.432454      -1.048870       0.000276       0.014965       0.023569       0.027920      -0.012262       0.014773       0.005956       0.058943      -0.041365      -0.030441      -0.011617       0.042058             10.577671       6.008656       2.856809      -1.602032      14.290388      -0.893268      11.433970           0.000033
          174              C       4.729962      23.253937       5.907066      -0.084540      36.712537 0.44656777E+03  0.10482518E+05                                 9.506447                            6.980783       0.240076       2.084954                    0.999435      27.360651      76.505366       0.637640       0.409216      -1.077715       0.008183       0.045803      -0.012364       0.048143       0.004066      -0.000322      -0.002459       0.042322       0.012525      -0.023844       0.004363       0.019481             11.391245       5.872993       2.266170      -1.746834      16.367246      -0.612642      11.933497          -0.000018
          175              C       4.523374      24.087199       7.000218       0.064221      30.143410 0.38753660E+03  0.89190514E+04                                 8.668006                            6.767527      -0.149803       1.957855                    0.998187      27.605482      80.455620       0.600512       0.443178      -1.039982       0.021846       0.034214       0.006801       0.041160      -0.010470       0.012420      -0.021523       0.109362      -0.043343      -0.058206      -0.007402       0.065609              9.740673       6.018142       2.098179      -1.678734      12.047511      -0.402196      11.156366           0.000038
          176              C       4.630073      21.772501       6.030025       0.698830      22.457584 0.22117537E+03  0.44734364E+04                                 7.456365                            5.378591      -0.352451       1.955426                    0.998654      21.640443      61.295870       0.617405       0.490492      -1.002813       0.009444      -0.065927       0.009007       0.067206      -0.025204       0.051172      -0.000232       0.216896      -0.031871      -0.106399      -0.028096       0.134495              8.866330       4.868434       0.884197      -1.757467      11.553010      -0.044284      10.177547          -0.000026
          177              C       5.508640      13.092477       5.644305       0.183470      35.685065 0.36684624E+03  0.82736998E+04                                 9.624808                            6.517203      -0.251719       1.941396                    0.999364      25.647650      72.436810       0.625490       0.434180      -1.052171      -0.025691       0.018531       0.043443       0.053766       0.028805       0.037019       0.005110       0.050505      -0.035043      -0.040638      -0.021246       0.061884             11.948687       8.073311      -5.485680      -1.811813      18.453466      -0.888926       9.319283           0.000017
          178              C       5.932033      13.793952       4.522518      -0.165463      35.145103 0.45019304E+03  0.10698271E+05                                 9.405655                            7.129764      -0.011279       1.969857                    0.999238      29.817355      86.749516       0.608707       0.423431      -1.057639       0.005213       0.025902      -0.009946       0.028232       0.001213       0.014879       0.024869       0.059855      -0.049606      -0.045119       0.002181       0.042937             10.714367       6.660641      -3.084192      -1.702311      15.156699      -1.757513      10.325761          -0.000019
          179              C       5.672095      15.156147       4.414719      -0.064941      32.782803 0.41108009E+03  0.95617156E+04                                 9.005317                            6.828730      -0.047283       1.964118                    0.999560      28.833281      83.344559       0.619030       0.425387      -1.055053      -0.000988      -0.015037       0.019029       0.024273       0.016339       0.016767      -0.011350       0.041558      -0.022861      -0.033682      -0.000519       0.034201             10.299444       6.840718      -3.184021      -2.297490      13.795094      -0.063593      10.262519           0.000026
          180              C       4.988765      15.814727       5.430391      -0.071121      36.758699 0.44026264E+03  0.10287885E+05                                 9.491976                            6.916441       0.253185       2.089056                    0.999410      27.143373      75.487493       0.643290       0.407460      -1.079918       0.025619      -0.034995       0.011547       0.044881       0.009087       0.025513       0.022037       0.010429       0.049904      -0.026590      -0.017096       0.043686             11.436210       6.896243      -2.934959      -2.388218      16.365806      -0.915427      11.046580          -0.000010
          181              C       4.565372      15.112981       6.552178       0.050947      30.778784 0.39218949E+03  0.90269382E+04                                 8.702416                            6.741320      -0.015788       1.995843                    0.998957      27.562844      79.578856       0.612402       0.434535      -1.048145       0.026999      -0.031688       0.009764       0.042760       0.009986       0.031195       0.028721       0.079205      -0.006349      -0.054831      -0.007436       0.062267              9.882440       6.839537      -2.305548      -2.518769      12.079418      -0.388288      10.728366           0.000032
          182              C       4.764015      17.276741       5.246795       0.675439      24.104517 0.23630625E+03  0.48476803E+04                                 7.779310                            5.543277      -0.290975       1.971496                    0.999093      21.893297      61.970894       0.612291       0.487629      -1.006667       0.008221       0.066300      -0.002416       0.066851       0.028955      -0.006445       0.009534       0.235132      -0.091742      -0.107161      -0.029374       0.136535              9.352606       4.635976      -1.468576       0.619931      11.946986      -0.716893      11.474857          -0.000031
          183              C       5.972896      11.781723       5.716733       0.183698      35.323794 0.36586104E+03  0.82499810E+04                                 9.590686                            6.525554      -0.217228       1.955779                    0.999455      25.601522      72.415919       0.622328       0.436465      -1.050275       0.007902      -0.017959       0.028801       0.034849       0.019304       0.042656       0.006891       0.014484       0.019512      -0.040549      -0.012751       0.053300             11.896955       8.658334      -5.601683      -1.824509      18.425740      -1.497467       8.606792           0.000031
          184              C       5.853711       9.728709       6.968216       0.055084      28.966285 0.36706320E+03  0.83100431E+04                                 8.311603                            6.489364      -0.073983       1.976125                    0.999174      27.354549      78.331060       0.628853       0.430224      -1.050745      -0.001967       0.036910       0.007037       0.037626       0.044644       0.031886      -0.004226       0.055998       0.038132      -0.064218       0.003129       0.061089              9.302186       7.271050      -2.881838      -1.798970      11.937725      -1.651910       8.697783           0.000047
          185              C       6.747034       9.135934       6.082240      -0.077103      36.394604 0.43929409E+03  0.10263240E+05                                 9.458798                            6.912963       0.185668       2.063345                    0.999372      27.310648      76.033252       0.642647       0.407948      -1.079212      -0.005447       0.040197      -0.022263       0.046272       0.015766       0.002215       0.016051      -0.009155       0.051553      -0.026638      -0.001558       0.028197             11.502293       8.415033      -4.477538      -1.744242      16.293095      -2.812073       9.798752          -0.000028
          186              C       7.252154       9.867530       5.012668      -0.053167      32.549219 0.41738089E+03  0.97423654E+04                                 8.989923                            6.900780       0.058465       2.002347                    0.999679      28.613487      82.773942       0.613309       0.427853      -1.053843      -0.012134       0.011234       0.016215       0.023159       0.000935       0.010194       0.020706       0.017806       0.009964      -0.026308       0.003057       0.023252             10.333857       7.495757      -2.983552      -1.919439      13.890708      -2.628644       9.615107           0.000040
          187              C       6.865085      11.191658       4.830757      -0.175710      35.024247 0.44549431E+03  0.10538018E+05                                 9.302330                            7.038074       0.223314       2.043920                    0.999694      29.610777      85.397117       0.621001       0.416962      -1.063819       0.011831      -0.019942       0.009133       0.024921       0.019547       0.009439      -0.013420       0.008077       0.039587      -0.032432       0.013164       0.019268             10.774783       8.559027      -4.481143      -2.334396      14.477872      -0.888608       9.287450          -0.000036
          188              C       7.298693       7.792832       6.395532       0.675951      21.380037 0.22629524E+03  0.45948724E+04                                 7.208586                            5.419018      -0.236101       1.993901                    0.999073      21.672038      61.140276       0.619885       0.486628      -1.006630       0.014656      -0.065344       0.007329       0.067367       0.088584       0.035750       0.041001       0.093075      -0.062965      -0.094160      -0.034485       0.128645              8.494907       5.732582      -2.861746      -0.925629      11.030037      -1.248604       8.722102          -0.000023
          189              C       5.585827      26.403370       0.099377       0.183510      34.695830 0.36730880E+03  0.82724968E+04                                 9.417580                            6.505209      -0.216679       1.953948                    0.999236      25.482362      71.516362       0.629475       0.432039      -1.055286       0.025859      -0.024520       0.026509       0.044415      -0.008471      -0.037130       0.007250       0.039241      -0.000437      -0.028704      -0.021284       0.049989             11.492195       8.190107       4.157728       2.165554      17.834691      -1.909906       8.451788           0.000025
          190              C       6.009219      24.389019       1.345807       0.054911      28.565098 0.36026183E+03  0.80944148E+04                                 8.164731                            6.384641       0.030924       2.011636                    0.999330      26.965639      76.196826       0.642470       0.424313      -1.057460       0.011901       0.037398      -0.007959       0.040045      -0.034803      -0.027880      -0.010812       0.046034       0.070460      -0.059984       0.011271       0.048712              9.108037       7.390212       2.338911       2.195042      11.578986      -1.303929       8.354912           0.000043
          191              C       5.060276      23.717008       0.584474      -0.073538      36.328221 0.43462341E+03  0.10117725E+05                                 9.418716                            6.864537       0.229564       2.080390                    0.999322      27.087067      75.050088       0.647136       0.406575      -1.081114       0.000346       0.041782      -0.022188       0.047309      -0.006608      -0.007099       0.008699       0.013253       0.056185      -0.019575      -0.003973       0.023547             11.395173       8.326131       3.419767       2.415958      16.546636      -2.572036       9.312750          -0.000027
          192              C       4.373540      21.956897      16.422553      -0.055858      32.343272 0.41456084E+03  0.96645594E+04                                 8.961845                            6.884435       0.016954       1.992143                    0.999668      28.522757      82.583270       0.612820       0.428726      -1.052826       0.014990       0.010526       0.014539       0.023385      -0.010887      -0.026346       0.020739       0.021329       0.024987      -0.027873      -0.014800       0.042674             10.248157       7.825587       2.045866       2.469204      13.771195      -2.759396       9.147689           0.000039
          193              C       4.636884      23.300620      16.180004      -0.151293      35.409183 0.45307101E+03  0.10809413E+05                                 9.514348                            7.196206      -0.048234       1.963487                    0.998711      29.848683      87.689050       0.598960       0.428620      -1.051928      -0.013040      -0.018054       0.009167       0.024084      -0.022537      -0.032665       0.012752       0.041806       0.040903      -0.037616      -0.016584       0.054201             10.977387       9.027059       3.956810       2.736239      14.786543      -1.033403       9.118561          -0.000033
          194              C       4.732232      22.300848       0.870816       0.683447      21.316210 0.22686800E+03  0.46065619E+04                                 7.200551                            5.431684      -0.274277       1.983948                    0.998956      21.541249      60.648939       0.618551       0.487671      -1.006714      -0.004615      -0.070001       0.004970       0.070328      -0.067801      -0.049238       0.038815       0.137351      -0.045780      -0.093798      -0.035686       0.129484              8.415887       5.439671       2.245958       1.197306      11.437460      -1.310978       8.370529          -0.000023
          195              C       5.510911      14.202698      -0.033687       0.191199      34.287993 0.34845146E+03  0.77566567E+04                                 9.368652                            6.352376      -0.215353       1.959973                    0.999339      25.123227      70.440997       0.633596       0.434272      -1.052352       0.001284       0.029769       0.023626       0.038027       0.016522      -0.028496       0.000804       0.066374      -0.060482      -0.035565      -0.021501       0.057066             11.556259       7.131377      -5.007160       1.833545      17.979208      -0.377109       9.558192           0.000021
          196              C       4.880930      12.333142      15.706698      -0.142900      35.601483 0.44790955E+03  0.10658792E+05                                 9.581629                            7.182989      -0.031352       1.969767                    0.999106      29.733678      87.321395       0.595850       0.431968      -1.049580      -0.015840       0.017790       0.009664       0.025705       0.018212      -0.021823       0.000406       0.067038      -0.025103      -0.035514      -0.014463       0.049977             11.055204       7.358253      -4.179740       2.153537      14.691995      -0.589590      11.115366          -0.000032
          197              C       4.529049      13.678066      15.718489      -0.055699      32.605306 0.41658496E+03  0.97249328E+04                                 9.021449                            6.912021       0.015732       1.991704                    0.999621      28.575137      82.828705       0.610078       0.430069      -1.051857       0.002222      -0.007884       0.022382       0.023834       0.015385      -0.015583      -0.015658       0.038855      -0.015664      -0.028097      -0.008983       0.037080             10.339883       6.545780      -2.911264       1.416362      13.687573       1.860066      10.786295           0.000037
          198              C       4.808284      16.892302      -0.008422      -0.074274      36.484454 0.43747468E+03  0.10210877E+05                                 9.491231                            6.909447       0.216269       2.077379                    0.999425      27.187529      75.671973       0.641255       0.409228      -1.078289       0.008673      -0.044095      -0.013943       0.047053       0.018456      -0.004898      -0.002227       0.015498       0.016780      -0.022840       0.003556       0.019284             11.549833       7.045863      -4.021314       1.429572      16.719490       2.074178      10.884144          -0.000018
          199              C       5.438264      16.329249       1.094837       0.054518      29.634071 0.36836587E+03  0.83366854E+04                                 8.409300                            6.479919      -0.050159       1.979828                    0.999466      27.357936      78.013979       0.633142       0.427456      -1.053735       0.006248      -0.037665      -0.000147       0.038180       0.030897      -0.029842       0.015995       0.072057      -0.034643      -0.057298      -0.003551       0.060849              9.499072       6.082506      -2.733909       1.536542      12.479226       0.699673       9.935485           0.000038
          200              C       4.311110      18.295476       0.069059       0.678084      21.740022 0.22970660E+03  0.46823938E+04                                 7.298776                            5.468090      -0.280545       1.978370                    0.999106      21.763836      61.552567       0.615577       0.488123      -1.005692      -0.001275       0.070538      -0.000690       0.070553       0.086488      -0.046118      -0.028554       0.116644      -0.031899      -0.099168      -0.031242       0.130410              8.622649       5.530758      -2.401889       1.076981      11.575261       1.354828       8.761930          -0.000030
          201              C       0.012486      25.694543       2.883632       0.185537      34.986051 0.36132605E+03  0.81126752E+04                                 9.507546                            6.459849      -0.203647       1.959989                    0.999403      25.423610      71.478975       0.629890       0.433089      -1.053572       0.006610      -0.024059      -0.023317       0.034150       0.022683      -0.031532      -0.000084       0.037650      -0.040817      -0.037074      -0.012626       0.049700             11.904383       8.325046      -6.279200       1.637732      17.939860      -0.078523       9.448244           0.000026
          202              C       0.484688      23.642110       1.714683       0.043863      29.888270 0.37167697E+03  0.84419374E+04                                 8.476205                            6.515501      -0.036634       1.982142                    0.999463      27.642857      79.320122       0.629605       0.428313      -1.051775      -0.011311       0.031363      -0.005178       0.033740       0.045690      -0.026693       0.007195       0.047064      -0.009582      -0.057645      -0.001526       0.059171              9.671561       7.100864      -3.782429       1.064550      11.984738       1.135898       9.929081           0.000042
          203              C       1.183909      23.173404       2.821310      -0.080367      36.631576 0.44205990E+03  0.10343752E+05                                 9.505931                            6.936374       0.185142       2.062547                    0.999435      27.369898      76.249049       0.641348       0.408146      -1.079115      -0.022329       0.037881       0.008805       0.044846       0.014831      -0.008709       0.003101      -0.014511       0.027377      -0.023576       0.009872       0.013703             11.620671       8.654770      -5.769703       1.080084      15.566203       1.847838      10.641042          -0.000023
          204              C       1.297419      23.965660       3.958256      -0.062380      32.615898 0.41651756E+03  0.97091877E+04                                 8.974593                            6.870671       0.065059       2.003282                    0.999723      28.602076      82.463474       0.618245       0.425007      -1.056472      -0.009891       0.012230      -0.014164       0.021167       0.013966      -0.003184      -0.016310       0.013288       0.004787      -0.023130       0.000794       0.022336             10.370809       7.506949      -4.276971       1.022742      13.164843       1.874932      10.440636           0.000036
          205              C       0.711708      25.226379       3.990259      -0.157030      34.767279 0.43836346E+03  0.10344137E+05                                 9.321768                            7.026048       0.107995       2.012828                    0.999314      29.472301      85.339409       0.614649       0.422298      -1.058747       0.016118      -0.017958       0.001096       0.024156       0.020468      -0.016631       0.008657       0.014061      -0.013688      -0.030640       0.003857       0.026783             10.829413       8.264554      -5.271554       1.909454      13.900495      -0.247665      10.323191          -0.000032
          206              C       1.977344      21.915117       2.772464       0.687071      20.068699 0.20520186E+03  0.40810235E+04                                 6.953343                            5.189631      -0.264945       1.993037                    0.999017      21.357641      60.359495       0.625742       0.492179      -1.000058       0.017004      -0.059172      -0.004713       0.061747       0.107988      -0.039981      -0.028945       0.057724      -0.064726      -0.101019      -0.036819       0.137838              8.236969       6.103388      -3.192777       0.875757      10.128167       1.119924       8.479352          -0.000019
          207              C      10.881069      -0.105055       2.740461       0.183019      35.275439 0.36683872E+03  0.82804610E+04                                 9.589649                            6.537944      -0.220410       1.952874                    0.999368      25.656123      72.690852       0.620995       0.436957      -1.049610      -0.012611       0.011152      -0.044069       0.047175       0.024944      -0.028909      -0.001900       0.064882      -0.081554      -0.039942      -0.023292       0.063234             11.923242       7.669813      -5.677243       1.565099      18.290037      -0.485982       9.809875           0.000023
          208              C      11.087657       0.727937       3.833613      -0.169570      34.389071 0.44448750E+03  0.10526259E+05                                 9.246332                            7.068302       0.088446       2.002683                    0.999494      29.693047      86.163886       0.613606       0.421504      -1.059127       0.005488       0.021958      -0.001115       0.022661       0.003338      -0.014716      -0.022349       0.064030      -0.049736      -0.043401      -0.001657       0.045058             10.546527       5.973101      -3.203687       0.948926      15.205621       0.897976      10.460859          -0.000027
          209              C      10.849286       2.093571       3.720761      -0.062136      33.401014 0.42291077E+03  0.99243647E+04                                 9.189456                            6.983590      -0.139807       1.935924                    0.999490      29.069642      84.886924       0.603548       0.432454      -1.048870       0.000276      -0.014964      -0.023569       0.027920       0.012262      -0.014773       0.005956       0.058943      -0.041366      -0.030441      -0.011617       0.042058             10.577670       6.008655      -2.856809       1.602031      14.290386      -0.893268      11.433969           0.000033
          210              C      10.405462       2.624859       2.514756      -0.084540      36.712538 0.44656781E+03  0.10482519E+05                                 9.506448                            6.980784       0.240075       2.084954                    0.999435      27.360652      76.505371       0.637640       0.409216      -1.077715       0.008183      -0.045803       0.012364       0.048143      -0.004066       0.000322      -0.002459       0.042322       0.012525      -0.023844       0.004364       0.019481             11.391246       5.872993      -2.266171       1.746834      16.367247      -0.612642      11.933497          -0.000018
          211              C      10.198874       1.791597       1.421604       0.064221      30.143412 0.38753662E+03  0.89190517E+04                                 8.668006                            6.767527      -0.149803       1.957855                    0.998187      27.605481      80.455615       0.600512       0.443178      -1.039982       0.021846      -0.034214      -0.006801       0.041160       0.010470      -0.012420      -0.021523       0.109361      -0.043343      -0.058206      -0.007402       0.065609              9.740674       6.018144      -2.098181       1.678735      12.047511      -0.402197      11.156367           0.000038
          212              C      10.305573       4.106295       2.391797       0.698830      22.457584 0.22117537E+03  0.44734363E+04                                 7.456365                            5.378591      -0.352451       1.955426                    0.998654      21.640443      61.295870       0.617405       0.490492      -1.002813       0.009444       0.065927      -0.009007       0.067206       0.025204      -0.051172      -0.000232       0.216896      -0.031871      -0.106399      -0.028096       0.134495              8.866330       4.868434      -0.884197       1.757467      11.553010      -0.044284      10.177546          -0.000027
          213              C      11.184140      12.786319       2.777517       0.183470      35.685062 0.36684621E+03  0.82736990E+04                                 9.624807                            6.517203      -0.251718       1.941396                    0.999364      25.647649      72.436804       0.625491       0.434180      -1.052171      -0.025691      -0.018531      -0.043443       0.053766      -0.028805      -0.037019       0.005110       0.050506      -0.035043      -0.040638      -0.021246       0.061885             11.948685       8.073310       5.485679       1.811813      18.453464      -0.888926       9.319282           0.000019
          214              C       0.256533      12.084844       3.899304      -0.165463      35.145098 0.45019297E+03  0.10698268E+05                                 9.405655                            7.129764      -0.011278       1.969857                    0.999238      29.817352      86.749504       0.608707       0.423431      -1.057639       0.005213      -0.025902       0.009946       0.028232      -0.001213      -0.014879       0.024869       0.059855      -0.049607      -0.045119       0.002181       0.042937             10.714366       6.660640       3.084192       1.702311      15.156697      -1.757512      10.325760          -0.000024
          215              C      -0.003405      10.722649       4.007103      -0.064941      32.782802 0.41108009E+03  0.95617156E+04                                 9.005316                            6.828730      -0.047282       1.964118                    0.999560      28.833281      83.344554       0.619031       0.425387      -1.055053      -0.000988       0.015036      -0.019029       0.024273      -0.016340      -0.016767      -0.011350       0.041558      -0.022861      -0.033682      -0.000519       0.034201             10.299443       6.840717       3.184021       2.297489      13.795092      -0.063593      10.262518           0.000031
          216              C      10.664265      10.064069       2.991431      -0.071121      36.758698 0.44026264E+03  0.10287885E+05                                 9.491975                            6.916441       0.253186       2.089056                    0.999410      27.143373      75.487489       0.643290       0.407460      -1.079918       0.025619       0.034995      -0.011547       0.044881      -0.009087      -0.025513       0.022037       0.010429       0.049904      -0.026590      -0.017096       0.043686             11.436209       6.896243       2.934959       2.388218      16.365805      -0.915426      11.046579          -0.000016
          217              C      10.240872      10.765815       1.869644       0.050947      30.778779 0.39218940E+03  0.90269354E+04                                 8.702414                            6.741319      -0.015787       1.995843                    0.998957      27.562841      79.578840       0.612402       0.434535      -1.048145       0.027000       0.031688      -0.009764       0.042760      -0.009986      -0.031195       0.028721       0.079205      -0.006349      -0.054831      -0.007436       0.062267              9.882438       6.839536       2.305547       2.518768      12.079416      -0.388288      10.728363           0.000039
          218              C      10.439515       8.602055       3.175027       0.675439      24.104516 0.23630624E+03  0.48476800E+04                                 7.779310                            5.543277      -0.290975       1.971496                    0.999093      21.893296      61.970890       0.612291       0.487629      -1.006667       0.008221      -0.066300       0.002416       0.066851      -0.028955       0.006445       0.009534       0.235133      -0.091741      -0.107161      -0.029374       0.136535              9.352606       4.635975       1.468576      -0.619931      11.946985      -0.716893      11.474856          -0.000031
          219              C       0.297396      14.097073       2.705089       0.183698      35.323792 0.36586102E+03  0.82499804E+04                                 9.590686                            6.525554      -0.217228       1.955779                    0.999455      25.601521      72.415916       0.622328       0.436465      -1.050275       0.007902       0.017959      -0.028801       0.034849      -0.019304      -0.042656       0.006891       0.014484       0.019512      -0.040549      -0.012751       0.053300             11.896955       8.658333       5.601683       1.824510      18.425739      -1.497467       8.606792           0.000029
          220              C       0.178211      16.150087       1.453606       0.055084      28.966283 0.36706318E+03  0.83100425E+04                                 8.311602                            6.489363      -0.073983       1.976125                    0.999174      27.354548      78.331054       0.628853       0.430224      -1.050745      -0.001967      -0.036910      -0.007037       0.037626      -0.044644      -0.031886      -0.004227       0.055997       0.038132      -0.064218       0.003129       0.061089              9.302185       7.271050       2.881838       1.798970      11.937724      -1.651910       8.697782           0.000044
          221              C       1.071534      16.742862       2.339582      -0.077103      36.394604 0.43929410E+03  0.10263240E+05                                 9.458798                            6.912963       0.185668       2.063345                    0.999372      27.310648      76.033253       0.642647       0.407948      -1.079212      -0.005447      -0.040197       0.022263       0.046272      -0.015766      -0.002215       0.016051      -0.009155       0.051553      -0.026639      -0.001558       0.028197             11.502294       8.415034       4.477538       1.744242      16.293095      -2.812074       9.798753          -0.000026
          222              C       1.576654      16.011266       3.409154      -0.053167      32.549219 0.41738089E+03  0.97423655E+04                                 8.989923                            6.900780       0.058465       2.002347                    0.999679      28.613488      82.773946       0.613309       0.427853      -1.053843      -0.012134      -0.011234      -0.016215       0.023159      -0.000935      -0.010193       0.020706       0.017806       0.009964      -0.026308       0.003057       0.023252             10.333857       7.495757       2.983552       1.919439      13.890708      -2.628644       9.615107           0.000038
          223              C       1.189585      14.687138       3.591065      -0.175710      35.024247 0.44549432E+03  0.10538018E+05                                 9.302330                            7.038074       0.223314       2.043920                    0.999694      29.610777      85.397116       0.621001       0.416962      -1.063819       0.011831       0.019942      -0.009133       0.024921      -0.019547      -0.009439      -0.013420       0.008077       0.039587      -0.032432       0.013164       0.019268             10.774782       8.559026       4.481143       2.334396      14.477871      -0.888608       9.287449          -0.000034
          224              C       1.623193      18.085964       2.026290       0.675951      21.380036 0.22629523E+03  0.45948722E+04                                 7.208587                            5.419018      -0.236101       1.993902                    0.999073      21.672038      61.140279       0.619885       0.486628      -1.006630       0.014656       0.065344      -0.007329       0.067367      -0.088583      -0.035750       0.041001       0.093075      -0.062965      -0.094159      -0.034485       0.128644              8.494907       5.732582       2.861746       0.925629      11.030037      -1.248605       8.722103          -0.000024
          225              N      10.753937      24.513728       9.525081      -0.305883      39.622129 0.55030427E+03  0.13383615E+05                                 9.488732                            7.455145       0.568125       2.174662                    0.999763      28.854829      77.746115       0.664959       0.378740      -1.117360       0.152893      -0.121249      -0.136005       0.237855       0.088190       0.103035      -0.101046      -0.142672      -0.014074      -0.206597       0.062097       0.144500             10.625131       6.972999      -1.446037      -1.207357      15.294040      -4.168758       9.608354          -0.000039
          226              N      11.236355      13.768021       9.504868      -0.296165      39.798699 0.53951997E+03  0.13046496E+05                                 9.524335                            7.374940       0.566205       2.182718                    0.999693      28.413266      76.145433       0.670006       0.378043      -1.118739       0.105122       0.094885      -0.173927       0.224286      -0.033330       0.093350       0.097107      -0.091795      -0.244888      -0.181368       0.049596       0.131772             10.818236       6.358716       3.082214      -0.064088      16.249815       3.361721       9.846177          -0.000032
          227              N       5.776524      23.686525      10.168508      -0.281536      42.024184 0.57133530E+03  0.14073547E+05                                10.031778                            7.694842       0.243947       2.069954                    0.999594      29.191830      80.037583       0.639814       0.388633      -1.106429      -0.130648      -0.071813       0.173037       0.228403      -0.043478       0.138378       0.090658      -0.108780      -0.289554      -0.226694       0.087657       0.139038             11.593988       8.114158       4.936809       0.869965      16.781047       3.855005       9.886759          -0.000039
          228              N       6.589256      -0.790342       9.956278      -0.268033      42.795706 0.59882980E+03  0.14957929E+05                                10.215676                            7.950102       0.123531       2.031778                    0.999368      29.513650      82.071920       0.619534       0.395798      -1.098975      -0.054865       0.148298       0.175895       0.236519       0.054753       0.025558      -0.172760       0.073492      -0.270799      -0.229810       0.078174       0.151636             11.614896       8.177981       4.548260      -2.365639      15.860328      -3.652536      10.806378          -0.000039
          229              N       6.525690      10.911706      10.183667      -0.272257      42.147079 0.58059478E+03  0.14353423E+05                                10.021368                            7.757786       0.271066       2.079968                    0.999635      29.118329      79.874885       0.637368       0.388717      -1.106817      -0.089565      -0.117773       0.176076       0.229989      -0.073553       0.078633       0.138693       0.014378      -0.300443      -0.224338       0.086530       0.137808             11.486723       8.915209      -5.241693      -2.536878      16.022891       2.404057       9.522070          -0.000030
          230              N       5.884358      13.612365      10.057340      -0.280426      42.452732 0.59560858E+03  0.14849991E+05                                10.137163                            7.899073       0.016543       1.991748                    0.999219      29.715833      82.423052       0.625343       0.392846      -1.101584      -0.173255       0.095204       0.126487       0.234692       0.088287       0.127286      -0.103597      -0.153461      -0.064805      -0.230010       0.079119       0.150891             11.432444       7.366934      -2.830521      -0.368407      17.038702      -4.738291       9.891695          -0.000038
          231              N       5.078437      -1.067540      15.740385      -0.305883      39.622136 0.55030440E+03  0.13383618E+05                                 9.488733                            7.455146       0.568125       2.174662                    0.999763      28.854832      77.746126       0.664959       0.378740      -1.117360       0.152893       0.121249       0.136005       0.237855      -0.088190      -0.103035      -0.101046      -0.142672      -0.014074      -0.206597       0.062097       0.144500             10.625133       6.973000       1.446038       1.207357      15.294042      -4.168759       9.608356          -0.000035
          232              N       5.560855       9.678167      15.760598      -0.296165      39.798700 0.53951999E+03  0.13046496E+05                                 9.524335                            7.374940       0.566205       2.182718                    0.999693      28.413268      76.145436       0.670007       0.378043      -1.118739       0.105122      -0.094885       0.173927       0.224286       0.033330      -0.093350       0.097107      -0.091795      -0.244888      -0.181368       0.049596       0.131772             10.818235       6.358716      -3.082213       0.064088      16.249814       3.361721       9.846176          -0.000038
          233              N       0.101024      -0.240337      15.096958      -0.281536      42.024166 0.57133505E+03  0.14073539E+05                                10.031774                            7.694840       0.243948       2.069955                    0.999594      29.191825      80.037560       0.639814       0.388633      -1.106429      -0.130648       0.071813      -0.173037       0.228403       0.043478      -0.138378       0.090658      -0.108780      -0.289554      -0.226694       0.087656       0.139038             11.593984       8.114155      -4.936806      -0.869964      16.781039       3.855004       9.886756          -0.000038
          234              N       0.913756      24.236530      15.309188      -0.268033      42.795693 0.59882961E+03  0.14957923E+05                                10.215673                            7.950100       0.123531       2.031778                    0.999368      29.513647      82.071903       0.619534       0.395798      -1.098975      -0.054865      -0.148298      -0.175894       0.236519      -0.054753      -0.025558      -0.172760       0.073492      -0.270799      -0.229809       0.078174       0.151636             11.614893       8.177979      -4.548259       2.365638      15.860323      -3.652535      10.806376          -0.000037
          235              N       0.850190      12.534482      15.081799      -0.272257      42.147077 0.58059474E+03  0.14353422E+05                                10.021367                            7.757786       0.271067       2.079968                    0.999635      29.118329      79.874882       0.637368       0.388717      -1.106817      -0.089565       0.117773      -0.176076       0.229989       0.073553      -0.078633       0.138693       0.014378      -0.300443      -0.224338       0.086530       0.137808             11.486723       8.915209       5.241693       2.536878      16.022891       2.404057       9.522069          -0.000033
          236              N       0.208858       9.833823      15.208126      -0.280426      42.452733 0.59560859E+03  0.14849992E+05                                10.137163                            7.899073       0.016543       1.991748                    0.999219      29.715834      82.423054       0.625343       0.392846      -1.101584      -0.173255      -0.095204      -0.126487       0.234692      -0.088287      -0.127286      -0.103597      -0.153461      -0.064806      -0.230010       0.079119       0.150891             11.432444       7.366934       2.830521       0.368407      17.038702      -4.738291       9.891695          -0.000046
          237              N       0.597063       0.148764       7.318563      -0.305883      39.622141 0.55030447E+03  0.13383621E+05                                 9.488734                            7.455147       0.568124       2.174662                    0.999763      28.854833      77.746133       0.664959       0.378740      -1.117360      -0.152893       0.121249       0.136005       0.237855       0.088190       0.103035      -0.101046      -0.142672      -0.014074      -0.206597       0.062097       0.144500             10.625134       6.973001      -1.446037      -1.207358      15.294042      -4.168759       9.608359          -0.000034
          238              N       0.114645      10.894471       7.338776      -0.296166      39.798783 0.53952121E+03  0.13046533E+05                                 9.524347                            7.374948       0.566206       2.182718                    0.999693      28.413299      76.145540       0.670006       0.378043      -1.118739      -0.105121      -0.094885       0.173926       0.224286      -0.033330       0.093350       0.097107      -0.091795      -0.244888      -0.181368       0.049596       0.131772             10.818252       6.358724       3.082222      -0.064086      16.249843       3.361727       9.846188          -0.000035
          239              N       5.574476       0.975967       6.675136      -0.281536      42.024180 0.57133524E+03  0.14073545E+05                                10.031777                            7.694841       0.243948       2.069955                    0.999594      29.191829      80.037578       0.639814       0.388633      -1.106429       0.130648       0.071813      -0.173037       0.228403      -0.043478       0.138378       0.090658      -0.108780      -0.289554      -0.226694       0.087657       0.139038             11.593987       8.114158       4.936808       0.869965      16.781046       3.855005       9.886758          -0.000037
          240              N       4.761744      25.452834       6.887366      -0.268033      42.795702 0.59882975E+03  0.14957928E+05                                10.215675                            7.950101       0.123530       2.031778                    0.999368      29.513651      82.071923       0.619534       0.395798      -1.098975       0.054865      -0.148298      -0.175894       0.236519       0.054753       0.025558      -0.172760       0.073492      -0.270798      -0.229809       0.078174       0.151636             11.614895       8.177979       4.548258      -2.365638      15.860329      -3.652535      10.806377          -0.000036
          241              N       4.825310      13.750786       6.659977      -0.272257      42.147073 0.58059473E+03  0.14353422E+05                                10.021367                            7.757786       0.271067       2.079968                    0.999635      29.118329      79.874882       0.637368       0.388717      -1.106817       0.089565       0.117773      -0.176076       0.229989      -0.073553       0.078633       0.138693       0.014378      -0.300444      -0.224338       0.086530       0.137808             11.486722       8.915208      -5.241692      -2.536878      16.022889       2.404058       9.522068          -0.000030
          242              N       5.466642      11.050127       6.786304      -0.280426      42.452732 0.59560860E+03  0.14849992E+05                                10.137163                            7.899073       0.016543       1.991748                    0.999219      29.715834      82.423054       0.625343       0.392846      -1.101584       0.173255      -0.095204      -0.126487       0.234692       0.088287       0.127286      -0.103597      -0.153462      -0.064805      -0.230010       0.079119       0.150891             11.432443       7.366934      -2.830521      -0.368407      17.038702      -4.738291       9.891695          -0.000047
          243              N       6.272563      25.730032       1.103259      -0.305883      39.622131 0.55030430E+03  0.13383615E+05                                 9.488732                            7.455146       0.568125       2.174662                    0.999763      28.854829      77.746116       0.664959       0.378740      -1.117360      -0.152893      -0.121249      -0.136005       0.237855      -0.088190      -0.103035      -0.101046      -0.142672      -0.014074      -0.206597       0.062097       0.144500             10.625132       6.973000       1.446037       1.207358      15.294039      -4.168758       9.608357          -0.000040
          244              N       5.790145      14.984325       1.083046      -0.296166      39.798790 0.53952132E+03  0.13046537E+05                                 9.524348                            7.374949       0.566205       2.182717                    0.999693      28.413302      76.145551       0.670006       0.378043      -1.118739      -0.105121       0.094885      -0.173926       0.224286       0.033330      -0.093350       0.097107      -0.091795      -0.244888      -0.181368       0.049596       0.131772             10.818253       6.358725      -3.082223       0.064086      16.249845       3.361727       9.846189          -0.000035
          245              N      11.249976      24.902829       1.746686      -0.281536      42.024179 0.57133521E+03  0.14073544E+05                                10.031777                            7.694841       0.243948       2.069955                    0.999594      29.191829      80.037576       0.639814       0.388633      -1.106429       0.130648      -0.071813       0.173037       0.228403       0.043478      -0.138378       0.090658      -0.108780      -0.289554      -0.226694       0.087657       0.139038             11.593987       8.114157      -4.936808      -0.869965      16.781046       3.855005       9.886757          -0.000040
          246              N      10.437245       0.425962       1.534456      -0.268033      42.795697 0.59882954E+03  0.14957921E+05                                10.215674                            7.950099       0.123530       2.031778                    0.999368      29.513648      82.071910       0.619534       0.395798      -1.098975       0.054865       0.148298       0.175894       0.236519      -0.054753      -0.025558      -0.172760       0.073492      -0.270799      -0.229810       0.078174       0.151636             11.614894       8.177977      -4.548259       2.365636      15.860328      -3.652536      10.806379          -0.000038
          247              N      10.500810      12.128010       1.761845      -0.272257      42.147079 0.58059483E+03  0.14353425E+05                                10.021367                            7.757787       0.271066       2.079968                    0.999635      29.118331      79.874890       0.637368       0.388717      -1.106817       0.089565      -0.117773       0.176076       0.229989       0.073553      -0.078633       0.138693       0.014378      -0.300443      -0.224338       0.086530       0.137808             11.486723       8.915209       5.241692       2.536878      16.022890       2.404058       9.522069          -0.000035
          248              N      11.142142      14.828669       1.635518      -0.280426      42.452733 0.59560861E+03  0.14849992E+05                                10.137163                            7.899073       0.016543       1.991748                    0.999219      29.715834      82.423055       0.625343       0.392846      -1.101584       0.173255       0.095204       0.126487       0.234692      -0.088287      -0.127286      -0.103597      -0.153461      -0.064806      -0.230010       0.079119       0.150891             11.432444       7.366934       2.830521       0.368407      17.038701      -4.738291       9.891695          -0.000044
          249              O       1.139640      17.665647       9.570559      -0.736575      47.568970 0.71283157E+03  0.18462346E+05                                10.518851                            8.357438      -0.035945       1.975924                    0.997590      31.532882      87.173508       0.643599       0.367444      -1.127840      -0.042365      -0.058181      -0.093522       0.118009      -0.083270       0.045370      -0.012775       0.085904       0.045794      -0.102832      -0.005543       0.108375             12.446987       6.933373       0.610693       0.096870      15.161915       6.487227      15.245672           0.000008
          250              O       3.112444      20.329150      12.177955      -0.626973      36.006665 0.54715819E+03  0.13252600E+05                                 8.704697                            7.319213       0.272382       2.131357                    0.995806      28.351291      75.570665       0.688764       0.367153      -1.129085       0.065343       0.046211       0.015692       0.081556      -0.060211      -0.015359      -0.034064       0.079717       0.018944      -0.089825       0.020648       0.069177              9.686650       8.188082       2.485319      -3.384948       9.326270      -1.576353      11.545600           0.000004
          251              O       3.420056      17.406365      11.384619      -0.683511      39.859792 0.62587798E+03  0.15663089E+05                                 9.304406                            7.800882       0.179741       2.071118                    0.997436      29.877165      80.710580       0.671258       0.364610      -1.132076       0.089964      -0.041245      -0.006588       0.099187       0.071286      -0.000869       0.047937       0.077556      -0.034924      -0.096533       0.003581       0.092952             10.532017       8.717957      -3.603094      -3.012429      12.736492       2.910156      10.141602           0.000006
          252              O       0.616359      20.627129      10.377369      -0.665852      36.827267 0.56124835E+03  0.13680449E+05                                 8.815205                            7.374485       0.142619       2.071207                    0.995597      29.199097      78.075917       0.691546       0.363362      -1.132027      -0.021736       0.067944      -0.048384       0.086197       0.048545       0.026884       0.016132       0.104610       0.094117      -0.087288       0.010491       0.076797              9.833705       6.188770      -0.494381      -0.680440      10.679229      -3.706489      12.633117           0.000005
          253              O       6.371316       3.584611      11.763601      -0.729021      44.273790 0.62730112E+03  0.15744562E+05                                 9.960759                            7.783617       0.035285       2.002915                    0.997957      30.921421      84.297807       0.673804       0.362175      -1.131314      -0.050182      -0.082217      -0.068890       0.118421      -0.039646       0.036621       0.032400       0.181029      -0.005620      -0.112330       0.004255       0.108075             11.623640       6.593644      -0.588529      -0.618774      13.502878       5.639969      14.774399           0.000005
          254              O       6.686874       6.893145      12.700108      -0.646333      44.424476 0.59292270E+03  0.14655656E+05                                10.055693                            7.632809       0.102068       2.062071                    0.995729      29.107681      78.436224       0.672507       0.368470      -1.127821      -0.003197       0.088077      -0.019612       0.090291       0.007400       0.014801      -0.015534       0.169408       0.005235      -0.088821       0.002276       0.086545             11.996024       6.662921      -1.631378       1.943992      12.560643      -5.640386      16.764507           0.000008
          255              O       7.244208       3.319892       9.769314      -0.692527      48.792197 0.67401063E+03  0.17149764E+05                                10.629114                            8.089026       0.167415       2.072488                    0.995374      29.841893      80.774353       0.661238       0.364047      -1.134709      -0.004691      -0.100345       0.023109       0.103078       0.000170       0.005701      -0.013786       0.166818       0.063437      -0.095614       0.022146       0.073468             12.690613       8.020300       2.309716      -3.838359      12.811706      -5.204261      17.239831           0.000009
          256              O       3.739019      20.121716      10.124714      -0.747646      49.190951 0.74998552E+03  0.19679934E+05                                10.759462                            8.599469      -0.006296       1.981652                    0.997519      31.854706      88.742959       0.631268       0.369761      -1.125668       0.044299       0.052562       0.085060       0.109364      -0.107633       0.048915      -0.023965       0.044231      -0.009721      -0.109883      -0.022474       0.132357             12.747963       7.270573       1.591569       1.010429      15.123189       6.227370      15.850127           0.000004
          257              O       1.601626      20.487290       8.381397      -0.708841      41.147288 0.64598809E+03  0.16286175E+05                                 9.467849                            7.891532       0.179220       2.057584                    0.998061      30.473290      82.484586       0.672020       0.361518      -1.135083      -0.082026       0.055946       0.013674       0.100226       0.052818       0.010041       0.060578       0.111169      -0.014651      -0.103791       0.012039       0.091752             10.704259       8.878872      -3.721596      -2.769806      13.321980       3.062983       9.911927           0.000006
          258              O       1.946697      17.522201       7.487000      -0.642447      34.990427 0.54201395E+03  0.13077863E+05                                 8.478901                            7.225112       0.377171       2.157433                    0.997356      28.549406      75.590675       0.702862       0.361169      -1.135395      -0.071602      -0.054795      -0.023506       0.093176      -0.042066      -0.001622      -0.035929       0.107603       0.033223      -0.086159       0.021123       0.065036              9.327385       7.503764       2.376956      -2.414830       9.994698      -1.759356      10.483693           0.000008
          259              O       4.279327      17.322075       9.322957      -0.671114      39.931834 0.60773672E+03  0.15106099E+05                                 9.333349                            7.701410       0.158118       2.070622                    0.996229      29.613205      79.871832       0.673307       0.365979      -1.130385       0.033784      -0.060717       0.049495       0.085310       0.066707       0.018984       0.017423       0.082739       0.084796      -0.092933       0.015692       0.077240             10.627384       6.346924      -0.971295      -0.089295      11.431567      -4.261668      14.103661           0.000006
          260              O       6.535906       6.748180      10.458219      -0.753362      46.492716 0.67622397E+03  0.17232018E+05                                10.231965                            8.016900       0.183215       2.046027                    0.998323      31.437310      85.348068       0.674383       0.356413      -1.139953      -0.094795       0.093517       0.037318       0.138290       0.037896       0.004033       0.048493       0.172680       0.099751      -0.124761       0.042041       0.082720             12.041982       6.560389      -1.000123      -1.169856      12.959324       5.791550      16.606234           0.000013
          261              O       6.815140       5.780541      15.694907      -0.736575      47.568970 0.71283156E+03  0.18462345E+05                                10.518851                            8.357437      -0.035945       1.975924                    0.997590      31.532883      87.173509       0.643599       0.367444      -1.127840      -0.042365       0.058181       0.093522       0.118009       0.083270      -0.045370      -0.012774       0.085904       0.045794      -0.102832      -0.005543       0.108375             12.446986       6.933372      -0.610693      -0.096870      15.161915       6.487226      15.245672           0.000007
          262              O       8.787944       3.117038      13.087511      -0.626973      36.006661 0.54715814E+03  0.13252599E+05                                 8.704697                            7.319213       0.272382       2.131357                    0.995806      28.351290      75.570661       0.688764       0.367153      -1.129085       0.065343      -0.046211      -0.015692       0.081556       0.060211       0.015359      -0.034064       0.079717       0.018945      -0.089825       0.020648       0.069177              9.686650       8.188081      -2.485318       3.384948       9.326269      -1.576352      11.545599           0.000005
          263              O       9.095556       6.039823      13.880847      -0.683511      39.859797 0.62587808E+03  0.15663092E+05                                 9.304406                            7.800882       0.179741       2.071118                    0.997436      29.877168      80.710589       0.671258       0.364610      -1.132076       0.089964       0.041245       0.006588       0.099187      -0.071286       0.000869       0.047937       0.077556      -0.034924      -0.096533       0.003581       0.092952             10.532018       8.717957       3.603094       3.012429      12.736493       2.910156      10.141602           0.000005
          264              O       6.291859       2.819059      14.888097      -0.665852      36.827263 0.56124828E+03  0.13680447E+05                                 8.815205                            7.374485       0.142618       2.071207                    0.995597      29.199094      78.075909       0.691546       0.363362      -1.132027      -0.021736      -0.067944       0.048384       0.086197      -0.048545      -0.026884       0.016133       0.104610       0.094117      -0.087288       0.010491       0.076797              9.833705       6.188770       0.494380       0.680440      10.679228      -3.706489      12.633117           0.000007
          265              O       0.695816      19.861577      13.501865      -0.729021      44.273794 0.62730119E+03  0.15744564E+05                                 9.960761                            7.783618       0.035284       2.002915                    0.997957      30.921420      84.297809       0.673804       0.362175      -1.131314      -0.050182       0.082217       0.068890       0.118421       0.039646      -0.036621       0.032400       0.181028      -0.005620      -0.112330       0.004255       0.108075             11.623642       6.593644       0.588529       0.618774      13.502879       5.639970      14.774402           0.000006
          266              O       1.011374      16.553043      12.565358      -0.646333      44.424483 0.59292281E+03  0.14655660E+05                                10.055694                            7.632810       0.102068       2.062071                    0.995729      29.107684      78.436233       0.672507       0.368470      -1.127821      -0.003197      -0.088077       0.019612       0.090291      -0.007400      -0.014801      -0.015534       0.169408       0.005235      -0.088821       0.002276       0.086545             11.996025       6.662921       1.631379      -1.943993      12.560644      -5.640386      16.764509           0.000007
          267              O       1.568708      20.126296      15.496152      -0.692527      48.792201 0.67401069E+03  0.17149766E+05                                10.629115                            8.089026       0.167415       2.072488                    0.995374      29.841894      80.774356       0.661238       0.364047      -1.134709      -0.004691       0.100345      -0.023109       0.103078      -0.000170      -0.005701      -0.013785       0.166818       0.063437      -0.095614       0.022146       0.073468             12.690613       8.020301      -2.309716       3.838359      12.811707      -5.204262      17.239832           0.000009
          268              O       9.414519       3.324472      15.140752      -0.747646      49.190946 0.74998544E+03  0.19679931E+05                                10.759461                            8.599468      -0.006295       1.981652                    0.997519      31.854706      88.742954       0.631268       0.369761      -1.125668       0.044299      -0.052562      -0.085060       0.109364       0.107633      -0.048915      -0.023965       0.044231      -0.009721      -0.109883      -0.022474       0.132357             12.747961       7.270572      -1.591569      -1.010429      15.123187       6.227369      15.850126           0.000003
          269              O       7.277126       5.391506       0.040425      -0.708842      41.147301 0.64598833E+03  0.16286183E+05                                 9.467852                            7.891534       0.179219       2.057584                    0.998061      30.473293      82.484601       0.672020       0.361518      -1.135083      -0.082026      -0.055946      -0.013674       0.100226      -0.052818      -0.010041       0.060578       0.111169      -0.014651      -0.103790       0.012039       0.091752             10.704263       8.878874       3.721597       2.769807      13.321984       3.062984       9.911929           0.000006
          270              O       7.622197       8.356595       0.934822      -0.642447      34.990433 0.54201408E+03  0.13077867E+05                                 8.478902                            7.225112       0.377171       2.157433                    0.997356      28.549409      75.590686       0.702862       0.361169      -1.135395      -0.071602       0.054795       0.023506       0.093176       0.042066       0.001622      -0.035929       0.107603       0.033223      -0.086159       0.021123       0.065036              9.327386       7.503765      -2.376956       2.414831       9.994699      -1.759356      10.483694           0.000008
          271              O       9.954827       6.124113      15.942509      -0.671114      39.931836 0.60773675E+03  0.15106100E+05                                 9.333349                            7.701411       0.158118       2.070622                    0.996229      29.613206      79.871835       0.673307       0.365979      -1.130385       0.033784       0.060717      -0.049495       0.085310      -0.066707      -0.018984       0.017423       0.082739       0.084796      -0.092933       0.015693       0.077240             10.627384       6.346924       0.971296       0.089295      11.431568      -4.261668      14.103661           0.000006
          272              O       0.860406      16.698008      14.807247      -0.753362      46.492718 0.67622401E+03  0.17232019E+05                                10.231966                            8.016901       0.183216       2.046027                    0.998323      31.437309      85.348068       0.674383       0.356413      -1.139953      -0.094795      -0.093517      -0.037318       0.138290      -0.037896      -0.004033       0.048493       0.172680       0.099751      -0.124761       0.042041       0.082720             12.041983       6.560390       1.000123       1.169857      12.959324       5.791551      16.606236           0.000010
          273              O      10.211360       6.996845       7.273085      -0.736575      47.568969 0.71283151E+03  0.18462344E+05                                10.518851                            8.357437      -0.035945       1.975924                    0.997590      31.532882      87.173504       0.643599       0.367444      -1.127840       0.042365       0.058181       0.093522       0.118009      -0.083270       0.045370      -0.012775       0.085904       0.045794      -0.102832      -0.005543       0.108375             12.446986       6.933372       0.610694       0.096870      15.161913       6.487226      15.245673           0.000007
          274              O       8.238556       4.333342       4.665689      -0.626973      36.006666 0.54715822E+03  0.13252601E+05                                 8.704698                            7.319214       0.272381       2.131357                    0.995806      28.351290      75.570666       0.688764       0.367153      -1.129085      -0.065343      -0.046211      -0.015692       0.081556      -0.060211      -0.015359      -0.034064       0.079717       0.018944      -0.089825       0.020648       0.069177              9.686652       8.188083       2.485319      -3.384948       9.326271      -1.576353      11.545601           0.000004
          275              O       7.930944       7.256127       5.459025      -0.683511      39.859795 0.62587803E+03  0.15663090E+05                                 9.304406                            7.800882       0.179741       2.071118                    0.997436      29.877166      80.710584       0.671258       0.364610      -1.132076      -0.089964       0.041245       0.006588       0.099187       0.071286      -0.000869       0.047937       0.077556      -0.034924      -0.096533       0.003581       0.092952             10.532018       8.717957      -3.603094      -3.012429      12.736493       2.910156      10.141602           0.000005
          276              O      10.734641       4.035363       6.466275      -0.665852      36.827260 0.56124823E+03  0.13680445E+05                                 8.815204                            7.374484       0.142619       2.071207                    0.995597      29.199095      78.075908       0.691546       0.363362      -1.132027       0.021736      -0.067944       0.048384       0.086197       0.048545       0.026884       0.016133       0.104609       0.094117      -0.087288       0.010490       0.076797              9.833704       6.188769      -0.494380      -0.680440      10.679226      -3.706488      12.633115           0.000007
          277              O       4.979684      21.077881       5.080043      -0.729021      44.273801 0.62730130E+03  0.15744567E+05                                 9.960762                            7.783619       0.035284       2.002915                    0.997957      30.921422      84.297817       0.673804       0.362175      -1.131314       0.050182       0.082217       0.068890       0.118421      -0.039646       0.036621       0.032400       0.181028      -0.005620      -0.112330       0.004255       0.108075             11.623643       6.593645      -0.588529      -0.618774      13.502882       5.639971      14.774403           0.000005
          278              O       4.664126      17.769347       4.143536      -0.646333      44.424488 0.59292293E+03  0.14655664E+05                                10.055694                            7.632811       0.102068       2.062071                    0.995729      29.107687      78.436244       0.672507       0.368470      -1.127821       0.003197      -0.088077       0.019612       0.090291       0.007400       0.014801      -0.015534       0.169408       0.005235      -0.088821       0.002276       0.086545             11.996025       6.662922      -1.631379       1.943993      12.560645      -5.640386      16.764510           0.000008
          279              O       4.106792      21.342600       7.074330      -0.692527      48.792199 0.67401064E+03  0.17149764E+05                                10.629115                            8.089026       0.167415       2.072488                    0.995374      29.841893      80.774353       0.661238       0.364047      -1.134709       0.004691       0.100345      -0.023109       0.103078       0.000170       0.005701      -0.013785       0.166819       0.063438      -0.095614       0.022146       0.073468             12.690613       8.020301       2.309717      -3.838359      12.811707      -5.204262      17.239831           0.000009
          280              O       7.611981       4.540776       6.718930      -0.747646      49.190945 0.74998540E+03  0.19679930E+05                                10.759461                            8.599468      -0.006295       1.981652                    0.997519      31.854705      88.742952       0.631268       0.369761      -1.125668      -0.044299      -0.052562      -0.085060       0.109364      -0.107633       0.048914      -0.023965       0.044231      -0.009721      -0.109883      -0.022474       0.132357             12.747962       7.270572       1.591569       1.010429      15.123187       6.227369      15.850126           0.000004
          281              O       9.749374       4.175202       8.462247      -0.708842      41.147288 0.64598810E+03  0.16286175E+05                                 9.467849                            7.891532       0.179220       2.057584                    0.998061      30.473291      82.484587       0.672020       0.361518      -1.135083       0.082026      -0.055946      -0.013674       0.100226       0.052818       0.010041       0.060578       0.111170      -0.014651      -0.103791       0.012039       0.091752             10.704259       8.878872      -3.721596      -2.769806      13.321980       3.062983       9.911926           0.000005
          282              O       9.404304       7.140291       9.356644      -0.642447      34.990415 0.54201367E+03  0.13077855E+05                                 8.478899                            7.225110       0.377171       2.157433                    0.997356      28.549403      75.590667       0.702862       0.361169      -1.135395       0.071602       0.054795       0.023506       0.093176      -0.042066      -0.001622      -0.035929       0.107604       0.033223      -0.086159       0.021123       0.065036              9.327383       7.503759       2.376954      -2.414828       9.994696      -1.759357      10.483694           0.000008
          283              O       7.071673       7.340417       7.520687      -0.671114      39.931825 0.60773656E+03  0.15106093E+05                                 9.333346                            7.701409       0.158118       2.070622                    0.996229      29.613204      79.871822       0.673307       0.365979      -1.130385      -0.033784       0.060717      -0.049495       0.085310       0.066707       0.018984       0.017423       0.082739       0.084796      -0.092933       0.015692       0.077240             10.627381       6.346922      -0.971295      -0.089295      11.431565      -4.261667      14.103657           0.000006
          284              O       4.815094      17.914312       6.385425      -0.753362      46.492722 0.67622402E+03  0.17232020E+05                                10.231967                            8.016901       0.183216       2.046027                    0.998323      31.437309      85.348069       0.674383       0.356413      -1.139953       0.094795      -0.093517      -0.037318       0.138290       0.037896       0.004033       0.048493       0.172680       0.099751      -0.124761       0.042040       0.082720             12.041985       6.560391      -1.000123      -1.169858      12.959325       5.791551      16.606238           0.000011
          285              O       4.535860      18.881951       1.148737      -0.736575      47.568982 0.71283171E+03  0.18462351E+05                                10.518853                            8.357439      -0.035945       1.975924                    0.997590      31.532884      87.173517       0.643599       0.367444      -1.127840       0.042365      -0.058181      -0.093522       0.118009       0.083270      -0.045370      -0.012775       0.085904       0.045794      -0.102832      -0.005543       0.108375             12.446989       6.933373      -0.610694      -0.096871      15.161917       6.487229      15.245677           0.000007
          286              O       2.563056      21.545454       3.756133      -0.626973      36.006666 0.54715820E+03  0.13252601E+05                                 8.704698                            7.319214       0.272382       2.131357                    0.995806      28.351291      75.570666       0.688764       0.367153      -1.129085      -0.065343       0.046211       0.015692       0.081556       0.060211       0.015359      -0.034064       0.079717       0.018945      -0.089825       0.020648       0.069177              9.686651       8.188082      -2.485319       3.384948       9.326270      -1.576352      11.545600           0.000004
          287              O       2.255444      18.622669       2.962797      -0.683511      39.859798 0.62587809E+03  0.15663092E+05                                 9.304407                            7.800882       0.179741       2.071118                    0.997436      29.877167      80.710588       0.671258       0.364610      -1.132076      -0.089964      -0.041245      -0.006588       0.099187      -0.071286       0.000869       0.047937       0.077556      -0.034924      -0.096533       0.003581       0.092952             10.532018       8.717958       3.603094       3.012429      12.736494       2.910156      10.141603           0.000005
          288              O       5.059141      21.843433       1.955547      -0.665853      36.827266 0.56124835E+03  0.13680449E+05                                 8.815205                            7.374485       0.142619       2.071207                    0.995597      29.199096      78.075915       0.691546       0.363362      -1.132027       0.021736       0.067944      -0.048384       0.086197      -0.048545      -0.026884       0.016132       0.104610       0.094117      -0.087288       0.010491       0.076797              9.833705       6.188770       0.494380       0.680440      10.679228      -3.706488      12.633117           0.000006
          289              O      10.655184       4.800915       3.341779      -0.729021      44.273798 0.62730126E+03  0.15744566E+05                                 9.960761                            7.783618       0.035284       2.002915                    0.997957      30.921423      84.297817       0.673804       0.362175      -1.131314       0.050182      -0.082217      -0.068890       0.118421       0.039646      -0.036621       0.032400       0.181029      -0.005620      -0.112330       0.004255       0.108075             11.623642       6.593644       0.588529       0.618774      13.502880       5.639970      14.774402           0.000005
          290              O      10.339626       8.109449       4.278286      -0.646333      44.424475 0.59292273E+03  0.14655657E+05                                10.055692                            7.632809       0.102068       2.062071                    0.995729      29.107683      78.436228       0.672507       0.368470      -1.127821       0.003197       0.088077      -0.019612       0.090291      -0.007400      -0.014801      -0.015534       0.169408       0.005235      -0.088821       0.002276       0.086545             11.996023       6.662921       1.631378      -1.943993      12.560642      -5.640384      16.764505           0.000008
          291              O       9.782292       4.536196       1.347492      -0.692527      48.792206 0.67401076E+03  0.17149768E+05                                10.629116                            8.089027       0.167415       2.072488                    0.995374      29.841895      80.774362       0.661238       0.364047      -1.134709       0.004691      -0.100345       0.023109       0.103078      -0.000170      -0.005701      -0.013785       0.166818       0.063437      -0.095614       0.022146       0.073468             12.690615       8.020302      -2.309717       3.838360      12.811709      -5.204263      17.239833           0.000009
          292              O       1.936481      21.338020       1.702892      -0.747646      49.190960 0.74998568E+03  0.19679939E+05                                10.759464                            8.599470      -0.006296       1.981652                    0.997519      31.854708      88.742971       0.631268       0.369762      -1.125668      -0.044299       0.052562       0.085060       0.109364       0.107633      -0.048915      -0.023965       0.044231      -0.009721      -0.109883      -0.022474       0.132357             12.747965       7.270574      -1.591570      -1.010430      15.123192       6.227371      15.850130           0.000003
          293              O       4.073874      19.270986      16.803219      -0.708842      41.147292 0.64598818E+03  0.16286178E+05                                 9.467850                            7.891533       0.179220       2.057584                    0.998061      30.473291      82.484591       0.672020       0.361518      -1.135083       0.082026       0.055946       0.013674       0.100226      -0.052818      -0.010041       0.060578       0.111169      -0.014650      -0.103790       0.012039       0.091752             10.704260       8.878873       3.721596       2.769806      13.321981       3.062983       9.911927           0.000006
          294              O       3.728804      16.305897      15.908822      -0.642447      34.990432 0.54201399E+03  0.13077865E+05                                 8.478902                            7.225112       0.377171       2.157433                    0.997356      28.549410      75.590693       0.702862       0.361169      -1.135395       0.071602      -0.054795      -0.023506       0.093176       0.042066       0.001622      -0.035929       0.107604       0.033223      -0.086159       0.021123       0.065036              9.327386       7.503761      -2.376955       2.414829       9.994699      -1.759357      10.483697           0.000008
          295              O       1.396173      18.538379       0.901135      -0.671114      39.931832 0.60773671E+03  0.15106098E+05                                 9.333349                            7.701410       0.158118       2.070622                    0.996229      29.613204      79.871830       0.673307       0.365979      -1.130385      -0.033784      -0.060717       0.049495       0.085310      -0.066707      -0.018984       0.017423       0.082739       0.084796      -0.092933       0.015693       0.077240             10.627384       6.346924       0.971295       0.089295      11.431567      -4.261668      14.103660           0.000006
          296              O      10.490594       7.964484       2.036397      -0.753362      46.492725 0.67622408E+03  0.17232022E+05                                10.231967                            8.016902       0.183216       2.046027                    0.998323      31.437310      85.348073       0.674383       0.356413      -1.139953       0.094795       0.093517       0.037318       0.138290      -0.037896      -0.004033       0.048493       0.172680       0.099751      -0.124761       0.042041       0.082720             12.041985       6.560391       1.000123       1.169858      12.959326       5.791551      16.606238           0.000010

******************************************************
Auxiliary information for the entire system
The total spin magnetic moment of the unit cell is   0.000000
The total net atomic charge of the unit cell is   0.000001
Accuracy of reproducing the electrostatic potential in the unit cell:
  The inner radius (bohr) =    5.0000
  The outer radius (bohr) =   12.0000
  Valid grid points have density less than (e/(bohr^3)) =    0.0001
  The number of valid grid points were=       290172
  The rms potential error without charges in kcal/mol is=      6.43451
  The rms potential error with partial charges in kcal/mol is=      1.70274
  The RRMSE value at monopole order=      0.26463
  The rms potential error with partial charges and cloud penetration in kcal/mol is=      1.71739
  The RRMSE value at monopole order with cloud penetration is=      0.26690
  The rms potential error with partial charges and atomic dipoles in kcal/mol is=      0.79380
  The RRMSE value at dipole order=      0.12337
  The rms potential error with partial charges, atomic dipoles and cloud penetration in kcal/mol is=      0.80446
  The RRMSE value at dipole order with cloud penetration=      0.12502

******************************************************
The electron densities and ab initio electrostatic potential were computed in VASP using the PBE functional and
projector augmented wave method. See the main text of the journal article for a description of computational details.
The atomic charges, dipoles, and quadrupoles were computed with the DDEC6 method as described in
(a) T. A. Manz and N. Gabaldon Limas, RSC Adv. 6 (2016) 47771-47801 DOI: 10.1039/c6ra04656h
(b) N. Gabaldon Limas and T. A. Manz, RSC Adv. 8 (2018) 2678-2707 DOI: 10.1039/c7ra11829e.
For each atom in the material, the electron cloud parameters were fit to the spherically averaged atom-in-material
electron density using radial positions for which this density was between 10^-4 and 10^-2 electrons per cubic bohr.
The polarizabilities, dispersion coefficients, and quantum Drude oscillator (QDO) parameters were fit using the MCLF method.
The magnetic structure of the system was optimized in VASP from the default ferromagnetic initial guess using spin polarization.
The atomic spin moments (ASMs) were computed on this optimized magnetic structure using the DDEC6 partition as inputs
to the method of T. A. Manz and D. S. Sholl, J. Chem. Theory Comput. 7 (2011) 4146-4164 DOI: 10.1021/ct200539n.
The RMSE and RRMSE were computed using a uniform grid with Ewald summation.
