# Supplementary material for: A collection of forcefield precursors for metal–organic frameworks
Source: RSC Adv. 2019 Nov 13;9(63):36492–507. doi: 10.1039/c9ra07327b (PMC9075174; doi:10.1039/c9ra07327b)
Supplement: RA-009-C9RA07327B-s5225 [file RA-009-C9RA07327B-s5225.xyz]

  296
jmolscript: load "" {1 1 1} spacegroup "x,y,z" unitcell [{     15.187500     0.000000     0.000000 }, {      0.000000    25.648700     0.000000 }, {      0.000000    -2.344698    16.875693 }]
Gd    10.187167    18.505430     5.315506     2.067422
Gd     3.102654     5.335810     7.817159     2.072386
Gd     2.593417     5.970921     3.122341     2.067422
Gd    10.696404    19.140541     0.620688     2.072386
Gd     5.000332     4.798572    11.560187     2.067422
Gd    12.084846    17.968192     9.058534     2.072386
Gd    12.594083    17.333081    13.753352     2.067422
Gd     4.491096     4.163461    16.255005     2.072386
H      7.611975    14.896450     6.463390     0.107571
H     10.020713    14.385926     9.639396     0.124416
H      9.164138    12.250554     9.944846     0.120402
H      8.573344    21.322039     6.606834     0.093892
H      9.703294    21.939572    10.413990     0.120622
H      8.603719    23.981911    10.408927     0.118301
H     13.901119    15.335741     7.676753     0.096075
H     12.796988    14.729874     3.859471     0.120693
H     14.125894    12.827735     3.778468     0.121160
H      2.206744     9.906671     7.597437     0.108155
H      0.601425     8.954581     4.038353     0.113852
H     14.801737    11.050635     3.923599     0.119356
H      0.508781     1.908801     3.540520     0.101613
H      2.159663     1.672815     7.195795     0.118331
H      1.328906    -0.481158     7.432055     0.123539
H     14.833631    21.366310     7.857323     0.108994
H     12.690675    21.879307     4.497372     0.123243
H     13.788731    23.883474     4.102481     0.121408
H      0.018225     9.579901     1.974456     0.107571
H      2.426963     7.745727    15.674144     0.124416
H      1.570388     9.881099    15.368694     0.120402
H      0.979594     3.154312     1.831013     0.093892
H      2.109544     0.192081    14.899549     0.120622
H      1.009969    -1.850258    14.904612     0.118301
H      6.307369     9.140610     0.761094     0.096075
H      5.203238     9.746477     4.578376     0.120693
H      6.532144    11.648616     4.659379     0.121160
H      9.800494    14.569680     0.840410     0.108155
H      8.195175    15.521770     4.399493     0.113852
H      7.207987    13.425716     4.514248     0.119356
H      8.102531    22.567550     4.897326     0.101613
H      9.753412    22.803536     1.242051     0.118331
H      8.922656    24.957509     1.005791     0.123539
H      7.239881     3.110041     0.580524     0.108994
H      5.096925     2.597044     3.940474     0.123243
H      6.194981     0.592877     4.335366     0.121408
H      7.575525     8.407552    10.412303     0.107571
H      5.166787     8.918076     7.236297     0.124416
H      6.023363    11.053448     6.930847     0.120402
H      6.614156     1.981963    10.268859     0.093892
H      5.484206     1.364430     6.461703     0.120622
H      6.583781    -0.677909     6.466766     0.118301
H      1.286381     7.968261     9.198940     0.096075
H      2.390513     8.574128    13.016222     0.120693
H      1.061606    10.476267    13.097225     0.121160
H     12.980756    13.397331     9.278256     0.108155
H     14.586075    14.349421    12.837340     0.113852
H      0.385763    12.253367    12.952094     0.119356
H     14.678719    21.395201    13.335173     0.101613
H     13.027838    21.631187     9.679898     0.118331
H     13.858594    23.785160     9.443638     0.123539
H      0.353869     1.937692     9.018370     0.108994
H      2.496825     1.424695    12.378321     0.123243
H      1.398769    -0.579472    12.773212     0.121408
H     -0.018225    13.724101    14.901237     0.107571
H     12.760537    15.558275     1.201549     0.124416
H     13.617112    13.422903     1.506999     0.120402
H     14.207906    20.149690    15.044680     0.093892
H     13.077956    23.111921     1.976144     0.120622
H     14.177531    25.154260     1.971081     0.118301
H      8.880131    14.163392    16.114599     0.096075
H      9.984262    13.557525    12.297317     0.120693
H      8.655356    11.655386    12.216314     0.121160
H      5.387006     8.734322    16.035283     0.108155
H      6.992325     7.782232    12.476200     0.113852
H      7.979512     9.878286    12.361445     0.119356
H      7.084969     0.736452    11.978367     0.101613
H      5.434087     0.500466    15.633642     0.118331
H      6.264844    -1.653507    15.869902     0.123539
H      7.947619    20.193961    16.295169     0.108994
H     10.090575    20.706958    12.935219     0.123243
H      8.992519    22.711125    12.540327     0.121408
C      7.874719    12.295123     8.387219     0.180775
C      7.923319    14.365917     7.162044     0.052424
C      8.901394    14.851881     8.021017    -0.066240
C      9.366131    14.060631     9.063935    -0.058770
C      8.852794    12.780853     9.247880    -0.151785
C      9.530156    16.193494     7.779694     0.683267
C      7.930912    23.877287     8.503662     0.186405
C      8.579419    21.854945     7.367928     0.039684
C      9.247669    21.426898     8.510412    -0.071956
C      9.256781    22.225327     9.649521    -0.062036
C      8.597644    23.449239     9.646146    -0.140915
C     10.031344    20.150765     8.501974     0.674528
C     14.809331    12.943323     5.678671     0.192719
C     13.946681    14.833861     6.895408     0.048852
C     13.217681    15.222718     5.776550    -0.078513
C     13.284506    14.469312     4.608752    -0.048200
C     14.080331    13.332180     4.559812    -0.170338
C     12.385406    16.417464     5.798488     0.668457
C      0.318937    11.736193     5.690484     0.182345
C      1.685812    10.137144     6.861657     0.066229
C      1.502044     9.223913     5.828864    -0.077568
C      0.724444     9.566587     4.728569    -0.062162
C      0.133650    10.822728     4.659379    -0.162721
C      2.004750     7.818321     5.884554     0.678708
C      0.420694    -0.576767     5.628044     0.183363
C      0.672806     1.428569     4.320177     0.044186
C      1.416994     2.004410     5.344532    -0.084371
C      1.663031     1.288379     6.510642    -0.054409
C      1.164881    -0.000927     6.652398    -0.146959
C      1.887806     3.402876     5.155524     0.720701
C     14.968800    23.827416     5.742798     0.182728
C     14.624044    21.871004     7.104667     0.050810
C     13.653562    21.424934     6.217005    -0.080274
C     13.340700    22.178940     5.091397    -0.059812
C     13.998319    23.378781     4.855137    -0.155175
C     12.862294    20.151400     6.466766     0.689486
C      0.280969    12.181228     0.050627     0.180775
C      0.329569    10.110434     1.275802     0.052424
C      1.307644     9.624470     0.416830    -0.066240
C      1.772381     8.071022    16.249605    -0.058770
C      1.259044     9.350800    16.065660    -0.151785
C      1.936406     8.282857     0.658152     0.683267
C      0.337163    -1.745634    16.809878     0.186405
C      0.985669     2.621406     1.069919     0.039684
C      1.653919     0.704755    16.803128    -0.071956
C      1.663031    -0.093674    15.664018    -0.062036
C      1.003894    -1.317586    15.667393    -0.140915
C      2.437594     1.980888    16.811565     0.674528
C      7.215581    11.533028     2.759176     0.192719
C      6.352931     9.642490     1.542438     0.048852
C      5.623931     9.253633     2.661297    -0.078513
C      5.690756    10.007039     3.829095    -0.048200
C      6.486581    11.144171     3.878034    -0.170338
C      4.791656     8.058887     2.639358     0.668457
C      7.912688    12.740158     2.747363     0.182345
C      9.279562    14.339207     1.576190     0.066229
C      9.095794    15.252438     2.608982    -0.077568
C      8.318194    14.909764     3.709277    -0.062162
C      7.727400    13.653623     3.778468    -0.162721
C      9.598500    16.658030     2.553292     0.678708
C      8.014444    25.053118     2.809803     0.183363
C      8.266556    23.047782     4.117669     0.044186
C      9.010744    22.471941     3.093315    -0.084371
C      9.256781    23.187972     1.927204    -0.054409
C      8.758631    24.477278     1.785448    -0.146959
C      9.481556    21.073475     3.282322     0.720701
C      7.375050     0.648935     2.695048     0.182728
C      7.030294     2.605347     1.333180     0.050810
C      6.059812     3.051417     2.220841    -0.080274
C      5.746950     2.297411     3.346450    -0.059812
C      6.404569     1.097570     3.582710    -0.155175
C      5.268544     4.324951     1.971081     0.689486
C      7.312781    11.008879     8.488474     0.180775
C      7.264181     8.938085     9.713649     0.052424
C      6.286106     8.452121     8.854676    -0.066240
C      5.821369     9.243371     7.811758    -0.058770
C      6.334706    10.523149     7.627813    -0.151785
C      5.657344     7.110508     9.095999     0.683267
C      7.256588    -0.573285     8.372031     0.186407
C      6.608081     1.449057     9.507765     0.039684
C      5.939831     1.877104     8.365281    -0.071956
C      5.930719     1.078675     7.226172    -0.062036
C      6.589856    -0.145237     7.229547    -0.140915
C      5.156156     3.153237     8.373719     0.674528
C      0.378169    10.360679    11.197022     0.192719
C      1.240819     8.470141     9.980285     0.048852
C      1.969819     8.081284    11.099143    -0.078513
C      1.902994     8.834690    12.266941    -0.048200
C      1.107169     9.971822    12.315881    -0.170338
C      2.802094     6.886538    11.077205     0.668457
C     14.868562    11.567809    11.185209     0.182345
C     13.501687    13.166858    10.014036     0.066229
C     13.685456    14.080089    11.046829    -0.077568
C     14.463056    13.737415    12.147124    -0.062162
C     15.053850    12.481274    12.216314    -0.162721
C     13.182750    15.485681    10.991139     0.678708
C     14.766806    23.880769    11.247649     0.183363
C     14.514694    21.875433    12.555516     0.044186
C     13.770506    21.299592    11.531161    -0.084371
C     13.524469    22.015623    10.365051    -0.054409
C     14.022619    23.304929    10.223295    -0.146959
C     13.299694    19.901126    11.720169     0.720701
C      0.218700    -0.523414    11.132895     0.182728
C      0.563456     1.432998     9.771026     0.050810
C      1.533937     1.879068    10.658688    -0.080274
C      1.846800     1.125062    11.784296    -0.059812
C      1.189181    -0.074779    12.020556    -0.155175
C      2.325206     3.152602    10.408927     0.689486
C     14.906531    11.122774    16.825066     0.180775
C     14.857931    13.193568    15.599891     0.052424
C     13.879856    13.679532    16.458863    -0.066240
C     13.415119    15.232980     0.626088    -0.058770
C     13.928456    13.953202     0.810033    -0.151785
C     13.251094    15.021145    16.217541     0.683267
C     14.850338    25.049636     0.065815     0.186407
C     14.201831    20.682596    15.805774     0.039684
C     13.533581    22.599247     0.072565    -0.071956
C     13.524469    23.397676     1.211675    -0.062036
C     14.183606    24.621588     1.208300    -0.140915
C     12.749906    21.323114     0.064128     0.674528
C      7.971919    11.770974    14.116517     0.192719
C      8.834569    13.661512    15.333255     0.048852
C      9.563569    14.050369    14.214396    -0.078513
C      9.496744    13.296963    13.046598    -0.048200
C      8.700919    12.159831    12.997659    -0.170338
C     10.395844    15.245115    14.236335     0.668457
C      7.274813    10.563844    14.128330     0.182345
C      5.907938     8.964795    15.299503     0.066229
C      6.091706     8.051564    14.266711    -0.077568
C      6.869306     8.394238    13.166416    -0.062162
C      7.460100     9.650379    13.097225    -0.162721
C      5.589000     6.645972    14.322401     0.678708
C      7.173056    -1.749116    14.065890     0.183363
C      6.920944     0.256220    12.758024     0.044186
C      6.176756     0.832061    13.782378    -0.084371
C      5.930719     0.116030    14.948489    -0.054409
C      6.428869    -1.173276    15.090245    -0.146959
C      5.705944     2.230527    13.593371     0.720701
C      7.812450    22.655067    14.180645     0.182728
C      8.157206    20.698655    15.542513     0.050810
C      9.127687    20.252585    14.654852    -0.080274
C      9.440550    21.006591    13.529243    -0.059812
C      8.782931    22.206432    13.292983    -0.155175
C      9.918956    18.979051    14.904612     0.689486
N      7.409981    13.088937     7.344302    -0.317030
N      7.921800    23.078623     7.366240    -0.290991
N     14.740988    13.694164     6.846469    -0.277467
N      1.095019    11.393284     6.792466    -0.276743
N      0.174656     0.139263     4.461933    -0.298405
N      0.094163    23.073410     6.868407    -0.306502
N     15.003731    11.387414     1.093545    -0.317030
N      0.328050     1.397728     1.071607    -0.290991
N      7.147237    10.782187     1.591378    -0.277467
N      8.688769    13.083067     1.645380    -0.276743
N      7.768406    24.337088     3.975913    -0.298405
N      7.687913     1.402941     1.569439    -0.306502
N      7.777519    10.215065     9.531391    -0.317030
N      7.265700     0.225379     9.509453    -0.290991
N      0.446512     9.609838    10.029224    -0.277467
N     14.092481    11.910718    10.083227    -0.276743
N     15.012844    23.164739    12.413760    -0.298405
N     15.093338     0.230592    10.007286    -0.306502
N      0.183769    11.916588    15.782148    -0.317030
N     14.859450    21.906274    15.804086    -0.290991
N      8.040263    12.521815    15.284315    -0.277467
N      6.498731    10.220935    15.230313    -0.276743
N      7.419094    -1.033086    12.899780    -0.298405
N      7.499587    21.901061    15.306254    -0.306502
O     10.026787    19.531350     7.440493    -0.736943
O     11.777906    16.761254     4.764008    -0.629488
O     12.187969    19.729366     5.553791    -0.647178
O      9.317531    16.653975     6.606834    -0.706629
O      1.743525     7.036033     4.980017    -0.704276
O      2.098912     3.856764     4.067042    -0.665477
O      2.676037     7.532585     6.925784    -0.689535
O     12.242644    17.030562     6.886970    -0.752168
O     10.064756    16.766386     8.696045    -0.636358
O     10.585688    19.758008     9.538142    -0.626083
O     12.927600    19.734052     7.643001    -0.692248
O      2.091319     4.053787     6.193379    -0.741375
O      2.433038     4.945001     0.997353    -0.736943
O      4.184156     7.715097     3.673838    -0.629488
O      4.594219     4.746985     2.884056    -0.647178
O      1.723781     7.822376     1.831013    -0.706629
O      9.337275    17.440318     3.457829    -0.704276
O      9.692663    20.619587     4.370804    -0.665477
O     10.269787    16.943766     1.512062    -0.689535
O      4.648894     7.445789     1.550876    -0.752168
O      2.471006     5.365267    16.617495    -0.636358
O      2.991937     2.373645    15.775398    -0.626083
O      5.333850     4.742299     0.794845    -0.692248
O      9.685069    20.422564     2.244467    -0.741375
O      5.160712     3.772652     9.435200    -0.736943
O      3.409594     6.542748    12.111685    -0.629488
O      2.999531     3.574636    11.321902    -0.647178
O      5.869969     6.650027    10.268859    -0.706628
O     13.443975    16.267969    11.895676    -0.704276
O     13.088587    19.447238    12.808651    -0.665477
O     12.511463    15.771417     9.949909    -0.689535
O      2.944856     6.273440     9.988723    -0.752168
O      5.122744     6.537616     8.179648    -0.636358
O      4.601813     3.545994     7.337551    -0.626083
O      2.259900     3.569950     9.232692    -0.692248
O     13.096181    19.250215    10.682314    -0.741375
O     12.754462    18.359001    15.878340    -0.736943
O     11.003344    15.588905    13.201855    -0.629488
O     10.593281    18.557017    13.991637    -0.647178
O     13.463719    15.481626    15.044680    -0.706629
O      5.850225     5.863684    13.417864    -0.704276
O      5.494838     2.684415    12.504889    -0.665477
O      4.917712     6.360236    15.363631    -0.689535
O     10.538606    15.858213    15.324817    -0.752168
O     12.716494    17.938735     0.258198    -0.636358
O     12.195562    20.930357     1.100295    -0.626083
O      9.853650    18.561703    16.080848    -0.692248
O      5.502431     2.881438    14.631226    -0.741375

The following XYZ coordinates are in angstroms. Other properties are in atomic units.
The sperically averaged electron density of each atom fit to a function of the form exp(a - br)
eigen_1, eigen_2 and eigen_3 are the three eigenvalues of traceless quadrupole moment tensor
  atom number  atomic symbol              X              Y              Z     net charge C6 coefficient C8 coefficient C10 coefficient fluctuating dipole atomic polarizability isotropic forcefield polarizability              a              b squared Pearson coefficient          <r^3>          <r^4>         wp_QDO          m_QDO          q_QDO       dipole_x       dipole_y       dipole_z         dipole            Qxy            Qxz            Qyz     Q(x^2-y^2)  Q(3z^2 - R^2)        eigen_1        eigen_2        eigen_3 static polarizability      alpha(xx)      alpha(xy)      alpha(xz)      alpha(yy)      alpha(yz)      alpha(zz) atomic spin moment
            1             Gd      10.187167      18.505430       5.315506       2.067422     162.607444 0.33316430E+04  0.11633428E+06                                20.100557                           15.870774       1.650311       2.254286                    0.998330      78.076851     188.788030       0.618711       0.283510      -1.312416      -0.022333       0.008688      -0.004303       0.024347       0.008441      -0.053679       0.026175       0.191795      -0.152918      -0.095932      -0.040807       0.136739             26.120616      16.200965       0.188240       2.880520      35.495006       0.983075      26.665877           0.000001
            2             Gd       3.102654       5.335810       7.817159       2.072386     166.933088 0.33986354E+04  0.11925348E+06                                20.461975                           16.043412       1.594672       2.235648                    0.998722      78.193767     189.469034       0.614638       0.284001      -1.311982      -0.015270      -0.011468       0.000332       0.019100       0.030012      -0.083181       0.031110       0.211979      -0.111459      -0.121406      -0.039307       0.160713             26.639491      16.463566       0.239218       2.908339      36.181989       1.301322      27.272919           0.000001
            3             Gd       2.593417       5.970921       3.122341       2.067422     162.607457 0.33316432E+04  0.11633429E+06                                20.100559                           15.870775       1.650310       2.254286                    0.998330      78.076852     188.788036       0.618711       0.283510      -1.312416      -0.022333      -0.008688       0.004303       0.024347      -0.008441       0.053679       0.026175       0.191795      -0.152918      -0.095932      -0.040807       0.136739             26.120618      16.200967      -0.188243      -2.880527      35.495013       0.983074      26.665874           0.000001
            4             Gd      10.696404      19.140541       0.620688       2.072386     166.933116 0.33986349E+04  0.11925346E+06                                20.461977                           16.043410       1.594672       2.235648                    0.998722      78.193766     189.469029       0.614638       0.284001      -1.311982      -0.015270       0.011468      -0.000332       0.019100      -0.030012       0.083181       0.031110       0.211979      -0.111459      -0.121406      -0.039307       0.160713             26.639498      16.463567      -0.239216      -2.908343      36.182007       1.301328      27.272920           0.000001
            5             Gd       5.000332       4.798572      11.560187       2.067422     162.607428 0.33316429E+04  0.11633428E+06                                20.100556                           15.870774       1.650311       2.254286                    0.998330      78.076851     188.788030       0.618711       0.283510      -1.312416       0.022333      -0.008688       0.004303       0.024347       0.008441      -0.053679       0.026175       0.191795      -0.152918      -0.095932      -0.040807       0.136739             26.120613      16.200969       0.188239       2.880524      35.495002       0.983078      26.665869           0.000001
            6             Gd      12.084846      17.968192       9.058534       2.072386     166.933091 0.33986353E+04  0.11925347E+06                                20.461976                           16.043411       1.594672       2.235648                    0.998722      78.193766     189.469032       0.614638       0.284001      -1.311982       0.015270       0.011468      -0.000332       0.019100       0.030012      -0.083181       0.031110       0.211979      -0.111459      -0.121406      -0.039307       0.160713             26.639492      16.463565       0.239215       2.908337      36.181994       1.301323      27.272919           0.000001
            7             Gd      12.594083      17.333081      13.753352       2.067422     162.607460 0.33316433E+04  0.11633429E+06                                20.100559                           15.870775       1.650310       2.254286                    0.998330      78.076852     188.788038       0.618711       0.283510      -1.312416       0.022333       0.008688      -0.004303       0.024347      -0.008441       0.053679       0.026175       0.191795      -0.152918      -0.095932      -0.040807       0.136739             26.120618      16.200966      -0.188243      -2.880526      35.495015       0.983071      26.665874           0.000001
            8             Gd       4.491096       4.163461      16.255005       2.072386     166.933134 0.33986354E+04  0.11925348E+06                                20.461979                           16.043411       1.594672       2.235647                    0.998722      78.193768     189.469039       0.614638       0.284001      -1.311982       0.015270      -0.011468       0.000332       0.019100      -0.030012       0.083181       0.031110       0.211979      -0.111459      -0.121406      -0.039307       0.160713             26.639501      16.463568      -0.239220      -2.908343      36.182010       1.301327      27.272925           0.000001
            9              H       7.611975      14.896450       6.463390       0.107571       1.295635 0.93042656E+01  0.94112177E+02                                 1.915261                            1.747710      -1.077749       2.376180                    0.996395       3.482572       9.644752       0.491875       1.231084      -0.721495      -0.016961       0.027267      -0.035102       0.047574      -0.004757       0.014268      -0.007090      -0.000752       0.007710      -0.014068      -0.004503       0.018572              1.994531       1.611693      -0.050797       0.263427       1.926077      -0.473625       2.445824          -0.000000
           10              H      10.020713      14.385926       9.639396       0.124416       0.968351 0.66881563E+01  0.63207229E+02                                 1.657900                            1.541732      -0.979024       2.426789                    0.997989       3.432515       9.637467       0.486299       1.332731      -0.697074       0.028978       0.013171       0.025462       0.040761       0.002875       0.011052      -0.001721       0.000306       0.010971      -0.011535      -0.000838       0.012373              1.734473       1.871503       0.317304       0.429692       1.564228       0.134295       1.767689           0.000000
           11              H       9.164138      12.250554       9.944846       0.120402       1.218291 0.89101013E+01  0.89657137E+02                                 1.861509                            1.726931      -1.241249       2.290723                    0.995634       3.609716      10.155425       0.484959       1.255158      -0.713990       0.017833      -0.015313       0.027395       0.036097      -0.003121       0.014002      -0.002765       0.018991       0.026908      -0.014500      -0.007111       0.021611              1.923915       1.610878       0.019711       0.255480       1.862539      -0.430829       2.298328           0.000000
           12              H       8.573344      21.322039       6.606834       0.093892       1.386846 0.98993528E+01  0.10212106E+03                                 2.011377                            1.803489      -1.356253       2.220107                    0.993929       3.812699      10.809857       0.481888       1.232116      -0.718338      -0.001655      -0.022195      -0.032880       0.039705       0.002629       0.010394       0.002573      -0.000541       0.012126      -0.010035      -0.002623       0.012658              2.150505       1.578327      -0.196682      -0.046069       2.123593       0.520492       2.749595          -0.000000
           13              H       9.703294      21.939572      10.413990       0.120622       0.976425 0.67469782E+01  0.63667950E+02                                 1.643803                            1.530492      -0.946882       2.440669                    0.998156       3.394000       9.408344       0.498552       1.301920      -0.703749       0.018583      -0.010889       0.034395       0.040582      -0.002787       0.010545       0.000781      -0.004578       0.030554      -0.013113      -0.002025       0.015138              1.715120       1.547382      -0.231107       0.300935       1.482960      -0.196881       2.115019           0.000000
           14              H       8.603719      23.981911      10.408927       0.118301       1.430848 0.10727092E+02  0.11316837E+03                                 2.063349                            1.886030      -1.643765       2.089482                    0.992695       3.940160      11.383782       0.466892       1.243502      -0.715013       0.006554       0.017058       0.027012       0.032613       0.004809       0.015070       0.002802       0.006569       0.000198      -0.013632      -0.004563       0.018195              2.158053       1.670064      -0.256266      -0.066031       2.092896       0.492642       2.711200          -0.000000
           15              H      13.901119      15.335741       7.676753       0.096075       1.413150 0.10334860E+02  0.10788136E+03                                 2.052918                            1.857106      -1.357438       2.227515                    0.993538       3.804820      10.888979       0.468883       1.251411      -0.714797       0.001478       0.019583       0.036256       0.041233       0.003089       0.011003       0.003256       0.001278       0.021593      -0.010140      -0.005096       0.015236              2.178240       1.635746      -0.219270      -0.153643       2.127719       0.572496       2.771254          -0.000000
           16              H      12.796988      14.729874       3.859471       0.120693       0.976918 0.67909142E+01  0.64115316E+02                                 1.638384                            1.531222      -0.853339       2.483203                    0.999159       3.370387       9.311405       0.501064       1.294730      -0.705508      -0.021325       0.010445      -0.033528       0.041085      -0.003624       0.009499       0.002316      -0.002272       0.035572      -0.013159      -0.002671       0.015831              1.703092       1.601242      -0.253884       0.346230       1.471215      -0.170312       2.036820           0.000000
           17              H      14.125894      12.827735       3.778468       0.121160       1.112725 0.78896926E+01  0.77201167E+02                                 1.762055                            1.629686      -1.313915       2.259684                    0.993657       3.596759      10.058962       0.495865       1.262348      -0.711221      -0.000264      -0.017180      -0.027014       0.032015      -0.003309       0.006044       0.000818       0.001220      -0.001567      -0.007127       0.000302       0.006824              1.832219       1.445116      -0.279511      -0.068742       1.845417       0.352653       2.206124           0.000000
           18              H       2.206744       9.906671       7.597437       0.108155       1.237693 0.88805564E+01  0.89896897E+02                                 1.944252                            1.772309      -1.117326       2.359181                    0.995785       3.632907      10.482353       0.456175       1.326386      -0.699417       0.025171      -0.010084       0.038224       0.046865      -0.000528       0.013442       0.003924      -0.001371       0.017297      -0.013778      -0.002021       0.015799              2.050216       1.973661      -0.272015       0.516618       1.715874      -0.298463       2.461112           0.000000
           19              H       0.601425       8.954581       4.038353       0.113852       1.190135 0.85584226E+01  0.85047396E+02                                 1.813741                            1.676567      -1.245567       2.286318                    0.995289       3.568021       9.896092       0.500449       1.231627      -0.719134      -0.006656      -0.025052      -0.029030       0.038918       0.002808       0.010353       0.005002       0.000246       0.005620      -0.010098      -0.003090       0.013189              1.891039       1.455863      -0.113683       0.060275       1.984447       0.427046       2.232806          -0.000000
           20              H      14.801737      11.050635       3.923599       0.119356       1.178624 0.85075023E+01  0.84481885E+02                                 1.805563                            1.674171      -1.308318       2.261334                    0.993761       3.579482       9.949957       0.499247       1.235461      -0.718009      -0.021140       0.004697      -0.026937       0.034562      -0.000401       0.008941       0.007717      -0.001093      -0.010704      -0.013196       0.002250       0.010946              1.874551       1.691579      -0.353749       0.365781       1.771235      -0.174840       2.160839          -0.000000
           21              H       0.508781       1.908801       3.540520       0.101613       1.405097 0.98733457E+01  0.10254126E+03                                 2.091681                            1.845881      -1.462993       2.182660                    0.992598       3.891325      11.340646       0.455720       1.294119      -0.704347      -0.007171       0.025330      -0.035528       0.044218      -0.005191       0.002896      -0.013695      -0.006007      -0.011341      -0.013855      -0.003006       0.016861              2.241447       1.609689       0.068281       0.192511       2.025030      -0.615885       3.089623          -0.000000
           22              H       2.159663       1.672815       7.195795       0.118331       1.034535 0.72378151E+01  0.70039378E+02                                 1.753648                            1.618988      -1.205462       2.316931                    0.994876       3.629961      10.445759       0.466080       1.358035      -0.691095       0.021935       0.015686       0.031055       0.041130       0.004296       0.011492      -0.004701      -0.001224       0.016713      -0.014409       0.000837       0.013572              1.851592       1.747281       0.340766       0.399043       1.707265       0.320519       2.100230           0.000000
           23              H       1.328906      -0.481158       7.432055       0.123539       1.361069 0.10532812E+02  0.11035192E+03                                 1.994814                            1.873081      -1.416520       2.207175                    0.993348       3.732690      10.664709       0.468027       1.249108      -0.715894       0.011174      -0.013981       0.032748       0.037320      -0.001483       0.015841      -0.002992       0.015670       0.036565      -0.014281      -0.009649       0.023931              2.043379       1.644116       0.113615       0.131317       1.995533      -0.403292       2.490488          -0.000000
           24              H      14.833631      21.366310       7.857323       0.108994       1.376252 0.10265575E+02  0.10632271E+03                                 1.992602                            1.837921      -1.098790       2.365105                    0.996539       3.523237       9.844144       0.479250       1.233961      -0.721732       0.011817      -0.025773       0.036720       0.046392      -0.002938       0.012821      -0.009661      -0.001757       0.007328      -0.014297      -0.003728       0.018025              2.062949       1.647415       0.002185       0.142291       2.004798      -0.520801       2.536635          -0.000001
           25              H      12.690675      21.879307       4.497372       0.123243       0.956912 0.66267627E+01  0.62357972E+02                                 1.634000                            1.526887      -0.866811       2.480524                    0.999099       3.377288       9.400407       0.493369       1.319300      -0.700240      -0.028024      -0.012594      -0.026575       0.040622       0.003953       0.011537      -0.002280       0.006424       0.010977      -0.011962      -0.002203       0.014165              1.704336       1.797318       0.308622       0.410952       1.528087       0.116084       1.787603          -0.000000
           26              H      13.788731      23.883474       4.102481       0.121408       1.168818 0.83396077E+01  0.82594815E+02                                 1.812953                            1.670641      -1.303745       2.264707                    0.994599       3.582009      10.019565       0.492773       1.255024      -0.713534      -0.012562       0.017470      -0.030789       0.037563      -0.005830       0.012628      -0.005400       0.009571       0.026456      -0.011984      -0.008013       0.019997              1.889933       1.507821       0.075174       0.200832       1.763809      -0.440437       2.398169          -0.000000
           27              H       0.018225       9.579901       1.974456       0.107571       1.295636 0.93042719E+01  0.94112263E+02                                 1.915262                            1.747711      -1.077749       2.376180                    0.996395       3.482573       9.644758       0.491875       1.231085      -0.721495      -0.016961      -0.027267       0.035102       0.047574       0.004757      -0.014268      -0.007090      -0.000752       0.007710      -0.014068      -0.004503       0.018572              1.994532       1.611694       0.050797      -0.263428       1.926078      -0.473626       2.445826          -0.000000
           28              H       2.426963       7.745727      15.674144       0.124416       0.968351 0.66881575E+01  0.63207243E+02                                 1.657900                            1.541732      -0.979024       2.426789                    0.997989       3.432515       9.637467       0.486299       1.332731      -0.697074       0.028978      -0.013171      -0.025462       0.040761      -0.002875      -0.011052      -0.001721       0.000306       0.010971      -0.011535      -0.000838       0.012373              1.734473       1.871504      -0.317304      -0.429692       1.564228       0.134295       1.767689           0.000000
           29              H       1.570388       9.881099      15.368694       0.120402       1.218291 0.89101011E+01  0.89657139E+02                                 1.861509                            1.726931      -1.241249       2.290723                    0.995634       3.609716      10.155427       0.484959       1.255159      -0.713990       0.017833       0.015313      -0.027395       0.036097       0.003121      -0.014002      -0.002765       0.018991       0.026908      -0.014500      -0.007111       0.021611              1.923915       1.610878      -0.019711      -0.255480       1.862540      -0.430829       2.298328           0.000000
           30              H       0.979594       3.154312       1.831013       0.093892       1.386847 0.98993573E+01  0.10212111E+03                                 2.011378                            1.803489      -1.356253       2.220107                    0.993929       3.812700      10.809860       0.481888       1.232116      -0.718338      -0.001655       0.022195       0.032880       0.039705      -0.002629      -0.010394       0.002573      -0.000541       0.012126      -0.010035      -0.002623       0.012658              2.150505       1.578327       0.196682       0.046069       2.123593       0.520492       2.749596          -0.000000
           31              H       2.109544       0.192081      14.899549       0.120622       0.976425 0.67469785E+01  0.63667952E+02                                 1.643803                            1.530492      -0.946882       2.440669                    0.998156       3.394000       9.408343       0.498552       1.301920      -0.703749       0.018583       0.010889      -0.034395       0.040582       0.002787      -0.010545       0.000781      -0.004578       0.030554      -0.013113      -0.002025       0.015138              1.715120       1.547381       0.231107      -0.300935       1.482960      -0.196881       2.115019           0.000000
           32              H       1.009969      -1.850258      14.904612       0.118301       1.430848 0.10727092E+02  0.11316837E+03                                 2.063349                            1.886030      -1.643765       2.089482                    0.992695       3.940160      11.383781       0.466892       1.243502      -0.715013       0.006554      -0.017058      -0.027012       0.032613      -0.004809      -0.015070       0.002802       0.006569       0.000198      -0.013632      -0.004563       0.018195              2.158053       1.670064       0.256266       0.066032       2.092896       0.492642       2.711200          -0.000000
           33              H       6.307369       9.140610       0.761094       0.096075       1.413149 0.10334850E+02  0.10788124E+03                                 2.052917                            1.857105      -1.357438       2.227515                    0.993538       3.804820      10.888978       0.468883       1.251411      -0.714797       0.001478      -0.019583      -0.036256       0.041233      -0.003089      -0.011003       0.003256       0.001278       0.021593      -0.010140      -0.005096       0.015236              2.178239       1.635746       0.219270       0.153643       2.127719       0.572496       2.771251          -0.000000
           34              H       5.203238       9.746477       4.578376       0.120693       0.976918 0.67909142E+01  0.64115316E+02                                 1.638385                            1.531222      -0.853339       2.483203                    0.999159       3.370387       9.311405       0.501064       1.294730      -0.705508      -0.021325      -0.010445       0.033528       0.041085       0.003624      -0.009499       0.002316      -0.002272       0.035572      -0.013159      -0.002671       0.015831              1.703093       1.601242       0.253884      -0.346230       1.471215      -0.170312       2.036820           0.000000
           35              H       6.532144      11.648616       4.659379       0.121160       1.112725 0.78896972E+01  0.77201222E+02                                 1.762056                            1.629686      -1.313915       2.259684                    0.993657       3.596759      10.058962       0.495865       1.262348      -0.711221      -0.000264       0.017180       0.027014       0.032015       0.003309      -0.006044       0.000818       0.001220      -0.001567      -0.007127       0.000302       0.006824              1.832219       1.445116       0.279510       0.068742       1.845417       0.352653       2.206126           0.000000
           36              H       9.800494      14.569680       0.840410       0.108155       1.237693 0.88805567E+01  0.89896900E+02                                 1.944252                            1.772309      -1.117326       2.359181                    0.995785       3.632907      10.482353       0.456175       1.326386      -0.699417       0.025171       0.010084      -0.038224       0.046865       0.000528      -0.013442       0.003924      -0.001371       0.017297      -0.013778      -0.002021       0.015799              2.050216       1.973662       0.272015      -0.516618       1.715874      -0.298463       2.461112           0.000000
           37              H       8.195175      15.521770       4.399493       0.113852       1.190135 0.85584193E+01  0.85047358E+02                                 1.813741                            1.676567      -1.245567       2.286318                    0.995289       3.568020       9.896090       0.500449       1.231628      -0.719134      -0.006656       0.025052       0.029030       0.038918      -0.002808      -0.010353       0.005002       0.000246       0.005620      -0.010098      -0.003090       0.013189              1.891038       1.455863       0.113683      -0.060275       1.984447       0.427046       2.232805          -0.000000
           38              H       7.207987      13.425716       4.514248       0.119356       1.178625 0.85075023E+01  0.84481885E+02                                 1.805564                            1.674171      -1.308318       2.261334                    0.993761       3.579482       9.949957       0.499247       1.235461      -0.718009      -0.021140      -0.004697       0.026937       0.034562       0.000401      -0.008941       0.007717      -0.001093      -0.010704      -0.013196       0.002250       0.010946              1.874551       1.691579       0.353749      -0.365782       1.771235      -0.174840       2.160839          -0.000000
           39              H       8.102531      22.567550       4.897326       0.101613       1.405097 0.98733470E+01  0.10254128E+03                                 2.091681                            1.845881      -1.462993       2.182660                    0.992598       3.891325      11.340647       0.455719       1.294119      -0.704347      -0.007171      -0.025330       0.035528       0.044218       0.005191      -0.002896      -0.013695      -0.006007      -0.011341      -0.013855      -0.003006       0.016861              2.241448       1.609689      -0.068281      -0.192511       2.025030      -0.615885       3.089624          -0.000000
           40              H       9.753412      22.803536       1.242051       0.118331       1.034535 0.72378123E+01  0.70039343E+02                                 1.753648                            1.618987      -1.205462       2.316931                    0.994876       3.629961      10.445758       0.466080       1.358035      -0.691095       0.021935      -0.015686      -0.031055       0.041130      -0.004296      -0.011492      -0.004701      -0.001224       0.016713      -0.014409       0.000837       0.013572              1.851591       1.747279      -0.340765      -0.399042       1.707264       0.320519       2.100229           0.000000
           41              H       8.922656      24.957509       1.005791       0.123539       1.361070 0.10532815E+02  0.11035194E+03                                 1.994812                            1.873079      -1.416519       2.207175                    0.993348       3.732692      10.664707       0.468028       1.249105      -0.715895       0.011174       0.013981      -0.032748       0.037320       0.001483      -0.015841      -0.002992       0.015670       0.036565      -0.014281      -0.009649       0.023931              2.043377       1.644115      -0.113615      -0.131316       1.995532      -0.403292       2.490485          -0.000000
           42              H       7.239881       3.110041       0.580524       0.108994       1.376253 0.10265581E+02  0.10632279E+03                                 1.992603                            1.837921      -1.098790       2.365105                    0.996539       3.523238       9.844147       0.479250       1.233961      -0.721732       0.011817       0.025773      -0.036720       0.046392       0.002938      -0.012821      -0.009661      -0.001757       0.007328      -0.014297      -0.003728       0.018025              2.062950       1.647416      -0.002185      -0.142291       2.004799      -0.520801       2.536635          -0.000001
           43              H       5.096925       2.597044       3.940474       0.123243       0.956911 0.66267584E+01  0.62357925E+02                                 1.634000                            1.526887      -0.866812       2.480524                    0.999099       3.377288       9.400408       0.493369       1.319301      -0.700240      -0.028024       0.012594       0.026575       0.040622      -0.003953      -0.011537      -0.002280       0.006424       0.010977      -0.011962      -0.002203       0.014165              1.704336       1.797318      -0.308622      -0.410952       1.528087       0.116084       1.787602          -0.000000
           44              H       6.194981       0.592877       4.335366       0.121408       1.168818 0.83396066E+01  0.82594799E+02                                 1.812953                            1.670641      -1.303745       2.264707                    0.994599       3.582009      10.019564       0.492773       1.255024      -0.713534      -0.012562      -0.017470       0.030789       0.037563       0.005830      -0.012628      -0.005400       0.009571       0.026456      -0.011984      -0.008013       0.019997              1.889933       1.507821      -0.075174      -0.200832       1.763809      -0.440437       2.398168          -0.000000
           45              H       7.575525       8.407552      10.412303       0.107571       1.295636 0.93042677E+01  0.94112213E+02                                 1.915262                            1.747711      -1.077749       2.376180                    0.996395       3.482572       9.644756       0.491874       1.231085      -0.721494       0.016961      -0.027267       0.035102       0.047574      -0.004757       0.014268      -0.007090      -0.000752       0.007710      -0.014068      -0.004503       0.018572              1.994532       1.611693      -0.050797       0.263427       1.926078      -0.473626       2.445826          -0.000000
           46              H       5.166787       8.918076       7.236297       0.124416       0.968351 0.66881568E+01  0.63207237E+02                                 1.657900                            1.541732      -0.979024       2.426789                    0.997989       3.432515       9.637468       0.486299       1.332731      -0.697074      -0.028978      -0.013171      -0.025462       0.040761       0.002875       0.011052      -0.001721       0.000306       0.010971      -0.011535      -0.000838       0.012373              1.734473       1.871504       0.317304       0.429692       1.564228       0.134295       1.767689           0.000000
           47              H       6.023363      11.053448       6.930847       0.120402       1.218291 0.89100998E+01  0.89657121E+02                                 1.861509                            1.726931      -1.241250       2.290723                    0.995634       3.609716      10.155426       0.484959       1.255159      -0.713990      -0.017833       0.015313      -0.027395       0.036097      -0.003121       0.014002      -0.002765       0.018991       0.026908      -0.014500      -0.007111       0.021611              1.923915       1.610877       0.019711       0.255479       1.862540      -0.430829       2.298329           0.000000
           48              H       6.614156       1.981963      10.268859       0.093892       1.386846 0.98993525E+01  0.10212106E+03                                 2.011377                            1.803489      -1.356253       2.220107                    0.993929       3.812699      10.809858       0.481888       1.232116      -0.718338       0.001655       0.022195       0.032880       0.039705       0.002629       0.010394       0.002573      -0.000541       0.012126      -0.010035      -0.002623       0.012658              2.150505       1.578327      -0.196682      -0.046069       2.123593       0.520493       2.749595          -0.000000
           49              H       5.484206       1.364430       6.461703       0.120622       0.976425 0.67469741E+01  0.63667907E+02                                 1.643803                            1.530492      -0.946882       2.440669                    0.998156       3.393999       9.408343       0.498551       1.301921      -0.703749      -0.018583       0.010889      -0.034395       0.040582      -0.002787       0.010545       0.000781      -0.004578       0.030554      -0.013113      -0.002025       0.015138              1.715121       1.547382      -0.231107       0.300935       1.482961      -0.196881       2.115019           0.000000
           50              H       6.583781      -0.677909       6.466766       0.118301       1.430848 0.10727090E+02  0.11316835E+03                                 2.063349                            1.886030      -1.643765       2.089482                    0.992695       3.940160      11.383781       0.466892       1.243502      -0.715013      -0.006554      -0.017058      -0.027012       0.032613       0.004809       0.015070       0.002802       0.006569       0.000198      -0.013632      -0.004563       0.018195              2.158053       1.670064      -0.256266      -0.066031       2.092895       0.492642       2.711199          -0.000000
           51              H       1.286381       7.968261       9.198940       0.096075       1.413150 0.10334858E+02  0.10788135E+03                                 2.052918                            1.857106      -1.357438       2.227515                    0.993538       3.804820      10.888979       0.468883       1.251411      -0.714797      -0.001478      -0.019583      -0.036256       0.041233       0.003089       0.011003       0.003256       0.001278       0.021593      -0.010140      -0.005096       0.015236              2.178240       1.635746      -0.219270      -0.153643       2.127719       0.572496       2.771253          -0.000000
           52              H       2.390513       8.574128      13.016222       0.120693       0.976918 0.67909177E+01  0.64115354E+02                                 1.638385                            1.531222      -0.853339       2.483203                    0.999159       3.370387       9.311404       0.501064       1.294730      -0.705508       0.021325      -0.010445       0.033528       0.041085      -0.003624       0.009499       0.002316      -0.002272       0.035572      -0.013159      -0.002671       0.015831              1.703093       1.601243      -0.253884       0.346230       1.471215      -0.170311       2.036820           0.000000
           53              H       1.061606      10.476267      13.097225       0.121160       1.112724 0.78896873E+01  0.77201107E+02                                 1.762055                            1.629686      -1.313915       2.259684                    0.993657       3.596758      10.058961       0.495865       1.262349      -0.711221       0.000264       0.017180       0.027014       0.032015      -0.003309       0.006044       0.000818       0.001220      -0.001567      -0.007127       0.000302       0.006824              1.832219       1.445116      -0.279511      -0.068742       1.845417       0.352653       2.206124           0.000000
           54              H      12.980756      13.397331       9.278256       0.108155       1.237693 0.88805521E+01  0.89896841E+02                                 1.944252                            1.772308      -1.117326       2.359181                    0.995785       3.632907      10.482352       0.456175       1.326386      -0.699417      -0.025171       0.010084      -0.038224       0.046865      -0.000528       0.013442       0.003924      -0.001371       0.017297      -0.013778      -0.002021       0.015799              2.050215       1.973660      -0.272015       0.516617       1.715873      -0.298463       2.461112           0.000000
           55              H      14.586075      14.349421      12.837340       0.113852       1.190135 0.85584228E+01  0.85047396E+02                                 1.813741                            1.676567      -1.245567       2.286318                    0.995289       3.568021       9.896091       0.500449       1.231627      -0.719134       0.006656       0.025052       0.029030       0.038918       0.002808       0.010353       0.005002       0.000246       0.005620      -0.010098      -0.003090       0.013189              1.891038       1.455862      -0.113683       0.060275       1.984447       0.427046       2.232805          -0.000000
           56              H       0.385763      12.253367      12.952094       0.119356       1.178625 0.85075026E+01  0.84481885E+02                                 1.805563                            1.674171      -1.308318       2.261334                    0.993761       3.579482       9.949956       0.499247       1.235460      -0.718009       0.021140      -0.004697       0.026937       0.034562      -0.000401       0.008941       0.007717      -0.001093      -0.010704      -0.013196       0.002250       0.010946              1.874551       1.691579      -0.353749       0.365782       1.771235      -0.174840       2.160839          -0.000000
           57              H      14.678719      21.395201      13.335173       0.101613       1.405097 0.98733457E+01  0.10254126E+03                                 2.091681                            1.845881      -1.462992       2.182660                    0.992598       3.891325      11.340646       0.455720       1.294119      -0.704347       0.007171      -0.025330       0.035528       0.044218      -0.005191       0.002896      -0.013695      -0.006007      -0.011341      -0.013855      -0.003006       0.016861              2.241447       1.609689       0.068281       0.192511       2.025029      -0.615885       3.089623          -0.000000
           58              H      13.027838      21.631187       9.679898       0.118331       1.034535 0.72378125E+01  0.70039345E+02                                 1.753648                            1.618987      -1.205462       2.316931                    0.994876       3.629961      10.445758       0.466080       1.358035      -0.691095      -0.021935      -0.015686      -0.031055       0.041130       0.004296       0.011492      -0.004701      -0.001224       0.016713      -0.014409       0.000837       0.013572              1.851591       1.747279       0.340765       0.399042       1.707264       0.320519       2.100230           0.000000
           59              H      13.858594      23.785160       9.443638       0.123539       1.361070 0.10532820E+02  0.11035200E+03                                 1.994812                            1.873079      -1.416520       2.207175                    0.993348       3.732693      10.664708       0.468028       1.249105      -0.715895      -0.011174       0.013981      -0.032748       0.037320      -0.001483       0.015841      -0.002992       0.015670       0.036565      -0.014281      -0.009649       0.023931              2.043377       1.644115       0.113615       0.131316       1.995531      -0.403291       2.490485          -0.000000
           60              H       0.353869       1.937692       9.018370       0.108994       1.376253 0.10265579E+02  0.10632275E+03                                 1.992602                            1.837920      -1.098791       2.365105                    0.996539       3.523238       9.844145       0.479250       1.233960      -0.721732      -0.011817       0.025773      -0.036720       0.046392      -0.002938       0.012821      -0.009661      -0.001757       0.007328      -0.014297      -0.003728       0.018025              2.062950       1.647415       0.002185       0.142291       2.004798      -0.520802       2.536635          -0.000001
           61              H       2.496825       1.424695      12.378321       0.123243       0.956912 0.66267627E+01  0.62357972E+02                                 1.634000                            1.526887      -0.866811       2.480524                    0.999099       3.377288       9.400407       0.493369       1.319300      -0.700240       0.028024       0.012594       0.026575       0.040622       0.003953       0.011537      -0.002280       0.006424       0.010977      -0.011962      -0.002203       0.014165              1.704336       1.797318       0.308622       0.410952       1.528087       0.116084       1.787603          -0.000000
           62              H       1.398769      -0.579472      12.773212       0.121408       1.168818 0.83396077E+01  0.82594815E+02                                 1.812953                            1.670641      -1.303745       2.264707                    0.994599       3.582009      10.019565       0.492773       1.255024      -0.713534       0.012562      -0.017470       0.030789       0.037563      -0.005830       0.012628      -0.005400       0.009571       0.026456      -0.011984      -0.008013       0.019997              1.889933       1.507821       0.075174       0.200832       1.763809      -0.440437       2.398169          -0.000000
           63              H      -0.018225      13.724101      14.901237       0.107571       1.295635 0.93042663E+01  0.94112194E+02                                 1.915262                            1.747710      -1.077749       2.376180                    0.996395       3.482572       9.644755       0.491874       1.231085      -0.721495       0.016961       0.027267      -0.035102       0.047574       0.004757      -0.014268      -0.007090      -0.000752       0.007710      -0.014068      -0.004503       0.018572              1.994532       1.611693       0.050797      -0.263427       1.926077      -0.473626       2.445825          -0.000000
           64              H      12.760537      15.558275       1.201549       0.124416       0.968351 0.66881563E+01  0.63207229E+02                                 1.657900                            1.541732      -0.979024       2.426789                    0.997989       3.432515       9.637467       0.486299       1.332731      -0.697074      -0.028978       0.013171       0.025462       0.040761      -0.002875      -0.011052      -0.001721       0.000306       0.010971      -0.011535      -0.000838       0.012373              1.734473       1.871503      -0.317304      -0.429692       1.564228       0.134295       1.767689           0.000000
           65              H      13.617112      13.422903       1.506999       0.120402       1.218291 0.89101011E+01  0.89657139E+02                                 1.861509                            1.726931      -1.241250       2.290723                    0.995634       3.609716      10.155427       0.484959       1.255159      -0.713990      -0.017833      -0.015313       0.027395       0.036097       0.003121      -0.014002      -0.002765       0.018991       0.026908      -0.014500      -0.007111       0.021611              1.923915       1.610878      -0.019711      -0.255480       1.862540      -0.430829       2.298328           0.000000
           66              H      14.207906      20.149690      15.044680       0.093892       1.386846 0.98993525E+01  0.10212106E+03                                 2.011377                            1.803489      -1.356253       2.220107                    0.993929       3.812699      10.809858       0.481888       1.232116      -0.718338       0.001655      -0.022195      -0.032880       0.039705      -0.002629      -0.010394       0.002573      -0.000541       0.012126      -0.010035      -0.002623       0.012658              2.150505       1.578327       0.196682       0.046069       2.123593       0.520492       2.749596          -0.000000
           67              H      13.077956      23.111921       1.976144       0.120622       0.976424 0.67469739E+01  0.63667905E+02                                 1.643803                            1.530492      -0.946882       2.440669                    0.998156       3.393999       9.408343       0.498551       1.301921      -0.703749      -0.018583      -0.010889       0.034395       0.040582       0.002787      -0.010545       0.000781      -0.004578       0.030554      -0.013113      -0.002025       0.015138              1.715120       1.547382       0.231107      -0.300935       1.482960      -0.196881       2.115019           0.000000
           68              H      14.177531      25.154260       1.971081       0.118301       1.430847 0.10727090E+02  0.11316835E+03                                 2.063349                            1.886030      -1.643765       2.089482                    0.992695       3.940160      11.383781       0.466892       1.243502      -0.715013      -0.006554       0.017058       0.027012       0.032613      -0.004809      -0.015070       0.002802       0.006569       0.000198      -0.013632      -0.004563       0.018195              2.158053       1.670064       0.256266       0.066032       2.092896       0.492642       2.711199          -0.000000
           69              H       8.880131      14.163392      16.114599       0.096075       1.413149 0.10334851E+02  0.10788126E+03                                 2.052917                            1.857106      -1.357438       2.227515                    0.993538       3.804820      10.888980       0.468883       1.251412      -0.714797      -0.001478       0.019583       0.036256       0.041233      -0.003089      -0.011003       0.003256       0.001278       0.021593      -0.010140      -0.005096       0.015236              2.178239       1.635746       0.219270       0.153643       2.127720       0.572497       2.771252          -0.000000
           70              H       9.984262      13.557525      12.297317       0.120693       0.976918 0.67909142E+01  0.64115317E+02                                 1.638385                            1.531222      -0.853339       2.483203                    0.999159       3.370387       9.311405       0.501064       1.294730      -0.705508       0.021325       0.010445      -0.033528       0.041085       0.003624      -0.009499       0.002316      -0.002272       0.035572      -0.013159      -0.002671       0.015831              1.703093       1.601242       0.253884      -0.346230       1.471215      -0.170312       2.036820           0.000000
           71              H       8.655356      11.655386      12.216314       0.121160       1.112725 0.78896980E+01  0.77201233E+02                                 1.762056                            1.629687      -1.313915       2.259684                    0.993657       3.596759      10.058963       0.495865       1.262348      -0.711221       0.000264      -0.017180      -0.027014       0.032015       0.003309      -0.006044       0.000818       0.001220      -0.001567      -0.007127       0.000302       0.006824              1.832220       1.445116       0.279511       0.068742       1.845417       0.352653       2.206126           0.000000
           72              H       5.387006       8.734322      16.035283       0.108155       1.237693 0.88805567E+01  0.89896900E+02                                 1.944252                            1.772309      -1.117326       2.359181                    0.995785       3.632907      10.482353       0.456175       1.326386      -0.699417      -0.025171      -0.010084       0.038224       0.046865       0.000528      -0.013442       0.003924      -0.001371       0.017297      -0.013778      -0.002021       0.015799              2.050216       1.973662       0.272015      -0.516618       1.715874      -0.298463       2.461112           0.000000
           73              H       6.992325       7.782232      12.476200       0.113852       1.190134 0.85584180E+01  0.85047342E+02                                 1.813741                            1.676567      -1.245567       2.286318                    0.995289       3.568020       9.896090       0.500449       1.231628      -0.719134       0.006656      -0.025052      -0.029030       0.038918      -0.002808      -0.010353       0.005002       0.000246       0.005620      -0.010098      -0.003090       0.013189              1.891038       1.455862       0.113683      -0.060275       1.984447       0.427046       2.232805          -0.000000
           74              H       7.979512       9.878286      12.361445       0.119356       1.178625 0.85075027E+01  0.84481888E+02                                 1.805563                            1.674171      -1.308318       2.261334                    0.993761       3.579483       9.949959       0.499247       1.235460      -0.718009       0.021140       0.004697      -0.026937       0.034562       0.000401      -0.008941       0.007717      -0.001093      -0.010704      -0.013196       0.002250       0.010946              1.874551       1.691578       0.353748      -0.365781       1.771235      -0.174840       2.160840          -0.000000
           75              H       7.084969       0.736452      11.978367       0.101613       1.405097 0.98733460E+01  0.10254126E+03                                 2.091681                            1.845881      -1.462993       2.182660                    0.992598       3.891325      11.340646       0.455720       1.294119      -0.704347       0.007171       0.025330      -0.035528       0.044218       0.005191      -0.002896      -0.013695      -0.006007      -0.011341      -0.013855      -0.003006       0.016861              2.241447       1.609689      -0.068281      -0.192511       2.025029      -0.615885       3.089623          -0.000000
           76              H       5.434087       0.500466      15.633642       0.118331       1.034535 0.72378156E+01  0.70039382E+02                                 1.753648                            1.618988      -1.205462       2.316931                    0.994876       3.629961      10.445758       0.466080       1.358035      -0.691095      -0.021935       0.015686       0.031055       0.041130      -0.004296      -0.011492      -0.004701      -0.001224       0.016713      -0.014409       0.000837       0.013572              1.851591       1.747280      -0.340766      -0.399042       1.707264       0.320519       2.100229           0.000000
           77              H       6.264844      -1.653507      15.869902       0.123539       1.361070 0.10532821E+02  0.11035202E+03                                 1.994812                            1.873079      -1.416520       2.207175                    0.993348       3.732693      10.664709       0.468028       1.249105      -0.715895      -0.011174      -0.013981       0.032748       0.037320       0.001483      -0.015841      -0.002992       0.015670       0.036565      -0.014281      -0.009649       0.023931              2.043378       1.644115      -0.113615      -0.131316       1.995532      -0.403292       2.490486          -0.000000
           78              H       7.947619      20.193961      16.295169       0.108994       1.376253 0.10265576E+02  0.10632273E+03                                 1.992603                            1.837921      -1.098790       2.365105                    0.996539       3.523237       9.844145       0.479250       1.233961      -0.721732      -0.011817      -0.025773       0.036720       0.046392       0.002938      -0.012821      -0.009661      -0.001757       0.007328      -0.014297      -0.003728       0.018025              2.062950       1.647416      -0.002185      -0.142291       2.004799      -0.520802       2.536636          -0.000001
           79              H      10.090575      20.706958      12.935219       0.123243       0.956911 0.66267584E+01  0.62357925E+02                                 1.634000                            1.526887      -0.866812       2.480524                    0.999099       3.377288       9.400408       0.493369       1.319301      -0.700240       0.028024      -0.012594      -0.026575       0.040622      -0.003953      -0.011537      -0.002280       0.006424       0.010977      -0.011962      -0.002203       0.014165              1.704336       1.797319      -0.308622      -0.410952       1.528087       0.116084       1.787602          -0.000000
           80              H       8.992519      22.711125      12.540327       0.121408       1.168818 0.83396075E+01  0.82594813E+02                                 1.812953                            1.670641      -1.303745       2.264707                    0.994599       3.582009      10.019565       0.492773       1.255024      -0.713534       0.012562       0.017470      -0.030789       0.037563       0.005830      -0.012628      -0.005400       0.009571       0.026456      -0.011984      -0.008013       0.019997              1.889933       1.507821      -0.075174      -0.200832       1.763809      -0.440437       2.398169          -0.000000
           81              C       7.874719      12.295123       8.387219       0.180775      38.338013 0.37289005E+03  0.84324412E+04                                10.097751                            6.558662      -0.272639       1.933473                    0.999311      25.711959      72.378372       0.626113       0.432594      -1.054631      -0.005793       0.027724      -0.021877       0.035788      -0.019502      -0.035543       0.008700       0.016743      -0.007650      -0.034154      -0.013244       0.047398             13.601681      11.378693       8.258286       1.842501      20.140383      -1.707442       9.285966           0.000000
           82              C       7.923319      14.365917       7.162044       0.052424      30.694284 0.36437037E+03  0.82165521E+04                                 8.590500                            6.426621      -0.051263       1.980167                    0.999358      27.268755      77.395970       0.639007       0.425063      -1.056146      -0.012116      -0.035078       0.007253       0.037814      -0.043122      -0.031053      -0.009839       0.020716       0.047060      -0.061973       0.012766       0.049207             10.130218       8.224139       3.924338       1.975048      12.724550      -1.788265       9.441964           0.000000
           83              C       8.901394      14.851881       8.021017      -0.066240      37.799252 0.43533073E+03  0.10130469E+05                                 9.683583                            6.865652       0.176314       2.062943                    0.999367      27.037403      74.709630       0.648217       0.406046      -1.082303      -0.014762      -0.037855       0.016461       0.043839      -0.013651      -0.007110       0.008446      -0.006457       0.055091      -0.023212      -0.001335       0.024547             12.383585       9.866968       5.847411       1.815874      17.292130      -2.801869       9.991658          -0.000000
           84              C       9.366131      14.060631       9.063935      -0.058770      32.953103 0.40362474E+03  0.93190717E+04                                 9.004326                            6.736804       0.166095       2.040044                    0.999737      28.133149      80.275908       0.629144       0.421659      -1.060370      -0.014185      -0.009581      -0.011465       0.020603      -0.013123      -0.006898       0.018421       0.025750       0.006467      -0.027476       0.001004       0.026472             10.786324       8.730539       4.151439       1.723299      14.079518      -2.790651       9.548914           0.000000
           85              C       8.852794      12.780853       9.247880      -0.151785      36.470136 0.43624330E+03  0.10293382E+05                                 9.649818                            7.020766       0.064814       1.995165                    0.999467      29.647934      86.165660       0.612640       0.423713      -1.056655       0.013627       0.020293      -0.004357       0.024829      -0.026080      -0.012110       0.008483       0.039095       0.024281      -0.036753       0.000573       0.036179             11.799296      10.479331       5.988794       2.494125      15.081543      -1.025356       9.837012          -0.000000
           86              C       9.530156      16.193494       7.779694       0.683267      22.061236 0.22627632E+03  0.45886418E+04                                 7.372904                            5.424389      -0.260321       1.990070                    0.998858      21.461120      60.259684       0.619394       0.487634      -1.007371       0.018757       0.064109      -0.015843       0.068650      -0.088584      -0.039538       0.026325       0.113297      -0.074177      -0.093078      -0.038746       0.131823              9.036626       6.530404       3.766416       0.932764      11.645371      -0.821092       8.934102           0.000000
           87              C       7.930912      23.877287       8.503662       0.186405      38.192950 0.35949816E+03  0.80578748E+04                                10.067400                            6.437477      -0.222325       1.953856                    0.999321      25.369562      71.164250       0.632144       0.432281      -1.054526       0.005589      -0.024950      -0.019841       0.032363       0.028485      -0.028909      -0.003368       0.031613      -0.051505      -0.036937      -0.014791       0.051728             13.800946      11.360983      -9.245391       1.668619      19.279204      -0.229513      10.762652          -0.000000
           88              C       8.579419      21.854945       7.367928       0.039684      32.359845 0.37614801E+03  0.85631438E+04                                 8.941741                            6.551681      -0.127109       1.949712                    0.999298      27.785075      79.639788       0.628715       0.427935      -1.052735      -0.012949       0.038686       0.000046       0.040795       0.042837      -0.030587       0.006002       0.037378      -0.028982      -0.053903      -0.005401       0.059304             10.860358       8.000424      -5.047030       0.965973      13.218937       1.045000      11.361713           0.000000
           89              C       9.247669      21.426898       8.510412      -0.071956      38.616140 0.43668384E+03  0.10170085E+05                                 9.824336                            6.867586       0.204639       2.070792                    0.999366      27.122160      74.979622       0.649346       0.405016      -1.082965      -0.022931       0.038243       0.007858       0.045279       0.013671      -0.009974       0.002991      -0.003606       0.021769      -0.020698       0.006255       0.014444             12.796095       9.770027      -7.129512       0.650640      16.993888       2.053348      11.624370          -0.000000
           90              C       9.256781      22.225327       9.649521      -0.062036      33.851398 0.40613183E+03  0.93888343E+04                                 9.158469                            6.750851       0.148940       2.032013                    0.999715      28.231570      80.533484       0.629622       0.420805      -1.061207      -0.012134       0.008477      -0.013171       0.019813       0.019479      -0.001591      -0.011202       0.028346      -0.001354      -0.027175       0.001153       0.026022             11.138304       8.439477      -5.374144       0.386763      13.677827       2.006399      11.297608           0.000000
           91              C       8.597644      23.449239       9.646146      -0.140915      37.237947 0.43701427E+03  0.10344224E+05                                 9.851893                            7.073519      -0.189656       1.916518                    0.998679      29.889465      87.781481       0.602694       0.429345      -1.050312       0.009371      -0.021548      -0.002516       0.023632       0.038589      -0.007937      -0.008331       0.051170      -0.058500      -0.037327      -0.020276       0.057603             12.100062       9.745924      -6.550568       1.783431      14.653485      -0.267698      11.900779          -0.000000
           92              C      10.031344      20.150765       8.501974       0.674528      22.270393 0.22246872E+03  0.44976394E+04                                 7.419317                            5.371529      -0.223629       1.999088                    0.999083      21.588179      60.757797       0.622920       0.486360      -1.006840       0.026776      -0.055171      -0.004072       0.061461       0.101708      -0.036735      -0.023255       0.086900      -0.056169      -0.101248      -0.031212       0.132461              9.268047       7.059263      -4.102088       0.701090      11.512502       1.246804       9.232376           0.000000
           93              C      14.809331      12.943323       5.678671       0.192719      38.037500 0.36267179E+03  0.81563635E+04                                10.107871                            6.495117      -0.234514       1.951874                    0.999347      25.442124      71.759641       0.624355       0.436206      -1.050923      -0.003651       0.023407       0.032194       0.039971       0.035214      -0.023043      -0.013545       0.029709      -0.072116      -0.032919      -0.025917       0.058837             13.936893      12.033004      -9.790453       0.777173      19.595222       0.974680      10.182454           0.000000
           94              C      13.946681      14.833861       6.895408       0.048852      31.062239 0.36786350E+03  0.83304254E+04                                 8.696800                            6.467351      -0.039323       1.982361                    0.999426      27.503997      78.699594       0.634349       0.426381      -1.053392       0.017652      -0.033228       0.001040       0.037640       0.055099      -0.026591       0.000257       0.018887      -0.024921      -0.058217      -0.007525       0.065742             10.476575       8.545738      -5.269349       0.463115      12.237446       1.431944      10.646541           0.000000
           95              C      13.217681      15.222718       5.776550      -0.078513      38.309960 0.43090393E+03  0.10012047E+05                                 9.779772                            6.829496       0.158628       2.057552                    0.999359      27.106975      75.093509       0.649435       0.405909      -1.081294       0.018588      -0.040044      -0.010645       0.045413       0.012360      -0.010385      -0.002573       0.008930       0.014207      -0.016365      -0.001974       0.018339             12.735197      10.764621      -7.774417       0.426864      16.296817       2.018108      11.144153           0.000000
           96              C      13.284506      14.469312       4.608752      -0.048200      33.431756 0.39798412E+03  0.91491584E+04                                 9.075623                            6.673704       0.129507       2.027230                    0.999707      27.995177      79.499112       0.634879       0.419662      -1.062489       0.012100      -0.008434       0.020017       0.024864       0.017770       0.003445      -0.011097       0.011467       0.001971      -0.023978       0.004725       0.019253             11.100759       9.364435      -6.007596       0.132999      13.178767       2.164555      10.759077           0.000000
           97              C      14.080331      13.332180       4.559812      -0.170338      36.783157 0.43701957E+03  0.10297275E+05                                 9.667821                            6.994860       0.129191       2.016893                    0.999455      29.549115      85.302968       0.619151       0.419844      -1.061036      -0.016382       0.015323       0.000031       0.022431       0.026629      -0.015384       0.005376       0.005348      -0.030231      -0.031653      -0.001682       0.033335             11.947593      10.647247      -7.260870       1.380332      14.362158       0.063156      10.833375          -0.000000
           98              C      12.385406      16.417464       5.798488       0.668457      22.687146 0.22564303E+03  0.45796017E+04                                 7.506112                            5.399532      -0.239308       1.990814                    0.999328      21.735971      61.362947       0.622843       0.484531      -1.007436      -0.028245       0.055652       0.003735       0.062521       0.107109      -0.029763      -0.019849       0.045572      -0.060394      -0.099588      -0.028544       0.128132              9.418308       7.724144      -4.680386       0.448895      11.464278       1.328587       9.066501           0.000000
           99              C       0.318937      11.736193       5.690484       0.182345      38.017296 0.36676379E+03  0.82785288E+04                                10.124169                            6.545480      -0.227631       1.953652                    0.999393      25.616160      72.581781       0.619458       0.438054      -1.048929       0.016573      -0.014804       0.033531       0.040226       0.024677      -0.038877      -0.023855       0.028886      -0.026947      -0.038251      -0.024016       0.062267             13.868032      11.895694      -9.419214       1.495950      20.089833       0.770115       9.618568           0.000000
          100              C       1.685812      10.137144       6.861657       0.066229      30.777297 0.37356554E+03  0.84990966E+04                                 8.690193                            6.557586      -0.082353       1.975340                    0.999146      27.329941      78.593960       0.623660       0.431671      -1.049291      -0.027232       0.026445       0.006954       0.038591       0.027549      -0.013767      -0.028822       0.087446      -0.004197      -0.061187       0.000853       0.060334             10.254707       8.222950      -4.287430       2.250207      12.357809       0.070449      10.183363           0.000000
          101              C       1.502044       9.223913       5.828864      -0.077568      38.121091 0.44452631E+03  0.10414042E+05                                 9.765019                            6.959063       0.232977       2.081740                    0.999438      27.275562      75.986879       0.639954       0.408541      -1.079051      -0.019847       0.040446      -0.006068       0.045461       0.002616      -0.001636      -0.009180       0.037496       0.024738      -0.025487       0.009728       0.015759             12.424923       8.854960      -5.803917       2.320903      17.330057       0.287507      11.089753          -0.000000
          102              C       0.724444       9.566587       4.728569      -0.062162      34.353455 0.41027508E+03  0.95402787E+04                                 9.331956                            6.843202      -0.059411       1.961611                    0.999573      28.774110      83.217611       0.615383       0.428031      -1.053204       0.000550       0.016834       0.016787       0.023780       0.023813      -0.019297       0.000427       0.029224      -0.016649      -0.029990      -0.007403       0.037393             11.372853       8.766073      -5.579057       2.205469      14.701769      -0.242033      10.650716           0.000000
          103              C       0.133650      10.822728       4.659379      -0.162721      35.836186 0.43208436E+03  0.10165029E+05                                 9.527838                            6.971790       0.080219       2.001907                    0.999327      29.547083      85.584643       0.617184       0.421843      -1.058431       0.006067      -0.025114       0.002194       0.025930       0.013452      -0.008455      -0.016149       0.048496      -0.008481      -0.032916      -0.000706       0.033622             11.593587       8.601600      -5.918822       1.008233      15.963822       1.558199      10.215339          -0.000000
          104              C       2.004750       7.818321       5.884554       0.678708      23.947009 0.23316313E+03  0.47684052E+04                                 7.758839                            5.494106      -0.309086       1.961342                    0.998693      21.959478      62.112606       0.616918       0.485473      -1.007531       0.021825      -0.060448       0.000007       0.064267       0.062069      -0.047622      -0.011522       0.173005      -0.029048      -0.101787      -0.026796       0.128584              9.686672       6.327221      -2.942514       1.814880      12.361476       0.673922      10.371319           0.000000
          105              C       0.420694      -0.576767       5.628044       0.183363      38.523526 0.37050850E+03  0.83706036E+04                                10.148953                            6.547314      -0.251932       1.941221                    0.999404      25.659346      72.348992       0.624868       0.433870      -1.053172       0.001934       0.022022      -0.022918       0.031843      -0.028307      -0.027857       0.006603       0.032620      -0.047814      -0.033632      -0.018242       0.051875             13.749007      10.957105       8.694768       1.478522      19.909586      -1.186294      10.380330           0.000000
          106              C       0.672806       1.428569       4.320177       0.044186      32.717211 0.37769219E+03  0.86093482E+04                                 8.992530                            6.547482      -0.190781       1.929011                    0.999028      27.851510      79.949409       0.631294       0.425639      -1.053877      -0.012464      -0.045428       0.004735       0.047344      -0.044735      -0.038998      -0.012491       0.052158      -0.030529      -0.065385      -0.002371       0.067756             10.808385       7.482565       4.154071       1.858225      13.112333      -1.362974      11.830258           0.000000
          107              C       1.416994       2.004410       5.344532      -0.084371      39.140031 0.43995508E+03  0.10263885E+05                                 9.874680                            6.886470       0.234668       2.080039                    0.999343      27.166675      75.130841       0.649511       0.404219      -1.083660      -0.005427      -0.045365       0.028330       0.053759      -0.002723      -0.016429       0.014970       0.011664       0.042297      -0.020855      -0.008503       0.029357             12.720651       8.426563       5.550488       1.789291      17.647435      -1.862021      12.087955          -0.000000
          108              C       1.663031       1.288379       6.510642      -0.054409      34.063240 0.41353667E+03  0.96254635E+04                                 9.258681                            6.855733       0.037148       1.999388                    0.999620      28.403128      81.914278       0.617410       0.426211      -1.055390      -0.016948      -0.007728      -0.012784       0.022592      -0.013616      -0.006562       0.009522       0.033893      -0.000686      -0.023765      -0.001636       0.025401             11.197598       7.930062       4.504398       1.534086      14.356748      -1.751621      11.305985           0.000000
          109              C       1.164881      -0.000927       6.652398      -0.146959      36.287192 0.43748332E+03  0.10357559E+05                                 9.680175                            7.069263      -0.121580       1.937805                    0.998878      29.899239      87.804559       0.603938       0.428369      -1.050965       0.004486       0.024328       0.001625       0.024792      -0.030560      -0.009996       0.005086       0.060529      -0.015939      -0.040375      -0.007637       0.048012             11.810257       9.322494       6.073201       2.279780      15.428281       0.133141      10.679995          -0.000000
          110              C       1.887806       3.402876       5.155524       0.720701      22.743826 0.20456090E+03  0.40561492E+04                                 7.540558                            5.183350      -0.349010       1.971049                    0.998698      20.904741      58.568397       0.627170       0.492527      -1.002087       0.027109       0.059844      -0.002258       0.065737      -0.067918       0.009367       0.005658       0.185985      -0.105518      -0.098653      -0.034392       0.133045              9.570422       5.446043       3.120178      -0.352919      11.963670      -0.716830      11.301551           0.000000
          111              C      14.968800      23.827416       5.742798       0.182728      38.095729 0.37159771E+03  0.84041956E+04                                10.096711                            6.569668      -0.256164       1.940323                    0.999363      25.695283      72.568619       0.621782       0.435557      -1.051797       0.000877      -0.024777       0.023392       0.034086      -0.020987      -0.035820       0.014523       0.011997      -0.007230      -0.034150      -0.016092       0.050243             13.656468      11.815300       8.845829       1.473960      19.578578      -1.697204       9.575527           0.000000
          112              C      14.624044      21.871004       7.104667       0.050810      29.999184 0.36323563E+03  0.81934378E+04                                 8.470364                            6.420901      -0.050226       1.980710                    0.999290      27.348721      77.909476       0.637960       0.425632      -1.054652       0.013997       0.038656      -0.006713       0.041657      -0.049591      -0.030369      -0.003166       0.009228       0.028469      -0.062209       0.007063       0.055146              9.946183       8.424789       4.303561       1.208162      11.926068      -2.079142       9.487692           0.000000
          113              C      13.653562      21.424934       6.217005      -0.080274      38.162838 0.44800841E+03  0.10496333E+05                                 9.733875                            6.953872       0.190174       2.060739                    0.999317      27.388878      75.837373       0.645886       0.404761      -1.083599       0.013326       0.039862      -0.014167       0.044354      -0.009182      -0.009075       0.004830       0.005027       0.056767      -0.019066      -0.004331       0.023397             12.433347      10.718757       6.729782       1.141440      16.078674      -2.914525      10.502610          -0.000000
          114              C      13.340700      22.178940       5.091397      -0.059812      32.910112 0.40254518E+03  0.92841220E+04                                 8.974772                            6.711432       0.146188       2.030442                    0.999675      28.198147      80.310445       0.632897       0.419611      -1.062097       0.014991       0.009015       0.011700       0.021045      -0.011596      -0.004340       0.017023       0.021295       0.002231      -0.024642       0.002249       0.022393             10.813573       8.970642       4.863852       1.017336      13.415874      -3.031961      10.054204           0.000000
          115              C      13.998319      23.378781       4.855137      -0.155175      36.731111 0.43679333E+03  0.10303623E+05                                 9.679380                            7.015161       0.056588       1.991651                    0.999479      29.663293      86.035499       0.614556       0.422504      -1.058024      -0.011171      -0.017732       0.004180       0.021370      -0.031287      -0.012734       0.004942       0.015028       0.023226      -0.036433       0.001744       0.034689             11.892654      10.770863       6.421345       2.097914      14.347337      -1.278111      10.559763          -0.000000
          116              C      12.862294      20.151400       6.466766       0.689486      21.381318 0.21945396E+03  0.44190849E+04                                 7.216412                            5.340095      -0.216395       2.007194                    0.998820      21.329170      59.799165       0.624211       0.487288      -1.006929      -0.034743      -0.059826       0.012277       0.070264      -0.102052      -0.031341       0.034533       0.040341      -0.079212      -0.091660      -0.039129       0.130789              8.805718       7.047281       3.919998       0.705392      10.289323      -1.070431       9.080551           0.000000
          117              C       0.280969      12.181228       0.050627       0.180775      38.338024 0.37289009E+03  0.84324424E+04                                10.097753                            6.558662      -0.272639       1.933473                    0.999311      25.711960      72.378377       0.626113       0.432594      -1.054631      -0.005793      -0.027724       0.021877       0.035788       0.019502       0.035543       0.008700       0.016743      -0.007650      -0.034154      -0.013244       0.047398             13.601686      11.378705      -8.258297      -1.842504      20.140388      -1.707434       9.285964           0.000000
          118              C       0.329569      10.110434       1.275802       0.052424      30.694281 0.36437025E+03  0.82165489E+04                                 8.590499                            6.426620      -0.051263       1.980167                    0.999358      27.268758      77.395986       0.639008       0.425063      -1.056146      -0.012116       0.035078      -0.007253       0.037814       0.043122       0.031053      -0.009839       0.020716       0.047060      -0.061973       0.012766       0.049207             10.130218       8.224143      -3.924341      -1.975050      12.724551      -1.788260       9.441959           0.000000
          119              C       1.307644       9.624470       0.416830      -0.066240      37.799250 0.43533054E+03  0.10130463E+05                                 9.683582                            6.865650       0.176314       2.062943                    0.999367      27.037403      74.709630       0.648217       0.406046      -1.082303      -0.014762       0.037855      -0.016461       0.043839       0.013651       0.007110       0.008446      -0.006457       0.055091      -0.023212      -0.001335       0.024547             12.383586       9.866973      -5.847416      -1.815877      17.292131      -2.801862       9.991653           0.000000
          120              C       1.772381       8.071022      16.249605      -0.058770      32.953106 0.40362474E+03  0.93190717E+04                                 9.004327                            6.736804       0.166095       2.040044                    0.999737      28.133149      80.275906       0.629144       0.421659      -1.060370      -0.014185       0.009581       0.011465       0.020603       0.013123       0.006898       0.018421       0.025750       0.006467      -0.027476       0.001004       0.026472             10.786326       8.730542      -4.151442      -1.723299      14.079522      -2.790650       9.548913           0.000000
          121              C       1.259044       9.350800      16.065660      -0.151785      36.470140 0.43624317E+03  0.10293378E+05                                 9.649818                            7.020765       0.064814       1.995165                    0.999467      29.647936      86.165669       0.612640       0.423713      -1.056655       0.013627      -0.020293       0.004357       0.024829       0.026080       0.012110       0.008483       0.039095       0.024281      -0.036753       0.000573       0.036179             11.799298      10.479336      -5.988799      -2.494125      15.081550      -1.025355       9.837009          -0.000000
          122              C       1.936406       8.282857       0.658152       0.683267      22.061240 0.22627631E+03  0.45886415E+04                                 7.372905                            5.424389      -0.260321       1.990070                    0.998858      21.461120      60.259686       0.619394       0.487634      -1.007371       0.018757      -0.064109       0.015843       0.068650       0.088584       0.039538       0.026325       0.113297      -0.074177      -0.093078      -0.038746       0.131823              9.036628       6.530409      -3.766421      -0.932767      11.645377      -0.821085       8.934099           0.000000
          123              C       0.337163      -1.745634      16.809878       0.186405      38.192941 0.35949835E+03  0.80578797E+04                                10.067398                            6.437478      -0.222325       1.953856                    0.999321      25.369563      71.164250       0.632144       0.432281      -1.054526       0.005589       0.024950       0.019841       0.032363      -0.028485       0.028910      -0.003368       0.031613      -0.051505      -0.036937      -0.014791       0.051728             13.800940      11.360974       9.245380      -1.668614      19.279189      -0.229504      10.762657          -0.000000
          124              C       0.985669       2.621406       1.069919       0.039684      32.359846 0.37614802E+03  0.85631438E+04                                 8.941741                            6.551681      -0.127109       1.949712                    0.999298      27.785076      79.639791       0.628715       0.427935      -1.052735      -0.012949      -0.038686      -0.000046       0.040795      -0.042837       0.030587       0.006002       0.037378      -0.028982      -0.053903      -0.005401       0.059304             10.860358       8.000423       5.047029      -0.965974      13.218935       1.044998      11.361716           0.000000
          125              C       1.653919       0.704755      16.803128      -0.071956      38.616151 0.43668408E+03  0.10170092E+05                                 9.824338                            6.867588       0.204639       2.070792                    0.999366      27.122160      74.979623       0.649346       0.405016      -1.082965      -0.022931      -0.038243      -0.007858       0.045279      -0.013671       0.009975       0.002991      -0.003606       0.021769      -0.020698       0.006255       0.014444             12.796097       9.770030       7.129514      -0.650646      16.993887       2.053338      11.624372          -0.000000
          126              C       1.663031      -0.093674      15.664018      -0.062036      33.851396 0.40613202E+03  0.93888395E+04                                 9.158468                            6.750853       0.148940       2.032013                    0.999715      28.231569      80.533481       0.629622       0.420805      -1.061207      -0.012134      -0.008477       0.013171       0.019813      -0.019479       0.001591      -0.011202       0.028346      -0.001355      -0.027175       0.001153       0.026022             11.138302       8.439476       5.374142      -0.386763      13.677822       2.006397      11.297608           0.000000
          127              C       1.003894      -1.317586      15.667393      -0.140915      37.237940 0.43701438E+03  0.10344227E+05                                 9.851891                            7.073520      -0.189656       1.916518                    0.998679      29.889466      87.781483       0.602694       0.429345      -1.050312       0.009371       0.021548       0.002516       0.023632      -0.038589       0.007937      -0.008331       0.051170      -0.058500      -0.037327      -0.020276       0.057603             12.100058       9.745917       6.550561      -1.783429      14.653476      -0.267696      11.900781          -0.000000
          128              C       2.437594       1.980888      16.811565       0.674528      22.270373 0.22246846E+03  0.44976329E+04                                 7.419313                            5.371526      -0.223629       1.999088                    0.999083      21.588179      60.757798       0.622920       0.486360      -1.006840       0.026776       0.055171       0.004072       0.061461      -0.101708       0.036735      -0.023255       0.086900      -0.056169      -0.101248      -0.031212       0.132461              9.268041       7.059258       4.102086      -0.701090      11.512492       1.246797       9.232371           0.000000
          129              C       7.215581      11.533028       2.759176       0.192719      38.037500 0.36267173E+03  0.81563615E+04                                10.107871                            6.495116      -0.234514       1.951874                    0.999347      25.442124      71.759638       0.624355       0.436206      -1.050923      -0.003651      -0.023407      -0.032194       0.039971      -0.035214       0.023043      -0.013545       0.029709      -0.072116      -0.032919      -0.025917       0.058837             13.936893      12.033008       9.790454      -0.777174      19.595216       0.974678      10.182454           0.000000
          130              C       6.352931       9.642490       1.542438       0.048852      31.062218 0.36786327E+03  0.83304189E+04                                 8.696796                            6.467349      -0.039323       1.982361                    0.999426      27.503997      78.699592       0.634349       0.426381      -1.053392       0.017652       0.033228      -0.001040       0.037640      -0.055099       0.026591       0.000257       0.018887      -0.024921      -0.058217      -0.007525       0.065742             10.476569       8.545729       5.269344      -0.463109      12.237442       1.431951      10.646535           0.000001
          131              C       5.623931       9.253633       2.661297      -0.078513      38.309964 0.43090416E+03  0.10012054E+05                                 9.779773                            6.829498       0.158628       2.057552                    0.999359      27.106975      75.093509       0.649435       0.405909      -1.081294       0.018588       0.040044       0.010645       0.045413      -0.012360       0.010385      -0.002573       0.008930       0.014207      -0.016365      -0.001974       0.018339             12.735198      10.764621       7.774418      -0.426859      16.296820       2.018114      11.144154           0.000000
          132              C       5.690756      10.007039       3.829095      -0.048200      33.431753 0.39798410E+03  0.91491575E+04                                 9.075622                            6.673704       0.129507       2.027230                    0.999707      27.995177      79.499109       0.634879       0.419662      -1.062489       0.012100       0.008434      -0.020017       0.024864      -0.017770      -0.003445      -0.011097       0.011467       0.001971      -0.023978       0.004725       0.019253             11.100758       9.364435       6.007595      -0.133002      13.178763       2.164550      10.759076           0.000000
          133              C       6.486581      11.144171       3.878034      -0.170338      36.783173 0.43701965E+03  0.10297278E+05                                 9.667824                            6.994860       0.129191       2.016893                    0.999455      29.549115      85.302969       0.619151       0.419844      -1.061036      -0.016382      -0.015323      -0.000031       0.022431      -0.026629       0.015384       0.005376       0.005348      -0.030231      -0.031653      -0.001682       0.033335             11.947597      10.647253       7.260874      -1.380337      14.362161       0.063150      10.833379           0.000000
          134              C       4.791656       8.058887       2.639358       0.668457      22.687143 0.22564302E+03  0.45796016E+04                                 7.506111                            5.399532      -0.239308       1.990814                    0.999328      21.735971      61.362947       0.622843       0.484531      -1.007436      -0.028245      -0.055652      -0.003735       0.062521      -0.107109       0.029763      -0.019849       0.045572      -0.060394      -0.099588      -0.028544       0.128132              9.418307       7.724142       4.680385      -0.448893      11.464276       1.328591       9.066501           0.000000
          135              C       7.912688      12.740158       2.747363       0.182345      38.017294 0.36676397E+03  0.82785338E+04                                10.124169                            6.545482      -0.227631       1.953652                    0.999393      25.616159      72.581778       0.619457       0.438054      -1.048929       0.016573       0.014804      -0.033531       0.040226      -0.024677       0.038877      -0.023855       0.028886      -0.026947      -0.038251      -0.024016       0.062267             13.868031      11.895695       9.419213      -1.495953      20.089827       0.770110       9.618570           0.000000
          136              C       9.279562      14.339207       1.576190       0.066229      30.777288 0.37356536E+03  0.84990915E+04                                 8.690191                            6.557584      -0.082353       1.975340                    0.999146      27.329942      78.593963       0.623660       0.431671      -1.049291      -0.027232      -0.026445      -0.006954       0.038591      -0.027549       0.013767      -0.028822       0.087446      -0.004197      -0.061187       0.000853       0.060334             10.254705       8.222947       4.287429      -2.250205      12.357810       0.070454      10.183359           0.000001
          137              C       9.095794      15.252438       2.608982      -0.077568      38.121089 0.44452614E+03  0.10414037E+05                                 9.765018                            6.959061       0.232977       2.081740                    0.999438      27.275563      75.986882       0.639954       0.408541      -1.079051      -0.019847      -0.040446       0.006068       0.045461      -0.002616       0.001636      -0.009180       0.037496       0.024738      -0.025487       0.009728       0.015759             12.424923       8.854959       5.803915      -2.320904      17.330057       0.287508      11.089753          -0.000000
          138              C       8.318194      14.909764       3.709277      -0.062162      34.353455 0.41027511E+03  0.95402794E+04                                 9.331956                            6.843202      -0.059411       1.961611                    0.999573      28.774110      83.217610       0.615383       0.428031      -1.053204       0.000550      -0.016834      -0.016787       0.023780      -0.023813       0.019297       0.000427       0.029224      -0.016649      -0.029990      -0.007403       0.037393             11.372852       8.766073       5.579056      -2.205473      14.701767      -0.242040      10.650717           0.000000
          139              C       7.727400      13.653623       3.778468      -0.162721      35.836177 0.43208438E+03  0.10165030E+05                                 9.527837                            6.971790       0.080219       2.001907                    0.999327      29.547082      85.584640       0.617184       0.421843      -1.058431       0.006067       0.025114      -0.002194       0.025930      -0.013452       0.008455      -0.016149       0.048496      -0.008481      -0.032916      -0.000706       0.033622             11.593583       8.601598       5.918819      -1.008239      15.963814       1.558191      10.215338          -0.000000
          140              C       9.598500      16.658030       2.553292       0.678708      23.947010 0.23316313E+03  0.47684052E+04                                 7.758839                            5.494107      -0.309086       1.961342                    0.998693      21.959478      62.112609       0.616918       0.485474      -1.007531       0.021825       0.060448      -0.000007       0.064267      -0.062069       0.047622      -0.011522       0.173005      -0.029048      -0.101787      -0.026796       0.128584              9.686674       6.327221       2.942515      -1.814881      12.361479       0.673921      10.371320           0.000000
          141              C       8.014444      25.053118       2.809803       0.183363      38.523534 0.37050869E+03  0.83706090E+04                                10.148954                            6.547315      -0.251932       1.941221                    0.999404      25.659355      72.349021       0.624868       0.433870      -1.053172       0.001934      -0.022022       0.022918       0.031843       0.028307       0.027857       0.006603       0.032620      -0.047814      -0.033632      -0.018242       0.051875             13.749007      10.957100      -8.694763      -1.478516      19.909589      -1.186305      10.380332           0.000000
          142              C       8.266556      23.047782       4.117669       0.044186      32.717210 0.37769199E+03  0.86093427E+04                                 8.992530                            6.547480      -0.190781       1.929011                    0.999028      27.851509      79.949407       0.631294       0.425639      -1.053877      -0.012464       0.045428      -0.004735       0.047344       0.044735       0.038998      -0.012491       0.052158      -0.030530      -0.065385      -0.002371       0.067756             10.808387       7.482568      -4.154075      -1.858226      13.112339      -1.362972      11.830254           0.000000
          143              C       9.010744      22.471941       3.093315      -0.084371      39.140036 0.43995511E+03  0.10263886E+05                                 9.874681                            6.886470       0.234668       2.080039                    0.999343      27.166675      75.130844       0.649511       0.404219      -1.083660      -0.005427       0.045365      -0.028330       0.053759       0.002723       0.016429       0.014970       0.011664       0.042297      -0.020855      -0.008503       0.029357             12.720653       8.426569      -5.550496      -1.789295      17.647438      -1.862008      12.087952          -0.000000
          144              C       9.256781      23.187972       1.927204      -0.054409      34.063225 0.41353668E+03  0.96254639E+04                                 9.258680                            6.855734       0.037148       1.999388                    0.999620      28.403127      81.914280       0.617409       0.426212      -1.055390      -0.016948       0.007728       0.012784       0.022592       0.013616       0.006562       0.009522       0.033893      -0.000686      -0.023765      -0.001636       0.025401             11.197595       7.930058      -4.504395      -1.534085      14.356741      -1.751616      11.305985           0.000000
          145              C       8.758631      24.477278       1.785448      -0.146959      36.287215 0.43748402E+03  0.10357577E+05                                 9.680169                            7.069261      -0.121581       1.937805                    0.998878      29.899266      87.804582       0.603939       0.428368      -1.050966       0.004486      -0.024328      -0.001625       0.024792       0.030560       0.009996       0.005086       0.060529      -0.015939      -0.040375      -0.007637       0.048012             11.810246       9.322485      -6.073192      -2.279777      15.428265       0.133141      10.679989          -0.000000
          146              C       9.481556      21.073475       3.282322       0.720701      22.743831 0.20456094E+03  0.40561501E+04                                 7.540560                            5.183351      -0.349010       1.971049                    0.998698      20.904742      58.568403       0.627170       0.492527      -1.002086       0.027109      -0.059844       0.002258       0.065737       0.067918      -0.009367       0.005658       0.185985      -0.105518      -0.098653      -0.034392       0.133045              9.570424       5.446047      -3.120182       0.352920      11.963674      -0.716825      11.301551           0.000000
          147              C       7.375050       0.648935       2.695048       0.182728      38.095737 0.37159792E+03  0.84042014E+04                                10.096713                            6.569670      -0.256164       1.940323                    0.999363      25.695285      72.568628       0.621781       0.435557      -1.051797       0.000877       0.024777      -0.023392       0.034086       0.020987       0.035820       0.014523       0.011997      -0.007230      -0.034150      -0.016092       0.050243             13.656470      11.815296      -8.845827      -1.473955      19.578583      -1.697213       9.575531           0.000000
          148              C       7.030294       2.605347       1.333180       0.050810      29.999183 0.36323546E+03  0.81934331E+04                                 8.470364                            6.420899      -0.050226       1.980710                    0.999290      27.348723      77.909485       0.637960       0.425632      -1.054651       0.013997      -0.038656       0.006713       0.041657       0.049591       0.030369      -0.003166       0.009228       0.028469      -0.062209       0.007063       0.055146              9.946184       8.424793      -4.303565      -1.208164      11.926073      -2.079138       9.487687           0.000000
          149              C       6.059812       3.051417       2.220841      -0.080274      38.162846 0.44800847E+03  0.10496335E+05                                 9.733877                            6.953873       0.190174       2.060739                    0.999317      27.388879      75.837381       0.645886       0.404761      -1.083599       0.013327      -0.039862       0.014167       0.044354       0.009182       0.009075       0.004830       0.005027       0.056768      -0.019066      -0.004332       0.023397             12.433350      10.718765      -6.729789      -1.141445      16.078675      -2.914517      10.502609          -0.000000
          150              C       5.746950       2.297411       3.346450      -0.059812      32.910101 0.40254522E+03  0.92841230E+04                                 8.974771                            6.711432       0.146188       2.030441                    0.999675      28.198148      80.310451       0.632897       0.419611      -1.062096       0.014991      -0.009015      -0.011700       0.021045       0.011596       0.004340       0.017023       0.021295       0.002231      -0.024642       0.002249       0.022393             10.813570       8.970641      -4.863851      -1.017335      13.415869      -3.031958      10.054200           0.000000
          151              C       6.404569       1.097570       3.582710      -0.155175      36.731107 0.43679351E+03  0.10303628E+05                                 9.679379                            7.015163       0.056588       1.991651                    0.999479      29.663293      86.035496       0.614556       0.422504      -1.058024      -0.011171       0.017732      -0.004180       0.021370       0.031287       0.012734       0.004942       0.015028       0.023226      -0.036433       0.001744       0.034689             11.892651      10.770859      -6.421341      -2.097913      14.347331      -1.278111      10.559764          -0.000001
          152              C       5.268544       4.324951       1.971081       0.689486      21.381330 0.21945413E+03  0.44190890E+04                                 7.216415                            5.340097      -0.216395       2.007194                    0.998820      21.329170      59.799166       0.624211       0.487288      -1.006929      -0.034743       0.059826      -0.012277       0.070264       0.102052       0.031341       0.034533       0.040341      -0.079212      -0.091660      -0.039129       0.130789              8.805722       7.047286      -3.920003      -0.705395      10.289329      -1.070426       9.080553           0.000000
          153              C       7.312781      11.008879       8.488474       0.180775      38.338014 0.37289008E+03  0.84324420E+04                                10.097751                            6.558662      -0.272639       1.933473                    0.999311      25.711960      72.378374       0.626113       0.432594      -1.054631       0.005793      -0.027724       0.021877       0.035788      -0.019502      -0.035543       0.008700       0.016743      -0.007650      -0.034154      -0.013244       0.047398             13.601680      11.378693       8.258286       1.842501      20.140382      -1.707442       9.285966           0.000000
          154              C       7.264181       8.938085       9.713649       0.052424      30.694286 0.36437041E+03  0.82165532E+04                                 8.590500                            6.426621      -0.051263       1.980167                    0.999358      27.268757      77.395978       0.639008       0.425063      -1.056146       0.012116       0.035078      -0.007253       0.037814      -0.043122      -0.031053      -0.009839       0.020716       0.047060      -0.061973       0.012766       0.049207             10.130218       8.224139       3.924337       1.975048      12.724550      -1.788265       9.441965           0.000000
          155              C       6.286106       8.452121       8.854676      -0.066240      37.799254 0.43533076E+03  0.10130469E+05                                 9.683583                            6.865652       0.176314       2.062943                    0.999367      27.037404      74.709634       0.648217       0.406046      -1.082303       0.014762       0.037855      -0.016461       0.043839      -0.013651      -0.007110       0.008446      -0.006458       0.055091      -0.023212      -0.001335       0.024547             12.383586       9.866969       5.847411       1.815874      17.292130      -2.801868       9.991658          -0.000000
          156              C       5.821369       9.243371       7.811758      -0.058770      32.953106 0.40362476E+03  0.93190725E+04                                 9.004327                            6.736804       0.166094       2.040044                    0.999737      28.133150      80.275911       0.629144       0.421659      -1.060370       0.014185       0.009581       0.011465       0.020603      -0.013123      -0.006898       0.018421       0.025750       0.006467      -0.027476       0.001004       0.026472             10.786325       8.730540       4.151440       1.723299      14.079519      -2.790651       9.548915           0.000000
          157              C       6.334706      10.523149       7.627813      -0.151785      36.470127 0.43624315E+03  0.10293378E+05                                 9.649816                            7.020765       0.064814       1.995165                    0.999467      29.647934      86.165659       0.612640       0.423713      -1.056655      -0.013627      -0.020293       0.004357       0.024829      -0.026080      -0.012110       0.008483       0.039095       0.024281      -0.036753       0.000573       0.036179             11.799294      10.479328       5.988794       2.494121      15.081543      -1.025357       9.837011          -0.000000
          158              C       5.657344       7.110508       9.095999       0.683267      22.061235 0.22627632E+03  0.45886417E+04                                 7.372904                            5.424389      -0.260321       1.990070                    0.998858      21.461120      60.259686       0.619394       0.487634      -1.007371      -0.018757      -0.064109       0.015843       0.068650      -0.088584      -0.039538       0.026325       0.113297      -0.074177      -0.093078      -0.038746       0.131823              9.036626       6.530404       3.766416       0.932764      11.645371      -0.821091       8.934101           0.000000
          159              C       7.256588      -0.573285       8.372031       0.186407      38.192918 0.35949784E+03  0.80578656E+04                                10.067394                            6.437473      -0.222324       1.953856                    0.999321      25.369549      71.164202       0.632145       0.432281      -1.054526      -0.005589       0.024950       0.019841       0.032363       0.028485      -0.028909      -0.003368       0.031613      -0.051505      -0.036936      -0.014791       0.051728             13.800938      11.360976      -9.245384       1.668618      19.279191      -0.229513      10.762646          -0.000000
          160              C       6.608081       1.449057       9.507765       0.039684      32.359844 0.37614801E+03  0.85631436E+04                                 8.941740                            6.551680      -0.127110       1.949712                    0.999298      27.785075      79.639788       0.628715       0.427935      -1.052735       0.012949      -0.038686      -0.000046       0.040795       0.042837      -0.030587       0.006002       0.037378      -0.028982      -0.053903      -0.005401       0.059304             10.860358       8.000424      -5.047029       0.965973      13.218936       1.045000      11.361713           0.000000
          161              C       5.939831       1.877104       8.365281      -0.071956      38.616143 0.43668388E+03  0.10170087E+05                                 9.824336                            6.867586       0.204639       2.070792                    0.999366      27.122161      74.979627       0.649346       0.405016      -1.082965       0.022931      -0.038243      -0.007858       0.045279       0.013671      -0.009975       0.002991      -0.003606       0.021769      -0.020698       0.006255       0.014444             12.796096       9.770028      -7.129513       0.650641      16.993889       2.053346      11.624371          -0.000000
          162              C       5.930719       1.078675       7.226172      -0.062036      33.851396 0.40613182E+03  0.93888340E+04                                 9.158468                            6.750851       0.148940       2.032013                    0.999715      28.231569      80.533482       0.629622       0.420805      -1.061207       0.012134      -0.008477       0.013171       0.019813       0.019479      -0.001591      -0.011202       0.028346      -0.001355      -0.027175       0.001153       0.026022             11.138304       8.439477      -5.374144       0.386763      13.677827       2.006399      11.297607           0.000000
          163              C       6.589856      -0.145237       7.229547      -0.140915      37.237958 0.43701442E+03  0.10344228E+05                                 9.851894                            7.073520      -0.189656       1.916518                    0.998679      29.889470      87.781496       0.602694       0.429345      -1.050312      -0.009371       0.021548       0.002516       0.023632       0.038589      -0.007937      -0.008331       0.051170      -0.058500      -0.037327      -0.020276       0.057603             12.100065       9.745926      -6.550570       1.783432      14.653488      -0.267698      11.900780          -0.000000
          164              C       5.156156       3.153237       8.373719       0.674528      22.270387 0.22246863E+03  0.44976371E+04                                 7.419316                            5.371528      -0.223629       1.999088                    0.999083      21.588179      60.757799       0.622920       0.486360      -1.006840      -0.026776       0.055171       0.004072       0.061461       0.101708      -0.036735      -0.023255       0.086900      -0.056169      -0.101248      -0.031212       0.132461              9.268046       7.059260      -4.102088       0.701086      11.512501       1.246804       9.232376           0.000000
          165              C       0.378169      10.360679      11.197022       0.192719      38.037500 0.36267191E+03  0.81563665E+04                                10.107871                            6.495118      -0.234514       1.951874                    0.999347      25.442124      71.759638       0.624355       0.436206      -1.050923       0.003651      -0.023407      -0.032194       0.039971       0.035214      -0.023043      -0.013545       0.029709      -0.072116      -0.032919      -0.025917       0.058837             13.936892      12.033006      -9.790452       0.777174      19.595216       0.974679      10.182454           0.000000
          166              C       1.240819       8.470141       9.980285       0.048852      31.062237 0.36786350E+03  0.83304253E+04                                 8.696799                            6.467351      -0.039323       1.982361                    0.999426      27.503997      78.699592       0.634349       0.426381      -1.053392      -0.017652       0.033228      -0.001040       0.037640       0.055099      -0.026591       0.000257       0.018887      -0.024921      -0.058217      -0.007525       0.065742             10.476573       8.545737      -5.269348       0.463115      12.237444       1.431944      10.646540           0.000001
          167              C       1.969819       8.081284      11.099143      -0.078513      38.309957 0.43090392E+03  0.10012047E+05                                 9.779771                            6.829496       0.158628       2.057552                    0.999359      27.106975      75.093508       0.649435       0.405908      -1.081294      -0.018588       0.040044       0.010645       0.045413       0.012360      -0.010385      -0.002573       0.008930       0.014207      -0.016365      -0.001974       0.018339             12.735196      10.764620      -7.774416       0.426865      16.296815       2.018107      11.144152           0.000000
          168              C       1.902994       8.834690      12.266941      -0.048200      33.431768 0.39798429E+03  0.91491631E+04                                 9.075624                            6.673706       0.129507       2.027230                    0.999707      27.995177      79.499110       0.634879       0.419662      -1.062489      -0.012100       0.008434      -0.020017       0.024864       0.017770       0.003445      -0.011097       0.011467       0.001971      -0.023978       0.004725       0.019253             11.100762       9.364439      -6.007598       0.133000      13.178769       2.164556      10.759077           0.000000
          169              C       1.107169       9.971822      12.315881      -0.170338      36.783152 0.43701952E+03  0.10297274E+05                                 9.667820                            6.994859       0.129191       2.016893                    0.999455      29.549113      85.302959       0.619151       0.419844      -1.061036       0.016382      -0.015323      -0.000031       0.022431       0.026629      -0.015384       0.005376       0.005348      -0.030231      -0.031653      -0.001682       0.033335             11.947591      10.647245      -7.260868       1.380331      14.362153       0.063158      10.833374           0.000000
          170              C       2.802094       6.886538      11.077205       0.668457      22.687147 0.22564305E+03  0.45796021E+04                                 7.506112                            5.399532      -0.239308       1.990814                    0.999328      21.735972      61.362947       0.622843       0.484531      -1.007436       0.028245      -0.055652      -0.003735       0.062521       0.107109      -0.029763      -0.019849       0.045572      -0.060394      -0.099588      -0.028544       0.128132              9.418307       7.724143      -4.680386       0.448895      11.464278       1.328587       9.066501           0.000000
          171              C      14.868562      11.567809      11.185209       0.182345      38.017280 0.36676379E+03  0.82785289E+04                                10.124166                            6.545480      -0.227631       1.953652                    0.999393      25.616160      72.581780       0.619458       0.438054      -1.048929      -0.016573       0.014804      -0.033531       0.040226       0.024677      -0.038877      -0.023855       0.028886      -0.026947      -0.038251      -0.024016       0.062267             13.868025      11.895690      -9.419206       1.495953      20.089817       0.770111       9.618568           0.000000
          172              C      13.501687      13.166858      10.014036       0.066229      30.777288 0.37356551E+03  0.84990955E+04                                 8.690192                            6.557586      -0.082353       1.975340                    0.999146      27.329941      78.593960       0.623660       0.431671      -1.049291       0.027232      -0.026445      -0.006954       0.038591       0.027549      -0.013767      -0.028822       0.087445      -0.004197      -0.061187       0.000853       0.060334             10.254705       8.222949      -4.287427       2.250209      12.357803       0.070448      10.183364           0.000001
          173              C      13.685456      14.080089      11.046829      -0.077568      38.121091 0.44452638E+03  0.10414044E+05                                 9.765019                            6.959063       0.232977       2.081740                    0.999438      27.275563      75.986884       0.639954       0.408541      -1.079051       0.019847      -0.040446       0.006068       0.045461       0.002616      -0.001636      -0.009180       0.037496       0.024738      -0.025487       0.009728       0.015759             12.424923       8.854960      -5.803915       2.320906      17.330054       0.287505      11.089754           0.000000
          174              C      14.463056      13.737415      12.147124      -0.062162      34.353455 0.41027511E+03  0.95402795E+04                                 9.331956                            6.843202      -0.059411       1.961611                    0.999573      28.774111      83.217617       0.615383       0.428031      -1.053204      -0.000550      -0.016834      -0.016787       0.023780       0.023813      -0.019297       0.000427       0.029224      -0.016649      -0.029990      -0.007403       0.037393             11.372853       8.766073      -5.579056       2.205469      14.701769      -0.242034      10.650716           0.000000
          175              C      15.053850      12.481274      12.216314      -0.162721      35.836184 0.43208442E+03  0.10165031E+05                                 9.527838                            6.971790       0.080219       2.001906                    0.999327      29.547084      85.584647       0.617184       0.421843      -1.058431      -0.006067       0.025114      -0.002194       0.025930       0.013452      -0.008455      -0.016149       0.048496      -0.008481      -0.032916      -0.000706       0.033622             11.593585       8.601599      -5.918819       1.008236      15.963817       1.558197      10.215339          -0.000000
          176              C      13.182750      15.485681      10.991139       0.678708      23.947007 0.23316312E+03  0.47684050E+04                                 7.758839                            5.494107      -0.309086       1.961342                    0.998693      21.959478      62.112608       0.616918       0.485474      -1.007531      -0.021825       0.060448      -0.000007       0.064267       0.062069      -0.047622      -0.011522       0.173005      -0.029048      -0.101787      -0.026796       0.128584              9.686672       6.327220      -2.942514       1.814880      12.361475       0.673922      10.371319           0.000000
          177              C      14.766806      23.880769      11.247649       0.183363      38.523552 0.37050874E+03  0.83706101E+04                                10.148957                            6.547316      -0.251932       1.941221                    0.999404      25.659356      72.349023       0.624868       0.433870      -1.053172      -0.001934      -0.022022       0.022918       0.031843      -0.028307      -0.027857       0.006603       0.032620      -0.047814      -0.033632      -0.018242       0.051875             13.749013      10.957110       8.694773       1.478521      19.909596      -1.186296      10.380332           0.000000
          178              C      14.514694      21.875433      12.555516       0.044186      32.717212 0.37769220E+03  0.86093484E+04                                 8.992530                            6.547482      -0.190781       1.929011                    0.999028      27.851510      79.949411       0.631294       0.425640      -1.053877       0.012464       0.045428      -0.004735       0.047344      -0.044735      -0.038998      -0.012491       0.052158      -0.030529      -0.065385      -0.002371       0.067756             10.808386       7.482566       4.154072       1.858226      13.112334      -1.362974      11.830259           0.000000
          179              C      13.770506      21.299592      11.531161      -0.084371      39.140035 0.43995510E+03  0.10263886E+05                                 9.874681                            6.886470       0.234668       2.080039                    0.999343      27.166675      75.130844       0.649511       0.404219      -1.083660       0.005427       0.045365      -0.028330       0.053759      -0.002723      -0.016429       0.014970       0.011664       0.042297      -0.020855      -0.008503       0.029357             12.720653       8.426565       5.550491       1.789291      17.647437      -1.862020      12.087956          -0.000000
          180              C      13.524469      22.015623      10.365051      -0.054409      34.063224 0.41353642E+03  0.96254566E+04                                 9.258679                            6.855732       0.037148       1.999388                    0.999620      28.403126      81.914275       0.617410       0.426211      -1.055390       0.016948       0.007728       0.012784       0.022592      -0.013616      -0.006562       0.009522       0.033893      -0.000686      -0.023765      -0.001636       0.025401             11.197595       7.930058       4.504396       1.534085      14.356744      -1.751619      11.305984           0.000000
          181              C      14.022619      23.304929      10.223295      -0.146959      36.287219 0.43748379E+03  0.10357570E+05                                 9.680169                            7.069259      -0.121580       1.937805                    0.998878      29.899266      87.804581       0.603939       0.428368      -1.050966      -0.004486      -0.024328      -0.001625       0.024792      -0.030560      -0.009996       0.005086       0.060529      -0.015939      -0.040375      -0.007637       0.048012             11.810249       9.322489       6.073197       2.279778      15.428272       0.133142      10.679987          -0.000000
          182              C      13.299694      19.901126      11.720169       0.720701      22.743831 0.20456095E+03  0.40561504E+04                                 7.540559                            5.183351      -0.349010       1.971049                    0.998698      20.904742      58.568401       0.627170       0.492527      -1.002087      -0.027109      -0.059844       0.002258       0.065737      -0.067918       0.009367       0.005658       0.185985      -0.105518      -0.098653      -0.034392       0.133045              9.570423       5.446046       3.120181      -0.352922      11.963673      -0.716831      11.301552           0.000000
          183              C       0.218700      -0.523414      11.132895       0.182728      38.095739 0.37159771E+03  0.84041956E+04                                10.096713                            6.569669      -0.256164       1.940323                    0.999363      25.695285      72.568629       0.621782       0.435557      -1.051797      -0.000877       0.024777      -0.023392       0.034086      -0.020987      -0.035820       0.014523       0.011997      -0.007230      -0.034150      -0.016092       0.050243             13.656472      11.815302       8.845833       1.473956      19.578586      -1.697209       9.575529           0.000000
          184              C       0.563456       1.432998       9.771026       0.050810      29.999178 0.36323535E+03  0.81934302E+04                                 8.470362                            6.420898      -0.050226       1.980710                    0.999290      27.348722      77.909477       0.637960       0.425632      -1.054652      -0.013997      -0.038656       0.006713       0.041657      -0.049591      -0.030369      -0.003166       0.009228       0.028469      -0.062209       0.007063       0.055146              9.946181       8.424784       4.303558       1.208163      11.926068      -2.079143       9.487692           0.000000
          185              C       1.533937       1.879068      10.658688      -0.080274      38.162829 0.44800838E+03  0.10496333E+05                                 9.733874                            6.953872       0.190174       2.060739                    0.999317      27.388878      75.837377       0.645886       0.404761      -1.083599      -0.013327      -0.039862       0.014167       0.044354      -0.009182      -0.009075       0.004830       0.005027       0.056767      -0.019066      -0.004331       0.023397             12.433345      10.718758       6.729781       1.141445      16.078667      -2.914518      10.502610          -0.000000
          186              C       1.846800       1.125062      11.784296      -0.059812      32.910110 0.40254527E+03  0.92841246E+04                                 8.974772                            6.711433       0.146188       2.030441                    0.999675      28.198148      80.310449       0.632897       0.419611      -1.062097      -0.014991      -0.009015      -0.011700       0.021045      -0.011596      -0.004340       0.017023       0.021295       0.002231      -0.024642       0.002249       0.022393             10.813572       8.970642       4.863850       1.017339      13.415870      -3.031958      10.054204           0.000000
          187              C       1.189181      -0.074779      12.020556      -0.155175      36.731103 0.43679331E+03  0.10303622E+05                                 9.679378                            7.015161       0.056588       1.991651                    0.999479      29.663293      86.035495       0.614556       0.422504      -1.058024       0.011171       0.017732      -0.004180       0.021370      -0.031287      -0.012734       0.004942       0.015028       0.023226      -0.036433       0.001744       0.034689             11.892651      10.770859       6.421341       2.097914      14.347331      -1.278111      10.559762          -0.000001
          188              C       2.325206       3.152602      10.408927       0.689486      21.381318 0.21945401E+03  0.44190861E+04                                 7.216412                            5.340096      -0.216395       2.007194                    0.998820      21.329170      59.799165       0.624211       0.487288      -1.006929       0.034743       0.059826      -0.012277       0.070264      -0.102052      -0.031341       0.034533       0.040341      -0.079212      -0.091660      -0.039129       0.130789              8.805718       7.047282       3.919999       0.705393      10.289321      -1.070429       9.080551           0.000000
          189              C      14.906531      11.122774      16.825066       0.180775      38.338027 0.37289012E+03  0.84324432E+04                                10.097754                            6.558663      -0.272639       1.933473                    0.999311      25.711961      72.378381       0.626113       0.432595      -1.054631       0.005793       0.027724      -0.021877       0.035788       0.019502       0.035543       0.008700       0.016743      -0.007650      -0.034154      -0.013244       0.047398             13.601686      11.378705      -8.258298      -1.842504      20.140389      -1.707434       9.285964           0.000000
          190              C      14.857931      13.193568      15.599891       0.052424      30.694280 0.36437025E+03  0.82165488E+04                                 8.590498                            6.426619      -0.051263       1.980167                    0.999358      27.268758      77.395982       0.639008       0.425063      -1.056146       0.012116      -0.035078       0.007253       0.037814       0.043122       0.031053      -0.009839       0.020716       0.047060      -0.061973       0.012766       0.049207             10.130217       8.224142      -3.924340      -1.975050      12.724550      -1.788260       9.441959           0.000000
          191              C      13.879856      13.679532      16.458863      -0.066240      37.799252 0.43533057E+03  0.10130464E+05                                 9.683583                            6.865650       0.176314       2.062943                    0.999367      27.037404      74.709634       0.648217       0.406046      -1.082303       0.014762      -0.037855       0.016461       0.043839       0.013651       0.007110       0.008446      -0.006457       0.055091      -0.023212      -0.001335       0.024547             12.383587       9.866974      -5.847416      -1.815876      17.292133      -2.801863       9.991654          -0.000000
          192              C      13.415119      15.232980       0.626088      -0.058770      32.953106 0.40362475E+03  0.93190721E+04                                 9.004327                            6.736804       0.166095       2.040044                    0.999737      28.133149      80.275908       0.629144       0.421659      -1.060370       0.014185      -0.009581      -0.011465       0.020603       0.013123       0.006898       0.018421       0.025750       0.006467      -0.027476       0.001004       0.026472             10.786326       8.730542      -4.151442      -1.723299      14.079523      -2.790651       9.548914           0.000000
          193              C      13.928456      13.953202       0.810033      -0.151785      36.470138 0.43624314E+03  0.10293378E+05                                 9.649818                            7.020765       0.064814       1.995165                    0.999467      29.647935      86.165665       0.612640       0.423713      -1.056655      -0.013627       0.020293      -0.004357       0.024829       0.026080       0.012110       0.008483       0.039095       0.024281      -0.036753       0.000573       0.036179             11.799298      10.479335      -5.988798      -2.494125      15.081549      -1.025355       9.837009          -0.000000
          194              C      13.251094      15.021145      16.217541       0.683267      22.061241 0.22627633E+03  0.45886420E+04                                 7.372905                            5.424389      -0.260321       1.990070                    0.998858      21.461121      60.259687       0.619394       0.487634      -1.007371      -0.018757       0.064109      -0.015843       0.068650       0.088584       0.039538       0.026325       0.113297      -0.074177      -0.093078      -0.038746       0.131823              9.036628       6.530408      -3.766421      -0.932766      11.645377      -0.821086       8.934099           0.000000
          195              C      14.850338      25.049636       0.065815       0.186407      38.192920 0.35949810E+03  0.80578728E+04                                10.067395                            6.437476      -0.222324       1.953856                    0.999321      25.369549      71.164201       0.632145       0.432281      -1.054526      -0.005589      -0.024950      -0.019841       0.032363      -0.028485       0.028909      -0.003368       0.031613      -0.051505      -0.036936      -0.014791       0.051728             13.800936      11.360973       9.245380      -1.668612      19.279184      -0.229503      10.762649          -0.000000
          196              C      14.201831      20.682596      15.805774       0.039684      32.359846 0.37614800E+03  0.85631434E+04                                 8.941741                            6.551680      -0.127109       1.949712                    0.999298      27.785075      79.639787       0.628715       0.427935      -1.052735       0.012949       0.038686       0.000046       0.040795      -0.042837       0.030587       0.006002       0.037378      -0.028982      -0.053903      -0.005401       0.059304             10.860358       8.000424       5.047030      -0.965974      13.218935       1.044998      11.361715           0.000000
          197              C      13.533581      22.599247       0.072565      -0.071956      38.616153 0.43668409E+03  0.10170093E+05                                 9.824338                            6.867588       0.204639       2.070792                    0.999366      27.122161      74.979624       0.649346       0.405016      -1.082965       0.022931       0.038243       0.007858       0.045279      -0.013671       0.009975       0.002991      -0.003606       0.021769      -0.020698       0.006255       0.014444             12.796097       9.770031       7.129514      -0.650645      16.993886       2.053338      11.624373          -0.000000
          198              C      13.524469      23.397676       1.211675      -0.062036      33.851396 0.40613204E+03  0.93888403E+04                                 9.158468                            6.750853       0.148940       2.032013                    0.999715      28.231570      80.533482       0.629622       0.420805      -1.061207       0.012134       0.008477      -0.013171       0.019813      -0.019479       0.001591      -0.011202       0.028346      -0.001355      -0.027175       0.001153       0.026022             11.138301       8.439475       5.374141      -0.386762      13.677820       2.006398      11.297608           0.000000
          199              C      14.183606      24.621588       1.208300      -0.140915      37.237954 0.43701464E+03  0.10344234E+05                                 9.851894                            7.073522      -0.189656       1.916518                    0.998679      29.889470      87.781496       0.602694       0.429345      -1.050312      -0.009371      -0.021548      -0.002516       0.023632      -0.038589       0.007937      -0.008331       0.051170      -0.058500      -0.037327      -0.020276       0.057603             12.100061       9.745922       6.550564      -1.783429      14.653480      -0.267696      11.900781          -0.000000
          200              C      12.749906      21.323114       0.064128       0.674528      22.270381 0.22246855E+03  0.44976352E+04                                 7.419314                            5.371527      -0.223629       1.999088                    0.999083      21.588179      60.757796       0.622920       0.486360      -1.006840      -0.026776      -0.055171      -0.004072       0.061461      -0.101708       0.036735      -0.023255       0.086900      -0.056169      -0.101249      -0.031212       0.132461              9.268043       7.059262       4.102088      -0.701092      11.512496       1.246798       9.232370           0.000000
          201              C       7.971919      11.770974      14.116517       0.192719      38.037501 0.36267163E+03  0.81563590E+04                                10.107871                            6.495116      -0.234514       1.951874                    0.999347      25.442125      71.759643       0.624355       0.436206      -1.050923       0.003651       0.023407       0.032194       0.039971      -0.035214       0.023043      -0.013545       0.029709      -0.072116      -0.032919      -0.025917       0.058837             13.936894      12.033007       9.790455      -0.777172      19.595221       0.974680      10.182454           0.000000
          202              C       8.834569      13.661512      15.333255       0.048852      31.062219 0.36786327E+03  0.83304189E+04                                 8.696796                            6.467349      -0.039323       1.982361                    0.999426      27.503997      78.699594       0.634349       0.426381      -1.053392      -0.017652      -0.033228       0.001040       0.037640      -0.055099       0.026591       0.000257       0.018887      -0.024921      -0.058217      -0.007525       0.065742             10.476570       8.545730       5.269344      -0.463108      12.237443       1.431952      10.646536           0.000001
          203              C       9.563569      14.050369      14.214396      -0.078513      38.309965 0.43090415E+03  0.10012054E+05                                 9.779773                            6.829498       0.158628       2.057552                    0.999359      27.106975      75.093507       0.649435       0.405909      -1.081294      -0.018588      -0.040044      -0.010645       0.045413      -0.012360       0.010385      -0.002573       0.008930       0.014207      -0.016365      -0.001974       0.018339             12.735198      10.764621       7.774418      -0.426859      16.296820       2.018114      11.144154           0.000000
          204              C       9.496744      13.296963      13.046598      -0.048200      33.431755 0.39798411E+03  0.91491579E+04                                 9.075622                            6.673704       0.129507       2.027230                    0.999707      27.995177      79.499112       0.634879       0.419662      -1.062489      -0.012100      -0.008434       0.020017       0.024864      -0.017770      -0.003445      -0.011097       0.011467       0.001971      -0.023978       0.004725       0.019253             11.100759       9.364436       6.007596      -0.133002      13.178765       2.164550      10.759076           0.000000
          205              C       8.700919      12.159831      12.997659      -0.170338      36.783174 0.43701965E+03  0.10297278E+05                                 9.667824                            6.994860       0.129191       2.016893                    0.999455      29.549115      85.302971       0.619150       0.419844      -1.061036       0.016382       0.015323       0.000031       0.022431      -0.026629       0.015384       0.005376       0.005348      -0.030231      -0.031653      -0.001682       0.033335             11.947598      10.647254       7.260875      -1.380338      14.362162       0.063150      10.833379          -0.000000
          206              C      10.395844      15.245115      14.236335       0.668457      22.687143 0.22564303E+03  0.45796016E+04                                 7.506111                            5.399532      -0.239308       1.990814                    0.999328      21.735971      61.362946       0.622843       0.484531      -1.007436       0.028245       0.055652       0.003735       0.062521      -0.107109       0.029763      -0.019849       0.045572      -0.060394      -0.099588      -0.028544       0.128132              9.418307       7.724142       4.680385      -0.448893      11.464276       1.328591       9.066502           0.000000
          207              C       7.274813      10.563844      14.128330       0.182345      38.017312 0.36676399E+03  0.82785346E+04                                10.124172                            6.545482      -0.227631       1.953652                    0.999393      25.616160      72.581783       0.619457       0.438054      -1.048929      -0.016573      -0.014804       0.033531       0.040226      -0.024677       0.038877      -0.023855       0.028886      -0.026947      -0.038251      -0.024016       0.062267             13.868038      11.895699       9.419220      -1.495949      20.089843       0.770116       9.618571           0.000000
          208              C       5.907938       8.964795      15.299503       0.066229      30.777286 0.37356533E+03  0.84990906E+04                                 8.690191                            6.557584      -0.082353       1.975340                    0.999146      27.329941      78.593958       0.623660       0.431671      -1.049291       0.027232       0.026445       0.006954       0.038591      -0.027549       0.013767      -0.028822       0.087445      -0.004197      -0.061187       0.000853       0.060334             10.254704       8.222946       4.287429      -2.250204      12.357809       0.070455      10.183358           0.000001
          209              C       6.091706       8.051564      14.266711      -0.077568      38.121086 0.44452610E+03  0.10414036E+05                                 9.765018                            6.959061       0.232977       2.081741                    0.999438      27.275562      75.986875       0.639954       0.408541      -1.079051       0.019847       0.040446      -0.006068       0.045461      -0.002616       0.001636      -0.009180       0.037496       0.024738      -0.025487       0.009728       0.015759             12.424922       8.854958       5.803915      -2.320904      17.330054       0.287509      11.089752          -0.000000
          210              C       6.869306       8.394238      13.166416      -0.062162      34.353459 0.41027512E+03  0.95402797E+04                                 9.331957                            6.843202      -0.059411       1.961611                    0.999573      28.774110      83.217608       0.615383       0.428031      -1.053204      -0.000550       0.016834       0.016787       0.023780      -0.023813       0.019297       0.000427       0.029224      -0.016649      -0.029990      -0.007403       0.037393             11.372854       8.766075       5.579058      -2.205473      14.701770      -0.242040      10.650717           0.000000
          211              C       7.460100       9.650379      13.097225      -0.162721      35.836171 0.43208417E+03  0.10165024E+05                                 9.527836                            6.971788       0.080219       2.001906                    0.999327      29.547084      85.584649       0.617184       0.421843      -1.058431      -0.006067      -0.025114       0.002194       0.025930      -0.013452       0.008455      -0.016149       0.048496      -0.008481      -0.032916      -0.000706       0.033622             11.593584       8.601596       5.918820      -1.008235      15.963817       1.558193      10.215339          -0.000000
          212              C       5.589000       6.645972      14.322401       0.678708      23.947017 0.23316324E+03  0.47684080E+04                                 7.758841                            5.494108      -0.309086       1.961342                    0.998693      21.959478      62.112606       0.616918       0.485474      -1.007531      -0.021825      -0.060448       0.000007       0.064267      -0.062069       0.047622      -0.011522       0.173005      -0.029048      -0.101787      -0.026796       0.128584              9.686675       6.327224       2.942517      -1.814882      12.361482       0.673922      10.371318           0.000000
          213              C       7.173056      -1.749116      14.065890       0.183363      38.523533 0.37050869E+03  0.83706088E+04                                10.148954                            6.547315      -0.251932       1.941221                    0.999404      25.659355      72.349020       0.624868       0.433870      -1.053172      -0.001934       0.022022      -0.022918       0.031843       0.028307       0.027857       0.006603       0.032620      -0.047814      -0.033632      -0.018242       0.051875             13.749006      10.957099      -8.694763      -1.478516      19.909587      -1.186305      10.380331           0.000000
          214              C       6.920944       0.256220      12.758024       0.044186      32.717209 0.37769200E+03  0.86093429E+04                                 8.992530                            6.547481      -0.190781       1.929011                    0.999028      27.851509      79.949408       0.631294       0.425639      -1.053877       0.012464      -0.045428       0.004735       0.047344       0.044735       0.038998      -0.012491       0.052158      -0.030529      -0.065385      -0.002371       0.067756             10.808387       7.482568      -4.154075      -1.858226      13.112339      -1.362972      11.830254           0.000000
          215              C       6.176756       0.832061      13.782378      -0.084371      39.140033 0.43995510E+03  0.10263885E+05                                 9.874681                            6.886470       0.234668       2.080039                    0.999343      27.166675      75.130843       0.649511       0.404219      -1.083660       0.005427      -0.045365       0.028330       0.053759       0.002723       0.016429       0.014970       0.011664       0.042297      -0.020855      -0.008503       0.029357             12.720652       8.426568      -5.550494      -1.789295      17.647437      -1.862008      12.087951          -0.000000
          216              C       5.930719       0.116030      14.948489      -0.054409      34.063236 0.41353685E+03  0.96254686E+04                                 9.258682                            6.855735       0.037148       1.999388                    0.999620      28.403126      81.914275       0.617409       0.426211      -1.055390       0.016948      -0.007728      -0.012784       0.022592       0.013616       0.006562       0.009522       0.033893      -0.000686      -0.023765      -0.001636       0.025401             11.197597       7.930061      -4.504396      -1.534086      14.356743      -1.751617      11.305986           0.000000
          217              C       6.428869      -1.173276      15.090245      -0.146959      36.287212 0.43748398E+03  0.10357576E+05                                 9.680168                            7.069261      -0.121580       1.937805                    0.998878      29.899266      87.804580       0.603939       0.428368      -1.050966      -0.004486       0.024328       0.001625       0.024792       0.030560       0.009996       0.005086       0.060529      -0.015939      -0.040375      -0.007637       0.048012             11.810245       9.322484      -6.073191      -2.279777      15.428263       0.133141      10.679989          -0.000000
          218              C       5.705944       2.230527      13.593371       0.720701      22.743828 0.20456090E+03  0.40561493E+04                                 7.540559                            5.183350      -0.349010       1.971049                    0.998698      20.904742      58.568401       0.627170       0.492527      -1.002087      -0.027109       0.059844      -0.002258       0.065737       0.067918      -0.009367       0.005658       0.185985      -0.105518      -0.098653      -0.034392       0.133045              9.570422       5.446044      -3.120180       0.352917      11.963671      -0.716824      11.301551           0.000000
          219              C       7.812450      22.655067      14.180645       0.182728      38.095736 0.37159792E+03  0.84042014E+04                                10.096712                            6.569670      -0.256164       1.940323                    0.999363      25.695285      72.568627       0.621781       0.435557      -1.051797      -0.000877      -0.024777       0.023392       0.034086       0.020987       0.035820       0.014523       0.011997      -0.007230      -0.034150      -0.016092       0.050243             13.656469      11.815295      -8.845826      -1.473955      19.578581      -1.697213       9.575530           0.000000
          220              C       8.157206      20.698655      15.542513       0.050810      29.999176 0.36323527E+03  0.81934280E+04                                 8.470362                            6.420897      -0.050226       1.980710                    0.999290      27.348722      77.909479       0.637960       0.425632      -1.054652      -0.013997       0.038656      -0.006713       0.041657       0.049591       0.030369      -0.003166       0.009228       0.028469      -0.062209       0.007063       0.055146              9.946182       8.424790      -4.303564      -1.208165      11.926069      -2.079137       9.487687           0.000000
          221              C       9.127687      20.252585      14.654852      -0.080274      38.162832 0.44800840E+03  0.10496333E+05                                 9.733874                            6.953872       0.190174       2.060739                    0.999317      27.388878      75.837376       0.645886       0.404761      -1.083599      -0.013327       0.039862      -0.014167       0.044354       0.009182       0.009075       0.004830       0.005027       0.056767      -0.019066      -0.004331       0.023397             12.433345      10.718764      -6.729784      -1.141451      16.078662      -2.914509      10.502608          -0.000000
          222              C       9.440550      21.006591      13.529243      -0.059812      32.910099 0.40254528E+03  0.92841247E+04                                 8.974770                            6.711433       0.146188       2.030441                    0.999675      28.198148      80.310450       0.632897       0.419611      -1.062096      -0.014991       0.009015       0.011700       0.021045       0.011596       0.004340       0.017023       0.021295       0.002231      -0.024642       0.002249       0.022393             10.813568       8.970642      -4.863849      -1.017339      13.415864      -3.031955      10.054200           0.000000
          223              C       8.782931      22.206432      13.292983      -0.155175      36.731102 0.43679351E+03  0.10303628E+05                                 9.679378                            7.015163       0.056588       1.991651                    0.999479      29.663293      86.035499       0.614556       0.422504      -1.058024       0.011171      -0.017732       0.004180       0.021370       0.031287       0.012734       0.004942       0.015028       0.023226      -0.036433       0.001744       0.034689             11.892650      10.770857      -6.421339      -2.097913      14.347328      -1.278110      10.559764          -0.000001
          224              C       9.918956      18.979051      14.904612       0.689486      21.381331 0.21945418E+03  0.44190902E+04                                 7.216415                            5.340098      -0.216395       2.007194                    0.998820      21.329170      59.799165       0.624211       0.487288      -1.006929       0.034743      -0.059826       0.012277       0.070264       0.102052       0.031341       0.034533       0.040341      -0.079212      -0.091660      -0.039129       0.130789              8.805722       7.047287      -3.920002      -0.705396      10.289325      -1.070425       9.080553           0.000000
          225              N       7.409981      13.088937       7.344302      -0.317030      42.418119 0.54970278E+03  0.13371461E+05                                 9.962720                            7.435599       0.509955       2.149034                    0.999793      29.158930      78.690522       0.667606       0.377168      -1.118010       0.170306       0.086832       0.147419       0.241404      -0.046608      -0.124067      -0.081272      -0.187720      -0.075647      -0.205137       0.059026       0.146111             11.960814       7.981415       4.545485      -0.010245      17.634751      -4.785249      10.266276          -0.000001
          226              N       7.921800      23.078623       7.366240      -0.290991      43.570860 0.53980937E+03  0.13080417E+05                                10.230884                            7.419251       0.449618       2.146032                    0.999458      28.564990      77.114660       0.661019       0.382394      -1.113395       0.115346      -0.065679       0.169207       0.215057       0.005886      -0.110660       0.066588      -0.094216      -0.254194      -0.175277       0.051912       0.123365             12.811565       9.389907      -6.990892      -1.495520      17.836616       4.029898      11.208171          -0.000001
          227              N      14.740988      13.694164       6.846469      -0.277467      44.881974 0.57054209E+03  0.14069431E+05                                10.563953                            7.729146       0.212121       2.060465                    0.999462      29.283361      80.712418       0.632573       0.392651      -1.101995      -0.128947       0.057204      -0.179914       0.228623       0.027863      -0.150341       0.077172      -0.118050      -0.297852      -0.229577       0.088676       0.140901             13.144978      10.685114      -7.706054      -2.161324      17.661162       4.502021      11.088657          -0.000000
          228              N       1.095019      11.393284       6.792466      -0.276743      45.606928 0.59425635E+03  0.14828662E+05                                10.713202                            7.924538       0.014389       1.991022                    0.999137      29.818952      83.123924       0.619402       0.396283      -1.097646      -0.054034      -0.169864      -0.161300       0.240398      -0.067737      -0.021358      -0.176115       0.132792      -0.203816      -0.238390       0.083019       0.155371             13.166729      12.525672      -8.210110       3.470858      16.769665      -2.975564      10.204849          -0.000001
          229              N       0.174656       0.139263       4.461933      -0.298405      43.105451 0.55284150E+03  0.13474256E+05                                10.119434                            7.492068       0.397713       2.121232                    0.999479      28.918478      78.256548       0.660036       0.380745      -1.114771       0.126945       0.100324       0.156509       0.225112      -0.035218      -0.105123      -0.095605      -0.086922      -0.182489      -0.181888       0.055123       0.126765             12.245814       7.943044       5.171471      -0.335886      17.300315      -4.532965      11.494085          -0.000001
          230              N       0.094163      23.073410       6.868407      -0.306502      42.108051 0.55346279E+03  0.13507853E+05                                 9.988272                            7.509063       0.416698       2.121394                    0.999674      29.219110      79.405435       0.656892       0.382045      -1.112612      -0.176319      -0.075907      -0.143859       0.239887      -0.035271      -0.138949      -0.074786      -0.196383      -0.081845      -0.215028       0.066700       0.148328             12.043232       8.718867       5.513208      -0.982139      17.122017      -5.041431      10.288813          -0.000001
          231              N      15.003731      11.387414       1.093545      -0.317030      42.418124 0.54970307E+03  0.13371470E+05                                 9.962721                            7.435601       0.509955       2.149034                    0.999793      29.158931      78.690527       0.667605       0.377168      -1.118010       0.170306      -0.086832      -0.147419       0.241404       0.046608       0.124067      -0.081272      -0.187720      -0.075647      -0.205137       0.059026       0.146111             11.960815       7.981418      -4.545490       0.010244      17.634752      -4.785243      10.266275          -0.000000
          232              N       0.328050       1.397728       1.071607      -0.290991      43.570854 0.53980931E+03  0.13080416E+05                                10.230883                            7.419250       0.449619       2.146032                    0.999458      28.564989      77.114655       0.661019       0.382394      -1.113395       0.115346       0.065679      -0.169207       0.215057      -0.005886       0.110660       0.066588      -0.094216      -0.254194      -0.175277       0.051912       0.123365             12.811562       9.389903       6.990887       1.495518      17.836608       4.029897      11.208174          -0.000001
          233              N       7.147237      10.782187       1.591378      -0.277467      44.881977 0.57054191E+03  0.14069425E+05                                10.563953                            7.729145       0.212121       2.060465                    0.999462      29.283360      80.712416       0.632573       0.392651      -1.101995      -0.128947      -0.057204       0.179914       0.228623      -0.027863       0.150341       0.077172      -0.118050      -0.297852      -0.229577       0.088676       0.140901             13.144978      10.685112       7.706055       2.161329      17.661163       4.502026      11.088661          -0.000000
          234              N       8.688769      13.083067       1.645380      -0.276743      45.606925 0.59425648E+03  0.14828666E+05                                10.713202                            7.924539       0.014389       1.991022                    0.999137      29.818952      83.123927       0.619402       0.396283      -1.097646      -0.054034       0.169864       0.161300       0.240398       0.067737       0.021358      -0.176115       0.132792      -0.203816      -0.238390       0.083019       0.155371             13.166727      12.525666       8.210106      -3.470854      16.769663      -2.975559      10.204852          -0.000001
          235              N       7.768406      24.337088       3.975913      -0.298405      43.105449 0.55284113E+03  0.13474245E+05                                10.119433                            7.492065       0.397713       2.121232                    0.999479      28.918477      78.256542       0.660037       0.380745      -1.114771       0.126945      -0.100325      -0.156509       0.225112       0.035218       0.105123      -0.095605      -0.086922      -0.182489      -0.181888       0.055123       0.126764             12.245815       7.943044      -5.171473       0.335887      17.300322      -4.532966      11.494080          -0.000001
          236              N       7.687913       1.402941       1.569439      -0.306502      42.108061 0.55346281E+03  0.13507854E+05                                 9.988273                            7.509063       0.416698       2.121394                    0.999674      29.219112      79.405442       0.656892       0.382045      -1.112612      -0.176319       0.075907       0.143859       0.239887       0.035271       0.138949      -0.074786      -0.196382      -0.081845      -0.215027       0.066700       0.148328             12.043235       8.718870      -5.513212       0.982138      17.122022      -5.041428      10.288812          -0.000001
          237              N       7.777519      10.215065       9.531391      -0.317030      42.418116 0.54970273E+03  0.13371460E+05                                 9.962720                            7.435598       0.509955       2.149034                    0.999793      29.158929      78.690518       0.667606       0.377168      -1.118010      -0.170306      -0.086832      -0.147419       0.241404      -0.046608      -0.124067      -0.081272      -0.187720      -0.075647      -0.205137       0.059026       0.146111             11.960813       7.981414       4.545485      -0.010245      17.634749      -4.785249      10.266275          -0.000001
          238              N       7.265700       0.225379       9.509453      -0.290991      43.570867 0.53980948E+03  0.13080421E+05                                10.230885                            7.419252       0.449618       2.146032                    0.999458      28.564993      77.114669       0.661019       0.382394      -1.113396      -0.115346       0.065679      -0.169207       0.215056       0.005886      -0.110660       0.066588      -0.094216      -0.254194      -0.175277       0.051912       0.123365             12.811566       9.389908      -6.990893      -1.495520      17.836618       4.029898      11.208172          -0.000001
          239              N       0.446512       9.609838      10.029224      -0.277467      44.881965 0.57054207E+03  0.14069430E+05                                10.563951                            7.729146       0.212121       2.060465                    0.999462      29.283361      80.712417       0.632573       0.392651      -1.101995       0.128947      -0.057204       0.179914       0.228623       0.027863      -0.150341       0.077172      -0.118050      -0.297852      -0.229577       0.088676       0.140901             13.144974      10.685112      -7.706052      -2.161323      17.661156       4.502019      11.088655          -0.000000
          240              N      14.092481      11.910718      10.083227      -0.276743      45.606918 0.59425620E+03  0.14828657E+05                                10.713201                            7.924536       0.014390       1.991022                    0.999137      29.818950      83.123915       0.619402       0.396283      -1.097646       0.054034       0.169864       0.161300       0.240398      -0.067737      -0.021358      -0.176115       0.132792      -0.203816      -0.238390       0.083019       0.155371             13.166726      12.525670      -8.210107       3.470859      16.769657      -2.975565      10.204851          -0.000001
          241              N      15.012844      23.164739      12.413760      -0.298405      43.105453 0.55284151E+03  0.13474256E+05                                10.119434                            7.492068       0.397713       2.121232                    0.999479      28.918479      78.256551       0.660036       0.380745      -1.114771      -0.126945      -0.100324      -0.156509       0.225112      -0.035218      -0.105123      -0.095605      -0.086922      -0.182489      -0.181888       0.055123       0.126765             12.245815       7.943044       5.171472      -0.335886      17.300317      -4.532966      11.494084          -0.000001
          242              N      15.093338       0.230592      10.007286      -0.306502      42.108060 0.55346257E+03  0.13507847E+05                                 9.988272                            7.509061       0.416698       2.121394                    0.999674      29.219112      79.405438       0.656892       0.382045      -1.112612       0.176319       0.075907       0.143859       0.239886      -0.035271      -0.138949      -0.074786      -0.196382      -0.081845      -0.215027       0.066700       0.148328             12.043234       8.718865       5.513211      -0.982141      17.122024      -5.041434      10.288815          -0.000001
          243              N       0.183769      11.916588      15.782148      -0.317030      42.418126 0.54970310E+03  0.13371471E+05                                 9.962722                            7.435601       0.509955       2.149034                    0.999793      29.158932      78.690530       0.667605       0.377168      -1.118010      -0.170306       0.086832       0.147419       0.241404       0.046608       0.124067      -0.081272      -0.187720      -0.075647      -0.205137       0.059026       0.146111             11.960815       7.981419      -4.545490       0.010244      17.634752      -4.785243      10.266275          -0.000000
          244              N      14.859450      21.906274      15.804086      -0.290991      43.570870 0.53980947E+03  0.13080420E+05                                10.230886                            7.419251       0.449619       2.146032                    0.999458      28.564993      77.114669       0.661019       0.382394      -1.113395      -0.115346      -0.065679       0.169207       0.215056      -0.005886       0.110660       0.066588      -0.094216      -0.254194      -0.175277       0.051912       0.123365             12.811566       9.389908       6.990892       1.495521      17.836615       4.029898      11.208175          -0.000001
          245              N       8.040263      12.521815      15.284315      -0.277467      44.881990 0.57054200E+03  0.14069428E+05                                10.563956                            7.729146       0.212121       2.060465                    0.999462      29.283361      80.712423       0.632573       0.392651      -1.101995       0.128947       0.057204      -0.179914       0.228623      -0.027863       0.150341       0.077172      -0.118050      -0.297852      -0.229577       0.088676       0.140901             13.144983      10.685114       7.706058       2.161330      17.661170       4.502030      11.088664          -0.000000
          246              N       6.498731      10.220935      15.230313      -0.276743      45.606932 0.59425668E+03  0.14828672E+05                                10.713204                            7.924540       0.014390       1.991022                    0.999137      29.818951      83.123924       0.619402       0.396283      -1.097646       0.054034      -0.169864      -0.161300       0.240398       0.067737       0.021358      -0.176115       0.132792      -0.203816      -0.238390       0.083019       0.155371             13.166729      12.525671       8.210109      -3.470853      16.769667      -2.975559      10.204850          -0.000001
          247              N       7.419094      -1.033086      12.899780      -0.298405      43.105454 0.55284121E+03  0.13474248E+05                                10.119434                            7.492066       0.397713       2.121232                    0.999479      28.918479      78.256550       0.660037       0.380745      -1.114771      -0.126945       0.100325       0.156509       0.225112       0.035218       0.105123      -0.095605      -0.086922      -0.182489      -0.181888       0.055123       0.126765             12.245816       7.943044      -5.171473       0.335886      17.300323      -4.532966      11.494081          -0.000001
          248              N       7.499587      21.901061      15.306254      -0.306502      42.108060 0.55346279E+03  0.13507853E+05                                 9.988273                            7.509063       0.416698       2.121394                    0.999674      29.219112      79.405440       0.656892       0.382045      -1.112612       0.176319      -0.075907      -0.143859       0.239886       0.035271       0.138949      -0.074786      -0.196382      -0.081845      -0.215027       0.066700       0.148328             12.043234       8.718870      -5.513212       0.982138      17.122022      -5.041426      10.288811          -0.000001
          249              O      10.026787      19.531350       7.440493      -0.736943      50.921625 0.74437238E+03  0.19479472E+05                                11.007355                            8.542620      -0.026009       1.977615                    0.997520      31.646190      87.798520       0.636643       0.367640      -1.128244      -0.028124       0.066733       0.081904       0.109327       0.096256      -0.052663      -0.012266       0.063869      -0.023202      -0.102793      -0.021604       0.124396             13.757312       8.198276      -2.508903      -1.620612      16.189329       7.010134      16.884330           0.000000
          250              O      11.777906      16.761254       4.764008      -0.629488      37.032516 0.56101341E+03  0.13635128E+05                                 8.827241                            7.345530       0.403286       2.168653                    0.996894      28.438093      75.240819       0.698740       0.360665      -1.137312       0.046209      -0.057978      -0.011029       0.074956       0.058862       0.029680      -0.039493       0.068156       0.040367      -0.096632       0.034205       0.062427             10.182313       9.089335      -2.890483       3.675178       9.222925      -1.697040      12.234680           0.000000
          251              O      12.187969      19.729366       5.553791      -0.647178      38.176145 0.56520835E+03  0.13798930E+05                                 9.051407                            7.416316       0.222733       2.101542                    0.997350      28.857776      77.183008       0.687496       0.364921      -1.131003       0.072617       0.039981       0.019196       0.085089      -0.080460      -0.002334       0.036000       0.032955      -0.044311      -0.085170      -0.010046       0.095216             10.590498       9.916793       4.028714       3.537020      11.320180       2.564710      10.534520          -0.000000
          252              O       9.317531      16.653975       6.606834      -0.706629      40.854499 0.62835354E+03  0.15703030E+05                                 9.383719                            7.738956       0.240151       2.091084                    0.997280      30.032285      80.442976       0.685701       0.357431      -1.140439      -0.023320      -0.069304       0.053532       0.090623      -0.057352      -0.014995       0.006522       0.089649       0.119446      -0.092702       0.028758       0.063945             10.929678       6.940583       1.722397      -0.165540      11.492922      -4.368476      14.355531           0.000000
          253              O       1.743525       7.036033       4.980017      -0.704276      43.605646 0.59795437E+03  0.14811553E+05                                 9.854849                            7.574407       0.102560       2.035892                    0.997923      30.177214      81.409787       0.687247       0.359799      -1.134534      -0.055097       0.066744       0.069684       0.111114       0.074672      -0.041459       0.020668       0.112713      -0.025432      -0.104203      -0.000893       0.105095             12.019088       6.625633      -0.905105      -0.539691      14.664567       6.020057      14.767064          -0.000000
          254              O       2.098912       3.856764       4.067042      -0.665477      45.592770 0.57748998E+03  0.14144288E+05                                10.152671                            7.451217       0.335835       2.139912                    0.996540      28.773964      76.543276       0.693631       0.360530      -1.136874       0.011321      -0.083858       0.036990       0.092350      -0.041061      -0.013745      -0.008576       0.141027       0.002511      -0.083695       0.001013       0.082683             12.852521       7.282343       2.567321      -2.674189      12.507296      -5.884166      18.767925           0.000000
          255              O       2.676037       7.532585       6.925784      -0.689535      48.694364 0.68373656E+03  0.17405946E+05                                10.544942                            8.072085       0.416642       2.151161                    0.996150      29.723495      79.668167       0.673261       0.357367      -1.143492       0.011862       0.103263      -0.028284       0.107722       0.030184       0.008754      -0.017616       0.146660       0.101926      -0.098999       0.035700       0.063299             12.969969       9.771811      -3.185423       4.995783      11.956940      -4.557037      17.181155           0.000000
          256              O      12.242644      17.030562       6.886970      -0.752168      53.770706 0.81580759E+03  0.21815005E+05                                11.397755                            8.935276      -0.095779       1.953638                    0.998068      32.213710      89.957855       0.624136       0.366994      -1.130219       0.027896      -0.062936      -0.083318       0.108079       0.095541      -0.056750      -0.001129       0.015268      -0.033498      -0.106613      -0.009758       0.116371             14.187009       8.761475      -2.901926      -2.362253      16.468619       6.919429      17.330934           0.000000
          257              O      10.064756      16.766386       8.696045      -0.636358      37.035835 0.53778127E+03  0.12979614E+05                                 8.879940                            7.232387       0.183049       2.090315                    0.996924      28.710398      76.591329       0.695763       0.364745      -1.130047      -0.086211      -0.029481      -0.014880       0.092319      -0.077418      -0.014872       0.048176       0.082786      -0.058806      -0.094719      -0.014354       0.109073             10.413179       8.953811       3.897363       2.939396      12.187032       3.144791      10.098695          -0.000000
          258              O      10.585688      19.758008       9.538142      -0.626083      35.181534 0.52166495E+03  0.12441895E+05                                 8.472248                            7.038829       0.573457       2.227446                    0.998098      28.008248      73.244928       0.721059       0.356156      -1.141672      -0.047467       0.057102       0.012511       0.075301       0.053368       0.023164      -0.040567       0.087134       0.032951      -0.094893       0.031155       0.063738              9.734278       8.396695      -2.634855       2.979817       9.184767      -1.699771      11.621372           0.000000
          259              O      12.927600      19.734052       7.643001      -0.692248      42.244724 0.63921327E+03  0.16067172E+05                                 9.651909                            7.864141       0.175096       2.068601                    0.996852      29.970961      80.908340       0.671621       0.362817      -1.134473       0.012123       0.067038      -0.048831       0.083819      -0.074880      -0.020008       0.020866       0.037220       0.076392      -0.090043       0.010461       0.079583             11.400042       7.172097       2.039117      -1.032270      11.591705      -4.418872      15.436325           0.000000
          260              O       2.091319       4.053787       6.193379      -0.741375      49.388274 0.65156902E+03  0.16466235E+05                                10.678172                            7.893784       0.231281       2.068397                    0.998114      30.780620      83.482310       0.675820       0.358626      -1.137088      -0.039100      -0.090185      -0.060919       0.115643      -0.068788       0.011017       0.033511       0.136512      -0.013490      -0.106758       0.007528       0.099230             13.407270       7.495325       2.609765       3.129239      14.127084       6.440698      18.599401          -0.000000
          261              O       2.433038       4.945001       0.997353      -0.736943      50.921624 0.74437248E+03  0.19479475E+05                                11.007354                            8.542620      -0.026009       1.977615                    0.997520      31.646191      87.798523       0.636643       0.367640      -1.128244      -0.028124      -0.066733      -0.081904       0.109327      -0.096256       0.052663      -0.012266       0.063869      -0.023202      -0.102793      -0.021604       0.124396             13.757310       8.198277       2.508904       1.620615      16.189322       7.010129      16.884331           0.000000
          262              O       4.184156       7.715097       3.673838      -0.629488      37.032511 0.56101340E+03  0.13635128E+05                                 8.827240                            7.345530       0.403286       2.168653                    0.996894      28.438093      75.240819       0.698740       0.360665      -1.137312       0.046209       0.057978       0.011029       0.074956      -0.058862      -0.029680      -0.039493       0.068156       0.040368      -0.096632       0.034205       0.062427             10.182312       9.089334       2.890484      -3.675177       9.222925      -1.697040      12.234676           0.000000
          263              O       4.594219       4.746985       2.884056      -0.647178      38.176149 0.56520835E+03  0.13798930E+05                                 9.051407                            7.416315       0.222733       2.101542                    0.997350      28.857777      77.183009       0.687496       0.364921      -1.131003       0.072617      -0.039981      -0.019196       0.085089       0.080460       0.002334       0.036000       0.032955      -0.044311      -0.085170      -0.010046       0.095216             10.590499       9.916794      -4.028716      -3.537020      11.320182       2.564711      10.534520          -0.000000
          264              O       1.723781       7.822376       1.831013      -0.706629      40.854522 0.62835418E+03  0.15703050E+05                                 9.383724                            7.738961       0.240151       2.091084                    0.997280      30.032286      80.442986       0.685701       0.357431      -1.140439      -0.023320       0.069304      -0.053532       0.090623       0.057352       0.014995       0.006522       0.089649       0.119446      -0.092702       0.028758       0.063945             10.929684       6.940587      -1.722399       0.165540      11.492925      -4.368476      14.355539           0.000000
          265              O       9.337275      17.440318       3.457829      -0.704276      43.605648 0.59795445E+03  0.14811556E+05                                 9.854849                            7.574408       0.102560       2.035892                    0.997923      30.177215      81.409791       0.687247       0.359799      -1.134534      -0.055097      -0.066744      -0.069684       0.111114      -0.074672       0.041459       0.020668       0.112713      -0.025432      -0.104202      -0.000893       0.105095             12.019088       6.625633       0.905104       0.539690      14.664568       6.020056      14.767064          -0.000000
          266              O       9.692663      20.619587       4.370804      -0.665477      45.592777 0.57749011E+03  0.14144292E+05                                10.152672                            7.451218       0.335835       2.139912                    0.996540      28.773964      76.543279       0.693630       0.360530      -1.136874       0.011321       0.083858      -0.036990       0.092350       0.041061       0.013745      -0.008576       0.141027       0.002511      -0.083695       0.001013       0.082683             12.852523       7.282347      -2.567323       2.674196      12.507296      -5.884167      18.767927           0.000000
          267              O      10.269787      16.943766       1.512062      -0.689535      48.694368 0.68373659E+03  0.17405946E+05                                10.544942                            8.072085       0.416642       2.151161                    0.996150      29.723496      79.668169       0.673261       0.357367      -1.143492       0.011862      -0.103263       0.028284       0.107722      -0.030184      -0.008754      -0.017616       0.146660       0.101926      -0.098999       0.035700       0.063299             12.969970       9.771812       3.185424      -4.995784      11.956943      -4.557038      17.181155           0.000000
          268              O       4.648894       7.445789       1.550876      -0.752168      53.770709 0.81580758E+03  0.21815004E+05                                11.397756                            8.935277      -0.095779       1.953638                    0.998068      32.213709      89.957854       0.624136       0.366994      -1.130219       0.027896       0.062936       0.083318       0.108079      -0.095541       0.056750      -0.001129       0.015268      -0.033498      -0.106613      -0.009758       0.116371             14.187010       8.761475       2.901924       2.362252      16.468617       6.919429      17.330939           0.000000
          269              O       2.471006       5.365267      16.617495      -0.636358      37.035829 0.53778088E+03  0.12979603E+05                                 8.879939                            7.232384       0.183049       2.090315                    0.996924      28.710397      76.591327       0.695763       0.364745      -1.130047      -0.086211       0.029481       0.014880       0.092319       0.077418       0.014872       0.048176       0.082786      -0.058806      -0.094719      -0.014354       0.109073             10.413180       8.953813      -3.897366      -2.939397      12.187034       3.144793      10.098693          -0.000000
          270              O       2.991937       2.373645      15.775398      -0.626083      35.181517 0.52166440E+03  0.12441879E+05                                 8.472245                            7.038825       0.573457       2.227446                    0.998098      28.008248      73.244928       0.721059       0.356156      -1.141672      -0.047467      -0.057102      -0.012511       0.075301      -0.053368      -0.023164      -0.040567       0.087134       0.032951      -0.094893       0.031155       0.063738              9.734275       8.396688       2.634854      -2.979814       9.184765      -1.699773      11.621371           0.000000
          271              O       5.333850       4.742299       0.794845      -0.692248      42.244741 0.63921384E+03  0.16067189E+05                                 9.651912                            7.864144       0.175096       2.068601                    0.996852      29.970961      80.908343       0.671621       0.362817      -1.134473       0.012123      -0.067038       0.048831       0.083819       0.074880       0.020008       0.020866       0.037220       0.076392      -0.090043       0.010461       0.079583             11.400046       7.172101      -2.039118       1.032271      11.591709      -4.418872      15.436329           0.000000
          272              O       9.685069      20.422564       2.244467      -0.741375      49.388291 0.65156907E+03  0.16466236E+05                                10.678174                            7.893785       0.231280       2.068397                    0.998114      30.780621      83.482316       0.675820       0.358626      -1.137088      -0.039100       0.090185       0.060919       0.115643       0.068788      -0.011017       0.033511       0.136512      -0.013490      -0.106758       0.007528       0.099230             13.407275       7.495328      -2.609766      -3.129242      14.127088       6.440703      18.599410          -0.000000
          273              O       5.160712       3.772652       9.435200      -0.736943      50.921631 0.74437243E+03  0.19479473E+05                                11.007355                            8.542620      -0.026009       1.977615                    0.997520      31.646191      87.798523       0.636643       0.367640      -1.128244       0.028124      -0.066733      -0.081904       0.109327       0.096256      -0.052663      -0.012266       0.063869      -0.023202      -0.102793      -0.021603       0.124396             13.757313       8.198279      -2.508907      -1.620619      16.189327       7.010134      16.884333           0.000000
          274              O       3.409594       6.542748      12.111685      -0.629488      37.032514 0.56101338E+03  0.13635127E+05                                 8.827241                            7.345530       0.403286       2.168653                    0.996894      28.438093      75.240818       0.698740       0.360665      -1.137312      -0.046209       0.057978       0.011029       0.074956       0.058862       0.029680      -0.039493       0.068156       0.040368      -0.096632       0.034205       0.062427             10.182313       9.089334      -2.890484       3.675178       9.222925      -1.697039      12.234679           0.000000
          275              O       2.999531       3.574636      11.321902      -0.647178      38.176143 0.56520829E+03  0.13798928E+05                                 9.051406                            7.416315       0.222733       2.101542                    0.997350      28.857776      77.183006       0.687496       0.364921      -1.131003      -0.072617      -0.039981      -0.019196       0.085089      -0.080460      -0.002334       0.036000       0.032955      -0.044311      -0.085170      -0.010046       0.095216             10.590497       9.916792       4.028715       3.537019      11.320179       2.564710      10.534520           0.000000
          276              O       5.869969       6.650027      10.268859      -0.706628      40.854496 0.62835354E+03  0.15703030E+05                                 9.383719                            7.738956       0.240152       2.091084                    0.997280      30.032284      80.442975       0.685701       0.357431      -1.140439       0.023320       0.069304      -0.053532       0.090623      -0.057352      -0.014995       0.006522       0.089649       0.119446      -0.092702       0.028758       0.063945             10.929677       6.940583       1.722398      -0.165540      11.492920      -4.368474      14.355529           0.000000
          277              O      13.443975      16.267969      11.895676      -0.704276      43.605649 0.59795445E+03  0.14811556E+05                                 9.854849                            7.574408       0.102560       2.035892                    0.997923      30.177215      81.409792       0.687247       0.359800      -1.134534       0.055097      -0.066744      -0.069684       0.111114       0.074672      -0.041459       0.020668       0.112713      -0.025432      -0.104202      -0.000893       0.105095             12.019088       6.625633      -0.905105      -0.539691      14.664567       6.020057      14.767065          -0.000000
          278              O      13.088587      19.447238      12.808651      -0.665477      45.592777 0.57749008E+03  0.14144291E+05                                10.152672                            7.451218       0.335835       2.139912                    0.996540      28.773964      76.543277       0.693630       0.360530      -1.136874      -0.011321       0.083858      -0.036990       0.092350      -0.041061      -0.013745      -0.008576       0.141027       0.002511      -0.083695       0.001013       0.082683             12.852523       7.282347       2.567323      -2.674195      12.507297      -5.884167      18.767926           0.000000
          279              O      12.511463      15.771417       9.949909      -0.689535      48.694366 0.68373660E+03  0.17405947E+05                                10.544942                            8.072085       0.416642       2.151161                    0.996150      29.723496      79.668169       0.673261       0.357367      -1.143492      -0.011862      -0.103263       0.028284       0.107722       0.030184       0.008754      -0.017616       0.146660       0.101926      -0.098999       0.035700       0.063299             12.969969       9.771811      -3.185422       4.995783      11.956941      -4.557037      17.181155           0.000000
          280              O       2.944856       6.273440       9.988723      -0.752168      53.770705 0.81580758E+03  0.21815004E+05                                11.397755                            8.935276      -0.095779       1.953638                    0.998068      32.213710      89.957855       0.624136       0.366994      -1.130219      -0.027896       0.062936       0.083318       0.108079       0.095541      -0.056750      -0.001129       0.015268      -0.033498      -0.106613      -0.009758       0.116371             14.187009       8.761475      -2.901926      -2.362252      16.468618       6.919428      17.330934           0.000000
          281              O       5.122744       6.537616       8.179648      -0.636358      37.035836 0.53778129E+03  0.12979615E+05                                 8.879941                            7.232387       0.183049       2.090315                    0.996924      28.710398      76.591330       0.695763       0.364745      -1.130047       0.086211       0.029481       0.014880       0.092319      -0.077418      -0.014872       0.048176       0.082786      -0.058806      -0.094719      -0.014354       0.109073             10.413180       8.953812       3.897364       2.939396      12.187033       3.144792      10.098695          -0.000000
          282              O       4.601813       3.545994       7.337551      -0.626083      35.181525 0.52166478E+03  0.12441891E+05                                 8.472247                            7.038828       0.573457       2.227446                    0.998098      28.008248      73.244929       0.721059       0.356156      -1.141672       0.047467      -0.057102      -0.012511       0.075301       0.053368       0.023164      -0.040567       0.087134       0.032951      -0.094893       0.031155       0.063738              9.734276       8.396688      -2.634853       2.979813       9.184766      -1.699771      11.621373           0.000000
          283              O       2.259900       3.569950       9.232692      -0.692248      42.244720 0.63921332E+03  0.16067174E+05                                 9.651908                            7.864141       0.175096       2.068601                    0.996852      29.970962      80.908344       0.671621       0.362817      -1.134473      -0.012123      -0.067038       0.048831       0.083819      -0.074880      -0.020008       0.020866       0.037220       0.076392      -0.090043       0.010461       0.079583             11.400041       7.172098       2.039116      -1.032269      11.591703      -4.418870      15.436322           0.000000
          284              O      13.096181      19.250215      10.682314      -0.741375      49.388277 0.65156908E+03  0.16466237E+05                                10.678172                            7.893785       0.231280       2.068397                    0.998114      30.780621      83.482315       0.675820       0.358626      -1.137088       0.039100       0.090185       0.060919       0.115643      -0.068788       0.011017       0.033511       0.136512      -0.013490      -0.106758       0.007528       0.099230             13.407271       7.495326       2.609764       3.129238      14.127084       6.440698      18.599402          -0.000000
          285              O      12.754462      18.359001      15.878340      -0.736943      50.921620 0.74437246E+03  0.19479474E+05                                11.007354                            8.542620      -0.026009       1.977615                    0.997520      31.646191      87.798523       0.636643       0.367640      -1.128244       0.028124       0.066733       0.081904       0.109327      -0.096256       0.052663      -0.012266       0.063869      -0.023202      -0.102793      -0.021604       0.124396             13.757309       8.198277       2.508904       1.620613      16.189322       7.010129      16.884328           0.000000
          286              O      11.003344      15.588905      13.201855      -0.629488      37.032511 0.56101340E+03  0.13635128E+05                                 8.827240                            7.345530       0.403286       2.168653                    0.996894      28.438093      75.240819       0.698740       0.360665      -1.137312      -0.046209      -0.057978      -0.011029       0.074956      -0.058862      -0.029680      -0.039493       0.068156       0.040367      -0.096632       0.034205       0.062427             10.182312       9.089334       2.890484      -3.675177       9.222925      -1.697040      12.234676           0.000000
          287              O      10.593281      18.557017      13.991637      -0.647178      38.176149 0.56520834E+03  0.13798929E+05                                 9.051407                            7.416315       0.222733       2.101542                    0.997350      28.857777      77.183009       0.687496       0.364921      -1.131003      -0.072617       0.039981       0.019196       0.085089       0.080460       0.002334       0.036000       0.032955      -0.044311      -0.085170      -0.010046       0.095216             10.590498       9.916794      -4.028714      -3.537021      11.320179       2.564710      10.534522          -0.000000
          288              O      13.463719      15.481626      15.044680      -0.706629      40.854520 0.62835415E+03  0.15703049E+05                                 9.383724                            7.738960       0.240151       2.091084                    0.997280      30.032286      80.442985       0.685701       0.357431      -1.140439       0.023320      -0.069304       0.053532       0.090623       0.057352       0.014995       0.006522       0.089649       0.119446      -0.092702       0.028758       0.063945             10.929683       6.940586      -1.722399       0.165541      11.492925      -4.368476      14.355538           0.000000
          289              O       5.850225       5.863684      13.417864      -0.704276      43.605637 0.59795439E+03  0.14811554E+05                                 9.854847                            7.574408       0.102560       2.035892                    0.997923      30.177214      81.409786       0.687247       0.359799      -1.134534       0.055097       0.066744       0.069684       0.111114      -0.074672       0.041459       0.020668       0.112713      -0.025432      -0.104202      -0.000893       0.105095             12.019085       6.625633       0.905104       0.539690      14.664566       6.020052      14.767058          -0.000000
          290              O       5.494838       2.684415      12.504889      -0.665477      45.592769 0.57748999E+03  0.14144289E+05                                10.152671                            7.451217       0.335835       2.139912                    0.996540      28.773964      76.543276       0.693631       0.360530      -1.136874      -0.011321      -0.083858       0.036990       0.092350       0.041061       0.013745      -0.008576       0.141027       0.002511      -0.083695       0.001013       0.082683             12.852521       7.282343      -2.567321       2.674190      12.507294      -5.884165      18.767926           0.000000
          291              O       4.917712       6.360236      15.363631      -0.689535      48.694372 0.68373684E+03  0.17405954E+05                                10.544943                            8.072086       0.416642       2.151161                    0.996150      29.723495      79.668167       0.673261       0.357367      -1.143492      -0.011862       0.103263      -0.028284       0.107722      -0.030183      -0.008754      -0.017616       0.146660       0.101926      -0.098999       0.035700       0.063299             12.969971       9.771818       3.185424      -4.995786      11.956944      -4.557038      17.181151           0.000000
          292              O      10.538606      15.858213      15.324817      -0.752168      53.770708 0.81580756E+03  0.21815004E+05                                11.397756                            8.935276      -0.095779       1.953638                    0.998068      32.213709      89.957852       0.624136       0.366994      -1.130219      -0.027896      -0.062936      -0.083318       0.108079      -0.095541       0.056750      -0.001129       0.015268      -0.033498      -0.106613      -0.009758       0.116371             14.187010       8.761475       2.901924       2.362252      16.468616       6.919429      17.330939           0.000000
          293              O      12.716494      17.938735       0.258198      -0.636358      37.035827 0.53778085E+03  0.12979602E+05                                 8.879939                            7.232384       0.183049       2.090315                    0.996924      28.710397      76.591326       0.695763       0.364745      -1.130047       0.086211      -0.029481      -0.014880       0.092319       0.077418       0.014872       0.048176       0.082786      -0.058806      -0.094719      -0.014354       0.109073             10.413179       8.953812      -3.897366      -2.939397      12.187034       3.144794      10.098692          -0.000000
          294              O      12.195562      20.930357       1.100295      -0.626083      35.181523 0.52166455E+03  0.12441884E+05                                 8.472246                            7.038826       0.573457       2.227446                    0.998098      28.008248      73.244926       0.721059       0.356156      -1.141672       0.047467       0.057102       0.012511       0.075301      -0.053368      -0.023164      -0.040567       0.087134       0.032951      -0.094893       0.031155       0.063738              9.734276       8.396694       2.634855      -2.979817       9.184765      -1.699772      11.621369           0.000000
          295              O       9.853650      18.561703      16.080848      -0.692248      42.244732 0.63921376E+03  0.16067187E+05                                 9.651910                            7.864144       0.175096       2.068601                    0.996852      29.970960      80.908338       0.671621       0.362817      -1.134473      -0.012123       0.067038      -0.048831       0.083819       0.074880       0.020008       0.020866       0.037220       0.076392      -0.090043       0.010461       0.079583             11.400044       7.172100      -2.039117       1.032271      11.591705      -4.418869      15.436326           0.000000
          296              O       5.502431       2.881438      14.631226      -0.741375      49.388295 0.65156908E+03  0.16466237E+05                                10.678175                            7.893785       0.231280       2.068397                    0.998114      30.780621      83.482316       0.675820       0.358626      -1.137088       0.039100      -0.090185      -0.060919       0.115643       0.068788      -0.011017       0.033511       0.136512      -0.013490      -0.106758       0.007528       0.099230             13.407276       7.495328      -2.609767      -3.129242      14.127089       6.440705      18.599412          -0.000000

******************************************************
Auxiliary information for the entire system
The total spin magnetic moment of the unit cell is   -0.000000
The total net atomic charge of the unit cell is   -0.000003
Accuracy of reproducing the electrostatic potential in the unit cell:
  The inner radius (bohr) =    5.0000
  The outer radius (bohr) =   12.0000
  Valid grid points have density less than (e/(bohr^3)) =    0.0001
  The number of valid grid points were=       609400
  The rms potential error without charges in kcal/mol is=      4.62266
  The rms potential error with partial charges in kcal/mol is=      1.50531
  The RRMSE value at monopole order=      0.32564
  The rms potential error with partial charges and cloud penetration in kcal/mol is=      1.49955
  The RRMSE value at monopole order with cloud penetration is=      0.32439
  The rms potential error with partial charges and atomic dipoles in kcal/mol is=      0.61232
  The RRMSE value at dipole order=      0.13246
  The rms potential error with partial charges, atomic dipoles and cloud penetration in kcal/mol is=      0.60879
  The RRMSE value at dipole order with cloud penetration=      0.13170

******************************************************
The electron densities and ab initio electrostatic potential were computed in VASP using the PBE functional and
projector augmented wave method. See the main text of the journal article for a description of computational details.
The atomic charges, dipoles, and quadrupoles were computed with the DDEC6 method as described in
(a) T. A. Manz and N. Gabaldon Limas, RSC Adv. 6 (2016) 47771-47801 DOI: 10.1039/c6ra04656h
(b) N. Gabaldon Limas and T. A. Manz, RSC Adv. 8 (2018) 2678-2707 DOI: 10.1039/c7ra11829e.
For each atom in the material, the electron cloud parameters were fit to the spherically averaged atom-in-material
electron density using radial positions for which this density was between 10^-4 and 10^-2 electrons per cubic bohr.
The polarizabilities, dispersion coefficients, and quantum Drude oscillator (QDO) parameters were fit using the MCLF method.
The magnetic structure of the system was optimized in VASP from the default ferromagnetic initial guess using spin polarization.
The atomic spin moments (ASMs) were computed on this optimized magnetic structure using the DDEC6 partition as inputs
to the method of T. A. Manz and D. S. Sholl, J. Chem. Theory Comput. 7 (2011) 4146-4164 DOI: 10.1021/ct200539n.
The RMSE and RRMSE were computed using a uniform grid with Ewald summation.
