# Supplementary material for: A collection of forcefield precursors for metal–organic frameworks
Source: RSC Adv. 2019 Nov 13;9(63):36492–507. doi: 10.1039/c9ra07327b (PMC9075174; doi:10.1039/c9ra07327b)
Supplement: RA-009-C9RA07327B-s5226 [file RA-009-C9RA07327B-s5226.xyz]

  296
jmolscript: load "" {1 1 1} spacegroup "x,y,z" unitcell [{     11.521300     0.000000     0.000000 }, {      0.000000    27.015400     0.000000 }, {      0.000000    -2.405481    16.823902 }]
Gd     7.141708    18.650572    11.626157     2.071889
Gd     2.202873     5.454424     8.929454     2.087232
Gd     1.381058     4.756607    13.609696     2.071888
Gd     7.963523    17.952755    16.306399     2.087232
Gd     4.379592     5.959347     5.197745     2.071889
Gd     9.318427    19.155495     7.894448     2.087233
Gd    10.140242    19.853312     3.214206     2.071888
Gd     3.557777     6.657164     0.517503     2.087232
H      4.979506    22.681556    10.452690     0.109944
H      7.708902    22.655022     7.501778     0.116327
H      7.267636    24.893562     7.074451     0.119366
H      7.290679    15.289532     6.564687     0.104682
H      5.781388    15.604465    10.276039     0.111017
H      5.237583    13.347846    10.244074     0.123657
H     11.126119    21.824354     9.362501     0.098788
H      9.576505    22.422301    13.021700     0.115978
H     10.560424    24.521619    13.095725     0.123131
H      0.289185     1.483127    12.848414     0.097903
H      1.519659     0.927535     9.063036     0.116627
H      1.047286    -1.334838     9.241369     0.125187
H     11.302395     9.032950    13.176480     0.104029
H      1.568049     9.107132     9.577847     0.114130
H      1.065720    11.362307     9.374278     0.122431
H      9.937121    12.932050    12.698681     0.125600
H      9.170955    15.093430    12.338650     0.115147
H      0.025347    15.398112     9.111825     0.107897
H     10.740156     0.725622    14.783163     0.109944
H      1.948252     3.157638     0.910173     0.116327
H      1.506986     0.919097     1.337500     0.119366
H      1.530029    10.523127     1.847264     0.104682
H      0.020738     7.802713    14.959814     0.111017
H     10.998233    10.059332    14.991779     0.123657
H      5.365469     1.582825    15.873352     0.098788
H      3.815855     0.984878    12.214153     0.115978
H      4.799774    -1.114441    12.140128     0.123131
H      6.049835    21.924052    12.387439     0.097903
H      7.280309    22.479644    16.172817     0.116627
H      6.807936    -2.273383    15.994484     0.125187
H      5.541745    14.374228    12.059373     0.104029
H      7.328699    14.300047    15.658006     0.114130
H      6.826370    12.044871    15.861575     0.122431
H      4.176471    10.475129    12.537172     0.125600
H      3.410305     8.313749    12.897203     0.115147
H      5.785997     8.009067    16.124028     0.107897
H      6.541794     1.928363     6.371212     0.109944
H      3.812398     1.954897     9.322124     0.116327
H      4.253664    -0.283643     9.749451     0.119366
H      4.230621     9.320387    10.259215     0.104682
H      5.739912     9.005454     6.547863     0.111017
H      6.283717    11.262073     6.579828     0.123657
H      0.395181     2.785565     7.461401     0.098788
H      1.944795     2.187618     3.802202     0.115978
H      0.960876     0.088300     3.728177     0.123131
H     11.232115    23.126792     3.975488     0.097903
H     10.001641    23.682384     7.760866     0.116627
H     10.474014    -1.070643     7.582533     0.125187
H      0.218905    15.576969     3.647422     0.104029
H      9.953251    15.502787     7.246055     0.114130
H     10.455580    13.247612     7.449624     0.122431
H      1.584179    11.677869     4.125221     0.125600
H      2.350345     9.516489     4.485252     0.115147
H     -0.025347     9.211807     7.712077     0.107897
H      0.781144    23.884297     2.040739     0.109944
H      9.573048    21.452281    15.913729     0.116327
H     10.014314    23.690822    15.486402     0.119366
H      9.991271    14.086792    14.976638     0.104682
H     -0.020738    16.807206     1.864088     0.111017
H      0.523067    14.550587     1.832123     0.123657
H      6.155831    23.027094     0.950550     0.098788
H      7.705445    23.625041     4.609749     0.115978
H      6.721526    25.724360     4.683774     0.123131
H      5.471465     2.685867     4.436463     0.097903
H      4.240991     2.130275     0.651085     0.116627
H      4.713364    -0.132098     0.829418     0.125187
H      5.979555    10.235691     4.764529     0.104029
H      4.192601    10.309872     1.165896     0.114130
H      4.694930    12.565048     0.962327     0.122431
H      7.344829    14.134790     4.286730     0.125600
H      8.110995    16.296170     3.926699     0.115147
H      5.735303    16.600852     0.699874     0.107897
C      5.859733    25.128966     8.507847     0.181903
C      5.438054    23.124294     9.774687     0.059289
C      6.387409    22.446152     9.019294    -0.079126
C      7.072926    23.109417     8.008177    -0.059511
C      6.809088    24.450824     7.752454    -0.156890
C      6.724983    21.010783     9.308665     0.687120
C      5.939230    12.967743     8.386715     0.188322
C      6.879368    14.900510     7.301573     0.058762
C      6.590184    15.669395     8.423728    -0.082179
C      5.974946    15.087694     9.525693    -0.068068
C      5.650046    13.736868     9.507187    -0.151683
C      7.016472    17.084132     8.543177     0.688559
C     11.432586    24.430933    11.273697     0.186503
C     11.013211    22.365679    10.111165     0.048468
C     10.253957    21.915040    11.184530    -0.082842
C     10.084594    22.722227    12.303320    -0.052860
C     10.673332    23.980294    12.347062    -0.142842
C      9.523507    20.645576    11.107140     0.697564
C      0.384811    -1.283676    11.150882     0.184932
C      0.441266     0.916581    12.124986     0.065007
C      0.951659     1.430043    10.937219    -0.090745
C      1.178629     0.584365     9.857124    -0.051613
C      0.895205    -0.770753     9.963115    -0.145699
C      1.130240     2.891258    10.765615     0.695386
C      0.122126    11.548158    11.154247     0.187667
C      0.038020     9.498522    12.414357     0.042756
C      0.723538     8.844398    11.396511    -0.088403
C      1.108349     9.544855    10.257533    -0.055418
C      0.807643    10.894034    10.136401    -0.137865
C      0.970093     7.386251    11.542879     0.723302
C     11.199856    12.871321    11.120599     0.184901
C     10.259718    13.426487    11.980301    -0.147151
C      9.800018    14.721598    11.764955    -0.059129
C     10.282760    15.461542    10.689907    -0.073184
C     11.224050    14.903674     9.830206     0.053816
C      9.745868    16.805411    10.435866     0.673419
C      0.099083    -1.721788    16.728006     0.181903
C     11.198704     0.282884    15.461166     0.059289
C      0.626759     0.961026    16.216559    -0.079126
C      1.312276     2.703242     0.403774    -0.059511
C      1.048438     1.361835     0.659497    -0.156890
C      0.964333     2.396395    15.927188     0.687119
C      0.178580    12.844916     0.025236     0.188322
C      1.118718    10.912149     1.110378     0.058762
C      0.829534    10.143265    -0.011777    -0.082179
C      0.214296     8.319485    15.710160    -0.068068
C     11.410696     9.670310    15.728666    -0.151683
C      1.255822     6.323047    16.692676     0.688559
C      5.671936    -1.023754    13.962156     0.186503
C      5.252561     1.041499    15.124688     0.048468
C      4.493307     1.492138    14.051323    -0.082842
C      4.323944     0.684951    12.932533    -0.052860
C      4.912682    -0.573115    12.888791    -0.142842
C      3.762857     2.761603    14.128713     0.697564
C      6.145461    24.690854    14.084971     0.184932
C      6.201916    22.490598    13.110867     0.065008
C      6.712309    21.977135    14.298634    -0.090745
C      6.939279    22.822813    15.378729    -0.051613
C      6.655855    24.177932    15.272738    -0.145699
C      6.890890    20.515920    14.470238     0.695386
C      5.882776    11.859020    14.081606     0.187667
C      5.798670    13.908657    12.821496     0.042757
C      6.484188    14.562781    13.839342    -0.088403
C      6.868999    13.862323    14.978320    -0.055418
C      6.568293    12.513145    15.099452    -0.137865
C      6.730743    16.020928    13.692974     0.723302
C      5.439206    10.535858    14.115254     0.184902
C      4.499068     9.980691    13.255552    -0.147152
C      4.039368     8.685580    13.470898    -0.059129
C      4.522110     7.945636    14.545946    -0.073184
C      5.463400     8.503504    15.405647     0.053816
C      3.985218     6.601768    14.799987     0.673419
C      5.661567    -0.519047     8.316055     0.181905
C      6.083246     1.485625     7.049215     0.059290
C      5.133891     2.163767     7.804608    -0.079126
C      4.448374     1.500502     8.815725    -0.059511
C      4.712212     0.159095     9.071448    -0.156890
C      4.796317     3.599136     7.515237     0.687120
C      5.582070    11.642176     8.437187     0.188324
C      4.641932     9.709409     9.522329     0.058762
C      4.931116     8.940524     8.400174    -0.082179
C      5.546354     9.522225     7.298209    -0.068068
C      5.871254    10.873051     7.316715    -0.151683
C      4.504828     7.525787     8.280725     0.688559
C      0.088714     0.178986     5.550205     0.186503
C      0.508089     2.244240     6.712737     0.048468
C      1.267343     2.694879     5.639372    -0.082842
C      1.436706     1.887692     4.520582    -0.052860
C      0.847968     0.629625     4.476840    -0.142842
C      1.997793     3.964343     5.716762     0.697564
C     11.136489    25.893595     5.673020     0.184932
C     11.080034    23.693338     4.698916     0.065007
C     10.569641    23.179876     5.886683    -0.090745
C     10.342671    24.025554     6.966778    -0.051613
C     10.626095    25.380672     6.860787    -0.145699
C     10.391060    21.718661     6.058287     0.695386
C     11.399174    13.061761     5.669655     0.187667
C     11.483280    15.111397     4.409545     0.042757
C     10.797762    15.765521     5.427391    -0.088403
C     10.412951    15.065064     6.566369    -0.055418
C     10.713657    13.715885     6.687501    -0.137865
C     10.551207    17.223668     5.281023     0.723302
C      0.321444    11.738598     5.703303     0.184902
C      1.261582    11.183432     4.843601    -0.147151
C      1.721282     9.888321     5.058947    -0.059129
C      1.238540     9.148377     6.133995    -0.073184
C      0.297250     9.706245     6.993696     0.053816
C      1.775432     7.804508     6.388036     0.673419
C     11.422217    26.331707     0.095896     0.181905
C      0.322596    24.327035     1.362736     0.059290
C     10.894541    23.648893     0.607343    -0.079126
C     10.209024    21.906677    16.420128    -0.059511
C     10.472862    23.248084    16.164405    -0.156890
C     10.556967    22.213524     0.896714     0.687119
C     11.342720    14.170484    -0.025236     0.188324
C     10.402582    13.697770    15.713524     0.058762
C     10.691766    16.872135     0.011777    -0.082179
C     11.307004    16.290434     1.113742    -0.068068
C      0.110604    14.939609     1.095236    -0.151683
C     10.265478    18.286872     0.131226     0.688559
C      5.849364    25.633673     2.861746     0.186503
C      6.268739    23.568420     1.699214     0.048468
C      7.027993    23.117781     2.772579    -0.082842
C      7.197356    23.924968     3.891369    -0.052860
C      6.608618    25.183034     3.935111    -0.142842
C      7.758443    21.848316     2.695189     0.697564
C      5.375839    -0.080935     2.738931     0.184932
C      5.319384     2.119321     3.713035     0.065008
C      4.808991     2.632784     2.525268    -0.090745
C      4.582021     1.787106     1.445173    -0.051613
C      4.865445     0.431987     1.551164    -0.145699
C      4.630410     4.093999     2.353664     0.695386
C      5.638524    12.750899     2.742296     0.187667
C      5.722630    10.701262     4.002406     0.042757
C      5.037112    10.047138     2.984560    -0.088403
C      4.652301    10.747596     1.845582    -0.055418
C      4.953007    12.096774     1.724450    -0.137865
C      4.790557     8.588991     3.130928     0.723302
C      6.082094    14.074061     2.708648     0.184902
C      7.022232    14.629228     3.568350    -0.147151
C      7.481932    15.924339     3.353004    -0.059129
C      6.999190    16.664283     2.277956    -0.073184
C      6.057900    16.106415     1.418255     0.053816
C      7.536082    18.008151     2.023915     0.673419
N      5.175368    24.465701     9.518964    -0.302667
N      6.554468    13.549685     7.283067    -0.294401
N      0.080649    23.623746    10.154907    -0.309644
N      0.157842    -0.438538    12.230977    -0.296974
N     11.258614    10.850402    12.293225    -0.297054
N      0.161298    13.611265    10.045552    -0.305372
N     10.936018    -1.058523    15.716889    -0.302667
N      0.793818    12.262975     1.128884    -0.294401
N      5.841299    -0.216567    15.080946    -0.309644
N      5.918492    23.845716    13.004876    -0.296974
N      5.497964    12.556776    12.942628    -0.297054
N      5.921948     9.795913    15.190301    -0.305372
N      6.345932     0.144218     7.304938    -0.302667
N      4.966832    11.060234     9.540835    -0.294401
N     11.440651     0.986173     6.668995    -0.309644
N     11.363458    25.048457     4.592925    -0.296974
N      0.262686    13.759517     4.530677    -0.297054
N     11.360002    10.998654     6.778350    -0.305372
N      0.585282    25.668442     1.107013    -0.302667
N     10.727482    12.346944    15.695018    -0.294401
N      5.680001    24.826486     1.742956    -0.309644
N      5.602808     0.764203     3.819026    -0.296974
N      6.023336    12.053143     3.881274    -0.297054
N      5.599352    14.814006     1.633601    -0.305372
O      6.761851    17.636782     9.628319    -0.722108
O      8.882922    20.271745    12.077879    -0.647488
O      9.098371    17.350900    11.344357    -0.666279
O      6.360910    20.538051    10.385395    -0.661923
O      0.732755     3.633886    11.731307    -0.753507
O      0.875619     6.841779    12.611197    -0.678098
O      1.625655     3.316251     9.739357    -0.655665
O      9.593787    20.055937    10.053964    -0.730719
O      7.424326    20.422421     8.435504    -0.704733
O      7.623644    17.534086     7.569074    -0.643189
O     10.002793    17.270779     9.278382    -0.687618
O      1.221258     6.794447    10.504844    -0.735992
O      1.001201     5.770397    15.607534    -0.722108
O      3.122272     3.135433    13.157974    -0.647488
O      3.337721     6.056279    13.891496    -0.666279
O      0.600260     2.869128    14.850458    -0.661923
O      6.493405    19.773293    13.504546    -0.753507
O      6.636269    16.565399    12.624656    -0.678098
O      7.386305    20.090927    15.496496    -0.655665
O      3.833137     3.351242    15.181889    -0.730719
O      1.663676     5.390238    -0.023553    -0.704733
O      1.862994     8.278573     0.842877    -0.643189
O      4.242143     6.136400    15.957471    -0.687618
O      6.981908    16.612731    14.731009    -0.735992
O      4.759449     6.973137     7.195583    -0.722108
O      2.638378     4.338174     4.746023    -0.647488
O      2.422929     7.259019     5.479545    -0.666279
O      5.160390     4.071868     6.438507    -0.661923
O     10.788545    20.976033     5.092595    -0.753507
O     10.645681    17.768140     4.212705    -0.678098
O      9.895645    21.293668     7.084545    -0.655665
O      1.927513     4.553982     6.769938    -0.730719
O      4.096974     4.187498     8.388398    -0.704733
O      3.897656     7.075833     9.254828    -0.643189
O      1.518507     7.339140     7.545520    -0.687618
O     10.300042    17.815472     6.319058    -0.735992
O     10.520099    18.839522     1.216368    -0.722108
O      8.399028    21.474486     3.665928    -0.647488
O      8.183579    18.553640     2.932406    -0.666279
O     10.921040    21.740791     1.973444    -0.661923
O      5.027895     4.836626     3.319356    -0.753507
O      4.885031     8.044520     4.199246    -0.678098
O      4.134995     4.518992     1.327406    -0.655665
O      7.688163    21.258677     1.642013    -0.730719
O      9.857624    21.625162     0.023553    -0.704733
O      9.658306    16.331346    15.981025    -0.643189
O      7.279157    18.473519     0.866431    -0.687618
O      4.539392     7.997188     2.092893    -0.735992

The following XYZ coordinates are in angstroms. Other properties are in atomic units.
The sperically averaged electron density of each atom fit to a function of the form exp(a - br)
eigen_1, eigen_2 and eigen_3 are the three eigenvalues of traceless quadrupole moment tensor
  atom number  atomic symbol              X              Y              Z     net charge C6 coefficient C8 coefficient C10 coefficient fluctuating dipole atomic polarizability isotropic forcefield polarizability              a              b squared Pearson coefficient          <r^3>          <r^4>         wp_QDO          m_QDO          q_QDO       dipole_x       dipole_y       dipole_z         dipole            Qxy            Qxz            Qyz     Q(x^2-y^2)  Q(3z^2 - R^2)        eigen_1        eigen_2        eigen_3 static polarizability      alpha(xx)      alpha(xy)      alpha(xz)      alpha(yy)      alpha(yz)      alpha(zz) atomic spin moment
            1             Gd       7.141708      18.650572      11.626157       2.071889     156.826419 0.32500423E+04  0.11281093E+06                                19.587226                           15.660451       1.624991       2.250518                    0.998332      77.739798     187.562449       0.623581       0.282977      -1.312716      -0.035718      -0.011386       0.007617       0.038255      -0.010047       0.047971       0.018514       0.225544      -0.248383      -0.104413      -0.059270       0.163683             24.353680      14.306552      -0.215233      -1.469402      34.614480       2.140770      24.140009           0.000001
            2             Gd       2.202873       5.454424       8.929454       2.087232     161.916672 0.32295432E+04  0.11180895E+06                                19.938962                           15.567054       1.726999       2.280520                    0.999058      77.325677     185.706272       0.628735       0.281386      -1.315898      -0.003249       0.003456       0.000093       0.004744      -0.052420       0.131445       0.025989       0.174346      -0.108887      -0.147054      -0.040795       0.187849             25.057883      15.116448      -0.575491      -3.005456      35.612719       2.240000      24.444481           0.000001
            3             Gd       1.381058       4.756607      13.609696       2.071888     156.826611 0.32500465E+04  0.11281111E+06                                19.587245                           15.660464       1.624987       2.250517                    0.998332      77.739821     187.562559       0.623581       0.282977      -1.312716      -0.035718       0.011386      -0.007617       0.038255       0.010047      -0.047971       0.018514       0.225544      -0.248383      -0.104413      -0.059270       0.163683             24.353706      14.306563       0.215236       1.469405      34.614523       2.140767      24.140033           0.000001
            4             Gd       7.963523      17.952755      16.306399       2.087232     161.916829 0.32295466E+04  0.11180910E+06                                19.938977                           15.567065       1.726995       2.280518                    0.999058      77.325696     185.706360       0.628735       0.281386      -1.315898      -0.003249      -0.003456      -0.000093       0.004744       0.052420      -0.131445       0.025989       0.174346      -0.108887      -0.147054      -0.040795       0.187849             25.057904      15.116458       0.575488       3.005458      35.612754       2.239996      24.444499           0.000001
            5             Gd       4.379592       5.959347       5.197745       2.071889     156.826426 0.32500425E+04  0.11281094E+06                                19.587227                           15.660452       1.624991       2.250518                    0.998332      77.739799     187.562454       0.623581       0.282977      -1.312716       0.035718       0.011386      -0.007617       0.038255      -0.010047       0.047971       0.018514       0.225544      -0.248383      -0.104413      -0.059270       0.163683             24.353681      14.306552      -0.215233      -1.469402      34.614480       2.140771      24.140010           0.000001
            6             Gd       9.318427      19.155495       7.894448       2.087233     161.916665 0.32295430E+04  0.11180894E+06                                19.938962                           15.567054       1.726999       2.280520                    0.999058      77.325676     185.706267       0.628735       0.281386      -1.315898       0.003249      -0.003456      -0.000093       0.004744      -0.052420       0.131445       0.025989       0.174346      -0.108887      -0.147054      -0.040795       0.187849             25.057882      15.116448      -0.575492      -3.005456      35.612718       2.240001      24.444480           0.000001
            7             Gd      10.140242      19.853312       3.214206       2.071888     156.826575 0.32500456E+04  0.11281107E+06                                19.587242                           15.660461       1.624988       2.250517                    0.998332      77.739816     187.562535       0.623581       0.282977      -1.312716       0.035718      -0.011386       0.007617       0.038255       0.010047      -0.047971       0.018514       0.225544      -0.248383      -0.104413      -0.059270       0.163683             24.353702      14.306560       0.215236       1.469405      34.614516       2.140766      24.140028           0.000001
            8             Gd       3.557777       6.657164       0.517503       2.087232     161.916819 0.32295463E+04  0.11180909E+06                                19.938976                           15.567064       1.726995       2.280518                    0.999058      77.325694     185.706352       0.628735       0.281386      -1.315898       0.003249       0.003456       0.000093       0.004744       0.052420      -0.131445       0.025989       0.174346      -0.108887      -0.147054      -0.040795       0.187849             25.057903      15.116457       0.575488       3.005458      35.612752       2.239996      24.444498           0.000001
            9              H       4.979506      22.681556      10.452690       0.109944       1.317437 0.97612549E+01  0.10030157E+03                                 1.967025                            1.815164      -1.095511       2.371413                    0.995840       3.552194      10.037816       0.470920       1.265777      -0.713811      -0.024937      -0.022853       0.036433       0.049714       0.004211      -0.015087      -0.008827       0.006344      -0.000643      -0.015160      -0.005108       0.020268              2.021507       1.863343       0.146414      -0.368928       1.859496      -0.404171       2.341681          -0.000002
           10              H       7.708902      22.655022       7.501778       0.116327       1.028776 0.73397060E+01  0.71307743E+02                                 1.746458                            1.630182      -1.224727       2.303286                    0.994700       3.683768      10.638073       0.464327       1.357765      -0.690802       0.025429      -0.019664      -0.022890       0.039462      -0.002817      -0.009310       0.001194       0.001769       0.017480      -0.008811      -0.003598       0.012409              1.806617       1.940562      -0.341458      -0.417934       1.751469       0.166224       1.727820          -0.000000
           11              H       7.267636      24.893562       7.074451       0.119366       1.038734 0.75697113E+01  0.74080164E+02                                 1.745382                            1.645400      -1.360722       2.234034                    0.993283       3.787941      10.963521       0.466647       1.341204      -0.693221       0.017540       0.011890      -0.027512       0.034727      -0.000608      -0.010470       0.000972       0.014380       0.035042      -0.013072      -0.005160       0.018232              1.787621       1.673194       0.072285      -0.342632       1.669777      -0.306481       2.019893          -0.000001
           12              H       7.290679      15.289532       6.564687       0.104682       1.047255 0.73376697E+01  0.71201567E+02                                 1.763467                            1.626928      -1.069525       2.374276                    0.996470       3.652100      10.500941       0.466622       1.352726      -0.692236       0.019573       0.020945      -0.036153       0.046139       0.003348      -0.010224      -0.003336      -0.007861       0.024886      -0.013192      -0.001367       0.014559              1.835636       1.623228       0.217881      -0.377184       1.612513      -0.272784       2.271165           0.000001
           13              H       5.781388      15.604465      10.276039       0.111017       1.182288 0.85937577E+01  0.85542287E+02                                 1.809339                            1.683212      -1.258316       2.277430                    0.995455       3.590655       9.988494       0.497717       1.236306      -0.717984      -0.010661       0.019782       0.030080       0.037547      -0.002973      -0.011213       0.001282       0.003536       0.008771      -0.009968      -0.003455       0.013423              1.872216       1.453695       0.021829      -0.114780       1.904194       0.366389       2.258759           0.000001
           14              H       5.237583      13.347846      10.244074       0.123657       1.251745 0.93022378E+01  0.95620607E+02                                 1.961315                            1.812107      -1.555543       2.142930                    0.992076       3.919293      11.535663       0.450123       1.323766      -0.697153      -0.016676      -0.007964       0.029046       0.034426      -0.007403      -0.009300       0.008186       0.016989       0.027189      -0.016763      -0.003078       0.019841              2.029822       1.697106       0.285298      -0.316713       1.891675      -0.251599       2.500683           0.000001
           15              H      11.126119      21.824354       9.362501       0.098788       1.343876 0.99646646E+01  0.10273751E+03                                 1.962553                            1.808544      -1.271663       2.270487                    0.994991       3.683669      10.366303       0.482628       1.230911      -0.720097       0.008627      -0.023600      -0.035836       0.043768      -0.004023      -0.013739       0.003354       0.000093       0.020363      -0.013140      -0.004441       0.017582              2.031378       1.578890       0.050663      -0.032362       2.054113       0.521126       2.461130          -0.000001
           16              H       9.576505      22.422301      13.021700       0.115978       0.951835 0.66929203E+01  0.63518721E+02                                 1.660898                            1.559243      -1.010909       2.405008                    0.997351       3.547393      10.113090       0.473780       1.362207      -0.690487      -0.019120      -0.011808       0.032275       0.039328       0.001359      -0.007895       0.000167      -0.009666       0.030577      -0.012800      -0.000126       0.012926              1.716044       1.636252       0.234824      -0.402964       1.500367      -0.175834       2.011512          -0.000001
           17              H      10.560424      24.521619      13.095725       0.123131       1.190006 0.88667116E+01  0.89748220E+02                                 1.865751                            1.746533      -1.552290       2.140350                    0.992680       3.845346      11.105493       0.469051       1.290097      -0.704077      -0.007078       0.015312       0.027115       0.031933      -0.001983      -0.006401      -0.001925       0.013680       0.012921      -0.009943      -0.000958       0.010901              1.908086       1.504704       0.108276      -0.103997       1.868640       0.415280       2.350915          -0.000001
           18              H       0.289185       1.483127      12.848414       0.097903       1.253333 0.89461028E+01  0.90965733E+02                                 1.954694                            1.770063      -1.442966       2.188546                    0.992786       3.915372      11.420214       0.458656       1.313334      -0.699309      -0.009083       0.026623       0.032013       0.042616      -0.003024      -0.005315       0.000643       0.004004       0.008780      -0.005772      -0.001936       0.007708              2.050759       1.518737       0.019794      -0.143591       2.036824       0.539818       2.596715          -0.000001
           19              H       1.519659       0.927535       9.063036       0.116627       1.011031 0.72428072E+01  0.70277493E+02                                 1.741646                            1.631851      -1.238521       2.298885                    0.994350       3.687343      10.713489       0.457838       1.378749      -0.686743       0.014620       0.011842      -0.034490       0.039288      -0.000456      -0.010924       0.000703      -0.013318       0.021457      -0.015503       0.003010       0.012493              1.802166       1.587729       0.178958      -0.255783       1.626995      -0.322427       2.191773          -0.000001
           20              H       1.047286      -1.334838       9.241369       0.125187       1.228475 0.94502539E+01  0.96817356E+02                                 1.896460                            1.800456      -1.275520       2.277253                    0.995626       3.681527      10.562979       0.464776       1.286332      -0.707312       0.009768      -0.015124      -0.031114       0.035948      -0.001514      -0.012352       0.002746       0.011812       0.051635      -0.014776      -0.008604       0.023379              1.919858       1.604065       0.073811      -0.045609       1.949996       0.394839       2.205513          -0.000002
           21              H      11.302395       9.032950      13.176480       0.104029       1.198393 0.83097200E+01  0.82347404E+02                                 1.859016                            1.677654      -1.213436       2.306003                    0.995089       3.605794      10.138226       0.486624       1.270134      -0.710344      -0.014364      -0.022644       0.037646       0.046220       0.003322      -0.011929      -0.005591      -0.000286       0.007995      -0.011640      -0.003577       0.015218              1.955480       1.490280       0.035785      -0.263621       1.747289      -0.429848       2.628872           0.000001
           22              H       1.568049       9.107132       9.577847       0.114130       0.966717 0.67831088E+01  0.65047306E+02                                 1.716363                            1.597846      -1.280683       2.275663                    0.993937       3.771701      11.060334       0.452515       1.411473      -0.679574       0.019996      -0.018115      -0.030420       0.040662      -0.003610      -0.010011      -0.002290      -0.003064       0.013109      -0.012069       0.000945       0.011124              1.789636       1.639356      -0.265958      -0.341943       1.685439       0.318909       2.044112           0.000001
           23              H       1.065720      11.362307       9.374278       0.122431       1.264355 0.98008866E+01  0.10181115E+03                                 1.959966                            1.852762      -1.531749       2.157148                    0.992091       3.870386      11.357098       0.448922       1.313425      -0.700299       0.014588       0.013909      -0.031763       0.037619      -0.000450      -0.016036      -0.003332       0.012943       0.031469      -0.013773      -0.008944       0.022717              1.996260       1.646698      -0.009419      -0.212305       1.919637      -0.364045       2.422445           0.000001
           24              H       9.937121      12.932050      12.698681       0.125600       1.179352 0.87950820E+01  0.89102689E+02                                 1.887216                            1.766009      -1.377397       2.233482                    0.993139       3.782970      11.034994       0.454651       1.329772      -0.696728      -0.016809      -0.014738       0.029303       0.036857       0.006135      -0.012751       0.002706       0.013318       0.018618      -0.015360      -0.002509       0.017870              1.939027       1.656216       0.022312      -0.304492       1.837647      -0.389546       2.323217           0.000001
           25              H       9.170955      15.093430      12.338650       0.115147       0.956461 0.67371767E+01  0.64168759E+02                                 1.677824                            1.573138      -1.060192       2.382926                    0.996486       3.597681      10.340322       0.466846       1.377485      -0.687227      -0.025500       0.017245       0.025581       0.040025      -0.005361      -0.008358       0.001046      -0.000634       0.016590      -0.010403      -0.001245       0.011648              1.735708       1.813096      -0.306314      -0.431817       1.601617       0.158856       1.792410           0.000001
           26              H       0.025347      15.398112       9.111825       0.107897       1.277523 0.95001453E+01  0.96499419E+02                                 1.885679                            1.758985      -1.095292       2.364061                    0.996718       3.502169       9.688010       0.493726       1.221309      -0.723652       0.017698       0.026154      -0.035399       0.047437       0.004752      -0.013752      -0.007163       0.000993       0.000739      -0.013724      -0.004185       0.017910              1.930366       1.633225       0.078752      -0.226237       1.856953      -0.424795       2.300920           0.000001
           27              H      10.740156       0.725622      14.783163       0.109944       1.317437 0.97612532E+01  0.10030154E+03                                 1.967024                            1.815163      -1.095511       2.371413                    0.995840       3.552194      10.037814       0.470920       1.265776      -0.713811      -0.024937       0.022853      -0.036433       0.049714      -0.004211       0.015087      -0.008827       0.006344      -0.000643      -0.015160      -0.005108       0.020268              2.021506       1.863343      -0.146414       0.368928       1.859495      -0.404171       2.341680          -0.000002
           28              H       1.948252       3.157638       0.910173       0.116327       1.028777 0.73397098E+01  0.71307786E+02                                 1.746458                            1.630182      -1.224727       2.303286                    0.994700       3.683768      10.638072       0.464327       1.357765      -0.690802       0.025429       0.019664       0.022890       0.039462       0.002817       0.009310       0.001194       0.001769       0.017480      -0.008811      -0.003598       0.012409              1.806617       1.940562       0.341458       0.417934       1.751470       0.166224       1.727820          -0.000000
           29              H       1.506986       0.919097       1.337500       0.119366       1.038734 0.75697113E+01  0.74080164E+02                                 1.745382                            1.645400      -1.360722       2.234034                    0.993283       3.787941      10.963521       0.466647       1.341204      -0.693221       0.017540      -0.011890       0.027512       0.034727       0.000608       0.010470       0.000972       0.014380       0.035042      -0.013072      -0.005160       0.018232              1.787621       1.673194      -0.072285       0.342632       1.669777      -0.306480       2.019893          -0.000001
           30              H       1.530029      10.523127       1.847264       0.104682       1.047255 0.73376696E+01  0.71201565E+02                                 1.763467                            1.626928      -1.069525       2.374276                    0.996470       3.652100      10.500941       0.466622       1.352726      -0.692236       0.019573      -0.020945       0.036153       0.046139      -0.003348       0.010224      -0.003336      -0.007861       0.024886      -0.013192      -0.001367       0.014559              1.835635       1.623228      -0.217881       0.377184       1.612513      -0.272783       2.271165           0.000001
           31              H       0.020738       7.802713      14.959814       0.111017       1.182289 0.85937657E+01  0.85542380E+02                                 1.809339                            1.683212      -1.258316       2.277430                    0.995455       3.590656       9.988495       0.497717       1.236305      -0.717984      -0.010661      -0.019782      -0.030080       0.037547       0.002973       0.011213       0.001282       0.003536       0.008771      -0.009968      -0.003455       0.013423              1.872217       1.453695      -0.021830       0.114779       1.904196       0.366389       2.258759           0.000001
           32              H      10.998233      10.059332      14.991779       0.123657       1.251745 0.93022388E+01  0.95620617E+02                                 1.961315                            1.812106      -1.555543       2.142930                    0.992076       3.919293      11.535662       0.450123       1.323766      -0.697153      -0.016676       0.007964      -0.029046       0.034426       0.007403       0.009300       0.008186       0.016989       0.027189      -0.016763      -0.003078       0.019841              2.029822       1.697107      -0.285299       0.316713       1.891675      -0.251599       2.500683           0.000001
           33              H       5.365469       1.582825      15.873352       0.098788       1.343876 0.99646689E+01  0.10273757E+03                                 1.962554                            1.808545      -1.271663       2.270487                    0.994991       3.683669      10.366303       0.482628       1.230911      -0.720097       0.008627       0.023600       0.035836       0.043768       0.004023       0.013739       0.003354       0.000093       0.020363      -0.013140      -0.004441       0.017582              2.031378       1.578890      -0.050663       0.032361       2.054115       0.521127       2.461130          -0.000001
           34              H       3.815855       0.984878      12.214153       0.115978       0.951835 0.66929231E+01  0.63518751E+02                                 1.660898                            1.559243      -1.010909       2.405008                    0.997351       3.547393      10.113089       0.473780       1.362207      -0.690487      -0.019120       0.011808      -0.032275       0.039328      -0.001359       0.007895       0.000167      -0.009666       0.030577      -0.012800      -0.000126       0.012926              1.716044       1.636252      -0.234825       0.402964       1.500368      -0.175834       2.011512          -0.000001
           35              H       4.799774      -1.114441      12.140128       0.123131       1.190007 0.88667217E+01  0.89748343E+02                                 1.865752                            1.746534      -1.552290       2.140349                    0.992680       3.845347      11.105495       0.469051       1.290097      -0.704077      -0.007078      -0.015312      -0.027115       0.031933       0.001983       0.006401      -0.001925       0.013680       0.012921      -0.009943      -0.000958       0.010901              1.908087       1.504704      -0.108277       0.103996       1.868642       0.415280       2.350915          -0.000001
           36              H       6.049835      21.924052      12.387439       0.097903       1.253333 0.89461037E+01  0.90965741E+02                                 1.954694                            1.770063      -1.442966       2.188546                    0.992786       3.915372      11.420213       0.458656       1.313333      -0.699309      -0.009083      -0.026623      -0.032013       0.042616       0.003024       0.005315       0.000643       0.004004       0.008780      -0.005772      -0.001936       0.007708              2.050758       1.518737      -0.019795       0.143591       2.036824       0.539819       2.596715          -0.000001
           37              H       7.280309      22.479644      16.172817       0.116627       1.011030 0.72428000E+01  0.70277412E+02                                 1.741646                            1.631851      -1.238521       2.298885                    0.994350       3.687342      10.713488       0.457837       1.378750      -0.686743       0.014620      -0.011842       0.034490       0.039288       0.000456       0.010924       0.000703      -0.013318       0.021457      -0.015503       0.003010       0.012493              1.802165       1.587729      -0.178958       0.255783       1.626994      -0.322426       2.191772          -0.000001
           38              H       6.807936      -2.273383      15.994484       0.125187       1.228475 0.94502504E+01  0.96817317E+02                                 1.896460                            1.800457      -1.275520       2.277253                    0.995626       3.681526      10.562978       0.464775       1.286333      -0.707312       0.009768       0.015124       0.031114       0.035948       0.001514       0.012352       0.002746       0.011812       0.051635      -0.014776      -0.008604       0.023379              1.919858       1.604066      -0.073811       0.045609       1.949995       0.394839       2.205513          -0.000002
           39              H       5.541745      14.374228      12.059373       0.104029       1.198393 0.83097169E+01  0.82347369E+02                                 1.859016                            1.677653      -1.213436       2.306003                    0.995089       3.605794      10.138227       0.486623       1.270134      -0.710344      -0.014364       0.022644      -0.037646       0.046220      -0.003322       0.011929      -0.005591      -0.000286       0.007995      -0.011640      -0.003577       0.015218              1.955480       1.490280      -0.035785       0.263621       1.747288      -0.429847       2.628872           0.000001
           40              H       7.328699      14.300047      15.658006       0.114130       0.966718 0.67831115E+01  0.65047339E+02                                 1.716363                            1.597847      -1.280683       2.275663                    0.993937       3.771701      11.060334       0.452515       1.411473      -0.679574       0.019996       0.018115       0.030420       0.040662       0.003610       0.010011      -0.002290      -0.003064       0.013109      -0.012069       0.000945       0.011124              1.789636       1.639356       0.265958       0.341943       1.685440       0.318909       2.044112           0.000001
           41              H       6.826370      12.044871      15.861575       0.122431       1.264356 0.98008919E+01  0.10181123E+03                                 1.959966                            1.852763      -1.531749       2.157147                    0.992091       3.870386      11.357100       0.448922       1.313425      -0.700299       0.014588      -0.013909       0.031763       0.037619       0.000450       0.016036      -0.003332       0.012943       0.031469      -0.013773      -0.008944       0.022717              1.996261       1.646699       0.009419       0.212305       1.919639      -0.364045       2.422446           0.000001
           42              H       4.176471      10.475129      12.537172       0.125600       1.179352 0.87950847E+01  0.89102721E+02                                 1.887216                            1.766009      -1.377397       2.233482                    0.993139       3.782970      11.034994       0.454651       1.329772      -0.696728      -0.016809       0.014738      -0.029303       0.036857      -0.006135       0.012751       0.002706       0.013318       0.018618      -0.015360      -0.002509       0.017870              1.939027       1.656216      -0.022312       0.304492       1.837648      -0.389546       2.323217           0.000001
           43              H       3.410305       8.313749      12.897203       0.115147       0.956460 0.67371744E+01  0.64168732E+02                                 1.677824                            1.573138      -1.060192       2.382926                    0.996486       3.597681      10.340322       0.466846       1.377485      -0.687227      -0.025500      -0.017245      -0.025581       0.040025       0.005361       0.008358       0.001046      -0.000634       0.016590      -0.010403      -0.001245       0.011648              1.735708       1.813096       0.306313       0.431817       1.601617       0.158855       1.792410           0.000001
           44              H       5.785997       8.009067      16.124028       0.107897       1.277523 0.95001407E+01  0.96499361E+02                                 1.885678                            1.758985      -1.095292       2.364061                    0.996718       3.502169       9.688010       0.493726       1.221309      -0.723652       0.017698      -0.026154       0.035399       0.047437      -0.004752       0.013752      -0.007163       0.000993       0.000739      -0.013724      -0.004185       0.017910              1.930366       1.633225      -0.078752       0.226237       1.856952      -0.424795       2.300920           0.000001
           45              H       6.541794       1.928363       6.371212       0.109944       1.317436 0.97612507E+01  0.10030152E+03                                 1.967025                            1.815163      -1.095511       2.371413                    0.995840       3.552193      10.037813       0.470920       1.265777      -0.713811       0.024937       0.022853      -0.036433       0.049714       0.004211      -0.015087      -0.008827       0.006344      -0.000643      -0.015160      -0.005108       0.020268              2.021507       1.863343       0.146414      -0.368928       1.859496      -0.404171       2.341681          -0.000002
           46              H       3.812398       1.954897       9.322124       0.116327       1.028776 0.73397056E+01  0.71307736E+02                                 1.746458                            1.630181      -1.224727       2.303286                    0.994700       3.683768      10.638072       0.464327       1.357765      -0.690802      -0.025429       0.019664       0.022890       0.039462      -0.002817      -0.009310       0.001194       0.001769       0.017480      -0.008811      -0.003598       0.012409              1.806617       1.940562      -0.341458      -0.417934       1.751469       0.166223       1.727819          -0.000000
           47              H       4.253664      -0.283643       9.749451       0.119366       1.038734 0.75697105E+01  0.74080156E+02                                 1.745382                            1.645400      -1.360722       2.234034                    0.993283       3.787941      10.963522       0.466647       1.341205      -0.693221      -0.017540      -0.011890       0.027512       0.034727      -0.000608      -0.010470       0.000972       0.014380       0.035042      -0.013072      -0.005160       0.018232              1.787621       1.673194       0.072285      -0.342632       1.669777      -0.306481       2.019893          -0.000001
           48              H       4.230621       9.320387      10.259215       0.104682       1.047255 0.73376697E+01  0.71201567E+02                                 1.763467                            1.626928      -1.069525       2.374276                    0.996470       3.652100      10.500941       0.466622       1.352726      -0.692236      -0.019573      -0.020945       0.036153       0.046139       0.003348      -0.010224      -0.003336      -0.007861       0.024886      -0.013192      -0.001367       0.014559              1.835636       1.623228       0.217881      -0.377184       1.612513      -0.272784       2.271165           0.000001
           49              H       5.739912       9.005454       6.547863       0.111017       1.182288 0.85937577E+01  0.85542287E+02                                 1.809339                            1.683212      -1.258316       2.277430                    0.995455       3.590655       9.988494       0.497717       1.236306      -0.717984       0.010661      -0.019782      -0.030080       0.037547      -0.002973      -0.011213       0.001282       0.003536       0.008771      -0.009968      -0.003455       0.013423              1.872216       1.453695       0.021829      -0.114780       1.904194       0.366389       2.258759           0.000001
           50              H       6.283717      11.262073       6.579828       0.123657       1.251745 0.93022378E+01  0.95620606E+02                                 1.961315                            1.812107      -1.555543       2.142930                    0.992076       3.919293      11.535663       0.450123       1.323766      -0.697153       0.016676       0.007964      -0.029046       0.034426      -0.007403      -0.009300       0.008186       0.016989       0.027189      -0.016763      -0.003078       0.019841              2.029822       1.697106       0.285298      -0.316713       1.891675      -0.251599       2.500683           0.000001
           51              H       0.395181       2.785565       7.461401       0.098788       1.343876 0.99646632E+01  0.10273749E+03                                 1.962553                            1.808544      -1.271663       2.270487                    0.994991       3.683669      10.366301       0.482629       1.230911      -0.720097      -0.008627       0.023600       0.035836       0.043768      -0.004023      -0.013739       0.003354       0.000093       0.020363      -0.013140      -0.004441       0.017582              2.031377       1.578889       0.050663      -0.032362       2.054113       0.521126       2.461130          -0.000001
           52              H       1.944795       2.187618       3.802202       0.115978       0.951835 0.66929210E+01  0.63518728E+02                                 1.660898                            1.559243      -1.010909       2.405008                    0.997351       3.547393      10.113089       0.473780       1.362207      -0.690487       0.019120       0.011808      -0.032275       0.039328       0.001359      -0.007895       0.000167      -0.009666       0.030577      -0.012800      -0.000126       0.012926              1.716044       1.636252       0.234824      -0.402964       1.500367      -0.175834       2.011512          -0.000001
           53              H       0.960876       0.088300       3.728177       0.123131       1.190006 0.88667116E+01  0.89748220E+02                                 1.865751                            1.746533      -1.552290       2.140350                    0.992680       3.845346      11.105493       0.469051       1.290097      -0.704077       0.007078      -0.015312      -0.027115       0.031933      -0.001983      -0.006401      -0.001925       0.013680       0.012921      -0.009943      -0.000958       0.010901              1.908086       1.504704       0.108276      -0.103997       1.868640       0.415280       2.350915          -0.000001
           54              H      11.232115      23.126792       3.975488       0.097903       1.253333 0.89461035E+01  0.90965739E+02                                 1.954694                            1.770063      -1.442966       2.188546                    0.992786       3.915372      11.420213       0.458656       1.313333      -0.699309       0.009083      -0.026623      -0.032013       0.042616      -0.003024      -0.005315       0.000643       0.004004       0.008780      -0.005772      -0.001936       0.007708              2.050758       1.518737       0.019794      -0.143591       2.036824       0.539818       2.596714          -0.000001
           55              H      10.001641      23.682384       7.760866       0.116627       1.011031 0.72428079E+01  0.70277500E+02                                 1.741646                            1.631851      -1.238521       2.298885                    0.994350       3.687343      10.713488       0.457838       1.378749      -0.686743      -0.014620      -0.011842       0.034490       0.039288      -0.000456      -0.010924       0.000703      -0.013318       0.021457      -0.015503       0.003010       0.012493              1.802166       1.587729       0.178958      -0.255783       1.626995      -0.322427       2.191772          -0.000001
           56              H      10.474014      -1.070643       7.582533       0.125187       1.228475 0.94502506E+01  0.96817319E+02                                 1.896460                            1.800457      -1.275520       2.277253                    0.995626       3.681526      10.562978       0.464775       1.286333      -0.707312      -0.009768       0.015124       0.031114       0.035948      -0.001514      -0.012352       0.002746       0.011812       0.051635      -0.014776      -0.008604       0.023379              1.919858       1.604066       0.073811      -0.045609       1.949996       0.394839       2.205513          -0.000002
           57              H       0.218905      15.576969       3.647422       0.104029       1.198394 0.83097248E+01  0.82347460E+02                                 1.859016                            1.677654      -1.213436       2.306003                    0.995089       3.605795      10.138228       0.486624       1.270133      -0.710345       0.014364       0.022644      -0.037646       0.046220       0.003322      -0.011929      -0.005591      -0.000286       0.007995      -0.011640      -0.003577       0.015218              1.955481       1.490280       0.035785      -0.263621       1.747289      -0.429848       2.628872           0.000001
           58              H       9.953251      15.502787       7.246055       0.114130       0.966717 0.67831097E+01  0.65047315E+02                                 1.716363                            1.597846      -1.280683       2.275663                    0.993937       3.771701      11.060333       0.452515       1.411473      -0.679574      -0.019996       0.018115       0.030420       0.040662      -0.003610      -0.010011      -0.002290      -0.003064       0.013109      -0.012069       0.000945       0.011124              1.789636       1.639356      -0.265958      -0.341943       1.685439       0.318909       2.044112           0.000001
           59              H      10.455580      13.247612       7.449624       0.122431       1.264356 0.98008877E+01  0.10181117E+03                                 1.959966                            1.852762      -1.531749       2.157148                    0.992091       3.870386      11.357099       0.448922       1.313425      -0.700299      -0.014588      -0.013909       0.031763       0.037619      -0.000450      -0.016036      -0.003332       0.012943       0.031469      -0.013773      -0.008944       0.022717              1.996261       1.646699      -0.009419      -0.212306       1.919638      -0.364045       2.422446           0.000001
           60              H       1.584179      11.677869       4.125221       0.125600       1.179352 0.87950815E+01  0.89102684E+02                                 1.887217                            1.766009      -1.377397       2.233482                    0.993139       3.782970      11.034995       0.454651       1.329772      -0.696728       0.016809       0.014738      -0.029303       0.036857       0.006135      -0.012751       0.002706       0.013318       0.018618      -0.015360      -0.002509       0.017870              1.939027       1.656216       0.022312      -0.304492       1.837647      -0.389546       2.323218           0.000001
           61              H       2.350345       9.516489       4.485252       0.115147       0.956461 0.67371767E+01  0.64168759E+02                                 1.677824                            1.573138      -1.060192       2.382926                    0.996486       3.597681      10.340322       0.466846       1.377485      -0.687227       0.025500      -0.017245      -0.025581       0.040025      -0.005361      -0.008358       0.001046      -0.000634       0.016590      -0.010403      -0.001245       0.011648              1.735708       1.813096      -0.306314      -0.431817       1.601617       0.158856       1.792410           0.000001
           62              H      -0.025347       9.211807       7.712077       0.107897       1.277523 0.95001453E+01  0.96499419E+02                                 1.885679                            1.758985      -1.095292       2.364061                    0.996718       3.502169       9.688010       0.493726       1.221309      -0.723652      -0.017698      -0.026154       0.035399       0.047437       0.004752      -0.013752      -0.007163       0.000993       0.000739      -0.013724      -0.004185       0.017910              1.930366       1.633225       0.078752      -0.226237       1.856953      -0.424795       2.300920           0.000001
           63              H       0.781144      23.884297       2.040739       0.109944       1.317437 0.97612533E+01  0.10030155E+03                                 1.967025                            1.815163      -1.095511       2.371413                    0.995840       3.552194      10.037815       0.470920       1.265777      -0.713811       0.024937      -0.022853       0.036433       0.049714      -0.004211       0.015087      -0.008827       0.006344      -0.000643      -0.015160      -0.005108       0.020268              2.021506       1.863343      -0.146414       0.368928       1.859496      -0.404171       2.341681          -0.000002
           64              H       9.573048      21.452281      15.913729       0.116327       1.028777 0.73397091E+01  0.71307779E+02                                 1.746458                            1.630182      -1.224727       2.303286                    0.994700       3.683768      10.638073       0.464327       1.357765      -0.690802      -0.025429      -0.019664      -0.022890       0.039462       0.002817       0.009310       0.001194       0.001769       0.017480      -0.008811      -0.003598       0.012409              1.806617       1.940562       0.341458       0.417934       1.751470       0.166224       1.727820          -0.000000
           65              H      10.014314      23.690822      15.486402       0.119366       1.038734 0.75697112E+01  0.74080164E+02                                 1.745382                            1.645400      -1.360722       2.234034                    0.993283       3.787941      10.963521       0.466647       1.341204      -0.693221      -0.017540       0.011890      -0.027512       0.034727       0.000608       0.010470       0.000972       0.014380       0.035042      -0.013072      -0.005160       0.018232              1.787621       1.673194      -0.072285       0.342631       1.669777      -0.306480       2.019893          -0.000001
           66              H       9.991271      14.086792      14.976638       0.104682       1.047255 0.73376696E+01  0.71201566E+02                                 1.763467                            1.626928      -1.069525       2.374276                    0.996470       3.652100      10.500941       0.466622       1.352726      -0.692236      -0.019573       0.020945      -0.036153       0.046139      -0.003348       0.010224      -0.003336      -0.007861       0.024886      -0.013192      -0.001367       0.014559              1.835635       1.623228      -0.217881       0.377184       1.612513      -0.272783       2.271166           0.000001
           67              H      -0.020738      16.807206       1.864088       0.111017       1.182289 0.85937622E+01  0.85542341E+02                                 1.809339                            1.683212      -1.258316       2.277430                    0.995455       3.590655       9.988494       0.497717       1.236306      -0.717984       0.010661       0.019782       0.030080       0.037547       0.002973       0.011212       0.001282       0.003536       0.008771      -0.009968      -0.003455       0.013423              1.872217       1.453695      -0.021830       0.114779       1.904196       0.366389       2.258759           0.000001
           68              H       0.523067      14.550587       1.832123       0.123657       1.251745 0.93022373E+01  0.95620598E+02                                 1.961315                            1.812106      -1.555543       2.142930                    0.992076       3.919293      11.535662       0.450123       1.323766      -0.697153       0.016676      -0.007964       0.029046       0.034426       0.007403       0.009300       0.008186       0.016989       0.027189      -0.016763      -0.003078       0.019841              2.029822       1.697106      -0.285298       0.316713       1.891675      -0.251599       2.500683           0.000001
           69              H       6.155831      23.027094       0.950550       0.098788       1.343876 0.99646675E+01  0.10273755E+03                                 1.962553                            1.808544      -1.271663       2.270487                    0.994991       3.683669      10.366301       0.482629       1.230911      -0.720097      -0.008627      -0.023600      -0.035836       0.043768       0.004023       0.013739       0.003354       0.000093       0.020363      -0.013140      -0.004441       0.017582              2.031378       1.578890      -0.050663       0.032361       2.054114       0.521127       2.461130          -0.000001
           70              H       7.705445      23.625041       4.609749       0.115978       0.951835 0.66929223E+01  0.63518744E+02                                 1.660898                            1.559243      -1.010909       2.405008                    0.997351       3.547393      10.113090       0.473780       1.362207      -0.690487       0.019120      -0.011808       0.032275       0.039328      -0.001359       0.007895       0.000167      -0.009666       0.030577      -0.012800      -0.000126       0.012926              1.716044       1.636253      -0.234825       0.402964       1.500368      -0.175834       2.011512          -0.000001
           71              H       6.721526      25.724360       4.683774       0.123131       1.190006 0.88667171E+01  0.89748286E+02                                 1.865751                            1.746534      -1.552289       2.140350                    0.992680       3.845346      11.105492       0.469051       1.290097      -0.704077       0.007078       0.015312       0.027115       0.031933       0.001983       0.006401      -0.001925       0.013680       0.012921      -0.009943      -0.000958       0.010901              1.908087       1.504704      -0.108276       0.103996       1.868641       0.415280       2.350915          -0.000001
           72              H       5.471465       2.685867       4.436463       0.097903       1.253333 0.89461050E+01  0.90965758E+02                                 1.954695                            1.770063      -1.442966       2.188546                    0.992786       3.915372      11.420213       0.458656       1.313333      -0.699309       0.009083       0.026623       0.032013       0.042616       0.003024       0.005315       0.000643       0.004004       0.008780      -0.005772      -0.001936       0.007708              2.050759       1.518737      -0.019795       0.143591       2.036824       0.539819       2.596715          -0.000001
           73              H       4.240991       2.130275       0.651085       0.116627       1.011030 0.72428000E+01  0.70277412E+02                                 1.741646                            1.631851      -1.238521       2.298885                    0.994350       3.687342      10.713488       0.457837       1.378750      -0.686743      -0.014620       0.011842      -0.034490       0.039288       0.000456       0.010924       0.000703      -0.013318       0.021457      -0.015503       0.003010       0.012493              1.802165       1.587729      -0.178958       0.255783       1.626994      -0.322426       2.191772          -0.000001
           74              H       4.713364      -0.132098       0.829418       0.125187       1.228475 0.94502492E+01  0.96817299E+02                                 1.896460                            1.800456      -1.275520       2.277253                    0.995626       3.681526      10.562977       0.464775       1.286332      -0.707312      -0.009768      -0.015124      -0.031114       0.035948       0.001514       0.012352       0.002746       0.011812       0.051635      -0.014776      -0.008604       0.023379              1.919858       1.604065      -0.073811       0.045609       1.949995       0.394838       2.205513          -0.000002
           75              H       5.979555      10.235691       4.764529       0.104029       1.198393 0.83097164E+01  0.82347359E+02                                 1.859015                            1.677653      -1.213436       2.306003                    0.995089       3.605794      10.138225       0.486624       1.270134      -0.710344       0.014364      -0.022644       0.037646       0.046220      -0.003322       0.011929      -0.005591      -0.000286       0.007995      -0.011640      -0.003577       0.015218              1.955480       1.490279      -0.035785       0.263621       1.747288      -0.429847       2.628871           0.000001
           76              H       4.192601      10.309872       1.165896       0.114130       0.966718 0.67831124E+01  0.65047347E+02                                 1.716363                            1.597847      -1.280683       2.275663                    0.993937       3.771701      11.060333       0.452515       1.411473      -0.679574      -0.019996      -0.018115      -0.030420       0.040662       0.003610       0.010011      -0.002290      -0.003064       0.013109      -0.012069       0.000945       0.011124              1.789636       1.639356       0.265958       0.341943       1.685440       0.318909       2.044112           0.000001
           77              H       4.694930      12.565048       0.962327       0.122431       1.264356 0.98008930E+01  0.10181124E+03                                 1.959967                            1.852763      -1.531749       2.157147                    0.992091       3.870386      11.357101       0.448922       1.313425      -0.700299      -0.014588       0.013909      -0.031763       0.037619       0.000450       0.016036      -0.003332       0.012943       0.031469      -0.013773      -0.008944       0.022717              1.996261       1.646699       0.009419       0.212305       1.919639      -0.364045       2.422446           0.000001
           78              H       7.344829      14.134790       4.286730       0.125600       1.179353 0.87950860E+01  0.89102738E+02                                 1.887217                            1.766009      -1.377397       2.233482                    0.993139       3.782970      11.034994       0.454651       1.329772      -0.696728       0.016809      -0.014738       0.029303       0.036857      -0.006135       0.012751       0.002706       0.013318       0.018618      -0.015360      -0.002509       0.017870              1.939027       1.656216      -0.022312       0.304492       1.837648      -0.389546       2.323217           0.000001
           79              H       8.110995      16.296170       3.926699       0.115147       0.956460 0.67371736E+01  0.64168725E+02                                 1.677824                            1.573138      -1.060192       2.382926                    0.996486       3.597681      10.340323       0.466846       1.377485      -0.687227       0.025500       0.017245       0.025581       0.040025       0.005361       0.008358       0.001046      -0.000634       0.016590      -0.010403      -0.001245       0.011648              1.735708       1.813096       0.306313       0.431817       1.601617       0.158855       1.792410           0.000001
           80              H       5.735303      16.600852       0.699874       0.107897       1.277522 0.95001349E+01  0.96499287E+02                                 1.885678                            1.758984      -1.095292       2.364062                    0.996718       3.502168       9.688006       0.493726       1.221309      -0.723652      -0.017698       0.026154      -0.035399       0.047437      -0.004752       0.013752      -0.007163       0.000993       0.000739      -0.013724      -0.004185       0.017910              1.930365       1.633224      -0.078752       0.226237       1.856951      -0.424795       2.300920           0.000001
           81              C       5.859733      25.128966       8.507847       0.181903      34.793248 0.36394229E+03  0.81826617E+04                                 9.444365                            6.475174      -0.227034       1.950743                    0.999308      25.506733      71.661653       0.630583       0.432018      -1.054676      -0.021700      -0.023297       0.024925       0.040434       0.007480       0.041445       0.008397       0.032348       0.030561      -0.030876      -0.022884       0.053759             11.593993       8.326321      -4.407232      -2.048946      18.182982      -2.013601       8.272676          -0.000002
           82              C       5.438054      23.124294       9.774687       0.059289      29.692513 0.37259622E+03  0.84672393E+04                                 8.440645                            6.529890      -0.214127       1.927285                    0.998852      27.582692      79.143579       0.628056       0.429145      -1.051365      -0.003809       0.040690      -0.002304       0.040933       0.039798       0.027178      -0.015971       0.056655       0.040681      -0.064988       0.013776       0.051212              9.466292       7.695269      -2.506371      -2.232400      12.112095      -1.614247       8.591510          -0.000003
           83              C       6.387409      22.446152       9.019294      -0.079126      37.011237 0.44568387E+03  0.10445648E+05                                 9.557710                            6.963630       0.235723       2.079137                    0.999452      27.375911      76.227918       0.640504       0.408015      -1.079637       0.002188       0.042184      -0.020437       0.046925       0.007332       0.005134       0.006997       0.008655       0.060816      -0.018999      -0.004112       0.023111             11.605141       8.590513      -3.661257      -2.402607      16.861427      -2.627292       9.363482          -0.000002
           84              C       7.072926      23.109417       8.008177      -0.059511      32.361488 0.41559536E+03  0.96934929E+04                                 8.947747                            6.879940       0.031405       1.993290                    0.999702      28.653928      82.949488       0.614846       0.427100      -1.053959      -0.017117       0.010854       0.011856       0.023481       0.004387       0.019262       0.021077       0.023867       0.032589      -0.029549      -0.005488       0.035037             10.230489       7.881756      -2.170688      -2.399338      13.784845      -2.762104       9.024866          -0.000002
           85              C       6.809088      24.450824       7.752454      -0.156890      35.446618 0.45277055E+03  0.10785943E+05                                 9.481616                            7.168738       0.016432       1.980339                    0.999210      29.838263      87.208465       0.604070       0.425636      -1.055184       0.003085      -0.017690       0.007018       0.019280       0.020041       0.029302       0.008826       0.037619       0.052539      -0.036577      -0.012019       0.048596             10.957294       9.097250      -4.092283      -2.624063      14.864992      -1.116620       8.909640          -0.000002
           86              C       6.724983      21.010783       9.308665       0.687120      21.452572 0.22863111E+03  0.46484740E+04                                 7.240274                            5.456142      -0.251362       1.993796                    0.998893      21.482168      60.400020       0.616970       0.488278      -1.007025       0.006529      -0.073779       0.004097       0.074181       0.067268       0.049490       0.041321       0.130830      -0.033020      -0.093921      -0.033264       0.127184              8.499427       5.652093      -2.342548      -1.289751      11.610351      -1.376317       8.235837          -0.000000
           87              C       5.939230      12.967743       8.386715       0.188322      34.671945 0.35457350E+03  0.79231260E+04                                 9.433810                            6.400645      -0.196527       1.965287                    0.999353      25.220146      70.723800       0.632621       0.433284      -1.053517       0.020136       0.017591      -0.037184       0.045799      -0.019569       0.029442      -0.000855       0.057562      -0.038495      -0.034167      -0.019342       0.053509             11.741377       6.958010       4.798212      -1.249239      18.694858       1.245099       9.571261           0.000002
           88              C       6.879368      14.900510       7.301573       0.058762      29.784008 0.37535524E+03  0.85315806E+04                                 8.458297                            6.556299       0.023547       2.007544                    0.999529      27.233032      77.727289       0.627499       0.429444      -1.052920      -0.013278      -0.034499       0.002913       0.037080      -0.007960       0.020338      -0.031347       0.075111      -0.017936      -0.054933       0.002294       0.052639              9.589536       6.236715       2.571577      -1.694489      12.054545       0.935777      10.477347           0.000002
           89              C       6.590184      15.669395       8.423728      -0.082179      36.701240 0.44016686E+03  0.10289916E+05                                 9.515822                            6.922040       0.194282       2.067134                    0.999414      27.341010      76.169604       0.641844       0.408209      -1.078916      -0.017069      -0.043599       0.006097       0.047217      -0.008553      -0.001004      -0.011731       0.023094       0.013549      -0.021679       0.008025       0.013654             11.622029       7.009872       4.080202      -1.489502      17.061694       1.661576      10.794520           0.000001
           90              C       5.974946      15.087694       9.525693      -0.068068      32.750110 0.41199822E+03  0.95911660E+04                                 9.023942                            6.850563      -0.004435       1.977967                    0.999700      28.834802      83.462240       0.615945       0.427158      -1.053656       0.003502      -0.010615      -0.015040       0.018738      -0.016674       0.012480       0.004380       0.055948      -0.034179      -0.030196      -0.010378       0.040574             10.413943       6.620937       3.576837      -1.650242      14.557248      -0.103826      10.063644           0.000002
           91              C       5.650046      13.736868       9.507187      -0.151683      35.469899 0.44411931E+03  0.10555110E+05                                 9.548784                            7.131422      -0.095988       1.948405                    0.998884      29.890246      87.968400       0.600149       0.429422      -1.050241       0.002721       0.020914       0.001916       0.021177      -0.020170       0.022363      -0.007196       0.080056      -0.050893      -0.036588      -0.023810       0.060398             11.053185       6.494019       3.321225      -1.041045      15.574011       2.042148      11.091524           0.000002
           92              C       7.016472      17.084132       8.543177       0.688559      21.410668 0.22465120E+03  0.45535951E+04                                 7.226856                            5.410262      -0.284828       1.978801                    0.999026      21.580865      60.848338       0.618445       0.488606      -1.005518      -0.003222       0.075340       0.004882       0.075567      -0.082860       0.043899      -0.031187       0.115661      -0.027862      -0.097134      -0.029525       0.126659              8.532118       5.482165       2.324223      -1.202146      11.518515       1.152524       8.595674           0.000001
           93              C      11.432586      24.430933      11.273697       0.186503      34.949220 0.36147618E+03  0.81127755E+04                                 9.491281                            6.459062      -0.219792       1.953950                    0.999322      25.400960      71.282778       0.630559       0.432803      -1.054280       0.003987      -0.029226      -0.021776       0.036664      -0.020000       0.031265      -0.001995       0.040385      -0.037781      -0.033954      -0.015327       0.049281             11.896437       8.673128       6.419010      -2.097592      17.609486      -0.654471       9.406698          -0.000002
           94              C      11.013211      22.365679      10.111165       0.048468      29.733775 0.37023997E+03  0.83908302E+04                                 8.419953                            6.489984      -0.046379       1.978597                    0.999464      27.514643      78.549201       0.633504       0.426614      -1.054117       0.014716       0.037429       0.002617       0.040303      -0.043946       0.028712       0.009131       0.038569      -0.004083      -0.057624       0.001944       0.055680              9.596471       7.240673       3.843253      -1.224964      12.112295       1.057358       9.436444          -0.000002
           95              C      10.253957      21.915040      11.184530      -0.082842      36.617259 0.43640308E+03  0.10180930E+05                                 9.502294                            6.894636       0.185162       2.064453                    0.999442      27.262563      75.894285       0.642747       0.408476      -1.078646       0.018880       0.039639       0.008881       0.044795      -0.016449       0.008837      -0.001978       0.001178       0.024427      -0.021332       0.002834       0.018498             11.642519       8.657010       5.700814      -1.205120      15.889359       2.002247      10.381188          -0.000001
           96              C      10.084594      22.722227      12.303320      -0.052860      32.047989 0.40935636E+03  0.94985054E+04                                 8.868566                            6.812079       0.112400       2.022384                    0.999751      28.304861      81.350148       0.620960       0.425098      -1.056690       0.007916       0.008580      -0.013646       0.017959      -0.019386       0.006569      -0.012178       0.021385       0.005180      -0.025144      -0.001908       0.027052             10.207303       7.528082       4.093172      -1.253253      12.917988       1.893552      10.175838          -0.000002
           97              C      10.673332      23.980294      12.347062      -0.142842      34.886526 0.43818033E+03  0.10365804E+05                                 9.416172                            7.076541      -0.050344       1.964075                    0.999024      29.615068      86.596970       0.604137       0.428569      -1.052098      -0.013375      -0.019114      -0.003977       0.023665      -0.029726       0.020629      -0.010212       0.049836      -0.017054      -0.035958      -0.015019       0.050977             10.938743       8.611987       5.244898      -2.284012      13.626040      -0.344100      10.578202          -0.000003
           98              C       9.523507      20.645576      11.107140       0.697564      20.120717 0.20348079E+03  0.40369071E+04                                 6.973669                            5.170951      -0.268191       1.994532                    0.999039      21.169584      59.688400       0.626516       0.492775      -1.000096      -0.017605      -0.062450      -0.003790       0.064994      -0.100616       0.042327      -0.030644       0.058838      -0.060839      -0.094701      -0.038100       0.132802              8.293862       6.097387       3.211701      -0.912911      10.440434       1.239606       8.343764          -0.000000
           99              C       0.384811      -1.283676      11.150882       0.184932      35.145873 0.36426796E+03  0.81913172E+04                                 9.518532                            6.484456      -0.206417       1.957004                    0.999317      25.450364      71.494900       0.629239       0.432870      -1.054220       0.001070       0.025922       0.022200       0.034146      -0.021390       0.026004      -0.003564       0.054290      -0.060816      -0.032262      -0.021430       0.053692             11.863967       7.864109       5.828235      -1.843615      17.915137      -0.778064       9.812656          -0.000001
          100              C       0.441266       0.916581      12.124986       0.065007      30.366383 0.37439359E+03  0.85224233E+04                                 8.610254                            6.573927      -0.152949       1.950992                    0.999009      27.438962      78.921340       0.621611       0.432865      -1.048594      -0.008352      -0.035164      -0.000167       0.036142      -0.029067       0.029837       0.016922       0.083906      -0.049132      -0.059260      -0.007099       0.066358              9.805594       5.754397       2.402007      -1.502110      12.576568       0.303564      11.085816          -0.000002
          101              C       0.951659       1.430043      10.937219      -0.090745      37.182698 0.44957853E+03  0.10573340E+05                                 9.595801                            7.015885       0.220348       2.077084                    0.999422      27.477873      76.963657       0.634321       0.410573      -1.076578      -0.006602      -0.044963      -0.004480       0.045666      -0.005205       0.000657       0.005646       0.035476       0.000787      -0.020195       0.001839       0.018356             11.518953       6.101940       2.526838      -1.824751      16.629752      -0.149690      11.825166          -0.000001
          102              C       1.178629       0.584365       9.857124      -0.051613      32.341783 0.42107033E+03  0.98640665E+04                                 8.984537                            6.960846      -0.059229       1.968305                    0.999359      28.661559      83.447429       0.605904       0.431520      -1.050111      -0.014052      -0.009392       0.018545       0.025092      -0.011804       0.002803      -0.003602       0.051229      -0.030970      -0.023689      -0.009957       0.033646             10.189696       6.273799       2.533491      -1.455533      13.719955       0.519657      10.575334          -0.000002
          103              C       0.895205      -0.770753       9.963115      -0.145699      33.978349 0.43980964E+03  0.10418044E+05                                 9.245846                            7.084944      -0.016430       1.975469                    0.999129      29.647400      86.858467       0.604151       0.427996      -1.052042       0.001660       0.022627      -0.006952       0.023729      -0.012117       0.009880       0.003087       0.079530      -0.014542      -0.039747      -0.005972       0.045719             10.543112       7.039651       3.762650      -1.989293      14.182027      -1.252535      10.407659          -0.000003
          104              C       1.130240       2.891258      10.765615       0.695386      23.074477 0.22657708E+03  0.46029978E+04                                 7.576387                            5.434833      -0.315853       1.966214                    0.998758      21.622095      61.057363       0.616728       0.488864      -1.005265      -0.005548       0.067372      -0.008674       0.068155      -0.026542       0.051609       0.009482       0.199984      -0.029505      -0.101766      -0.025022       0.126788              9.054892       4.991565       1.104934      -1.842728      11.879670      -0.163936      10.293441          -0.000001
          105              C       0.122126      11.548158      11.154247       0.187667      36.069706 0.36619916E+03  0.82552761E+04                                 9.720490                            6.526135      -0.231341       1.951140                    0.999321      25.518125      72.049000       0.622968       0.436140      -1.051010      -0.000814      -0.018867       0.019400       0.027074       0.022566       0.033772       0.000397       0.050432      -0.052661      -0.039355      -0.017136       0.056492             12.202549       8.368413      -5.944612      -2.004469      18.609420      -0.362195       9.629814           0.000002
          106              C       0.038020       9.498522      12.414357       0.042756      30.435456 0.37196123E+03  0.84319531E+04                                 8.554566                            6.504788       0.033625       2.006699                    0.999501      27.387659      77.964679       0.633397       0.426579      -1.055097      -0.009115       0.043399      -0.002262       0.044403       0.036202       0.026123      -0.015418       0.065477       0.010074      -0.060489       0.006438       0.054051              9.752996       6.357079      -2.531974      -2.106096      11.991239      -0.882058      10.910670           0.000002
          107              C       0.723538       8.844398      11.396511      -0.088403      37.450128 0.44312623E+03  0.10360422E+05                                 9.579507                            6.917577       0.294965       2.099816                    0.999440      27.227505      75.475779       0.646911       0.404960      -1.082748      -0.005568       0.047893      -0.027003       0.055262       0.006871       0.009577       0.011974       0.011900       0.038682      -0.017761      -0.005466       0.023227             11.638278       6.856923      -3.052621      -2.211342      16.687628      -1.337335      11.370282           0.000001
          108              C       1.108349       9.544855      10.257533      -0.055418      33.215865 0.42451449E+03  0.99630568E+04                                 9.152335                            6.992769      -0.009510       1.985334                    0.999415      28.655030      83.451343       0.604183       0.431954      -1.050055      -0.016096       0.006091       0.012209       0.021100       0.013087       0.016152       0.013218       0.042182      -0.009340      -0.027237      -0.008800       0.036037             10.540639       6.770082      -2.585092      -1.981493      13.799365      -1.540744      11.052471           0.000002
          109              C       0.807643      10.894034      10.136401      -0.137865      35.006179 0.44578871E+03  0.10615964E+05                                 9.479390                            7.167575      -0.149289       1.931873                    0.998642      29.948331      88.533124       0.595153       0.432162      -1.047463       0.002910      -0.023868       0.002078       0.024134       0.018775       0.020266       0.007171       0.072542      -0.017456      -0.038110      -0.013600       0.051710             10.940284       7.751567      -4.112508      -2.502068      14.593894       0.474524      10.475390           0.000002
          110              C       0.970093       7.386251      11.542879       0.723302      21.705260 0.20206102E+03  0.39978083E+04                                 7.307110                            5.159228      -0.378703       1.961181                    0.998476      20.922473      58.722852       0.626684       0.493990      -1.000461       0.004256      -0.068563      -0.004492       0.068842       0.036402       0.021578       0.008295       0.211902      -0.082545      -0.098584      -0.030482       0.129066              8.815884       4.471116      -1.521642      -0.571416      11.351986      -0.627183      10.624551           0.000001
          111              C      11.199856      12.871321      11.120599       0.184901      35.808770 0.36740465E+03  0.82865272E+04                                 9.672337                            6.532183      -0.234007       1.948986                    0.999382      25.569586      72.134336       0.623555       0.435515      -1.051733       0.006397       0.026236      -0.014603       0.030700       0.018496       0.042219       0.006647       0.026339       0.015775      -0.037751      -0.017097       0.054848             12.146809       9.271936      -6.186825      -2.131422      18.466839      -0.830866       8.701653           0.000002
          112              C      10.259718      13.426487      11.980301      -0.147151      35.239467 0.44223211E+03  0.10486262E+05                                 9.464856                            7.094307      -0.008640       1.975795                    0.999097      29.733198      87.058305       0.605250       0.426777      -1.053150      -0.007960       0.017120      -0.005564       0.019683       0.029846       0.020759       0.014839       0.036266       0.025806      -0.039419      -0.007873       0.047293             11.048262       9.217479      -4.827276      -2.587222      14.206578      -0.731231       9.720730           0.000002
          113              C       9.800018      14.721598      11.764955      -0.059129      32.309284 0.41452715E+03  0.96489625E+04                                 8.915718                            6.850081       0.118721       2.022257                    0.999724      28.466270      81.950380       0.619882       0.424492      -1.057040       0.013341      -0.009772      -0.011115       0.019925       0.007939       0.011580       0.019238       0.020565       0.019752      -0.025237      -0.002474       0.027711             10.276567       7.751570      -3.208030      -1.857053      13.558938      -2.647032       9.519192           0.000002
          114              C      10.282760      15.461542      10.689907      -0.073184      36.397944 0.43426079E+03  0.10112037E+05                                 9.441105                            6.862806       0.190108       2.065603                    0.999378      27.164078      75.392075       0.646746       0.406709      -1.080505       0.009470      -0.040371       0.018721       0.045497       0.010767       0.005533       0.009005       0.000172       0.053320      -0.019844      -0.003086       0.022931             11.556257       8.573259      -4.673366      -1.839711      16.400140      -2.577156       9.695372           0.000001
          115              C      11.224050      14.903674       9.830206       0.053816      29.033502 0.36429540E+03  0.82168185E+04                                 8.278232                            6.436408      -0.052131       1.981644                    0.999333      27.224055      77.351450       0.636783       0.426447      -1.054983       0.008401      -0.038898       0.002803       0.039894       0.046372       0.034101      -0.003476       0.033211       0.034109      -0.062426       0.003369       0.059057              9.353385       7.442174      -3.203382      -1.715285      11.856430      -1.556015       8.761551           0.000002
          116              C       9.745868      16.805411      10.435866       0.673419      21.937614 0.23254464E+03  0.47497875E+04                                 7.331524                            5.491199      -0.254537       1.986910                    0.998973      21.730758      61.308444       0.616707       0.486250      -1.007725      -0.013292       0.071323      -0.005567       0.072764       0.082712       0.037503       0.036950       0.097615      -0.047403      -0.091074      -0.031674       0.122748              8.690773       5.961181      -3.106942      -1.112046      11.530467      -0.926940       8.580670           0.000001
          117              C       0.099083      -1.721788      16.728006       0.181903      34.793250 0.36394210E+03  0.81826563E+04                                 9.444365                            6.475172      -0.227034       1.950743                    0.999308      25.506734      71.661654       0.630583       0.432018      -1.054676      -0.021700       0.023297      -0.024925       0.040434      -0.007480      -0.041445       0.008397       0.032348       0.030561      -0.030876      -0.022884       0.053759             11.593994       8.326320       4.407235       2.048945      18.182988      -2.013603       8.272674          -0.000002
          118              C      11.198704       0.282884      15.461166       0.059289      29.692516 0.37259622E+03  0.84672394E+04                                 8.440646                            6.529890      -0.214126       1.927285                    0.998852      27.582691      79.143578       0.628056       0.429146      -1.051365      -0.003809      -0.040690       0.002304       0.040933      -0.039798      -0.027178      -0.015971       0.056655       0.040681      -0.064988       0.013776       0.051212              9.466293       7.695270       2.506372       2.232400      12.112098      -1.614247       8.591511          -0.000002
          119              C       0.626759       0.961026      16.216559      -0.079126      37.011232 0.44568380E+03  0.10445646E+05                                 9.557709                            6.963629       0.235723       2.079137                    0.999452      27.375909      76.227908       0.640504       0.408015      -1.079637       0.002188      -0.042184       0.020437       0.046925      -0.007332      -0.005134       0.006997       0.008655       0.060816      -0.018999      -0.004112       0.023111             11.605140       8.590512       3.661257       2.402607      16.861427      -2.627290       9.363480          -0.000002
          120              C       1.312276       2.703242       0.403774      -0.059511      32.361502 0.41559551E+03  0.96934972E+04                                 8.947750                            6.879941       0.031405       1.993290                    0.999702      28.653927      82.949485       0.614846       0.427100      -1.053959      -0.017117      -0.010854      -0.011856       0.023481      -0.004387      -0.019262       0.021077       0.023867       0.032589      -0.029549      -0.005488       0.035037             10.230493       7.881757       2.170693       2.399336      13.784855      -2.762104       9.024866          -0.000002
          121              C       1.048438       1.361835       0.659497      -0.156890      35.446628 0.45277058E+03  0.10785944E+05                                 9.481617                            7.168738       0.016431       1.980339                    0.999210      29.838264      87.208467       0.604071       0.425636      -1.055184       0.003085       0.017690      -0.007018       0.019280      -0.020041      -0.029302       0.008826       0.037619       0.052539      -0.036577      -0.012019       0.048596             10.957297       9.097252       4.092286       2.624063      14.864999      -1.116620       8.909640          -0.000002
          122              C       0.964333       2.396395      15.927188       0.687119      21.452580 0.22863120E+03  0.46484760E+04                                 7.240275                            5.456143      -0.251362       1.993796                    0.998893      21.482168      60.400018       0.616969       0.488278      -1.007025       0.006529       0.073779      -0.004097       0.074181      -0.067268      -0.049490       0.041321       0.130830      -0.033020      -0.093921      -0.033264       0.127184              8.499430       5.652094       2.342549       1.289750      11.610359      -1.376321       8.235837          -0.000000
          123              C       0.178580      12.844916       0.025236       0.188322      34.671936 0.35457365E+03  0.79231299E+04                                 9.433809                            6.400646      -0.196527       1.965287                    0.999353      25.220147      70.723803       0.632621       0.433284      -1.053517       0.020136      -0.017591       0.037184       0.045799       0.019569      -0.029442      -0.000855       0.057562      -0.038495      -0.034167      -0.019342       0.053509             11.741373       6.958008      -4.798207       1.249239      18.694848       1.245101       9.571263           0.000002
          124              C       1.118718      10.912149       1.110378       0.058762      29.784009 0.37535538E+03  0.85315846E+04                                 8.458297                            6.556300       0.023546       2.007544                    0.999529      27.233033      77.727293       0.627499       0.429444      -1.052920      -0.013278       0.034499      -0.002913       0.037080       0.007960      -0.020338      -0.031347       0.075110      -0.017936      -0.054933       0.002294       0.052638              9.589535       6.236714      -2.571574       1.694490      12.054537       0.935779      10.477354           0.000002
          125              C       0.829534      10.143265      -0.011777      -0.082179      36.701232 0.44016673E+03  0.10289912E+05                                 9.515820                            6.922039       0.194282       2.067134                    0.999414      27.341011      76.169608       0.641844       0.408209      -1.078916      -0.017069       0.043599      -0.006097       0.047217       0.008553       0.001004      -0.011731       0.023094       0.013549      -0.021679       0.008025       0.013654             11.622026       7.009871      -4.080200       1.489503      17.061685       1.661574      10.794523           0.000001
          126              C       0.214296       8.319485      15.710160      -0.068068      32.750121 0.41199818E+03  0.95911648E+04                                 9.023944                            6.850562      -0.004435       1.977967                    0.999700      28.834803      83.462244       0.615945       0.427158      -1.053656       0.003502       0.010615       0.015040       0.018739       0.016674      -0.012480       0.004380       0.055948      -0.034179      -0.030196      -0.010378       0.040574             10.413946       6.620938      -3.576840       1.650242      14.557257      -0.103825      10.063643           0.000002
          127              C      11.410696       9.670310      15.728666      -0.151683      35.469890 0.44411902E+03  0.10555102E+05                                 9.548781                            7.131419      -0.095988       1.948405                    0.998884      29.890247      87.968403       0.600149       0.429422      -1.050241       0.002721      -0.020914      -0.001916       0.021177       0.020170      -0.022363      -0.007196       0.080056      -0.050893      -0.036588      -0.023810       0.060398             11.053182       6.494018      -3.321226       1.041046      15.574008       2.042144      11.091521           0.000003
          128              C       1.255822       6.323047      16.692676       0.688559      21.410675 0.22465128E+03  0.45535972E+04                                 7.226857                            5.410263      -0.284828       1.978802                    0.999026      21.580865      60.848337       0.618445       0.488606      -1.005518      -0.003222      -0.075340      -0.004882       0.075567       0.082860      -0.043899      -0.031187       0.115661      -0.027862      -0.097134      -0.029525       0.126659              8.532120       5.482166      -2.324225       1.202145      11.518521       1.152522       8.595674           0.000001
          129              C       5.671936      -1.023754      13.962156       0.186503      34.949224 0.36147640E+03  0.81127816E+04                                 9.491283                            6.459064      -0.219792       1.953950                    0.999322      25.400960      71.282780       0.630559       0.432803      -1.054280       0.003987       0.029226       0.021776       0.036664       0.020000      -0.031265      -0.001995       0.040385      -0.037781      -0.033954      -0.015327       0.049281             11.896439       8.673130      -6.419011       2.097592      17.609488      -0.654470       9.406699          -0.000002
          130              C       5.252561       1.041499      15.124688       0.048468      29.733781 0.37023998E+03  0.83908308E+04                                 8.419954                            6.489984      -0.046379       1.978597                    0.999464      27.514644      78.549210       0.633504       0.426614      -1.054117       0.014716      -0.037429      -0.002617       0.040303       0.043946      -0.028712       0.009131       0.038569      -0.004083      -0.057624       0.001944       0.055680              9.596472       7.240673      -3.843254       1.224961      12.112300       1.057363       9.436443          -0.000002
          131              C       4.493307       1.492138      14.051323      -0.082842      36.617255 0.43640325E+03  0.10180935E+05                                 9.502294                            6.894638       0.185162       2.064453                    0.999442      27.262563      75.894285       0.642747       0.408476      -1.078646       0.018880      -0.039639      -0.008881       0.044795       0.016449      -0.008837      -0.001978       0.001178       0.024427      -0.021332       0.002834       0.018498             11.642518       8.657009      -5.700812       1.205120      15.889356       2.002246      10.381188          -0.000001
          132              C       4.323944       0.684951      12.932533      -0.052860      32.047984 0.40935619E+03  0.94985004E+04                                 8.868565                            6.812077       0.112400       2.022385                    0.999751      28.304860      81.350146       0.620960       0.425098      -1.056690       0.007916      -0.008580       0.013646       0.017959       0.019386      -0.006569      -0.012178       0.021385       0.005180      -0.025144      -0.001908       0.027052             10.207301       7.528083      -4.093175       1.253254      12.917988       1.893546      10.175833          -0.000002
          133              C       4.912682      -0.573115      12.888791      -0.142842      34.886531 0.43818031E+03  0.10365804E+05                                 9.416172                            7.076540      -0.050344       1.964075                    0.999024      29.615070      86.596980       0.604137       0.428569      -1.052098      -0.013375       0.019114       0.003977       0.023665       0.029726      -0.020629      -0.010212       0.049836      -0.017054      -0.035958      -0.015019       0.050977             10.938744       8.611987      -5.244899       2.284009      13.626044      -0.344094      10.578200          -0.000003
          134              C       3.762857       2.761603      14.128713       0.697564      20.120715 0.20348082E+03  0.40369076E+04                                 6.973668                            5.170951      -0.268191       1.994532                    0.999039      21.169584      59.688401       0.626516       0.492775      -1.000096      -0.017605       0.062450       0.003790       0.064994       0.100616      -0.042327      -0.030644       0.058838      -0.060839      -0.094701      -0.038100       0.132802              8.293860       6.097385      -3.211696       0.912912      10.440429       1.239608       8.343767          -0.000000
          135              C       6.145461      24.690854      14.084971       0.184932      35.145867 0.36426808E+03  0.81913206E+04                                 9.518531                            6.484457      -0.206417       1.957003                    0.999317      25.450364      71.494900       0.629239       0.432870      -1.054220       0.001070      -0.025922      -0.022200       0.034146       0.021390      -0.026004      -0.003564       0.054290      -0.060816      -0.032262      -0.021430       0.053692             11.863965       7.864106      -5.828229       1.843614      17.915129      -0.778058       9.812659          -0.000001
          136              C       6.201916      22.490598      13.110867       0.065008      30.366373 0.37439334E+03  0.85224163E+04                                 8.610251                            6.573925      -0.152949       1.950992                    0.999009      27.438959      78.921326       0.621611       0.432865      -1.048594      -0.008352       0.035164       0.000167       0.036142       0.029067      -0.029837       0.016922       0.083906      -0.049132      -0.059260      -0.007099       0.066358              9.805591       5.754395      -2.402008       1.502108      12.576570       0.303563      11.085808          -0.000002
          137              C       6.712309      21.977135      14.298634      -0.090745      37.182706 0.44957868E+03  0.10573345E+05                                 9.595802                            7.015886       0.220348       2.077084                    0.999422      27.477874      76.963658       0.634321       0.410573      -1.076578      -0.006602       0.044963       0.004480       0.045666       0.005205      -0.000657       0.005646       0.035476       0.000787      -0.020195       0.001839       0.018356             11.518954       6.101940      -2.526840       1.824750      16.629758      -0.149694      11.825164          -0.000001
          138              C       6.939279      22.822813      15.378729      -0.051613      32.341773 0.42107046E+03  0.98640704E+04                                 8.984536                            6.960848      -0.059229       1.968305                    0.999359      28.661558      83.447426       0.605904       0.431520      -1.050111      -0.014052       0.009392      -0.018545       0.025092       0.011804      -0.002803      -0.003602       0.051229      -0.030970      -0.023689      -0.009957       0.033646             10.189693       6.273798      -2.533487       1.455533      13.719944       0.519660      10.575337          -0.000001
          139              C       6.655855      24.177932      15.272738      -0.145699      33.978343 0.43980983E+03  0.10418049E+05                                 9.245845                            7.084945      -0.016430       1.975469                    0.999129      29.647400      86.858465       0.604151       0.427996      -1.052042       0.001660      -0.022627       0.006952       0.023729       0.012117      -0.009880       0.003087       0.079530      -0.014542      -0.039747      -0.005972       0.045719             10.543109       7.039650      -3.762646       1.989293      14.182015      -1.252532      10.407661          -0.000003
          140              C       6.890890      20.515920      14.470238       0.695386      23.074469 0.22657696E+03  0.46029947E+04                                 7.576385                            5.434831      -0.315852       1.966214                    0.998758      21.622094      61.057358       0.616728       0.488864      -1.005265      -0.005548      -0.067372       0.008674       0.068155       0.026542      -0.051609       0.009482       0.199984      -0.029505      -0.101766      -0.025022       0.126788              9.054889       4.991564      -1.104933       1.842729      11.879661      -0.163937      10.293442          -0.000000
          141              C       5.882776      11.859020      14.081606       0.187667      36.069713 0.36619904E+03  0.82552729E+04                                 9.720491                            6.526133      -0.231341       1.951140                    0.999321      25.518125      72.049001       0.622968       0.436140      -1.051010      -0.000814       0.018867      -0.019400       0.027074      -0.022566      -0.033772       0.000397       0.050432      -0.052661      -0.039355      -0.017136       0.056492             12.202552       8.368416       5.944618       2.004469      18.609430      -0.362191       9.629810           0.000002
          142              C       5.798670      13.908657      12.821496       0.042757      30.435444 0.37196120E+03  0.84319523E+04                                 8.554563                            6.504787       0.033626       2.006699                    0.999501      27.387656      77.964664       0.633397       0.426579      -1.055097      -0.009115      -0.043399       0.002262       0.044403      -0.036202      -0.026123      -0.015418       0.065477       0.010074      -0.060489       0.006438       0.054051              9.752992       6.357078       2.531972       2.106097      11.991230      -0.882054      10.910669           0.000002
          143              C       6.484188      14.562781      13.839342      -0.088403      37.450140 0.44312644E+03  0.10360428E+05                                 9.579509                            6.917578       0.294965       2.099815                    0.999440      27.227507      75.475785       0.646911       0.404960      -1.082748      -0.005568      -0.047893       0.027003       0.055262      -0.006871      -0.009577       0.011974       0.011900       0.038682      -0.017761      -0.005466       0.023227             11.638281       6.856924       3.052622       2.211340      16.687637      -1.337337      11.370281           0.000001
          144              C       6.868999      13.862323      14.978320      -0.055418      33.215879 0.42451451E+03  0.99630573E+04                                 9.152337                            6.992770      -0.009510       1.985334                    0.999415      28.655030      83.451344       0.604183       0.431954      -1.050055      -0.016096      -0.006091      -0.012209       0.021100      -0.013087      -0.016152       0.013218       0.042182      -0.009340      -0.027237      -0.008800       0.036037             10.540643       6.770084       2.585097       1.981490      13.799381      -1.540743      11.052465           0.000002
          145              C       6.568293      12.513145      15.099452      -0.137865      35.006198 0.44578873E+03  0.10615965E+05                                 9.479393                            7.167575      -0.149289       1.931873                    0.998642      29.948330      88.533121       0.595154       0.432162      -1.047463       0.002910       0.023868      -0.002078       0.024134      -0.018775      -0.020266       0.007171       0.072542      -0.017456      -0.038110      -0.013600       0.051710             10.940289       7.751568       4.112514       2.502066      14.593912       0.474523      10.475386           0.000002
          146              C       6.730743      16.020928      13.692974       0.723302      21.705244 0.20206083E+03  0.39978035E+04                                 7.307106                            5.159225      -0.378703       1.961181                    0.998476      20.922472      58.722847       0.626684       0.493990      -1.000461       0.004256       0.068563       0.004492       0.068842      -0.036402      -0.021578       0.008295       0.211902      -0.082545      -0.098584      -0.030482       0.129066              8.815879       4.471114       1.521640       0.571417      11.351970      -0.627181      10.624553           0.000001
          147              C       5.439206      10.535858      14.115254       0.184902      35.808787 0.36740465E+03  0.82865272E+04                                 9.672339                            6.532183      -0.234007       1.948986                    0.999382      25.569586      72.134335       0.623555       0.435515      -1.051733       0.006397      -0.026236       0.014603       0.030700      -0.018496      -0.042219       0.006647       0.026339       0.015775      -0.037751      -0.017097       0.054848             12.146814       9.271937       6.186832       2.131418      18.466856      -0.830867       8.701649           0.000002
          148              C       4.499068       9.980691      13.255552      -0.147152      35.239493 0.44223247E+03  0.10486272E+05                                 9.464861                            7.094310      -0.008640       1.975795                    0.999097      29.733198      87.058308       0.605250       0.426777      -1.053150      -0.007960      -0.017120       0.005564       0.019683      -0.029846      -0.020759       0.014839       0.036266       0.025806      -0.039420      -0.007873       0.047293             11.048270       9.217483       4.827284       2.587219      14.206597      -0.731232       9.720730           0.000002
          149              C       4.039368       8.685580      13.470898      -0.059129      32.309280 0.41452700E+03  0.96489583E+04                                 8.915717                            6.850080       0.118721       2.022257                    0.999724      28.466270      81.950379       0.619882       0.424492      -1.057040       0.013341       0.009772       0.011115       0.019925      -0.007939      -0.011580       0.019238       0.020565       0.019751      -0.025237      -0.002474       0.027711             10.276567       7.751568       3.208028       1.857052      13.558938      -2.647036       9.519193           0.000002
          150              C       4.522110       7.945636      14.545946      -0.073184      36.397955 0.43426066E+03  0.10112033E+05                                 9.441107                            6.862805       0.190108       2.065603                    0.999378      27.164079      75.392078       0.646746       0.406709      -1.080505       0.009470       0.040371      -0.018721       0.045497      -0.010767      -0.005533       0.009005       0.000172       0.053320      -0.019844      -0.003086       0.022931             11.556261       8.573262       4.673371       1.839710      16.400148      -2.577158       9.695373           0.000001
          151              C       5.463400       8.503504      15.405647       0.053816      29.033492 0.36429520E+03  0.82168130E+04                                 8.278231                            6.436406      -0.052131       1.981644                    0.999333      27.224054      77.351447       0.636783       0.426447      -1.054983       0.008401       0.038898      -0.002803       0.039894      -0.046372      -0.034101      -0.003476       0.033212       0.034109      -0.062426       0.003369       0.059057              9.353383       7.442175       3.203384       1.715286      11.856426      -1.556011       8.761549           0.000002
          152              C       3.985218       6.601768      14.799987       0.673419      21.937614 0.23254456E+03  0.47497854E+04                                 7.331523                            5.491198      -0.254537       1.986910                    0.998973      21.730759      61.308447       0.616707       0.486250      -1.007725      -0.013292      -0.071323       0.005567       0.072764      -0.082712      -0.037503       0.036950       0.097615      -0.047403      -0.091074      -0.031674       0.122748              8.690774       5.961182       3.106945       1.112045      11.530470      -0.926941       8.580669           0.000001
          153              C       5.661567      -0.519047       8.316055       0.181905      34.793226 0.36394203E+03  0.81826544E+04                                 9.444360                            6.475172      -0.227033       1.950743                    0.999308      25.506723      71.661615       0.630583       0.432018      -1.054676       0.021700       0.023297      -0.024925       0.040434       0.007480       0.041445       0.008397       0.032348       0.030561      -0.030876      -0.022884       0.053759             11.593987       8.326317      -4.407230      -2.048945      18.182972      -2.013600       8.272672          -0.000002
          154              C       6.083246       1.485625       7.049215       0.059290      29.692510 0.37259619E+03  0.84672383E+04                                 8.440644                            6.529889      -0.214126       1.927285                    0.998852      27.582690      79.143572       0.628056       0.429145      -1.051365       0.003809      -0.040690       0.002304       0.040933       0.039798       0.027178      -0.015971       0.056655       0.040681      -0.064988       0.013776       0.051212              9.466291       7.695269      -2.506371      -2.232400      12.112094      -1.614246       8.591510          -0.000002
          155              C       5.133891       2.163767       7.804608      -0.079126      37.011236 0.44568387E+03  0.10445648E+05                                 9.557710                            6.963630       0.235723       2.079137                    0.999452      27.375911      76.227916       0.640504       0.408015      -1.079637      -0.002188      -0.042184       0.020437       0.046925       0.007332       0.005134       0.006997       0.008655       0.060816      -0.018999      -0.004112       0.023111             11.605140       8.590512      -3.661256      -2.402607      16.861426      -2.627291       9.363482          -0.000002
          156              C       4.448374       1.500502       8.815725      -0.059511      32.361488 0.41559535E+03  0.96934927E+04                                 8.947748                            6.879941       0.031405       1.993290                    0.999702      28.653927      82.949490       0.614846       0.427100      -1.053959       0.017117      -0.010854      -0.011856       0.023481       0.004387       0.019262       0.021077       0.023867       0.032589      -0.029549      -0.005488       0.035037             10.230490       7.881756      -2.170688      -2.399338      13.784846      -2.762105       9.024867          -0.000002
          157              C       4.712212       0.159095       9.071448      -0.156890      35.446624 0.45277066E+03  0.10785946E+05                                 9.481617                            7.168739       0.016432       1.980339                    0.999210      29.838266      87.208477       0.604070       0.425636      -1.055184      -0.003085       0.017690      -0.007018       0.019280       0.020041       0.029302       0.008826       0.037619       0.052539      -0.036577      -0.012019       0.048596             10.957295       9.097251      -4.092284      -2.624063      14.864994      -1.116620       8.909641          -0.000002
          158              C       4.796317       3.599136       7.515237       0.687120      21.452572 0.22863112E+03  0.46484741E+04                                 7.240273                            5.456142      -0.251362       1.993796                    0.998893      21.482168      60.400018       0.616970       0.488278      -1.007025      -0.006529       0.073779      -0.004097       0.074181       0.067268       0.049490       0.041321       0.130830      -0.033020      -0.093921      -0.033264       0.127184              8.499427       5.652093      -2.342548      -1.289751      11.610351      -1.376317       8.235837          -0.000000
          159              C       5.582070      11.642176       8.437187       0.188324      34.671921 0.35457323E+03  0.79231182E+04                                 9.433805                            6.400642      -0.196527       1.965288                    0.999353      25.220135      70.723759       0.632621       0.433284      -1.053517      -0.020136      -0.017591       0.037184       0.045799      -0.019569       0.029442      -0.000855       0.057562      -0.038495      -0.034167      -0.019342       0.053509             11.741370       6.958007       4.798209      -1.249238      18.694848       1.245098       9.571257           0.000002
          160              C       4.641932       9.709409       9.522329       0.058762      29.784004 0.37535518E+03  0.85315788E+04                                 8.458296                            6.556298       0.023547       2.007544                    0.999529      27.233030      77.727280       0.627499       0.429444      -1.052920       0.013278       0.034499      -0.002913       0.037080      -0.007960       0.020338      -0.031347       0.075110      -0.017936      -0.054933       0.002294       0.052638              9.589534       6.236714       2.571577      -1.694489      12.054543       0.935777      10.477346           0.000002
          161              C       4.931116       8.940524       8.400174      -0.082179      36.701247 0.44016695E+03  0.10289918E+05                                 9.515823                            6.922040       0.194282       2.067134                    0.999414      27.341013      76.169615       0.641844       0.408209      -1.078916       0.017069       0.043599      -0.006097       0.047217      -0.008553      -0.001004      -0.011731       0.023094       0.013549      -0.021679       0.008025       0.013654             11.622030       7.009873       4.080202      -1.489502      17.061696       1.661576      10.794521           0.000001
          162              C       5.546354       9.522225       7.298209      -0.068068      32.750110 0.41199822E+03  0.95911659E+04                                 9.023943                            6.850563      -0.004435       1.977967                    0.999700      28.834802      83.462242       0.615945       0.427158      -1.053656      -0.003502       0.010615       0.015040       0.018739      -0.016674       0.012480       0.004380       0.055948      -0.034179      -0.030196      -0.010378       0.040574             10.413943       6.620938       3.576837      -1.650242      14.557248      -0.103827      10.063644           0.000002
          163              C       5.871254      10.873051       7.316715      -0.151683      35.469909 0.44411946E+03  0.10555114E+05                                 9.548785                            7.131423      -0.095988       1.948405                    0.998884      29.890251      87.968418       0.600149       0.429422      -1.050241      -0.002721      -0.020914      -0.001916       0.021177      -0.020170       0.022363      -0.007196       0.080056      -0.050893      -0.036588      -0.023810       0.060398             11.053187       6.494020       3.321226      -1.041045      15.574014       2.042148      11.091526           0.000003
          164              C       4.504828       7.525787       8.280725       0.688559      21.410670 0.22465121E+03  0.45535954E+04                                 7.226856                            5.410262      -0.284828       1.978801                    0.999026      21.580866      60.848342       0.618445       0.488606      -1.005518       0.003222      -0.075340      -0.004882       0.075567      -0.082860       0.043899      -0.031187       0.115661      -0.027862      -0.097134      -0.029525       0.126659              8.532119       5.482165       2.324223      -1.202146      11.518516       1.152524       8.595674           0.000001
          165              C       0.088714       0.178986       5.550205       0.186503      34.949222 0.36147620E+03  0.81127762E+04                                 9.491281                            6.459062      -0.219792       1.953950                    0.999322      25.400961      71.282782       0.630559       0.432803      -1.054280      -0.003987       0.029226       0.021776       0.036664      -0.020000       0.031265      -0.001995       0.040385      -0.037781      -0.033954      -0.015327       0.049281             11.896438       8.673129       6.419011      -2.097592      17.609487      -0.654471       9.406698          -0.000001
          166              C       0.508089       2.244240       6.712737       0.048468      29.733774 0.37023995E+03  0.83908298E+04                                 8.419953                            6.489984      -0.046379       1.978597                    0.999464      27.514642      78.549198       0.633504       0.426614      -1.054117      -0.014716      -0.037429      -0.002617       0.040303      -0.043946       0.028712       0.009131       0.038569      -0.004083      -0.057624       0.001944       0.055680              9.596471       7.240673       3.843253      -1.224964      12.112295       1.057358       9.436444          -0.000002
          167              C       1.267343       2.694879       5.639372      -0.082842      36.617260 0.43640308E+03  0.10180930E+05                                 9.502294                            6.894636       0.185162       2.064452                    0.999442      27.262563      75.894287       0.642747       0.408476      -1.078646      -0.018880      -0.039639      -0.008881       0.044795      -0.016449       0.008837      -0.001978       0.001178       0.024427      -0.021332       0.002834       0.018498             11.642520       8.657011       5.700815      -1.205120      15.889360       2.002247      10.381188          -0.000001
          168              C       1.436706       1.887692       4.520582      -0.052860      32.047987 0.40935633E+03  0.94985045E+04                                 8.868566                            6.812078       0.112400       2.022384                    0.999751      28.304860      81.350144       0.620960       0.425098      -1.056690      -0.007916      -0.008580       0.013646       0.017959      -0.019386       0.006569      -0.012178       0.021385       0.005180      -0.025144      -0.001908       0.027052             10.207302       7.528081       4.093172      -1.253253      12.917988       1.893552      10.175837          -0.000002
          169              C       0.847968       0.629625       4.476840      -0.142842      34.886526 0.43818033E+03  0.10365804E+05                                 9.416171                            7.076540      -0.050344       1.964075                    0.999024      29.615068      86.596969       0.604137       0.428569      -1.052098       0.013375       0.019114       0.003977       0.023665      -0.029726       0.020629      -0.010212       0.049836      -0.017054      -0.035958      -0.015019       0.050977             10.938743       8.611987       5.244898      -2.284012      13.626040      -0.344100      10.578202          -0.000003
          170              C       1.997793       3.964343       5.716762       0.697564      20.120718 0.20348081E+03  0.40369074E+04                                 6.973669                            5.170951      -0.268192       1.994532                    0.999039      21.169585      59.688405       0.626516       0.492775      -1.000096       0.017605       0.062450       0.003790       0.064994      -0.100616       0.042327      -0.030644       0.058838      -0.060839      -0.094701      -0.038100       0.132802              8.293862       6.097388       3.211701      -0.912911      10.440435       1.239606       8.343764          -0.000000
          171              C      11.136489      25.893595       5.673020       0.184932      35.145873 0.36426796E+03  0.81913172E+04                                 9.518532                            6.484456      -0.206417       1.957003                    0.999317      25.450364      71.494900       0.629239       0.432870      -1.054220      -0.001070      -0.025922      -0.022200       0.034146      -0.021390       0.026004      -0.003564       0.054290      -0.060816      -0.032262      -0.021430       0.053692             11.863967       7.864109       5.828234      -1.843615      17.915137      -0.778064       9.812656          -0.000001
          172              C      11.080034      23.693338       4.698916       0.065007      30.366381 0.37439355E+03  0.85224221E+04                                 8.610253                            6.573927      -0.152949       1.950992                    0.999009      27.438961      78.921333       0.621611       0.432865      -1.048594       0.008352       0.035164       0.000167       0.036142      -0.029067       0.029837       0.016922       0.083906      -0.049132      -0.059260      -0.007099       0.066358              9.805593       5.754396       2.402007      -1.502109      12.576567       0.303564      11.085815          -0.000002
          173              C      10.569641      23.179876       5.886683      -0.090745      37.182700 0.44957856E+03  0.10573341E+05                                 9.595801                            7.015886       0.220348       2.077084                    0.999422      27.477874      76.963660       0.634321       0.410573      -1.076578       0.006602       0.044963       0.004480       0.045666      -0.005205       0.000657       0.005646       0.035476       0.000787      -0.020195       0.001839       0.018356             11.518953       6.101940       2.526838      -1.824751      16.629753      -0.149690      11.825167          -0.000001
          174              C      10.342671      24.025554       6.966778      -0.051613      32.341783 0.42107032E+03  0.98640663E+04                                 8.984537                            6.960846      -0.059229       1.968305                    0.999359      28.661559      83.447428       0.605904       0.431520      -1.050111       0.014052       0.009392      -0.018545       0.025092      -0.011804       0.002803      -0.003602       0.051229      -0.030970      -0.023689      -0.009957       0.033646             10.189696       6.273799       2.533491      -1.455533      13.719955       0.519657      10.575334          -0.000001
          175              C      10.626095      25.380672       6.860787      -0.145699      33.978351 0.43980968E+03  0.10418045E+05                                 9.245846                            7.084944      -0.016430       1.975469                    0.999129      29.647401      86.858469       0.604151       0.427996      -1.052042      -0.001660      -0.022627       0.006952       0.023729      -0.012117       0.009880       0.003087       0.079530      -0.014542      -0.039747      -0.005972       0.045719             10.543112       7.039651       3.762650      -1.989293      14.182027      -1.252535      10.407659          -0.000003
          176              C      10.391060      21.718661       6.058287       0.695386      23.074475 0.22657706E+03  0.46029973E+04                                 7.576387                            5.434833      -0.315853       1.966214                    0.998758      21.622094      61.057361       0.616728       0.488864      -1.005265       0.005548      -0.067372       0.008674       0.068155      -0.026542       0.051609       0.009482       0.199984      -0.029505      -0.101766      -0.025022       0.126788              9.054892       4.991565       1.104934      -1.842728      11.879670      -0.163936      10.293441          -0.000000
          177              C      11.399174      13.061761       5.669655       0.187667      36.069709 0.36619918E+03  0.82552768E+04                                 9.720490                            6.526135      -0.231341       1.951140                    0.999321      25.518126      72.049004       0.622968       0.436140      -1.051010       0.000814       0.018867      -0.019400       0.027074       0.022566       0.033772       0.000397       0.050432      -0.052661      -0.039355      -0.017136       0.056492             12.202550       8.368413      -5.944613      -2.004470      18.609421      -0.362195       9.629814           0.000002
          178              C      11.483280      15.111397       4.409545       0.042757      30.435451 0.37196115E+03  0.84319507E+04                                 8.554565                            6.504787       0.033625       2.006699                    0.999501      27.387657      77.964669       0.633397       0.426579      -1.055097       0.009115      -0.043399       0.002262       0.044403       0.036202       0.026123      -0.015418       0.065477       0.010074      -0.060489       0.006438       0.054051              9.752994       6.357078      -2.531973      -2.106096      11.991237      -0.882058      10.910668           0.000002
          179              C      10.797762      15.765521       5.427391      -0.088403      37.450138 0.44312636E+03  0.10360426E+05                                 9.579509                            6.917578       0.294964       2.099815                    0.999440      27.227509      75.475796       0.646911       0.404960      -1.082748       0.005568      -0.047893       0.027003       0.055262       0.006871       0.009577       0.011974       0.011900       0.038682      -0.017761      -0.005466       0.023227             11.638280       6.856924      -3.052622      -2.211342      16.687633      -1.337336      11.370284           0.000001
          180              C      10.412951      15.065064       6.566369      -0.055418      33.215864 0.42451448E+03  0.99630566E+04                                 9.152335                            6.992770      -0.009510       1.985334                    0.999415      28.655030      83.451345       0.604183       0.431954      -1.050055       0.016096      -0.006091      -0.012209       0.021100       0.013087       0.016152       0.013218       0.042182      -0.009340      -0.027237      -0.008800       0.036037             10.540640       6.770082      -2.585092      -1.981493      13.799366      -1.540744      11.052471           0.000002
          181              C      10.713657      13.715885       6.687501      -0.137865      35.006179 0.44578870E+03  0.10615964E+05                                 9.479389                            7.167575      -0.149289       1.931873                    0.998642      29.948331      88.533122       0.595154       0.432162      -1.047463      -0.002910       0.023868      -0.002078       0.024134       0.018775       0.020266       0.007170       0.072542      -0.017456      -0.038110      -0.013600       0.051710             10.940283       7.751566      -4.112508      -2.502068      14.593894       0.474523      10.475389           0.000002
          182              C      10.551207      17.223668       5.281023       0.723302      21.705259 0.20206101E+03  0.39978080E+04                                 7.307110                            5.159228      -0.378703       1.961181                    0.998476      20.922473      58.722853       0.626684       0.493990      -1.000461      -0.004256       0.068563       0.004492       0.068842       0.036402       0.021578       0.008295       0.211902      -0.082545      -0.098584      -0.030482       0.129066              8.815884       4.471116      -1.521642      -0.571416      11.351986      -0.627183      10.624551           0.000001
          183              C       0.321444      11.738598       5.703303       0.184902      35.808770 0.36740465E+03  0.82865273E+04                                 9.672337                            6.532183      -0.234007       1.948986                    0.999382      25.569586      72.134336       0.623555       0.435515      -1.051733      -0.006397      -0.026236       0.014603       0.030700       0.018496       0.042219       0.006647       0.026339       0.015775      -0.037751      -0.017097       0.054848             12.146809       9.271935      -6.186825      -2.131422      18.466839      -0.830866       8.701653           0.000002
          184              C       1.261582      11.183432       4.843601      -0.147151      35.239469 0.44223214E+03  0.10486263E+05                                 9.464856                            7.094307      -0.008640       1.975795                    0.999097      29.733199      87.058309       0.605250       0.426777      -1.053150       0.007960      -0.017120       0.005564       0.019683       0.029846       0.020759       0.014839       0.036266       0.025806      -0.039420      -0.007873       0.047293             11.048263       9.217479      -4.827276      -2.587222      14.206578      -0.731231       9.720731           0.000002
          185              C       1.721282       9.888321       5.058947      -0.059129      32.309285 0.41452717E+03  0.96489631E+04                                 8.915718                            6.850081       0.118721       2.022257                    0.999724      28.466271      81.950382       0.619882       0.424492      -1.057040      -0.013341       0.009772       0.011115       0.019925       0.007939       0.011580       0.019238       0.020565       0.019751      -0.025237      -0.002474       0.027711             10.276567       7.751570      -3.208030      -1.857053      13.558939      -2.647032       9.519192           0.000002
          186              C       1.238540       9.148377       6.133995      -0.073184      36.397946 0.43426082E+03  0.10112038E+05                                 9.441106                            6.862806       0.190107       2.065603                    0.999378      27.164079      75.392078       0.646746       0.406709      -1.080505      -0.009470       0.040371      -0.018721       0.045497       0.010767       0.005533       0.009005       0.000172       0.053320      -0.019844      -0.003086       0.022931             11.556257       8.573259      -4.673367      -1.839711      16.400141      -2.577157       9.695372           0.000001
          187              C       0.297250       9.706245       6.993696       0.053816      29.033503 0.36429541E+03  0.82168187E+04                                 8.278233                            6.436408      -0.052131       1.981644                    0.999333      27.224055      77.351452       0.636783       0.426447      -1.054983      -0.008401       0.038898      -0.002803       0.039894       0.046372       0.034101      -0.003476       0.033212       0.034109      -0.062426       0.003369       0.059057              9.353386       7.442175      -3.203383      -1.715285      11.856431      -1.556015       8.761551           0.000002
          188              C       1.775432       7.804508       6.388036       0.673419      21.937616 0.23254467E+03  0.47497883E+04                                 7.331524                            5.491199      -0.254538       1.986910                    0.998973      21.730760      61.308452       0.616707       0.486250      -1.007725       0.013292      -0.071323       0.005567       0.072764       0.082712       0.037503       0.036950       0.097615      -0.047403      -0.091074      -0.031674       0.122748              8.690773       5.961182      -3.106943      -1.112046      11.530468      -0.926940       8.580671           0.000001
          189              C      11.422217      26.331707       0.095896       0.181905      34.793227 0.36394182E+03  0.81826485E+04                                 9.444360                            6.475170      -0.227034       1.950743                    0.999308      25.506723      71.661616       0.630583       0.432018      -1.054676       0.021700      -0.023297       0.024925       0.040434      -0.007480      -0.041445       0.008397       0.032347       0.030561      -0.030875      -0.022884       0.053759             11.593989       8.326317       4.407232       2.048944      18.182979      -2.013602       8.272671          -0.000002
          190              C       0.322596      24.327035       1.362736       0.059290      29.692517 0.37259624E+03  0.84672400E+04                                 8.440646                            6.529890      -0.214127       1.927285                    0.998852      27.582692      79.143583       0.628056       0.429145      -1.051365       0.003809       0.040690      -0.002304       0.040933      -0.039798      -0.027178      -0.015971       0.056655       0.040681      -0.064988       0.013776       0.051212              9.466293       7.695270       2.506372       2.232400      12.112098      -1.614247       8.591512          -0.000002
          191              C      10.894541      23.648893       0.607343      -0.079126      37.011234 0.44568382E+03  0.10445647E+05                                 9.557709                            6.963630       0.235723       2.079137                    0.999452      27.375910      76.227911       0.640504       0.408015      -1.079637      -0.002188       0.042184      -0.020437       0.046925      -0.007332      -0.005134       0.006997       0.008655       0.060816      -0.018999      -0.004112       0.023112             11.605140       8.590512       3.661257       2.402607      16.861427      -2.627290       9.363480          -0.000002
          192              C      10.209024      21.906677      16.420128      -0.059511      32.361502 0.41559552E+03  0.96934974E+04                                 8.947751                            6.879942       0.031405       1.993290                    0.999702      28.653927      82.949489       0.614846       0.427100      -1.053959       0.017117       0.010854       0.011856       0.023481      -0.004387      -0.019262       0.021077       0.023867       0.032589      -0.029549      -0.005488       0.035037             10.230493       7.881758       2.170693       2.399337      13.784856      -2.762104       9.024866          -0.000001
          193              C      10.472862      23.248084      16.164405      -0.156890      35.446635 0.45277068E+03  0.10785947E+05                                 9.481619                            7.168739       0.016432       1.980339                    0.999210      29.838267      87.208480       0.604070       0.425636      -1.055184      -0.003085      -0.017690       0.007018       0.019280      -0.020041      -0.029302       0.008826       0.037619       0.052539      -0.036577      -0.012019       0.048596             10.957299       9.097254       4.092287       2.624063      14.865002      -1.116620       8.909641          -0.000003
          194              C      10.556967      22.213524       0.896714       0.687119      21.452580 0.22863120E+03  0.46484760E+04                                 7.240275                            5.456143      -0.251362       1.993796                    0.998893      21.482168      60.400019       0.616969       0.488278      -1.007025      -0.006529      -0.073779       0.004097       0.074181      -0.067268      -0.049490       0.041321       0.130830      -0.033020      -0.093921      -0.033264       0.127184              8.499430       5.652094       2.342549       1.289750      11.610359      -1.376321       8.235837          -0.000000
          195              C      11.342720      14.170484      -0.025236       0.188324      34.671910 0.35457334E+03  0.79231215E+04                                 9.433804                            6.400644      -0.196527       1.965288                    0.999353      25.220135      70.723762       0.632621       0.433284      -1.053517      -0.020136       0.017591      -0.037184       0.045799       0.019569      -0.029442      -0.000855       0.057562      -0.038495      -0.034167      -0.019342       0.053509             11.741367       6.958005      -4.798204       1.249238      18.694838       1.245101       9.571259           0.000002
          196              C      10.402582      13.697770      15.713524       0.058762      29.784003 0.37535529E+03  0.85315820E+04                                 8.458296                            6.556299       0.023547       2.007544                    0.999529      27.233030      77.727280       0.627499       0.429444      -1.052920       0.013278      -0.034499       0.002913       0.037080       0.007960      -0.020338      -0.031347       0.075110      -0.017936      -0.054933       0.002294       0.052638              9.589534       6.236713      -2.571573       1.694490      12.054535       0.935778      10.477352           0.000002
          197              C      10.691766      16.872135       0.011777      -0.082179      36.701233 0.44016675E+03  0.10289913E+05                                 9.515820                            6.922038       0.194282       2.067134                    0.999414      27.341012      76.169609       0.641844       0.408209      -1.078916       0.017069      -0.043599       0.006097       0.047217       0.008553       0.001004      -0.011731       0.023094       0.013549      -0.021679       0.008025       0.013654             11.622026       7.009871      -4.080200       1.489503      17.061684       1.661574      10.794523           0.000001
          198              C      11.307004      16.290434       1.113742      -0.068068      32.750120 0.41199816E+03  0.95911643E+04                                 9.023944                            6.850562      -0.004435       1.977967                    0.999700      28.834802      83.462241       0.615945       0.427158      -1.053656      -0.003502      -0.010615      -0.015040       0.018739       0.016674      -0.012480       0.004380       0.055948      -0.034179      -0.030196      -0.010378       0.040574             10.413946       6.620938      -3.576839       1.650242      14.557256      -0.103825      10.063643           0.000002
          199              C       0.110604      14.939609       1.095236      -0.151683      35.469899 0.44411916E+03  0.10555105E+05                                 9.548783                            7.131420      -0.095988       1.948405                    0.998884      29.890251      87.968417       0.600149       0.429422      -1.050241      -0.002721       0.020914       0.001916       0.021177       0.020170      -0.022363      -0.007196       0.080056      -0.050893      -0.036588      -0.023810       0.060398             11.053184       6.494019      -3.321226       1.041046      15.574011       2.042145      11.091522           0.000003
          200              C      10.265478      18.286872       0.131226       0.688559      21.410675 0.22465128E+03  0.45535972E+04                                 7.226858                            5.410263      -0.284828       1.978801                    0.999026      21.580865      60.848338       0.618445       0.488606      -1.005518       0.003222       0.075340       0.004882       0.075567       0.082860      -0.043899      -0.031187       0.115661      -0.027862      -0.097134      -0.029525       0.126659              8.532120       5.482166      -2.324225       1.202145      11.518521       1.152522       8.595674           0.000001
          201              C       5.849364      25.633673       2.861746       0.186503      34.949223 0.36147640E+03  0.81127815E+04                                 9.491282                            6.459064      -0.219792       1.953950                    0.999322      25.400960      71.282777       0.630559       0.432803      -1.054280      -0.003987      -0.029226      -0.021776       0.036664       0.020000      -0.031265      -0.001995       0.040385      -0.037781      -0.033954      -0.015327       0.049281             11.896438       8.673129      -6.419010       2.097592      17.609486      -0.654470       9.406699          -0.000001
          202              C       6.268739      23.568420       1.699214       0.048468      29.733777 0.37023993E+03  0.83908293E+04                                 8.419953                            6.489984      -0.046379       1.978597                    0.999464      27.514642      78.549200       0.633504       0.426614      -1.054117      -0.014716       0.037429       0.002617       0.040303       0.043946      -0.028712       0.009131       0.038569      -0.004083      -0.057624       0.001944       0.055680              9.596471       7.240672      -3.843254       1.224961      12.112299       1.057362       9.436442          -0.000002
          203              C       7.027993      23.117781       2.772579      -0.082842      36.617254 0.43640325E+03  0.10180935E+05                                 9.502293                            6.894638       0.185162       2.064453                    0.999442      27.262563      75.894283       0.642747       0.408476      -1.078646      -0.018880       0.039639       0.008881       0.044795       0.016449      -0.008837      -0.001978       0.001178       0.024427      -0.021332       0.002834       0.018498             11.642517       8.657009      -5.700812       1.205120      15.889355       2.002246      10.381187          -0.000001
          204              C       7.197356      23.924968       3.891369      -0.052860      32.047981 0.40935616E+03  0.94984994E+04                                 8.868564                            6.812077       0.112400       2.022385                    0.999751      28.304859      81.350139       0.620960       0.425098      -1.056690      -0.007916       0.008580      -0.013646       0.017959       0.019386      -0.006569      -0.012178       0.021385       0.005180      -0.025144      -0.001908       0.027052             10.207300       7.528082      -4.093175       1.253254      12.917986       1.893545      10.175832          -0.000002
          205              C       6.608618      25.183034       3.935111      -0.142842      34.886526 0.43818024E+03  0.10365802E+05                                 9.416171                            7.076540      -0.050344       1.964075                    0.999024      29.615067      86.596964       0.604137       0.428569      -1.052098       0.013375      -0.019114      -0.003977       0.023665       0.029726      -0.020629      -0.010212       0.049836      -0.017054      -0.035958      -0.015019       0.050977             10.938742       8.611986      -5.244898       2.284009      13.626041      -0.344095      10.578198          -0.000003
          206              C       7.758443      21.848316       2.695189       0.697564      20.120715 0.20348082E+03  0.40369077E+04                                 6.973669                            5.170952      -0.268191       1.994532                    0.999039      21.169584      59.688402       0.626516       0.492775      -1.000096       0.017605      -0.062450      -0.003790       0.064994       0.100616      -0.042327      -0.030644       0.058838      -0.060839      -0.094701      -0.038100       0.132802              8.293861       6.097385      -3.211696       0.912912      10.440429       1.239608       8.343768          -0.000000
          207              C       5.375839      -0.080935       2.738931       0.184932      35.145867 0.36426808E+03  0.81913206E+04                                 9.518531                            6.484457      -0.206416       1.957004                    0.999317      25.450364      71.494899       0.629239       0.432870      -1.054220      -0.001070       0.025922       0.022200       0.034146       0.021390      -0.026004      -0.003564       0.054290      -0.060816      -0.032262      -0.021430       0.053692             11.863964       7.864106      -5.828228       1.843614      17.915128      -0.778058       9.812659          -0.000001
          208              C       5.319384       2.119321       3.713035       0.065008      30.366372 0.37439333E+03  0.85224159E+04                                 8.610250                            6.573924      -0.152949       1.950992                    0.999009      27.438959      78.921323       0.621611       0.432865      -1.048594       0.008352      -0.035164      -0.000167       0.036142       0.029067      -0.029837       0.016922       0.083906      -0.049132      -0.059260      -0.007099       0.066358              9.805590       5.754395      -2.402008       1.502108      12.576569       0.303564      11.085808          -0.000002
          209              C       4.808991       2.632784       2.525268      -0.090745      37.182706 0.44957868E+03  0.10573345E+05                                 9.595802                            7.015886       0.220348       2.077084                    0.999422      27.477874      76.963658       0.634321       0.410573      -1.076578       0.006602      -0.044963      -0.004480       0.045666       0.005205      -0.000657       0.005646       0.035476       0.000787      -0.020195       0.001839       0.018356             11.518954       6.101940      -2.526840       1.824750      16.629757      -0.149693      11.825164          -0.000001
          210              C       4.582021       1.787106       1.445173      -0.051613      32.341775 0.42107049E+03  0.98640711E+04                                 8.984536                            6.960848      -0.059229       1.968305                    0.999359      28.661559      83.447429       0.605904       0.431520      -1.050111       0.014052      -0.009392       0.018545       0.025092       0.011804      -0.002803      -0.003602       0.051229      -0.030970      -0.023689      -0.009957       0.033646             10.189693       6.273798      -2.533487       1.455533      13.719944       0.519660      10.575337          -0.000001
          211              C       4.865445       0.431987       1.551164      -0.145699      33.978343 0.43980984E+03  0.10418050E+05                                 9.245845                            7.084945      -0.016430       1.975469                    0.999129      29.647400      86.858466       0.604151       0.427996      -1.052042      -0.001660       0.022627      -0.006952       0.023729       0.012117      -0.009880       0.003087       0.079530      -0.014542      -0.039747      -0.005972       0.045719             10.543109       7.039651      -3.762646       1.989293      14.182015      -1.252532      10.407662          -0.000003
          212              C       4.630410       4.093999       2.353664       0.695386      23.074470 0.22657696E+03  0.46029948E+04                                 7.576385                            5.434831      -0.315852       1.966214                    0.998758      21.622094      61.057358       0.616728       0.488864      -1.005265       0.005548       0.067372      -0.008674       0.068155       0.026542      -0.051609       0.009482       0.199984      -0.029505      -0.101766      -0.025022       0.126788              9.054889       4.991564      -1.104933       1.842729      11.879661      -0.163937      10.293443          -0.000001
          213              C       5.638524      12.750899       2.742296       0.187667      36.069712 0.36619904E+03  0.82552729E+04                                 9.720490                            6.526133      -0.231341       1.951140                    0.999321      25.518125      72.049001       0.622968       0.436140      -1.051010       0.000814      -0.018867       0.019400       0.027074      -0.022566      -0.033772       0.000397       0.050432      -0.052661      -0.039355      -0.017136       0.056492             12.202551       8.368416       5.944618       2.004469      18.609429      -0.362191       9.629810           0.000002
          214              C       5.722630      10.701262       4.002406       0.042757      30.435442 0.37196118E+03  0.84319515E+04                                 8.554563                            6.504787       0.033626       2.006700                    0.999501      27.387655      77.964659       0.633397       0.426579      -1.055097       0.009115       0.043399      -0.002262       0.044403      -0.036202      -0.026123      -0.015418       0.065477       0.010074      -0.060489       0.006438       0.054051              9.752992       6.357078       2.531972       2.106097      11.991230      -0.882054      10.910668           0.000002
          215              C       5.037112      10.047138       2.984560      -0.088403      37.450141 0.44312644E+03  0.10360428E+05                                 9.579509                            6.917579       0.294965       2.099815                    0.999440      27.227507      75.475787       0.646911       0.404960      -1.082748       0.005568       0.047893      -0.027003       0.055262      -0.006871      -0.009577       0.011974       0.011900       0.038682      -0.017761      -0.005466       0.023227             11.638281       6.856924       3.052622       2.211340      16.687638      -1.337337      11.370281           0.000001
          216              C       4.652301      10.747596       1.845582      -0.055418      33.215878 0.42451450E+03  0.99630571E+04                                 9.152337                            6.992769      -0.009510       1.985334                    0.999415      28.655030      83.451343       0.604183       0.431954      -1.050055       0.016096       0.006091       0.012209       0.021100      -0.013087      -0.016152       0.013218       0.042182      -0.009340      -0.027237      -0.008800       0.036037             10.540643       6.770084       2.585097       1.981490      13.799381      -1.540743      11.052465           0.000002
          217              C       4.953007      12.096774       1.724450      -0.137865      35.006199 0.44578875E+03  0.10615965E+05                                 9.479393                            7.167575      -0.149289       1.931873                    0.998642      29.948331      88.533123       0.595154       0.432162      -1.047463      -0.002910      -0.023868       0.002078       0.024134      -0.018775      -0.020266       0.007171       0.072542      -0.017456      -0.038110      -0.013600       0.051710             10.940289       7.751568       4.112513       2.502066      14.593912       0.474523      10.475386           0.000002
          218              C       4.790557       8.588991       3.130928       0.723302      21.705244 0.20206083E+03  0.39978035E+04                                 7.307106                            5.159225      -0.378703       1.961181                    0.998476      20.922472      58.722848       0.626684       0.493990      -1.000461      -0.004256      -0.068563      -0.004492       0.068842      -0.036402      -0.021578       0.008295       0.211902      -0.082545      -0.098584      -0.030482       0.129066              8.815879       4.471114       1.521640       0.571417      11.351970      -0.627181      10.624553           0.000001
          219              C       6.082094      14.074061       2.708648       0.184902      35.808787 0.36740465E+03  0.82865272E+04                                 9.672339                            6.532183      -0.234007       1.948986                    0.999382      25.569586      72.134334       0.623555       0.435515      -1.051734      -0.006397       0.026236      -0.014603       0.030700      -0.018496      -0.042219       0.006647       0.026339       0.015775      -0.037751      -0.017097       0.054848             12.146814       9.271937       6.186832       2.131418      18.466856      -0.830866       8.701649           0.000002
          220              C       7.022232      14.629228       3.568350      -0.147151      35.239488 0.44223240E+03  0.10486270E+05                                 9.464860                            7.094309      -0.008640       1.975795                    0.999097      29.733196      87.058297       0.605250       0.426777      -1.053150       0.007960       0.017120      -0.005564       0.019683      -0.029846      -0.020759       0.014839       0.036266       0.025806      -0.039420      -0.007873       0.047293             11.048268       9.217481       4.827283       2.587218      14.206595      -0.731232       9.720728           0.000002
          221              C       7.481932      15.924339       3.353004      -0.059129      32.309282 0.41452703E+03  0.96489592E+04                                 8.915717                            6.850080       0.118721       2.022257                    0.999724      28.466271      81.950381       0.619882       0.424492      -1.057040      -0.013341      -0.009772      -0.011115       0.019925      -0.007939      -0.011580       0.019238       0.020565       0.019751      -0.025237      -0.002474       0.027711             10.276567       7.751568       3.208028       1.857052      13.558938      -2.647035       9.519193           0.000002
          222              C       6.999190      16.664283       2.277956      -0.073184      36.397952 0.43426062E+03  0.10112032E+05                                 9.441106                            6.862804       0.190108       2.065603                    0.999378      27.164078      75.392072       0.646746       0.406709      -1.080505      -0.009470      -0.040371       0.018721       0.045497      -0.010767      -0.005533       0.009005       0.000172       0.053320      -0.019844      -0.003086       0.022931             11.556259       8.573261       4.673370       1.839710      16.400146      -2.577158       9.695372           0.000001
          223              C       6.057900      16.106415       1.418255       0.053816      29.033491 0.36429519E+03  0.82168127E+04                                 8.278230                            6.436406      -0.052131       1.981644                    0.999333      27.224053      77.351441       0.636783       0.426447      -1.054983      -0.008401      -0.038898       0.002803       0.039894      -0.046372      -0.034101      -0.003476       0.033211       0.034109      -0.062426       0.003369       0.059057              9.353383       7.442175       3.203384       1.715286      11.856425      -1.556011       8.761549           0.000002
          224              C       7.536082      18.008151       2.023915       0.673419      21.937614 0.23254456E+03  0.47497855E+04                                 7.331524                            5.491198      -0.254537       1.986910                    0.998973      21.730759      61.308448       0.616707       0.486250      -1.007725       0.013292       0.071323      -0.005567       0.072764      -0.082712      -0.037503       0.036950       0.097615      -0.047403      -0.091074      -0.031674       0.122748              8.690774       5.961182       3.106945       1.112045      11.530470      -0.926941       8.580669           0.000001
          225              N       5.175368      24.465701       9.518964      -0.302667      40.938198 0.56930934E+03  0.13981640E+05                                 9.750251                            7.614334       0.354271       2.101900                    0.999677      29.197778      79.384497       0.653055       0.381897      -1.113625       0.166824      -0.118443      -0.119853       0.237116       0.093338       0.095640      -0.094460      -0.149845      -0.015377      -0.201795       0.057609       0.144186             10.958590       7.198759      -1.626159      -1.213410      16.025400      -4.427909       9.651613          -0.000003
          226              N       6.554468      13.549685       7.283067      -0.294401      41.041847 0.55891859E+03  0.13651996E+05                                 9.752170                            7.533918       0.437590       2.133005                    0.999761      28.862194      78.046023       0.658467       0.380824      -1.115339      -0.052933       0.132348       0.185852       0.234220       0.059827       0.041530      -0.140719       0.004993      -0.323402      -0.206619       0.060773       0.145846             11.184688       8.026977       5.011160      -2.054159      15.976079      -2.140286       9.551008           0.000002
          227              N       0.080649      23.623746      10.154907      -0.309644      40.151677 0.54753691E+03  0.13299463E+05                                 9.584174                            7.421744       0.482959       2.145482                    0.999739      28.914086      77.855039       0.668429       0.377250      -1.118468      -0.131635      -0.079157       0.174207       0.232254      -0.028646       0.130721       0.077558      -0.133659      -0.270855      -0.210562       0.069909       0.140653             11.026560       7.796167       4.754180       0.577240      16.252448       3.259085       9.031065          -0.000003
          228              N       0.157842      -0.438538      12.230977      -0.296974      39.662443 0.54588852E+03  0.13250069E+05                                 9.508423                            7.423427       0.480735       2.149859                    0.999716      28.675777      77.198197       0.666585       0.378561      -1.117445       0.081179       0.084187      -0.186095       0.219792      -0.019265       0.079047       0.093482      -0.077160      -0.345988      -0.183026       0.050300       0.132727             10.762686       6.309686       3.310071      -0.066108      16.422027       2.797750       9.556345          -0.000002
          229              N      11.258614      10.850402      12.293225      -0.297054      40.901299 0.55776435E+03  0.13622782E+05                                 9.737666                            7.524469       0.358178       2.106344                    0.999578      28.960916      78.423154       0.658808       0.380656      -1.114969       0.117034      -0.112026      -0.160500       0.228051       0.051473       0.104256      -0.117459      -0.075015      -0.211791      -0.203515       0.064389       0.139125             11.080645       6.551937      -2.830957      -0.389323      16.183604      -4.193466      10.506394           0.000002
          230              N       0.161298      13.611265      10.045552      -0.305372      39.819934 0.54987830E+03  0.13377446E+05                                 9.542874                            7.450231       0.447014       2.133280                    0.999736      28.973618      78.207809       0.665113       0.378533      -1.116946      -0.165375       0.092513       0.136416       0.233489       0.064344       0.125267      -0.084760      -0.172911      -0.061813      -0.211517       0.070339       0.141178             10.857579       7.183863      -3.180099      -0.121890      16.108944      -4.308913       9.279930           0.000002
          231              N      10.936018      -1.058523      15.716889      -0.302667      40.938200 0.56930925E+03  0.13981637E+05                                 9.750252                            7.614333       0.354271       2.101900                    0.999677      29.197776      79.384488       0.653055       0.381897      -1.113625       0.166824       0.118443       0.119853       0.237116      -0.093338      -0.095640      -0.094460      -0.149845      -0.015377      -0.201795       0.057608       0.144186             10.958592       7.198758       1.626159       1.213410      16.025404      -4.427912       9.651613          -0.000003
          232              N       0.793818      12.262975       1.128884      -0.294401      41.041833 0.55891878E+03  0.13652001E+05                                 9.752168                            7.533919       0.437590       2.133005                    0.999761      28.862194      78.046023       0.658467       0.380824      -1.115339      -0.052933      -0.132348      -0.185852       0.234220      -0.059827      -0.041530      -0.140719       0.004993      -0.323402      -0.206619       0.060773       0.145846             11.184683       8.026975      -5.011154       2.054158      15.976065      -2.140281       9.551010           0.000002
          233              N       5.841299      -0.216567      15.080946      -0.309644      40.151661 0.54753658E+03  0.13299453E+05                                 9.584171                            7.421742       0.482959       2.145482                    0.999739      28.914085      77.855039       0.668430       0.377250      -1.118468      -0.131635       0.079157      -0.174207       0.232254       0.028646      -0.130721       0.077558      -0.133659      -0.270855      -0.210562       0.069909       0.140653             11.026556       7.796166      -4.754179      -0.577239      16.252441       3.259082       9.031062          -0.000003
          234              N       5.918492      23.845716      13.004876      -0.296974      39.662442 0.54588824E+03  0.13250060E+05                                 9.508423                            7.423425       0.480734       2.149859                    0.999716      28.675778      77.198202       0.666585       0.378561      -1.117445       0.081179      -0.084187       0.186095       0.219793       0.019265      -0.079047       0.093482      -0.077161      -0.345988      -0.183026       0.050300       0.132727             10.762686       6.309685      -3.310071       0.066108      16.422028       2.797750       9.556344          -0.000002
          235              N       5.497964      12.556776      12.942628      -0.297054      40.901309 0.55776474E+03  0.13622793E+05                                 9.737669                            7.524472       0.358178       2.106344                    0.999578      28.960917      78.423157       0.658808       0.380656      -1.114969       0.117034       0.112026       0.160500       0.228051      -0.051473      -0.104256      -0.117459      -0.075015      -0.211791      -0.203515       0.064390       0.139125             11.080647       6.551938       2.830957       0.389323      16.183607      -4.193468      10.506396           0.000002
          236              N       5.921948       9.795913      15.190301      -0.305372      39.819945 0.54987848E+03  0.13377451E+05                                 9.542876                            7.450232       0.447014       2.133280                    0.999736      28.973617      78.207807       0.665113       0.378533      -1.116946      -0.165375      -0.092513      -0.136416       0.233489      -0.064344      -0.125267      -0.084760      -0.172911      -0.061813      -0.211517       0.070339       0.141178             10.857582       7.183865       3.180102       0.121888      16.108954      -4.308915       9.279929           0.000003
          237              N       6.345932       0.144218       7.304938      -0.302667      40.938203 0.56930943E+03  0.13981643E+05                                 9.750252                            7.614335       0.354271       2.101900                    0.999677      29.197780      79.384504       0.653055       0.381897      -1.113625      -0.166824       0.118443       0.119853       0.237116       0.093338       0.095640      -0.094460      -0.149845      -0.015376      -0.201795       0.057609       0.144186             10.958591       7.198760      -1.626159      -1.213410      16.025401      -4.427910       9.651613          -0.000003
          238              N       4.966832      11.060234       9.540835      -0.294401      41.041854 0.55891872E+03  0.13652000E+05                                 9.752172                            7.533919       0.437590       2.133005                    0.999761      28.862197      78.046033       0.658467       0.380824      -1.115339       0.052933      -0.132348      -0.185852       0.234220       0.059827       0.041530      -0.140719       0.004993      -0.323402      -0.206619       0.060773       0.145846             11.184689       8.026978       5.011161      -2.054159      15.976081      -2.140286       9.551009           0.000002
          239              N      11.440651       0.986173       6.668995      -0.309644      40.151676 0.54753689E+03  0.13299463E+05                                 9.584174                            7.421744       0.482959       2.145482                    0.999739      28.914085      77.855037       0.668429       0.377251      -1.118468       0.131635       0.079157      -0.174207       0.232254      -0.028646       0.130721       0.077558      -0.133659      -0.270855      -0.210562       0.069909       0.140653             11.026560       7.796167       4.754180       0.577240      16.252448       3.259085       9.031065          -0.000003
          240              N      11.363458      25.048457       4.592925      -0.296974      39.662444 0.54588854E+03  0.13250069E+05                                 9.508423                            7.423427       0.480735       2.149859                    0.999716      28.675778      77.198199       0.666585       0.378561      -1.117445      -0.081179      -0.084187       0.186095       0.219792      -0.019265       0.079047       0.093482      -0.077160      -0.345987      -0.183026       0.050300       0.132727             10.762686       6.309686       3.310070      -0.066108      16.422026       2.797750       9.556345          -0.000002
          241              N       0.262686      13.759517       4.530677      -0.297054      40.901303 0.55776441E+03  0.13622784E+05                                 9.737667                            7.524470       0.358178       2.106344                    0.999578      28.960917      78.423159       0.658808       0.380656      -1.114969      -0.117034       0.112026       0.160500       0.228051       0.051473       0.104256      -0.117459      -0.075015      -0.211791      -0.203515       0.064390       0.139125             11.080646       6.551937      -2.830958      -0.389323      16.183605      -4.193466      10.506394           0.000002
          242              N      11.360002      10.998654       6.778350      -0.305372      39.819931 0.54987824E+03  0.13377444E+05                                 9.542874                            7.450231       0.447014       2.133280                    0.999736      28.973616      78.207803       0.665113       0.378533      -1.116946       0.165375      -0.092513      -0.136416       0.233489       0.064344       0.125267      -0.084760      -0.172911      -0.061813      -0.211517       0.070339       0.141178             10.857579       7.183863      -3.180099      -0.121890      16.108944      -4.308913       9.279930           0.000002
          243              N       0.585282      25.668442       1.107013      -0.302667      40.938213 0.56930946E+03  0.13981644E+05                                 9.750254                            7.614335       0.354271       2.101900                    0.999677      29.197780      79.384506       0.653055       0.381898      -1.113625      -0.166824      -0.118443      -0.119853       0.237116      -0.093338      -0.095640      -0.094460      -0.149845      -0.015377      -0.201795       0.057609       0.144186             10.958595       7.198760       1.626160       1.213410      16.025409      -4.427913       9.651616          -0.000003
          244              N      10.727482      12.346944      15.695018      -0.294401      41.041845 0.55891898E+03  0.13652008E+05                                 9.752171                            7.533921       0.437590       2.133005                    0.999761      28.862198      78.046040       0.658467       0.380824      -1.115338       0.052933       0.132348       0.185852       0.234220      -0.059827      -0.041530      -0.140719       0.004993      -0.323402      -0.206619       0.060773       0.145846             11.184686       8.026976      -5.011155       2.054159      15.976069      -2.140282       9.551012           0.000002
          245              N       5.680001      24.826486       1.742956      -0.309644      40.151659 0.54753655E+03  0.13299453E+05                                 9.584171                            7.421742       0.482959       2.145482                    0.999739      28.914085      77.855037       0.668430       0.377250      -1.118468       0.131635      -0.079157       0.174207       0.232254       0.028646      -0.130721       0.077558      -0.133659      -0.270855      -0.210562       0.069909       0.140653             11.026556       7.796166      -4.754179      -0.577238      16.252440       3.259081       9.031062          -0.000003
          246              N       5.602808       0.764203       3.819026      -0.296974      39.662438 0.54588818E+03  0.13250059E+05                                 9.508422                            7.423424       0.480735       2.149859                    0.999716      28.675777      77.198197       0.666585       0.378561      -1.117445      -0.081179       0.084187      -0.186095       0.219792       0.019265      -0.079047       0.093482      -0.077161      -0.345987      -0.183026       0.050299       0.132727             10.762685       6.309685      -3.310070       0.066108      16.422026       2.797750       9.556344          -0.000003
          247              N       6.023336      12.053143       3.881274      -0.297054      40.901311 0.55776478E+03  0.13622795E+05                                 9.737669                            7.524472       0.358178       2.106344                    0.999578      28.960918      78.423161       0.658808       0.380656      -1.114969      -0.117034      -0.112026      -0.160500       0.228051      -0.051473      -0.104256      -0.117459      -0.075015      -0.211791      -0.203515       0.064390       0.139125             11.080647       6.551938       2.830958       0.389323      16.183607      -4.193467      10.506396           0.000002
          248              N       5.599352      14.814006       1.633601      -0.305372      39.819944 0.54987847E+03  0.13377451E+05                                 9.542876                            7.450232       0.447014       2.133280                    0.999736      28.973617      78.207806       0.665113       0.378533      -1.116946       0.165375       0.092513       0.136416       0.233489      -0.064344      -0.125267      -0.084760      -0.172911      -0.061813      -0.211517       0.070339       0.141178             10.857582       7.183865       3.180102       0.121888      16.108953      -4.308915       9.279928           0.000002
          249              O       6.761851      17.636782       9.628319      -0.722108      44.519322 0.65738268E+03  0.16665469E+05                                10.008271                            7.976889       0.074815       2.024068                    0.997564      30.640613      83.484705       0.665621       0.362978      -1.132618      -0.045425      -0.053438      -0.093006       0.116487      -0.075198       0.036217      -0.016191       0.078883       0.036799      -0.091299      -0.005783       0.097082             11.767635       6.609692       0.511906      -0.006387      14.268184       5.988035      14.425029          -0.000000
          250              O       8.882922      20.271745      12.077879      -0.647488      36.591281 0.56133589E+03  0.13663570E+05                                 8.750901                            7.367326       0.349811       2.148434                    0.996555      28.654957      76.210974       0.693963       0.362600      -1.134242       0.066299       0.044496       0.010976       0.080597      -0.059072      -0.017878      -0.040895       0.078523       0.027784      -0.094627       0.028035       0.066591              9.755845       8.418152       2.681124      -3.479032       9.512122      -1.688797      11.337261          -0.000000
          251              O       9.098371      17.350900      11.344357      -0.666279      38.828509 0.59954668E+03  0.14840739E+05                                 9.130960                            7.621693       0.263871       2.105739                    0.997711      29.396741      78.926616       0.681024       0.363338      -1.133297       0.087711      -0.040234      -0.006255       0.096701       0.066473       0.005088       0.047939       0.079097      -0.034518      -0.091824       0.000279       0.091545             10.397684       8.679083      -3.747016      -3.057886      12.621113       3.040451       9.892857           0.000001
          252              O       6.360910      20.538051      10.385395      -0.661923      36.224660 0.54892865E+03  0.13287907E+05                                 8.682460                            7.253265       0.265451       2.114185                    0.996098      28.896389      76.655987       0.704017       0.359404      -1.136687      -0.025510       0.064623      -0.049139       0.085097       0.051975       0.020598       0.016086       0.094838       0.099833      -0.087347       0.016446       0.070901              9.720038       6.151789      -0.420708      -0.807424      10.728711      -3.653892      12.279613          -0.000002
          253              O       0.732755       3.633886      11.731307      -0.753507      44.972272 0.64350060E+03  0.16199496E+05                                 9.973182                            7.791139       0.093678       2.020803                    0.998617      31.095592      83.965783       0.687811       0.353740      -1.141858      -0.050903      -0.080752      -0.074033       0.120801      -0.046668       0.021396       0.042775       0.151962       0.021812      -0.111458       0.024731       0.086728             11.719823       6.577491      -0.554427      -0.560798      13.713394       5.869628      14.868583          -0.000003
          254              O       0.875619       6.841779      12.611197      -0.678098      43.025228 0.56936353E+03  0.13916812E+05                                 9.763744                            7.404975       0.236136       2.100482                    0.996298      29.155927      77.861233       0.693853       0.361151      -1.134680      -0.010067       0.075483      -0.036668       0.084520       0.022743       0.023596      -0.014550       0.155726       0.025850      -0.088753       0.005694       0.083058             11.666358       6.192406      -0.877772       0.442149      12.373949      -5.615089      16.432719           0.000000
          255              O       1.625655       3.316251       9.739357      -0.655665      45.678895 0.61730393E+03  0.15368499E+05                                10.159376                            7.734613       0.247553       2.112700                    0.995683      28.936198      77.522903       0.676962       0.363421      -1.134980      -0.009127      -0.091950       0.018330       0.094202      -0.004322       0.018224      -0.010564       0.169034       0.038742      -0.092074       0.008992       0.083082             12.072832       7.708759       2.305230      -3.671390      12.245510      -4.910342      16.264226          -0.000001
          256              O       9.593787      20.055937      10.053964      -0.730719      47.423651 0.70771388E+03  0.18302889E+05                                10.492456                            8.338904       0.051645       2.008592                    0.997405      31.247558      86.415007       0.642766       0.368461      -1.126686       0.034162       0.042798       0.092628       0.107604      -0.101749       0.050616      -0.027291       0.043125      -0.015491      -0.102806      -0.027450       0.130256             12.447775       7.009771       1.442186       0.838660      14.890332       6.261343      15.443220          -0.000000
          257              O       7.424326      20.422421       8.435504      -0.704733      41.254819 0.64092490E+03  0.16126786E+05                                 9.482100                            7.856508       0.184588       2.062779                    0.998152      30.302983      81.943269       0.674035       0.361146      -1.135373      -0.082029       0.052045       0.018663       0.098922       0.055320       0.018317       0.056774       0.108168      -0.011156      -0.099055       0.002670       0.096385             10.772474       9.249993      -3.949157      -2.907615      13.382395       2.975128       9.685032          -0.000001
          258              O       7.623644      17.534086       7.569074      -0.643189      34.598670 0.52792070E+03  0.12651521E+05                                 8.389586                            7.105537       0.391803       2.160970                    0.997657      28.456781      75.037917       0.712649       0.358638      -1.137633      -0.069940      -0.054720      -0.022119       0.091516      -0.047847      -0.003901      -0.033933       0.108752       0.036861      -0.089410       0.021677       0.067733              9.275768       7.657478       2.595878      -2.534503      10.052113      -2.014485      10.117713           0.000001
          259              O      10.002793      17.270779       9.278382      -0.687618      40.819000 0.63509253E+03  0.15929135E+05                                 9.422417                            7.824966       0.204251       2.079026                    0.996218      29.943059      80.602369       0.675448       0.361542      -1.136089       0.027573      -0.066943       0.049199       0.087534       0.061286       0.016065       0.013851       0.077546       0.129939      -0.094321       0.026088       0.068233             10.728713       6.404167      -0.971027      -0.210121      11.846309      -4.194427      13.935664           0.000000
          260              O       1.221258       6.794447      10.504844      -0.735992      48.160058 0.63120199E+03  0.15835775E+05                                10.491886                            7.782652       0.201960       2.065303                    0.997739      30.468406      82.511903       0.678449       0.359847      -1.135376      -0.053300       0.094652       0.053329       0.121012       0.034719       0.013260       0.026207       0.190543       0.003570      -0.107165       0.003258       0.103907             12.711949       7.016680      -2.188292      -3.073802      13.379811       6.214408      17.739357           0.000000
          261              O       1.001201       5.770397      15.607534      -0.722108      44.519314 0.65738260E+03  0.16665466E+05                                10.008270                            7.976888       0.074815       2.024068                    0.997564      30.640611      83.484699       0.665621       0.362978      -1.132618      -0.045425       0.053438       0.093006       0.116487       0.075198      -0.036217      -0.016191       0.078883       0.036799      -0.091299      -0.005783       0.097082             11.767633       6.609692      -0.511907       0.006386      14.268180       5.988033      14.425028          -0.000000
          262              O       3.122272       3.135433      13.157974      -0.647488      36.591274 0.56133572E+03  0.13663565E+05                                 8.750899                            7.367325       0.349811       2.148434                    0.996555      28.654956      76.210971       0.693963       0.362600      -1.134242       0.066299      -0.044496      -0.010976       0.080597       0.059072       0.017878      -0.040895       0.078523       0.027784      -0.094627       0.028035       0.066591              9.755843       8.418150      -2.681120       3.479032       9.512117      -1.688792      11.337263          -0.000000
          263              O       3.337721       6.056279      13.891496      -0.666279      38.828515 0.59954669E+03  0.14840740E+05                                 9.130961                            7.621693       0.263871       2.105739                    0.997711      29.396741      78.926616       0.681024       0.363338      -1.133297       0.087711       0.040234       0.006255       0.096701      -0.066473      -0.005088       0.047939       0.079097      -0.034518      -0.091824       0.000279       0.091545             10.397687       8.679087       3.747020       3.057888      12.621116       3.040453       9.892858           0.000001
          264              O       0.600260       2.869128      14.850458      -0.661923      36.224664 0.54892875E+03  0.13287910E+05                                 8.682461                            7.253266       0.265452       2.114185                    0.996098      28.896386      76.655978       0.704017       0.359404      -1.136687      -0.025510      -0.064623       0.049139       0.085097      -0.051975      -0.020598       0.016086       0.094838       0.099833      -0.087347       0.016446       0.070901              9.720039       6.151789       0.420707       0.807423      10.728717      -3.653896      12.279612          -0.000002
          265              O       6.493405      19.773293      13.504546      -0.753507      44.972257 0.64350021E+03  0.16199484E+05                                 9.973179                            7.791136       0.093678       2.020803                    0.998617      31.095592      83.965779       0.687811       0.353740      -1.141858      -0.050903       0.080752       0.074033       0.120801       0.046668      -0.021396       0.042775       0.151962       0.021812      -0.111458       0.024730       0.086728             11.719818       6.577489       0.554427       0.560799      13.713382       5.869624      14.868584          -0.000003
          266              O       6.636269      16.565399      12.624656      -0.678098      43.025215 0.56936327E+03  0.13916805E+05                                 9.763741                            7.404973       0.236136       2.100482                    0.996298      29.155928      77.861231       0.693853       0.361151      -1.134680      -0.010067      -0.075483       0.036668       0.084520      -0.022743      -0.023596      -0.014550       0.155726       0.025850      -0.088753       0.005694       0.083058             11.666354       6.192405       0.877771      -0.442148      12.373940      -5.615084      16.432718           0.000000
          267              O       7.386305      20.090927      15.496496      -0.655665      45.678900 0.61730383E+03  0.15368496E+05                                10.159377                            7.734613       0.247553       2.112700                    0.995683      28.936196      77.522896       0.676962       0.363420      -1.134980      -0.009127       0.091950      -0.018330       0.094202       0.004322      -0.018224      -0.010564       0.169034       0.038742      -0.092074       0.008992       0.083082             12.072834       7.708760      -2.305232       3.671392      12.245512      -4.910346      16.264229          -0.000001
          268              O       3.833137       3.351242      15.181889      -0.730719      47.423656 0.70771388E+03  0.18302889E+05                                10.492456                            8.338905       0.051645       2.008592                    0.997405      31.247557      86.415006       0.642766       0.368461      -1.126686       0.034162      -0.042798      -0.092628       0.107604       0.101749      -0.050616      -0.027291       0.043125      -0.015491      -0.102806      -0.027449       0.130256             12.447775       7.009771      -1.442184      -0.838658      14.890331       6.261343      15.443224          -0.000000
          269              O       1.663676       5.390238      -0.023553      -0.704733      41.254810 0.64092480E+03  0.16126783E+05                                 9.482098                            7.856508       0.184588       2.062779                    0.998152      30.302982      81.943264       0.674035       0.361146      -1.135373      -0.082029      -0.052044      -0.018663       0.098922      -0.055320      -0.018317       0.056774       0.108168      -0.011156      -0.099055       0.002670       0.096385             10.772472       9.249992       3.949156       2.907615      13.382392       2.975125       9.685030          -0.000001
          270              O       1.862994       8.278573       0.842877      -0.643189      34.598669 0.52792073E+03  0.12651521E+05                                 8.389586                            7.105537       0.391803       2.160970                    0.997657      28.456779      75.037907       0.712649       0.358638      -1.137633      -0.069940       0.054720       0.022119       0.091516       0.047847       0.003901      -0.033933       0.108752       0.036861      -0.089410       0.021677       0.067733              9.275768       7.657478      -2.595879       2.534501      10.052116      -2.014488      10.117711           0.000001
          271              O       4.242143       6.136400      15.957471      -0.687618      40.819008 0.63509260E+03  0.15929137E+05                                 9.422418                            7.824966       0.204251       2.079026                    0.996218      29.943060      80.602372       0.675448       0.361542      -1.136089       0.027573       0.066943      -0.049199       0.087534      -0.061286      -0.016065       0.013851       0.077546       0.129940      -0.094321       0.026088       0.068233             10.728716       6.404168       0.971028       0.210120      11.846313      -4.194429      13.935667           0.000000
          272              O       6.981908      16.612731      14.731009      -0.735992      48.160048 0.63120165E+03  0.15835764E+05                                10.491883                            7.782649       0.201960       2.065303                    0.997739      30.468405      82.511895       0.678449       0.359847      -1.135377      -0.053300      -0.094652      -0.053329       0.121012      -0.034719      -0.013260       0.026207       0.190543       0.003570      -0.107165       0.003258       0.103907             12.711947       7.016678       2.188292       3.073801      13.379806       6.214406      17.739356           0.000000
          273              O       4.759449       6.973137       7.195583      -0.722108      44.519326 0.65738275E+03  0.16665471E+05                                10.008272                            7.976889       0.074815       2.024067                    0.997564      30.640614      83.484710       0.665621       0.362978      -1.132618       0.045425       0.053438       0.093006       0.116487      -0.075198       0.036217      -0.016191       0.078883       0.036799      -0.091299      -0.005783       0.097082             11.767636       6.609693       0.511907      -0.006386      14.268185       5.988036      14.425030          -0.000000
          274              O       2.638378       4.338174       4.746023      -0.647488      36.591282 0.56133591E+03  0.13663570E+05                                 8.750901                            7.367326       0.349811       2.148434                    0.996555      28.654958      76.210976       0.693963       0.362600      -1.134242      -0.066299      -0.044496      -0.010976       0.080597      -0.059072      -0.017878      -0.040895       0.078523       0.027784      -0.094627       0.028035       0.066591              9.755845       8.418152       2.681124      -3.479032       9.512122      -1.688797      11.337261          -0.000000
          275              O       2.422929       7.259019       5.479545      -0.666279      38.828514 0.59954678E+03  0.14840743E+05                                 9.130961                            7.621694       0.263871       2.105739                    0.997711      29.396743      78.926624       0.681024       0.363338      -1.133297      -0.087711       0.040234       0.006255       0.096701       0.066473       0.005088       0.047939       0.079097      -0.034518      -0.091824       0.000279       0.091545             10.397686       8.679084      -3.747017      -3.057887      12.621114       3.040452       9.892858           0.000001
          276              O       5.160390       4.071868       6.438507      -0.661923      36.224651 0.54892849E+03  0.13287902E+05                                 8.682458                            7.253264       0.265452       2.114185                    0.996098      28.896387      76.655976       0.704017       0.359404      -1.136687       0.025510      -0.064623       0.049139       0.085097       0.051975       0.020598       0.016086       0.094838       0.099833      -0.087347       0.016446       0.070901              9.720036       6.151788      -0.420708      -0.807424      10.728709      -3.653891      12.279610          -0.000002
          277              O      10.788545      20.976033       5.092595      -0.753507      44.972274 0.64350063E+03  0.16199497E+05                                 9.973183                            7.791139       0.093678       2.020803                    0.998617      31.095593      83.965786       0.687811       0.353740      -1.141858       0.050903       0.080752       0.074033       0.120801      -0.046668       0.021396       0.042775       0.151962       0.021812      -0.111458       0.024731       0.086728             11.719823       6.577491      -0.554427      -0.560798      13.713394       5.869628      14.868583          -0.000003
          278              O      10.645681      17.768140       4.212705      -0.678098      43.025233 0.56936361E+03  0.13916815E+05                                 9.763745                            7.404975       0.236136       2.100482                    0.996298      29.155929      77.861240       0.693853       0.361151      -1.134680       0.010067      -0.075483       0.036668       0.084520       0.022743       0.023596      -0.014550       0.155726       0.025850      -0.088753       0.005694       0.083058             11.666359       6.192407      -0.877772       0.442149      12.373950      -5.615090      16.432720           0.000000
          279              O       9.895645      21.293668       7.084545      -0.655665      45.678896 0.61730395E+03  0.15368500E+05                                10.159376                            7.734613       0.247553       2.112700                    0.995683      28.936198      77.522904       0.676962       0.363421      -1.134980       0.009127       0.091950      -0.018330       0.094202      -0.004322       0.018224      -0.010564       0.169034       0.038742      -0.092074       0.008992       0.083082             12.072832       7.708760       2.305230      -3.671390      12.245510      -4.910342      16.264227          -0.000001
          280              O       1.927513       4.553982       6.769938      -0.730719      47.423654 0.70771394E+03  0.18302890E+05                                10.492456                            8.338905       0.051645       2.008592                    0.997405      31.247559      86.415011       0.642766       0.368461      -1.126686      -0.034162      -0.042798      -0.092628       0.107604      -0.101749       0.050616      -0.027291       0.043125      -0.015491      -0.102806      -0.027450       0.130256             12.447775       7.009772       1.442186       0.838660      14.890333       6.261344      15.443221          -0.000000
          281              O       4.096974       4.187498       8.388398      -0.704733      41.254820 0.64092493E+03  0.16126787E+05                                 9.482100                            7.856509       0.184588       2.062778                    0.998153      30.302984      81.943272       0.674035       0.361146      -1.135373       0.082029      -0.052044      -0.018663       0.098922       0.055320       0.018317       0.056774       0.108168      -0.011156      -0.099055       0.002670       0.096385             10.772474       9.249994      -3.949157      -2.907615      13.382396       2.975127       9.685032          -0.000001
          282              O       3.897656       7.075833       9.254828      -0.643189      34.598670 0.52792069E+03  0.12651520E+05                                 8.389586                            7.105537       0.391803       2.160970                    0.997657      28.456780      75.037915       0.712649       0.358638      -1.137633       0.069940       0.054720       0.022119       0.091516      -0.047847      -0.003901      -0.033933       0.108752       0.036861      -0.089410       0.021677       0.067733              9.275768       7.657478       2.595878      -2.534503      10.052113      -2.014486      10.117714           0.000001
          283              O       1.518507       7.339140       7.545520      -0.687618      40.819006 0.63509263E+03  0.15929139E+05                                 9.422418                            7.824967       0.204251       2.079026                    0.996218      29.943061      80.602377       0.675448       0.361542      -1.136089      -0.027573       0.066943      -0.049199       0.087534       0.061286       0.016065       0.013851       0.077546       0.129939      -0.094321       0.026088       0.068233             10.728714       6.404168      -0.971027      -0.210121      11.846310      -4.194428      13.935665           0.000000
          284              O      10.300042      17.815472       6.319058      -0.735992      48.160069 0.63120215E+03  0.15835780E+05                                10.491888                            7.782653       0.201959       2.065302                    0.997739      30.468408      82.511914       0.678449       0.359847      -1.135376       0.053300      -0.094652      -0.053329       0.121012       0.034719       0.013260       0.026207       0.190543       0.003570      -0.107165       0.003258       0.103907             12.711952       7.016681      -2.188293      -3.073802      13.379814       6.214410      17.739361           0.000000
          285              O      10.520099      18.839522       1.216368      -0.722108      44.519314 0.65738260E+03  0.16665466E+05                                10.008270                            7.976888       0.074815       2.024068                    0.997564      30.640611      83.484699       0.665621       0.362978      -1.132618       0.045425      -0.053438      -0.093006       0.116487       0.075197      -0.036217      -0.016191       0.078883       0.036799      -0.091299      -0.005783       0.097082             11.767633       6.609692      -0.511907       0.006387      14.268180       5.988033      14.425028          -0.000000
          286              O       8.399028      21.474486       3.665928      -0.647488      36.591274 0.56133573E+03  0.13663565E+05                                 8.750899                            7.367325       0.349811       2.148434                    0.996555      28.654957      76.210973       0.693963       0.362600      -1.134242      -0.066299       0.044496       0.010976       0.080597       0.059072       0.017878      -0.040895       0.078523       0.027784      -0.094627       0.028035       0.066591              9.755843       8.418150      -2.681120       3.479032       9.512117      -1.688792      11.337263          -0.000000
          287              O       8.183579      18.553640       2.932406      -0.666279      38.828518 0.59954676E+03  0.14840742E+05                                 9.130961                            7.621694       0.263871       2.105739                    0.997711      29.396743      78.926622       0.681024       0.363338      -1.133297      -0.087711      -0.040234      -0.006255       0.096701      -0.066473      -0.005088       0.047939       0.079097      -0.034518      -0.091824       0.000279       0.091545             10.397687       8.679087       3.747020       3.057888      12.621116       3.040453       9.892858           0.000001
          288              O      10.921040      21.740791       1.973444      -0.661923      36.224666 0.54892878E+03  0.13287911E+05                                 8.682461                            7.253266       0.265452       2.114185                    0.996098      28.896387      76.655981       0.704017       0.359404      -1.136687       0.025510       0.064623      -0.049139       0.085097      -0.051975      -0.020598       0.016086       0.094838       0.099833      -0.087347       0.016446       0.070901              9.720040       6.151789       0.420707       0.807423      10.728718      -3.653896      12.279612          -0.000002
          289              O       5.027895       4.836626       3.319356      -0.753507      44.972254 0.64350017E+03  0.16199482E+05                                 9.973179                            7.791136       0.093678       2.020803                    0.998617      31.095592      83.965777       0.687812       0.353740      -1.141858       0.050903      -0.080752      -0.074033       0.120801       0.046668      -0.021396       0.042775       0.151962       0.021812      -0.111458       0.024730       0.086728             11.719818       6.577489       0.554427       0.560799      13.713381       5.869624      14.868583          -0.000003
          290              O       4.885031       8.044520       4.199246      -0.678098      43.025214 0.56936325E+03  0.13916804E+05                                 9.763741                            7.404972       0.236136       2.100482                    0.996298      29.155928      77.861230       0.693853       0.361151      -1.134680       0.010067       0.075483      -0.036668       0.084520      -0.022743      -0.023596      -0.014550       0.155726       0.025850      -0.088753       0.005694       0.083058             11.666354       6.192404       0.877771      -0.442148      12.373939      -5.615084      16.432718           0.000000
          291              O       4.134995       4.518992       1.327406      -0.655665      45.678898 0.61730380E+03  0.15368495E+05                                10.159376                            7.734612       0.247553       2.112701                    0.995683      28.936195      77.522893       0.676962       0.363421      -1.134980       0.009127      -0.091950       0.018330       0.094202       0.004322      -0.018224      -0.010564       0.169034       0.038742      -0.092074       0.008992       0.083082             12.072833       7.708760      -2.305232       3.671391      12.245512      -4.910346      16.264229          -0.000001
          292              O       7.688163      21.258677       1.642013      -0.730719      47.423653 0.70771385E+03  0.18302887E+05                                10.492456                            8.338904       0.051645       2.008592                    0.997405      31.247557      86.415004       0.642766       0.368461      -1.126686      -0.034162       0.042798       0.092628       0.107604       0.101749      -0.050616      -0.027291       0.043125      -0.015491      -0.102806      -0.027449       0.130256             12.447774       7.009770      -1.442183      -0.838658      14.890330       6.261342      15.443223          -0.000000
          293              O       9.857624      21.625162       0.023553      -0.704733      41.254809 0.64092477E+03  0.16126782E+05                                 9.482098                            7.856507       0.184588       2.062779                    0.998152      30.302981      81.943261       0.674035       0.361146      -1.135373       0.082029       0.052044       0.018663       0.098922      -0.055320      -0.018317       0.056774       0.108168      -0.011156      -0.099055       0.002670       0.096385             10.772471       9.249992       3.949156       2.907615      13.382391       2.975125       9.685030          -0.000001
          294              O       9.658306      16.331346      15.981025      -0.643189      34.598668 0.52792071E+03  0.12651521E+05                                 8.389586                            7.105537       0.391803       2.160970                    0.997657      28.456778      75.037905       0.712649       0.358638      -1.137633       0.069940      -0.054720      -0.022119       0.091516       0.047847       0.003901      -0.033933       0.108752       0.036861      -0.089410       0.021677       0.067733              9.275768       7.657478      -2.595879       2.534501      10.052116      -2.014488      10.117711           0.000001
          295              O       7.279157      18.473519       0.866431      -0.687618      40.819003 0.63509250E+03  0.15929134E+05                                 9.422418                            7.824966       0.204251       2.079026                    0.996218      29.943058      80.602365       0.675448       0.361542      -1.136089      -0.027573      -0.066943       0.049199       0.087534      -0.061286      -0.016065       0.013851       0.077546       0.129939      -0.094321       0.026088       0.068233             10.728715       6.404167       0.971027       0.210120      11.846311      -4.194429      13.935666           0.000000
          296              O       4.539392       7.997188       2.092893      -0.735992      48.160050 0.63120167E+03  0.15835765E+05                                10.491884                            7.782650       0.201960       2.065303                    0.997739      30.468404      82.511895       0.678449       0.359847      -1.135376       0.053300       0.094652       0.053329       0.121012      -0.034719      -0.013260       0.026207       0.190543       0.003570      -0.107165       0.003258       0.103907             12.711948       7.016679       2.188292       3.073801      13.379807       6.214406      17.739358           0.000000

******************************************************
Auxiliary information for the entire system
The total spin magnetic moment of the unit cell is   -0.000030
The total net atomic charge of the unit cell is   0.000010
Accuracy of reproducing the electrostatic potential in the unit cell:
  The inner radius (bohr) =    5.0000
  The outer radius (bohr) =   12.0000
  Valid grid points have density less than (e/(bohr^3)) =    0.0001
  The number of valid grid points were=       301752
  The rms potential error without charges in kcal/mol is=      5.36806
  The rms potential error with partial charges in kcal/mol is=      1.42424
  The RRMSE value at monopole order=      0.26532
  The rms potential error with partial charges and cloud penetration in kcal/mol is=      1.43699
  The RRMSE value at monopole order with cloud penetration is=      0.26769
  The rms potential error with partial charges and atomic dipoles in kcal/mol is=      0.64768
  The RRMSE value at dipole order=      0.12065
  The rms potential error with partial charges, atomic dipoles and cloud penetration in kcal/mol is=      0.65414
  The RRMSE value at dipole order with cloud penetration=      0.12186

******************************************************
The electron densities and ab initio electrostatic potential were computed in VASP using the PBE functional and
projector augmented wave method. See the main text of the journal article for a description of computational details.
The atomic charges, dipoles, and quadrupoles were computed with the DDEC6 method as described in
(a) T. A. Manz and N. Gabaldon Limas, RSC Adv. 6 (2016) 47771-47801 DOI: 10.1039/c6ra04656h
(b) N. Gabaldon Limas and T. A. Manz, RSC Adv. 8 (2018) 2678-2707 DOI: 10.1039/c7ra11829e.
For each atom in the material, the electron cloud parameters were fit to the spherically averaged atom-in-material
electron density using radial positions for which this density was between 10^-4 and 10^-2 electrons per cubic bohr.
The polarizabilities, dispersion coefficients, and quantum Drude oscillator (QDO) parameters were fit using the MCLF method.
The magnetic structure of the system was optimized in VASP from the default ferromagnetic initial guess using spin polarization.
The atomic spin moments (ASMs) were computed on this optimized magnetic structure using the DDEC6 partition as inputs
to the method of T. A. Manz and D. S. Sholl, J. Chem. Theory Comput. 7 (2011) 4146-4164 DOI: 10.1021/ct200539n.
The RMSE and RRMSE were computed using a uniform grid with Ewald summation.
