# Supplementary material for: A collection of forcefield precursors for metal–organic frameworks
Source: RSC Adv. 2019 Nov 13;9(63):36492–507. doi: 10.1039/c9ra07327b (PMC9075174; doi:10.1039/c9ra07327b)
Supplement: RA-009-C9RA07327B-s5227 [file RA-009-C9RA07327B-s5227.xyz]

  216
jmolscript: load "" {1 1 1} spacegroup "x,y,z" unitcell [{      9.724000     0.000000     0.000000 }, {      0.000000    10.764000     0.000000 }, {      0.000000     0.000000    26.969000 }]
Cu     7.907557     1.184040    22.489719     0.740462
Cu     6.675137     9.528185    18.008280     0.707436
Cu     7.907557     9.579960     4.479281     0.740626
Cu     6.675137     1.235815     8.960720     0.707559
Cu     1.816443     4.197960     9.005219     0.740595
Cu     3.048863     6.617815     4.523780     0.707532
Cu     1.816443     6.566040    17.963781     0.740493
Cu     3.048863     4.146185    22.445220     0.707464
H      0.334506     1.947208    19.873456     0.097463
H      4.067549     9.947012    20.393958     0.089835
H      8.877040     8.485261    16.221854     0.286181
H      9.171677    10.326982    24.307160     0.169336
H      9.347681    10.273162    25.863271     0.168391
H      8.434598     9.222595    25.140502     0.175707
H      5.279160     0.337990    16.178703     0.172170
H      5.855793     1.428383    15.213213     0.171350
H      5.058425     0.209898    14.633379     0.163974
H      0.774030     8.386232    14.479656     0.178812
H      0.098212     8.550922    13.074571     0.174127
H      0.894608     9.744649    13.705646     0.170515
H      5.699236     2.397143    24.288281     0.296279
H      5.031198     8.341024    21.812527     0.161970
H      3.798194     7.705948    21.081667     0.157066
H      5.252905     7.375493    20.598922     0.162273
H      4.387469     1.428383     0.455776     0.175367
H      4.606259     2.794334    26.688522     0.173647
H      3.746657     1.670573    26.014297     0.181686
H      0.933504    10.526116    19.315198     0.168484
H      2.145114     0.440248    20.040664     0.154777
H      1.229114    10.197814    20.817371     0.155242
H      0.334506     8.816792     7.095544     0.097509
H      4.067549     0.816988     6.575042     0.089858
H      8.877040     2.278739    10.747146     0.286165
H      9.171677     0.437018     2.661840     0.169283
H      9.347681     0.490838     1.105729     0.168442
H      8.434598     1.541405     1.828498     0.175707
H      5.279160    10.426010    10.790297     0.172119
H      5.855793     9.335617    11.755787     0.171361
H      5.058425    10.554102    12.335621     0.164023
H      0.774030     2.377768    12.489344     0.178800
H      0.098212     2.213078    13.894429     0.174219
H      0.894608     1.019351    13.263354     0.170570
H      5.699236     8.366857     2.680719     0.296262
H      5.031198     2.422976     5.156473     0.162050
H      3.798194     3.058052     5.887333     0.157115
H      5.252905     3.388507     6.370078     0.162304
H      4.387469     9.335617    26.513224     0.175462
H      4.606259     7.969666     0.280478     0.173674
H      3.746657     9.093427     0.954703     0.181678
H      0.933504     0.237884     7.653802     0.168542
H      2.145114    10.323752     6.928336     0.154814
H      1.229114     0.566186     6.151629     0.155305
H      9.389494     3.434792     6.388956     0.097508
H      5.656451     6.198988     6.909458     0.089854
H      0.846960     7.660739     2.737354     0.286165
H      0.552323     5.819018    10.822660     0.169299
H      0.376319     5.872838    12.378771     0.168451
H      1.289402     6.923405    11.656002     0.175719
H      4.444840     5.044010     2.694203     0.172128
H      3.868207     3.953617     1.728713     0.171366
H      4.665575     5.172102     1.148879     0.164027
H      8.949970     7.759768     0.995156     0.178803
H      9.625788     7.595078    26.559071     0.174227
H      8.829392     6.401351     0.221146     0.170573
H      4.024764     2.984857    10.803781     0.296265
H      4.692802     7.804976     8.328027     0.162059
H      5.925806     8.440052     7.597167     0.157110
H      4.471095     8.770507     7.114422     0.162302
H      5.336531     3.953617    13.940276     0.175474
H      5.117741     2.587666    13.204022     0.173681
H      5.977343     3.711427    12.529797     0.181690
H      8.790496     5.619884     5.830698     0.168551
H      7.578886     4.941752     6.556164     0.154818
H      8.494886     5.948186     7.332871     0.155315
H      9.389494     7.329208    20.580044     0.097473
H      5.656451     4.565012    20.059542     0.089839
H      0.846960     3.103261    24.231647     0.286189
H      0.552323     4.944982    16.146340     0.169350
H      0.376319     4.891162    14.590229     0.168404
H      1.289402     3.840595    15.312998     0.175722
H      4.444840     5.719990    24.274797     0.172186
H      3.868207     6.810383    25.240287     0.171367
H      4.665575     5.591898    25.820121     0.163991
H      8.949970     3.004232    25.973844     0.178822
H      9.625788     3.168922     0.409929     0.174141
H      8.829392     4.362649    26.747854     0.170529
H      4.024764     7.779143    16.165219     0.296281
H      4.692802     2.959024    18.640973     0.161990
H      5.925806     2.323948    19.371833     0.157078
H      4.471095     1.993493    19.854578     0.162285
H      5.336531     6.810383    13.028724     0.175377
H      5.117741     8.176334    13.764978     0.173654
H      5.977343     7.052573    14.439203     0.181694
H      8.790496     5.144116    21.138302     0.168512
H      7.578886     5.822248    20.412836     0.154793
H      8.494886     4.815814    19.636129     0.155270
C      7.977570     0.129168    19.948969     0.366497
C      6.665802    10.478754    20.559547     0.343474
C      7.860882    10.381878    14.114496    -0.162379
C      8.808972     9.477702    14.544382     0.233913
C      4.048101     8.806028    18.643670     0.593559
C      0.354926     1.258312    20.571953     0.072166
C      0.815844     1.864325    21.890737     0.597718
C      6.978915    10.457226    15.197031     0.214866
C      4.637376     9.248429    20.008301     0.076865
C      8.733124    10.135382    25.137805    -0.532594
C      5.670064     0.491915    15.315695    -0.534339
C      0.320892     8.998704    13.894429    -0.526929
C      6.654133     0.378893    26.334150    -0.160368
C      4.684051     8.056854    20.965701    -0.484573
C      7.568189     0.272329    25.299619     0.229047
C      5.715767     1.308902    25.930694     0.238847
C      4.509991     1.847102    26.569859    -0.530959
C      1.246617     0.120557    20.148540    -0.489748
C      7.977570    10.634832     7.020031     0.366504
C      6.665802     0.285246     6.409453     0.343463
C      7.860882     0.382122    12.854504    -0.162273
C      8.808972     1.286298    12.424618     0.233947
C      4.048101     1.957972     8.325330     0.593547
C      0.354926     9.505688     6.397047     0.072169
C      0.815844     8.899675     5.078263     0.597716
C      6.978915     0.306774    11.771969     0.214876
C      4.637376     1.515571     6.960699     0.076863
C      8.733124     0.628618     1.831195    -0.532604
C      5.670064    10.272085    11.653305    -0.534346
C      0.320892     1.765296    13.074571    -0.526930
C      6.654133    10.385107     0.634850    -0.160268
C      4.684051     2.707146     6.003299    -0.484577
C      7.568189    10.491671     1.669381     0.229076
C      5.715767     9.455098     1.038307     0.238897
C      4.509991     8.916898     0.399141    -0.530953
C      1.246617    10.643443     6.820460    -0.489768
C      1.746430     5.252832     6.464469     0.366503
C      3.058198     5.667246     7.075047     0.343473
C      1.863118     5.764122     0.629996    -0.162277
C      0.915028     6.668298     1.059882     0.233950
C      5.675899     7.339972     5.159170     0.593557
C      9.369074     4.123688     7.087453     0.072176
C      8.908156     3.517675     8.406237     0.597720
C      2.745085     5.688774     1.712532     0.214881
C      5.086624     6.897571     6.523801     0.076868
C      0.990876     6.010618    11.653305    -0.532606
C      4.053936     4.890085     1.831195    -0.534349
C      9.403108     7.147296     0.409929    -0.526934
C      3.069867     5.003107    12.849650    -0.160271
C      5.039949     8.089146     7.481201    -0.484579
C      2.155811     5.109671    11.815119     0.229076
C      4.008233     4.073098    12.446194     0.238895
C      5.214009     3.534898    13.085359    -0.530958
C      8.477383     5.261443     6.664040    -0.489771
C      1.746430     5.511168    20.504531     0.366517
C      3.058198     5.096754    19.893953     0.343480
C      1.863118     4.999878    26.339004    -0.162372
C      0.915028     4.095702    25.909118     0.233924
C      5.675899     3.424028    21.809830     0.593560
C      9.369074     6.640312    19.881547     0.072188
C      8.908156     7.246325    18.562763     0.597723
C      2.745085     5.075226    25.256469     0.214875
C      5.086624     3.866429    20.445199     0.076871
C      0.990876     4.753382    15.315695    -0.532597
C      4.053936     5.873915    25.137805    -0.534344
C      9.403108     3.616704    26.559071    -0.526931
C      3.069867     5.760893    14.119350    -0.160365
C      5.039949     2.674854    19.487799    -0.484568
C      2.155811     5.654329    15.153881     0.229054
C      4.008233     6.690902    14.522806     0.238855
C      5.214009     7.229102    13.883641    -0.530961
C      8.477383     5.502557    20.304960    -0.489758
N      7.314393     9.646697    16.157398    -0.211776
N      7.263828     1.153901    24.307429    -0.236883
N      5.922888     9.789858    19.742656    -0.392787
N      8.718538     0.752404    20.820877    -0.421789
N      8.440432     9.062212    15.755829    -0.157367
N      6.110562     1.783595    24.730303    -0.174868
N      7.314393     1.117303    10.811602    -0.211873
N      7.263828     9.610099     2.661571    -0.237002
N      5.922888     0.974142     7.226344    -0.392766
N      8.718538    10.011596     6.148123    -0.421776
N      8.440432     1.701788    11.213171    -0.157427
N      6.110562     8.980405     2.238697    -0.174925
N      2.409607     6.499303     2.672898    -0.211864
N      2.460172     4.228099    10.822929    -0.236991
N      3.801112     6.356142     6.258156    -0.392791
N      1.005462     4.629596     7.336377    -0.421800
N      1.283568     7.083788     2.271329    -0.157423
N      3.613438     3.598405    11.245803    -0.174922
N      2.409607     4.264697    24.296102    -0.211775
N      2.460172     6.535901    16.146071    -0.236886
N      3.801112     4.407858    20.710844    -0.392777
N      1.005462     6.134404    19.632623    -0.421794
N      1.283568     3.680212    24.697671    -0.157359
N      3.613438     7.165595    15.723197    -0.174854
O      8.210946    10.617610    18.748579    -0.469923
O      6.406171     0.019375    21.785558    -0.479058
O      9.675380     1.980576    22.837349    -0.566305
O      4.837690     8.827556    17.635838    -0.562003
O      2.856911     8.446511    18.551705    -0.562963
O      2.006061     2.189398    21.955193    -0.562769
O      8.210946     0.146390     8.220421    -0.469812
O      6.406171    -0.019375     5.183442    -0.478942
O      9.675380     8.783424     4.131651    -0.566167
O      4.837690     1.936444     9.333162    -0.561861
O      2.856911     2.317489     8.417295    -0.562906
O      2.006061     8.574602     5.013807    -0.562696
O      1.513054     5.528390     5.264079    -0.469843
O      3.317829     5.362625     8.301058    -0.478983
O      0.048620     3.401424     9.352849    -0.566189
O      4.886310     7.318444     4.151338    -0.561874
O      6.867089     7.699489     5.067205    -0.562936
O      7.717939     3.192602     8.470693    -0.562725
O      1.513054     5.235610    21.704921    -0.469903
O      3.317829     5.401375    18.667942    -0.479037
O      0.048620     7.362576    17.616151    -0.566286
O      4.886310     3.445556    22.817662    -0.561985
O      6.867089     3.064511    21.901795    -0.562942
O      7.717939     7.571398    18.498307    -0.562744

The following XYZ coordinates are in angstroms. Other properties are in atomic units.
The sperically averaged electron density of each atom fit to a function of the form exp(a - br)
eigen_1, eigen_2 and eigen_3 are the three eigenvalues of traceless quadrupole moment tensor
  atom number  atomic symbol              X              Y              Z     net charge C6 coefficient C8 coefficient C10 coefficient fluctuating dipole atomic polarizability isotropic forcefield polarizability              a              b squared Pearson coefficient          <r^3>          <r^4>         wp_QDO          m_QDO          q_QDO       dipole_x       dipole_y       dipole_z         dipole            Qxy            Qxz            Qyz     Q(x^2-y^2)  Q(3z^2 - R^2)        eigen_1        eigen_2        eigen_3 static polarizability      alpha(xx)      alpha(xy)      alpha(xz)      alpha(yy)      alpha(yz)      alpha(zz) atomic spin moment
            1             Cu       7.907557       1.184040      22.489719       0.740462      68.630861 0.11416406E+04  0.31925986E+05                                14.339043                           11.607409       0.901431       2.185715                    0.996181      43.129837     108.354131       0.494901       0.442560      -1.121689      -0.032074       0.096889      -0.020922       0.104182       0.077172       0.022073       0.005514       0.088134      -0.067782      -0.078322      -0.025625       0.103947             17.004363      16.252350       1.513277      -2.263144      11.363540       2.188252      23.397198          -0.581361
            2             Cu       6.675137       9.528185      18.008280       0.707436      69.953648 0.11814569E+04  0.33332440E+05                                14.567338                           11.841268       0.958773       2.195713                    0.996561      43.705863     110.380155       0.487806       0.445051      -1.119827       0.030462      -0.091243       0.012616       0.097017       0.070451       0.032222       0.000104       0.095639      -0.070643      -0.077897      -0.025497       0.103394             17.267463      16.165806       1.610582      -2.089243      11.181418       1.584052      24.455166           0.580361
            3             Cu       7.907557       9.579960       4.479281       0.740626      68.617164 0.11413721E+04  0.31916256E+05                                14.336614                           11.605611       0.901756       2.185863                    0.996181      43.126333     108.337721       0.494973       0.442527      -1.121722      -0.032063      -0.096846       0.020882       0.104131      -0.077094      -0.022105       0.005485       0.088002      -0.067942      -0.078207      -0.025670       0.103878             17.001335      16.249117      -1.512786       2.262932      11.361562       2.187693      23.393326           0.580791
            4             Cu       6.675137       1.235815       8.960720       0.707559      69.943305 0.11812482E+04  0.33324897E+05                                14.565689                           11.840033       0.958978       2.195811                    0.996561      43.702929     110.368038       0.487846       0.445037      -1.119842       0.030470       0.091218      -0.012587       0.096993      -0.070451      -0.032236       0.000121       0.095637      -0.070709      -0.077884      -0.025527       0.103412             17.265421      16.163619      -1.610224       2.089245      11.180088       1.583685      24.452557          -0.580057
            5             Cu       1.816443       4.197960       9.005219       0.740595      68.620191 0.11414276E+04  0.31918300E+05                                14.337225                           11.606043       0.901644       2.185820                    0.996181      43.126853     108.341049       0.494952       0.442539      -1.121711       0.032066      -0.096848      -0.020888       0.104135       0.077119      -0.022101      -0.005499       0.088039      -0.067908      -0.078240      -0.025664       0.103904             17.002120      16.249914       1.512939       2.263013      11.362030      -2.187852      23.394417           0.581041
            6             Cu       3.048863       6.617815       4.523780       0.707532      69.945434 0.11812893E+04  0.33326384E+05                                14.566031                           11.840280       0.958929       2.195790                    0.996561      43.703491     110.370391       0.487838       0.445040      -1.119839      -0.030464       0.091212       0.012587       0.096985       0.070445      -0.032239      -0.000119       0.095620      -0.070723      -0.077876      -0.025529       0.103405             17.265861      16.164004       1.610322       2.089268      11.180316      -1.583770      24.453263          -0.580149
            7             Cu       1.816443       6.566040      17.963781       0.740493      68.627849 0.11415837E+04  0.31923903E+05                                14.338463                           11.606989       0.901541       2.185758                    0.996181      43.129202     108.350659       0.494920       0.442550      -1.121699       0.032079       0.096904       0.020922       0.104197      -0.077162       0.022076      -0.005510       0.088098      -0.067783      -0.078306      -0.025624       0.103930             17.003626      16.251614      -1.513180      -2.263033      11.363101      -2.188140      23.396163          -0.581011
            8             Cu       3.048863       4.146185      22.445220       0.707464      69.951384 0.11814127E+04  0.33330850E+05                                14.566992                           11.841018       0.958849       2.195742                    0.996561      43.705217     110.377633       0.487813       0.445049      -1.119830      -0.030469      -0.091253      -0.012617       0.097029      -0.070466       0.032220      -0.000112       0.095651      -0.070623      -0.077910      -0.025497       0.103407             17.267018      16.165431      -1.610494      -2.089209      11.181176      -1.583985      24.454446           0.580032
            9              H       0.334506       1.947208      19.873456       0.097463       1.075576 0.85077420E+01  0.83628277E+02                                 1.656852                            1.641687      -0.580518       2.591118                    0.999893       3.324343       8.892809       0.524529       1.187949      -0.732510      -0.002152       0.022723      -0.036075       0.042689      -0.000576      -0.002315      -0.006308       0.002776      -0.008839      -0.008343       0.002862       0.005482              1.656567       1.456682       0.018959      -0.000290       1.890280      -0.311272       1.622739          -0.000168
           10              H       4.067549       9.947012      20.393958       0.089835       1.100147 0.85246668E+01  0.85009952E+02                                 1.763802                            1.703547      -0.872492       2.453539                    0.997196       3.642759      10.270993       0.481118       1.276622      -0.709512      -0.018621       0.029880       0.026040       0.043791      -0.000582      -0.006020       0.001145      -0.003442      -0.013756      -0.008588       0.003151       0.005436              1.800407       1.950148      -0.401117      -0.154992       1.964643       0.207161       1.486429           0.000899
           11              H       8.877040       8.485261      16.221854       0.286181       0.605629 0.35472761E+01  0.29037574E+02                                 1.283396                            1.175258      -1.064894       2.455623                    0.999944       2.777865       7.620062       0.512434       1.460169      -0.671283       0.016581      -0.017002       0.013299       0.027218      -0.004976      -0.012018       0.002639       0.010821       0.002677      -0.009787      -0.006690       0.016477              1.348702       1.231703      -0.294567       0.227891       1.382582      -0.366448       1.431821          -0.000264
           12              H       9.171677      10.326982      24.307160       0.169336       1.070353 0.77409512E+01  0.74619719E+02                                 1.661267                            1.570222      -1.264482       2.285188                    0.997920       3.294754       8.845365       0.531971       1.194426      -0.728531       0.010037       0.002275      -0.009932       0.014303      -0.002977      -0.008093       0.005468       0.007127      -0.026296      -0.013233       0.000040       0.013193              1.695831       1.538206       0.051976      -0.375564       1.419714      -0.211668       2.129573           0.000266
           13              H       9.347681      10.273162      25.863271       0.168391       0.912513 0.65735602E+01  0.60901881E+02                                 1.513593                            1.465571      -0.743275       2.543452                    0.999949       3.052806       8.066281       0.539550       1.225305      -0.723032       0.006339       0.006139       0.008102       0.011979      -0.000731       0.000950       0.002723       0.005641       0.002903      -0.004792       0.001858       0.002934              1.520706       1.537439       0.006386       0.346558       1.295181       0.024780       1.729499           0.000004
           14              H       8.434598       9.222595      25.140502       0.175707       0.891146 0.63571249E+01  0.57982012E+02                                 1.450735                            1.410668      -0.725850       2.558519                    0.999984       2.911386       7.453234       0.572075       1.173871      -0.736166      -0.010340      -0.012225      -0.004013       0.016507       0.005213      -0.000830       0.003670       0.000393      -0.017238      -0.007862      -0.000516       0.008378              1.454918       1.230587       0.112809       0.001824       1.901928      -0.069215       1.232239           0.000014
           15              H       5.279160       0.337990      16.178703       0.172170       1.041893 0.74889644E+01  0.71777858E+02                                 1.649129                            1.557684      -1.267589       2.288357                    0.997911       3.284418       8.865587       0.525980       1.214978      -0.723591      -0.009220      -0.001780       0.011108       0.014545      -0.003561      -0.007119       0.004250       0.008508      -0.019131      -0.010192      -0.002123       0.012315              1.687954       1.480518       0.032041      -0.339762       1.410142      -0.170797       2.173200          -0.000258
           16              H       5.855793       1.428383      15.213213       0.171350       0.899498 0.63759561E+01  0.58433648E+02                                 1.481547                            1.429114      -0.747052       2.544773                    0.999964       2.980618       7.750968       0.556377       1.201212      -0.728974       0.006939       0.013228       0.003257       0.015288       0.003656      -0.001186       0.002491      -0.001026      -0.021735      -0.008118       0.000716       0.007402              1.495151       1.214683       0.042648      -0.011731       1.982624      -0.157595       1.288146           0.000003
           17              H       5.058425       0.209898      14.633379       0.163974       0.930581 0.67640524E+01  0.63243810E+02                                 1.542992                            1.493634      -0.795330       2.513779                    0.999833       3.131247       8.366707       0.529642       1.236838      -0.719881      -0.007204      -0.006757      -0.005096       0.011114      -0.000419      -0.000913       0.003406       0.005076      -0.003961      -0.005028       0.001333       0.003696              1.550997       1.549875       0.101292       0.322331       1.367394       0.117917       1.735723           0.000021
           18              H       0.774030       8.386232      14.479656       0.178812       0.854430 0.59052775E+01  0.54164786E+02                                 1.541484                            1.459167      -0.908896       2.480142                    0.998777       3.211693       8.919354       0.493888       1.352076      -0.693715       0.003639      -0.007845       0.014947       0.017268       0.000518      -0.001638      -0.002112       0.003971       0.010124      -0.004258      -0.000380       0.004638              1.579368       1.544721      -0.391210       0.219700       1.682283      -0.312241       1.511099           0.000029
           19              H       0.098212       8.550922      13.074571       0.174127       0.897726 0.64720107E+01  0.59562907E+02                                 1.477313                            1.437102      -0.857773       2.490660                    0.999663       3.030742       7.909457       0.556164       1.196649      -0.729339      -0.008604      -0.005417      -0.010611       0.014696       0.003768       0.004282       0.004646       0.004551       0.009184      -0.006581      -0.002528       0.009108              1.480232       1.242433      -0.027331       0.057613       1.476588       0.346068       1.721675          -0.000008
           20              H       0.894608       9.744649      13.705646       0.170515       0.885628 0.62681365E+01  0.57055124E+02                                 1.445765                            1.398976      -0.870682       2.481368                    0.999699       2.991269       7.687752       0.574694       1.170882      -0.735527       0.004767       0.010230       0.000261       0.011289       0.000680      -0.001521       0.000678      -0.000843      -0.001565      -0.002192       0.000987       0.001205              1.451625       1.438570       0.272326      -0.099279       1.730129      -0.170324       1.186177           0.000041
           21              H       5.699236       2.397143      24.288281       0.296279       0.577726 0.33962142E+01  0.27571282E+02                                 1.258753                            1.162301      -1.046911       2.475277                    0.999987       2.722661       7.500714       0.505791       1.491672      -0.665989      -0.016821       0.019019      -0.010432       0.027450      -0.006613      -0.014499       0.003437       0.011084      -0.005963      -0.013056      -0.006571       0.019627              1.316012       1.183401      -0.272346       0.194611       1.379310      -0.347520       1.385324           0.000226
           22              H       5.031198       8.341024      21.812527       0.161970       0.908203 0.65973011E+01  0.60640023E+02                                 1.453116                            1.424470      -0.861281       2.482868                    0.999651       2.996235       7.661716       0.577752       1.153378      -0.740549       0.007604       0.010619       0.009013       0.015869       0.000184       0.001508      -0.000224      -0.001063       0.006149      -0.002142      -0.000463       0.002604              1.448339       1.286057       0.117266       0.212696       1.328240       0.164413       1.730722          -0.000209
           23              H       3.798194       7.705948      21.081667       0.157066       1.042630 0.77963060E+01  0.76099844E+02                                 1.711155                            1.639899      -1.054835       2.391526                    0.997311       3.391745       9.489907       0.485104       1.293530      -0.706531      -0.017222      -0.002293      -0.002110       0.017502       0.001904      -0.002821       0.000682       0.008583      -0.016424      -0.006332      -0.001617       0.007949              1.744338       2.177342       0.429725      -0.102291       1.664751      -0.084348       1.390920           0.000191
           24              H       5.252905       7.375493      20.598922       0.162273       0.853333 0.63155388E+01  0.58947085E+02                                 1.545418                            1.514707      -0.847332       2.500673                    0.998864       3.293088       9.245144       0.481699       1.362318      -0.691957       0.010406      -0.007511      -0.011777       0.017418      -0.002079      -0.001484       0.001370      -0.007893       0.005066      -0.005485       0.000858       0.004627              1.553739       1.559461      -0.301450      -0.166045       1.780939       0.168295       1.320817          -0.000020
           25              H       4.387469       1.428383       0.455776       0.175367       0.960740 0.69616075E+01  0.65021764E+02                                 1.529009                            1.478817      -0.906937       2.468719                    0.999549       3.020011       7.850483       0.556681       1.178014      -0.734749       0.001396      -0.007817       0.010807       0.013411      -0.000086      -0.004132      -0.002475       0.002810       0.008158      -0.004575      -0.001589       0.006164              1.533525       1.279287      -0.015229      -0.107174       1.499148      -0.306636       1.822141          -0.000104
           26              H       4.606259       2.794334      26.688522       0.173647       0.880160 0.62173912E+01  0.57443179E+02                                 1.539085                            1.470514      -0.852707       2.497489                    0.999375       3.191752       8.734545       0.508294       1.304251      -0.703930       0.005901       0.012682      -0.002008       0.014131       0.004653      -0.000258      -0.001399      -0.004857      -0.003549      -0.004733      -0.001352       0.006085              1.568128       1.263317      -0.107029      -0.038074       2.157214       0.166657       1.283854           0.000011
           27              H       3.746657       1.670573      26.014297       0.181686       0.908005 0.66102950E+01  0.61390814E+02                                 1.522530                            1.482010      -0.736415       2.558636                    0.999992       2.985096       7.923558       0.529311       1.245984      -0.719271      -0.008533      -0.002978      -0.013945       0.016618       0.001511       0.003199       0.002917       0.004560       0.014414      -0.005585      -0.001695       0.007281              1.524688       1.822268       0.014267       0.333439       1.299772       0.027707       1.452025           0.000016
           28              H       0.933504      10.526116      19.315198       0.168484       0.963881 0.72215778E+01  0.69052975E+02                                 1.618182                            1.575260      -1.009373       2.424362                    0.998324       3.245543       8.945295       0.497109       1.288558      -0.708239      -0.009858      -0.006153      -0.016143       0.019890       0.001424      -0.000770       0.002161      -0.007394       0.014533      -0.006506       0.000643       0.005863              1.625110       1.534927       0.062679       0.209731       1.498868       0.339964       1.841534           0.000135
           29              H       2.145114       0.440248      20.040664       0.154777       0.958435 0.68579275E+01  0.64581154E+02                                 1.588043                            1.512273      -1.042845       2.391588                    0.997905       3.299870       8.956305       0.520109       1.250543      -0.715252       0.011182       0.008548      -0.002528       0.014300      -0.000076      -0.003299      -0.003620       0.004443      -0.009226      -0.006447       0.001021       0.005426              1.625423       2.214813       0.174503      -0.120442       1.420977       0.029756       1.240478          -0.000439
           30              H       1.229114      10.197814      20.817371       0.155242       0.971180 0.75885987E+01  0.73066730E+02                                 1.599624                            1.594641      -0.754667       2.534327                    0.999822       3.188528       8.662533       0.506235       1.256596      -0.716608      -0.003125      -0.008444       0.010337       0.013709      -0.003466       0.000501      -0.002690      -0.004893       0.009795      -0.005950       0.000342       0.005608              1.583957       1.411684      -0.060902      -0.021668       1.768671      -0.288177       1.571516           0.000064
           31              H       0.334506       8.816792       7.095544       0.097509       1.075477 0.85066988E+01  0.83615201E+02                                 1.656726                            1.641565      -0.580519       2.591132                    0.999893       3.324140       8.892026       0.524560       1.187918      -0.732517      -0.002151      -0.022726       0.036081       0.042695       0.000576       0.002315      -0.006311       0.002775      -0.008825      -0.008344       0.002859       0.005484              1.656440       1.456579      -0.018955       0.000290       1.890119      -0.311234       1.622621           0.000197
           32              H       4.067549       0.816988       6.575042       0.089858       1.100142 0.85246040E+01  0.85008974E+02                                 1.763776                            1.703523      -0.872456       2.453555                    0.997197       3.642716      10.270774       0.481130       1.276595      -0.709517      -0.018622      -0.029878      -0.026040       0.043790       0.000582       0.006021       0.001145      -0.003441      -0.013750      -0.008588       0.003151       0.005437              1.800379       1.950113       0.401103       0.154990       1.964610       0.207159       1.486414          -0.000908
           33              H       8.877040       2.278739      10.747146       0.286165       0.605653 0.35474467E+01  0.29039211E+02                                 1.283410                            1.175271      -1.064817       2.455647                    0.999944       2.777909       7.620121       0.512443       1.460131      -0.671290       0.016583       0.017010      -0.013296       0.027224       0.004982       0.012018       0.002635       0.010818       0.002674      -0.009793      -0.006684       0.016478              1.348716       1.231717       0.294570      -0.227891       1.382597      -0.366451       1.431834           0.000287
           34              H       9.171677       0.437018       2.661840       0.169283       1.070512 0.77423165E+01  0.74635365E+02                                 1.661346                            1.570291      -1.264357       2.285189                    0.997922       3.295019       8.845912       0.532000       1.194320      -0.728555       0.010035      -0.002276       0.009918       0.014291       0.002978       0.008090       0.005462       0.007126      -0.026291      -0.013227       0.000038       0.013189              1.695913       1.538280      -0.051981       0.375594       1.419778      -0.211687       2.129681          -0.000318
           35              H       9.347681       0.490838       1.105729       0.168442       0.912375 0.65723419E+01  0.60888277E+02                                 1.513503                            1.465487      -0.743316       2.543483                    0.999949       3.052539       8.065640       0.539532       1.225392      -0.723013       0.006341      -0.006130      -0.008118       0.011987       0.000733      -0.000953       0.002718       0.005643       0.002907      -0.004790       0.001854       0.002936              1.520616       1.537341      -0.006388      -0.346527       1.295112       0.024780       1.729394          -0.000055
           36              H       8.434598       1.541405       1.828498       0.175707       0.891174 0.63574021E+01  0.57985397E+02                                 1.450793                            1.410722      -0.726001       2.558461                    0.999984       2.911424       7.453481       0.572048       1.173909      -0.736157      -0.010339       0.012229       0.003994       0.016504      -0.005214       0.000831       0.003665       0.000394      -0.017238      -0.007859      -0.000519       0.008378              1.454978       1.230630      -0.112813      -0.001823       1.902020      -0.069227       1.232284          -0.000085
           37              H       5.279160      10.426010      10.790297       0.172119       1.042102 0.74907831E+01  0.71798876E+02                                 1.649258                            1.557800      -1.267556       2.288305                    0.997913       3.284784       8.866485       0.526003       1.214863      -0.723615      -0.009217       0.001780      -0.011092       0.014531       0.003562       0.007117       0.004246       0.008508      -0.019133      -0.010189      -0.002124       0.012313              1.688089       1.480634      -0.032045       0.339806       1.410246      -0.170821       2.173388           0.000298
           38              H       5.855793       9.335617      11.755787       0.171361       0.899493 0.63759395E+01  0.58433801E+02                                 1.481581                            1.429144      -0.747225       2.544712                    0.999964       2.980614       7.751126       0.556348       1.201266      -0.728961       0.006939      -0.013231      -0.003239       0.015287      -0.003656       0.001186       0.002488      -0.001023      -0.021735      -0.008117       0.000716       0.007401              1.495187       1.214707      -0.042647       0.011733       1.982677      -0.157611       1.288176           0.000055
           39              H       5.058425      10.554102      12.335621       0.164023       0.930463 0.67630019E+01  0.63231923E+02                                 1.542907                            1.493556      -0.795358       2.513805                    0.999833       3.131024       8.366143       0.529632       1.236900      -0.719868      -0.007205       0.006749       0.005112       0.011117       0.000422       0.000910       0.003402       0.005078      -0.003963      -0.005024       0.001329       0.003695              1.550912       1.549783      -0.101284      -0.322303       1.367324       0.117907       1.735628           0.000031
           40              H       0.774030       2.377768      12.489344       0.178800       0.854508 0.59059210E+01  0.54171843E+02                                 1.541530                            1.459209      -0.908877       2.480124                    0.998777       3.211825       8.919643       0.493903       1.352006      -0.693729       0.003637       0.007845      -0.014934       0.017256      -0.000515       0.001642      -0.002115       0.003973       0.010120      -0.004260      -0.000380       0.004641              1.579416       1.544774       0.391234      -0.219705       1.682343      -0.312250       1.511132           0.000010
           41              H       0.098212       2.213078      13.894429       0.174219       0.897483 0.64697835E+01  0.59537282E+02                                 1.477051                            1.436859      -0.857597       2.490798                    0.999664       3.030226       7.907768       0.556208       1.196657      -0.729338      -0.008602       0.005413       0.010626       0.014704      -0.003769      -0.004282       0.004643       0.004558       0.009204      -0.006585      -0.002525       0.009109              1.479967       1.242236       0.027318      -0.057605       1.476319       0.345964       1.721345           0.000064
           42              H       0.894608       1.019351      13.263354       0.170570       0.885511 0.62670979E+01  0.57043389E+02                                 1.445647                            1.398868      -0.870612       2.481430                    0.999700       2.991028       7.687015       0.574711       1.170895      -0.735524       0.004767      -0.010231      -0.000243       0.011290      -0.000679       0.001528       0.000674      -0.000837      -0.001554      -0.002195       0.000981       0.001214              1.451507       1.438448      -0.272286       0.099269       1.729977      -0.170310       1.186095           0.000017
           43              H       5.699236       8.366857       2.680719       0.296262       0.577742 0.33963294E+01  0.27572374E+02                                 1.258764                            1.162311      -1.046865       2.475291                    0.999987       2.722689       7.500744       0.505796       1.491647      -0.665993      -0.016823      -0.019028       0.010429       0.027456       0.006617       0.014499       0.003432       0.011082      -0.005967      -0.013059      -0.006568       0.019627              1.316023       1.183411       0.272348      -0.194612       1.379323      -0.347523       1.385335          -0.000245
           44              H       5.031198       2.422976       5.156473       0.162050       0.907965 0.65950556E+01  0.60614011E+02                                 1.452843                            1.424212      -0.860922       2.483077                    0.999652       2.995749       7.660046       0.577816       1.153353      -0.740556       0.007601      -0.010615      -0.009024       0.015872      -0.000184      -0.001509      -0.000224      -0.001063       0.006166      -0.002144      -0.000465       0.002610              1.448066       1.285830      -0.117227      -0.212629       1.328000       0.164365       1.730367           0.000154
           45              H       3.798194       3.058052       5.887333       0.157115       1.042504 0.77951229E+01  0.76085270E+02                                 1.711004                            1.639765      -1.054716       2.391601                    0.997312       3.391471       9.488895       0.485129       1.293515      -0.706535      -0.017220       0.002295       0.002103       0.017499      -0.001904       0.002824       0.000681       0.008580      -0.016413      -0.006329      -0.001618       0.007947              1.744178       2.177116      -0.429654       0.102288       1.664600      -0.084341       1.390819          -0.000218
           46              H       5.252905       3.388507       6.370078       0.162304       0.853323 0.63154530E+01  0.58946072E+02                                 1.545399                            1.514691      -0.847340       2.500674                    0.998864       3.293045       9.245001       0.481705       1.362307      -0.691959       0.010403       0.007511       0.011772       0.017413       0.002079       0.001483       0.001368      -0.007895       0.005070      -0.005486       0.000861       0.004625              1.553718       1.559442       0.301441       0.166036       1.780915       0.168281       1.320798           0.000013
           47              H       4.387469       9.335617      26.513224       0.175462       0.960418 0.69586610E+01  0.64987600E+02                                 1.528701                            1.478533      -0.906644       2.468924                    0.999550       3.019403       7.848594       0.556716       1.178061      -0.734739       0.001392       0.007818      -0.010823       0.013424       0.000083       0.004135      -0.002476       0.002814       0.008179      -0.004576      -0.001595       0.006171              1.533213       1.279050       0.015222       0.107133       1.498850      -0.306540       1.821739           0.000032
           48              H       4.606259       7.969666       0.280478       0.173674       0.880115 0.62169732E+01  0.57438106E+02                                 1.539004                            1.470441      -0.852715       2.497491                    0.999376       3.191603       8.733923       0.508320       1.304210      -0.703939       0.005900      -0.012679       0.001996       0.014127      -0.004652       0.000258      -0.001400      -0.004852      -0.003553      -0.004730      -0.001353       0.006083              1.568042       1.263258       0.107016       0.038070       2.157073       0.166653       1.283795          -0.000048
           49              H       3.746657       9.093427       0.954703       0.181678       0.908053 0.66107155E+01  0.61395394E+02                                 1.522546                            1.482025      -0.736373       2.558635                    0.999992       2.985172       7.923676       0.529328       1.245931      -0.719283      -0.008532       0.002979       0.013929       0.016604      -0.001510      -0.003196       0.002916       0.004565       0.014406      -0.005586      -0.001690       0.007276              1.524703       1.822294      -0.014269      -0.333436       1.299787       0.027708       1.452027          -0.000079
           50              H       0.933504       0.237884       7.653802       0.168542       0.963761 0.72204116E+01  0.69038833E+02                                 1.618024                            1.575114      -1.009257       2.424433                    0.998326       3.245275       8.944277       0.497143       1.288526      -0.708246      -0.009856       0.006149       0.016146       0.019891      -0.001424       0.000771       0.002158      -0.007394       0.014548      -0.006509       0.000644       0.005865              1.624949       1.534779      -0.062669      -0.209696       1.498728       0.339909       1.841341          -0.000113
           51              H       2.145114      10.323752       6.928336       0.154814       0.958388 0.68574924E+01  0.64575839E+02                                 1.587965                            1.512204      -1.042837       2.391600                    0.997905       3.299744       8.955791       0.520133       1.250509      -0.715259       0.011179      -0.008548       0.002530       0.014298       0.000077       0.003299      -0.003622       0.004443      -0.009217      -0.006448       0.001022       0.005425              1.625339       2.214674      -0.174483       0.120434       1.420912       0.029753       1.240431           0.000446
           52              H       1.229114       0.566186       6.151629       0.155305       0.971080 0.75875560E+01  0.73053993E+02                                 1.599489                            1.594510      -0.754573       2.534385                    0.999823       3.188312       8.661714       0.506267       1.256562      -0.716615      -0.003125       0.008444      -0.010341       0.013711       0.003466      -0.000501      -0.002693      -0.004892       0.009806      -0.005951       0.000340       0.005611              1.583824       1.411575       0.060890       0.021666       1.768511      -0.288136       1.571385          -0.000098
           53              H       9.389494       3.434792       6.388956       0.097508       1.075492 0.85068510E+01  0.83617063E+02                                 1.656739                            1.641578      -0.580510       2.591132                    0.999893       3.324171       8.892126       0.524559       1.187915      -0.732518       0.002153      -0.022725      -0.036080       0.042694      -0.000577       0.002315       0.006311       0.002775      -0.008826      -0.008344       0.002860       0.005484              1.656453       1.456590       0.018956       0.000290       1.890135       0.311238       1.622634           0.000168
           54              H       5.656451       6.198988       6.909458       0.089854       1.100168 0.85248609E+01  0.85012208E+02                                 1.763804                            1.703549      -0.872471       2.453543                    0.997197       3.642782      10.271013       0.481126       1.276595      -0.709517       0.018619      -0.029878       0.026039       0.043789      -0.000582       0.006021      -0.001144      -0.003441      -0.013751      -0.008588       0.003152       0.005436              1.800409       1.950148      -0.401113       0.154993       1.964643      -0.207164       1.486435          -0.000898
           55              H       0.846960       7.660739       2.737354       0.286165       0.605646 0.35473986E+01  0.29038703E+02                                 1.283398                            1.175262      -1.064806       2.455654                    0.999944       2.777882       7.620018       0.512446       1.460128      -0.671291      -0.016583       0.017011       0.013295       0.027224      -0.004982       0.012018      -0.002635       0.010817       0.002673      -0.009793      -0.006684       0.016477              1.348703       1.231706      -0.294566      -0.227888       1.382584       0.366445       1.431820           0.000265
           56              H       0.552323       5.819018      10.822660       0.169299       1.070504 0.77422557E+01  0.74634686E+02                                 1.661339                            1.570286      -1.264382       2.285180                    0.997922       3.295014       8.845914       0.532000       1.194321      -0.728554      -0.010033      -0.002276      -0.009918       0.014291      -0.002979       0.008090      -0.005463       0.007126      -0.026294      -0.013228       0.000038       0.013189              1.695905       1.538274       0.051980       0.375590       1.419773       0.211684       2.129669          -0.000269
           57              H       0.376319       5.872838      12.378771       0.168451       0.912380 0.65723852E+01  0.60888781E+02                                 1.513505                            1.465489      -0.743306       2.543486                    0.999949       3.052553       8.065685       0.539534       1.225387      -0.723014      -0.006340      -0.006130       0.008117       0.011986      -0.000734      -0.000952      -0.002718       0.005643       0.002907      -0.004789       0.001854       0.002935              1.520617       1.537343       0.006387      -0.346526       1.295114      -0.024779       1.729394          -0.000000
           58              H       1.289402       6.923405      11.656002       0.175719       0.891160 0.63572783E+01  0.57984027E+02                                 1.450780                            1.410710      -0.725997       2.558467                    0.999984       2.911401       7.453424       0.572049       1.173913      -0.736156       0.010339       0.012229      -0.003994       0.016504       0.005214       0.000831      -0.003665       0.000394      -0.017238      -0.007859      -0.000519       0.008378              1.454965       1.230621       0.112811      -0.001823       1.901999       0.069226       1.232275          -0.000023
           59              H       4.444840       5.044010       2.694203       0.172128       1.042072 0.74905238E+01  0.71795810E+02                                 1.649232                            1.557776      -1.267538       2.288319                    0.997913       3.284732       8.866325       0.526005       1.214869      -0.723614       0.009216       0.001780       0.011093       0.014531      -0.003562       0.007116      -0.004246       0.008507      -0.019132      -0.010188      -0.002124       0.012313              1.688062       1.480611       0.032044       0.339796       1.410225       0.170817       2.173348           0.000251
           60              H       3.868207       3.953617       1.728713       0.171366       0.899483 0.63758572E+01  0.58432884E+02                                 1.481573                            1.429138      -0.747221       2.544716                    0.999964       2.980596       7.751080       0.556348       1.201271      -0.728960      -0.006939      -0.013232       0.003240       0.015288       0.003656       0.001187      -0.002488      -0.001023      -0.021735      -0.008117       0.000716       0.007401              1.495179       1.214702       0.042646       0.011732       1.982664       0.157609       1.288170          -0.000003
           61              H       4.665575       5.172102       1.148879       0.164027       0.930472 0.67630868E+01  0.63232893E+02                                 1.542913                            1.493561      -0.795355       2.513804                    0.999833       3.131043       8.366196       0.529634       1.236894      -0.719869       0.007204       0.006749      -0.005110       0.011116      -0.000422       0.000911      -0.003402       0.005078      -0.003963      -0.005025       0.001329       0.003696              1.550917       1.549789       0.101284      -0.322304       1.367329      -0.117907       1.735633          -0.000026
           62              H       8.949970       7.759768       0.995156       0.178803       0.854494 0.59058074E+01  0.54170582E+02                                 1.541520                            1.459200      -0.908876       2.480129                    0.998777       3.211800       8.919578       0.493902       1.352015      -0.693727      -0.003637       0.007846       0.014933       0.017256       0.000515       0.001642       0.002115       0.003973       0.010117      -0.004260      -0.000381       0.004640              1.579405       1.544763      -0.391229      -0.219702       1.682332       0.312246       1.511121          -0.000029
           63              H       9.625788       7.595078      26.559071       0.174227       0.897475 0.64697151E+01  0.59536572E+02                                 1.477050                            1.436857      -0.857599       2.490800                    0.999664       3.030216       7.907770       0.556204       1.196667      -0.729336       0.008602       0.005416      -0.010625       0.014704       0.003770      -0.004282      -0.004643       0.004558       0.009202      -0.006584      -0.002525       0.009109              1.479965       1.242235      -0.027319      -0.057604       1.476319      -0.345964       1.721342           0.000003
           64              H       8.829392       6.401351       0.221146       0.170573       0.885526 0.62672300E+01  0.57044893E+02                                 1.445660                            1.398880      -0.870616       2.481424                    0.999700       2.991061       7.687121       0.574709       1.170891      -0.735524      -0.004767      -0.010230       0.000244       0.011288       0.000679       0.001527      -0.000675      -0.000837      -0.001556      -0.002195       0.000981       0.001213              1.451520       1.438461       0.272289       0.099271       1.729994       0.170311       1.186105          -0.000048
           65              H       4.024764       2.984857      10.803781       0.296265       0.577740 0.33963131E+01  0.27572211E+02                                 1.258760                            1.162308      -1.046862       2.475293                    0.999987       2.722682       7.500724       0.505797       1.491648      -0.665993       0.016823      -0.019028      -0.010430       0.027456      -0.006617       0.014499      -0.003432       0.011081      -0.005966      -0.013059      -0.006568       0.019627              1.316019       1.183408      -0.272347      -0.194611       1.379318       0.347521       1.385330          -0.000222
           66              H       4.692802       7.804976       8.328027       0.162059       0.907975 0.65951629E+01  0.60615303E+02                                 1.452857                            1.424226      -0.860939       2.483067                    0.999652       2.995777       7.660161       0.577811       1.153356      -0.740555      -0.007602      -0.010616       0.009023       0.015872       0.000184      -0.001509       0.000224      -0.001062       0.006165      -0.002144      -0.000466       0.002609              1.448080       1.285842       0.117229      -0.212632       1.328013      -0.164366       1.730384           0.000201
           67              H       5.925806       8.440052       7.597167       0.157110       1.042530 0.77953713E+01  0.76088278E+02                                 1.711029                            1.639787      -1.054732       2.391587                    0.997312       3.391526       9.489076       0.485127       1.293509      -0.706536       0.017219       0.002295      -0.002103       0.017498       0.001904       0.002824      -0.000681       0.008580      -0.016413      -0.006329      -0.001618       0.007947              1.744204       2.177149       0.429664       0.102290       1.664626       0.084343       1.390837          -0.000195
           68              H       4.471095       8.770507       7.114422       0.162302       0.853322 0.63154419E+01  0.58945941E+02                                 1.545398                            1.514690      -0.847342       2.500674                    0.998864       3.293043       9.244992       0.481705       1.362308      -0.691959      -0.010404       0.007510      -0.011773       0.017414      -0.002079       0.001483      -0.001368      -0.007894       0.005071      -0.005486       0.000861       0.004625              1.553717       1.559441      -0.301440       0.166036       1.780913      -0.168280       1.320797           0.000018
           69              H       5.336531       3.953617      13.940276       0.175474       0.960419 0.69586745E+01  0.64987721E+02                                 1.528695                            1.478528      -0.906641       2.468923                    0.999550       3.019409       7.848595       0.556721       1.178050      -0.734741      -0.001392       0.007817       0.010822       0.013422      -0.000083       0.004135       0.002475       0.002815       0.008179      -0.004577      -0.001595       0.006171              1.533207       1.279047      -0.015223       0.107132       1.498844       0.306536       1.821729           0.000103
           70              H       5.117741       2.587666      13.204022       0.173681       0.880095 0.62168034E+01  0.57436236E+02                                 1.538991                            1.470430      -0.852732       2.497491                    0.999376       3.191570       8.733855       0.508317       1.304226      -0.703936      -0.005900      -0.012681      -0.001996       0.014128       0.004652       0.000258       0.001400      -0.004852      -0.003554      -0.004730      -0.001354       0.006084              1.568029       1.263250      -0.107016       0.038069       2.157050      -0.166651       1.283787          -0.000006
           71              H       5.977343       3.711427      12.529797       0.181690       0.908055 0.66107411E+01  0.61395727E+02                                 1.522548                            1.482028      -0.736375       2.558634                    0.999992       2.985184       7.923729       0.529327       1.245930      -0.719282       0.008531       0.002978      -0.013929       0.016603       0.001510      -0.003195      -0.002916       0.004564       0.014406      -0.005586      -0.001690       0.007276              1.524705       1.822297       0.014268      -0.333435       1.299790      -0.027707       1.452029          -0.000008
           72              H       8.790496       5.619884       5.830698       0.168551       0.963762 0.72204321E+01  0.69039120E+02                                 1.618026                            1.575117      -1.009269       2.424427                    0.998325       3.245289       8.944339       0.497142       1.288527      -0.708245       0.009857       0.006149      -0.016146       0.019891       0.001424       0.000772      -0.002158      -0.007394       0.014547      -0.006509       0.000644       0.005864              1.624952       1.534783       0.062669      -0.209696       1.498731      -0.339908       1.841342          -0.000139
           73              H       7.578886       4.941752       6.556164       0.154818       0.958401 0.68576167E+01  0.64577341E+02                                 1.587981                            1.512219      -1.042853       2.391591                    0.997905       3.299781       8.955932       0.520130       1.250510      -0.715258      -0.011178      -0.008549      -0.002531       0.014298      -0.000077       0.003300       0.003622       0.004443      -0.009215      -0.006448       0.001022       0.005426              1.625356       2.214699       0.174483       0.120436       1.420925      -0.029754       1.240443           0.000438
           74              H       8.494886       5.948186       7.332871       0.155315       0.971090 0.75876733E+01  0.73055463E+02                                 1.599502                            1.594523      -0.754585       2.534378                    0.999823       3.188343       8.661841       0.506265       1.256564      -0.716614       0.003126       0.008443       0.010340       0.013710      -0.003466      -0.000501       0.002693      -0.004892       0.009805      -0.005951       0.000340       0.005611              1.583836       1.411587      -0.060891       0.021667       1.768526       0.288137       1.571396          -0.000069
           75              H       9.389494       7.329208      20.580044       0.097473       1.075494 0.85068874E+01  0.83617699E+02                                 1.656767                            1.641605      -0.580526       2.591131                    0.999893       3.324174       8.892214       0.524542       1.187949      -0.732511       0.002152       0.022729       0.036077       0.042695       0.000575      -0.002315       0.006310       0.002775      -0.008839      -0.008345       0.002861       0.005483              1.656482       1.456611      -0.018955      -0.000290       1.890176       0.311249       1.622658          -0.000205
           76              H       5.656451       4.565012      20.059542       0.089839       1.100155 0.85247478E+01  0.85010922E+02                                 1.763806                            1.703551      -0.872492       2.453538                    0.997196       3.642768      10.271013       0.481119       1.276616      -0.709513       0.018621       0.029880      -0.026040       0.043791       0.000582      -0.006020      -0.001146      -0.003442      -0.013758      -0.008589       0.003152       0.005437              1.800411       1.950152       0.401119      -0.154993       1.964649      -0.207163       1.486433           0.000907
           77              H       0.846960       3.103261      24.231647       0.286189       0.605633 0.35473069E+01  0.29037897E+02                                 1.283401                            1.175262      -1.064907       2.455615                    0.999944       2.777881       7.620121       0.512434       1.460165      -0.671284      -0.016579      -0.017003      -0.013297       0.027217       0.004976      -0.012018      -0.002640       0.010820       0.002677      -0.009787      -0.006691       0.016478              1.348708       1.231708       0.294570       0.227893       1.382589       0.366451       1.431827          -0.000281
           78              H       0.552323       4.944982      16.146340       0.169350       1.070332 0.77407503E+01  0.74617108E+02                                 1.661224                            1.570184      -1.264458       2.285198                    0.997921       3.294708       8.845128       0.531987       1.194399      -0.728536      -0.010037       0.002274       0.009930       0.014302       0.002978      -0.008093      -0.005469       0.007127      -0.026299      -0.013234       0.000040       0.013194              1.695785       1.538167      -0.051973      -0.375547       1.419680       0.211657       2.129508           0.000322
           79              H       0.376319       4.891162      14.590229       0.168404       0.912495 0.65733991E+01  0.60900022E+02                                 1.513573                            1.465553      -0.743269       2.543460                    0.999949       3.052768       8.066159       0.539554       1.225305      -0.723032      -0.006339       0.006138      -0.008102       0.011979       0.000731       0.000949      -0.002723       0.005641       0.002902      -0.004792       0.001859       0.002933              1.520685       1.537418      -0.006385       0.346549       1.295166      -0.024779       1.729472           0.000059
           80              H       1.289402       3.840595      15.312998       0.175722       0.891108 0.63567770E+01  0.57977995E+02                                 1.450688                            1.410625      -0.725846       2.558527                    0.999984       2.911311       7.452967       0.572088       1.173863      -0.736168       0.010339      -0.012227       0.004012       0.016508      -0.005213      -0.000830      -0.003671       0.000391      -0.017239      -0.007863      -0.000516       0.008378              1.454870       1.230551      -0.112803       0.001825       1.901855       0.069210       1.232203           0.000087
           81              H       4.444840       5.719990      24.274797       0.172186       1.041883 0.74888827E+01  0.71776881E+02                                 1.649114                            1.557672      -1.267570       2.288365                    0.997911       3.284405       8.865541       0.525983       1.214973      -0.723591       0.009219      -0.001778      -0.011107       0.014544       0.003562      -0.007119      -0.004251       0.008507      -0.019133      -0.010192      -0.002123       0.012315              1.687938       1.480507      -0.032040      -0.339756       1.410132       0.170793       2.173175          -0.000300
           82              H       3.868207       6.810383      25.240287       0.171367       0.899462 0.63756416E+01  0.58430150E+02                                 1.481519                            1.429088      -0.747032       2.544791                    0.999964       2.980551       7.750798       0.556375       1.201228      -0.728970      -0.006939       0.013230      -0.003257       0.015290      -0.003655      -0.001186      -0.002492      -0.001026      -0.021735      -0.008119       0.000717       0.007402              1.495122       1.214663      -0.042646      -0.011730       1.982578       0.157589       1.288125          -0.000062
           83              H       4.665575       5.591898      25.820121       0.163991       0.930568 0.67639452E+01  0.63242596E+02                                 1.542979                            1.493623      -0.795322       2.513785                    0.999833       3.131227       8.366656       0.529643       1.236839      -0.719880       0.007203      -0.006756       0.005096       0.011113       0.000420      -0.000913      -0.003406       0.005076      -0.003962      -0.005028       0.001332       0.003696              1.550984       1.549862      -0.101289       0.322325       1.367384      -0.117914       1.735706          -0.000032
           84              H       8.949970       3.004232      25.973844       0.178822       0.854426 0.59052473E+01  0.54164518E+02                                 1.541486                            1.459169      -0.908935       2.480128                    0.998777       3.211695       8.919402       0.493884       1.352087      -0.693713      -0.003638      -0.007847      -0.014945       0.017268      -0.000519      -0.001638       0.002112       0.003971       0.010122      -0.004258      -0.000380       0.004638              1.579370       1.544723       0.391211       0.219699       1.682287       0.312241       1.511099          -0.000002
           85              H       9.625788       3.168922       0.409929       0.174141       0.897692 0.64717035E+01  0.59559419E+02                                 1.477281                            1.437072      -0.857741       2.490683                    0.999663       3.030675       7.909258       0.556166       1.196657      -0.729338       0.008604      -0.005419       0.010611       0.014696      -0.003768       0.004282      -0.004646       0.004551       0.009182      -0.006581      -0.002527       0.009108              1.480199       1.242410       0.027329       0.057612       1.476555      -0.346055       1.721633          -0.000061
           86              H       8.829392       4.362649      26.747854       0.170529       0.885629 0.62681488E+01  0.57055279E+02                                 1.445763                            1.398975      -0.870670       2.481372                    0.999699       2.991275       7.687777       0.574695       1.170879      -0.735527      -0.004766       0.010229      -0.000260       0.011288      -0.000680      -0.001521      -0.000678      -0.000842      -0.001565      -0.002193       0.000987       0.001206              1.451624       1.438569      -0.272324      -0.099279       1.730127       0.170324       1.186177          -0.000019
           87              H       4.024764       7.779143      16.165219       0.296281       0.577720 0.33961656E+01  0.27570792E+02                                 1.258745                            1.162294      -1.046920       2.475276                    0.999987       2.722640       7.500646       0.505792       1.491674      -0.665988       0.016820       0.019021       0.010430       0.027449       0.006612      -0.014499      -0.003438       0.011083      -0.005965      -0.013056      -0.006571       0.019627              1.316004       1.183393       0.272344       0.194610       1.379302       0.347518       1.385315           0.000243
           88              H       4.692802       2.959024      18.640973       0.161990       0.908170 0.65969772E+01  0.60636148E+02                                 1.453062                            1.424419      -0.861191       2.482911                    0.999651       2.996164       7.661414       0.577774       1.153352      -0.740555      -0.007603       0.010614      -0.009013       0.015865      -0.000184       0.001509       0.000226      -0.001064       0.006149      -0.002143      -0.000462       0.002605              1.448285       1.286012      -0.117259       0.212684       1.328192      -0.164404       1.730651          -0.000157
           89              H       5.925806       2.323948      19.371833       0.157078       1.042595 0.77959804E+01  0.76095915E+02                                 1.711123                            1.639870      -1.054844       2.391532                    0.997311       3.391668       9.489663       0.485105       1.293538      -0.706530       0.017222      -0.002298       0.002109       0.017502      -0.001904      -0.002821      -0.000681       0.008582      -0.016422      -0.006330      -0.001618       0.007949              1.744303       2.177294      -0.429712      -0.102290       1.664719       0.084346       1.390897           0.000216
           90              H       4.471095       1.993493      19.854578       0.162285       0.853290 0.63151356E+01  0.58942479E+02                                 1.545380                            1.514672      -0.847350       2.500680                    0.998864       3.292986       9.244842       0.481698       1.362340      -0.691953      -0.010406      -0.007516       0.011776       0.017420       0.002080      -0.001484      -0.001369      -0.007894       0.005068      -0.005486       0.000860       0.004626              1.553700       1.559424       0.301440      -0.166039       1.780891      -0.168288       1.320786          -0.000012
           91              H       5.336531       6.810383      13.028724       0.175377       0.960734 0.69615483E+01  0.65021046E+02                                 1.528996                            1.478806      -0.906917       2.468727                    0.999549       3.020003       7.850442       0.556686       1.178007      -0.734750      -0.001396      -0.007815      -0.010807       0.013409       0.000086      -0.004132       0.002475       0.002811       0.008159      -0.004576      -0.001589       0.006165              1.533512       1.279277       0.015229      -0.107171       1.499135       0.306632       1.822124          -0.000036
           92              H       5.117741       8.176334      13.764978       0.173654       0.880126 0.62170923E+01  0.57439817E+02                                 1.539058                            1.470489      -0.852704       2.497500                    0.999375       3.191682       8.734352       0.508291       1.304271      -0.703927      -0.005900       0.012685       0.002009       0.014133      -0.004653      -0.000258       0.001400      -0.004857      -0.003551      -0.004733      -0.001353       0.006085              1.568099       1.263297       0.107025      -0.038072       2.157168      -0.166651       1.283834           0.000043
           93              H       5.977343       7.052573      14.439203       0.181694       0.908010 0.66103411E+01  0.61391373E+02                                 1.522536                            1.482015      -0.736428       2.558631                    0.999992       2.985103       7.923595       0.529310       1.245985      -0.719271       0.008533      -0.002975       0.013945       0.016617      -0.001511       0.003199      -0.002917       0.004560       0.014414      -0.005585      -0.001695       0.007280              1.524694       1.822275      -0.014266       0.333440       1.299776      -0.027707       1.452030           0.000073
           94              H       8.790496       5.144116      21.138302       0.168512       0.963849 0.72212748E+01  0.69049350E+02                                 1.618141                            1.575223      -1.009332       2.424386                    0.998325       3.245479       8.945070       0.497117       1.288551      -0.708240       0.009857      -0.006153       0.016142       0.019889      -0.001425      -0.000770      -0.002160      -0.007396       0.014532      -0.006507       0.000645       0.005862              1.625068       1.534891      -0.062676       0.209721       1.498833      -0.339949       1.841482           0.000112
           95              H       7.578886       5.822248      20.412836       0.154793       0.958413 0.68577315E+01  0.64578878E+02                                 1.588020                            1.512252      -1.042858       2.391589                    0.997905       3.299826       8.956170       0.520112       1.250545      -0.715251      -0.011181       0.008550       0.002529       0.014301       0.000076      -0.003298       0.003621       0.004442      -0.009228      -0.006447       0.001022       0.005425              1.625398       2.214770      -0.174498      -0.120439       1.420959      -0.029755       1.240464          -0.000449
           96              H       8.494886       4.815814      19.636129       0.155270       0.971149 0.75882846E+01  0.73062920E+02                                 1.599583                            1.594602      -0.754634       2.534348                    0.999822       3.188465       8.662304       0.506245       1.256586      -0.716610       0.003125      -0.008446      -0.010336       0.013709       0.003466       0.000501       0.002691      -0.004894       0.009795      -0.005950       0.000341       0.005609              1.583916       1.411652       0.060898      -0.021668       1.768623       0.288163       1.571475           0.000098
           97              C       7.977570       0.129168      19.948969       0.366497      28.917602 0.30989429E+03  0.67558440E+04                                 8.515087                            6.142029      -0.100841       2.001650                    0.999457      24.712738      70.487551       0.615458       0.456501      -1.030565       0.082496       0.008148      -0.067072       0.106633      -0.044483       0.000733      -0.039190      -0.081664      -0.191137      -0.076254      -0.024050       0.100303             10.305913      11.881990       3.791414       1.889272       7.825459       3.818596      11.210290          -0.001306
           98              C       6.665802      10.478754      20.559547       0.343474      30.288487 0.32783255E+03  0.72394922E+04                                 8.767777                            6.299436      -0.104477       1.993169                    0.999508      25.117088      71.822169       0.611037       0.453923      -1.033260      -0.073194      -0.018184       0.075066       0.106409      -0.047150       0.001691      -0.038099      -0.074868      -0.171306      -0.070617      -0.026208       0.096825             10.708240      11.970922       4.457190       1.825496       9.044535       4.118274      11.109263           0.000174
           99              C       7.860882      10.381878      14.114496      -0.162379      49.938105 0.49701702E+03  0.11995483E+05                                11.549077                            7.340633       0.196162       2.043349                    0.999397      29.268284      83.264108       0.624213       0.406562      -1.078358      -0.012943       0.067771      -0.097649       0.119565      -0.011705      -0.002795      -0.036553       0.037900       0.085703      -0.052628       0.006952       0.045676             15.539814       9.638624      -1.911916      -1.182623      12.692027      -9.828260      24.288792           0.000721
          100              C       8.808972       9.477702      14.544382       0.233913      29.490152 0.33754658E+03  0.74066039E+04                                 8.352905                            6.158212       0.420321       2.162330                    0.998368      24.223843      66.029918       0.662543       0.421315      -1.067197       0.067439      -0.034876       0.006057       0.076164      -0.020985      -0.039173      -0.006549       0.038598       0.067958      -0.048530      -0.007495       0.056025              9.767834      11.172377      -3.746468      -2.553934       7.728455      -1.621043      10.402669          -0.000267
          101              C       4.048101       8.806028      18.643670       0.593559      23.104889 0.25701267E+03  0.53554088E+04                                 7.505700                            5.730410       0.004647       2.068714                    0.999447      22.137857      62.052132       0.613507       0.479124      -1.016569      -0.014893      -0.034365      -0.071194       0.080445      -0.054560       0.007519      -0.038452      -0.132619      -0.138669      -0.065896      -0.052225       0.118122              8.748776      11.917427       3.125315       0.601917       5.763041       1.335410       8.565862           0.002266
          102              C       0.354926       1.258312      20.571953       0.072166      25.893356 0.36212325E+03  0.81140088E+04                                 7.666640                            6.326946      -0.109045       2.003439                    0.998693      25.488997      70.986547       0.659423       0.414537      -1.067929      -0.037604      -0.106513      -0.043706       0.121116       0.001883      -0.019359      -0.004173       0.066090      -0.137028      -0.049601      -0.009944       0.059545              8.743861      10.493596       0.816013       0.377662       8.577232       1.952046       7.160756          -0.001137
          103              C       0.815844       1.864325      21.890737       0.597718      23.092835 0.25175009E+03  0.52181273E+04                                 7.488583                            5.661071      -0.020990       2.060880                    0.999534      22.013917      61.520368       0.619016       0.477374      -1.017609       0.014229       0.026590       0.068805       0.075125      -0.052087       0.004154      -0.038374      -0.140793      -0.133750      -0.069192      -0.049420       0.118612              8.759486      11.692288       2.997349       0.022971       6.450309       2.203604       8.135860          -0.001800
          104              C       6.978915      10.457226      15.197031       0.214866      31.199484 0.36645560E+03  0.82587845E+04                                 8.814300                            6.528716       0.071955       2.038288                    0.999111      25.559462      72.049764       0.623083       0.436180      -1.051459      -0.056174       0.029187       0.025695       0.068320      -0.033181       0.011569       0.001431       0.023506      -0.097317      -0.036747      -0.015560       0.052306             10.364172      10.976247      -3.395427      -1.960132       8.073973      -2.527985      12.042296           0.000131
          105              C       4.637376       9.248429      20.008301       0.076865      25.940902 0.36333907E+03  0.81718618E+04                                 7.727985                            6.384809      -0.158137       1.991112                    0.998388      25.686560      72.356790       0.647265       0.420741      -1.060874       0.104757      -0.031508       0.071651       0.130770       0.016688      -0.022092      -0.019897       0.014595      -0.090305      -0.042090      -0.002758       0.044848              8.777524       9.915662       2.335698       0.770946       8.955297       0.146393       7.461614           0.001240
          106              C       8.733124      10.135382      25.137805      -0.532594      27.756910 0.44243970E+03  0.10454233E+05                                 7.776780                            6.842280       0.039108       1.966653                    0.998127      32.495596      93.854505       0.653265       0.396807      -1.076413      -0.043616       0.034772      -0.003400       0.055884      -0.012062      -0.014366       0.026100       0.039777      -0.105511      -0.050130       0.003349       0.046781              8.071776       8.398942      -1.947094      -0.340985       8.136498      -0.567329       7.679887           0.000112
          107              C       5.670064       0.491915      15.315695      -0.534339      28.457785 0.45920088E+03  0.10939351E+05                                 7.902610                            6.962306       0.103644       1.984341                    0.998126      32.683940      94.439051       0.649505       0.395854      -1.078267       0.046291      -0.033444       0.003271       0.057202      -0.020654      -0.014932       0.016566       0.039938      -0.128313      -0.049022      -0.005361       0.054384              8.231765       8.645121      -1.753124      -0.310780       8.116739      -0.571456       7.933433           0.000164
          108              C       0.320892       8.998704      13.894429      -0.526929      27.644800 0.42759269E+03  0.99676109E+04                                 7.647694                            6.620712       0.374627       2.085103                    0.998491      31.327718      88.415454       0.683494       0.384424      -1.090417      -0.048307       0.024548       0.033753       0.063839      -0.009766      -0.009438      -0.001420       0.026082       0.034162      -0.022576       0.002830       0.019746              8.101899       9.340441      -2.276933      -1.372259       7.949823       0.365295       7.015434           0.000273
          109              C       6.654133       0.378893      26.334150      -0.160368      48.580466 0.49346844E+03  0.11886156E+05                                11.323559                            7.301802       0.194891       2.041600                    0.999594      29.207779      82.955358       0.627613       0.405165      -1.079501       0.013046      -0.062883       0.092475       0.112588      -0.011209       0.000227      -0.031721       0.007177       0.084343      -0.037528      -0.007339       0.044867             15.012714       9.693541      -2.181663      -1.320091      12.540660      -9.053229      22.803941          -0.000564
          110              C       4.684051       8.056854      20.965701      -0.484573      25.516004 0.43818547E+03  0.10328410E+05                                 7.373326                            6.796964       0.238769       2.039810                    0.997675      31.770265      91.638055       0.657245       0.395370      -1.077424       0.007343       0.078886      -0.059249       0.098931       0.003332      -0.007432      -0.025146      -0.030346      -0.040124      -0.027828      -0.008047       0.035875              7.646951       6.995244       1.305101      -0.278835       9.132252      -1.264312       6.813358           0.000479
          111              C       7.568189       0.272329      25.299619       0.229047      31.258184 0.37177634E+03  0.84073011E+04                                 8.821108                            6.575210       0.047490       2.029762                    0.999304      25.547680      72.093263       0.621101       0.436083      -1.051724       0.054795      -0.041228      -0.032008       0.075676      -0.029694       0.014376      -0.003116       0.012436      -0.058574      -0.028001      -0.014889       0.042890             10.277441      10.588832      -3.625277      -2.292065       8.581328      -2.150961      11.662162          -0.000484
          112              C       5.715767       1.308902      25.930694       0.238847      29.955916 0.34281737E+03  0.75504716E+04                                 8.437183                            6.205476       0.399297       2.152355                    0.998260      24.338192      66.437709       0.660201       0.421229      -1.067390      -0.063267       0.043013      -0.003752       0.076595      -0.022830      -0.038984      -0.008913       0.037277       0.080571      -0.052364      -0.004677       0.057041              9.867548      11.205885      -4.141013      -2.445751       8.361581      -1.589728      10.035177           0.000372
          113              C       4.509991       1.847102      26.569859      -0.530959      27.363220 0.42140950E+03  0.97980795E+04                                 7.586500                            6.561595       0.343381       2.076157                    0.998134      31.366609      88.715337       0.687581       0.383130      -1.090188       0.050653      -0.017781      -0.034190       0.063646      -0.008149      -0.010787      -0.011138       0.018621       0.050564      -0.025701       0.002306       0.023394              8.040404       9.186186      -2.356443      -1.324900       7.975190       0.467091       6.959837          -0.000289
          114              C       1.246617       0.120557      20.148540      -0.489748      26.946356 0.44820889E+03  0.10649653E+05                                 7.724118                            6.915968       0.038634       1.968426                    0.998383      32.391600      94.530409       0.644161       0.400181      -1.071641      -0.059479       0.058433       0.019856       0.085712      -0.025545      -0.012566      -0.002720      -0.013560      -0.058253      -0.030023      -0.006680       0.036704              8.214653       9.870323      -1.786786      -0.964267       8.404176       1.608897       6.369461          -0.001032
          115              C       7.977570      10.634832       7.020031       0.366504      28.917882 0.30989917E+03  0.67559542E+04                                 8.515054                            6.142027      -0.100735       2.001680                    0.999458      24.712672      70.486617       0.615468       0.456493      -1.030572       0.082495      -0.008157       0.067060       0.106626       0.044485      -0.000738      -0.039209      -0.081671      -0.191121      -0.076258      -0.024054       0.100312             10.305840      11.881908      -3.791375      -1.889246       7.825380       3.818528      11.210232           0.001310
          116              C       6.665802       0.285246       6.409453       0.343463      30.289080 0.32784128E+03  0.72397114E+04                                 8.767801                            6.299468      -0.104394       1.993190                    0.999509      25.117222      71.821981       0.611045       0.453916      -1.033267      -0.073190       0.018184      -0.075068       0.106408       0.047153      -0.001696      -0.038110      -0.074862      -0.171294      -0.070619      -0.026210       0.096829             10.708237      11.970906      -4.457157      -1.825477       9.044499       4.118250      11.109304          -0.000189
          117              C       7.860882       0.382122      12.854504      -0.162273      49.933263 0.49696012E+03  0.11993758E+05                                11.548391                            7.340230       0.196087       2.043354                    0.999397      29.266375      83.257253       0.624228       0.406564      -1.078357      -0.012951      -0.067764       0.097662       0.119573       0.011682       0.002791      -0.036508       0.037908       0.085596      -0.052580       0.006966       0.045614             15.538858       9.638060       1.911779       1.182557      12.691278      -9.827623      24.287235          -0.000655
          118              C       8.808972       1.286298      12.424618       0.233947      29.489720 0.33754105E+03  0.74064590E+04                                 8.352875                            6.158200       0.420186       2.162293                    0.998368      24.223561      66.029243       0.662537       0.421320      -1.067193       0.067437       0.034888      -0.006043       0.076167       0.020967       0.039181      -0.006556       0.038573       0.068001      -0.048523      -0.007506       0.056029              9.767792      11.172317       3.746444       2.553845       7.728465      -1.621111      10.402594           0.000337
          119              C       4.048101       1.957972       8.325330       0.593547      23.105333 0.25701912E+03  0.53555608E+04                                 7.505711                            5.730426       0.004806       2.068763                    0.999447      22.137964      62.051926       0.613517       0.479115      -1.016577      -0.014902       0.034368       0.071198       0.080451       0.054556      -0.007535      -0.038446      -0.132624      -0.138593      -0.065885      -0.052225       0.118110              8.748772      11.917349      -3.125294      -0.601925       5.763040       1.335429       8.565926          -0.002238
          120              C       0.354926       9.505688       6.397047       0.072169      25.893835 0.36213190E+03  0.81142330E+04                                 7.666688                            6.326998      -0.109026       2.003437                    0.998694      25.489132      70.986543       0.659425       0.414534      -1.067934      -0.037600       0.106520       0.043711       0.121124      -0.001886       0.019360      -0.004181       0.066092      -0.137023      -0.049601      -0.009946       0.059546              8.743892      10.493659      -0.816038      -0.377672       8.577218       1.952069       7.160799           0.001149
          121              C       0.815844       8.899675       5.078263       0.597716      23.092816 0.25175114E+03  0.52181303E+04                                 7.488475                            5.661018      -0.020797       2.060948                    0.999534      22.013616      61.518480       0.619033       0.477363      -1.017620       0.014238      -0.026588      -0.068816       0.075135       0.052085      -0.004167      -0.038371      -0.140807      -0.133673      -0.069190      -0.049416       0.118605              8.759320      11.691969      -2.997235      -0.022945       6.450191       2.203578       8.135800           0.001781
          122              C       6.978915       0.306774      11.771969       0.214876      31.199494 0.36645543E+03  0.82587864E+04                                 8.814330                            6.528732       0.071897       2.038269                    0.999111      25.559482      72.050037       0.623079       0.436182      -1.051457      -0.056185      -0.029177      -0.025683       0.068320       0.033188      -0.011590       0.001412       0.023478      -0.097320      -0.036751      -0.015564       0.052315             10.364212      10.976299       3.395466       1.960147       8.074040      -2.527998      12.042297          -0.000069
          123              C       4.637376       1.515571       6.960699       0.076863      25.941616 0.36335095E+03  0.81721918E+04                                 7.728100                            6.384898      -0.158204       1.991079                    0.998388      25.687018      72.358246       0.647263       0.420739      -1.060875       0.104757       0.031510      -0.071653       0.130771      -0.016689       0.022094      -0.019903       0.014593      -0.090312      -0.042096      -0.002757       0.044853              8.777643       9.915798      -2.335752      -0.770975       8.955421       0.146431       7.461712          -0.001239
          124              C       8.733124       0.628618       1.831195      -0.532604      27.756722 0.44243429E+03  0.10454073E+05                                 7.776741                            6.842232       0.039069       1.966646                    0.998127      32.495425      93.853872       0.653268       0.396806      -1.076414      -0.043611      -0.034761       0.003354       0.055870       0.012074       0.014388       0.026053       0.039774      -0.105459      -0.050082       0.003300       0.046782              8.071742       8.398852       1.947066       0.341035       8.136530      -0.567360       7.679844          -0.000284
          125              C       5.670064      10.272085      11.653305      -0.534346      28.457989 0.45920316E+03  0.10939431E+05                                 7.902678                            6.962347       0.103561       1.984315                    0.998126      32.684117      94.440028       0.649499       0.395856      -1.078264       0.046292       0.033433      -0.003222       0.057193       0.020671       0.014949       0.016525       0.039953      -0.128238      -0.048982      -0.005408       0.054390              8.231847       8.645174       1.753158       0.310850       8.116844      -0.571522       7.933524          -0.000012
          126              C       0.320892       1.765296      13.074571      -0.526930      27.644613 0.42759001E+03  0.99675076E+04                                 7.647654                            6.620700       0.374623       2.085112                    0.998491      31.327136      88.412891       0.683495       0.384425      -1.090419      -0.048309      -0.024552      -0.033712       0.063821       0.009792       0.009472      -0.001454       0.026114       0.034184      -0.022619       0.002833       0.019787              8.101856       9.340462       2.277016       1.372244       7.949800       0.365183       7.015305          -0.000123
          127              C       6.654133      10.385107       0.634850      -0.160268      48.575805 0.49341210E+03  0.11884455E+05                                11.322918                            7.301420       0.194786       2.041597                    0.999593      29.205822      82.948485       0.627625       0.405169      -1.079499       0.013053       0.062870      -0.092494       0.112598       0.011181      -0.000233      -0.031675       0.007190       0.084219      -0.037471      -0.007328       0.044799             15.011841       9.692971       2.181493       1.320008      12.539970      -9.052705      22.802582           0.000526
          128              C       4.684051       2.707146       6.003299      -0.484577      25.515926 0.43818650E+03  0.10328406E+05                                 7.373291                            6.796978       0.238865       2.039848                    0.997674      31.769700      91.635300       0.657246       0.395370      -1.077427       0.007337      -0.078878       0.059234       0.098915      -0.003328       0.007440      -0.025167      -0.030365      -0.040053      -0.027831      -0.008063       0.035894              7.646898       6.995137      -1.305019       0.278908       9.132262      -1.264405       6.813296          -0.000563
          129              C       7.568189      10.491671       1.669381       0.229076      31.257674 0.37176937E+03  0.84071102E+04                                 8.821053                            6.575176       0.047447       2.029751                    0.999304      25.547408      72.092524       0.621099       0.436086      -1.051721       0.054812       0.041209       0.031993       0.075671       0.029694      -0.014398      -0.003130       0.012400      -0.058578      -0.028011      -0.014886       0.042897             10.277373      10.588735       3.625262       2.292032       8.581328      -2.150963      11.662057           0.000445
          130              C       5.715767       9.455098       1.038307       0.238897      29.954857 0.34280394E+03  0.75501111E+04                                 8.437070                            6.205419       0.399155       2.152322                    0.998260      24.337541      66.435913       0.660193       0.421238      -1.067383      -0.063263      -0.043025       0.003731       0.076598       0.022800       0.038985      -0.008913       0.037251       0.080598      -0.052339      -0.004699       0.057037              9.867402      11.205654       4.140926       2.445607       8.361529      -1.589810      10.035023          -0.000426
          131              C       4.509991       8.916898       0.399141      -0.530953      27.362455 0.42139760E+03  0.97977018E+04                                 7.586340                            6.561503       0.343418       2.076187                    0.998133      31.365601      88.711083       0.687588       0.383130      -1.090191       0.050653       0.017788       0.034151       0.063627       0.008148       0.010800      -0.011114       0.018679       0.050511      -0.025701       0.002315       0.023386              8.040216       9.186058       2.356398       1.324814       7.975027       0.467152       6.959564           0.000146
          132              C       1.246617      10.643443       6.820460      -0.489768      26.946994 0.44822385E+03  0.10650066E+05                                 7.724221                            6.916093       0.038711       1.968445                    0.998383      32.391687      94.530015       0.644156       0.400182      -1.071643      -0.059478      -0.058445      -0.019852       0.085718       0.025548       0.012572      -0.002740      -0.013565      -0.058175      -0.030032      -0.006661       0.036692              8.214750       9.870455       1.786865       0.964344       8.404268       1.608944       6.369527           0.001034
          133              C       1.746430       5.252832       6.464469       0.366503      28.918007 0.30989996E+03  0.67559765E+04                                 8.515059                            6.142018      -0.100737       2.001678                    0.999458      24.712803      70.487035       0.615471       0.456491      -1.030574      -0.082493      -0.008156      -0.067066       0.106628      -0.044480      -0.000737       0.039203      -0.081660      -0.191112      -0.076252      -0.024049       0.100301             10.305861      11.881940       3.791384      -1.889253       7.825374      -3.818531      11.210270           0.001305
          134              C       3.058198       5.667246       7.075047       0.343473      30.289092 0.32784030E+03  0.72396890E+04                                 8.767804                            6.299455      -0.104403       1.993186                    0.999509      25.117308      71.822367       0.611046       0.453915      -1.033267       0.073190       0.018186       0.075062       0.106404      -0.047148      -0.001696       0.038107      -0.074860      -0.171285      -0.070614      -0.026208       0.096822             10.708262      11.970952       4.457182      -1.825501       9.044500      -4.118260      11.109334          -0.000176
          135              C       1.863118       5.764122       0.629996      -0.162277      49.933519 0.49696358E+03  0.11993861E+05                                11.548417                            7.340251       0.196100       2.043357                    0.999397      29.266481      83.257584       0.624228       0.406564      -1.078358       0.012952      -0.067763      -0.097663       0.119573      -0.011683       0.002791       0.036511       0.037902       0.085598      -0.052580       0.006963       0.045617             15.538888       9.638088      -1.911785       1.182571      12.691297       9.827629      24.287279          -0.000718
          136              C       0.915028       6.668298       1.059882       0.233950      29.489702 0.33754081E+03  0.74064514E+04                                 8.352866                            6.158194       0.420195       2.162296                    0.998368      24.223556      66.029189       0.662538       0.421320      -1.067193      -0.067434       0.034892       0.006041       0.076166      -0.020968       0.039181       0.006556       0.038570       0.067992      -0.048522      -0.007506       0.056028              9.767783      11.172316      -3.746442       2.553857       7.728452       1.621093      10.402581           0.000264
          137              C       5.675899       7.339972       5.159170       0.593557      23.105247 0.25701765E+03  0.53555239E+04                                 7.505695                            5.730410       0.004792       2.068759                    0.999447      22.137937      62.051861       0.613518       0.479115      -1.016577       0.014904       0.034366      -0.071199       0.080452      -0.054558      -0.007536       0.038446      -0.132622      -0.138605      -0.065884      -0.052228       0.118112              8.748757      11.917316       3.125285      -0.601935       5.763027      -1.335432       8.565928          -0.002265
          138              C       9.369074       4.123688       7.087453       0.072176      25.893822 0.36213073E+03  0.81142043E+04                                 7.666690                            6.326987      -0.109059       2.003427                    0.998693      25.489157      70.986714       0.659426       0.414534      -1.067933       0.037603       0.106521      -0.043710       0.121125       0.001879       0.019359       0.004179       0.066086      -0.137019      -0.049599      -0.009943       0.059542              8.743906      10.493689       0.816041      -0.377677       8.577218      -1.952072       7.160812           0.001139
          139              C       8.908156       3.517675       8.406237       0.597720      23.092943 0.25175218E+03  0.52181608E+04                                 7.488503                            5.661028      -0.020824       2.060937                    0.999534      22.013773      61.519110       0.619032       0.477363      -1.017619      -0.014240      -0.026589       0.068814       0.075134      -0.052082      -0.004169       0.038365      -0.140800      -0.133679      -0.069183      -0.049418       0.118600              8.759367      11.692045       2.997267      -0.022963       6.450224      -2.203594       8.135831           0.001806
          140              C       2.745085       5.688774       1.712532       0.214881      31.199452 0.36645487E+03  0.82587699E+04                                 8.814322                            6.528727       0.071901       2.038271                    0.999111      25.559450      72.049908       0.623080       0.436182      -1.051457       0.056186      -0.029177       0.025684       0.068321      -0.033189      -0.011587      -0.001413       0.023477      -0.097318      -0.036749      -0.015564       0.052314             10.364203      10.976281      -3.395456       1.960143       8.074024       2.527998      12.042303          -0.000131
          141              C       5.086624       6.897571       6.523801       0.076868      25.941673 0.36335111E+03  0.81721995E+04                                 7.728113                            6.384897      -0.158213       1.991075                    0.998388      25.687093      72.358571       0.647263       0.420739      -1.060875      -0.104759       0.031508       0.071654       0.130773       0.016687       0.022091       0.019903       0.014586      -0.090307      -0.042094      -0.002755       0.044849              8.777671       9.915834       2.335762      -0.770983       8.955444      -0.146434       7.461733          -0.001237
          142              C       0.990876       6.010618      11.653305      -0.532606      27.757080 0.44244199E+03  0.10454306E+05                                 7.776828                            6.842310       0.039053       1.966638                    0.998127      32.495692      93.855022       0.653261       0.396808      -1.076412       0.043614      -0.034761      -0.003355       0.055873      -0.012075       0.014386      -0.026053       0.039771      -0.105459      -0.050082       0.003300       0.046781              8.071833       8.398964      -1.947115       0.341034       8.136616       0.567375       7.679920          -0.000117
          143              C       4.053936       4.890085       1.831195      -0.534349      28.458070 0.45920534E+03  0.10939496E+05                                 7.902698                            6.962369       0.103565       1.984316                    0.998126      32.684151      94.440169       0.649497       0.395857      -1.078264      -0.046292       0.033433       0.003225       0.057194      -0.020673       0.014947      -0.016527       0.039950      -0.128242      -0.048984      -0.005406       0.054390              8.231867       8.645202      -1.753169       0.310835       8.116858       0.571527       7.933540          -0.000178
          144              C       9.403108       7.147296       0.409929      -0.526934      27.644788 0.42759361E+03  0.99676162E+04                                 7.647700                            6.620739       0.374610       2.085107                    0.998490      31.327254      88.413443       0.683491       0.384426      -1.090417       0.048309      -0.024546       0.033714       0.063819      -0.009790       0.009474       0.001452       0.026112       0.034158      -0.022613       0.002827       0.019786              8.101908       9.340529      -2.277037       1.372267       7.949854      -0.365198       7.015343          -0.000287
          145              C       3.069867       5.003107      12.849650      -0.160271      48.576287 0.49341751E+03  0.11884617E+05                                11.322974                            7.301448       0.194806       2.041600                    0.999593      29.206032      82.949174       0.627626       0.405168      -1.079500      -0.013055       0.062871       0.092493       0.112597      -0.011185      -0.000231       0.031680       0.007183       0.084224      -0.037476      -0.007329       0.044805             15.011917       9.693033      -2.181510       1.320032      12.540024       9.052738      22.802696           0.000577
          146              C       5.039949       8.089146       7.481201      -0.484579      25.516179 0.43819174E+03  0.10328567E+05                                 7.373353                            6.797027       0.238850       2.039840                    0.997675      31.769964      91.636411       0.657242       0.395371      -1.077425      -0.007341      -0.078879      -0.059236       0.098917       0.003330       0.007440       0.025164      -0.030357      -0.040063      -0.027831      -0.008059       0.035890              7.646969       6.995199       1.305052       0.278909       9.132361       1.264435       6.813348          -0.000492
          147              C       2.155811       5.109671      11.815119       0.229076      31.257857 0.37177143E+03  0.84071698E+04                                 8.821086                            6.575192       0.047438       2.029748                    0.999304      25.547505      72.092897       0.621098       0.436086      -1.051721      -0.054813       0.041212      -0.031993       0.075674      -0.029698      -0.014393       0.003132       0.012400      -0.058574      -0.028008      -0.014891       0.042899             10.277419      10.588789      -3.625278       2.292052       8.581351       2.150968      11.662116           0.000492
          148              C       4.008233       4.073098      12.446194       0.238895      29.955202 0.34280813E+03  0.75502261E+04                                 8.437119                            6.205444       0.399164       2.152322                    0.998260      24.337733      66.436522       0.660194       0.421236      -1.067384       0.063260      -0.043029      -0.003731       0.076598      -0.022805       0.038988       0.008915       0.037253       0.080597      -0.052346      -0.004696       0.057041              9.867466      11.205750      -4.140969       2.445638       8.361576       1.589799      10.035071          -0.000358
          149              C       5.214009       3.534898      13.085359      -0.530958      27.362806 0.42140432E+03  0.97979020E+04                                 7.586425                            6.561573       0.343389       2.076175                    0.998133      31.365851      88.712139       0.687581       0.383132      -1.090189      -0.050653       0.017783      -0.034152       0.063626      -0.008149       0.010801       0.011116       0.018683       0.050515      -0.025705       0.002317       0.023388              8.040312       9.186198      -2.356457       1.324849       7.975106      -0.467173       6.959633           0.000304
          150              C       8.477383       5.261443       6.664040      -0.489771      26.947420 0.44823268E+03  0.10650338E+05                                 7.724331                            6.916182       0.038674       1.968428                    0.998383      32.392083      94.531751       0.644148       0.400185      -1.071641       0.059483      -0.058446       0.019852       0.085722      -0.025544       0.012573       0.002741      -0.013558      -0.058175      -0.030031      -0.006657       0.036688              8.214878       9.870648      -1.786919       0.964376       8.404381      -1.608977       6.369604           0.001019
          151              C       1.746430       5.511168      20.504531       0.366517      28.917169 0.30988986E+03  0.67557193E+04                                 8.514994                            6.141981      -0.100827       2.001662                    0.999457      24.712475      70.486526       0.615462       0.456500      -1.030566      -0.082496       0.008154       0.067072       0.106633       0.044483       0.000733       0.039191      -0.081673      -0.191143      -0.076255      -0.024052       0.100307             10.305776      11.881825      -3.791335       1.889216       7.825362      -3.818529      11.210141          -0.001311
          152              C       3.058198       5.096754      19.893953       0.343480      30.288312 0.32783113E+03  0.72394505E+04                                 8.767739                            6.299420      -0.104488       1.993170                    0.999508      25.116974      71.821718       0.611038       0.453923      -1.033261       0.073195      -0.018179      -0.075067       0.106410       0.047152       0.001690       0.038097      -0.074871      -0.171310      -0.070617      -0.026209       0.096827             10.708177      11.970842      -4.457141       1.825469       9.044488      -4.118244      11.109201           0.000186
          153              C       1.863118       4.999878      26.339004      -0.162372      49.937922 0.49701536E+03  0.11995429E+05                                11.549033                            7.340611       0.196174       2.043354                    0.999397      29.268230      83.263810       0.624215       0.406561      -1.078359       0.012946       0.067768       0.097652       0.119566       0.011704      -0.002797       0.036552       0.037895       0.085692      -0.052624       0.006951       0.045672             15.539744       9.638595       1.911912      -1.182611      12.691977       9.828210      24.288659           0.000663
          154              C       0.915028       4.095702      25.909118       0.233924      29.490094 0.33754599E+03  0.74065874E+04                                 8.352892                            6.158205       0.420336       2.162336                    0.998368      24.223817      66.029822       0.662543       0.421315      -1.067197      -0.067435      -0.034883      -0.006052       0.076164       0.020985      -0.039174       0.006551       0.038592       0.067950      -0.048530      -0.007494       0.056024              9.767814      11.172358       3.746456      -2.553912       7.728443       1.621054      10.402641          -0.000323
          155              C       5.675899       3.424028      21.809830       0.593560      23.104952 0.25701349E+03  0.53554289E+04                                 7.505701                            5.730411       0.004671       2.068723                    0.999446      22.137889      62.052179       0.613509       0.479123      -1.016570       0.014885      -0.034379       0.071192       0.080447       0.054556       0.007518       0.038445      -0.132622      -0.138655      -0.065893      -0.052222       0.118115              8.748779      11.917433      -3.125325       0.601918       5.763052      -1.335417       8.565850           0.002242
          156              C       9.369074       6.640312      19.881547       0.072188      25.892793 0.36211419E+03  0.81137345E+04                                 7.666480                            6.326834      -0.108944       2.003481                    0.998694      25.488436      70.984086       0.659435       0.414533      -1.067935       0.037604      -0.106508       0.043708       0.121113      -0.001884      -0.019362       0.004172       0.066089      -0.137064      -0.049613      -0.009938       0.059552              8.743660      10.493346      -0.815974       0.377645       8.577043      -1.951995       7.160590          -0.001147
          157              C       8.908156       7.246325      18.562763       0.597723      23.092599 0.25174766E+03  0.52180555E+04                                 7.488494                            5.661020      -0.020933       2.060905                    0.999534      22.013687      61.519252       0.619024       0.477370      -1.017613      -0.014223       0.026608      -0.068800       0.075125       0.052086       0.004153       0.038370      -0.140796      -0.133731      -0.069193      -0.049415       0.118608              8.759366      11.692121      -2.997293       0.022949       6.450232      -2.203564       8.135746          -0.001777
          158              C       2.745085       5.075226      25.256469       0.214875      31.199490 0.36645582E+03  0.82587888E+04                                 8.814287                            6.528708       0.071957       2.038288                    0.999111      25.559481      72.049760       0.623085       0.436178      -1.051460       0.056177       0.029184      -0.025692       0.068321       0.033184       0.011568      -0.001429       0.023499      -0.097322      -0.036747      -0.015562       0.052309             10.364152      10.976238       3.395423      -1.960123       8.073966       2.527979      12.042253           0.000073
          159              C       5.086624       3.866429      20.445199       0.076871      25.940884 0.36333902E+03  0.81718533E+04                                 7.727952                            6.384786      -0.158110       1.991121                    0.998388      25.686521      72.356444       0.647270       0.420738      -1.060876      -0.104757      -0.031510      -0.071648       0.130768      -0.016689      -0.022095       0.019895       0.014593      -0.090327      -0.042096      -0.002756       0.044852              8.777480       9.915615      -2.335677       0.770944       8.955253      -0.146416       7.461570           0.001239
          160              C       0.990876       4.753382      15.315695      -0.532597      27.757022 0.44244272E+03  0.10454313E+05                                 7.776793                            6.842304       0.039125       1.966657                    0.998127      32.495590      93.854260       0.653264       0.396807      -1.076414       0.043613       0.034769       0.003397       0.055880       0.012065      -0.014370      -0.026103       0.039771      -0.105522      -0.050134       0.003349       0.046785              8.071783       8.398973       1.947119      -0.340985       8.136494       0.567315       7.679882           0.000294
          161              C       4.053936       5.873915      25.137805      -0.534344      28.458067 0.45920743E+03  0.10939548E+05                                 7.902681                            6.962375       0.103644       1.984340                    0.998126      32.684073      94.439656       0.649499       0.395856      -1.078266      -0.046292      -0.033441      -0.003269       0.057201       0.020659      -0.014934      -0.016569       0.039934      -0.128316      -0.049025      -0.005363       0.054388              8.231838       8.645222       1.753165      -0.310787       8.116806       0.571454       7.933486           0.000003
          162              C       9.403108       3.616704      26.559071      -0.526931      27.644961 0.42759638E+03  0.99677210E+04                                 7.647740                            6.620755       0.374605       2.085096                    0.998491      31.327787      88.415828       0.683490       0.384426      -1.090415       0.048310       0.024542      -0.033750       0.063837       0.009765      -0.009445       0.001422       0.026081       0.034140      -0.022572       0.002822       0.019750              8.101947       9.340512       2.276958      -1.372271       7.949870      -0.365279       7.015460           0.000136
          163              C       3.069867       5.760893      14.119350      -0.160365      48.580454 0.49346824E+03  0.11886151E+05                                11.323559                            7.301802       0.194883       2.041598                    0.999593      29.207771      82.955341       0.627613       0.405165      -1.079501      -0.013049      -0.062878      -0.092479       0.112589       0.011207       0.000227       0.031719       0.007173       0.084327      -0.037522      -0.007339       0.044862             15.012711       9.693536       2.181658      -1.320085      12.540658       9.053234      22.803939          -0.000514
          164              C       5.039949       2.674854      19.487799      -0.484568      25.515700 0.43817940E+03  0.10328217E+05                                 7.373251                            6.796909       0.238785       2.039823                    0.997675      31.769827      91.636175       0.657250       0.395369      -1.077426      -0.007343       0.078872       0.059249       0.098920      -0.003334      -0.007426       0.025161      -0.030362      -0.040107      -0.027831      -0.008060       0.035891              7.646866       6.995172      -1.305078      -0.278836       9.132151       1.264305       6.813277           0.000551
          165              C       2.155811       5.654329      15.153881       0.229054      31.258177 0.37177661E+03  0.84073067E+04                                 8.821093                            6.575205       0.047489       2.029761                    0.999304      25.547691      72.093232       0.621103       0.436082      -1.051725      -0.054801      -0.041224       0.032004       0.075675       0.029695       0.014376       0.003117       0.012428      -0.058582      -0.028002      -0.014890       0.042892             10.277418      10.588798       3.625248      -2.292057       8.581302       2.150967      11.662153          -0.000429
          166              C       4.008233       6.690902      14.522806       0.238855      29.955710 0.34281511E+03  0.75504081E+04                                 8.437146                            6.205457       0.399308       2.152361                    0.998260      24.338081      66.437311       0.660202       0.421230      -1.067390       0.063263       0.043020       0.003746       0.076596       0.022828      -0.038981       0.008914       0.037271       0.080560      -0.052360      -0.004676       0.057036              9.867496      11.205822       4.140985      -2.445716       8.361545       1.589737      10.035120           0.000425
          167              C       5.214009       7.229102      13.883641      -0.530961      27.363226 0.42141033E+03  0.97981025E+04                                 7.586505                            6.561607       0.343365       2.076154                    0.998134      31.366572      88.715212       0.687579       0.383130      -1.090187      -0.050654      -0.017774       0.034190       0.063645       0.008152      -0.010790       0.011140       0.018631       0.050561      -0.025708       0.002312       0.023396              8.040403       9.186196       2.356446      -1.324886       7.975180      -0.467084       6.959833          -0.000159
          168              C       8.477383       5.502557      20.304960      -0.489758      26.946763 0.44821850E+03  0.10649930E+05                                 7.724199                            6.916053       0.038671       1.968434                    0.998383      32.391790      94.530966       0.644156       0.400182      -1.071641       0.059479       0.058434      -0.019853       0.085711       0.025543      -0.012567       0.002726      -0.013576      -0.058276      -0.030030      -0.006676       0.036706              8.214737       9.870441       1.786816      -0.964296       8.404265      -1.608930       6.369506          -0.001043
          169              N       7.314393       9.646697      16.157398      -0.211776      38.818874 0.48166647E+03  0.11396246E+05                                 9.505288                            6.998755       0.223631       2.089493                    0.999621      27.520328      74.530115       0.678835       0.381352      -1.109016       0.120252      -0.013964      -0.097085       0.155181      -0.069754       0.018192       0.010044       0.076073      -0.181997      -0.074117      -0.036321       0.110438             11.637989       9.578227      -2.103194      -2.302892       7.991821      -3.279321      17.343919           0.021563
          170              N       7.263828       1.153901      24.307429      -0.236883      41.532460 0.53795380E+03  0.13038918E+05                                 9.875762                            7.352469       0.243381       2.087107                    0.999620      28.110855      76.178547       0.670590       0.376836      -1.116220      -0.126695       0.012607       0.092046       0.157108      -0.086038       0.004081      -0.000064       0.057356      -0.176706      -0.062699      -0.057506       0.120205             12.030854       9.675225      -2.026132      -2.762119       8.471046      -3.215554      17.946290          -0.022486
          171              N       5.922888       9.789858      19.742656      -0.392787      54.991891 0.63717925E+03  0.16250124E+05                                12.042620                            8.167605      -0.119283       1.944173                    0.999368      30.961255      88.506564       0.611719       0.392608      -1.095415      -0.107930      -0.057118       0.098267       0.156741       0.027580      -0.009851       0.018863       0.035659      -0.037523      -0.041960       0.002862       0.039098             15.521079      20.126656       9.004440       3.341348      13.716159       4.841679      12.720422           0.055887
          172              N       8.718538       0.752404      20.820877      -0.421789      56.550125 0.66628371E+03  0.17141180E+05                                12.190195                            8.305474      -0.040069       1.959824                    0.999646      31.380684      89.380047       0.613230       0.388241      -1.101175       0.118931       0.036299      -0.094492       0.156176       0.017276      -0.016902       0.041690       0.068405      -0.084153      -0.070878       0.017709       0.053169             15.661447      22.000314       7.216719       3.824751      11.654698       5.381485      13.329329          -0.053540
          173              N       8.440432       9.062212      15.755829      -0.157367      28.960191 0.34609648E+03  0.76386441E+04                                 8.053400                            6.078877      -0.110718       2.012765                    0.998815      25.843008      70.552516       0.693116       0.400388      -1.081330      -0.074447       0.067870       0.020950       0.102895      -0.039398      -0.033680       0.005430       0.061786      -0.019092      -0.049818      -0.017980       0.067797              9.407832       8.436771      -2.902030      -0.485825       7.905995      -3.371254      11.880728           0.000323
          174              N       6.110562       1.783595      24.730303      -0.174868      29.792145 0.37095434E+03  0.83193867E+04                                 8.211676                            6.305053      -0.214695       1.981636                    0.998999      26.183941      71.744543       0.679590       0.401872      -1.081771       0.073545      -0.065792      -0.023613       0.101465      -0.051553      -0.048191       0.002878       0.061563      -0.033190      -0.065734      -0.019924       0.085658              9.511524       8.347847      -2.867901      -0.717861       8.367261      -3.420535      11.819464          -0.000503
          175              N       7.314393       1.117303      10.811602      -0.211873      38.822533 0.48172189E+03  0.11397894E+05                                 9.505835                            6.999131       0.223739       2.089495                    0.999622      27.522181      74.536415       0.678820       0.381349      -1.109017       0.120251       0.013974       0.097104       0.155193       0.069769      -0.018177       0.010036       0.076080      -0.181929      -0.074097      -0.036342       0.110439             11.638681       9.578778       2.103327       2.303053       7.992291      -3.279565      17.344974          -0.021536
          176              N       7.263828       9.610099       2.661571      -0.237002      41.536757 0.53802282E+03  0.13041004E+05                                 9.876353                            7.352890       0.243479       2.087107                    0.999620      28.112886      76.185178       0.670578       0.376831      -1.116224      -0.126696      -0.012621      -0.092075       0.157127       0.086066      -0.004061      -0.000072       0.057362      -0.176622      -0.062705      -0.057514       0.120218             12.031593       9.675763       2.026263       2.762270       8.471574      -3.215818      17.947441           0.022474
          177              N       5.922888       0.974142       7.226344      -0.392766      54.991868 0.63718087E+03  0.16250157E+05                                12.042570                            8.167598      -0.119249       1.944179                    0.999368      30.961268      88.506253       0.611722       0.392606      -1.095418      -0.107937       0.057112      -0.098268       0.156744      -0.027574       0.009844       0.018847       0.035643      -0.037531      -0.041937       0.002847       0.039090             15.520937      20.126463      -9.004304      -3.341283      13.716001       4.841587      12.720348          -0.055825
          178              N       8.718538      10.011596       6.148123      -0.421776      56.549206 0.66627776E+03  0.17140911E+05                                12.189873                            8.305316      -0.039954       1.959863                    0.999646      31.380551      89.378040       0.613252       0.388229      -1.101188       0.118942      -0.036281       0.094517       0.156195      -0.017285       0.016893       0.041669       0.068411      -0.084138      -0.070858       0.017687       0.053171             15.660923      21.999575      -7.216405      -3.824593      11.654275       5.381228      13.328920           0.053542
          179              N       8.440432       1.701788      11.213171      -0.157427      28.961734 0.34612023E+03  0.76392980E+04                                 8.053612                            6.079039      -0.110570       2.012786                    0.998816      25.844214      70.556371       0.693115       0.400382      -1.081334      -0.074465      -0.067857      -0.020927       0.102895       0.039426       0.033685       0.005416       0.061772      -0.019113      -0.049843      -0.017969       0.067812              9.408065       8.437012       2.902120       0.485838       7.906222      -3.371341      11.880962          -0.000251
          180              N       6.110562       8.980405       2.238697      -0.174925      29.793428 0.37097584E+03  0.83199824E+04                                 8.211819                            6.305172      -0.214528       1.981664                    0.998999      26.184987      71.747706       0.679594       0.401864      -1.081778       0.073571       0.065776       0.023589       0.101467       0.051581       0.048196       0.002865       0.061554      -0.033221      -0.065764      -0.019912       0.085675              9.511673       8.347982       2.867960       0.717839       8.367444      -3.420613      11.819594           0.000442
          181              N       2.409607       6.499303       2.672898      -0.211864      38.822069 0.48171471E+03  0.11397675E+05                                 9.505744                            6.999066       0.223743       2.089500                    0.999622      27.521965      74.535526       0.678826       0.381348      -1.109019      -0.120250       0.013975      -0.097104       0.155192      -0.069771      -0.018176      -0.010038       0.076077      -0.181935      -0.074099      -0.036342       0.110441             11.638571       9.578682      -2.103301       2.303040       7.992205       3.279513      17.344826          -0.021580
          182              N       2.460172       4.228099      10.822929      -0.236991      41.536524 0.53801765E+03  0.13040859E+05                                 9.876355                            7.352879       0.243455       2.087101                    0.999620      28.112725      76.184891       0.670574       0.376834      -1.116221       0.126693      -0.012622       0.092071       0.157122      -0.086062      -0.004063       0.000069       0.057359      -0.176633      -0.062705      -0.057511       0.120216             12.031609       9.675777      -2.026260       2.762300       8.471561       3.215798      17.947490           0.022512
          183              N       3.801112       6.356142       6.258156      -0.392791      54.993221 0.63719653E+03  0.16250661E+05                                12.042753                            8.167689      -0.119268       1.944169                    0.999368      30.961727      88.507943       0.611719       0.392605      -1.095418       0.107936       0.057109       0.098274       0.156746       0.027582       0.009845      -0.018847       0.035653      -0.037532      -0.041944       0.002845       0.039100             15.521217      20.126835       9.004493      -3.341380      13.716214      -4.841695      12.720603          -0.055848
          184              N       1.005462       4.629596       7.336377      -0.421800      56.550860 0.66629605E+03  0.17141539E+05                                12.190193                            8.305491      -0.040009       1.959837                    0.999646      31.381021      89.380467       0.613238       0.388235      -1.101181      -0.118939      -0.036288      -0.094508       0.156189       0.017281       0.016896      -0.041670       0.068409      -0.084145      -0.070859       0.017688       0.053171             15.661390      22.000269       7.216641      -3.824722      11.654581      -5.381404      13.329320           0.053538
          185              N       1.283568       7.083788       2.271329      -0.157423      28.961541 0.34611765E+03  0.76392221E+04                                 8.053563                            6.079008      -0.110546       2.012796                    0.998816      25.844081      70.555775       0.693119       0.400380      -1.081336       0.074468      -0.067852       0.020926       0.102894      -0.039427       0.033687      -0.005417       0.061765      -0.019113      -0.049842      -0.017969       0.067811              9.408003       8.436961      -2.902092       0.485865       7.906157       3.371293      11.880891          -0.000331
          186              N       3.613438       3.598405      11.245803      -0.174922      29.793460 0.37097616E+03  0.83199927E+04                                 8.211832                            6.305180      -0.214532       1.981664                    0.998999      26.184979      71.747732       0.679593       0.401865      -1.081777      -0.073572       0.065772      -0.023587       0.101465      -0.051580       0.048196      -0.002866       0.061548      -0.033214      -0.065763      -0.019910       0.085673              9.511689       8.348008      -2.867967       0.717865       8.367445       3.420595      11.819615           0.000521
          187              N       2.409607       4.264697      24.296102      -0.211775      38.818958 0.48166826E+03  0.11396299E+05                                 9.505302                            6.998770       0.223628       2.089490                    0.999621      27.520380      74.530289       0.678834       0.381353      -1.109016      -0.120248      -0.013974       0.097085       0.155178       0.069752       0.018192      -0.010042       0.076065      -0.181992      -0.074115      -0.036319       0.110433             11.637994       9.578251       2.103206      -2.302877       7.991843       3.279334      17.343890           0.021533
          188              N       2.460172       6.535901      16.146071      -0.236886      41.532402 0.53795395E+03  0.13038916E+05                                 9.875743                            7.352465       0.243368       2.087104                    0.999620      28.110842      76.178376       0.670591       0.376836      -1.116221       0.126690       0.012620      -0.092052       0.157109       0.086036       0.004081       0.000068       0.057347      -0.176700      -0.062695      -0.057507       0.120201             12.030821       9.675188       2.026121      -2.762087       8.471034       3.215562      17.946242          -0.022444
          189              N       3.801112       4.407858      20.710844      -0.392777      54.991609 0.63717637E+03  0.16250043E+05                                12.042625                            8.167623      -0.119331       1.944160                    0.999368      30.961143      88.506421       0.611714       0.392611      -1.095412       0.107930      -0.057121      -0.098263       0.156740      -0.027573      -0.009849      -0.018864       0.035643      -0.037538      -0.041953       0.002862       0.039090             15.521066      20.126637      -9.004405       3.341337      13.716154      -4.841682      12.720405           0.055855
          190              N       1.005462       6.134404      19.632623      -0.421794      56.550032 0.66628571E+03  0.17141234E+05                                12.190170                            8.305485      -0.040083       1.959821                    0.999646      31.380673      89.379845       0.613231       0.388240      -1.101176      -0.118932       0.036308       0.094505       0.156186      -0.017272      -0.016900      -0.041687       0.068392      -0.084172      -0.070873       0.017708       0.053165             15.661376      22.000196      -7.216642       3.824722      11.654655      -5.381462      13.329276          -0.053507
          191              N       1.283568       3.680212      24.697671      -0.157359      28.960181 0.34609625E+03  0.76386385E+04                                 8.053398                            6.078875      -0.110737       2.012758                    0.998815      25.843016      70.552559       0.693116       0.400388      -1.081330       0.074454       0.067859      -0.020944       0.102893       0.039397      -0.033684      -0.005433       0.061777      -0.019096      -0.049814      -0.017984       0.067798              9.407829       8.436774       2.902038      -0.485806       7.906005       3.371267      11.880708           0.000271
          192              N       3.613438       7.165595      15.723197      -0.174854      29.791606 0.37094667E+03  0.83191671E+04                                 8.211570                            6.304982      -0.214702       1.981639                    0.998999      26.183622      71.743337       0.679595       0.401872      -1.081772      -0.073554      -0.065781       0.023607       0.101462       0.051550      -0.048194      -0.002883       0.061560      -0.033201      -0.065730      -0.019930       0.085660              9.511392       8.347725       2.867856      -0.717829       8.367161       3.420500      11.819290          -0.000445
          193              O       8.210946      10.617610      18.748579      -0.469923      31.783504 0.47683172E+03  0.11139617E+05                                 7.937323                            6.761244       0.391323       2.178366                    0.998987      26.816848      69.808669       0.729259       0.359517      -1.136985       0.003102       0.000112       0.072876       0.072942       0.001843       0.023889       0.044642      -0.046470       0.127662      -0.053025      -0.022029       0.075054              8.738816       6.850936       0.857939       0.683306       6.707346       3.332412      12.658166           0.042986
          194              O       6.406171       0.019375      21.785558      -0.479058      32.849179 0.50682345E+03  0.11998603E+05                                 8.090366                            6.945981       0.443498       2.187936                    0.999168      27.129202      70.637201       0.724754       0.356978      -1.141243       0.001818      -0.006975      -0.069914       0.070284       0.004092       0.013659       0.054983      -0.057311       0.151151      -0.055889      -0.032128       0.088017              8.911025       6.566535       1.083981       0.639025       7.485836       3.612867      12.680704          -0.047712
          195              O       9.675380       1.980576      22.837349      -0.566305      38.847030 0.58497491E+03  0.14332185E+05                                 9.041578                            7.452734       0.374031       2.162428                    0.997974      27.917444      73.576236       0.702111       0.356062      -1.143737       0.009854       0.018692      -0.035330       0.041167      -0.001862      -0.031744       0.000400       0.045243      -0.044225      -0.031223      -0.015290       0.046513             10.186288      13.043003       2.483870      -2.122893       7.084114       1.391446      10.431749          -0.050495
          196              O       4.837690       8.827556      17.635838      -0.562003      37.802489 0.57769283E+03  0.14109000E+05                                 8.873058                            7.404149       0.432090       2.183579                    0.998199      27.786807      73.107322       0.704729       0.355864      -1.143937      -0.014998      -0.022741       0.028879       0.039700       0.000287      -0.031601      -0.006110       0.038855      -0.010419      -0.027540      -0.015447       0.042988              9.923127      12.114752       2.723279      -1.986262       6.721233       0.706151      10.933396           0.051281
          197              O       2.856911       8.446511      18.551705      -0.562963      37.090058 0.53218424E+03  0.12741267E+05                                 8.776280                            7.118171       0.549655       2.224374                    0.997314      27.597588      72.030852       0.716555       0.357031      -1.142317       0.012816       0.007581      -0.011514       0.018823      -0.001464       0.004893      -0.010844       0.010036      -0.260813      -0.088034       0.039016       0.049017             10.120756      15.542744       4.381673       1.096916       8.656136       1.163330       6.163389           0.016889
          198              O       2.006061       2.189398      21.955193      -0.562769      35.650434 0.50432128E+03  0.11923290E+05                                 8.549250                            6.921651       0.556359       2.224681                    0.998067      27.524569      71.592596       0.727234       0.356241      -1.141959      -0.014849      -0.010090      -0.000200       0.017953       0.005990       0.002120      -0.026414      -0.007893      -0.246486      -0.087514       0.035240       0.052274              9.851978      14.891449       4.763616       0.864012       8.708354       1.170905       5.956133          -0.013460
          199              O       8.210946       0.146390       8.220421      -0.469812      31.778940 0.47674884E+03  0.11137172E+05                                 7.936536                            6.760639       0.391425       2.178437                    0.998987      26.814853      69.801375       0.729296       0.359515      -1.136989       0.003103      -0.000131      -0.072824       0.072891      -0.001844      -0.023880       0.044621      -0.046484       0.127702      -0.053025      -0.022017       0.075042              8.737899       6.850185      -0.857765      -0.683132       6.706638       3.331941      12.656874          -0.042856
          200              O       6.406171      -0.019375       5.183442      -0.478942      32.844365 0.50673307E+03  0.11995891E+05                                 8.089512                            6.945311       0.443613       2.188014                    0.999168      27.127293      70.629831       0.724799       0.356973      -1.141250       0.001801       0.006998       0.069873       0.070245      -0.004079      -0.013639       0.054964      -0.057293       0.151233      -0.055888      -0.032120       0.088007              8.910037       6.565769      -1.083733      -0.638853       7.484954       3.612345      12.679387           0.047685
          201              O       9.675380       8.783424       4.131651      -0.566167      38.840670 0.58486198E+03  0.14328693E+05                                 9.040604                            7.452031       0.373911       2.162445                    0.997973      27.914890      73.567079       0.702143       0.356063      -1.143738       0.009888      -0.018701       0.035252       0.041112       0.001866       0.031747       0.000403       0.045249      -0.044149      -0.031208      -0.015306       0.046513             10.185085      13.041196      -2.483371       2.122751       7.083327       1.391261      10.430732           0.050453
          202              O       4.837690       1.936444       9.333162      -0.561861      37.797605 0.57760347E+03  0.14106263E+05                                 8.872354                            7.403627       0.431990       2.183591                    0.998198      27.784638      73.100024       0.704747       0.355869      -1.143934      -0.015016       0.022743      -0.028819       0.039664      -0.000296       0.031595      -0.006106       0.038890      -0.010374      -0.027524      -0.015471       0.042995              9.922270      12.113509      -2.722915       1.986166       6.720695       0.706066      10.932606          -0.051215
          203              O       2.856911       2.317489       8.417295      -0.562906      37.088175 0.53215358E+03  0.12740339E+05                                 8.775961                            7.117951       0.549678       2.224392                    0.997314      27.597004      72.028584       0.716569       0.357030      -1.142319       0.012828      -0.007576       0.011560       0.018857       0.001466      -0.004903      -0.010847       0.010031      -0.260720      -0.088005       0.039003       0.049002             10.120331      15.541969      -4.381420      -1.096898       8.655794       1.163300       6.163228          -0.016844
          204              O       2.006061       8.574602       5.013807      -0.562696      35.646835 0.50426382E+03  0.11921570E+05                                 8.548624                            6.921223       0.556416       2.224721                    0.998067      27.523380      71.587999       0.727263       0.356237      -1.141964      -0.014854       0.010086       0.000146       0.017956      -0.005988      -0.002138      -0.026422      -0.007905      -0.246397      -0.087490       0.035226       0.052264              9.851156      14.890044      -4.763071      -0.863951       8.707645       1.170809       5.955778           0.013423
          205              O       1.513054       5.528390       5.264079      -0.469843      31.780209 0.47677126E+03  0.11137830E+05                                 7.936742                            6.760791       0.391417       2.178423                    0.998987      26.815458      69.803441       0.729288       0.359514      -1.136989      -0.003096      -0.000130       0.072834       0.072899       0.001843      -0.023882      -0.044623      -0.046482       0.127710      -0.053028      -0.022018       0.075046              8.738146       6.850377       0.857813      -0.683184       6.706801      -3.332058      12.657260          -0.042956
          206              O       3.317829       5.362625       8.301058      -0.478983      32.846395 0.50677058E+03  0.11997020E+05                                 8.089887                            6.945601       0.443565       2.187982                    0.999168      27.128058      70.632880       0.724777       0.356976      -1.141246      -0.001814       0.006990      -0.069877       0.070250       0.004081      -0.013649      -0.054966      -0.057307       0.151216      -0.055895      -0.032115       0.088010              8.910478       6.566099       1.083834      -0.638931       7.485311      -3.612572      12.680023           0.047729
          207              O       0.048620       3.401424       9.352849      -0.566189      38.841804 0.58488103E+03  0.14329288E+05                                 9.040799                            7.452165       0.373918       2.162438                    0.997973      27.915273      73.568617       0.702135       0.356064      -1.143736      -0.009877      -0.018702      -0.035260       0.041116      -0.001862       0.031746      -0.000406       0.045252      -0.044164      -0.031210      -0.015304       0.046514             10.185332      13.041563       2.483486       2.122767       7.083492      -1.391310      10.430941           0.050520
          208              O       4.886310       7.318444       4.151338      -0.561874      37.797754 0.57760555E+03  0.14106325E+05                                 8.872368                            7.403632       0.431983       2.183589                    0.998198      27.784708      73.100204       0.704748       0.355869      -1.143935       0.015011       0.022744       0.028819       0.039663       0.000293       0.031599       0.006105       0.038881      -0.010372      -0.027528      -0.015467       0.042995              9.922292      12.113530       2.722929       1.986154       6.720706      -0.706080      10.932640          -0.051280
          209              O       6.867089       7.699489       5.067205      -0.562936      37.089428 0.53217537E+03  0.12740994E+05                                 8.776157                            7.118098       0.549664       2.224378                    0.997314      27.597531      72.030402       0.716561       0.357030      -1.142319      -0.012833      -0.007582      -0.011565       0.018866      -0.001467      -0.004906       0.010847       0.010028      -0.260737      -0.088010       0.039007       0.049004             10.120567      15.542341       4.381534      -1.096939       8.655988      -1.163344       6.163373          -0.016884
          210              O       7.717939       3.192602       8.470693      -0.562725      35.648598 0.50429277E+03  0.11922434E+05                                 8.548919                            6.921432       0.556390       2.224701                    0.998067      27.524049      71.590438       0.727250       0.356238      -1.141962       0.014862       0.010086      -0.000146       0.017962       0.005991      -0.002135       0.026417      -0.007903      -0.246401      -0.087490       0.035225       0.052265              9.851528      14.890644       4.763301      -0.863998       8.707969      -1.170872       5.955972           0.013482
          211              O       1.513054       5.235610      21.704921      -0.469903      31.782814 0.47681970E+03  0.11139265E+05                                 7.937219                            6.761170       0.391314       2.178370                    0.998987      26.816494      69.807516       0.729261       0.359518      -1.136984      -0.003100       0.000111      -0.072869       0.072935      -0.001842       0.023890      -0.044639      -0.046484       0.127649      -0.053029      -0.022021       0.075050              8.738688       6.850838      -0.857907       0.683266       6.707265      -3.332345      12.657961           0.042889
          212              O       3.317829       5.401375      18.667942      -0.479037      32.848557 0.50681209E+03  0.11998266E+05                                 8.090275                            6.945912       0.443448       2.187928                    0.999168      27.128906      70.636215       0.724756       0.356979      -1.141242      -0.001805      -0.006970       0.069914       0.070284      -0.004085       0.013654      -0.054981      -0.057308       0.151150      -0.055887      -0.032126       0.088013              8.910916       6.566448      -1.083947       0.639002       7.485747      -3.612809      12.680554          -0.047635
          213              O       0.048620       7.362576      17.616151      -0.566286      38.845790 0.58495315E+03  0.14331516E+05                                 9.041410                            7.452617       0.373970       2.162421                    0.997974      27.916905      73.574433       0.702113       0.356064      -1.143735      -0.009857       0.018722       0.035322       0.041174       0.001865      -0.031748      -0.000403       0.045237      -0.044218      -0.031225      -0.015288       0.046513             10.186080      13.042702      -2.483792      -2.122856       7.083985      -1.391411      10.431552          -0.050436
          214              O       4.886310       3.445556      22.817662      -0.561985      37.802151 0.57768645E+03  0.14108811E+05                                 8.873034                            7.404131       0.432070       2.183578                    0.998199      27.786588      73.106752       0.704726       0.355867      -1.143935       0.014996      -0.022761      -0.028879       0.039711      -0.000292      -0.031601       0.006105       0.038859      -0.010424      -0.027535      -0.015454       0.042989              9.923099      12.114729      -2.723268      -1.986258       6.721217      -0.706152      10.933351           0.051222
          215              O       6.867089       3.064511      21.901795      -0.562942      37.090092 0.53218448E+03  0.12741281E+05                                 8.776310                            7.118193       0.549602       2.224359                    0.997314      27.597506      72.030796       0.716550       0.357033      -1.142315      -0.012817       0.007555       0.011513       0.018812       0.001466       0.004887       0.010843       0.010044      -0.260790      -0.088026       0.039009       0.049017             10.120796      15.542804      -4.381713       1.096918       8.656181      -1.163336       6.163402           0.016851
          216              O       7.717939       7.571398      18.498307      -0.562744      35.649415 0.50430493E+03  0.11922807E+05                                 8.549102                            6.921554       0.556295       2.224669                    0.998067      27.524113      71.591135       0.727236       0.356242      -1.141958       0.014846      -0.010066       0.000202       0.017938      -0.005987       0.002121       0.026415      -0.007884      -0.246463      -0.087508       0.035243       0.052265              9.851783      14.891113      -4.763488       0.863975       8.708199      -1.170871       5.956037          -0.013429

******************************************************
Auxiliary information for the entire system
The total spin magnetic moment of the unit cell is   0.000002
The total net atomic charge of the unit cell is   -0.000007
Accuracy of reproducing the electrostatic potential in the unit cell:
  The inner radius (bohr) =    5.0000
  The outer radius (bohr) =   12.0000
  Valid grid points have density less than (e/(bohr^3)) =    0.0001
  The number of valid grid points were=        20752
  The rms potential error without charges in kcal/mol is=      4.85310
  The rms potential error with partial charges in kcal/mol is=      0.71496
  The RRMSE value at monopole order=      0.14732
  The rms potential error with partial charges and cloud penetration in kcal/mol is=      0.70760
  The RRMSE value at monopole order with cloud penetration is=      0.14580
  The rms potential error with partial charges and atomic dipoles in kcal/mol is=      0.35399
  The RRMSE value at dipole order=      0.07294
  The rms potential error with partial charges, atomic dipoles and cloud penetration in kcal/mol is=      0.36195
  The RRMSE value at dipole order with cloud penetration=      0.07458

******************************************************
The electron densities and ab initio electrostatic potential were computed in VASP using the PBE functional and
projector augmented wave method. See the main text of the journal article for a description of computational details.
The atomic charges, dipoles, and quadrupoles were computed with the DDEC6 method as described in
(a) T. A. Manz and N. Gabaldon Limas, RSC Adv. 6 (2016) 47771-47801 DOI: 10.1039/c6ra04656h
(b) N. Gabaldon Limas and T. A. Manz, RSC Adv. 8 (2018) 2678-2707 DOI: 10.1039/c7ra11829e.
For each atom in the material, the electron cloud parameters were fit to the spherically averaged atom-in-material
electron density using radial positions for which this density was between 10^-4 and 10^-2 electrons per cubic bohr.
The polarizabilities, dispersion coefficients, and quantum Drude oscillator (QDO) parameters were fit using the MCLF method.
The magnetic structure of the system was optimized in VASP from the default ferromagnetic initial guess using spin polarization.
The atomic spin moments (ASMs) were computed on this optimized magnetic structure using the DDEC6 partition as inputs
to the method of T. A. Manz and D. S. Sholl, J. Chem. Theory Comput. 7 (2011) 4146-4164 DOI: 10.1021/ct200539n.
The RMSE and RRMSE were computed using a uniform grid with Ewald summation.
