# Supplementary material for: A collection of forcefield precursors for metal–organic frameworks
Source: RSC Adv. 2019 Nov 13;9(63):36492–507. doi: 10.1039/c9ra07327b (PMC9075174; doi:10.1039/c9ra07327b)
Supplement: RA-009-C9RA07327B-s5228 [file RA-009-C9RA07327B-s5228.xyz]

  216
jmolscript: load "" {1 1 1} spacegroup "x,y,z" unitcell [{      9.697200     0.000000     0.000000 }, {      0.000000    10.795700     0.000000 }, {      0.000000     0.000000    26.967100 }]
Cu     3.045406     6.638600     8.956313     0.734081
Cu     1.810952     4.208164     4.478966     0.746721
Cu     3.045406     4.157100    18.010787     0.734041
Cu     1.810952     6.587536    22.488134     0.746687
Cu     6.651794     9.554950    22.439863     0.733939
Cu     7.886248     1.189686    17.962516     0.746575
Cu     6.651794     1.240750     4.527237     0.733996
Cu     7.886248     9.606014     9.004584     0.746635
H      0.851414     7.708130    10.749086     0.284048
H      4.050520     3.020637     2.715587     0.289464
H      4.682778     7.812848     5.142626     0.155988
H      4.451015     8.789859     6.388506     0.156379
H      5.936626     8.469227     5.889615     0.151557
H      5.683529     6.209687     6.561095     0.088847
H      9.401435     3.426555     7.089651     0.095769
H      8.756572     5.602968     7.723377     0.164671
H      8.384199     5.952749     6.207826     0.150776
H      7.525997     4.867781     7.011446     0.149687
H      4.410287     5.034035    10.773356     0.165237
H      4.651747     5.151708    12.350932     0.161691
H      3.796454     3.933953    11.760352     0.165799
H      8.971849     7.861429    12.512734     0.174351
H      8.810876     6.492534    13.324444     0.166246
H     -0.004849     7.684379    13.928507     0.170247
H      5.720378     2.945067     1.003176     0.173031
H      5.103636     3.216039    26.519446     0.167458
H      5.902686     4.376577     0.310122     0.168256
H      0.498436     5.780018     2.634686     0.164411
H      1.233484     6.913566     1.777132     0.171075
H      0.343281     5.803768     1.040930     0.160715
H      0.851414     3.087570    16.218014     0.284049
H      4.050520     7.775063    24.251513     0.289464
H      4.682778     2.982852    21.824474     0.155988
H      4.451015     2.005841    20.578594     0.156379
H      5.936626     2.326473    21.077485     0.151555
H      5.683529     4.586013    20.406005     0.088845
H      9.401435     7.369145    19.877449     0.095766
H      8.756572     5.192732    19.243723     0.164670
H      8.384199     4.842951    20.759274     0.150776
H      7.525997     5.927919    19.955654     0.149686
H      4.410287     5.761665    16.193744     0.165240
H      4.651747     5.643992    14.616168     0.161690
H      3.796454     6.861747    15.206748     0.165798
H      8.971849     2.934271    14.454366     0.174350
H      8.810876     4.303166    13.642656     0.166246
H     -0.004849     3.111321    13.038593     0.170246
H      5.720378     7.850633    25.963924     0.173031
H      5.103636     7.579661     0.447654     0.167457
H      5.902686     6.419123    26.656978     0.168256
H      0.498436     5.015682    24.332414     0.164413
H      1.233484     3.882134    25.189968     0.171075
H      0.343281     4.991932    25.926170     0.160714
H      8.845786     8.485420    24.232636     0.284047
H      5.646680     2.377213    16.199137     0.289463
H      5.014422     8.380702    18.626176     0.155987
H      5.246185     7.403691    19.872056     0.156379
H      3.760574     7.724323    19.373165     0.151558
H      4.013671     9.983863    20.044645     0.088846
H      0.295765     1.971295    20.573201     0.095771
H      0.940628    10.590582    21.206927     0.164672
H      1.313001    10.240801    19.691376     0.150776
H      2.171203     0.530069    20.494996     0.149688
H      5.286913     0.363815    24.256906     0.165240
H      5.045453     0.246142    25.834482     0.161692
H      5.900746     1.463897    25.243902     0.165799
H      0.725351     8.332121    25.996284     0.174351
H      0.886324     9.701016    26.807994     0.166246
H      0.004849     8.509171     0.444957     0.170247
H      3.976822     2.452783    14.486726     0.173031
H      4.593564     2.181811    13.035896     0.167458
H      3.794514     1.021273    13.793672     0.168256
H      9.198764    10.413532    16.118236     0.164413
H      8.463716     9.279984    15.260682     0.171076
H      9.353919    10.389782    14.524480     0.160715
H      8.845786     2.310280     2.734464     0.284048
H      5.646680     8.418487    10.767963     0.289464
H      5.014422     2.414998     8.340924     0.155988
H      5.246185     3.392009     7.095044     0.156379
H      3.760574     3.071377     7.593935     0.151557
H      4.013671     0.811837     6.922455     0.088846
H      0.295765     8.824405     6.393899     0.095769
H      0.940628     0.205118     5.760173     0.164671
H      1.313001     0.554899     7.275724     0.150776
H      2.171203    10.265631     6.472104     0.149688
H      5.286913    10.431885     2.710194     0.165239
H      5.045453    10.549558     1.132618     0.161691
H      5.900746     9.331803     1.723198     0.165799
H      0.725351     2.463579     0.970816     0.174351
H      0.886324     1.094684     0.159106     0.166246
H      0.004849     2.286529    26.522143     0.170247
H      3.976822     8.342917    12.480374     0.173032
H      4.593564     8.613889    13.931204     0.167457
H      3.794514     9.774427    13.173428     0.168256
H      9.198764     0.382168    10.848864     0.164412
H      8.463716     1.515716    11.706418     0.171075
H      9.353919     0.405918    12.442620     0.160715
C      5.036726     8.102173     6.009618    -0.467738
C      5.095879     6.920044     6.948882     0.077017
C      5.658316     7.369145     8.312069     0.595215
C      3.070134     5.689334     6.392012     0.359361
C      1.756163     5.256426     7.007940     0.363878
C      9.357798     4.142310     6.393630     0.070921
C      8.422988     5.238074     6.876610    -0.473397
C      8.862271     3.526955     5.086804     0.596043
C      4.013671     4.883975    11.655181    -0.514487
C      2.766611     5.696891    11.786780     0.218841
C      1.876408     5.777859    12.848205    -0.160694
C      0.918325     6.686857    12.432912     0.227099
C      9.423739     7.226642    13.106011    -0.513055
C      5.296611     3.614400     0.426080    -0.509055
C      4.021429     4.081854     1.055223     0.227544
C      3.100195     5.012444     0.628333    -0.153476
C      2.154718     5.097730     1.658746     0.214363
C      0.954204     5.974340     1.787919    -0.514466
C      5.036726     2.693527    20.957482    -0.467740
C      5.095879     3.875656    20.018218     0.077016
C      5.658316     3.426555    18.655031     0.595214
C      3.070134     5.106366    20.575088     0.359359
C      1.756163     5.539274    19.959160     0.363874
C      9.357798     6.653390    20.573470     0.070918
C      8.422988     5.557626    20.090489    -0.473398
C      8.862271     7.268745    21.880296     0.596041
C      4.013671     5.911725    15.311919    -0.514487
C      2.766611     5.098809    15.180320     0.218839
C      1.876408     5.017841    14.118895    -0.160695
C      0.918325     4.108843    14.534188     0.227095
C      9.423739     3.569058    13.861089    -0.513055
C      5.296611     7.181300    26.541020    -0.509056
C      4.021429     6.713846    25.911877     0.227540
C      3.100195     5.783256    26.338767    -0.153478
C      2.154718     5.697970    25.308354     0.214360
C      0.954204     4.821360    25.179181    -0.514466
C      4.660474     8.091377    19.493168    -0.467737
C      4.601321     9.273506    20.432432     0.077019
C      4.038884     8.824405    21.795619     0.595213
C      6.627066    10.504216    19.875562     0.359364
C      7.941037     0.141424    20.491490     0.363881
C      0.339402     1.255540    19.877180     0.070924
C      1.274212     0.159776    20.360160    -0.473398
C      0.834929     1.870895    18.570354     0.596043
C      5.683529     0.513875    25.138731    -0.514487
C      6.930589    10.496659    25.270330     0.218841
C      7.820792    10.415691    26.331755    -0.160694
C      8.778875     9.506693    25.916462     0.227102
C      0.273461     8.966908    26.589561    -0.513054
C      4.400589     1.783450    13.909630    -0.509055
C      5.675771     1.315996    14.538773     0.227547
C      6.597005     0.385406    14.111883    -0.153476
C      7.542482     0.300120    15.142296     0.214364
C      8.742996    10.219210    15.271469    -0.514465
C      4.660474     2.704323     7.473932    -0.467738
C      4.601321     1.522194     6.534668     0.077017
C      4.038884     1.971295     5.171481     0.595216
C      6.627066     0.291484     7.091538     0.359362
C      7.941037    10.654276     6.475610     0.363877
C      0.339402     9.540160     7.089920     0.070921
C      1.274212    10.635924     6.606939    -0.473397
C      0.834929     8.924805     8.396746     0.596044
C      5.683529    10.281825     1.828369    -0.514487
C      6.930589     0.299041     1.696770     0.218840
C      7.820792     0.380009     0.635345    -0.160695
C      8.778875     1.289007     1.050638     0.227100
C      0.273461     1.828792     0.377539    -0.513055
C      4.400589     9.012250    13.057470    -0.509055
C      5.675771     9.479704    12.428327     0.227544
C      6.597005    10.410294    12.855217    -0.153477
C      7.542482    10.495580    11.824804     0.214362
C      8.742996     0.576490    11.695631    -0.514466
N      3.788696     6.370543     7.225025    -0.417483
N      1.000751     4.637833     6.149308    -0.421321
N      2.402966     6.515205    10.814346    -0.229230
N      1.291667     7.107889    11.220741    -0.140922
N      3.621904     3.633833     2.251483    -0.155669
N      2.474725     4.238392     2.663540    -0.233435
N      3.788696     4.425157    19.742075    -0.417461
N      1.000751     6.157867    20.817792    -0.421292
N      2.402966     4.280495    16.152754    -0.229211
N      1.291667     3.687811    15.746359    -0.140924
N      3.621904     7.161867    24.715617    -0.155671
N      2.474725     6.557308    24.303560    -0.233413
N      5.908504     9.823007    20.708575    -0.417506
N      8.696449     0.760017    19.632858    -0.421350
N      7.294234     9.678345    24.297896    -0.229234
N      8.405533     9.085661    24.704291    -0.140920
N      6.075296     1.764017    15.735033    -0.155667
N      7.222475     1.159458    16.147090    -0.233443
N      5.908504     0.972693     6.258525    -0.417486
N      8.696449    10.035683     7.334242    -0.421323
N      7.294234     1.117355     2.669204    -0.229225
N      8.405533     1.710039     2.262809    -0.140921
N      6.075296     9.031683    11.232067    -0.155668
N      7.222475     9.636242    10.820010    -0.233430
O      4.866055     7.372384     9.312009    -0.560769
O      1.522460     5.538194     8.221729    -0.486710
O      3.324200     5.363304     5.184964    -0.491770
O      0.018425     3.428714     4.119764    -0.571091
O      7.682122     3.195527     4.986217    -0.553562
O      6.840405     7.737278     8.371397    -0.558319
O      4.866055     3.423316    17.655091    -0.560751
O      1.522460     5.257506    18.745371    -0.486689
O      3.324200     5.432396    21.782136    -0.491744
O      0.018425     7.366986    22.847336    -0.571071
O      7.682122     7.600173    21.980883    -0.553566
O      6.840405     3.058422    18.595703    -0.558322
O      4.831145     8.821166    22.795559    -0.560785
O      8.174740    10.655356    21.705279    -0.486735
O      6.373000     0.034546    18.668514    -0.491802
O     -0.018425     1.969136    17.603314    -0.571113
O      2.015078     2.202323    18.469767    -0.553563
O      2.856795     8.456272    21.854947    -0.558318
O      4.831145     1.974534     4.171541    -0.560769
O      8.174740     0.140344     5.261821    -0.486713
O      6.373000    -0.034546     8.298586    -0.491774
O     -0.018425     8.826564     9.363786    -0.571093
O      2.015078     8.593377     8.497333    -0.553571
O      2.856795     2.339428     5.112153    -0.558328

The following XYZ coordinates are in angstroms. Other properties are in atomic units.
The sperically averaged electron density of each atom fit to a function of the form exp(a - br)
eigen_1, eigen_2 and eigen_3 are the three eigenvalues of traceless quadrupole moment tensor
  atom number  atomic symbol              X              Y              Z     net charge C6 coefficient C8 coefficient C10 coefficient fluctuating dipole atomic polarizability isotropic forcefield polarizability              a              b squared Pearson coefficient          <r^3>          <r^4>         wp_QDO          m_QDO          q_QDO       dipole_x       dipole_y       dipole_z         dipole            Qxy            Qxz            Qyz     Q(x^2-y^2)  Q(3z^2 - R^2)        eigen_1        eigen_2        eigen_3 static polarizability      alpha(xx)      alpha(xy)      alpha(xz)      alpha(yy)      alpha(yz)      alpha(zz) atomic spin moment
            1             Cu       3.045406       6.638600       8.956313       0.734081      68.322259 0.11462525E+04  0.32072307E+05                                14.302649                           11.631210       0.991014       2.211786                    0.996382      43.172349     108.324984       0.494601       0.442589      -1.122195      -0.033132       0.089082      -0.013384       0.095982       0.072892       0.028869       0.002931       0.097790      -0.082304      -0.076729      -0.030156       0.106885             16.939286      15.761987       1.645453      -2.046774      11.165642       1.662114      23.890230           0.658612
            2             Cu       1.810952       4.208164       4.478966       0.746721      67.973293 0.11327331E+04  0.31607904E+05                                14.246084                           11.557869       0.934675       2.196602                    0.996205      43.032353     107.913235       0.496339       0.442241      -1.122140       0.035071      -0.090307       0.020987       0.099125       0.077940       0.024753       0.000009       0.100700      -0.054742      -0.085817      -0.019932       0.105749             16.863846      16.171416       1.480821      -2.168801      11.197893       2.113271      23.222228           0.656194
            3             Cu       3.045406       4.157100      18.010787       0.734041      68.325356 0.11463156E+04  0.32074635E+05                                14.303327                           11.631734       0.990781       2.211707                    0.996382      43.172774     108.328349       0.494575       0.442605      -1.122181      -0.033130      -0.089078       0.013383       0.095977      -0.072884      -0.028871       0.002929       0.097778      -0.082316      -0.076720      -0.030158       0.106877             16.940112      15.762742      -1.645532       2.046881      11.166156       1.662223      23.891439           0.658572
            4             Cu       1.810952       6.587536      22.488134       0.746687      67.976076 0.11327898E+04  0.31610007E+05                                14.246729                           11.558370       0.934440       2.196523                    0.996205      43.032704     107.916396       0.496313       0.442257      -1.122126       0.035069       0.090303      -0.020986       0.099121      -0.077933      -0.024756       0.000006       0.100690      -0.054752      -0.085808      -0.019934       0.105742             16.864628      16.172167      -1.480887       2.168903      11.198384       2.113393      23.223332           0.656153
            5             Cu       6.651794       9.554950      22.439863       0.733939      68.331712 0.11464419E+04  0.32079093E+05                                14.304176                           11.632356       0.990735       2.211674                    0.996382      43.175006     108.335919       0.494563       0.442603      -1.122180       0.033131      -0.089081      -0.013383       0.095981       0.072883      -0.028868      -0.002926       0.097775      -0.082329      -0.076716      -0.030159       0.106875             16.941182      15.763721       1.645660       2.047042      11.166792      -1.662339      23.893034           0.658571
            6             Cu       7.886248       1.189686      17.962516       0.746575      67.982675 0.11329197E+04  0.31614574E+05                                14.247594                           11.558999       0.934412       2.196493                    0.996205      43.035107     107.924409       0.496301       0.442255      -1.122126      -0.035069       0.090307       0.020987       0.099124       0.077933      -0.024753      -0.000002       0.100684      -0.054761      -0.085805      -0.019934       0.105740             16.865720      16.173201       1.481011       2.169073      11.199037      -2.113557      23.224920           0.656162
            7             Cu       6.651794       1.240750       4.527237       0.733996      68.328069 0.11463691E+04  0.32076506E+05                                14.303644                           11.631961       0.990800       2.211704                    0.996382      43.173840     108.331627       0.494574       0.442601      -1.122183       0.033131       0.089080       0.013383       0.095979      -0.072885       0.028869      -0.002928       0.097777      -0.082324      -0.076719      -0.030159       0.106878             16.940523      15.763106      -1.645582      -2.046946      11.166391      -1.662265      23.892072           0.658580
            8             Cu       7.886248       9.606014       9.004584       0.746635      67.979064 0.11328482E+04  0.31612046E+05                                14.247081                           11.558621       0.934462       2.196520                    0.996205      43.033886     107.920047       0.496311       0.442254      -1.122128      -0.035069      -0.090305      -0.020986       0.099123      -0.077933       0.024754      -0.000004       0.100686      -0.054758      -0.085806      -0.019935       0.105741             16.865081      16.172587      -1.480942      -2.168972      11.198650      -2.113461      23.224008           0.656166
            9              H       0.851414       7.708130      10.749086       0.284048       0.635767 0.37667186E+01  0.31287410E+02                                 1.323475                            1.208723      -1.115196       2.427452                    0.999590       2.833677       7.819762       0.506965       1.454526      -0.672206      -0.017070       0.018400      -0.013653       0.028571      -0.004891      -0.011677       0.003256       0.009370       0.002019      -0.009474      -0.006481       0.015955              1.393311       1.264899      -0.312329       0.239588       1.438393      -0.387459       1.476641           0.000462
           10              H       4.050520       3.020637       2.715587       0.289464       0.622314 0.36974431E+01  0.30638274E+02                                 1.317573                            1.207721      -1.119432       2.431606                    0.999517       2.816568       7.820164       0.499667       1.479322      -0.667875       0.016988      -0.018911       0.012404       0.028285      -0.005393      -0.012475       0.003300       0.010558      -0.005416      -0.010962      -0.006171       0.017133              1.383678       1.244444      -0.299006       0.221133       1.438959      -0.384265       1.467631           0.000321
           11              H       4.682778       7.812848       5.142626       0.155988       0.985047 0.73567574E+01  0.69525107E+02                                 1.537441                            1.506516      -0.948294       2.433227                    0.999170       3.117981       8.098658       0.560220       1.156891      -0.739591      -0.008400      -0.012125      -0.009540       0.017567       0.000170       0.001894      -0.000006      -0.000914       0.008123      -0.002516      -0.000881       0.003397              1.532245       1.355079       0.124568       0.228082       1.399893       0.171359       1.841763           0.000173
           12              H       4.451015       8.789859       6.388506       0.156379       0.901175 0.67960209E+01  0.64623357E+02                                 1.602035                            1.569710      -0.948794       2.443893                    0.997507       3.413935       9.682888       0.473757       1.359613      -0.692107      -0.010776       0.008586       0.013686       0.019420      -0.002506      -0.001673       0.001642      -0.008868       0.004889      -0.006104       0.000710       0.005394              1.612189       1.626410      -0.320803      -0.173804       1.846412       0.172536       1.363744           0.000037
           13              H       5.936626       8.469227       5.889615       0.151557       1.122641 0.85969557E+01  0.86000044E+02                                 1.796819                            1.720515      -1.123536       2.351128                    0.996596       3.524816       9.987395       0.474186       1.291229      -0.706772       0.019310       0.003281       0.002756       0.019779       0.002555      -0.003510       0.000917       0.009546      -0.018207      -0.007325      -0.001801       0.009126              1.833677       2.279521       0.471433      -0.111839       1.763360      -0.095358       1.458151           0.000152
           14              H       5.683529       6.209687       6.561095       0.088847       1.161336 0.91328769E+01  0.92656427E+02                                 1.827869                            1.762016      -0.912367       2.429272                    0.996409       3.736892      10.626925       0.473581       1.274804      -0.709776       0.020262      -0.030000      -0.025978       0.044558      -0.000962      -0.006029       0.001462      -0.003650      -0.013152      -0.008524       0.002633       0.005891              1.868273       2.027665      -0.439348      -0.159104       2.050867       0.219680       1.526287           0.001279
           15              H       9.401435       3.426555       7.089651       0.095769       1.129447 0.91078440E+01  0.91087641E+02                                 1.713954                            1.699690      -0.588906       2.581516                    0.999824       3.404354       9.193109       0.514881       1.189474      -0.732099       0.005458      -0.022895       0.035664       0.042730      -0.000807      -0.001892      -0.005739       0.003365      -0.011172      -0.008179       0.003606       0.004573              1.713817       1.514909       0.009313       0.006200       1.964124      -0.316711       1.662419           0.000429
           16              H       8.756572       5.602968       7.723377       0.164671       1.033230 0.79269757E+01  0.77488140E+02                                 1.686096                            1.643030      -1.101874       2.373289                    0.997689       3.336570       9.260355       0.490641       1.277070      -0.710712       0.010651       0.007334       0.017508       0.021766       0.001440      -0.000800       0.002932      -0.006424       0.016333      -0.006422      -0.000385       0.006807              1.691629       1.608675       0.069963       0.228581       1.556217       0.351179       1.909995           0.000327
           17              H       8.384199       5.952749       6.207826       0.150776       1.036782 0.82785430E+01  0.81483618E+02                                 1.672436                            1.666267      -0.798247       2.507437                    0.999529       3.291451       9.048598       0.494793       1.257670      -0.716273       0.002286       0.010052      -0.011914       0.015755      -0.003739       0.000733      -0.003399      -0.004848       0.010706      -0.006350      -0.000179       0.006529              1.656866       1.486190      -0.112738       0.006598       1.868930      -0.296050       1.615479           0.000053
           18              H       7.525997       4.867781       7.011446       0.149687       1.031650 0.75778937E+01  0.73100253E+02                                 1.660848                            1.583556      -1.100381       2.356054                    0.997537       3.411290       9.344013       0.511666       1.240936      -0.717262      -0.012881      -0.009768       0.003188       0.016477       0.000407      -0.004504      -0.003395       0.005247      -0.010098      -0.006923       0.000083       0.006840              1.698638       2.287672       0.218692      -0.140976       1.511381       0.018717       1.296862           0.000628
           19              H       4.410287       5.034035      10.773356       0.165237       1.138009 0.83710688E+01  0.82433062E+02                                 1.742223                            1.640752      -1.311241       2.256457                    0.997719       3.417776       9.327484       0.515762       1.205969      -0.725503       0.009136       0.002179      -0.012560       0.015684      -0.003239      -0.008332       0.004826       0.009452      -0.017383      -0.010882      -0.002427       0.013309              1.786254       1.568604       0.024965      -0.381020       1.480637      -0.169436       2.309522          -0.000611
           20              H       4.651747       5.151708      12.350932       0.161691       0.971917 0.71939693E+01  0.68230626E+02                                 1.583065                            1.536187      -0.801510       2.505481                    0.999835       3.173364       8.508522       0.524982       1.230129      -0.721676       0.006521       0.007965       0.007236       0.012582       0.000023       0.000007       0.003317       0.002857      -0.002231      -0.004221       0.001799       0.002422              1.588226       1.615769       0.089010       0.339702       1.377353       0.106071       1.771557          -0.000021
           21              H       3.796454       3.933953      11.760352       0.165799       0.972072 0.70414081E+01  0.66114573E+02                                 1.555739                            1.497386      -0.855273       2.484212                    0.999676       3.089310       8.115711       0.546297       1.194096      -0.730492      -0.009583      -0.012510      -0.002889       0.016021       0.005361      -0.000827       0.002631      -0.000477      -0.020096      -0.007813      -0.001021       0.008834              1.572304       1.269888       0.048611      -0.016303       2.105608      -0.173517       1.341414          -0.000062
           22              H       8.971849       7.861429      12.512734       0.174351       0.897652 0.63210558E+01  0.59032378E+02                                 1.598474                            1.513361      -0.945973       2.456742                    0.998409       3.315380       9.321178       0.482701       1.358711      -0.692171      -0.004582       0.009247      -0.016463       0.019430       0.000384      -0.001163      -0.002526       0.002739       0.009618      -0.003874      -0.000555       0.004429              1.638481       1.594782      -0.415228       0.220995       1.762937      -0.320660       1.557724           0.000006
           23              H       8.810876       6.492534      13.324444       0.166246       0.966911 0.70674104E+01  0.66299834E+02                                 1.534708                            1.487011      -0.927349       2.446418                    0.999542       3.106183       8.108354       0.556486       1.173274      -0.735041      -0.004976      -0.011348       0.000088       0.012391       0.001767      -0.001958      -0.000064      -0.001106      -0.003514      -0.002898       0.000038       0.002861              1.538642       1.562884       0.296588      -0.128176       1.789261      -0.181843       1.263781           0.000022
           24              H      -0.004849       7.684379      13.928507       0.170247       0.950347 0.70053649E+01  0.65780633E+02                                 1.537111                            1.497134      -0.929595       2.451797                    0.999363       3.113182       8.214878       0.543647       1.199835      -0.728632       0.010143       0.006484       0.011770       0.016836       0.004119       0.005346       0.004951       0.005388       0.010295      -0.007200      -0.003276       0.010476              1.538867       1.301050      -0.021366       0.078816       1.540573       0.359844       1.774979          -0.000038
           25              H       5.720378       2.945067       1.003176       0.173031       0.895693 0.62974626E+01  0.58829836E+02                                 1.601718                            1.514508      -1.036861       2.412589                    0.997221       3.353213       9.467160       0.480027       1.365868      -0.690407       0.004478      -0.009970       0.015773       0.019190       0.000106      -0.001252      -0.003885       0.002922       0.008445      -0.004887      -0.000172       0.005059              1.643706       1.571778      -0.411737       0.209176       1.812686      -0.338149       1.546655           0.000010
           26              H       5.103636       3.216039      26.519446       0.167458       0.965391 0.71062395E+01  0.66932717E+02                                 1.547773                            1.502983      -0.937552       2.443130                    0.999428       3.144162       8.295556       0.545516       1.192064      -0.730188      -0.008434      -0.004538      -0.012340       0.015621       0.003105       0.003996       0.003931       0.006699       0.011280      -0.007047      -0.001540       0.008587              1.552664       1.281482      -0.042001       0.050624       1.519103       0.343516       1.857406          -0.000041
           27              H       5.902686       4.376577       0.310122       0.168256       0.939361 0.68199868E+01  0.63393952E+02                                 1.503220                            1.458866      -0.920282       2.451008                    0.999600       3.071330       7.973531       0.563071       1.170249      -0.735716       0.005058       0.010783       0.001976       0.012073       0.001322      -0.000817       0.001794      -0.000169      -0.003535      -0.002860       0.000692       0.002169              1.506494       1.514279       0.295908      -0.070632       1.793820      -0.137259       1.211383           0.000021
           28              H       0.498436       5.780018       2.634686       0.164411       1.162918 0.86299726E+01  0.85437006E+02                                 1.751191                            1.653574      -1.333657       2.243488                    0.997609       3.423082       9.297347       0.520715       1.188144      -0.729872      -0.011187      -0.003135       0.011762       0.016532      -0.003515      -0.008934       0.005159       0.008080      -0.025326      -0.013223      -0.000967       0.014190              1.788608       1.627625       0.058989      -0.403373       1.491925      -0.227607       2.246274          -0.000593
           29              H       1.233484       6.913566       1.777132       0.171075       0.959450 0.70173833E+01  0.65721097E+02                                 1.535608                            1.490987      -0.794705       2.519717                    0.999804       3.025474       7.893999       0.550520       1.187965      -0.732675       0.010811       0.013901       0.004255       0.018117       0.005748      -0.000534       0.003798      -0.001581      -0.018551      -0.008110      -0.001210       0.009320              1.541568       1.289701       0.094614       0.005481       2.033336      -0.087165       1.301666          -0.000073
           30              H       0.343281       5.803768       1.040930       0.160715       0.979000 0.72135812E+01  0.68567955E+02                                 1.598241                            1.543602      -0.851179       2.482305                    0.999566       3.214559       8.671696       0.520217       1.238657      -0.719330      -0.006678      -0.006429      -0.009253       0.013097      -0.000505       0.001204       0.002629       0.005785       0.002367      -0.004712       0.001462       0.003250              1.608341       1.603826       0.023574       0.364150       1.365300       0.052220       1.855897          -0.000039
           31              H       0.851414       3.087570      16.218014       0.284049       0.635763 0.37666913E+01  0.31287122E+02                                 1.323469                            1.208718      -1.115187       2.427458                    0.999590       2.833666       7.819720       0.506967       1.454525      -0.672206      -0.017070      -0.018399       0.013653       0.028572       0.004891       0.011677       0.003256       0.009370       0.002019      -0.009474      -0.006481       0.015955              1.393305       1.264894       0.312327      -0.239586       1.438386      -0.387456       1.476634           0.000462
           32              H       4.050520       7.775063      24.251513       0.289464       0.622312 0.36974284E+01  0.30638125E+02                                 1.317570                            1.207719      -1.119427       2.431609                    0.999517       2.816564       7.820152       0.499667       1.479324      -0.667875       0.016988       0.018910      -0.012404       0.028285       0.005394       0.012474       0.003300       0.010558      -0.005416      -0.010962      -0.006171       0.017133              1.383675       1.244442       0.299005      -0.221132       1.438956      -0.384263       1.467628           0.000321
           33              H       4.682778       2.982852      21.824474       0.155988       0.985060 0.73568899E+01  0.69526718E+02                                 1.537458                            1.506533      -0.948324       2.433213                    0.999170       3.118005       8.098758       0.560215       1.156895      -0.739590      -0.008400       0.012125       0.009540       0.017567      -0.000170      -0.001894      -0.000006      -0.000914       0.008124      -0.002516      -0.000882       0.003398              1.532262       1.355093      -0.124570      -0.228086       1.399909       0.171361       1.841786           0.000173
           34              H       4.451015       2.005841      20.578594       0.156379       0.901176 0.67960279E+01  0.64623446E+02                                 1.602036                            1.569711      -0.948797       2.443891                    0.997507       3.413939       9.682904       0.473757       1.359613      -0.692107      -0.010776      -0.008586      -0.013686       0.019420       0.002506       0.001673       0.001642      -0.008868       0.004889      -0.006104       0.000711       0.005394              1.612190       1.626410       0.320803       0.173804       1.846414       0.172536       1.363745           0.000037
           35              H       5.936626       2.326473      21.077485       0.151555       1.122635 0.85968961E+01  0.85999258E+02                                 1.796810                            1.720506      -1.123522       2.351133                    0.996596       3.524807       9.987343       0.474189       1.291225      -0.706773       0.019310      -0.003281      -0.002756       0.019779      -0.002554       0.003509       0.000917       0.009546      -0.018208      -0.007325      -0.001801       0.009126              1.833667       2.279507      -0.471429       0.111837       1.763350      -0.095357       1.458144           0.000152
           36              H       5.683529       4.586013      20.406005       0.088845       1.161349 0.91330069E+01  0.92658098E+02                                 1.827884                            1.762030      -0.912380       2.429265                    0.996409       3.736919      10.627030       0.473579       1.274805      -0.709776       0.020262       0.030000       0.025978       0.044558       0.000962       0.006029       0.001461      -0.003650      -0.013153      -0.008524       0.002633       0.005891              1.868289       2.027683       0.439353       0.159106       2.050884       0.219682       1.526298           0.001279
           37              H       9.401435       7.369145      19.877449       0.095766       1.129465 0.91080429E+01  0.91090147E+02                                 1.713974                            1.699709      -0.588911       2.581511                    0.999824       3.404390       9.193239       0.514878       1.189475      -0.732098       0.005459       0.022895      -0.035663       0.042730       0.000807       0.001892      -0.005739       0.003364      -0.011172      -0.008179       0.003606       0.004573              1.713837       1.514925      -0.009313      -0.006200       1.964149      -0.316716       1.662437           0.000429
           38              H       8.756572       5.192732      19.243723       0.164670       1.033241 0.79270829E+01  0.77489451E+02                                 1.686107                            1.643040      -1.101892       2.373279                    0.997689       3.336592       9.260432       0.490639       1.277069      -0.710712       0.010651      -0.007334      -0.017508       0.021766      -0.001440       0.000801       0.002933      -0.006425       0.016332      -0.006422      -0.000385       0.006807              1.691640       1.608686      -0.069964      -0.228583       1.556227       0.351183       1.910008           0.000327
           39              H       8.384199       4.842951      20.759274       0.150776       1.036783 0.82785616E+01  0.81483862E+02                                 1.672439                            1.666270      -0.798251       2.507435                    0.999529       3.291455       9.048618       0.494791       1.257671      -0.716273       0.002286      -0.010052       0.011915       0.015755       0.003738      -0.000733      -0.003399      -0.004848       0.010707      -0.006350      -0.000179       0.006529              1.656869       1.486193       0.112739      -0.006599       1.868932      -0.296051       1.615482           0.000053
           40              H       7.525997       5.927919      19.955654       0.149686       1.031651 0.75779095E+01  0.73100450E+02                                 1.660850                            1.583558      -1.100378       2.356055                    0.997537       3.411296       9.344035       0.511665       1.240937      -0.717262      -0.012881       0.009768      -0.003188       0.016477      -0.000407       0.004504      -0.003395       0.005247      -0.010097      -0.006922       0.000083       0.006840              1.698641       2.287675      -0.218692       0.140976       1.511383       0.018717       1.296864           0.000628
           41              H       4.410287       5.761665      16.193744       0.165240       1.137994 0.83709319E+01  0.82431417E+02                                 1.742212                            1.640742      -1.311227       2.256466                    0.997719       3.417750       9.327411       0.515762       1.205975      -0.725501       0.009136      -0.002179       0.012561       0.015684       0.003240       0.008331       0.004825       0.009452      -0.017380      -0.010880      -0.002428       0.013308              1.786243       1.568594      -0.024965       0.381016       1.480628      -0.169435       2.309506          -0.000611
           42              H       4.651747       5.643992      14.616168       0.161690       0.971921 0.71940140E+01  0.68231148E+02                                 1.583069                            1.536190      -0.801512       2.505479                    0.999835       3.173373       8.508549       0.524982       1.230127      -0.721676       0.006521      -0.007965      -0.007235       0.012582      -0.000023      -0.000007       0.003317       0.002857      -0.002231      -0.004221       0.001800       0.002422              1.588231       1.615774      -0.089010      -0.339704       1.377357       0.106071       1.771561          -0.000021
           43              H       3.796454       6.861747      15.206748       0.165798       0.972075 0.70414333E+01  0.66114858E+02                                 1.555741                            1.497388      -0.855275       2.484210                    0.999676       3.089315       8.115723       0.546298       1.194094      -0.730493      -0.009583       0.012510       0.002889       0.016021      -0.005361       0.000827       0.002631      -0.000477      -0.020096      -0.007813      -0.001021       0.008834              1.572305       1.269890      -0.048611       0.016303       2.105611      -0.173517       1.341416          -0.000062
           44              H       8.971849       2.934271      14.454366       0.174350       0.897650 0.63210318E+01  0.59032089E+02                                 1.598470                            1.513358      -0.945966       2.456745                    0.998409       3.315374       9.321152       0.482702       1.358710      -0.692171      -0.004582      -0.009247       0.016463       0.019430      -0.000384       0.001163      -0.002526       0.002739       0.009618      -0.003874      -0.000555       0.004429              1.638477       1.594778       0.415226      -0.220995       1.762932      -0.320659       1.557721           0.000006
           45              H       8.810876       4.303166      13.642656       0.166246       0.966912 0.70674194E+01  0.66299936E+02                                 1.534709                            1.487012      -0.927350       2.446417                    0.999542       3.106185       8.108359       0.556487       1.173273      -0.735041      -0.004975       0.011348      -0.000088       0.012391      -0.001767       0.001958      -0.000064      -0.001106      -0.003513      -0.002898       0.000037       0.002861              1.538642       1.562884      -0.296588       0.128175       1.789261      -0.181843       1.263782           0.000022
           46              H      -0.004849       3.111321      13.038593       0.170246       0.950350 0.70053875E+01  0.65780900E+02                                 1.537113                            1.497136      -0.929599       2.451795                    0.999363       3.113188       8.214898       0.543647       1.199836      -0.728632       0.010143      -0.006485      -0.011769       0.016836      -0.004119      -0.005346       0.004951       0.005388       0.010295      -0.007199      -0.003276       0.010476              1.538870       1.301052       0.021366      -0.078816       1.540576       0.359845       1.774982          -0.000037
           47              H       5.720378       7.850633      25.963924       0.173031       0.895689 0.62974273E+01  0.58829424E+02                                 1.601714                            1.514504      -1.036854       2.412592                    0.997221       3.353204       9.467128       0.480027       1.365869      -0.690407       0.004478       0.009970      -0.015773       0.019190      -0.000106       0.001252      -0.003885       0.002922       0.008445      -0.004887      -0.000172       0.005059              1.643702       1.571774       0.411735      -0.209175       1.812680      -0.338148       1.546651           0.000010
           48              H       5.103636       7.579661       0.447654       0.167457       0.965394 0.71062668E+01  0.66933042E+02                                 1.547777                            1.502986      -0.937558       2.443127                    0.999428       3.144168       8.295577       0.545516       1.192065      -0.730188      -0.008434       0.004538       0.012340       0.015621      -0.003105      -0.003996       0.003931       0.006699       0.011280      -0.007047      -0.001540       0.008587              1.552667       1.281485       0.042001      -0.050624       1.519107       0.343517       1.857410          -0.000041
           49              H       5.902686       6.419123      26.656978       0.168256       0.939360 0.68199764E+01  0.63393829E+02                                 1.503219                            1.458864      -0.920282       2.451008                    0.999600       3.071328       7.973523       0.563072       1.170249      -0.735716       0.005058      -0.010783      -0.001976       0.012073      -0.001322       0.000817       0.001794      -0.000169      -0.003536      -0.002861       0.000691       0.002169              1.506492       1.514277      -0.295907       0.070632       1.793818      -0.137259       1.211382           0.000021
           50              H       0.498436       5.015682      24.332414       0.164413       1.162904 0.86298484E+01  0.85435527E+02                                 1.751183                            1.653567      -1.333646       2.243496                    0.997609       3.423061       9.297297       0.520714       1.188152      -0.729870      -0.011186       0.003135      -0.011763       0.016532       0.003516       0.008934       0.005158       0.008080      -0.025323      -0.013221      -0.000968       0.014189              1.788600       1.627618      -0.058989       0.403370       1.491919      -0.227606       2.246263          -0.000593
           51              H       1.233484       3.882134      25.189968       0.171075       0.959457 0.70174469E+01  0.65721850E+02                                 1.535615                            1.490994      -0.794711       2.519713                    0.999804       3.025487       7.894046       0.550518       1.187966      -0.732675       0.010811      -0.013901      -0.004255       0.018117      -0.005748       0.000534       0.003798      -0.001581      -0.018551      -0.008110      -0.001210       0.009320              1.541575       1.289707      -0.094614      -0.005481       2.033347      -0.087166       1.301671          -0.000073
           52              H       0.343281       4.991932      25.926170       0.160714       0.979006 0.72136345E+01  0.68568580E+02                                 1.598247                            1.543607      -0.851182       2.482302                    0.999566       3.214570       8.671730       0.520217       1.238656      -0.719330      -0.006678       0.006429       0.009252       0.013097       0.000505      -0.001204       0.002629       0.005785       0.002366      -0.004712       0.001462       0.003250              1.608346       1.603831      -0.023574      -0.364152       1.365304       0.052221       1.855903          -0.000039
           53              H       8.845786       8.485420      24.232636       0.284047       0.635773 0.37667613E+01  0.31287839E+02                                 1.323480                            1.208727      -1.115203       2.427448                    0.999590       2.833688       7.819790       0.506966       1.454520      -0.672207       0.017070      -0.018399      -0.013652       0.028571      -0.004891       0.011678      -0.003256       0.009370       0.002019      -0.009474      -0.006481       0.015956              1.393317       1.264904      -0.312331      -0.239589       1.438400       0.387462       1.476647           0.000463
           54              H       5.646680       2.377213      16.199137       0.289463       0.622319 0.36974745E+01  0.30638586E+02                                 1.317576                            1.207724      -1.119437       2.431602                    0.999517       2.816575       7.820179       0.499668       1.479317      -0.667876      -0.016988       0.018910       0.012404       0.028285      -0.005393       0.012475      -0.003300       0.010558      -0.005416      -0.010962      -0.006172       0.017134              1.383682       1.244447      -0.299008      -0.221134       1.438963       0.384267       1.467635           0.000321
           55              H       5.014422       8.380702      18.626176       0.155987       0.985043 0.73567119E+01  0.69524546E+02                                 1.537434                            1.506510      -0.948280       2.433233                    0.999170       3.117974       8.098623       0.560222       1.156888      -0.739592       0.008400       0.012124      -0.009540       0.017566       0.000170      -0.001894       0.000006      -0.000915       0.008124      -0.002516      -0.000881       0.003397              1.532238       1.355073       0.124567      -0.228081       1.399888      -0.171358       1.841754           0.000173
           56              H       5.246185       7.403691      19.872056       0.156379       0.901174 0.67960063E+01  0.64623188E+02                                 1.602034                            1.569709      -0.948794       2.443893                    0.997507       3.413932       9.682880       0.473757       1.359614      -0.692107       0.010775      -0.008586       0.013686       0.019420      -0.002506       0.001673      -0.001642      -0.008869       0.004889      -0.006104       0.000711       0.005394              1.612187       1.626409      -0.320803       0.173804       1.846410      -0.172535       1.363743           0.000037
           57              H       3.760574       7.724323      19.373165       0.151558       1.122650 0.85970405E+01  0.86001146E+02                                 1.796831                            1.720526      -1.123560       2.351118                    0.996595       3.524831       9.987468       0.474183       1.291233      -0.706772      -0.019310      -0.003282       0.002756       0.019780       0.002555       0.003509      -0.000918       0.009546      -0.018207      -0.007325      -0.001801       0.009125              1.833690       2.279538       0.471439       0.111840       1.763372       0.095359       1.458160           0.000152
           58              H       4.013671       9.983863      20.044645       0.088846       1.161338 0.91328959E+01  0.92656653E+02                                 1.827871                            1.762017      -0.912364       2.429273                    0.996409       3.736894      10.626927       0.473582       1.274803      -0.709776      -0.020263       0.030000      -0.025978       0.044558      -0.000962       0.006029      -0.001462      -0.003650      -0.013152      -0.008524       0.002633       0.005891              1.868275       2.027666      -0.439349       0.159105       2.050870      -0.219681       1.526288           0.001280
           59              H       0.295765       1.971295      20.573201       0.095771       1.129437 0.91077412E+01  0.91086341E+02                                 1.713944                            1.699680      -0.588906       2.581517                    0.999824       3.404333       9.193034       0.514883       1.189474      -0.732099      -0.005458       0.022896       0.035664       0.042731      -0.000807       0.001892       0.005739       0.003365      -0.011172      -0.008179       0.003606       0.004573              1.713807       1.514899       0.009312      -0.006200       1.964112       0.316709       1.662410           0.000430
           60              H       0.940628      10.590582      21.206927       0.164672       1.033226 0.79269360E+01  0.77487653E+02                                 1.686091                            1.643026      -1.101869       2.373292                    0.997689       3.336562       9.260326       0.490641       1.277070      -0.710712      -0.010650      -0.007335       0.017509       0.021766       0.001440       0.000800      -0.002932      -0.006424       0.016333      -0.006422      -0.000385       0.006807              1.691624       1.608671       0.069963      -0.228581       1.556213      -0.351177       1.909989           0.000327
           61              H       1.313001      10.240801      19.691376       0.150776       1.036779 0.82785104E+01  0.81483210E+02                                 1.672432                            1.666263      -0.798242       2.507440                    0.999529       3.291445       9.048574       0.494793       1.257669      -0.716273      -0.002286      -0.010052      -0.011914       0.015755      -0.003739      -0.000733       0.003399      -0.004848       0.010706      -0.006350      -0.000179       0.006529              1.656862       1.486187      -0.112738      -0.006598       1.868925       0.296049       1.615475           0.000053
           62              H       2.171203       0.530069      20.494996       0.149688       1.031654 0.75779282E+01  0.73100673E+02                                 1.660852                            1.583559      -1.100391       2.356049                    0.997537       3.411297       9.344039       0.511665       1.240935      -0.717262       0.012881       0.009768       0.003188       0.016477       0.000407       0.004504       0.003395       0.005247      -0.010098      -0.006923       0.000083       0.006840              1.698642       2.287677       0.218693       0.140977       1.511384      -0.018717       1.296865           0.000628
           63              H       5.286913       0.363815      24.256906       0.165240       1.137973 0.83707387E+01  0.82429006E+02                                 1.742189                            1.640722      -1.311196       2.256482                    0.997719       3.417714       9.327272       0.515765       1.205973      -0.725502      -0.009136      -0.002179      -0.012561       0.015684      -0.003239       0.008331      -0.004825       0.009452      -0.017378      -0.010880      -0.002428       0.013308              1.786219       1.568573       0.024965       0.381008       1.480610       0.169432       2.309472          -0.000610
           64              H       5.045453       0.246142      25.834482       0.161692       0.971917 0.71939706E+01  0.68230620E+02                                 1.583063                            1.536185      -0.801512       2.505480                    0.999835       3.173360       8.508502       0.524984       1.230126      -0.721676      -0.006521      -0.007965       0.007236       0.012582       0.000023      -0.000007      -0.003317       0.002857      -0.002231      -0.004221       0.001800       0.002422              1.588225       1.615768       0.089010      -0.339702       1.377352      -0.106071       1.771554          -0.000022
           65              H       5.900746       1.463897      25.243902       0.165799       0.972071 0.70413958E+01  0.66114390E+02                                 1.555734                            1.497381      -0.855278       2.484210                    0.999676       3.089304       8.115675       0.546300       1.194091      -0.730494       0.009583       0.012510      -0.002889       0.016021       0.005361       0.000827      -0.002631      -0.000477      -0.020096      -0.007813      -0.001021       0.008834              1.572298       1.269885       0.048611       0.016303       2.105600       0.173515       1.341410          -0.000061
           66              H       0.725351       8.332121      25.996284       0.174351       0.897657 0.63211011E+01  0.59032917E+02                                 1.598480                            1.513367      -0.945986       2.456735                    0.998409       3.315392       9.321226       0.482700       1.358712      -0.692171       0.004582      -0.009247      -0.016463       0.019430       0.000384       0.001163       0.002526       0.002739       0.009617      -0.003874      -0.000555       0.004429              1.638488       1.594789      -0.415231      -0.220996       1.762945       0.320662       1.557730           0.000006
           67              H       0.886324       9.701016      26.807994       0.166246       0.966911 0.70674042E+01  0.66299763E+02                                 1.534708                            1.487011      -0.927346       2.446419                    0.999542       3.106182       8.108351       0.556486       1.173274      -0.735041       0.004976       0.011348       0.000088       0.012391       0.001767       0.001958       0.000064      -0.001106      -0.003514      -0.002898       0.000037       0.002861              1.538641       1.562883       0.296588       0.128176       1.789260       0.181843       1.263781           0.000022
           68              H       0.004849       8.509171       0.444957       0.170247       0.950346 0.70053512E+01  0.65780469E+02                                 1.537109                            1.497132      -0.929594       2.451798                    0.999363       3.113180       8.214869       0.543648       1.199835      -0.728632      -0.010143      -0.006485       0.011770       0.016836       0.004119      -0.005346      -0.004951       0.005388       0.010296      -0.007200      -0.003276       0.010476              1.538865       1.301048      -0.021366      -0.078816       1.540571      -0.359843       1.774977          -0.000037
           69              H       3.976822       2.452783      14.486726       0.173031       0.895694 0.62974808E+01  0.58830066E+02                                 1.601722                            1.514512      -1.036869       2.412585                    0.997221       3.353219       9.467191       0.480025       1.365871      -0.690407      -0.004478       0.009970       0.015773       0.019190       0.000106       0.001253       0.003885       0.002922       0.008444      -0.004887      -0.000172       0.005059              1.643711       1.571783      -0.411739      -0.209177       1.812691       0.338151       1.546658           0.000010
           70              H       4.593564       2.181811      13.035896       0.167458       0.965391 0.71062390E+01  0.66932727E+02                                 1.547775                            1.502985      -0.937553       2.443130                    0.999428       3.144163       8.295566       0.545515       1.192067      -0.730187       0.008434       0.004538      -0.012340       0.015621       0.003105      -0.003996      -0.003931       0.006699       0.011280      -0.007047      -0.001540       0.008587              1.552665       1.281483      -0.042001      -0.050624       1.519105      -0.343516       1.857408          -0.000041
           71              H       3.794514       1.021273      13.793672       0.168256       0.939363 0.68200030E+01  0.63394145E+02                                 1.503222                            1.458868      -0.920285       2.451007                    0.999600       3.071334       7.973546       0.563071       1.170250      -0.735716      -0.005058      -0.010783       0.001976       0.012073       0.001322       0.000817      -0.001794      -0.000169      -0.003536      -0.002861       0.000691       0.002169              1.506496       1.514281       0.295908       0.070632       1.793823       0.137260       1.211385           0.000021
           72              H       9.198764      10.413532      16.118236       0.164413       1.162875 0.86295797E+01  0.85432153E+02                                 1.751152                            1.653540      -1.333606       2.243516                    0.997609       3.423012       9.297108       0.520719       1.188149      -0.729871       0.011187       0.003135       0.011763       0.016533      -0.003515       0.008934      -0.005158       0.008080      -0.025321      -0.013221      -0.000968       0.014189              1.788567       1.627589       0.058987       0.403359       1.491895       0.227600       2.246218          -0.000592
           73              H       8.463716       9.279984      15.260682       0.171076       0.959451 0.70173864E+01  0.65721099E+02                                 1.535604                            1.490984      -0.794714       2.519712                    0.999804       3.025472       7.893979       0.550522       1.187960      -0.732676      -0.010811      -0.013901       0.004254       0.018116       0.005748       0.000534      -0.003797      -0.001581      -0.018551      -0.008110      -0.001210       0.009320              1.541564       1.289699       0.094613      -0.005481       2.033331       0.087164       1.301663          -0.000073
           74              H       9.353919      10.389782      14.524480       0.160715       0.979003 0.72136090E+01  0.68568264E+02                                 1.598243                            1.543604      -0.851185       2.482302                    0.999566       3.214560       8.671693       0.520218       1.238655      -0.719330       0.006678       0.006428      -0.009252       0.013097      -0.000505      -0.001204      -0.002629       0.005785       0.002367      -0.004712       0.001462       0.003250              1.608342       1.603828       0.023574      -0.364151       1.365301      -0.052221       1.855898          -0.000038
           75              H       8.845786       2.310280       2.734464       0.284048       0.635766 0.37667129E+01  0.31287352E+02                                 1.323474                            1.208722      -1.115196       2.427453                    0.999590       2.833675       7.819756       0.506965       1.454526      -0.672206       0.017070       0.018400       0.013653       0.028572       0.004891      -0.011677      -0.003256       0.009370       0.002019      -0.009474      -0.006481       0.015955              1.393310       1.264898       0.312329       0.239587       1.438392       0.387459       1.476640           0.000462
           76              H       5.646680       8.418487      10.767963       0.289464       0.622313 0.36974335E+01  0.30638176E+02                                 1.317571                            1.207720      -1.119431       2.431607                    0.999517       2.816565       7.820155       0.499667       1.479323      -0.667875      -0.016988      -0.018911      -0.012404       0.028286       0.005393      -0.012475      -0.003300       0.010558      -0.005416      -0.010962      -0.006171       0.017133              1.383676       1.244443       0.299006       0.221132       1.438957       0.384264       1.467629           0.000321
           77              H       5.014422       2.414998       8.340924       0.155988       0.985051 0.73567986E+01  0.69525611E+02                                 1.537446                            1.506521      -0.948299       2.433224                    0.999170       3.117990       8.098694       0.560218       1.156892      -0.739590       0.008400      -0.012124       0.009540       0.017566      -0.000170       0.001894       0.000006      -0.000914       0.008123      -0.002516      -0.000881       0.003397              1.532251       1.355083      -0.124569       0.228083       1.399898      -0.171359       1.841771           0.000173
           78              H       5.246185       3.392009       7.095044       0.156379       0.901174 0.67960096E+01  0.64623223E+02                                 1.602033                            1.569709      -0.948793       2.443894                    0.997507       3.413933       9.682881       0.473757       1.359613      -0.692107       0.010776       0.008586      -0.013686       0.019420       0.002506      -0.001672      -0.001642      -0.008869       0.004889      -0.006104       0.000711       0.005394              1.612187       1.626409       0.320803      -0.173804       1.846410      -0.172536       1.363743           0.000037
           79              H       3.760574       3.071377       7.593935       0.151557       1.122647 0.85970107E+01  0.86000757E+02                                 1.796827                            1.720522      -1.123543       2.351125                    0.996596       3.524828       9.987448       0.474184       1.291231      -0.706772      -0.019310       0.003281      -0.002756       0.019780      -0.002555      -0.003510      -0.000918       0.009546      -0.018207      -0.007325      -0.001801       0.009126              1.833685       2.279532      -0.471437      -0.111839       1.763368       0.095359       1.458157           0.000152
           80              H       4.013671       0.811837       6.922455       0.088846       1.161340 0.91329134E+01  0.92656889E+02                                 1.827873                            1.762020      -0.912369       2.429271                    0.996409       3.736899      10.626950       0.473581       1.274804      -0.709776      -0.020262      -0.030000       0.025978       0.044558       0.000962      -0.006029      -0.001462      -0.003650      -0.013152      -0.008524       0.002633       0.005891              1.868277       2.027669       0.439349      -0.159104       2.050872      -0.219681       1.526290           0.001280
           81              H       0.295765       8.824405       6.393899       0.095769       1.129449 0.91078682E+01  0.91087934E+02                                 1.713956                            1.699691      -0.588907       2.581515                    0.999824       3.404357       9.193117       0.514881       1.189473      -0.732099      -0.005458      -0.022895      -0.035663       0.042730       0.000807      -0.001892       0.005739       0.003365      -0.011172      -0.008179       0.003606       0.004573              1.713819       1.514910      -0.009313       0.006200       1.964126       0.316712       1.662421           0.000430
           82              H       0.940628       0.205118       5.760173       0.164671       1.033227 0.79269462E+01  0.77487773E+02                                 1.686092                            1.643027      -1.101872       2.373291                    0.997689       3.336564       9.260331       0.490641       1.277070      -0.710712      -0.010650       0.007334      -0.017509       0.021766      -0.001440      -0.000800      -0.002932      -0.006424       0.016334      -0.006422      -0.000385       0.006807              1.691625       1.608672      -0.069963       0.228581       1.556214      -0.351178       1.909991           0.000327
           83              H       1.313001       0.554899       7.275724       0.150776       1.036783 0.82785540E+01  0.81483745E+02                                 1.672436                            1.666268      -0.798248       2.507436                    0.999529       3.291452       9.048599       0.494793       1.257669      -0.716273      -0.002286       0.010052       0.011914       0.015755       0.003738       0.000733       0.003399      -0.004848       0.010706      -0.006350      -0.000179       0.006529              1.656867       1.486191       0.112739       0.006598       1.868930       0.296050       1.615479           0.000053
           84              H       2.171203      10.265631       6.472104       0.149688       1.031646 0.75778591E+01  0.73099835E+02                                 1.660844                            1.583552      -1.100376       2.356057                    0.997537       3.411282       9.343985       0.511666       1.240936      -0.717262       0.012881      -0.009768      -0.003188       0.016478      -0.000407      -0.004504       0.003395       0.005247      -0.010098      -0.006923       0.000083       0.006840              1.698634       2.287665      -0.218691      -0.140975       1.511378      -0.018717       1.296860           0.000628
           85              H       5.286913      10.431885       2.710194       0.165239       1.137988 0.83708726E+01  0.82430660E+02                                 1.742204                            1.640735      -1.311215       2.256472                    0.997719       3.417739       9.327361       0.515764       1.205972      -0.725502      -0.009136       0.002179       0.012561       0.015684       0.003239      -0.008331      -0.004825       0.009452      -0.017380      -0.010880      -0.002428       0.013308              1.786234       1.568586      -0.024965      -0.381013       1.480622       0.169434       2.309493          -0.000610
           86              H       5.045453      10.549558       1.132618       0.161691       0.971919 0.71939895E+01  0.68230856E+02                                 1.583066                            1.536188      -0.801511       2.505480                    0.999835       3.173366       8.508526       0.524983       1.230128      -0.721676      -0.006521       0.007965      -0.007235       0.012582      -0.000023       0.000007      -0.003317       0.002857      -0.002231      -0.004221       0.001799       0.002422              1.588228       1.615771      -0.089010       0.339703       1.377355      -0.106071       1.771558          -0.000022
           87              H       5.900746       9.331803       1.723198       0.165799       0.972073 0.70414213E+01  0.66114703E+02                                 1.555738                            1.497385      -0.855279       2.484209                    0.999676       3.089311       8.115704       0.546299       1.194092      -0.730493       0.009583      -0.012510       0.002889       0.016021      -0.005362      -0.000827      -0.002631      -0.000477      -0.020096      -0.007813      -0.001021       0.008834              1.572303       1.269888      -0.048611      -0.016303       2.105607       0.173516       1.341413          -0.000061
           88              H       0.725351       2.463579       0.970816       0.174351       0.897653 0.63210604E+01  0.59032433E+02                                 1.598474                            1.513362      -0.945975       2.456741                    0.998409       3.315382       9.321186       0.482701       1.358711      -0.692171       0.004582       0.009247       0.016463       0.019430      -0.000384      -0.001163       0.002526       0.002739       0.009618      -0.003874      -0.000555       0.004429              1.638482       1.594783       0.415228       0.220995       1.762937       0.320660       1.557725           0.000006
           89              H       0.886324       1.094684       0.159106       0.166246       0.966910 0.70674000E+01  0.66299712E+02                                 1.534707                            1.487010      -0.927346       2.446419                    0.999542       3.106181       8.108347       0.556487       1.173274      -0.735041       0.004976      -0.011348      -0.000088       0.012391      -0.001767      -0.001958       0.000064      -0.001106      -0.003514      -0.002899       0.000038       0.002861              1.538641       1.562882      -0.296588      -0.128175       1.789259       0.181843       1.263781           0.000021
           90              H       0.004849       2.286529      26.522143       0.170247       0.950349 0.70053786E+01  0.65780797E+02                                 1.537112                            1.497135      -0.929601       2.451794                    0.999363       3.113186       8.214892       0.543647       1.199836      -0.728632      -0.010143       0.006485      -0.011770       0.016836      -0.004119       0.005346      -0.004952       0.005388       0.010295      -0.007200      -0.003276       0.010476              1.538869       1.301051       0.021366       0.078816       1.540575      -0.359845       1.774981          -0.000038
           91              H       3.976822       8.342917      12.480374       0.173032       0.895691 0.62974479E+01  0.58829680E+02                                 1.601717                            1.514507      -1.036859       2.412590                    0.997221       3.353211       9.467161       0.480026       1.365870      -0.690407      -0.004479      -0.009970      -0.015773       0.019190      -0.000106      -0.001252       0.003885       0.002922       0.008444      -0.004887      -0.000172       0.005059              1.643706       1.571778       0.411737       0.209176       1.812685       0.338149       1.546654           0.000009
           92              H       4.593564       8.613889      13.931204       0.167457       0.965393 0.71062606E+01  0.66932974E+02                                 1.547777                            1.502986      -0.937556       2.443128                    0.999428       3.144167       8.295576       0.545515       1.192066      -0.730188       0.008434      -0.004538       0.012340       0.015620      -0.003105       0.003996      -0.003931       0.006700       0.011280      -0.007047      -0.001540       0.008587              1.552667       1.281484       0.042001       0.050624       1.519107      -0.343517       1.857410          -0.000041
           93              H       3.794514       9.774427      13.173428       0.168256       0.939362 0.68199938E+01  0.63394037E+02                                 1.503221                            1.458867      -0.920283       2.451008                    0.999600       3.071332       7.973539       0.563071       1.170250      -0.735716      -0.005058       0.010783      -0.001976       0.012073      -0.001322      -0.000817      -0.001794      -0.000169      -0.003535      -0.002861       0.000692       0.002169              1.506495       1.514280      -0.295908      -0.070632       1.793821       0.137259       1.211384           0.000021
           94              H       9.198764       0.382168      10.848864       0.164412       1.162893 0.86297486E+01  0.85434256E+02                                 1.751170                            1.653556      -1.333629       2.243504                    0.997609       3.423043       9.297220       0.520716       1.188149      -0.729871       0.011186      -0.003135      -0.011762       0.016532       0.003515      -0.008934      -0.005158       0.008080      -0.025322      -0.013221      -0.000968       0.014189              1.788586       1.627606      -0.058988      -0.403366       1.491909       0.227604       2.246244          -0.000593
           95              H       8.463716       1.515716      11.706418       0.171075       0.959455 0.70174240E+01  0.65721562E+02                                 1.535611                            1.490990      -0.794716       2.519711                    0.999804       3.025481       7.894018       0.550520       1.187963      -0.732676      -0.010811       0.013901      -0.004255       0.018116      -0.005748      -0.000534      -0.003797      -0.001581      -0.018551      -0.008110      -0.001210       0.009320              1.541571       1.289704      -0.094614       0.005481       2.033341       0.087165       1.301668          -0.000073
           96              H       9.353919       0.405918      12.442620       0.160715       0.979005 0.72136246E+01  0.68568459E+02                                 1.598245                            1.543606      -0.851184       2.482302                    0.999566       3.214566       8.671716       0.520217       1.238655      -0.719330       0.006678      -0.006429       0.009252       0.013097       0.000505       0.001204      -0.002629       0.005785       0.002366      -0.004712       0.001462       0.003250              1.608344       1.603830      -0.023574       0.364152       1.365303      -0.052221       1.855901          -0.000039
           97              C       5.036726       8.102173       6.009618      -0.467738      26.138802 0.45060646E+03  0.10692549E+05                                 7.467461                            6.863426       0.242879       2.037867                    0.997916      31.932329      92.326527       0.658425       0.392027      -1.080028      -0.006395      -0.075719       0.058800       0.096082       0.004767      -0.006787      -0.018893      -0.025053      -0.039697      -0.023007      -0.006301       0.029307              7.755683       7.092878       1.306079      -0.251925       9.259343      -1.277265       6.914828           0.000689
           98              C       5.095879       6.920044       6.948882       0.077017      26.151983 0.36999584E+03  0.83567620E+04                                 7.760983                            6.431538      -0.165699       1.986970                    0.998335      25.785870      72.713919       0.646846       0.419241      -1.062161      -0.102627       0.031219      -0.074583       0.130651       0.020657      -0.019357      -0.016403       0.023596      -0.101772      -0.042027      -0.006337       0.048365              8.799636       9.807834       2.228063       0.763361       9.095349       0.160213       7.495723           0.001724
           99              C       5.658316       7.369145       8.312069       0.595215      22.764657 0.25264813E+03  0.52492736E+04                                 7.448649                            5.695475      -0.041595       2.054859                    0.999419      22.147255      62.271386       0.612277       0.481477      -1.013912       0.012111       0.035877       0.069393       0.079052      -0.056959       0.008651      -0.042362      -0.135205      -0.136548      -0.068771      -0.053309       0.122081              8.657452      11.701352       3.021735       0.390341       5.724288       1.330770       8.546716          -0.000109
          100              C       3.070134       5.689334       6.392012       0.359361      29.621988 0.31833042E+03  0.69879651E+04                                 8.663657                            6.228054      -0.145401       1.983049                    0.999464      24.976478      71.535461       0.610626       0.456939      -1.030103       0.078018       0.022225      -0.075548       0.110852      -0.046702       0.001585      -0.039860      -0.070387      -0.176148      -0.073042      -0.023441       0.096483             10.565952      11.566342       4.344514       1.796237       9.057036       4.191143      11.074478          -0.000920
          101              C       1.756163       5.256426       7.007940       0.363878      29.433167 0.31670030E+03  0.69409892E+04                                 8.623808                            6.211883      -0.121962       1.993029                    0.999486      24.846687      71.030367       0.611651       0.456909      -1.030458      -0.085250      -0.011015       0.070134       0.110940      -0.044090      -0.001255      -0.035835      -0.078620      -0.193992      -0.075930      -0.021925       0.097856             10.464852      12.187604       3.973862       1.984363       8.000397       3.853350      11.206556           0.000061
          102              C       9.357798       4.142310       6.393630       0.070921      26.583341 0.36709972E+03  0.82532221E+04                                 7.787732                            6.360869      -0.114089       2.000199                    0.998570      25.622006      71.465501       0.659153       0.413314      -1.068771       0.042929       0.108911       0.041509       0.124208      -0.001591      -0.019068      -0.003396       0.058165      -0.116690      -0.043270      -0.009250       0.052521              8.937576      11.078510       0.893168       0.362246       8.461113       1.997771       7.273106           0.001309
          103              C       8.422988       5.238074       6.876610      -0.473397      27.857714 0.46772855E+03  0.11216702E+05                                 7.853815                            7.028155       0.067223       1.974305                    0.998605      32.560425      95.025072       0.644933       0.396023      -1.075958       0.062951      -0.053937      -0.023093       0.086054      -0.022815      -0.017669       0.000407       0.000141      -0.061910      -0.031148      -0.005033       0.036181              8.354336      10.131376      -1.806867      -1.024781       8.429768       1.608914       6.501862           0.002533
          104              C       8.862271       3.526955       5.086804       0.596043      23.175342 0.25279727E+03  0.52457335E+04                                 7.513152                            5.675549      -0.026361       2.058659                    0.999556      22.054363      61.685777       0.617728       0.477831      -1.017276      -0.014211      -0.025754      -0.069121       0.075120      -0.053866       0.002744      -0.039452      -0.140449      -0.134998      -0.071500      -0.048402       0.119902              8.800452      11.698340       3.132926       0.282195       6.504731       2.250250       8.198286          -0.000577
          105              C       4.013671       4.883975      11.655181      -0.514487      28.898713 0.46101757E+03  0.10992638E+05                                 7.950631                            6.944769       0.118805       1.989156                    0.998533      32.598887      94.212746       0.654775       0.392310      -1.080776      -0.047462       0.033244      -0.002040       0.057982      -0.011729      -0.013615       0.017841       0.038559      -0.095099      -0.041054      -0.001890       0.042944              8.306277       8.703417      -1.889248      -0.416892       8.261437      -0.535972       7.953978          -0.000191
          106              C       2.766611       5.696891      11.786780       0.218841      31.180070 0.36370423E+03  0.81866738E+04                                 8.809169                            6.502592       0.052684       2.031343                    0.999103      25.571050      72.191279       0.624153       0.435969      -1.050902       0.054721      -0.034591      -0.030782       0.071683      -0.029104       0.014697      -0.001795       0.020569      -0.070932      -0.030337      -0.014850       0.045187             10.335722      11.004450      -3.636247      -1.969665       8.308324      -2.344246      11.694392          -0.000263
          107              C       1.876408       5.777859      12.848205      -0.160694      49.467595 0.49815866E+03  0.12036892E+05                                11.505480                            7.363069       0.176402       2.037401                    0.999309      29.294640      83.544706       0.621124       0.408114      -1.076709       0.010363      -0.065851       0.094854       0.115936      -0.011839       0.000363      -0.035421       0.029070       0.086934      -0.048125       0.001724       0.046401             15.411378       9.701051      -2.018815      -1.271036      12.754074      -9.597175      23.779009           0.001468
          108              C       0.918325       6.686857      12.432912       0.227099      29.938499 0.34255442E+03  0.75455944E+04                                 8.442254                            6.207983       0.400317       2.153522                    0.998411      24.387097      66.643345       0.659082       0.421893      -1.066636      -0.062295       0.038329      -0.001639       0.073160      -0.020460      -0.037718      -0.007994       0.033359       0.073828      -0.048190      -0.005836       0.054026              9.882330      11.183907      -3.987726      -2.620885       8.042906      -1.455762      10.420178          -0.000452
          109              C       9.423739       7.226642      13.106011      -0.513055      28.599246 0.44418588E+03  0.10448219E+05                                 7.792002                            6.720355       0.383970       2.082948                    0.998762      31.587611      89.405863       0.682932       0.381286      -1.093199       0.047969      -0.023913      -0.033171       0.063033      -0.007618      -0.005578      -0.002354       0.020856       0.035264      -0.019312       0.004426       0.014886              8.273815       9.445933      -2.409035      -1.444204       8.200239       0.482292       7.175272           0.000221
          110              C       5.296611       3.614400       0.426080      -0.509055      28.514151 0.44812076E+03  0.10555955E+05                                 7.775083                            6.750874       0.421844       2.096359                    0.998591      31.515550      89.043056       0.681785       0.381379      -1.093970      -0.050302       0.021590       0.032197       0.063506      -0.012469      -0.008068      -0.003179       0.027667       0.037019      -0.025722       0.006535       0.019187              8.227211       9.439073      -2.299586      -1.270505       8.163409       0.316745       7.079152           0.000265
          111              C       4.021429       4.081854       1.055223       0.227544      30.042942 0.34548626E+03  0.76236484E+04                                 8.454375                            6.233109       0.416002       2.157225                    0.998155      24.434613      66.753348       0.658209       0.421706      -1.067140       0.067731      -0.034050       0.009077       0.076349      -0.019081      -0.038922      -0.008630       0.039636       0.064321      -0.047898      -0.007201       0.055100              9.881385      11.346495      -3.868345      -2.415098       8.055314      -1.816935      10.242347          -0.000623
          112              C       3.100195       5.012444       0.628333      -0.153476      48.593658 0.49432883E+03  0.11922132E+05                                11.367463                            7.334475       0.161657       2.033344                    0.999399      29.219928      83.272414       0.622321       0.408088      -1.076653      -0.004030       0.064065      -0.092878       0.112902      -0.008656      -0.000906      -0.034411       0.031888       0.082184      -0.047185       0.003415       0.043770             15.068720       9.757993      -2.133229      -1.133003      12.596929      -9.319719      22.851240           0.001387
          113              C       2.154718       5.097730       1.658746       0.214363      31.981247 0.38535706E+03  0.87908434E+04                                 8.951961                            6.689550       0.034631       2.021487                    0.999329      25.895579      73.337902       0.616563       0.435473      -1.052341      -0.052960       0.036871       0.031805       0.071943      -0.031262       0.014143      -0.006081       0.015830      -0.062369      -0.026946      -0.019031       0.045977             10.426965      11.040822      -3.633765      -2.036047       8.503442      -2.385632      11.736632          -0.000238
          114              C       0.954204       5.974340       1.787919      -0.514466      28.778685 0.46312670E+03  0.11061152E+05                                 7.935330                            6.968838       0.053732       1.967332                    0.998274      32.760552      94.915335       0.652159       0.393235      -1.079592       0.045420      -0.036203       0.002772       0.058149      -0.011006      -0.012089       0.023398       0.041005      -0.099741      -0.046535       0.002292       0.044244              8.249466       8.638711      -1.900546      -0.243938       8.204631      -0.653222       7.905054          -0.000391
          115              C       5.036726       2.693527      20.957482      -0.467740      26.138875 0.45060820E+03  0.10692602E+05                                 7.467477                            6.863441       0.242877       2.037865                    0.997916      31.932413      92.326863       0.658424       0.392027      -1.080027      -0.006395       0.075720      -0.058800       0.096083      -0.004767       0.006787      -0.018893      -0.025051      -0.039699      -0.023007      -0.006299       0.029306              7.755699       7.092883      -1.306077       0.251918       9.259364      -1.277265       6.914849           0.000689
          116              C       5.095879       3.875656      20.018218       0.077016      26.152058 0.36999715E+03  0.83567990E+04                                 7.760996                            6.431548      -0.165701       1.986968                    0.998335      25.785923      72.714106       0.646846       0.419241      -1.062161      -0.102627      -0.031220       0.074583       0.130651      -0.020656       0.019358      -0.016404       0.023596      -0.101770      -0.042027      -0.006337       0.048364              8.799652       9.807864      -2.228065      -0.763353       9.095364       0.160209       7.495728           0.001724
          117              C       5.658316       3.426555      18.655031       0.595214      22.764709 0.25264887E+03  0.52492908E+04                                 7.448653                            5.695479      -0.041585       2.054862                    0.999419      22.147262      62.271344       0.612278       0.481476      -1.013913       0.012112      -0.035875      -0.069392       0.079051       0.056958      -0.008651      -0.042362      -0.135202      -0.136554      -0.068770      -0.053310       0.122080              8.657456      11.701366      -3.021739      -0.390335       5.724290       1.330769       8.546711          -0.000110
          118              C       3.070134       5.106366      20.575088       0.359359      29.622296 0.31833434E+03  0.69880726E+04                                 8.663717                            6.228093      -0.145401       1.983046                    0.999464      24.976622      71.535980       0.610625       0.456939      -1.030103       0.078015      -0.022224       0.075546       0.110849       0.046700      -0.001586      -0.039858      -0.070387      -0.176146      -0.073039      -0.023441       0.096480             10.566031      11.566417      -4.344554      -1.796269       9.057107       4.191194      11.074569          -0.000920
          119              C       1.756163       5.539274      19.959160       0.363874      29.433505 0.31670455E+03  0.69411052E+04                                 8.623871                            6.211923      -0.121957       1.993027                    0.999486      24.846843      71.030913       0.611650       0.456908      -1.030458      -0.085247       0.011014      -0.070133       0.110937       0.044089       0.001254      -0.035831      -0.078616      -0.193989      -0.075928      -0.021925       0.097852             10.464936      12.187695      -3.973904      -1.984402       8.000463       3.853400      11.206650           0.000058
          120              C       9.357798       6.653390      20.573470       0.070918      26.583483 0.36710207E+03  0.82532893E+04                                 7.787760                            6.360888      -0.114099       2.000194                    0.998570      25.622110      71.465887       0.659152       0.413314      -1.068771       0.042928      -0.108911      -0.041508       0.124207       0.001592       0.019068      -0.003396       0.058164      -0.116687      -0.043270      -0.009250       0.052520              8.937612      11.078564      -0.893176      -0.362239       8.461146       1.997776       7.273127           0.001309
          121              C       8.422988       5.557626      20.090489      -0.473398      27.857807 0.46773057E+03  0.11216766E+05                                 7.853839                            7.028174       0.067210       1.974299                    0.998605      32.560532      95.025537       0.644932       0.396023      -1.075958       0.062951       0.053937       0.023094       0.086054       0.022815       0.017669       0.000408       0.000140      -0.061907      -0.031147      -0.005034       0.036181              8.354361      10.131402       1.806875       1.024780       8.429800       1.608928       6.501881           0.002533
          122              C       8.862271       7.268745      21.880296       0.596041      23.175420 0.25279831E+03  0.52457591E+04                                 7.513162                            5.675556      -0.026351       2.058661                    0.999556      22.054395      61.685838       0.617729       0.477831      -1.017277      -0.014212       0.025752       0.069121       0.075119       0.053865      -0.002745      -0.039452      -0.140447      -0.135004      -0.071498      -0.048403       0.119901              8.800464      11.698362      -3.132933      -0.282191       6.504737       2.250252       8.198292          -0.000579
          123              C       4.013671       5.911725      15.311919      -0.514487      28.898701 0.46101746E+03  0.10992634E+05                                 7.950626                            6.944766       0.118811       1.989158                    0.998533      32.598877      94.212692       0.654776       0.392310      -1.080777      -0.047463      -0.033244       0.002041       0.057984       0.011729       0.013614       0.017842       0.038558      -0.095093      -0.041053      -0.001890       0.042942              8.306272       8.703410       1.889244       0.416888       8.261432      -0.535970       7.953973          -0.000191
          124              C       2.766611       5.098809      15.180320       0.218839      31.180134 0.36370519E+03  0.81866992E+04                                 8.809178                            6.502599       0.052698       2.031347                    0.999103      25.571065      72.191300       0.624153       0.435969      -1.050902       0.054721       0.034593       0.030782       0.071684       0.029105      -0.014696      -0.001795       0.020571      -0.070928      -0.030335      -0.014852       0.045187             10.335733      11.004456       3.636249       1.969666       8.308331      -2.344252      11.694414          -0.000262
          125              C       1.876408       5.017841      14.118895      -0.160695      49.467688 0.49815996E+03  0.12036931E+05                                11.505495                            7.363079       0.176399       2.037399                    0.999309      29.294687      83.544887       0.621123       0.408114      -1.076709       0.010362       0.065852      -0.094854       0.115936       0.011839      -0.000363      -0.035421       0.029071       0.086935      -0.048125       0.001724       0.046401             15.411395       9.701065       2.018825       1.271030      12.754091      -9.597184      23.779028           0.001468
          126              C       0.918325       4.108843      14.534188       0.227095      29.938572 0.34255545E+03  0.75456226E+04                                 8.442264                            6.207990       0.400314       2.153520                    0.998411      24.387145      66.643496       0.659082       0.421893      -1.066636      -0.062295      -0.038329       0.001639       0.073160       0.020461       0.037718      -0.007994       0.033360       0.073829      -0.048191      -0.005836       0.054027              9.882343      11.183921       3.987734       2.620881       8.042919      -1.455766      10.420188          -0.000454
          127              C       9.423739       3.569058      13.861089      -0.513055      28.599267 0.44418628E+03  0.10448231E+05                                 7.792007                            6.720359       0.383966       2.082946                    0.998762      31.587629      89.405939       0.682932       0.381286      -1.093199       0.047969       0.023913       0.033172       0.063033       0.007618       0.005576      -0.002353       0.020855       0.035263      -0.019311       0.004427       0.014884              8.273820       9.445939       2.409037       1.444205       8.200245       0.482294       7.175277           0.000221
          128              C       5.296611       7.181300      26.541020      -0.509056      28.514169 0.44812113E+03  0.10555966E+05                                 7.775087                            6.750878       0.421842       2.096358                    0.998591      31.515563      89.043106       0.681785       0.381379      -1.093970      -0.050302      -0.021590      -0.032197       0.063507       0.012469       0.008067      -0.003178       0.027666       0.037018      -0.025721       0.006535       0.019187              8.227215       9.439078       2.299588       1.270506       8.163412       0.316748       7.079157           0.000266
          129              C       4.021429       6.713846      25.911877       0.227540      30.043032 0.34548748E+03  0.76236826E+04                                 8.454390                            6.233118       0.415997       2.157223                    0.998155      24.434671      66.753549       0.658209       0.421706      -1.067140       0.067731       0.034049      -0.009078       0.076349       0.019081       0.038923      -0.008630       0.039636       0.064321      -0.047899      -0.007201       0.055100              9.881403      11.346514       3.868356       2.415094       8.055332      -1.816942      10.242363          -0.000628
          130              C       3.100195       5.783256      26.338767      -0.153478      48.593798 0.49433062E+03  0.11922188E+05                                11.367487                            7.334491       0.161651       2.033342                    0.999399      29.219994      83.272684       0.622320       0.408088      -1.076653      -0.004029      -0.064066       0.092878       0.112902       0.008657       0.000906      -0.034411       0.031888       0.082184      -0.047185       0.003415       0.043770             15.068750       9.758016       2.133243       1.132995      12.596958      -9.319737      22.851276           0.001388
          131              C       2.154718       5.697970      25.308354       0.214360      31.981366 0.38535877E+03  0.87908911E+04                                 8.951981                            6.689564       0.034643       2.021490                    0.999329      25.895622      73.338037       0.616562       0.435473      -1.052341      -0.052960      -0.036873      -0.031805       0.071943       0.031263      -0.014141      -0.006081       0.015832      -0.062365      -0.026945      -0.019033       0.045978             10.426990      11.040846       3.633778       2.036050       8.503463      -2.385639      11.736662          -0.000238
          132              C       0.954204       4.821360      25.179181      -0.514466      28.778693 0.46312690E+03  0.11061159E+05                                 7.935333                            6.968840       0.053736       1.967333                    0.998274      32.760564      94.915405       0.652159       0.393235      -1.079592       0.045421       0.036204      -0.002773       0.058150       0.011005       0.012087       0.023399       0.041005      -0.099734      -0.046533       0.002292       0.044242              8.249468       8.638712       1.900545       0.243935       8.204637      -0.653221       7.905056          -0.000393
          133              C       4.660474       8.091377      19.493168      -0.467737      26.138787 0.45060605E+03  0.10692537E+05                                 7.467460                            6.863424       0.242874       2.037866                    0.997916      31.932307      92.326458       0.658425       0.392027      -1.080027       0.006393       0.075717       0.058801       0.096080       0.004767       0.006785       0.018893      -0.025057      -0.039689      -0.023005      -0.006304       0.029308              7.755682       7.092886       1.306084       0.251933       9.259337       1.277269       6.914824           0.000691
          134              C       4.601321       9.273506      20.432432       0.077019      26.151827 0.36999344E+03  0.83566897E+04                                 7.760937                            6.431507      -0.165674       1.986979                    0.998335      25.785752      72.713379       0.646849       0.419240      -1.062162       0.102627      -0.031220      -0.074582       0.130650       0.020657       0.019360       0.016404       0.023597      -0.101776      -0.042029      -0.006337       0.048367              8.799575       9.807761       2.228028      -0.763323       9.095287      -0.160199       7.495677           0.001723
          135              C       4.038884       8.824405      21.795619       0.595213      22.764557 0.25264688E+03  0.52492397E+04                                 7.448621                            5.695457      -0.041577       2.054867                    0.999419      22.147190      62.271100       0.612279       0.481476      -1.013913      -0.012108      -0.035878       0.069393       0.079052      -0.056957      -0.008650       0.042362      -0.135205      -0.136551      -0.068771      -0.053309       0.122080              8.657416      11.701323       3.021721      -0.390317       5.724261      -1.330751       8.546663          -0.000114
          136              C       6.627066      10.504216      19.875562       0.359364      29.621345 0.31832252E+03  0.69877400E+04                                 8.663512                            6.227960      -0.145344       1.983074                    0.999464      24.976077      71.533769       0.610634       0.456936      -1.030106      -0.078016      -0.022224      -0.075548       0.110851      -0.046704      -0.001588       0.039859      -0.070389      -0.176136      -0.073037      -0.023446       0.096483             10.565768      11.566065       4.344402      -1.796228       9.056877      -4.191103      11.074362          -0.000920
          137              C       7.941037       0.141424      20.491490       0.363881      29.432540 0.31669265E+03  0.69407710E+04                                 8.623664                            6.211791      -0.121904       1.993053                    0.999486      24.846289      71.028684       0.611659       0.456906      -1.030460       0.085249       0.011014       0.070133       0.110939      -0.044091       0.001252       0.035834      -0.078623      -0.193981      -0.075926      -0.021930       0.097856             10.464669      12.187306       3.973758      -1.984348       8.000262      -3.853313      11.206438           0.000060
          138              C       0.339402       1.255540      19.877180       0.070924      26.583102 0.36709611E+03  0.82531143E+04                                 7.787667                            6.360825      -0.114051       2.000214                    0.998570      25.621820      71.464691       0.659158       0.413312      -1.068773      -0.042929      -0.108911       0.041508       0.124207      -0.001591       0.019070       0.003397       0.058167      -0.116695      -0.043273      -0.009250       0.052523              8.937492      11.078402       0.893136      -0.362209       8.461029      -1.997736       7.273044           0.001310
          139              C       1.274212       0.159776      20.360160      -0.473398      27.857736 0.46772892E+03  0.11216712E+05                                 7.853818                            7.028157       0.067227       1.974306                    0.998605      32.560423      95.025031       0.644933       0.396023      -1.075958      -0.062950       0.053937      -0.023093       0.086053      -0.022816       0.017670      -0.000406       0.000137      -0.061911      -0.031150      -0.005032       0.036182              8.354339      10.131389      -1.806866       1.024789       8.429766      -1.608916       6.501862           0.002534
          140              C       0.834929       1.870895      18.570354       0.596043      23.175153 0.25279497E+03  0.52456720E+04                                 7.513105                            5.675519      -0.026340       2.058669                    0.999556      22.054240      61.685276       0.617731       0.477831      -1.017277       0.014209       0.025756      -0.069121       0.075120      -0.053865      -0.002743       0.039453      -0.140449      -0.134999      -0.071501      -0.048401       0.119901              8.800391      11.698285       3.132899      -0.282171       6.504679      -2.250216       8.198211          -0.000578
          141              C       5.683529       0.513875      25.138731      -0.514487      28.898557 0.46101493E+03  0.10992552E+05                                 7.950587                            6.944739       0.118833       1.989166                    0.998533      32.598736      94.212018       0.654778       0.392309      -1.080778       0.047462      -0.033243      -0.002040       0.057982      -0.011730       0.013615      -0.017840       0.038559      -0.095092      -0.041052      -0.001892       0.042943              8.306228       8.703356      -1.889229       0.416869       8.261395       0.535975       7.953932          -0.000191
          142              C       6.930589      10.496659      25.270330       0.218841      31.179910 0.36370215E+03  0.81866104E+04                                 8.809126                            6.502564       0.052712       2.031353                    0.999103      25.570946      72.190781       0.624156       0.435968      -1.050903      -0.054721       0.034592      -0.030783       0.071683      -0.029105      -0.014697       0.001795       0.020570      -0.070928      -0.030335      -0.014851       0.045186             10.335676      11.004363      -3.636206       1.969651       8.308278       2.344257      11.694386          -0.000264
          143              C       7.820792      10.415691      26.331755      -0.160694      49.467625 0.49815880E+03  0.12036894E+05                                11.505481                            7.363067       0.176401       2.037401                    0.999309      29.294635      83.544643       0.621124       0.408113      -1.076709      -0.010362       0.065852       0.094854       0.115936      -0.011839      -0.000363       0.035421       0.029071       0.086934      -0.048125       0.001724       0.046400             15.411393       9.701045      -2.018809       1.271040      12.754076       9.597190      23.779057           0.001469
          144              C       8.778875       9.506693      25.916462       0.227102      29.938474 0.34255394E+03  0.75455813E+04                                 8.442253                            6.207981       0.400315       2.153522                    0.998411      24.387070      66.643261       0.659082       0.421894      -1.066635       0.062295      -0.038329      -0.001639       0.073161      -0.020460       0.037717       0.007994       0.033358       0.073827      -0.048189      -0.005836       0.054025              9.882333      11.183904      -3.987720       2.620893       8.042902       1.455763      10.420194          -0.000456
          145              C       0.273461       8.966908      26.589561      -0.513054      28.599248 0.44418584E+03  0.10448218E+05                                 7.792004                            6.720356       0.383965       2.082946                    0.998762      31.587611      89.405883       0.682932       0.381286      -1.093199      -0.047968       0.023913      -0.033171       0.063033      -0.007618       0.005577       0.002353       0.020855       0.035261      -0.019311       0.004426       0.014885              8.273819       9.445937      -2.409039       1.444206       8.200244      -0.482291       7.175276           0.000223
          146              C       4.400589       1.783450      13.909630      -0.509055      28.514168 0.44812106E+03  0.10555965E+05                                 7.775089                            6.750878       0.421839       2.096358                    0.998591      31.515562      89.043137       0.681784       0.381379      -1.093970       0.050302      -0.021590       0.032197       0.063506      -0.012469       0.008068       0.003178       0.027667       0.037016      -0.025721       0.006534       0.019187              8.227220       9.439081      -2.299590       1.270508       8.163419      -0.316746       7.079160           0.000265
          147              C       5.675771       1.315996      14.538773       0.227547      30.042915 0.34548575E+03  0.76236343E+04                                 8.454374                            6.233106       0.416000       2.157225                    0.998155      24.434584      66.753258       0.658209       0.421706      -1.067140      -0.067731       0.034050       0.009077       0.076350      -0.019081       0.038922       0.008630       0.039635       0.064321      -0.047897      -0.007201       0.055099              9.881388      11.346493      -3.868339       2.415110       8.055308       1.816932      10.242362          -0.000624
          148              C       6.597005       0.385406      14.111883      -0.153476      48.593659 0.49432874E+03  0.11922127E+05                                11.367460                            7.334471       0.161655       2.033344                    0.999399      29.219915      83.272321       0.622322       0.408087      -1.076654       0.004029      -0.064065      -0.092879       0.112903      -0.008657       0.000906       0.034411       0.031888       0.082184      -0.047185       0.003415       0.043770             15.068726       9.757984      -2.133222       1.133009      12.596921       9.319723      22.851273           0.001387
          149              C       7.542482       0.300120      15.142296       0.214364      31.981062 0.38535452E+03  0.87907664E+04                                 8.951915                            6.689519       0.034658       2.021496                    0.999329      25.895465      73.337375       0.616565       0.435472      -1.052342       0.052960      -0.036871       0.031805       0.071943      -0.031262      -0.014143       0.006081       0.015830      -0.062364      -0.026946      -0.019031       0.045977             10.426915      11.040731      -3.633723       2.036033       8.503392       2.385639      11.736623          -0.000236
          150              C       8.742996      10.219210      15.271469      -0.514465      28.778536 0.46312420E+03  0.11061071E+05                                 7.935291                            6.968812       0.053758       1.967342                    0.998274      32.760401      94.914635       0.652161       0.393234      -1.079593      -0.045420       0.036203       0.002772       0.058149      -0.011007       0.012088      -0.023397       0.041005      -0.099731      -0.046531       0.002289       0.044243              8.249421       8.638655      -1.900531       0.243912       8.204595       0.653224       7.905013          -0.000395
          151              C       4.660474       2.704323       7.473932      -0.467738      26.138816 0.45060671E+03  0.10692558E+05                                 7.467467                            6.863430       0.242873       2.037865                    0.997916      31.932349      92.326640       0.658425       0.392027      -1.080027       0.006394      -0.075718      -0.058801       0.096081      -0.004767      -0.006787       0.018893      -0.025053      -0.039692      -0.023006      -0.006301       0.029307              7.755690       7.092886      -1.306083      -0.251927       9.259345       1.277267       6.914839           0.000691
          152              C       4.601321       1.522194       6.534668       0.077017      26.151955 0.36999543E+03  0.83567488E+04                                 7.760972                            6.431531      -0.165691       1.986973                    0.998335      25.785844      72.713786       0.646847       0.419241      -1.062161       0.102627       0.031220       0.074582       0.130650      -0.020657      -0.019358       0.016404       0.023597      -0.101775      -0.042029      -0.006337       0.048366              8.799622       9.807820      -2.228054       0.763342       9.095331      -0.160204       7.495714           0.001720
          153              C       4.038884       1.971295       5.171481       0.595216      22.764596 0.25264735E+03  0.52492532E+04                                 7.448635                            5.695466      -0.041594       2.054860                    0.999419      22.147221      62.271260       0.612277       0.481477      -1.013912      -0.012111       0.035877      -0.069393       0.079052       0.056959       0.008651       0.042362      -0.135204      -0.136550      -0.068772      -0.053309       0.122080              8.657434      11.701333      -3.021723       0.390325       5.724272      -1.330760       8.546697          -0.000110
          154              C       6.627066       0.291484       7.091538       0.359362      29.621832 0.31832848E+03  0.69879080E+04                                 8.663617                            6.228028      -0.145377       1.983058                    0.999464      24.976359      71.534920       0.610629       0.456938      -1.030104      -0.078016       0.022224       0.075547       0.110850       0.046702       0.001587       0.039859      -0.070388      -0.176142      -0.073039      -0.023443       0.096482             10.565905      11.566248      -4.344481       1.796249       9.056996      -4.191149      11.074473          -0.000919
          155              C       7.941037      10.654276       6.475610       0.363877      29.433026 0.31669856E+03  0.69409374E+04                                 8.623770                            6.211858      -0.121935       1.993039                    0.999486      24.846569      71.029820       0.611654       0.456907      -1.030459       0.085249      -0.011014      -0.070133       0.110938       0.044090      -0.001253       0.035833      -0.078620      -0.193985      -0.075927      -0.021927       0.097855             10.464807      12.187505      -3.973832       1.984374       8.000365      -3.853357      11.206552           0.000057
          156              C       0.339402       9.540160       7.089920       0.070921      26.583291 0.36709903E+03  0.82532001E+04                                 7.787714                            6.360857      -0.114075       2.000204                    0.998570      25.621959      71.465269       0.659155       0.413313      -1.068772      -0.042928       0.108911      -0.041508       0.124207       0.001591      -0.019069       0.003397       0.058167      -0.116693      -0.043272      -0.009250       0.052522              8.937553      11.078482      -0.893160       0.362227       8.461087      -1.997757       7.273091           0.001306
          157              C       1.274212      10.635924       6.606939      -0.473397      27.857711 0.46772852E+03  0.11216699E+05                                 7.853811                            7.028152       0.067230       1.974306                    0.998605      32.560414      95.024983       0.644934       0.396022      -1.075959      -0.062950      -0.053937       0.023093       0.086054       0.022815      -0.017670      -0.000408       0.000138      -0.061908      -0.031148      -0.005033       0.036181              8.354330      10.131366       1.806865      -1.024782       8.429763      -1.608915       6.501862           0.002533
          158              C       0.834929       8.924805       8.396746       0.596044      23.175264 0.25279632E+03  0.52457085E+04                                 7.513134                            5.675538      -0.026357       2.058662                    0.999556      22.054320      61.685615       0.617729       0.477831      -1.017276       0.014212      -0.025754       0.069121       0.075120       0.053866       0.002744       0.039453      -0.140448      -0.134998      -0.071500      -0.048401       0.119902              8.800429      11.698319      -3.132911       0.282181       6.504707      -2.250235       8.198261          -0.000577
          159              C       5.683529      10.281825       1.828369      -0.514487      28.898645 0.46101645E+03  0.10992601E+05                                 7.950611                            6.944756       0.118819       1.989161                    0.998533      32.598822      94.212426       0.654777       0.392309      -1.080777       0.047463       0.033244       0.002040       0.057983       0.011729      -0.013614      -0.017841       0.038559      -0.095094      -0.041052      -0.001890       0.042943              8.306255       8.703388       1.889237      -0.416879       8.261418       0.535974       7.953959          -0.000191
          160              C       6.930589       0.299041       1.696770       0.218840      31.180019 0.36370358E+03  0.81866525E+04                                 8.809152                            6.502580       0.052704       2.031349                    0.999103      25.571006      72.191044       0.624155       0.435969      -1.050903      -0.054720      -0.034592       0.030783       0.071683       0.029105       0.014696       0.001795       0.020570      -0.070929      -0.030335      -0.014851       0.045187             10.335706      11.004410       3.636227      -1.969660       8.308304       2.344254      11.694402          -0.000263
          161              C       7.820792       0.380009       0.635345      -0.160695      49.467657 0.49815926E+03  0.12036909E+05                                11.505488                            7.363072       0.176400       2.037400                    0.999309      29.294656      83.544742       0.621124       0.408114      -1.076709      -0.010362      -0.065852      -0.094854       0.115936       0.011839       0.000363       0.035421       0.029071       0.086935      -0.048125       0.001724       0.046401             15.411400       9.701056       2.018815      -1.271038      12.754085       9.597192      23.779059           0.001470
          162              C       8.778875       1.289007       1.050638       0.227100      29.938507 0.34255446E+03  0.75455956E+04                                 8.442256                            6.207984       0.400314       2.153521                    0.998411      24.387097      66.643343       0.659082       0.421893      -1.066636       0.062295       0.038329       0.001639       0.073160       0.020460      -0.037718       0.007994       0.033359       0.073828      -0.048190      -0.005836       0.054026              9.882336      11.183909       3.987725      -2.620889       8.042908       1.455763      10.420191          -0.000456
          163              C       0.273461       1.828792       0.377539      -0.513055      28.599254 0.44418601E+03  0.10448223E+05                                 7.792004                            6.720357       0.383968       2.082947                    0.998762      31.587616      89.405891       0.682932       0.381286      -1.093199      -0.047968      -0.023912       0.033171       0.063032       0.007618      -0.005577       0.002353       0.020856       0.035262      -0.019311       0.004426       0.014885              8.273819       9.445936       2.409038      -1.444206       8.200244      -0.482294       7.175276           0.000224
          164              C       4.400589       9.012250      13.057470      -0.509055      28.514162 0.44812097E+03  0.10555962E+05                                 7.775087                            6.750877       0.421843       2.096359                    0.998591      31.515558      89.043111       0.681784       0.381379      -1.093970       0.050302       0.021590      -0.032197       0.063506       0.012469      -0.008068       0.003178       0.027667       0.037018      -0.025722       0.006534       0.019188              8.227217       9.439079       2.299588      -1.270507       8.163416      -0.316748       7.079157           0.000267
          165              C       5.675771       9.479704      12.428327       0.227544      30.042972 0.34548659E+03  0.76236579E+04                                 8.454382                            6.233113       0.415999       2.157224                    0.998155      24.434625      66.753398       0.658209       0.421706      -1.067140      -0.067731      -0.034049      -0.009077       0.076349       0.019081      -0.038922       0.008630       0.039636       0.064320      -0.047898      -0.007201       0.055099              9.881396      11.346505       3.868347      -2.415105       8.055319       1.816935      10.242364          -0.000625
          166              C       6.597005      10.410294      12.855217      -0.153477      48.593744 0.49432980E+03  0.11922161E+05                                11.367477                            7.334483       0.161653       2.033343                    0.999399      29.219957      83.272517       0.622321       0.408088      -1.076653       0.004029       0.064066       0.092878       0.112903       0.008657      -0.000906       0.034412       0.031888       0.082184      -0.047185       0.003415       0.043770             15.068747       9.758004       2.133231      -1.133006      12.596943       9.319735      22.851295           0.001388
          167              C       7.542482      10.495580      11.824804       0.214362      31.981207 0.38535651E+03  0.87908252E+04                                 8.951949                            6.689541       0.034649       2.021493                    0.999329      25.895542      73.337713       0.616564       0.435473      -1.052341       0.052959       0.036872      -0.031805       0.071943       0.031262       0.014142       0.006081       0.015831      -0.062366      -0.026945      -0.019032       0.045977             10.426955      11.040790       3.633751      -2.036044       8.503428       2.385639      11.736646          -0.000236
          168              C       8.742996       0.576490      11.695631      -0.514466      28.778632 0.46312585E+03  0.11061124E+05                                 7.935317                            6.968829       0.053744       1.967336                    0.998274      32.760500      94.915098       0.652160       0.393235      -1.079592      -0.045420      -0.036203      -0.002773       0.058149       0.011006      -0.012088      -0.023398       0.041005      -0.099735      -0.046533       0.002290       0.044243              8.249450       8.638688       1.900539      -0.243924       8.204621       0.653223       7.905040          -0.000393
          169              N       3.788696       6.370543       7.225025      -0.417483      56.472092 0.65991334E+03  0.16979265E+05                                12.254615                            8.314265      -0.137578       1.932820                    0.999425      31.430403      90.266229       0.606013       0.392819      -1.095191       0.107219       0.054887      -0.098104       0.155348       0.030203      -0.012218       0.016360       0.042958      -0.048916      -0.043756      -0.001659       0.045415             15.807249      20.122787       9.129003       3.394603      14.138390       5.123422      13.160570           0.067834
          170              N       1.000751       4.637833       6.149308      -0.421321      56.472739 0.65678893E+03  0.16859941E+05                                12.211134                            8.271150      -0.070461       1.951177                    0.999638      31.411948      89.780153       0.610856       0.390605      -1.097969      -0.118277      -0.038497       0.100962       0.160203       0.011627      -0.015071       0.039991       0.066525      -0.094321      -0.068169       0.016081       0.052087             15.717840      22.349785       7.365814       3.795198      11.648929       5.256063      13.154807           0.066976
          171              N       2.402966       6.515205      10.814346      -0.229230      39.980387 0.50037074E+03  0.11944427E+05                                 9.680875                            7.125926       0.211948       2.080073                    0.999583      27.868137      75.649466       0.674234       0.380559      -1.110305      -0.124729       0.010334       0.096200       0.157857      -0.070731       0.017995       0.006476       0.064974      -0.180944      -0.070953      -0.037849       0.108802             11.854412       9.672413      -2.238022      -2.208216       8.262521      -3.307295      17.628302           0.025331
          172              N       1.291667       7.107889      11.220741      -0.140922      28.670244 0.34270371E+03  0.75358438E+04                                 7.961872                            6.018638      -0.066895       2.029472                    0.998952      25.602054      69.484680       0.702723       0.396377      -1.085395       0.075267      -0.064985      -0.023089       0.102085      -0.039542      -0.032286       0.006526       0.046996      -0.018899      -0.046397      -0.017000       0.063398              9.288438       8.290850      -2.908432      -0.460735       7.901711      -3.295370      11.672754           0.000855
          173              N       3.621904       3.633833       2.251483      -0.155669      29.446233 0.35828385E+03  0.79604767E+04                                 8.099627                            6.154838      -0.036753       2.035650                    0.998940      25.882007      70.435091       0.695276       0.396495      -1.086135      -0.076491       0.068460       0.024603       0.105561      -0.039571      -0.037849       0.001198       0.055875      -0.025054      -0.052383      -0.015936       0.068319              9.419438       8.387546      -2.860736      -0.630550       8.164341      -3.446269      11.706426           0.001009
          174              N       2.474725       4.238392       2.663540      -0.233435      41.145486 0.52994214E+03  0.12809099E+05                                 9.838050                            7.316088       0.216291       2.079176                    0.999545      28.086024      76.247630       0.669045       0.378757      -1.113718       0.128942      -0.009340      -0.092015       0.158682      -0.082688       0.009492       0.002614       0.063507      -0.169763      -0.066273      -0.050829       0.117101             11.968766       9.832821      -2.059082      -2.642718       8.271108      -3.162564      17.802371           0.025500
          175              N       3.788696       4.425157      19.742075      -0.417461      56.470881 0.65989678E+03  0.16978729E+05                                12.254439                            8.314154      -0.137568       1.932829                    0.999425      31.429997      90.264715       0.606018       0.392818      -1.095192       0.107217      -0.054886       0.098100       0.155343      -0.030207       0.012219       0.016360       0.042962      -0.048911      -0.043759      -0.001659       0.045418             15.807013      20.122500      -9.128856      -3.394532      14.138171       5.123325      13.160368           0.067832
          176              N       1.000751       6.157867      20.817792      -0.421292      56.471287 0.65676917E+03  0.16859301E+05                                12.210922                            8.271015      -0.070446       1.951189                    0.999638      31.411455      89.778290       0.610862       0.390604      -1.097970      -0.118274       0.038497      -0.100957       0.160197      -0.011629       0.015073       0.039992       0.066534      -0.094314      -0.068172       0.016080       0.052092             15.717559      22.349392      -7.365681      -3.795113      11.648724       5.255948      13.154560           0.066973
          177              N       2.402966       4.280495      16.152754      -0.229211      39.979465 0.50035738E+03  0.11944023E+05                                 9.680719                            7.125822       0.211953       2.080082                    0.999583      27.867740      75.648004       0.674241       0.380558      -1.110306      -0.124729      -0.010333      -0.096198       0.157855       0.070734      -0.017993       0.006475       0.064974      -0.180940      -0.070952      -0.037852       0.108804             11.854207       9.672261       2.237991       2.208171       8.262392      -3.307223      17.627967           0.025330
          178              N       1.291667       3.687811      15.746359      -0.140924      28.670304 0.34270455E+03  0.75358648E+04                                 7.961879                            6.018642      -0.066881       2.029476                    0.998952      25.602064      69.484655       0.702723       0.396377      -1.085395       0.075266       0.064986       0.023090       0.102085       0.039543       0.032286       0.006525       0.046997      -0.018895      -0.046400      -0.016998       0.063398              9.288448       8.290859       2.908435       0.460743       7.901714      -3.295369      11.672771           0.000856
          179              N       3.621904       7.161867      24.715617      -0.155671      29.446368 0.35828571E+03  0.79605277E+04                                 8.099653                            6.154855      -0.036748       2.035651                    0.998940      25.882057      70.435252       0.695275       0.396495      -1.086135      -0.076490      -0.068461      -0.024604       0.105560       0.039573       0.037849       0.001196       0.055876      -0.025048      -0.052385      -0.015934       0.068319              9.419472       8.387576       2.860748       0.630556       8.164366      -3.446282      11.706473           0.001010
          180              N       2.474725       6.557308      24.303560      -0.233413      41.144439 0.52992662E+03  0.12808623E+05                                 9.837872                            7.315969       0.216299       2.079186                    0.999545      28.085596      76.246040       0.669052       0.378756      -1.113719       0.128942       0.009338       0.092013       0.158681       0.082691      -0.009490       0.002613       0.063507      -0.169759      -0.066272      -0.050832       0.117104             11.968534       9.832651       2.059054       2.642655       8.270969      -3.162489      17.801982           0.025499
          181              N       5.908504       9.823007      20.708575      -0.417506      56.472153 0.65991488E+03  0.16979318E+05                                12.254616                            8.314270      -0.137600       1.932813                    0.999425      31.430483      90.266561       0.606013       0.392818      -1.095191      -0.107221      -0.054887      -0.098103       0.155348       0.030200       0.012214      -0.016355       0.042952      -0.048925      -0.043747      -0.001665       0.045412             15.807242      20.122713       9.128949      -3.394570      14.138365      -5.123436      13.160648           0.067839
          182              N       8.696449       0.760017      19.632858      -0.421350      56.472877 0.65679169E+03  0.16860033E+05                                12.211145                            8.271163      -0.070481       1.951171                    0.999638      31.412047      89.780550       0.610856       0.390604      -1.097969       0.118279       0.038496       0.100962       0.160203       0.011625       0.015068      -0.039984       0.066515      -0.094330      -0.068160       0.016078       0.052083             15.717844      22.349717       7.365763      -3.795158      11.648923      -5.256087      13.154890           0.066981
          183              N       7.294234       9.678345      24.297896      -0.229234      39.980153 0.50036557E+03  0.11944275E+05                                 9.680842                            7.125889       0.211939       2.080074                    0.999583      27.867993      75.649019       0.674236       0.380559      -1.110305       0.124729      -0.010335       0.096198       0.157855      -0.070730      -0.017994      -0.006476       0.064971      -0.180943      -0.070952      -0.037849       0.108801             11.854387       9.672372      -2.238000       2.208244       8.262480       3.307280      17.628310           0.025332
          184              N       8.405533       9.085661      24.704291      -0.140920      28.670105 0.34270138E+03  0.75357775E+04                                 7.961841                            6.018612      -0.066884       2.029477                    0.998952      25.601961      69.484296       0.702725       0.396377      -1.085395      -0.075268       0.064985      -0.023090       0.102085      -0.039542       0.032288      -0.006527       0.046997      -0.018897      -0.046398      -0.017001       0.063399              9.288405       8.290818      -2.908412       0.460763       7.901670       3.295344      11.672726           0.000855
          185              N       6.075296       1.764017      15.735033      -0.155667      29.446064 0.35828107E+03  0.79603971E+04                                 8.099590                            6.154809      -0.036742       2.035656                    0.998940      25.881901      70.434656       0.695278       0.396494      -1.086136       0.076492      -0.068460       0.024603       0.105561      -0.039572       0.037851      -0.001198       0.055876      -0.025053      -0.052383      -0.015937       0.068321              9.419396       8.387512      -2.860715       0.630579       8.164292       3.446237      11.706386           0.001010
          186              N       7.222475       1.159458      16.147090      -0.233443      41.145367 0.52993834E+03  0.12808987E+05                                 9.838037                            7.316063       0.216275       2.079174                    0.999545      28.085929      76.247382       0.669046       0.378757      -1.113717      -0.128941       0.009340      -0.092013       0.158680      -0.082687      -0.009491      -0.002614       0.063504      -0.169763      -0.066271      -0.050829       0.117100             11.968769       9.832801      -2.059066       2.642754       8.271082       3.162552      17.802423           0.025500
          187              N       5.908504       0.972693       6.258525      -0.417486      56.471712 0.65990830E+03  0.16979102E+05                                12.254553                            8.314226      -0.137582       1.932820                    0.999425      31.430304      90.265862       0.606015       0.392818      -1.095192      -0.107219       0.054886       0.098102       0.155347      -0.030203      -0.012216      -0.016357       0.042957      -0.048918      -0.043752      -0.001662       0.045415             15.807166      20.122649      -9.128927       3.394565      14.138302      -5.123397      13.160546           0.067835
          188              N       8.696449      10.035683       7.334242      -0.421323      56.472249 0.65678259E+03  0.16859737E+05                                12.211056                            8.271103      -0.070463       1.951179                    0.999638      31.411808      89.779622       0.610858       0.390604      -1.097970       0.118277      -0.038497      -0.100960       0.160201      -0.011627      -0.015070      -0.039988       0.066523      -0.094322      -0.068166       0.016079       0.052087             15.717733      22.349594      -7.365740       3.795150      11.648848      -5.256032      13.154759           0.066978
          189              N       7.294234       1.117355       2.669204      -0.229225      39.979943 0.50036340E+03  0.11944207E+05                                 9.680802                            7.125869       0.211947       2.080077                    0.999583      27.867925      75.648715       0.674237       0.380559      -1.110306       0.124729       0.010334      -0.096199       0.157855       0.070732       0.017994      -0.006476       0.064972      -0.180943      -0.070952      -0.037850       0.108802             11.854329       9.672337       2.238000      -2.208214       8.262455       3.307263      17.628194           0.025331
          190              N       8.405533       1.710039       2.262809      -0.140921      28.670186 0.34270275E+03  0.75358152E+04                                 7.961856                            6.018625      -0.066882       2.029477                    0.998952      25.602002      69.484441       0.702725       0.396377      -1.085395      -0.075267      -0.064985       0.023090       0.102085       0.039543      -0.032287      -0.006526       0.046997      -0.018897      -0.046399      -0.016999       0.063398              9.288423       8.290834       2.908422      -0.460753       7.901689       3.295356      11.672746           0.000856
          191              N       6.075296       9.031683      11.232067      -0.155668      29.446160 0.35828264E+03  0.79604415E+04                                 8.099612                            6.154825      -0.036744       2.035655                    0.998940      25.881945      70.434838       0.695277       0.396494      -1.086136       0.076491       0.068460      -0.024604       0.105561       0.039572      -0.037850      -0.001197       0.055876      -0.025051      -0.052384      -0.015935       0.068320              9.419423       8.387533       2.860726      -0.630568       8.164319       3.446255      11.706417           0.001009
          192              N       7.222475       9.636242      10.820010      -0.233430      41.145032 0.52993438E+03  0.12808863E+05                                 9.837976                            7.316030       0.216288       2.079179                    0.999545      28.085815      76.246899       0.669048       0.378757      -1.113718      -0.128942      -0.009339       0.092013       0.158681       0.082689       0.009491      -0.002613       0.063505      -0.169761      -0.066272      -0.050830       0.117102             11.968682       9.832745       2.059062      -2.642712       8.271043       3.162531      17.802258           0.025500
          193              O       4.866055       7.372384       9.312009      -0.560769      38.261510 0.58013850E+03  0.14192179E+05                                 8.966050                            7.435816       0.325182       2.149684                    0.997675      27.820765      73.400300       0.700538       0.357402      -1.142022       0.014014       0.024376      -0.034335       0.044379      -0.001079      -0.029764      -0.004858       0.036416      -0.017391      -0.026895      -0.013476       0.040371             10.058851      12.199638       2.710741      -2.032838       6.827750       0.873953      11.149164           0.057005
          194              O       1.522460       5.538194       8.221729      -0.486710      32.585938 0.49548312E+03  0.11685107E+05                                 8.074048                            6.893001       0.390824       2.172717                    0.999081      27.146800      70.965959       0.722243       0.359599      -1.137095      -0.003532      -0.000536      -0.074854       0.074939       0.003099       0.022519       0.047688      -0.053904       0.145868      -0.057335      -0.024483       0.081817              8.884278       6.997445       0.932761       0.754325       6.868045       3.415467      12.787344           0.061077
          195              O       3.324200       5.363304       5.184964      -0.491770      33.517733 0.51374897E+03  0.12214328E+05                                 8.217740                            7.012536       0.389589       2.169819                    0.999034      27.283495      71.388928       0.717723       0.358947      -1.138701      -0.003306       0.004772       0.071457       0.071693      -0.001485       0.017122       0.054446      -0.066536       0.139302      -0.061522      -0.025318       0.086840              9.079236       6.652136       1.093228       0.644336       7.679818       3.791176      12.905753           0.060442
          196              O       0.018425       3.428714       4.119764      -0.571091      38.953350 0.59387540E+03  0.14601155E+05                                 9.058775                            7.506460       0.371788       2.159315                    0.998033      28.046565      73.977355       0.700177       0.355800      -1.144270      -0.015008      -0.016584       0.034856       0.041416      -0.001090      -0.031874      -0.000285       0.048307      -0.028276      -0.027538      -0.019374       0.046912             10.179474      12.904898       2.531345      -2.046274       7.081358       1.358531      10.552164           0.060117
          197              O       7.682122       3.195527       4.986217      -0.553562      35.430377 0.49823744E+03  0.11747512E+05                                 8.522940                            6.887043       0.536942       2.220699                    0.998064      27.388986      71.217421       0.727673       0.356994      -1.140992       0.016659       0.012268      -0.006194       0.021596       0.005121       0.008018      -0.026417      -0.011049      -0.234247      -0.084202       0.033494       0.050708              9.829217      14.834630       4.771541       0.946409       8.682738       1.196162       5.970283           0.017385
          198              O       6.840405       7.737278       8.371397      -0.558319      37.075584 0.53340789E+03  0.12784488E+05                                 8.786406                            7.142686       0.512008       2.213796                    0.997078      27.560757      72.095265       0.712504       0.358670      -1.140422      -0.016187      -0.006009       0.006177       0.018338      -0.003423       0.000122      -0.016727       0.005549      -0.257670      -0.088073       0.040233       0.047839             10.109993      15.495048       4.393789       1.029458       8.691477       1.133685       6.143453           0.017780
          199              O       4.866055       3.423316      17.655091      -0.560751      38.260761 0.58012492E+03  0.14191755E+05                                 8.965906                            7.435707       0.325216       2.149698                    0.997675      27.820512      73.399252       0.700547       0.357400      -1.142025       0.014010      -0.024372       0.034338       0.044378       0.001077       0.029766      -0.004858       0.036418      -0.017396      -0.026896      -0.013478       0.040374             10.058679      12.199433      -2.710683       2.032812       6.827640       0.873929      11.148965           0.057004
          200              O       1.522460       5.257506      18.745371      -0.486689      32.585512 0.49547545E+03  0.11684877E+05                                 8.073955                            6.892928       0.390855       2.172728                    0.999081      27.146675      70.965397       0.722250       0.359597      -1.137097      -0.003525       0.000533       0.074858       0.074943      -0.003100      -0.022524       0.047691      -0.053897       0.145865      -0.057334      -0.024486       0.081820              8.884168       6.997368      -0.932746      -0.754313       6.867967       3.415416      12.787171           0.061076
          201              O       3.324200       5.432396      21.782136      -0.491744      33.517265 0.51374046E+03  0.12214069E+05                                 8.217632                            7.012452       0.389637       2.169835                    0.999034      27.283382      71.388339       0.717732       0.358944      -1.138704      -0.003315      -0.004768      -0.071462       0.071697       0.001481      -0.017128       0.054449      -0.066538       0.139301      -0.061524      -0.025319       0.086844              9.079108       6.652050      -1.093208      -0.644323       7.679715       3.791110      12.905560           0.060440
          202              O       0.018425       7.366986      22.847336      -0.571071      38.952603 0.59386175E+03  0.14600727E+05                                 9.058632                            7.506351       0.371824       2.159330                    0.998033      28.046318      73.976326       0.700186       0.355798      -1.144273      -0.015004       0.016580      -0.034860       0.041415       0.001088       0.031875      -0.000284       0.048312      -0.028283      -0.027540      -0.019376       0.046916             10.179304      12.904687      -2.531288       2.046251       7.081242       1.358498      10.551982           0.060117
          203              O       7.682122       7.600173      21.980883      -0.553566      35.430398 0.49823784E+03  0.11747525E+05                                 8.522948                            6.887050       0.536939       2.220699                    0.998064      27.388977      71.217433       0.727672       0.356994      -1.140992       0.016658      -0.012270       0.006195       0.021597      -0.005122      -0.008019      -0.026415      -0.011048      -0.234246      -0.084201       0.033494       0.050707              9.829227      14.834640      -4.771555      -0.946420       8.682756       1.196170       5.970285           0.017384
          204              O       6.840405       3.058422      18.595703      -0.558322      37.075491 0.53340644E+03  0.12784443E+05                                 8.786387                            7.142672       0.512017       2.213799                    0.997078      27.560732      72.095149       0.712505       0.358670      -1.140422      -0.016186       0.006012      -0.006177       0.018338       0.003423      -0.000123      -0.016726       0.005550      -0.257669      -0.088072       0.040233       0.047839             10.109970      15.495007      -4.393783      -1.029465       8.691466       1.133689       6.143436           0.017779
          205              O       4.831145       8.821166      22.795559      -0.560785      38.261436 0.58013661E+03  0.14192128E+05                                 8.966052                            7.435813       0.325138       2.149674                    0.997675      27.820684      73.400183       0.700537       0.357403      -1.142021      -0.014013      -0.024378      -0.034334       0.044378      -0.001081       0.029766       0.004858       0.036409      -0.017390      -0.026897      -0.013473       0.040370             10.058857      12.199685       2.710761       2.032824       6.827756      -0.873954      11.149131           0.057006
          206              O       8.174740      10.655356      21.705279      -0.486735      32.585819 0.49548029E+03  0.11685026E+05                                 8.074044                            6.892991       0.390788       2.172711                    0.999081      27.146667      70.965623       0.722242       0.359600      -1.137094       0.003532       0.000536      -0.074847       0.074932       0.003093      -0.022517      -0.047684      -0.053908       0.145881      -0.057339      -0.024477       0.081815              8.884282       6.997450       0.932777      -0.754353       6.868053      -3.415482      12.787343           0.061084
          207              O       6.373000       0.034546      18.668514      -0.491802      33.517739 0.51374837E+03  0.12214315E+05                                 8.217765                            7.012549       0.389538       2.169808                    0.999034      27.283390      71.388750       0.717720       0.358949      -1.138699       0.003305      -0.004771       0.071450       0.071686      -0.001493      -0.017120      -0.054442      -0.066537       0.139314      -0.061526      -0.025311       0.086837              9.079276       6.652168       1.093254      -0.644372       7.679855      -3.791209      12.905803           0.060450
          208              O      -0.018425       1.969136      17.603314      -0.571113      38.953308 0.59387407E+03  0.14601121E+05                                 9.058784                            7.506463       0.371736       2.159303                    0.998033      28.046486      73.977254       0.700175       0.355801      -1.144269       0.015006       0.016587       0.034855       0.041415      -0.001094       0.031876       0.000285       0.048300      -0.028275      -0.027540      -0.019371       0.046911             10.179489      12.904960       2.531371       2.046258       7.081370      -1.358530      10.552138           0.060121
          209              O       2.015078       2.202323      18.469767      -0.553563      35.430497 0.49823952E+03  0.11747574E+05                                 8.522963                            6.887061       0.536924       2.220692                    0.998064      27.389031      71.217588       0.727671       0.356994      -1.140992      -0.016658      -0.012263      -0.006193       0.021592       0.005123      -0.008019       0.026417      -0.011050      -0.234254      -0.084204       0.033494       0.050710              9.829244      14.834683       4.771551      -0.946399       8.682755      -1.196158       5.970293           0.017386
          210              O       2.856795       8.456272      21.854947      -0.558318      37.075762 0.53341096E+03  0.12784581E+05                                 8.786440                            7.142711       0.511994       2.213790                    0.997078      27.560820      72.095514       0.712502       0.358670      -1.140421       0.016187       0.006004       0.006177       0.018336      -0.003422      -0.000124       0.016727       0.005547      -0.257680      -0.088076       0.040236       0.047840             10.110033      15.495125       4.393806      -1.029450       8.691504      -1.133682       6.143470           0.017784
          211              O       4.831145       1.974534       4.171541      -0.560769      38.261181 0.58013207E+03  0.14191982E+05                                 8.965995                            7.435770       0.325174       2.149685                    0.997675      27.820620      73.399810       0.700541       0.357401      -1.142023      -0.014013       0.024375       0.034335       0.044378       0.001080      -0.029765       0.004858       0.036415      -0.017393      -0.026896      -0.013475       0.040372             10.058789      12.199577      -2.710725      -2.032822       6.827709      -0.873946      11.149080           0.057004
          212              O       8.174740       0.140344       5.261821      -0.486713      32.585677 0.49547799E+03  0.11684955E+05                                 8.074002                            6.892961       0.390824       2.172720                    0.999081      27.146676      70.965523       0.722246       0.359599      -1.137096       0.003529      -0.000535       0.074852       0.074937      -0.003096       0.022520      -0.047687      -0.053903       0.145874      -0.057336      -0.024481       0.081817              8.884231       6.997409      -0.932761       0.754331       6.868012      -3.415451      12.787271           0.061079
          213              O       6.373000      -0.034546       8.298586      -0.491774      33.517570 0.51374559E+03  0.12214227E+05                                 8.217711                            7.012509       0.389587       2.169821                    0.999034      27.283412      71.388641       0.717725       0.358947      -1.138701       0.003309       0.004770      -0.071456       0.071691       0.001487       0.017124      -0.054445      -0.066537       0.139307      -0.061525      -0.025315       0.086840              9.079209       6.652119      -1.093233       0.644349       7.679797      -3.791168      12.905711           0.060446
          214              O      -0.018425       8.826564       9.363786      -0.571093      38.953069 0.59386981E+03  0.14600983E+05                                 9.058728                            7.506421       0.371778       2.159315                    0.998033      28.046437      73.976929       0.700180       0.355800      -1.144271       0.015006      -0.016584      -0.034857       0.041415       0.001091      -0.031875       0.000285       0.048306      -0.028280      -0.027540      -0.019374       0.046913             10.179422      12.904851      -2.531336      -2.046257       7.081322      -1.358521      10.552093           0.060118
          215              O       2.015078       8.593377       8.497333      -0.553571      35.430835 0.49824539E+03  0.11747748E+05                                 8.523015                            6.887101       0.536943       2.220694                    0.998064      27.389193      71.218130       0.727669       0.356994      -1.140992      -0.016659       0.012270       0.006193       0.021597      -0.005119       0.008018       0.026418      -0.011050      -0.234247      -0.084202       0.033494       0.050708              9.829306      14.834772      -4.771583       0.946412       8.682809      -1.196172       5.970337           0.017387
          216              O       2.856795       2.339428       5.112153      -0.558328      37.076104 0.53341719E+03  0.12784768E+05                                 8.786490                            7.142751       0.512012       2.213792                    0.997078      27.560992      72.096071       0.712500       0.358670      -1.140421       0.016188      -0.006011      -0.006176       0.018339       0.003425       0.000122       0.016728       0.005548      -0.257671      -0.088073       0.040232       0.047841             10.110092      15.495207      -4.393830       1.029463       8.691555      -1.133694       6.143513           0.017781

******************************************************
Auxiliary information for the entire system
The total spin magnetic moment of the unit cell is   7.137614
The total net atomic charge of the unit cell is   -0.000004
Accuracy of reproducing the electrostatic potential in the unit cell:
  The inner radius (bohr) =    5.0000
  The outer radius (bohr) =   12.0000
  Valid grid points have density less than (e/(bohr^3)) =    0.0001
  The number of valid grid points were=        22092
  The rms potential error without charges in kcal/mol is=      4.85576
  The rms potential error with partial charges in kcal/mol is=      0.93186
  The RRMSE value at monopole order=      0.19191
  The rms potential error with partial charges and cloud penetration in kcal/mol is=      0.92447
  The RRMSE value at monopole order with cloud penetration is=      0.19039
  The rms potential error with partial charges and atomic dipoles in kcal/mol is=      0.34969
  The RRMSE value at dipole order=      0.07202
  The rms potential error with partial charges, atomic dipoles and cloud penetration in kcal/mol is=      0.35719
  The RRMSE value at dipole order with cloud penetration=      0.07356

******************************************************
The electron densities and ab initio electrostatic potential were computed in VASP using the PBE functional and
projector augmented wave method. See the main text of the journal article for a description of computational details.
The atomic charges, dipoles, and quadrupoles were computed with the DDEC6 method as described in
(a) T. A. Manz and N. Gabaldon Limas, RSC Adv. 6 (2016) 47771-47801 DOI: 10.1039/c6ra04656h
(b) N. Gabaldon Limas and T. A. Manz, RSC Adv. 8 (2018) 2678-2707 DOI: 10.1039/c7ra11829e.
For each atom in the material, the electron cloud parameters were fit to the spherically averaged atom-in-material
electron density using radial positions for which this density was between 10^-4 and 10^-2 electrons per cubic bohr.
The polarizabilities, dispersion coefficients, and quantum Drude oscillator (QDO) parameters were fit using the MCLF method.
The magnetic structure of the system was optimized in VASP from the default ferromagnetic initial guess using spin polarization.
The atomic spin moments (ASMs) were computed on this optimized magnetic structure using the DDEC6 partition as inputs
to the method of T. A. Manz and D. S. Sholl, J. Chem. Theory Comput. 7 (2011) 4146-4164 DOI: 10.1021/ct200539n.
The RMSE and RRMSE were computed using a uniform grid with Ewald summation.
