# Supplementary material for: A collection of forcefield precursors for metal–organic frameworks
Source: RSC Adv. 2019 Nov 13;9(63):36492–507. doi: 10.1039/c9ra07327b (PMC9075174; doi:10.1039/c9ra07327b)
Supplement: RA-009-C9RA07327B-s5229 [file RA-009-C9RA07327B-s5229.xyz]

  176
jmolscript: load "" {1 1 1} spacegroup "x,y,z" unitcell [{     10.578300     0.000000     0.000000 }, {      0.000000    12.328800     0.000000 }, {     -1.116482     0.000000    17.199801 }]
Zn     2.539636     3.200063     6.996019     0.662688
Zn     3.054383     3.008227     0.935325     0.666415
Zn     2.191273     9.364463     1.603881     0.662690
Zn     1.676526     9.172627     7.664575     0.666414
Zn     6.922182     9.128737    10.203782     0.662687
Zn     6.407435     9.320573    16.264476     0.666415
Zn     7.270545     2.964337    15.595920     0.662689
Zn     7.785292     3.156173     9.535226     0.666415
H      4.368977     1.710005     4.984502     0.171461
H      5.043594     2.388089     3.701397     0.178812
H      4.004057     1.184798     3.517359     0.182074
H     -0.141725     5.249603     2.753688     0.163719
H      1.163410     5.933851     2.137935     0.145119
H     -0.479992     2.375760    14.564791     0.162179
H      0.680390     1.871512    15.543460     0.177039
H      0.854515     3.241242    14.735070     0.186096
H     -0.287342    12.124142     6.121409     0.178278
H      0.321728     0.999866     5.261419     0.168337
H      1.252942     0.196028     6.283087     0.165334
H     -0.139025     4.577683     9.996524     0.149844
H      1.267643     3.828092    10.130683     0.153132
H      3.712302     7.523034     6.186768     0.169458
H      4.474090     6.181660     6.608164     0.177297
H      3.373145     6.144674     5.447177     0.171821
H      0.361932     7.874405     3.615398     0.171461
H     -0.312685     8.552489     4.898503     0.178812
H      0.726852     7.349198     5.082541     0.182074
H      4.872634    11.414003     5.846212     0.163719
H      3.567499    12.098251     6.461965     0.145119
H      4.094419     8.540160    11.234910     0.162180
H      2.934037     8.035912    10.256241     0.177039
H      2.759912     9.405642    11.064632     0.186096
H      5.018251     5.959742     2.478491     0.178278
H      4.409181     7.164266     3.338481     0.168337
H      3.477967     6.360428     2.316813     0.165334
H      3.753452    10.742083    15.803177     0.149844
H      2.346784     9.992492    15.669019     0.153132
H      1.018607     1.358634     2.413132     0.169458
H      0.256819     0.017260     1.991737     0.177297
H      1.357764    -0.019726     3.152724     0.171821
H      5.092841    10.618795    12.215299     0.171461
H      4.418224     9.940711    13.498404     0.178812
H      5.457761    11.144002    13.682442     0.182074
H     -0.974757     7.079197    14.446113     0.163719
H      8.298408     6.394949    15.061866     0.145119
H      9.941810     9.953040     2.635010     0.162179
H      8.781428    10.457288     1.656341     0.177039
H      8.607303     9.087558     2.464731     0.186096
H      9.749160     0.204658    11.078392     0.178278
H      9.140090    11.328934    11.938382     0.168337
H      8.208876    12.132772    10.916714     0.165334
H      9.600843     7.751117     7.203277     0.149844
H      8.194175     8.500708     7.069118     0.153132
H      5.749516     4.805766    11.013033     0.169458
H      4.987728     6.147140    10.591637     0.177297
H      6.088673     6.184126    11.752624     0.171821
H      9.099886     4.454395    13.584403     0.171461
H     -0.803797     3.776311    12.301298     0.178812
H      8.734966     4.979602    12.117260     0.182074
H      4.589184     0.914797    11.353589     0.163719
H      5.894319     0.230549    10.737836     0.145119
H      5.367399     3.788640     5.964891     0.162179
H      6.527781     4.292888     6.943560     0.177039
H      6.701906     2.923158     6.135169     0.186096
H      4.443567     6.369058    14.721310     0.178278
H      5.052637     5.164534    13.861320     0.168337
H      5.983851     5.968372    14.882988     0.165334
H      5.708366     1.586717     1.396624     0.149844
H      7.115034     2.336308     1.530782     0.153132
H      8.443211    10.970166    14.786669     0.169458
H      9.204999    -0.017260    15.208064     0.177297
H      8.104054     0.019726    14.047077     0.171821
C      4.226410     1.976307     4.051929    -0.553178
C      3.103441     2.957679     3.979862     0.394443
C      1.586230     4.253436     3.234595     0.338540
C      0.720129     5.064671     2.301677    -0.359550
C      0.435880     4.414943     0.976949     0.348380
C     -0.413073     3.403982    16.320547     0.398978
C      0.214315     2.659322    15.194648    -0.548204
C      0.349137     0.540001     6.126569    -0.542583
C     -0.011725     1.491785     7.204309     0.405961
C      0.101072     3.077392     8.628108     0.359258
C      0.614740     4.193025     9.482250    -0.372930
C      1.270197     5.281658     8.689855     0.352440
C      2.560976     6.272893     7.317483     0.397228
C      3.621220     6.555223     6.302523    -0.543474
C      0.504499     8.140707     4.547971    -0.553178
C      1.627468     9.122079     4.620039     0.394443
C      3.144679    10.417836     5.365306     0.338540
C      4.010780    11.229071     6.298223    -0.359551
C      4.295029    10.579343     7.622952     0.348380
C      4.027500     9.568382     9.479154     0.398978
C      3.400112     8.823722    10.605053    -0.548204
C      4.381772     6.704401     2.473331    -0.542583
C      4.742634     7.656185     1.395592     0.405961
C      4.629837     9.241792    -0.028208     0.359258
C      2.999687    10.357425    16.317451    -0.372931
C      2.344230    11.446058    17.109846     0.352440
C      2.169933     0.108493     1.282417     0.397228
C      1.109689     0.390823     2.297377    -0.543475
C      5.235408    10.352493    13.147872    -0.553178
C      6.358377     9.371121    13.219939     0.394443
C      7.875588     8.075364    13.965206     0.338540
C      8.741689     7.264129    14.898124    -0.359551
C      9.025938     7.913857    16.222852     0.348379
C      9.874891     8.924818     0.879254     0.398978
C      9.247503     9.669478     2.005153    -0.548204
C      9.112681    11.788799    11.073232    -0.542583
C      9.473543    10.837015     9.995492     0.405961
C      9.360746     9.251408     8.571693     0.359258
C      8.847078     8.135775     7.717551    -0.372931
C      8.191621     7.047142     8.509946     0.352440
C      6.900842     6.055907     9.882318     0.397227
C      5.840598     5.773577    10.897278    -0.543474
C      8.957319     4.188093    12.651830    -0.553178
C      7.834350     3.206721    12.579762     0.394443
C      6.317139     1.910964    11.834495     0.338540
C      5.451038     1.099729    10.901578    -0.359550
C      5.166789     1.749457     9.576849     0.348380
C      5.434318     2.760418     7.720647     0.398978
C      6.061706     3.505078     6.594748    -0.548205
C      5.080046     5.624399    14.726470    -0.542583
C      4.719184     4.672615    15.804209     0.405961
C      5.948463     3.087008     0.028208     0.359258
C      6.462131     1.971375     0.882350    -0.372931
C      7.117588     0.882742     0.089955     0.352440
C      7.291885    12.220307    15.917384     0.397228
C      8.352129    11.937977    14.902424    -0.543474
N      0.829333     2.445048     7.691923    -0.429710
N      9.391012     1.513853     7.795810    -0.317090
N      9.463364     2.552801     8.718235    -0.265991
N      2.243562     5.040507     7.758486    -0.445261
N      0.995605     6.557565     8.829690    -0.297053
N      1.838195     7.199526     7.924808    -0.289178
N      8.889994     3.769037    16.394162    -0.289049
N      9.829442     4.433313     0.406087    -0.306368
N      1.374964     3.797394     0.215170    -0.430138
N      2.624643     3.466365     2.832979    -0.449768
N      1.434890     4.261450     4.539371    -0.308749
N      2.429601     3.411502     5.022858    -0.276056
N      3.901576     8.609448     0.907977    -0.429710
N      5.918197     7.678253     0.804091    -0.317090
N      4.729363     8.717201    17.081466    -0.265992
N      2.487347    11.204907     0.841414    -0.445261
N      2.618822     0.393165    16.970012    -0.297052
N      2.892714     1.035126     0.675092    -0.289178
N      5.302733     9.933437     9.405539    -0.289048
N      5.479767    10.597713     8.193813    -0.306368
N      3.355945     9.961794     8.384731    -0.430138
N      2.106266     9.630765     5.766921    -0.449768
N      3.296019    10.425850     4.060529    -0.308750
N      2.301308     9.575902     3.577043    -0.276056
N      8.632485     9.883752     9.507878    -0.429710
N      0.070806    10.814947     9.403991    -0.317090
N     -0.001546     9.775999     8.481566    -0.265991
N      7.218256     7.288293     9.441315    -0.445261
N      8.466213     5.771235     8.370111    -0.297053
N      7.623623     5.129274     9.274993    -0.289178
N      0.571824     8.559763     0.805639    -0.289049
N     -0.367624     7.895487    16.793714    -0.306368
N      8.086854     8.531406    16.984631    -0.430138
N      6.837175     8.862435    14.366822    -0.449768
N      8.026928     8.067350    12.660430    -0.308750
N      7.032217     8.917298    12.176943    -0.276056
N      5.560242     3.719352    16.291824    -0.429710
N      3.543621     4.650547    16.395710    -0.317090
N      4.732455     3.611599     0.118335    -0.265991
N      6.974471     1.123893    16.358387    -0.445262
N      6.842996    11.935635     0.229789    -0.297053
N      6.569104    11.293674    16.524709    -0.289178
N      4.159085     2.395363     7.794262    -0.289048
N      3.982051     1.731087     9.005988    -0.306368
N      6.105873     2.367006     8.815070    -0.430137
N      7.355552     2.698035    11.432880    -0.449768
N      6.165799     1.902950    13.139272    -0.308750
N      7.160510     2.752898    13.622758    -0.276056

The following XYZ coordinates are in angstroms. Other properties are in atomic units.
The sperically averaged electron density of each atom fit to a function of the form exp(a - br)
eigen_1, eigen_2 and eigen_3 are the three eigenvalues of traceless quadrupole moment tensor
  atom number  atomic symbol              X              Y              Z     net charge C6 coefficient C8 coefficient C10 coefficient fluctuating dipole atomic polarizability isotropic forcefield polarizability              a              b squared Pearson coefficient          <r^3>          <r^4>         wp_QDO          m_QDO          q_QDO       dipole_x       dipole_y       dipole_z         dipole            Qxy            Qxz            Qyz     Q(x^2-y^2)  Q(3z^2 - R^2)        eigen_1        eigen_2        eigen_3 static polarizability      alpha(xx)      alpha(xy)      alpha(xz)      alpha(yy)      alpha(yz)      alpha(zz) atomic spin moment
            1             Zn       2.539636       3.200063       6.996019       0.662688     109.015737 0.22256515E+04  0.73884121E+05                                18.282353                           15.231574       0.421588       1.965976                    0.995283      50.405797     140.059020       0.472007       0.390898      -1.151735      -0.033619       0.004904       0.024071       0.041638       0.011281      -0.001208      -0.010060      -0.044585       0.013841      -0.027336       0.000163       0.027173             21.039119      22.937597      -2.474049       2.708042      17.405114      -1.197886      22.774647          -0.000001
            2             Zn       3.054383       3.008227       0.935325       0.666415     108.342723 0.21686303E+04  0.71482669E+05                                18.147336                           14.988642       0.488335       1.990999                    0.994662      49.958362     138.053550       0.478322       0.388481      -1.154215      -0.001470       0.025390      -0.022677       0.034074      -0.041558       0.010348      -0.005737      -0.049672       0.157603      -0.074982       0.019132       0.055850             20.912698      24.590739       0.017484      -4.304792      19.368262       0.406809      18.779092          -0.000002
            3             Zn       2.191273       9.364463       1.603881       0.662690     109.015693 0.22256506E+04  0.73884076E+05                                18.282339                           15.231563       0.421593       1.965977                    0.995283      50.405798     140.058958       0.472008       0.390898      -1.151736       0.033618       0.004905      -0.024072       0.041638      -0.011281      -0.001208       0.010060      -0.044585       0.013841      -0.027336       0.000163       0.027173             21.039103      22.937591       2.474051       2.708042      17.405103       1.197887      22.774614          -0.000002
            4             Zn       1.676526       9.172627       7.664575       0.666414     108.342778 0.21686323E+04  0.71482754E+05                                18.147343                           14.988650       0.488334       1.990999                    0.994662      49.958378     138.053621       0.478322       0.388482      -1.154215       0.001470       0.025390       0.022677       0.034074       0.041558       0.010348       0.005737      -0.049672       0.157602      -0.074982       0.019132       0.055850             20.912705      24.590740      -0.017486      -4.304793      19.368269      -0.406809      18.779106          -0.000002
            5             Zn       6.922182       9.128737      10.203782       0.662687     109.015759 0.22256521E+04  0.73884144E+05                                18.282355                           15.231575       0.421589       1.965976                    0.995283      50.405804     140.059041       0.472007       0.390898      -1.151735       0.033618      -0.004904      -0.024071       0.041638       0.011281      -0.001208      -0.010060      -0.044585       0.013841      -0.027336       0.000163       0.027173             21.039122      22.937599      -2.474050       2.708043      17.405116      -1.197886      22.774650          -0.000001
            6             Zn       6.407435       9.320573      16.264476       0.666415     108.342732 0.21686305E+04  0.71482676E+05                                18.147337                           14.988643       0.488335       1.990999                    0.994662      49.958363     138.053559       0.478322       0.388482      -1.154215       0.001470      -0.025390       0.022677       0.034074      -0.041558       0.010348      -0.005737      -0.049672       0.157602      -0.074982       0.019132       0.055850             20.912700      24.590742       0.017485      -4.304793      19.368264       0.406809      18.779094          -0.000002
            7             Zn       7.270545       2.964337      15.595920       0.662689     109.015721 0.22256514E+04  0.73884108E+05                                18.282342                           15.231565       0.421593       1.965977                    0.995283      50.405807     140.058991       0.472008       0.390898      -1.151736      -0.033618      -0.004904       0.024071       0.041638      -0.011281      -0.001208       0.010060      -0.044585       0.013841      -0.027336       0.000163       0.027173             21.039106      22.937595       2.474052       2.708043      17.405107       1.197886      22.774617          -0.000002
            8             Zn       7.785292       3.156173       9.535226       0.666415     108.342737 0.21686313E+04  0.71482711E+05                                18.147339                           14.988647       0.488334       1.990999                    0.994662      49.958367     138.053578       0.478322       0.388482      -1.154215      -0.001470      -0.025390      -0.022677       0.034074       0.041559       0.010348       0.005737      -0.049672       0.157603      -0.074982       0.019132       0.055850             20.912699      24.590730      -0.017486      -4.304791      19.368265      -0.406810      18.779101          -0.000002
            9              H       4.368977       1.710005       4.984502       0.171461       1.003917 0.72346497E+01  0.70056953E+02                                 1.731266                            1.623297      -1.378242       2.244701                    0.994305       3.569307      10.301561       0.463087       1.365871      -0.689551       0.004164      -0.006271       0.012379       0.014488      -0.005636       0.004188      -0.001468       0.006782      -0.006178      -0.005811      -0.003483       0.009294              1.792785       1.410116      -0.023313       0.218779       1.559845      -0.254149       2.408395          -0.000006
           10              H       5.043594       2.388089       3.701397       0.178812       0.898370 0.65309025E+01  0.60742283E+02                                 1.534726                            1.489255      -0.806788       2.520976                    0.999703       3.084526       8.314358       0.517121       1.273492      -0.712155       0.012739       0.007729      -0.006301       0.016178       0.002372      -0.002821      -0.005898       0.000141      -0.023838      -0.010589       0.001882       0.008706              1.545853       1.774223       0.226954      -0.258939       1.359805      -0.084057       1.503532          -0.000003
           11              H       4.004057       1.184798       3.517359       0.182074       0.981826 0.73048183E+01  0.71055417E+02                                 1.728555                            1.652516      -1.191996       2.341902                    0.996453       3.481014      10.138216       0.449164       1.401887      -0.683651      -0.004404      -0.013299      -0.007481       0.015881      -0.001549       0.001891       0.004417       0.010030      -0.007445      -0.007999       0.001305       0.006694              1.758326       1.440622       0.169279       0.103217       2.048550       0.413183       1.785805          -0.000004
           12              H      -0.141725       5.249603       2.753688       0.163719       1.187486 0.95020687E+01  0.97278571E+02                                 1.879291                            1.823442      -0.922246       2.466548                    0.997963       3.386022       9.645809       0.455943       1.312191      -0.705269      -0.027095       0.002376       0.012012       0.029734      -0.004314      -0.008582       0.000449       0.013003      -0.003573      -0.008515      -0.004765       0.013280              1.890958       2.143576      -0.190332      -0.222782       1.706296       0.136841       1.823001          -0.000006
           13              H       1.163410       5.933851       2.137935       0.145119       0.947589 0.70183325E+01  0.67755765E+02                                 1.695568                            1.621903      -1.077753       2.369176                    0.996037       3.688106      10.787265       0.451385       1.405553      -0.681526       0.009763       0.019033      -0.008611       0.023059       0.006033      -0.001906      -0.001737      -0.000263      -0.000957      -0.005879      -0.001209       0.007088              1.744750       1.555100       0.281616       0.029939       2.209803      -0.063365       1.469345          -0.000003
           14              H      -0.479992       2.375760      14.564791       0.162179       1.050456 0.76183628E+01  0.73997060E+02                                 1.718862                            1.616064      -1.220093       2.309649                    0.996230       3.466893       9.702855       0.490531       1.285543      -0.707032      -0.008887      -0.003538      -0.010056       0.013879      -0.001779       0.000940       0.007266       0.004796       0.015755      -0.009235       0.000222       0.009013              1.770898       1.915120       0.174218       0.543115       1.482897       0.141212       1.914677          -0.000005
           15              H       0.680390       1.871512      15.543460       0.177039       1.031397 0.76496682E+01  0.74494029E+02                                 1.711279                            1.631126      -1.227107       2.312286                    0.997613       3.425946       9.649982       0.482240       1.304258      -0.703379       0.009048      -0.012425       0.006279       0.016603      -0.000441      -0.002345      -0.001061      -0.011080       0.005411      -0.007104       0.002102       0.005002              1.740386       1.678535      -0.421414       0.250522       1.988826      -0.309380       1.553799          -0.000004
           16              H       0.854515       3.241242      14.735070       0.186096       0.969076 0.72106519E+01  0.68441450E+02                                 1.592524                            1.549796      -0.835117       2.512260                    0.999732       3.050822       8.188178       0.516602       1.249124      -0.718780       0.011846       0.010519      -0.004192       0.016388       0.000811      -0.005321      -0.000834      -0.007594      -0.000427      -0.007551       0.002621       0.004930              1.592982       1.712488       0.286853      -0.215352       1.535708      -0.226798       1.530750          -0.000003
           17              H      -0.287342      12.124142       6.121409       0.178278       1.073592 0.81109698E+01  0.79686545E+02                                 1.739250                            1.669293      -0.969347       2.443468                    0.998854       3.239617       8.993135       0.483916       1.288320      -0.709657      -0.014456      -0.010116       0.005824       0.018580       0.007135      -0.000494       0.001674      -0.000565      -0.002681      -0.007069      -0.000607       0.007676              1.763440       1.715680       0.417373      -0.036457       2.101986       0.047489       1.472653          -0.000005
           18              H       0.321728       0.999866       5.261419       0.168337       0.973088 0.71774184E+01  0.68420722E+02                                 1.623627                            1.564364      -0.835625       2.495801                    0.999581       3.217909       8.811373       0.502514       1.278612      -0.710700      -0.004950       0.011755      -0.011518       0.017186      -0.002407       0.003678      -0.006190      -0.004777       0.010339      -0.005611      -0.004169       0.009780              1.642808       1.301060       0.011635      -0.077126       1.487135      -0.282418       2.140228          -0.000002
           19              H       1.252942       0.196028       6.283087       0.165334       0.872195 0.63346784E+01  0.59663056E+02                                 1.613930                            1.549896      -1.074226       2.386120                    0.996857       3.514222      10.182744       0.457313       1.422041      -0.678923       0.012894      -0.005897       0.009040       0.016815      -0.004559       0.004906       0.000065       0.008799       0.003172      -0.007426      -0.001155       0.008580              1.643664       2.020659      -0.372765       0.031720       1.573584      -0.000174       1.336749          -0.000003
           20              H      -0.139025       4.577683       9.996524       0.149844       1.138674 0.86379136E+01  0.87747668E+02                                 1.905597                            1.791805      -1.433193       2.210739                    0.991335       3.866427      11.563056       0.432589       1.393811      -0.683633      -0.018667       0.016902       0.009726       0.026995      -0.002847      -0.003846       0.008510      -0.000741      -0.011485      -0.010032      -0.000549       0.010581              1.970695       2.274766      -0.213027      -0.534543       1.696865       0.142537       1.940452          -0.000006
           21              H       1.267643       3.828092      10.130683       0.153132       1.056256 0.81424983E+01  0.79657467E+02                                 1.685133                            1.645307      -0.705486       2.553665                    0.999706       3.226048       8.785556       0.502192       1.246716      -0.719245       0.019595      -0.009223       0.015244       0.026484       0.000444       0.008074      -0.002145       0.001239       0.007127      -0.007803      -0.001478       0.009281              1.687994       1.794154      -0.154503       0.279300       1.522212      -0.186323       1.747616          -0.000004
           22              H       3.712302       7.523034       6.186768       0.169458       0.999624 0.74128457E+01  0.71864082E+02                                 1.698246                            1.624305      -1.135428       2.354348                    0.997623       3.449941       9.802995       0.473366       1.334694      -0.696983       0.002607       0.016605      -0.000619       0.016820       0.005531      -0.002229      -0.002438      -0.003832      -0.003215      -0.005365      -0.002261       0.007627              1.724775       1.382483       0.050149      -0.006783       2.348625      -0.133797       1.443216          -0.000005
           23              H       4.474090       6.181660       6.608164       0.177297       0.847766 0.60231645E+01  0.54804698E+02                                 1.465214                            1.420827      -0.717286       2.561943                    0.999984       3.011221       7.983820       0.535580       1.256866      -0.715713       0.013907      -0.005820       0.009226       0.017674      -0.001754       0.002675      -0.005049       0.007719       0.002891      -0.007394       0.000484       0.006909              1.476364       1.783290      -0.280689       0.224982       1.357181      -0.095899       1.288621          -0.000004
           24              H       3.373145       6.144674       5.447177       0.171821       0.900412 0.66312762E+01  0.63108251E+02                                 1.638757                            1.578637      -1.154188       2.348804                    0.996834       3.534112      10.258109       0.456687       1.409285      -0.681175      -0.006865      -0.007545      -0.013173       0.016661       0.001148       0.001940       0.005479       0.000506       0.018809      -0.005885      -0.003276       0.009161              1.664927       1.341295       0.072930       0.149521       1.530698       0.316470       2.122788          -0.000004
           25              H       0.361932       7.874405       3.615398       0.171461       1.003916 0.72346394E+01  0.70056832E+02                                 1.731266                            1.623296      -1.378242       2.244702                    0.994305       3.569305      10.301555       0.463087       1.365871      -0.689551      -0.004164      -0.006271      -0.012379       0.014488       0.005636       0.004188       0.001468       0.006782      -0.006178      -0.005811      -0.003483       0.009294              1.792785       1.410115       0.023312       0.218779       1.559844       0.254149       2.408394          -0.000006
           26              H      -0.312685       8.552489       4.898503       0.178812       0.898371 0.65309121E+01  0.60742388E+02                                 1.534726                            1.489256      -0.806790       2.520975                    0.999703       3.084528       8.314362       0.517121       1.273491      -0.712155      -0.012739       0.007729       0.006301       0.016178      -0.002372      -0.002820       0.005898       0.000141      -0.023838      -0.010589       0.001882       0.008706              1.545854       1.774223      -0.226954      -0.258939       1.359805       0.084057       1.503533          -0.000003
           27              H       0.726852       7.349198       5.082541       0.182074       0.981826 0.73048109E+01  0.71055329E+02                                 1.728554                            1.652515      -1.191996       2.341902                    0.996453       3.481012      10.138210       0.449164       1.401888      -0.683651       0.004404      -0.013299       0.007481       0.015881       0.001549       0.001891      -0.004417       0.010030      -0.007445      -0.007999       0.001305       0.006694              1.758325       1.440622      -0.169279       0.103217       2.048550      -0.413183       1.785805          -0.000004
           28              H       4.872634      11.414003       5.846212       0.163719       1.187488 0.95020849E+01  0.97278779E+02                                 1.879293                            1.823443      -0.922248       2.466547                    0.997963       3.386025       9.645820       0.455942       1.312191      -0.705269       0.027095       0.002376      -0.012012       0.029734       0.004314      -0.008582      -0.000449       0.013003      -0.003573      -0.008515      -0.004765       0.013280              1.890959       2.143578       0.190333      -0.222782       1.706298      -0.136841       1.823002          -0.000006
           29              H       3.567499      12.098251       6.461965       0.145119       0.947589 0.70183358E+01  0.67755803E+02                                 1.695568                            1.621903      -1.077754       2.369176                    0.996037       3.688107      10.787268       0.451385       1.405552      -0.681526      -0.009763       0.019033       0.008611       0.023059      -0.006033      -0.001906       0.001737      -0.000263      -0.000957      -0.005879      -0.001210       0.007088              1.744750       1.555100      -0.281616       0.029939       2.209804       0.063366       1.469345          -0.000003
           30              H       4.094419       8.540160      11.234910       0.162180       1.050455 0.76183502E+01  0.73996909E+02                                 1.718860                            1.616063      -1.220092       2.309650                    0.996230       3.466890       9.702846       0.490531       1.285544      -0.707032       0.008887      -0.003538       0.010056       0.013879       0.001779       0.000940      -0.007266       0.004796       0.015755      -0.009235       0.000222       0.009013              1.770897       1.915119      -0.174218       0.543114       1.482896      -0.141212       1.914675          -0.000005
           31              H       2.934037       8.035912      10.256241       0.177039       1.031395 0.76496542E+01  0.74493853E+02                                 1.711277                            1.631124      -1.227105       2.312287                    0.997613       3.425943       9.649969       0.482241       1.304258      -0.703379      -0.009048      -0.012425      -0.006279       0.016603       0.000441      -0.002345       0.001061      -0.011080       0.005411      -0.007104       0.002102       0.005002              1.740384       1.678533       0.421413       0.250522       1.988823       0.309380       1.553797          -0.000004
           32              H       2.759912       9.405642      11.064632       0.186096       0.969076 0.72106501E+01  0.68441427E+02                                 1.592524                            1.549795      -0.835116       2.512260                    0.999732       3.050821       8.188174       0.516602       1.249124      -0.718780      -0.011846       0.010519       0.004192       0.016388      -0.000811      -0.005321       0.000834      -0.007594      -0.000427      -0.007551       0.002621       0.004930              1.592981       1.712487      -0.286853      -0.215352       1.535708       0.226798       1.530750          -0.000003
           33              H       5.018251       5.959742       2.478491       0.178278       1.073592 0.81109715E+01  0.79686560E+02                                 1.739249                            1.669293      -0.969348       2.443467                    0.998854       3.239617       8.993133       0.483916       1.288320      -0.709657       0.014456      -0.010116      -0.005824       0.018580      -0.007135      -0.000494      -0.001674      -0.000565      -0.002681      -0.007069      -0.000607       0.007677              1.763439       1.715680      -0.417373      -0.036457       2.101986      -0.047489       1.472653          -0.000005
           34              H       4.409181       7.164266       3.338481       0.168337       0.973089 0.71774198E+01  0.68420739E+02                                 1.623627                            1.564364      -0.835625       2.495801                    0.999581       3.217909       8.811373       0.502514       1.278612      -0.710700       0.004950       0.011755       0.011518       0.017186       0.002407       0.003678       0.006190      -0.004777       0.010339      -0.005611      -0.004169       0.009780              1.642808       1.301060      -0.011635      -0.077126       1.487135       0.282418       2.140228          -0.000002
           35              H       3.477967       6.360428       2.316813       0.165334       0.872197 0.63346903E+01  0.59663193E+02                                 1.613932                            1.549897      -1.074226       2.386119                    0.996857       3.514225      10.182753       0.457313       1.422040      -0.678923      -0.012894      -0.005897      -0.009040       0.016815       0.004559       0.004906      -0.000065       0.008799       0.003172      -0.007426      -0.001155       0.008580              1.643665       2.020661       0.372766       0.031720       1.573585       0.000174       1.336750          -0.000003
           36              H       3.753452      10.742083      15.803177       0.149844       1.138675 0.86379236E+01  0.87747791E+02                                 1.905598                            1.791806      -1.433194       2.210738                    0.991335       3.866429      11.563062       0.432589       1.393811      -0.683633       0.018667       0.016902      -0.009726       0.026995       0.002847      -0.003846      -0.008510      -0.000741      -0.011486      -0.010032      -0.000549       0.010581              1.970696       2.274767       0.213027      -0.534543       1.696866      -0.142538       1.940453          -0.000006
           37              H       2.346784       9.992492      15.669019       0.153132       1.056256 0.81424974E+01  0.79657459E+02                                 1.685133                            1.645307      -0.705486       2.553664                    0.999706       3.226049       8.785560       0.502192       1.246716      -0.719245      -0.019595      -0.009223      -0.015244       0.026484      -0.000444       0.008074       0.002144       0.001239       0.007126      -0.007802      -0.001478       0.009281              1.687994       1.794155       0.154503       0.279300       1.522212       0.186323       1.747615          -0.000004
           38              H       1.018607       1.358634       2.413132       0.169458       0.999622 0.74128314E+01  0.71863915E+02                                 1.698245                            1.624305      -1.135426       2.354349                    0.997623       3.449938       9.802988       0.473366       1.334695      -0.696983      -0.002607       0.016605       0.000619       0.016820      -0.005531      -0.002229       0.002438      -0.003832      -0.003215      -0.005365      -0.002262       0.007627              1.724774       1.382482      -0.050149      -0.006783       2.348623       0.133797       1.443216          -0.000005
           39              H       0.256819       0.017260       1.991737       0.177297       0.847766 0.60231628E+01  0.54804674E+02                                 1.465213                            1.420826      -0.717286       2.561943                    0.999984       3.011221       7.983817       0.535580       1.256865      -0.715714      -0.013907      -0.005820      -0.009226       0.017674       0.001754       0.002675       0.005049       0.007719       0.002891      -0.007394       0.000484       0.006909              1.476363       1.783289       0.280688       0.224981       1.357181       0.095899       1.288620          -0.000004
           40              H       1.357764      -0.019726       3.152724       0.171821       0.900411 0.66312696E+01  0.63108170E+02                                 1.638756                            1.578636      -1.154186       2.348805                    0.996834       3.534109      10.258097       0.456687       1.409285      -0.681175       0.006865      -0.007545       0.013173       0.016661      -0.001148       0.001940      -0.005479       0.000506       0.018809      -0.005885      -0.003276       0.009161              1.664926       1.341294      -0.072930       0.149521       1.530696      -0.316470       2.122787          -0.000004
           41              H       5.092841      10.618795      12.215299       0.171461       1.003916 0.72346459E+01  0.70056906E+02                                 1.731266                            1.623296      -1.378242       2.244701                    0.994305       3.569306      10.301557       0.463087       1.365871      -0.689551      -0.004164       0.006271      -0.012379       0.014488      -0.005636       0.004188      -0.001468       0.006782      -0.006178      -0.005811      -0.003483       0.009294              1.792785       1.410116      -0.023313       0.218779       1.559845      -0.254149       2.408394          -0.000006
           42              H       4.418224       9.940711      13.498404       0.178812       0.898371 0.65309042E+01  0.60742298E+02                                 1.534726                            1.489255      -0.806789       2.520976                    0.999703       3.084526       8.314356       0.517121       1.273491      -0.712155      -0.012739      -0.007729       0.006301       0.016178       0.002372      -0.002820      -0.005898       0.000141      -0.023839      -0.010589       0.001882       0.008706              1.545853       1.774222       0.226953      -0.258939       1.359805      -0.084057       1.503532          -0.000004
           43              H       5.457761      11.144002      13.682442       0.182074       0.981826 0.73048102E+01  0.71055319E+02                                 1.728554                            1.652515      -1.191996       2.341902                    0.996453       3.481012      10.138209       0.449164       1.401888      -0.683651       0.004404       0.013299       0.007481       0.015881      -0.001549       0.001891       0.004417       0.010030      -0.007445      -0.007999       0.001305       0.006694              1.758325       1.440621       0.169279       0.103217       2.048549       0.413183       1.785804          -0.000004
           44              H      -0.974757       7.079197      14.446113       0.163719       1.187487 0.95020822E+01  0.97278743E+02                                 1.879293                            1.823443      -0.922248       2.466548                    0.997963       3.386024       9.645816       0.455942       1.312190      -0.705269       0.027095      -0.002376      -0.012012       0.029734      -0.004314      -0.008582       0.000449       0.013003      -0.003573      -0.008515      -0.004765       0.013280              1.890959       2.143578      -0.190333      -0.222782       1.706297       0.136842       1.823002          -0.000006
           45              H       8.298408       6.394949      15.061866       0.145119       0.947588 0.70183292E+01  0.67755726E+02                                 1.695568                            1.621903      -1.077752       2.369177                    0.996037       3.688105      10.787262       0.451385       1.405553      -0.681526      -0.009763      -0.019033       0.008611       0.023059       0.006033      -0.001906      -0.001737      -0.000263      -0.000957      -0.005879      -0.001209       0.007088              1.744749       1.555100       0.281616       0.029939       2.209803      -0.063365       1.469345          -0.000003
           46              H       9.941810       9.953040       2.635010       0.162179       1.050456 0.76183605E+01  0.73997036E+02                                 1.718862                            1.616064      -1.220093       2.309649                    0.996230       3.466893       9.702857       0.490531       1.285544      -0.707032       0.008887       0.003538       0.010056       0.013879      -0.001779       0.000940       0.007266       0.004797       0.015755      -0.009235       0.000222       0.009013              1.770898       1.915121       0.174218       0.543115       1.482897       0.141212       1.914677          -0.000005
           47              H       8.781428      10.457288       1.656341       0.177039       1.031396 0.76496659E+01  0.74494006E+02                                 1.711279                            1.631126      -1.227107       2.312286                    0.997613       3.425946       9.649984       0.482240       1.304259      -0.703378      -0.009048       0.012425      -0.006279       0.016603      -0.000441      -0.002345      -0.001061      -0.011080       0.005411      -0.007104       0.002102       0.005002              1.740387       1.678535      -0.421414       0.250522       1.988826      -0.309381       1.553799          -0.000004
           48              H       8.607303       9.087558       2.464731       0.186096       0.969076 0.72106507E+01  0.68441439E+02                                 1.592524                            1.549796      -0.835117       2.512260                    0.999732       3.050822       8.188179       0.516601       1.249125      -0.718780      -0.011846      -0.010519       0.004192       0.016388       0.000811      -0.005321      -0.000834      -0.007594      -0.000427      -0.007551       0.002621       0.004930              1.592982       1.712488       0.286853      -0.215352       1.535708      -0.226798       1.530750          -0.000003
           49              H       9.749160       0.204658      11.078392       0.178278       1.073593 0.81109754E+01  0.79686603E+02                                 1.739249                            1.669293      -0.969348       2.443467                    0.998854       3.239618       8.993134       0.483917       1.288319      -0.709657       0.014456       0.010116      -0.005824       0.018580       0.007135      -0.000494       0.001674      -0.000565      -0.002681      -0.007069      -0.000607       0.007677              1.763439       1.715679       0.417373      -0.036457       2.101985       0.047489       1.472653          -0.000005
           50              H       9.140090      11.328934      11.938382       0.168337       0.973090 0.71774294E+01  0.68420850E+02                                 1.623628                            1.564365      -0.835626       2.495800                    0.999581       3.217911       8.811378       0.502514       1.278611      -0.710700       0.004950      -0.011755       0.011518       0.017186      -0.002407       0.003678      -0.006190      -0.004777       0.010339      -0.005611      -0.004169       0.009779              1.642808       1.301061       0.011635      -0.077126       1.487136      -0.282418       2.140229          -0.000002
           51              H       8.208876      12.132772      10.916714       0.165334       0.872195 0.63346784E+01  0.59663057E+02                                 1.613930                            1.549896      -1.074226       2.386120                    0.996857       3.514222      10.182744       0.457313       1.422041      -0.678923      -0.012894       0.005897      -0.009040       0.016815      -0.004559       0.004906       0.000065       0.008799       0.003172      -0.007426      -0.001154       0.008580              1.643664       2.020659      -0.372765       0.031720       1.573584      -0.000174       1.336749          -0.000003
           52              H       9.600843       7.751117       7.203277       0.149844       1.138675 0.86379196E+01  0.87747748E+02                                 1.905598                            1.791806      -1.433194       2.210738                    0.991335       3.866429      11.563065       0.432589       1.393812      -0.683633       0.018667      -0.016902      -0.009726       0.026995      -0.002847      -0.003846       0.008510      -0.000741      -0.011486      -0.010032      -0.000549       0.010581              1.970696       2.274767      -0.213027      -0.534543       1.696866       0.142538       1.940453          -0.000006
           53              H       8.194175       8.500708       7.069118       0.153132       1.056257 0.81425110E+01  0.79657624E+02                                 1.685135                            1.645308      -0.705487       2.553664                    0.999706       3.226051       8.785567       0.502192       1.246716      -0.719245      -0.019595       0.009223      -0.015244       0.026484       0.000444       0.008074      -0.002145       0.001239       0.007127      -0.007803      -0.001478       0.009281              1.687995       1.794156      -0.154503       0.279300       1.522213      -0.186323       1.747617          -0.000004
           54              H       5.749516       4.805766      11.013033       0.169458       0.999623 0.74128385E+01  0.71864000E+02                                 1.698246                            1.624305      -1.135428       2.354348                    0.997623       3.449939       9.802991       0.473366       1.334695      -0.696983      -0.002607      -0.016605       0.000619       0.016820       0.005531      -0.002229      -0.002438      -0.003832      -0.003215      -0.005365      -0.002262       0.007627              1.724775       1.382482       0.050149      -0.006783       2.348625      -0.133797       1.443216          -0.000005
           55              H       4.987728       6.147140      10.591637       0.177297       0.847766 0.60231615E+01  0.54804659E+02                                 1.465213                            1.420826      -0.717286       2.561943                    0.999984       3.011220       7.983814       0.535580       1.256865      -0.715714      -0.013907       0.005820      -0.009226       0.017674      -0.001754       0.002675      -0.005049       0.007719       0.002891      -0.007394       0.000484       0.006909              1.476363       1.783288      -0.280688       0.224982       1.357180      -0.095899       1.288620          -0.000003
           56              H       6.088673       6.184126      11.752624       0.171821       0.900411 0.66312672E+01  0.63108143E+02                                 1.638756                            1.578636      -1.154185       2.348805                    0.996834       3.534109      10.258098       0.456687       1.409285      -0.681175       0.006865       0.007545       0.013173       0.016661       0.001148       0.001940       0.005479       0.000506       0.018809      -0.005885      -0.003276       0.009161              1.664926       1.341294       0.072930       0.149521       1.530697       0.316470       2.122787          -0.000004
           57              H       9.099886       4.454395      13.584403       0.171461       1.003917 0.72346466E+01  0.70056913E+02                                 1.731266                            1.623296      -1.378241       2.244702                    0.994305       3.569306      10.301556       0.463087       1.365870      -0.689551       0.004164       0.006271       0.012379       0.014488       0.005636       0.004188       0.001468       0.006782      -0.006178      -0.005811      -0.003483       0.009294              1.792785       1.410116       0.023313       0.218779       1.559845       0.254149       2.408394          -0.000006
           58              H      -0.803797       3.776311      12.301298       0.178812       0.898370 0.65309014E+01  0.60742266E+02                                 1.534725                            1.489255      -0.806787       2.520976                    0.999703       3.084525       8.314353       0.517121       1.273492      -0.712155       0.012739      -0.007729      -0.006301       0.016178      -0.002372      -0.002820       0.005898       0.000141      -0.023838      -0.010589       0.001882       0.008706              1.545853       1.774222      -0.226953      -0.258939       1.359804       0.084057       1.503532          -0.000004
           59              H       8.734966       4.979602      12.117260       0.182074       0.981825 0.73048071E+01  0.71055278E+02                                 1.728553                            1.652515      -1.191994       2.341902                    0.996453       3.481011      10.138204       0.449165       1.401887      -0.683651      -0.004404       0.013299      -0.007481       0.015881       0.001549       0.001891      -0.004417       0.010030      -0.007445      -0.007999       0.001305       0.006694              1.758324       1.440621      -0.169279       0.103217       2.048549      -0.413182       1.785804          -0.000004
           60              H       4.589184       0.914797      11.353589       0.163719       1.187487 0.95020823E+01  0.97278747E+02                                 1.879293                            1.823443      -0.922248       2.466548                    0.997963       3.386024       9.645817       0.455942       1.312191      -0.705269      -0.027095      -0.002376       0.012012       0.029734       0.004314      -0.008582      -0.000449       0.013003      -0.003573      -0.008515      -0.004765       0.013280              1.890959       2.143578       0.190333      -0.222782       1.706297      -0.136841       1.823002          -0.000006
           61              H       5.894319       0.230549      10.737836       0.145119       0.947589 0.70183407E+01  0.67755863E+02                                 1.695569                            1.621904      -1.077754       2.369176                    0.996037       3.688108      10.787272       0.451385       1.405552      -0.681526       0.009763      -0.019033      -0.008611       0.023059      -0.006033      -0.001906       0.001737      -0.000263      -0.000957      -0.005879      -0.001209       0.007088              1.744750       1.555101      -0.281616       0.029939       2.209805       0.063366       1.469346          -0.000003
           62              H       5.367399       3.788640       5.964891       0.162179       1.050456 0.76183560E+01  0.73996982E+02                                 1.718861                            1.616064      -1.220093       2.309649                    0.996230       3.466892       9.702854       0.490531       1.285544      -0.707032      -0.008887       0.003538      -0.010056       0.013879       0.001779       0.000940      -0.007266       0.004796       0.015755      -0.009235       0.000222       0.009013              1.770898       1.915120      -0.174218       0.543115       1.482897      -0.141212       1.914677          -0.000005
           63              H       6.527781       4.292888       6.943560       0.177039       1.031395 0.76496563E+01  0.74493889E+02                                 1.711278                            1.631125      -1.227107       2.312286                    0.997613       3.425944       9.649977       0.482240       1.304259      -0.703378       0.009048       0.012425       0.006279       0.016603       0.000441      -0.002345       0.001061      -0.011080       0.005411      -0.007104       0.002102       0.005002              1.740386       1.678534       0.421413       0.250522       1.988825       0.309380       1.553798          -0.000004
           64              H       6.701906       2.923158       6.135169       0.186096       0.969077 0.72106587E+01  0.68441541E+02                                 1.592526                            1.549797      -0.835118       2.512260                    0.999732       3.050823       8.188186       0.516601       1.249126      -0.718779       0.011846      -0.010519      -0.004192       0.016388      -0.000811      -0.005321       0.000834      -0.007594      -0.000427      -0.007551       0.002621       0.004930              1.592984       1.712489      -0.286854      -0.215352       1.535710       0.226799       1.530752          -0.000003
           65              H       4.443567       6.369058      14.721310       0.178278       1.073592 0.81109659E+01  0.79686485E+02                                 1.739248                            1.669292      -0.969348       2.443467                    0.998854       3.239616       8.993127       0.483917       1.288319      -0.709657      -0.014456       0.010116       0.005824       0.018580      -0.007135      -0.000494      -0.001674      -0.000565      -0.002681      -0.007069      -0.000607       0.007677              1.763438       1.715678      -0.417373      -0.036457       2.101984      -0.047489       1.472652          -0.000005
           66              H       5.052637       5.164534      13.861320       0.168337       0.973089 0.71774215E+01  0.68420755E+02                                 1.623627                            1.564364      -0.835625       2.495801                    0.999581       3.217909       8.811371       0.502514       1.278611      -0.710700      -0.004950      -0.011755      -0.011518       0.017186       0.002407       0.003678       0.006190      -0.004777       0.010339      -0.005611      -0.004169       0.009780              1.642808       1.301060      -0.011635      -0.077126       1.487135       0.282418       2.140228          -0.000002
           67              H       5.983851       5.968372      14.882988       0.165334       0.872195 0.63346754E+01  0.59663021E+02                                 1.613930                            1.549896      -1.074225       2.386120                    0.996857       3.514221      10.182741       0.457313       1.422041      -0.678923       0.012894       0.005897       0.009040       0.016815       0.004559       0.004906      -0.000065       0.008799       0.003172      -0.007426      -0.001155       0.008580              1.643664       2.020659       0.372765       0.031720       1.573584       0.000174       1.336749          -0.000003
           68              H       5.708366       1.586717       1.396624       0.149844       1.138674 0.86379109E+01  0.87747638E+02                                 1.905598                            1.791805      -1.433193       2.210739                    0.991335       3.866427      11.563058       0.432589       1.393812      -0.683632      -0.018667      -0.016902       0.009726       0.026995       0.002847      -0.003846      -0.008510      -0.000741      -0.011485      -0.010032      -0.000549       0.010581              1.970695       2.274767       0.213027      -0.534543       1.696866      -0.142538       1.940452          -0.000006
           69              H       7.115034       2.336308       1.530782       0.153132       1.056255 0.81424975E+01  0.79657462E+02                                 1.685133                            1.645307      -0.705486       2.553664                    0.999706       3.226049       8.785561       0.502192       1.246716      -0.719245       0.019595       0.009223       0.015244       0.026484      -0.000444       0.008074       0.002145       0.001239       0.007126      -0.007802      -0.001478       0.009281              1.687994       1.794155       0.154503       0.279300       1.522212       0.186323       1.747615          -0.000004
           70              H       8.443211      10.970166      14.786669       0.169458       0.999624 0.74128455E+01  0.71864079E+02                                 1.698246                            1.624305      -1.135428       2.354348                    0.997623       3.449941       9.802995       0.473366       1.334694      -0.696983       0.002607      -0.016605      -0.000619       0.016820      -0.005531      -0.002229       0.002438      -0.003832      -0.003215      -0.005365      -0.002261       0.007627              1.724775       1.382483      -0.050149      -0.006783       2.348625       0.133797       1.443216          -0.000005
           71              H       9.204999      -0.017260      15.208064       0.177297       0.847766 0.60231667E+01  0.54804717E+02                                 1.465213                            1.420827      -0.717286       2.561943                    0.999984       3.011222       7.983820       0.535580       1.256865      -0.715714       0.013907       0.005820       0.009226       0.017674       0.001754       0.002675       0.005049       0.007719       0.002891      -0.007394       0.000484       0.006909              1.476363       1.783289       0.280689       0.224981       1.357181       0.095899       1.288620          -0.000004
           72              H       8.104054       0.019726      14.047077       0.171821       0.900410 0.66312609E+01  0.63108068E+02                                 1.638755                            1.578636      -1.154185       2.348806                    0.996834       3.534107      10.258091       0.456687       1.409285      -0.681175      -0.006865       0.007545      -0.013173       0.016661      -0.001148       0.001940      -0.005479       0.000506       0.018809      -0.005885      -0.003276       0.009161              1.664925       1.341294      -0.072930       0.149521       1.530696      -0.316469       2.122786          -0.000004
           73              C       4.226410       1.976307       4.051929      -0.553178      29.318748 0.47394494E+03  0.11366268E+05                                 7.955022                            6.944380       0.209717       2.026891                    0.997254      32.545166      93.977215       0.669338       0.381567      -1.089551      -0.023210       0.015037      -0.003070       0.027825      -0.032643       0.001299      -0.018686       0.025156      -0.080364      -0.040009      -0.010201       0.050209              8.378374       8.066437      -1.534782       0.424963       8.468012      -0.086085       8.600674           0.000016
           74              C       3.103441       2.957679       3.979862       0.394443      25.714951 0.31191766E+03  0.68016939E+04                                 7.964273                            6.180604       0.060182       2.055391                    0.998898      23.998926      68.154365       0.611612       0.459254      -1.030429       0.013953      -0.018429      -0.027634       0.036027      -0.015016       0.004478      -0.007820      -0.001794      -0.124901      -0.042702       0.005862       0.036840              8.993977       8.575935      -4.220236       0.644404       8.201560      -0.616751      10.204436           0.000065
           75              C       1.586230       4.253436       3.234595       0.338540      29.504878 0.33412016E+03  0.74066090E+04                                 8.747553                            6.364088      -0.111300       1.990901                    0.999618      24.781788      70.784679       0.607839       0.454570      -1.033849       0.009824      -0.003614      -0.043997       0.045225      -0.010353       0.025914      -0.017002       0.003736      -0.081130      -0.041738       0.003170       0.038568             10.603959       8.843760      -3.855051       3.778214       8.222835      -2.905428      14.745282           0.000080
           76              C       0.720129       5.064671       2.301677      -0.359550      36.355791 0.49181437E+03  0.11970024E+05                                 9.595344                            7.338948      -0.416991       1.857566                    0.996818      31.448774      93.139483       0.612794       0.410674      -1.063850       0.010311      -0.035051      -0.016146       0.039944      -0.020706      -0.013067      -0.004141       0.036446       0.022358      -0.033454       0.004439       0.029015             11.403235       9.247897      -0.988922       4.280598      10.080479       0.414735      14.881330          -0.000000
           77              C       0.435880       4.414943       0.976949       0.348380      29.405586 0.32847018E+03  0.72615935E+04                                 8.807633                            6.351186      -0.141123       1.987415                    0.999588      24.611900      70.559092       0.601624       0.460516      -1.028904       0.047880       0.016055       0.008137       0.051152       0.004721      -0.006924       0.011383      -0.061673       0.091580      -0.047254       0.010402       0.036852             10.801113       9.701868       0.164641       4.429313       7.229730       4.397797      15.471741           0.000080
           78              C      -0.413073       3.403982      16.320547       0.398978      25.238302 0.31295205E+03  0.68353520E+04                                 7.911581                            6.223062       0.054080       2.056121                    0.998991      23.973553      68.315479       0.604312       0.464047      -1.026938       0.036836       0.000553      -0.007829       0.037663      -0.000165      -0.028600       0.009181      -0.051534       0.017992      -0.045135       0.014487       0.030648              8.816267       9.256174      -1.384325       0.598437       6.271555       3.321633      10.921071           0.000068
           79              C       0.214315       2.659322      15.194648      -0.548204      28.207098 0.45799329E+03  0.10899185E+05                                 7.764160                            6.851488       0.189721       2.019219                    0.997698      32.495658      93.727428       0.669621       0.384363      -1.086657      -0.000566       0.018622       0.028629       0.034157      -0.008968      -0.011687       0.036729       0.005611       0.052359      -0.036550      -0.010017       0.046567              8.042603       7.872139      -0.732812       0.230367       7.195032       0.831138       9.060639           0.000015
           80              C       0.349137       0.540001       6.126569      -0.542583      30.643399 0.47189035E+03  0.11317821E+05                                 8.266677                            6.955338       0.208297       2.022200                    0.997919      32.667157      94.690780       0.664290       0.384438      -1.086251      -0.021920       0.025292       0.039559       0.051817      -0.003694       0.010527       0.006786       0.008809       0.017366      -0.014502      -0.000320       0.014822              9.079305       7.117766      -1.107671      -1.561456      10.360290       2.654098       9.759858           0.000014
           81              C      -0.011725       1.491785       7.204309       0.405961      28.058248 0.31463761E+03  0.68955880E+04                                 8.614206                            6.290460      -0.225376       1.969034                    0.999497      24.071422      69.174927       0.592598       0.471613      -1.020690       0.046976      -0.010974      -0.021016       0.052619      -0.011873       0.010745       0.020131      -0.072765       0.060499      -0.051178       0.007534       0.043644             10.203794       8.746656      -0.765057      -2.978038      11.547993       5.799177      10.316733           0.000085
           82              C       0.101072       3.077392       8.628108       0.359258      28.463161 0.32970291E+03  0.73123565E+04                                 8.628324                            6.405900      -0.064875       2.009914                    0.999532      24.792544      71.724608       0.591702       0.466733      -1.023121       0.026913       0.003517      -0.009498       0.028756       0.006425       0.020617       0.003114      -0.048292       0.020983      -0.037602       0.012860       0.024742             10.095897      10.433502       2.983870      -0.985158      12.064199       4.123896       7.789991           0.000062
           83              C       0.614740       4.193025       9.482250      -0.372930      34.803886 0.49769425E+03  0.12164660E+05                                 9.319234                            7.399654      -0.368676       1.856937                    0.996416      32.012868      95.407707       0.607403       0.412564      -1.061277       0.012450       0.006063      -0.040222       0.042539      -0.005395      -0.008291       0.020603      -0.006549      -0.001417      -0.019618      -0.005830       0.025448             10.578740      10.005630       3.401322      -1.402793      12.885559      -0.291490       8.845031           0.000003
           84              C       1.270197       5.281658       8.689855       0.352440      28.884510 0.33048108E+03  0.73172954E+04                                 8.671933                            6.361101      -0.223538       1.957461                    0.999520      24.720343      70.927354       0.602494       0.459144      -1.029660       0.002763      -0.044710      -0.015105       0.047273       0.024250       0.001245      -0.025882       0.024838       0.063965      -0.045888       0.009700       0.036188             10.287095       8.828415       3.423645      -3.850655      14.349839      -2.907297       7.683032           0.000071
           85              C       2.560976       6.272893       7.317483       0.397228      25.107754 0.31470933E+03  0.68801256E+04                                 7.862491                            6.222370       0.004527       2.037391                    0.999191      24.058687      68.484643       0.607276       0.461353      -1.028918       0.020925      -0.021372      -0.015171       0.033538       0.018115      -0.013759      -0.008359       0.050494       0.040152      -0.038061       0.002519       0.035542              8.729017       8.375706       0.851438      -4.180995       9.564244      -1.078126       8.247100           0.000062
           86              C       3.621220       6.555223       6.302523      -0.543474      28.423250 0.47684184E+03  0.11440212E+05                                 7.778952                            6.971609       0.222832       2.028688                    0.998164      32.420319      93.289211       0.667919       0.382228      -1.090314      -0.023425      -0.004468       0.031692       0.039662       0.013526      -0.011769      -0.009512       0.011421      -0.002701      -0.014567      -0.009628       0.024195              8.068388       7.858064       0.279293      -1.298425       7.695197      -0.502924       8.651902           0.000016
           87              C       0.504499       8.140707       4.547971      -0.553178      29.318757 0.47394508E+03  0.11366272E+05                                 7.955024                            6.944381       0.209715       2.026890                    0.997254      32.545169      93.977229       0.669338       0.381567      -1.089551       0.023210       0.015037       0.003070       0.027825       0.032643       0.001299       0.018686       0.025156      -0.080365      -0.040009      -0.010201       0.050210              8.378377       8.066440       1.534783       0.424966       8.468015       0.086088       8.600676           0.000016
           88              C       1.627468       9.122079       4.620039       0.394443      25.714943 0.31191745E+03  0.68016882E+04                                 7.964272                            6.180602       0.060181       2.055391                    0.998898      23.998925      68.154365       0.611612       0.459254      -1.030428      -0.013953      -0.018429       0.027634       0.036027       0.015016       0.004478       0.007820      -0.001794      -0.124901      -0.042702       0.005862       0.036840              8.993976       8.575936       4.220236       0.644410       8.201559       0.616755      10.204434           0.000064
           89              C       3.144679      10.417836       5.365306       0.338540      29.504893 0.33412031E+03  0.74066131E+04                                 8.747556                            6.364090      -0.111300       1.990901                    0.999618      24.781791      70.784692       0.607839       0.454570      -1.033849      -0.009824      -0.003614       0.043997       0.045225       0.010353       0.025914       0.017002       0.003736      -0.081130      -0.041738       0.003170       0.038568             10.603963       8.843770       3.855059       3.778221       8.222843       2.905434      14.745277           0.000079
           90              C       4.010780      11.229071       6.298223      -0.359551      36.355806 0.49181464E+03  0.11970033E+05                                 9.595347                            7.338950      -0.416992       1.857566                    0.996818      31.448786      93.139533       0.612794       0.410674      -1.063850      -0.010311      -0.035051       0.016146       0.039944       0.020706      -0.013066       0.004142       0.036446       0.022358      -0.033453       0.004439       0.029014             11.403239       9.247904       0.988927       4.280601      10.080482      -0.414729      14.881330           0.000000
           91              C       4.295029      10.579343       7.622952       0.348380      29.405586 0.32847029E+03  0.72615967E+04                                 8.807634                            6.351187      -0.141124       1.987415                    0.999588      24.611905      70.559114       0.601624       0.460516      -1.028904      -0.047880       0.016055      -0.008137       0.051152      -0.004721      -0.006924      -0.011383      -0.061673       0.091580      -0.047254       0.010402       0.036852             10.801113       9.701871      -0.164639       4.429312       7.229729      -4.397794      15.471740           0.000077
           92              C       4.027500       9.568382       9.479154       0.398978      25.238294 0.31295188E+03  0.68353474E+04                                 7.911579                            6.223060       0.054080       2.056121                    0.998991      23.973553      68.315475       0.604312       0.464047      -1.026938      -0.036836       0.000553       0.007829       0.037663       0.000165      -0.028600      -0.009181      -0.051534       0.017992      -0.045136       0.014487       0.030649              8.816264       9.256171       1.384323       0.598439       6.271553      -3.321633      10.921068           0.000065
           93              C       3.400112       8.823722      10.605053      -0.548204      28.207102 0.45799340E+03  0.10899188E+05                                 7.764161                            6.851489       0.189722       2.019220                    0.997698      32.495651      93.727396       0.669621       0.384363      -1.086657       0.000566       0.018622      -0.028629       0.034157       0.008968      -0.011687      -0.036729       0.005611       0.052358      -0.036550      -0.010017       0.046567              8.042604       7.872137       0.732812       0.230365       7.195031      -0.831139       9.060643           0.000016
           94              C       4.381772       6.704401       2.473331      -0.542583      30.643404 0.47189025E+03  0.11317818E+05                                 8.266677                            6.955336       0.208298       2.022200                    0.997919      32.667163      94.690799       0.664290       0.384438      -1.086251       0.021920       0.025292      -0.039558       0.051818       0.003694       0.010528      -0.006786       0.008810       0.017366      -0.014502      -0.000320       0.014822              9.079306       7.117767       1.107673      -1.561457      10.360293      -2.654100       9.759858           0.000014
           95              C       4.742634       7.656185       1.395592       0.405961      28.058252 0.31463758E+03  0.68955874E+04                                 8.614207                            6.290460      -0.225378       1.969033                    0.999497      24.071424      69.174941       0.592598       0.471613      -1.020690      -0.046976      -0.010975       0.021016       0.052619       0.011873       0.010745      -0.020131      -0.072765       0.060499      -0.051178       0.007534       0.043644             10.203797       8.746656       0.765060      -2.978038      11.547996      -5.799181      10.316738           0.000084
           96              C       4.629837       9.241792      -0.028208       0.359258      28.463155 0.32970282E+03  0.73123542E+04                                 8.628323                            6.405900      -0.064876       2.009914                    0.999532      24.792542      71.724605       0.591701       0.466733      -1.023121      -0.026913       0.003517       0.009499       0.028756      -0.006425       0.020617      -0.003114      -0.048292       0.020982      -0.037602       0.012861       0.024742             10.095896      10.433503      -2.983870      -0.985158      12.064196      -4.123895       7.789991           0.000062
           97              C       2.999687      10.357425      16.317451      -0.372931      34.803879 0.49769411E+03  0.12164656E+05                                 9.319233                            7.399653      -0.368676       1.856937                    0.996416      32.012874      95.407732       0.607403       0.412564      -1.061277      -0.012450       0.006063       0.040222       0.042540       0.005395      -0.008291      -0.020603      -0.006549      -0.001418      -0.019619      -0.005830       0.025448             10.578739      10.005632      -3.401321      -1.402794      12.885557       0.291490       8.845030           0.000004
           98              C       2.344230      11.446058      17.109846       0.352440      28.884510 0.33048101E+03  0.73172935E+04                                 8.671934                            6.361101      -0.223538       1.957461                    0.999520      24.720341      70.927353       0.602494       0.459144      -1.029659      -0.002763      -0.044710       0.015105       0.047273      -0.024250       0.001245       0.025882       0.024838       0.063965      -0.045888       0.009700       0.036188             10.287097       8.828415      -3.423648      -3.850655      14.349844       2.907302       7.683032           0.000070
           99              C       2.169933       0.108493       1.282417       0.397228      25.107749 0.31470924E+03  0.68801233E+04                                 7.862490                            6.222370       0.004527       2.037391                    0.999191      24.058684      68.484634       0.607276       0.461353      -1.028918      -0.020925      -0.021372       0.015171       0.033538      -0.018115      -0.013759       0.008359       0.050494       0.040153      -0.038060       0.002519       0.035542              8.729016       8.375706      -0.851438      -4.180995       9.564243       1.078126       8.247099           0.000064
          100              C       1.109689       0.390823       2.297377      -0.543475      28.423255 0.47684196E+03  0.11440215E+05                                 7.778953                            6.971610       0.222832       2.028688                    0.998164      32.420312      93.289182       0.667918       0.382228      -1.090314       0.023425      -0.004468      -0.031692       0.039662      -0.013526      -0.011769       0.009512       0.011421      -0.002701      -0.014567      -0.009628       0.024195              8.068389       7.858067      -0.279292      -1.298428       7.695197       0.502924       8.651903           0.000015
          101              C       5.235408      10.352493      13.147872      -0.553178      29.318755 0.47394510E+03  0.11366273E+05                                 7.955024                            6.944381       0.209716       2.026890                    0.997254      32.545170      93.977229       0.669338       0.381567      -1.089551       0.023210      -0.015037       0.003070       0.027825      -0.032643       0.001299      -0.018687       0.025156      -0.080364      -0.040009      -0.010201       0.050209              8.378376       8.066438      -1.534782       0.424962       8.468013      -0.086085       8.600675           0.000016
          102              C       6.358377       9.371121      13.219939       0.394443      25.714948 0.31191763E+03  0.68016929E+04                                 7.964273                            6.180603       0.060183       2.055391                    0.998898      23.998924      68.154357       0.611612       0.459254      -1.030429      -0.013953       0.018429       0.027634       0.036027      -0.015016       0.004478      -0.007820      -0.001794      -0.124901      -0.042702       0.005862       0.036840              8.993976       8.575935      -4.220235       0.644404       8.201559      -0.616751      10.204436           0.000063
          103              C       7.875588       8.075364      13.965206       0.338540      29.504874 0.33412011E+03  0.74066075E+04                                 8.747552                            6.364088      -0.111300       1.990901                    0.999618      24.781786      70.784673       0.607839       0.454570      -1.033849      -0.009824       0.003614       0.043997       0.045225      -0.010353       0.025914      -0.017002       0.003736      -0.081130      -0.041738       0.003170       0.038568             10.603958       8.843760      -3.855051       3.778214       8.222834      -2.905428      14.745281           0.000078
          104              C       8.741689       7.264129      14.898124      -0.359551      36.355795 0.49181442E+03  0.11970026E+05                                 9.595345                            7.338948      -0.416991       1.857566                    0.996818      31.448778      93.139500       0.612794       0.410674      -1.063850      -0.010311       0.035050       0.016146       0.039944      -0.020706      -0.013066      -0.004141       0.036446       0.022358      -0.033454       0.004439       0.029014             11.403237       9.247898      -0.988922       4.280599      10.080479       0.414735      14.881332          -0.000000
          105              C       9.025938       7.913857      16.222852       0.348379      29.405594 0.32847028E+03  0.72615963E+04                                 8.807635                            6.351187      -0.141123       1.987415                    0.999588      24.611905      70.559110       0.601624       0.460516      -1.028904      -0.047880      -0.016055      -0.008137       0.051152       0.004721      -0.006924       0.011383      -0.061673       0.091580      -0.047254       0.010402       0.036852             10.801115       9.701869       0.164641       4.429314       7.229731       4.397798      15.471746           0.000079
          106              C       9.874891       8.924818       0.879254       0.398978      25.238304 0.31295208E+03  0.68353526E+04                                 7.911581                            6.223062       0.054080       2.056122                    0.998991      23.973554      68.315480       0.604312       0.464047      -1.026938      -0.036836      -0.000553       0.007829       0.037663      -0.000165      -0.028600       0.009181      -0.051534       0.017992      -0.045135       0.014487       0.030648              8.816267       9.256174      -1.384325       0.598437       6.271555       3.321634      10.921071           0.000068
          107              C       9.247503       9.669478       2.005153      -0.548204      28.207102 0.45799339E+03  0.10899188E+05                                 7.764162                            6.851490       0.189719       2.019219                    0.997698      32.495660      93.727444       0.669621       0.384363      -1.086657       0.000566      -0.018622      -0.028628       0.034157      -0.008968      -0.011687       0.036729       0.005611       0.052359      -0.036550      -0.010018       0.046568              8.042605       7.872141      -0.732812       0.230367       7.195033       0.831138       9.060641           0.000016
          108              C       9.112681      11.788799      11.073232      -0.542583      30.643396 0.47189026E+03  0.11317818E+05                                 8.266677                            6.955337       0.208297       2.022200                    0.997919      32.667156      94.690778       0.664290       0.384438      -1.086251       0.021920      -0.025292      -0.039558       0.051817      -0.003694       0.010527       0.006786       0.008809       0.017366      -0.014502      -0.000320       0.014822              9.079305       7.117766      -1.107671      -1.561456      10.360289       2.654098       9.759859           0.000013
          109              C       9.473543      10.837015       9.995492       0.405961      28.058249 0.31463760E+03  0.68955878E+04                                 8.614206                            6.290460      -0.225377       1.969033                    0.999497      24.071422      69.174930       0.592598       0.471613      -1.020690      -0.046976       0.010974       0.021016       0.052619      -0.011873       0.010745       0.020131      -0.072765       0.060499      -0.051178       0.007534       0.043644             10.203795       8.746656      -0.765057      -2.978038      11.547993       5.799178      10.316735           0.000085
          110              C       9.360746       9.251408       8.571693       0.359258      28.463159 0.32970286E+03  0.73123553E+04                                 8.628324                            6.405900      -0.064875       2.009914                    0.999532      24.792543      71.724608       0.591701       0.466733      -1.023121      -0.026913      -0.003517       0.009499       0.028756       0.006425       0.020617       0.003114      -0.048292       0.020982      -0.037602       0.012861       0.024742             10.095898      10.433502       2.983871      -0.985158      12.064199       4.123896       7.789991           0.000062
          111              C       8.847078       8.135775       7.717551      -0.372931      34.803900 0.49769447E+03  0.12164667E+05                                 9.319237                            7.399656      -0.368677       1.856936                    0.996416      32.012880      95.407761       0.607403       0.412564      -1.061277      -0.012450      -0.006063       0.040222       0.042540      -0.005395      -0.008291       0.020603      -0.006550      -0.001418      -0.019618      -0.005830       0.025448             10.578744      10.005634       3.401324      -1.402794      12.885564      -0.291490       8.845034           0.000004
          112              C       8.191621       7.047142       8.509946       0.352440      28.884519 0.33048117E+03  0.73172979E+04                                 8.671935                            6.361102      -0.223539       1.957461                    0.999520      24.720348      70.927378       0.602494       0.459144      -1.029659      -0.002763       0.044710       0.015105       0.047273       0.024250       0.001245      -0.025882       0.024838       0.063966      -0.045888       0.009700       0.036188             10.287099       8.828417       3.423647      -3.850657      14.349845      -2.907299       7.683034           0.000069
          113              C       6.900842       6.055907       9.882318       0.397227      25.107758 0.31470939E+03  0.68801272E+04                                 7.862492                            6.222371       0.004527       2.037391                    0.999191      24.058690      68.484652       0.607276       0.461353      -1.028918      -0.020925       0.021372       0.015171       0.033538       0.018115      -0.013759      -0.008359       0.050494       0.040152      -0.038060       0.002519       0.035542              8.729017       8.375706       0.851439      -4.180995       9.564245      -1.078127       8.247101           0.000062
          114              C       5.840598       5.773577      10.897278      -0.543474      28.423244 0.47684172E+03  0.11440208E+05                                 7.778950                            6.971607       0.222834       2.028688                    0.998164      32.420312      93.289175       0.667919       0.382228      -1.090314       0.023425       0.004468      -0.031692       0.039662       0.013526      -0.011770      -0.009512       0.011421      -0.002701      -0.014567      -0.009628       0.024196              8.068386       7.858062       0.279293      -1.298425       7.695195      -0.502924       8.651900           0.000015
          115              C       8.957319       4.188093      12.651830      -0.553178      29.318746 0.47394484E+03  0.11366265E+05                                 7.955022                            6.944379       0.209717       2.026891                    0.997254      32.545159      93.977184       0.669339       0.381567      -1.089551      -0.023210      -0.015037      -0.003070       0.027825       0.032643       0.001299       0.018686       0.025156      -0.080364      -0.040009      -0.010201       0.050209              8.378374       8.066437       1.534782       0.424967       8.468012       0.086088       8.600674           0.000016
          116              C       7.834350       3.206721      12.579762       0.394443      25.714941 0.31191743E+03  0.68016875E+04                                 7.964271                            6.180601       0.060182       2.055391                    0.998898      23.998923      68.154355       0.611612       0.459254      -1.030429       0.013953       0.018429      -0.027634       0.036027       0.015016       0.004478       0.007820      -0.001794      -0.124901      -0.042702       0.005862       0.036840              8.993976       8.575934       4.220235       0.644410       8.201558       0.616756      10.204434           0.000065
          117              C       6.317139       1.910964      11.834495       0.338540      29.504883 0.33412019E+03  0.74066098E+04                                 8.747554                            6.364089      -0.111300       1.990902                    0.999618      24.781785      70.784670       0.607839       0.454570      -1.033849       0.009824       0.003614      -0.043996       0.045225       0.010353       0.025914       0.017002       0.003736      -0.081130      -0.041738       0.003170       0.038568             10.603961       8.843768       3.855058       3.778219       8.222841       2.905433      14.745274           0.000081
          118              C       5.451038       1.099729      10.901578      -0.359550      36.355797 0.49181451E+03  0.11970029E+05                                 9.595345                            7.338949      -0.416991       1.857566                    0.996818      31.448781      93.139514       0.612794       0.410674      -1.063850       0.010311       0.035051      -0.016146       0.039944       0.020706      -0.013067       0.004141       0.036446       0.022358      -0.033453       0.004439       0.029014             11.403236       9.247902       0.988927       4.280599      10.080481      -0.414729      14.881326          -0.000000
          119              C       5.166789       1.749457       9.576849       0.348380      29.405587 0.32847031E+03  0.72615972E+04                                 8.807634                            6.351187      -0.141124       1.987415                    0.999588      24.611905      70.559111       0.601624       0.460516      -1.028904       0.047880      -0.016055       0.008137       0.051152      -0.004721      -0.006924      -0.011383      -0.061673       0.091580      -0.047254       0.010402       0.036852             10.801113       9.701870      -0.164639       4.429312       7.229729      -4.397795      15.471740           0.000079
          120              C       5.434318       2.760418       7.720647       0.398978      25.238299 0.31295195E+03  0.68353491E+04                                 7.911579                            6.223060       0.054081       2.056122                    0.998991      23.973556      68.315484       0.604312       0.464047      -1.026938       0.036836      -0.000554      -0.007829       0.037663       0.000165      -0.028600      -0.009182      -0.051534       0.017991      -0.045135       0.014487       0.030649              8.816265       9.256171       1.384324       0.598438       6.271554      -3.321634      10.921070           0.000068
          121              C       6.061706       3.505078       6.594748      -0.548205      28.207112 0.45799360E+03  0.10899195E+05                                 7.764163                            6.851491       0.189718       2.019219                    0.997698      32.495661      93.727448       0.669621       0.384363      -1.086657      -0.000566      -0.018622       0.028629       0.034157       0.008968      -0.011687      -0.036729       0.005611       0.052359      -0.036550      -0.010017       0.046567              8.042607       7.872140       0.732813       0.230365       7.195034      -0.831139       9.060646           0.000016
          122              C       5.080046       5.624399      14.726470      -0.542583      30.643398 0.47189016E+03  0.11317815E+05                                 8.266676                            6.955336       0.208299       2.022201                    0.997919      32.667156      94.690767       0.664290       0.384438      -1.086251      -0.021920      -0.025292       0.039559       0.051818       0.003694       0.010527      -0.006786       0.008809       0.017366      -0.014502      -0.000320       0.014822              9.079304       7.117765       1.107673      -1.561457      10.360291      -2.654100       9.759857           0.000013
          123              C       4.719184       4.672615      15.804209       0.405961      28.058245 0.31463752E+03  0.68955855E+04                                 8.614206                            6.290459      -0.225378       1.969033                    0.999497      24.071420      69.174923       0.592598       0.471613      -1.020690       0.046976       0.010975      -0.021016       0.052619       0.011873       0.010745      -0.020131      -0.072765       0.060499      -0.051178       0.007534       0.043644             10.203794       8.746654       0.765059      -2.978037      11.547993      -5.799179      10.316735           0.000087
          124              C       5.948463       3.087008       0.028208       0.359258      28.463153 0.32970281E+03  0.73123538E+04                                 8.628323                            6.405900      -0.064875       2.009914                    0.999532      24.792541      71.724601       0.591701       0.466733      -1.023121       0.026913      -0.003517      -0.009499       0.028756      -0.006425       0.020617      -0.003114      -0.048292       0.020983      -0.037602       0.012861       0.024742             10.095896      10.433503      -2.983870      -0.985158      12.064195      -4.123895       7.789990           0.000063
          125              C       6.462131       1.971375       0.882350      -0.372931      34.803879 0.49769411E+03  0.12164657E+05                                 9.319233                            7.399653      -0.368676       1.856937                    0.996416      32.012872      95.407727       0.607403       0.412564      -1.061277       0.012451      -0.006063      -0.040222       0.042540       0.005395      -0.008291      -0.020603      -0.006549      -0.001418      -0.019618      -0.005830       0.025448             10.578739      10.005632      -3.401321      -1.402794      12.885557       0.291490       8.845030           0.000004
          126              C       7.117588       0.882742       0.089955       0.352440      28.884509 0.33048099E+03  0.73172931E+04                                 8.671934                            6.361100      -0.223538       1.957461                    0.999520      24.720341      70.927353       0.602494       0.459144      -1.029659       0.002763       0.044710      -0.015105       0.047273      -0.024250       0.001245       0.025882       0.024838       0.063965      -0.045888       0.009700       0.036188             10.287097       8.828415      -3.423647      -3.850655      14.349844       2.907302       7.683032           0.000071
          127              C       7.291885      12.220307      15.917384       0.397228      25.107748 0.31470923E+03  0.68801231E+04                                 7.862490                            6.222370       0.004527       2.037391                    0.999191      24.058684      68.484634       0.607276       0.461353      -1.028918       0.020925       0.021372      -0.015171       0.033538      -0.018115      -0.013759       0.008359       0.050494       0.040153      -0.038061       0.002519       0.035542              8.729016       8.375706      -0.851438      -4.180995       9.564243       1.078126       8.247099           0.000062
          128              C       8.352129      11.937977      14.902424      -0.543474      28.423259 0.47684204E+03  0.11440217E+05                                 7.778953                            6.971610       0.222833       2.028688                    0.998164      32.420316      93.289195       0.667918       0.382228      -1.090314      -0.023425       0.004468       0.031692       0.039662      -0.013526      -0.011769       0.009512       0.011421      -0.002700      -0.014567      -0.009628       0.024195              8.068389       7.858068      -0.279292      -1.298428       7.695198       0.502924       8.651903           0.000016
          129              N       0.829333       2.445048       7.691923      -0.429710      40.268202 0.58181200E+03  0.14457434E+05                                 9.686298                            7.701514       0.143576       2.059841                    0.996037      29.737739      83.022126       0.644758       0.382297      -1.106331      -0.050578      -0.006808       0.012024       0.052431       0.017674      -0.007916       0.033465      -0.055348       0.027689      -0.044425      -0.006847       0.051272             10.982550      13.046213       2.377558      -2.710267      11.278697       3.048562       8.622740          -0.000044
          130              N       9.391012       1.513853       7.795810      -0.317090      34.466626 0.53223753E+03  0.12879752E+05                                 8.613832                            7.294479       0.708910       2.205058                    0.999657      29.520441      80.214727       0.675134       0.374899      -1.116462       0.157532       0.173318       0.111057       0.259209      -0.136336      -0.061000       0.053990      -0.177035       0.309915      -0.216769       0.032088       0.184681              9.406172      11.050733      -0.247428      -3.061690       9.107300       2.680885       8.060482          -0.000076
          131              N       9.463364       2.552801       8.718235      -0.265991      39.958444 0.53466349E+03  0.13013589E+05                                 9.713659                            7.411280       0.205379       2.080441                    0.998156      28.624129      79.199360       0.653209       0.385245      -1.103742       0.027555      -0.085364      -0.112535       0.143912       0.005363       0.020752       0.036558      -0.034021      -0.094319      -0.053516       0.000708       0.052808             11.494100      16.025980       0.045412      -4.547058       9.708292       2.779711       8.748027          -0.000028
          132              N       2.243562       5.040507       7.758486      -0.445261      39.603784 0.59921219E+03  0.14982463E+05                                 9.532753                            7.794105       0.167378       2.057753                    0.997248      30.082951      83.927109       0.644348       0.380175      -1.109162      -0.042616       0.041189       0.009536       0.060030       0.039316      -0.032009      -0.014789      -0.004956       0.034403      -0.048816      -0.008856       0.057672             10.565063       8.701556       0.420227      -3.285508      14.807549      -0.115263       8.186084          -0.000040
          133              N       0.995605       6.557565       8.829690      -0.297053      34.373548 0.52945432E+03  0.12806887E+05                                 8.635228                            7.319116       0.547595       2.159352                    0.999769      29.300150      79.828224       0.667377       0.379420      -1.112142       0.152293      -0.031454      -0.185730       0.242236       0.104604       0.040224      -0.130013      -0.039805      -0.094715      -0.185866       0.024395       0.161471              9.386978       8.292560       0.617042      -2.456471      13.186558      -0.724597       6.681818          -0.000055
          134              N       1.838195       7.199526       7.924808      -0.289178      37.427539 0.55167394E+03  0.13507731E+05                                 9.205774                            7.491193       0.251436       2.092137                    0.998374      28.759164      79.321036       0.655776       0.381462      -1.108552      -0.068682      -0.097936       0.077047       0.142284       0.011272      -0.047360      -0.012748       0.046070       0.009384      -0.036709      -0.027030       0.063740             10.310692       7.966535      -0.143296      -2.491169      15.554930      -0.301515       7.410611          -0.000036
          135              N       8.889994       3.769037      16.394162      -0.289049      38.434601 0.54971572E+03  0.13438699E+05                                 9.387403                            7.444633       0.289988       2.098570                    0.998973      28.835536      79.293349       0.662685       0.378077      -1.111780       0.022995       0.053989       0.143741       0.155258       0.005793      -0.042296       0.051740      -0.008273      -0.032030      -0.072308       0.010062       0.062246             11.023832      14.978151       0.739866       4.567350       7.258099       2.683545      10.835246          -0.000038
          136              N       9.829442       4.433313       0.406087      -0.306368      34.975120 0.53244420E+03  0.12891013E+05                                 8.742032                            7.310348       0.675107       2.192142                    0.999741      29.552481      80.423342       0.672140       0.376386      -1.114925       0.177821      -0.101601      -0.160533       0.260219       0.092340       0.089718       0.034840      -0.188938       0.353178      -0.206798       0.032443       0.174355              9.827044      11.796384      -0.010183       4.038810       7.039163       2.328165      10.645586          -0.000065
          137              N       1.374964       3.797394       0.215170      -0.430138      39.380879 0.57978671E+03  0.14400113E+05                                 9.571912                            7.700397       0.120113       2.048909                    0.996543      29.829122      83.362114       0.643012       0.383521      -1.105021      -0.050530       0.019819      -0.009649       0.055129      -0.025380       0.005164       0.032815      -0.028945       0.118288      -0.054206      -0.003219       0.057424             10.928842      13.309122      -1.974728       3.410014       7.455663       2.237010      12.021740          -0.000045
          138              N       2.624643       3.466365       2.832979      -0.449768      41.397830 0.61584963E+03  0.15511290E+05                                 9.838948                            7.909858       0.102158       2.034367                    0.996753      30.318070      85.018351       0.638321       0.380973      -1.108078      -0.026636       0.015145       0.044224       0.053802      -0.042609       0.026346      -0.014754      -0.001856      -0.015356      -0.042650      -0.015871       0.058521             11.237938       8.593445      -3.093758       0.430597       8.643170      -0.153472      16.477199          -0.000041
          139              N       1.434890       4.261450       4.539371      -0.308749      34.105445 0.52076524E+03  0.12532061E+05                                 8.556216                            7.209156       0.670460       2.193531                    0.999776      29.386960      79.596412       0.680092       0.374247      -1.117091       0.192816      -0.152583      -0.060139       0.253133       0.016799       0.144679      -0.113311      -0.053831       0.031267      -0.194817       0.017446       0.177372              9.499661       6.783394      -1.974225       0.961565       7.224666      -0.779875      14.490924          -0.000062
          140              N       2.429601       3.411502       5.022858      -0.276056      38.611164 0.54797206E+03  0.13399075E+05                                 9.453911                            7.481216       0.198948       2.077472                    0.997917      28.660998      79.084854       0.653992       0.383016      -1.107050      -0.096358       0.076758      -0.081807       0.147882      -0.048518      -0.003330       0.000415       0.011166      -0.069084      -0.037576      -0.022868       0.060444             11.018710       7.363508      -2.172594       0.005533       7.493446      -0.179487      18.199177          -0.000037
          141              N       3.901576       8.609448       0.907977      -0.429710      40.268251 0.58181283E+03  0.14457460E+05                                 9.686306                            7.701520       0.143575       2.059841                    0.996037      29.737758      83.022200       0.644758       0.382297      -1.106331       0.050578      -0.006808      -0.012024       0.052431      -0.017674      -0.007916      -0.033465      -0.055348       0.027689      -0.044425      -0.006847       0.051272             10.982560      13.046225      -2.377559      -2.710268      11.278707      -3.048568       8.622748          -0.000043
          142              N       5.918197       7.678253       0.804091      -0.317090      34.466645 0.53223795E+03  0.12879764E+05                                 8.613835                            7.294482       0.708909       2.205058                    0.999657      29.520448      80.214749       0.675134       0.374899      -1.116462      -0.157532       0.173318      -0.111057       0.259209       0.136336      -0.061000      -0.053990      -0.177035       0.309915      -0.216769       0.032088       0.184681              9.406175      11.050738       0.247431      -3.061692       9.107300      -2.680887       8.060487          -0.000075
          143              N       4.729363       8.717201      17.081466      -0.265992      39.958469 0.53466386E+03  0.13013600E+05                                 9.713663                            7.411283       0.205379       2.080440                    0.998156      28.624134      79.199378       0.653209       0.385245      -1.103742      -0.027555      -0.085364       0.112535       0.143912      -0.005363       0.020752      -0.036558      -0.034021      -0.094319      -0.053516       0.000708       0.052808             11.494106      16.025993      -0.045412      -4.547062       9.708292      -2.779711       8.748031          -0.000028
          144              N       2.487347      11.204907       0.841414      -0.445261      39.603806 0.59921265E+03  0.14982478E+05                                 9.532758                            7.794109       0.167377       2.057752                    0.997248      30.082963      83.927160       0.644348       0.380175      -1.109162       0.042616       0.041189      -0.009536       0.060030      -0.039316      -0.032008       0.014789      -0.004955       0.034403      -0.048816      -0.008856       0.057672             10.565068       8.701560      -0.420227      -3.285508      14.807558       0.115263       8.186086          -0.000041
          145              N       2.618822       0.393165      16.970012      -0.297052      34.373534 0.52945386E+03  0.12806873E+05                                 8.635225                            7.319113       0.547595       2.159352                    0.999769      29.300145      79.828206       0.667377       0.379420      -1.112142      -0.152293      -0.031454       0.185730       0.242235      -0.104604       0.040224       0.130013      -0.039805      -0.094715      -0.185866       0.024395       0.161471              9.386976       8.292559      -0.617044      -2.456470      13.186556       0.724601       6.681814          -0.000054
          146              N       2.892714       1.035126       0.675092      -0.289178      37.427541 0.55167383E+03  0.13507728E+05                                 9.205773                            7.491192       0.251437       2.092137                    0.998374      28.759167      79.321043       0.655776       0.381462      -1.108552       0.068682      -0.097936      -0.077047       0.142285      -0.011272      -0.047360       0.012748       0.046070       0.009384      -0.036709      -0.027030       0.063740             10.310693       7.966536       0.143293      -2.491169      15.554932       0.301517       7.410610          -0.000038
          147              N       5.302733       9.933437       9.405539      -0.289048      38.434569 0.54971517E+03  0.13438682E+05                                 9.387397                            7.444629       0.289990       2.098571                    0.998973      28.835519      79.293282       0.662686       0.378076      -1.111780      -0.022995       0.053989      -0.143741       0.155258      -0.005793      -0.042296      -0.051740      -0.008273      -0.032030      -0.072308       0.010062       0.062246             11.023825      14.978140      -0.739865       4.567349       7.258094      -2.683544      10.835241          -0.000036
          148              N       5.479767      10.597713       8.193813      -0.306368      34.975112 0.53244416E+03  0.12891012E+05                                 8.742030                            7.310347       0.675107       2.192142                    0.999741      29.552484      80.423353       0.672140       0.376386      -1.114925      -0.177821      -0.101601       0.160533       0.260219      -0.092340       0.089718      -0.034840      -0.188938       0.353178      -0.206798       0.032443       0.174355              9.827041      11.796383       0.010185       4.038806       7.039161      -2.328163      10.645581          -0.000063
          149              N       3.355945       9.961794       8.384731      -0.430138      39.380860 0.57978635E+03  0.14400102E+05                                 9.571909                            7.700395       0.120113       2.048909                    0.996543      29.829121      83.362110       0.643012       0.383521      -1.105021       0.050530       0.019819       0.009649       0.055129       0.025380       0.005164      -0.032815      -0.028945       0.118288      -0.054206      -0.003219       0.057425             10.928837      13.309117       1.974725       3.410014       7.455659      -2.237009      12.021734          -0.000043
          150              N       2.106266       9.630765       5.766921      -0.449768      41.397805 0.61584888E+03  0.15511267E+05                                 9.838943                            7.909852       0.102159       2.034368                    0.996753      30.318065      85.018328       0.638321       0.380973      -1.108078       0.026636       0.015145      -0.044224       0.053802       0.042609       0.026346       0.014754      -0.001856      -0.015356      -0.042650      -0.015871       0.058521             11.237933       8.593444       3.093760       0.430602       8.643168       0.153477      16.477186          -0.000041
          151              N       3.296019      10.425850       4.060529      -0.308750      34.105467 0.52076598E+03  0.12532083E+05                                 8.556220                            7.209162       0.670458       2.193530                    0.999776      29.386972      79.596461       0.680091       0.374247      -1.117091      -0.192816      -0.152583       0.060139       0.253133      -0.016799       0.144679       0.113311      -0.053831       0.031267      -0.194818       0.017446       0.177372              9.499665       6.783398       1.974227       0.961564       7.224671       0.779873      14.490926          -0.000062
          152              N       2.301308       9.575902       3.577043      -0.276056      38.611173 0.54797241E+03  0.13399085E+05                                 9.453912                            7.481218       0.198949       2.077472                    0.997917      28.661011      79.084899       0.653992       0.383016      -1.107050       0.096358       0.076759       0.081807       0.147882       0.048518      -0.003330      -0.000415       0.011166      -0.069084      -0.037576      -0.022868       0.060444             11.018710       7.363511       2.172596       0.005534       7.493448       0.179487      18.199172          -0.000036
          153              N       8.632485       9.883752       9.507878      -0.429710      40.268206 0.58181207E+03  0.14457436E+05                                 9.686298                            7.701514       0.143576       2.059841                    0.996037      29.737741      83.022132       0.644758       0.382297      -1.106331       0.050578       0.006808      -0.012024       0.052431       0.017674      -0.007916       0.033465      -0.055348       0.027689      -0.044425      -0.006847       0.051272             10.982550      13.046213       2.377558      -2.710267      11.278697       3.048563       8.622741          -0.000044
          154              N       0.070806      10.814947       9.403991      -0.317090      34.466630 0.53223761E+03  0.12879754E+05                                 8.613833                            7.294479       0.708909       2.205058                    0.999657      29.520444      80.214737       0.675134       0.374899      -1.116462      -0.157532      -0.173318      -0.111057       0.259209      -0.136336      -0.061000       0.053990      -0.177035       0.309915      -0.216769       0.032088       0.184681              9.406172      11.050733      -0.247428      -3.061690       9.107300       2.680886       8.060483          -0.000076
          155              N      -0.001546       9.775999       8.481566      -0.265991      39.958456 0.53466368E+03  0.13013594E+05                                 9.713661                            7.411281       0.205379       2.080440                    0.998156      28.624135      79.199380       0.653209       0.385245      -1.103742      -0.027555       0.085364       0.112535       0.143911       0.005363       0.020752       0.036558      -0.034021      -0.094319      -0.053516       0.000708       0.052808             11.494102      16.025984       0.045412      -4.547059       9.708293       2.779711       8.748029          -0.000028
          156              N       7.218256       7.288293       9.441315      -0.445261      39.603782 0.59921213E+03  0.14982461E+05                                 9.532753                            7.794105       0.167378       2.057753                    0.997248      30.082950      83.927107       0.644348       0.380175      -1.109162       0.042616      -0.041189      -0.009536       0.060030       0.039316      -0.032009      -0.014789      -0.004955       0.034403      -0.048816      -0.008856       0.057672             10.565063       8.701556       0.420227      -3.285508      14.807549      -0.115263       8.186084          -0.000040
          157              N       8.466213       5.771235       8.370111      -0.297053      34.373559 0.52945452E+03  0.12806893E+05                                 8.635230                            7.319118       0.547595       2.159352                    0.999769      29.300155      79.828245       0.667376       0.379420      -1.112142      -0.152293       0.031454       0.185730       0.242236       0.104604       0.040224      -0.130014      -0.039805      -0.094715      -0.185866       0.024395       0.161472              9.386981       8.292562       0.617043      -2.456471      13.186562      -0.724598       6.681819          -0.000053
          158              N       7.623623       5.129274       9.274993      -0.289178      37.427551 0.55167413E+03  0.13507737E+05                                 9.205776                            7.491194       0.251436       2.092137                    0.998374      28.759170      79.321058       0.655776       0.381462      -1.108552       0.068682       0.097936      -0.077047       0.142285       0.011272      -0.047360      -0.012748       0.046070       0.009384      -0.036709      -0.027030       0.063740             10.310695       7.966537      -0.143295      -2.491170      15.554935      -0.301516       7.410613          -0.000037
          159              N       0.571824       8.559763       0.805639      -0.289049      38.434604 0.54971578E+03  0.13438701E+05                                 9.387403                            7.444633       0.289989       2.098570                    0.998973      28.835538      79.293352       0.662685       0.378076      -1.111780      -0.022995      -0.053989      -0.143741       0.155258       0.005793      -0.042296       0.051740      -0.008274      -0.032031      -0.072308       0.010062       0.062246             11.023832      14.978151       0.739866       4.567350       7.258099       2.683545      10.835246          -0.000038
          160              N      -0.367624       7.895487      16.793714      -0.306368      34.975127 0.53244433E+03  0.12891018E+05                                 8.742033                            7.310349       0.675106       2.192142                    0.999741      29.552484      80.423356       0.672140       0.376386      -1.114925      -0.177821       0.101601       0.160533       0.260219       0.092340       0.089718       0.034840      -0.188938       0.353178      -0.206798       0.032443       0.174355              9.827046      11.796386      -0.010183       4.038811       7.039164       2.328165      10.645589          -0.000065
          161              N       8.086854       8.531406      16.984631      -0.430138      39.380872 0.57978658E+03  0.14400109E+05                                 9.571910                            7.700396       0.120113       2.048909                    0.996543      29.829119      83.362098       0.643012       0.383521      -1.105021       0.050530      -0.019819       0.009649       0.055129      -0.025380       0.005164       0.032815      -0.028945       0.118288      -0.054206      -0.003219       0.057424             10.928839      13.309119      -1.974728       3.410013       7.455662       2.237010      12.021737          -0.000044
          162              N       6.837175       8.862435      14.366822      -0.449768      41.397824 0.61584952E+03  0.15511287E+05                                 9.838947                            7.909857       0.102159       2.034368                    0.996753      30.318067      85.018338       0.638321       0.380973      -1.108078       0.026636      -0.015145      -0.044224       0.053802      -0.042609       0.026346      -0.014754      -0.001856      -0.015356      -0.042650      -0.015871       0.058521             11.237937       8.593444      -3.093758       0.430596       8.643169      -0.153471      16.477197          -0.000040
          163              N       8.026928       8.067350      12.660430      -0.308750      34.105457 0.52076545E+03  0.12532067E+05                                 8.556219                            7.209159       0.670458       2.193531                    0.999776      29.386963      79.596430       0.680091       0.374247      -1.117091      -0.192816       0.152582       0.060139       0.253133       0.016799       0.144679      -0.113311      -0.053831       0.031267      -0.194817       0.017446       0.177372              9.499665       6.783396      -1.974225       0.961566       7.224668      -0.779875      14.490931          -0.000061
          164              N       7.032217       8.917298      12.176943      -0.276056      38.611150 0.54797183E+03  0.13399067E+05                                 9.453908                            7.481213       0.198950       2.077473                    0.997917      28.660992      79.084826       0.653992       0.383016      -1.107050       0.096358      -0.076759       0.081807       0.147882      -0.048518      -0.003330       0.000415       0.011166      -0.069084      -0.037576      -0.022868       0.060444             11.018707       7.363506      -2.172594       0.005533       7.493444      -0.179487      18.199170          -0.000036
          165              N       5.560242       3.719352      16.291824      -0.429710      40.268242 0.58181269E+03  0.14457456E+05                                 9.686305                            7.701519       0.143575       2.059841                    0.996037      29.737754      83.022183       0.644758       0.382297      -1.106331      -0.050578       0.006808       0.012024       0.052431      -0.017673      -0.007916      -0.033465      -0.055348       0.027689      -0.044425      -0.006847       0.051272             10.982558      13.046222      -2.377559      -2.710267      11.278705      -3.048567       8.622747          -0.000044
          166              N       3.543621       4.650547      16.395710      -0.317090      34.466636 0.53223780E+03  0.12879760E+05                                 8.613834                            7.294480       0.708909       2.205058                    0.999657      29.520444      80.214733       0.675134       0.374899      -1.116462       0.157532      -0.173318       0.111057       0.259209       0.136336      -0.061000      -0.053990      -0.177035       0.309914      -0.216769       0.032088       0.184681              9.406173      11.050735       0.247430      -3.061691       9.107298      -2.680887       8.060485          -0.000077
          167              N       4.732455       3.611599       0.118335      -0.265991      39.958466 0.53466384E+03  0.13013599E+05                                 9.713662                            7.411282       0.205380       2.080441                    0.998156      28.624133      79.199372       0.653209       0.385245      -1.103742       0.027555       0.085364      -0.112535       0.143912      -0.005363       0.020752      -0.036558      -0.034021      -0.094319      -0.053516       0.000708       0.052808             11.494104      16.025991      -0.045413      -4.547061       9.708291      -2.779710       8.748030          -0.000029
          168              N       6.974471       1.123893      16.358387      -0.445262      39.603810 0.59921271E+03  0.14982480E+05                                 9.532759                            7.794110       0.167377       2.057752                    0.997248      30.082965      83.927168       0.644347       0.380175      -1.109162      -0.042616      -0.041189       0.009536       0.060030      -0.039316      -0.032008       0.014789      -0.004955       0.034403      -0.048816      -0.008856       0.057672             10.565069       8.701561      -0.420227      -3.285509      14.807560       0.115263       8.186087          -0.000040
          169              N       6.842996      11.935635       0.229789      -0.297053      34.373546 0.52945408E+03  0.12806880E+05                                 8.635228                            7.319115       0.547594       2.159352                    0.999769      29.300150      79.828227       0.667377       0.379420      -1.112142       0.152293       0.031454      -0.185730       0.242236      -0.104604       0.040224       0.130013      -0.039805      -0.094715      -0.185866       0.024395       0.161471              9.386979       8.292561      -0.617044      -2.456471      13.186560       0.724601       6.681816          -0.000055
          170              N       6.569104      11.293674      16.524709      -0.289178      37.427542 0.55167385E+03  0.13507729E+05                                 9.205774                            7.491192       0.251437       2.092137                    0.998374      28.759168      79.321050       0.655776       0.381462      -1.108552      -0.068682       0.097936       0.077047       0.142284      -0.011272      -0.047360       0.012748       0.046070       0.009383      -0.036710      -0.027030       0.063740             10.310693       7.966536       0.143293      -2.491169      15.554934       0.301517       7.410610          -0.000036
          171              N       4.159085       2.395363       7.794262      -0.289048      38.434573 0.54971525E+03  0.13438684E+05                                 9.387398                            7.444629       0.289990       2.098570                    0.998973      28.835521      79.293288       0.662686       0.378076      -1.111780       0.022995      -0.053989       0.143741       0.155258      -0.005793      -0.042296      -0.051740      -0.008273      -0.032030      -0.072308       0.010062       0.062246             11.023825      14.978140      -0.739865       4.567348       7.258095      -2.683544      10.835241          -0.000038
          172              N       3.982051       1.731087       9.005988      -0.306368      34.975106 0.53244406E+03  0.12891009E+05                                 8.742029                            7.310347       0.675108       2.192142                    0.999741      29.552482      80.423344       0.672140       0.376386      -1.114925       0.177821       0.101601      -0.160533       0.260219      -0.092340       0.089718      -0.034840      -0.188938       0.353178      -0.206798       0.032443       0.174355              9.827040      11.796380       0.010185       4.038805       7.039160      -2.328163      10.645579          -0.000064
          173              N       6.105873       2.367006       8.815070      -0.430137      39.380852 0.57978621E+03  0.14400098E+05                                 9.571907                            7.700394       0.120114       2.048909                    0.996543      29.829117      83.362092       0.643012       0.383521      -1.105021      -0.050530      -0.019819      -0.009649       0.055129       0.025380       0.005164      -0.032815      -0.028945       0.118288      -0.054206      -0.003219       0.057425             10.928834      13.309113       1.974724       3.410013       7.455658      -2.237009      12.021733          -0.000044
          174              N       7.355552       2.698035      11.432880      -0.449768      41.397806 0.61584891E+03  0.15511268E+05                                 9.838943                            7.909853       0.102159       2.034368                    0.996753      30.318065      85.018330       0.638321       0.380973      -1.108078      -0.026636      -0.015145       0.044224       0.053802       0.042609       0.026346       0.014754      -0.001856      -0.015356      -0.042650      -0.015871       0.058521             11.237933       8.593444       3.093760       0.430602       8.643168       0.153476      16.477187          -0.000042
          175              N       6.165799       1.902950      13.139272      -0.308750      34.105452 0.52076570E+03  0.12532074E+05                                 8.556217                            7.209160       0.670460       2.193531                    0.999776      29.386965      79.596431       0.680091       0.374247      -1.117091       0.192816       0.152582      -0.060139       0.253133      -0.016799       0.144679       0.113311      -0.053831       0.031267      -0.194817       0.017446       0.177371              9.499662       6.783396       1.974226       0.961564       7.224669       0.779873      14.490921          -0.000064
          176              N       7.160510       2.752898      13.622758      -0.276056      38.611160 0.54797222E+03  0.13399079E+05                                 9.453909                            7.481216       0.198950       2.077473                    0.997917      28.661005      79.084872       0.653992       0.383016      -1.107050      -0.096358      -0.076759      -0.081807       0.147882       0.048518      -0.003330      -0.000415       0.011166      -0.069084      -0.037576      -0.022868       0.060444             11.018707       7.363509       2.172596       0.005534       7.493446       0.179486      18.199167          -0.000037

******************************************************
Auxiliary information for the entire system
The total spin magnetic moment of the unit cell is   -0.000000
The total net atomic charge of the unit cell is   -0.000004
Accuracy of reproducing the electrostatic potential in the unit cell:
  The inner radius (bohr) =    5.0000
  The outer radius (bohr) =   12.0000
  Valid grid points have density less than (e/(bohr^3)) =    0.0001
  The number of valid grid points were=        13712
  The rms potential error without charges in kcal/mol is=      5.97743
  The rms potential error with partial charges in kcal/mol is=      1.44635
  The RRMSE value at monopole order=      0.24197
  The rms potential error with partial charges and cloud penetration in kcal/mol is=      1.45452
  The RRMSE value at monopole order with cloud penetration is=      0.24334
  The rms potential error with partial charges and atomic dipoles in kcal/mol is=      0.81283
  The RRMSE value at dipole order=      0.13598
  The rms potential error with partial charges, atomic dipoles and cloud penetration in kcal/mol is=      0.82781
  The RRMSE value at dipole order with cloud penetration=      0.13849

******************************************************
The electron densities and ab initio electrostatic potential were computed in VASP using the PBE functional and
projector augmented wave method. See the main text of the journal article for a description of computational details.
The atomic charges, dipoles, and quadrupoles were computed with the DDEC6 method as described in
(a) T. A. Manz and N. Gabaldon Limas, RSC Adv. 6 (2016) 47771-47801 DOI: 10.1039/c6ra04656h
(b) N. Gabaldon Limas and T. A. Manz, RSC Adv. 8 (2018) 2678-2707 DOI: 10.1039/c7ra11829e.
For each atom in the material, the electron cloud parameters were fit to the spherically averaged atom-in-material
electron density using radial positions for which this density was between 10^-4 and 10^-2 electrons per cubic bohr.
The polarizabilities, dispersion coefficients, and quantum Drude oscillator (QDO) parameters were fit using the MCLF method.
The magnetic structure of the system was optimized in VASP from the default ferromagnetic initial guess using spin polarization.
The atomic spin moments (ASMs) were computed on this optimized magnetic structure using the DDEC6 partition as inputs
to the method of T. A. Manz and D. S. Sholl, J. Chem. Theory Comput. 7 (2011) 4146-4164 DOI: 10.1021/ct200539n.
The RMSE and RRMSE were computed using a uniform grid with Ewald summation.
