# Supplementary material for: A collection of forcefield precursors for metal–organic frameworks
Source: RSC Adv. 2019 Nov 13;9(63):36492–507. doi: 10.1039/c9ra07327b (PMC9075174; doi:10.1039/c9ra07327b)
Supplement: RA-009-C9RA07327B-s5230 [file RA-009-C9RA07327B-s5230.xyz]

  176
jmolscript: load "" {1 1 1} spacegroup "x,y,z" unitcell [{     10.680000     0.000000     0.000000 }, {      0.000000    12.356000     0.000000 }, {     -1.630431     0.000000    17.026113 }]
Zn     2.263972     3.260748     6.792908     0.667474
Zn     7.583168     3.152633     9.245179     0.670948
Zn     2.260812     9.438748     1.720148     0.667474
Zn     5.991185     9.330633    16.293990     0.670948
Zn     6.785597     9.095252    10.233205     0.667472
Zn     1.466401     9.203367     7.780934     0.670947
Zn     6.788757     2.917252    15.305965     0.667472
Zn     3.058384     3.025367     0.732123     0.670948
H      8.676204     4.480286    13.408064     0.171727
H      9.423576     3.930444    12.105566     0.177285
H      8.291144     5.051133    11.964250     0.179520
H      4.509758     0.682051    10.956304     0.163880
H      5.871943     0.187811    10.282070     0.148734
H      5.086544     3.913145     5.736097     0.163123
H      6.177728     4.490170     6.754259     0.174654
H      6.482152     3.153251     5.928493     0.186528
H      9.960691     0.055602     5.570944     0.179435
H      0.260834     1.168878     4.971625     0.166618
H      0.812874     0.105026     6.032352     0.166553
H      0.905406     3.759931     9.939845     0.153315
H     -0.478763     4.542066     9.772989     0.148612
H      3.493759     7.596469     6.197505     0.170131
H      4.314052     6.329979     6.732125     0.180400
H      3.302893     6.166880     5.502840     0.170783
H      4.898150    10.658286    12.131106     0.171727
H      4.150778    10.108444    13.433603     0.177285
H      5.283209    11.229133    13.574920     0.179520
H      9.064596     6.860051    14.582866     0.163881
H      7.702411     6.365811    15.257100     0.148734
H     10.118241    10.091145     2.776959     0.163123
H      9.027056    10.668170     1.758797     0.174654
H      8.722633     9.331251     2.584564     0.186528
H      5.244094     6.233602     2.942112     0.179436
H      4.263950     7.346878     3.541432     0.166618
H      3.711910     6.283026     2.480705     0.166553
H      1.988947     9.937931    15.599325     0.153315
H      3.373117    10.720066    15.766181     0.148612
H      1.031025     1.418469     2.315551     0.170131
H      0.210733     0.151979     1.780931     0.180400
H      1.221892    -0.011120     3.010217     0.170784
H      0.373365     7.875714     3.618049     0.171727
H     -0.374007     8.425556     4.920547     0.177285
H      0.758425     7.304867     5.061863     0.179520
H      4.539811    11.673949     6.069809     0.163880
H      3.177626    12.168189     6.744043     0.148734
H      3.963025     8.442855    11.290016     0.163123
H      2.871841     7.865830    10.271854     0.174654
H      2.567417     9.202749    11.097620     0.186528
H     -0.911122    12.300398    11.455169     0.179436
H      8.788735    11.187122    12.054488     0.166618
H      8.236695    12.250974    10.993761     0.166552
H      8.144163     8.596069     7.086268     0.153315
H      9.528332     7.813934     7.253124     0.148612
H      5.555810     4.759531    10.828608     0.170131
H      4.735517     6.026021    10.293988     0.180401
H      5.746676     6.189120    11.523273     0.170783
H      4.151419     1.697714     4.895007     0.171727
H      4.898791     2.247556     3.592510     0.177285
H      3.766360     1.126867     3.451193     0.179520
H     -0.015027     5.495949     2.443247     0.163880
H      1.347158     5.990189     1.769013     0.148734
H     -1.068672     2.264855    14.249154     0.163123
H      0.022513     1.687830    15.267316     0.174655
H      0.326936     3.024749    14.441549     0.186528
H      3.805475     6.122398    14.084001     0.179436
H      4.785619     5.009122    13.484681     0.166618
H      5.337659     6.072974    14.545408     0.166553
H      7.060622     2.418069     1.426788     0.153315
H      5.676452     1.635934     1.259932     0.148612
H      8.018544    10.937531    14.710562     0.170131
H      8.838836    12.204021    15.245182     0.180400
H      7.827677     0.011120    14.015896     0.170783
C      8.570360     4.254171    12.461242    -0.546368
C      7.534358     3.187848    12.316690     0.392224
C      6.127210     1.816332    11.497564     0.336333
C      5.342012     0.989716    10.518392    -0.363623
C      4.982162     1.719955     9.257438     0.346121
C      5.192482     2.861650     7.473783     0.399746
C      5.785297     3.673439     6.380025    -0.549230
C      0.038214     0.644983     5.768447    -0.537511
C     -0.324426     1.561798     6.878720     0.401109
C     -0.210247     3.082822     8.363056     0.361992
C      0.289647     4.162736     9.276848    -0.370147
C      1.000132     5.271070     8.571456     0.350604
C      2.350476     6.313916     7.307097     0.400439
C      3.460766     6.628994     6.352443    -0.548528
C      5.003994    10.432171    13.077928    -0.546368
C      6.039995     9.365848    13.222479     0.392224
C      7.447143     7.994332    14.041606     0.336333
C      8.232341     7.167716    15.020777    -0.363623
C      8.592191     7.897955    16.281731     0.346121
C     10.012302     9.039650     1.039274     0.399746
C      9.419488     9.851439     2.133031    -0.549230
C      4.486571     6.822983     2.744609    -0.537510
C      4.849211     7.739798     1.634337     0.401109
C      4.735032     9.260822     0.150000     0.361992
C      2.604706    10.340736    16.262322    -0.370147
C      1.894221    11.449070    16.967713     0.350604
C      2.174309     0.135916     1.205960     0.400439
C      1.064018     0.450994     2.160614    -0.548528
C      0.479209     8.101829     4.564871    -0.546368
C      1.515211     9.168152     4.709423     0.392224
C      2.922359    10.539668     5.528549     0.336333
C      3.707557    11.366284     6.507721    -0.363624
C      4.067407    10.636045     7.768675     0.346121
C      3.857087     9.494350     9.552330     0.399746
C      3.264272     8.682561    10.646088    -0.549230
C      9.011355    11.711017    11.257666    -0.537510
C      9.373995    10.794202    10.147393     0.401109
C      9.259816     9.273178     8.663057     0.361992
C      8.759922     8.193264     7.749265    -0.370147
C      8.049437     7.084930     8.454657     0.350604
C      6.699093     6.042084     9.719016     0.400439
C      5.588803     5.727006    10.673670    -0.548528
C      4.045575     1.923829     3.948185    -0.546368
C      3.009574     2.990152     3.803634     0.392225
C      1.602426     4.361668     2.984507     0.336333
C      0.817228     5.188284     2.005336    -0.363623
C      0.457378     4.458045     0.744382     0.346121
C     -0.962733     3.316350    15.986839     0.399745
C     -0.369919     2.504561    14.893082    -0.549230
C      4.562998     5.533017    14.281504    -0.537510
C      4.200358     4.616202    15.391776     0.401108
C      4.314537     3.095178    16.876113     0.361992
C      6.444863     2.015264     0.763791    -0.370147
C      7.155348     0.906930     0.058400     0.350604
C      6.875260    12.220084    15.820153     0.400439
C      7.985551    11.905006    14.865499    -0.548528
N      0.535382     2.486027     7.413340    -0.430973
N      9.171141     1.576626     7.447733    -0.318983
N      9.252812     2.573755     8.412773    -0.261013
N      1.993986     5.065219     7.650514    -0.445293
N      0.751379     6.545715     8.782410    -0.299857
N      1.635556     7.219487     7.947279    -0.288241
N      3.915619     2.487881     7.569299    -0.293622
N      3.772816     1.746768     8.737120    -0.303468
N      5.903899     2.388415     8.509651    -0.429612
N      7.143161     2.664571    11.148869    -0.452225
N      5.911368     1.779264    12.792400    -0.304904
N      6.832313     2.683723    13.324296    -0.284690
N      3.989402     8.664027     1.099717    -0.430972
N      6.033644     7.754626     1.065324    -0.318984
N      5.951973     8.751755     0.100284    -0.261014
N      2.530798    11.243219     0.862543    -0.445293
N      2.142974     0.367715    16.756760    -0.299857
N      2.889229     1.041487     0.565778    -0.288241
N      0.609165     8.665881     0.943757    -0.293622
N     -0.878463     7.924768    16.802049    -0.303469
N      9.300886     8.566415     0.003405    -0.429612
N      6.431192     8.842571    14.390300    -0.452224
N      7.662986     7.957264    12.746770    -0.304904
N      6.742040     8.861723    12.214874    -0.284690
N      8.514187     9.869973     9.612773    -0.430972
N     -0.121572    10.779374     9.578380    -0.318984
N     -0.203243     9.782245     8.613340    -0.261013
N      7.055583     7.290781     9.375599    -0.445293
N      8.298190     5.810285     8.243703    -0.299857
N      7.414013     5.136513     9.078834    -0.288241
N      5.133950     9.868119     9.456814    -0.293621
N      5.276753    10.609232     8.288993    -0.303468
N      3.145670     9.967585     8.516462    -0.429612
N      1.906408     9.691429     5.877244    -0.452224
N      3.138201    10.576736     4.233713    -0.304904
N      2.217256     9.672277     3.701817    -0.284691
N      5.060167     3.691973    15.926396    -0.430972
N      3.015925     4.601374    15.960789    -0.318984
N      3.097596     3.604245    16.925829    -0.261013
N      6.518771     1.112781    16.163570    -0.445293
N      6.906595    11.988285     0.269353    -0.299857
N      6.160340    11.314513    16.460335    -0.288241
N      8.440404     3.690119    16.082356    -0.293621
N      9.928032     4.431232     0.224064    -0.303469
N      1.379114     3.789585    -0.003405    -0.429612
N      2.618377     3.513429     2.635813    -0.452225
N      1.386583     4.398736     4.279343    -0.304904
N      2.307529     3.494277     4.811239    -0.284691

The following XYZ coordinates are in angstroms. Other properties are in atomic units.
The sperically averaged electron density of each atom fit to a function of the form exp(a - br)
eigen_1, eigen_2 and eigen_3 are the three eigenvalues of traceless quadrupole moment tensor
  atom number  atomic symbol              X              Y              Z     net charge C6 coefficient C8 coefficient C10 coefficient fluctuating dipole atomic polarizability isotropic forcefield polarizability              a              b squared Pearson coefficient          <r^3>          <r^4>         wp_QDO          m_QDO          q_QDO       dipole_x       dipole_y       dipole_z         dipole            Qxy            Qxz            Qyz     Q(x^2-y^2)  Q(3z^2 - R^2)        eigen_1        eigen_2        eigen_3 static polarizability      alpha(xx)      alpha(xy)      alpha(xz)      alpha(yy)      alpha(yz)      alpha(zz) atomic spin moment
            1             Zn       2.263972       3.260748       6.792908       0.667474     108.067975 0.22093696E+04  0.73204451E+05                                18.185361                           15.187491       0.429336       1.969489                    0.995132      50.263730     139.502726       0.472174       0.391503      -1.151364      -0.035987       0.004265       0.022913       0.042875       0.005397       0.003300      -0.014530      -0.065517       0.009347      -0.035323      -0.002232       0.037555             20.805469      23.059914      -2.204524       1.492121      17.142943      -0.453992      22.213548          -0.000002
            2             Zn       7.583168       3.152633       9.245179       0.670948     107.780619 0.21443652E+04  0.70502190E+05                                18.120546                           14.929189       0.486451       1.991647                    0.994781      49.845293     137.679163       0.477966       0.389767      -1.152970      -0.002178      -0.025856      -0.022514       0.034353       0.044871       0.012952      -0.002682      -0.057384       0.142588      -0.078298       0.028758       0.049540             20.950339      25.459895       0.320079      -4.698293      18.865145      -0.106322      18.525976          -0.000002
            3             Zn       2.260812       9.438748       1.720148       0.667474     108.067982 0.22093695E+04  0.73204450E+05                                18.185361                           15.187490       0.429336       1.969489                    0.995132      50.263734     139.502741       0.472174       0.391503      -1.151364       0.035987       0.004265      -0.022913       0.042875      -0.005397       0.003300       0.014530      -0.065516       0.009348      -0.035323      -0.002232       0.037555             20.805470      23.059921       2.204526       1.492131      17.142950       0.453992      22.213538          -0.000002
            4             Zn       5.991185       9.330633      16.293990       0.670948     107.780608 0.21443649E+04  0.70502179E+05                                18.120545                           14.929188       0.486451       1.991647                    0.994781      49.845288     137.679144       0.477966       0.389767      -1.152970       0.002178      -0.025855       0.022514       0.034353      -0.044871       0.012952       0.002682      -0.057384       0.142589      -0.078298       0.028758       0.049540             20.950339      25.459892      -0.320073      -4.698303      18.865147       0.106320      18.525977          -0.000002
            5             Zn       6.785597       9.095252      10.233205       0.667472     108.067954 0.22093694E+04  0.73204449E+05                                18.185367                           15.187497       0.429332       1.969488                    0.995132      50.263716     139.502728       0.472174       0.391503      -1.151363       0.035987      -0.004265      -0.022913       0.042875       0.005397       0.003300      -0.014530      -0.065517       0.009347      -0.035323      -0.002232       0.037555             20.805474      23.059920      -2.204524       1.492121      17.142948      -0.453991      22.213554          -0.000002
            6             Zn       1.466401       9.203367       7.780934       0.670947     107.780641 0.21443658E+04  0.70502216E+05                                18.120549                           14.929192       0.486450       1.991647                    0.994781      49.845299     137.679190       0.477966       0.389767      -1.152970       0.002179       0.025855       0.022514       0.034353       0.044871       0.012952      -0.002682      -0.057384       0.142589      -0.078298       0.028758       0.049540             20.950342      25.459899       0.320079      -4.698293      18.865149      -0.106321      18.525978          -0.000002
            7             Zn       6.788757       2.917252      15.305965       0.667472     108.068025 0.22093710E+04  0.73204515E+05                                18.185372                           15.187500       0.429332       1.969488                    0.995132      50.263740     139.502807       0.472174       0.391503      -1.151363      -0.035987      -0.004265       0.022913       0.042875      -0.005397       0.003300       0.014530      -0.065517       0.009348      -0.035323      -0.002232       0.037555             20.805481      23.059932       2.204526       1.492131      17.142960       0.453993      22.213551          -0.000002
            8             Zn       3.058384       3.025367       0.732123       0.670948     107.780635 0.21443656E+04  0.70502207E+05                                18.120547                           14.929190       0.486452       1.991647                    0.994781      49.845297     137.679171       0.477966       0.389767      -1.152970      -0.002179       0.025855      -0.022514       0.034353      -0.044871       0.012951       0.002682      -0.057384       0.142589      -0.078298       0.028758       0.049540             20.950340      25.459891      -0.320074      -4.698304      18.865150       0.106321      18.525980          -0.000002
            9              H       8.676204       4.480286      13.408064       0.171727       0.997809 0.71782686E+01  0.69477476E+02                                 1.735424                            1.625627      -1.345830       2.259876                    0.994803       3.573644      10.361351       0.458383       1.380554      -0.686698       0.002840       0.005881       0.013168       0.014699       0.004478       0.003403       0.002511       0.006246      -0.008908      -0.004902      -0.003573       0.008475              1.799566       1.395000       0.009252       0.194635       1.545299       0.219491       2.458398          -0.000006
           10              H       9.423576       3.930444      12.105566       0.177285       0.888276 0.64254558E+01  0.59462677E+02                                 1.517659                            1.472633      -0.760107       2.542158                    0.999878       3.063072       8.210494       0.522937       1.265657      -0.713928       0.013649      -0.005249      -0.005897       0.015768      -0.001562      -0.002889       0.006185       0.000966      -0.021592      -0.010365       0.002437       0.007928              1.528876       1.801251      -0.184498      -0.269092       1.306264       0.055424       1.479112          -0.000003
           11              H       8.291144       5.051133      11.964250       0.179520       1.009659 0.75537493E+01  0.74171809E+02                                 1.763838                            1.681673      -1.326903       2.273615                    0.995475       3.573474      10.492074       0.444302       1.403950      -0.682692      -0.005136       0.012593      -0.007357       0.015463       0.001261       0.001975      -0.005618       0.012707      -0.003438      -0.009817       0.002433       0.007384              1.797073       1.489240      -0.231304       0.145818       2.122789      -0.416930       1.779189          -0.000004
           12              H       4.509758       0.682051      10.956304       0.163880       1.175234 0.93663344E+01  0.95793239E+02                                 1.885038                            1.824732      -0.990516       2.436867                    0.996816       3.408552       9.787854       0.449243       1.333090      -0.700665      -0.026911      -0.005725       0.011527       0.029830       0.006681      -0.006782      -0.000788       0.011862      -0.001717      -0.009306      -0.003202       0.012509              1.906448       2.072303       0.291154      -0.185668       1.822470      -0.187711       1.824572          -0.000007
           13              H       5.871943       0.187811      10.282070       0.148734       0.990114 0.74778831E+01  0.73406629E+02                                 1.751697                            1.679029      -1.226909       2.302925                    0.994264       3.745162      11.075682       0.441347       1.413738      -0.679977       0.013576      -0.018566      -0.009470       0.024873      -0.006446      -0.003431       0.000354       0.002900      -0.013772      -0.006634      -0.002876       0.009510              1.801387       1.643720      -0.307606       0.021310       2.227259       0.132527       1.533183          -0.000003
           14              H       5.086544       3.913145       5.736097       0.163123       1.032992 0.74727093E+01  0.72568036E+02                                 1.728603                            1.622270      -1.301009       2.272126                    0.995560       3.537807      10.051185       0.477573       1.320685      -0.699038      -0.009280       0.002964      -0.009948       0.013923       0.002328       0.000564      -0.005836       0.003099       0.015535      -0.007765      -0.000251       0.008016              1.785927       1.916808      -0.152193       0.559627       1.488094      -0.127987       1.952879          -0.000006
           15              H       6.177728       4.490170       6.754259       0.174654       1.028972 0.76837692E+01  0.74985552E+02                                 1.717343                            1.642026      -1.205250       2.321715                    0.997706       3.434250       9.715882       0.476964       1.315883      -0.701107       0.008262       0.013164       0.006570       0.016874       0.002330      -0.002723       0.001361      -0.011884       0.003459      -0.007910       0.001938       0.005972              1.743210       1.614820       0.359350       0.237772       2.037656       0.329506       1.577154          -0.000004
           16              H       6.482152       3.153251       5.928493       0.186528       0.982090 0.73502123E+01  0.70249502E+02                                 1.622060                            1.577206      -0.851334       2.506546                    0.999657       3.077436       8.345556       0.504957       1.269137      -0.714419       0.012494      -0.009324      -0.004482       0.016221      -0.001061      -0.004868      -0.000237      -0.005111       0.000021      -0.006418       0.002495       0.003924              1.623051       1.804989      -0.283938      -0.236038       1.511407       0.201405       1.552757          -0.000004
           17              H       9.960691       0.055602       5.570944       0.179435       1.011609 0.75276222E+01  0.72049366E+02                                 1.625973                            1.572729      -0.889356       2.481410                    0.999675       3.066517       8.200158       0.519341       1.232201      -0.722970      -0.015079      -0.006629       0.001814       0.016571       0.004477       0.001569       0.002016      -0.001084      -0.001939      -0.004196      -0.001640       0.005836              1.635341       1.748633       0.356002       0.095773       1.716324       0.168372       1.441065          -0.000006
           18              H       0.260834       1.168878       4.971625       0.166618       0.975067 0.71900353E+01  0.68811601E+02                                 1.643230                            1.578560      -0.924314       2.451807                    0.999081       3.306359       9.175765       0.492440       1.299638      -0.705334      -0.000257       0.012747      -0.011603       0.017239      -0.001327       0.001143      -0.006530      -0.006257       0.010426      -0.005151      -0.004107       0.009258              1.666995       1.374195       0.109581      -0.256248       1.538627      -0.291677       2.088162          -0.000003
           19              H       0.812874       0.105026       6.032352       0.166553       0.868491 0.62658515E+01  0.58762675E+02                                 1.600142                            1.533956      -1.055826       2.393610                    0.997487       3.473447       9.992338       0.463775       1.408241      -0.681636       0.010760      -0.007820       0.010350       0.016854      -0.004037       0.004913      -0.001528       0.006421       0.007964      -0.006571      -0.001812       0.008383              1.631443       1.820975      -0.460052       0.103135       1.721049      -0.075303       1.352304          -0.000003
           20              H       0.905406       3.759931       9.939845       0.153315       1.041938 0.80032863E+01  0.77856578E+02                                 1.662913                            1.625925      -0.649897       2.581490                    0.999951       3.182479       8.605631       0.508294       1.238693      -0.721352       0.018925      -0.010756       0.016776       0.027483       0.000023       0.007623      -0.002861       0.000456       0.006469      -0.007671      -0.001233       0.008905              1.663680       1.729373      -0.156858       0.260199       1.529625      -0.206433       1.732041          -0.000004
           21              H      -0.478763       4.542066       9.772989       0.148612       1.140525 0.86576469E+01  0.87993491E+02                                 1.905281                            1.791721      -1.501122       2.177601                    0.991006       3.887760      11.627772       0.433394       1.390504      -0.684076      -0.019569       0.017140       0.010021       0.027878      -0.002723      -0.004882       0.009019      -0.000109      -0.012137      -0.010996      -0.000350       0.011346              1.970576       2.324475      -0.214261      -0.521221       1.692984       0.135056       1.894269          -0.000006
           22              H       3.493759       7.596469       6.197505       0.170131       1.004113 0.74881548E+01  0.73032188E+02                                 1.726444                            1.650460      -1.191446       2.330394                    0.996892       3.514075      10.130095       0.460363       1.364164      -0.690774       0.001485       0.016794      -0.001589       0.016935       0.004860      -0.001981      -0.003389      -0.003855      -0.004775      -0.004482      -0.003198       0.007680              1.755989       1.399197      -0.010524      -0.003101       2.381455      -0.177505       1.487314          -0.000005
           23              H       4.314052       6.329979       6.732125       0.180400       0.829930 0.58814854E+01  0.53338373E+02                                 1.460360                            1.416487      -0.704949       2.571213                    0.999997       3.013808       8.046383       0.527940       1.279291      -0.710681       0.012489      -0.004458       0.009003       0.016029      -0.000888       0.003181      -0.004738       0.006816       0.002294      -0.006869       0.000268       0.006601              1.473889       1.780204      -0.237948       0.273989       1.311909      -0.091824       1.329554          -0.000003
           24              H       3.302893       6.166880       5.502840       0.170783       0.901703 0.66467258E+01  0.63437428E+02                                 1.652522                            1.589690      -1.267259       2.295648                    0.995297       3.603955      10.554667       0.450111       1.425767      -0.677642      -0.005519      -0.008295      -0.013400       0.016698       0.001105      -0.000048       0.004806       0.000385       0.018699      -0.005700      -0.002547       0.008247              1.680984       1.339494       0.038709       0.071677       1.579095       0.340076       2.124363          -0.000004
           25              H       4.898150      10.658286      12.131106       0.171727       0.997809 0.71782702E+01  0.69477495E+02                                 1.735425                            1.625627      -1.345830       2.259876                    0.994803       3.573644      10.361351       0.458383       1.380554      -0.686698      -0.002840       0.005881      -0.013168       0.014699      -0.004478       0.003403      -0.002511       0.006246      -0.008908      -0.004902      -0.003573       0.008475              1.799566       1.395000      -0.009253       0.194635       1.545300      -0.219491       2.458399          -0.000006
           26              H       4.150778      10.108444      13.433603       0.177285       0.888277 0.64254586E+01  0.59462707E+02                                 1.517659                            1.472633      -0.760107       2.542158                    0.999878       3.063073       8.210496       0.522937       1.265657      -0.713929      -0.013649      -0.005249       0.005897       0.015767       0.001562      -0.002889      -0.006185       0.000965      -0.021592      -0.010365       0.002437       0.007928              1.528876       1.801252       0.184498      -0.269092       1.306264      -0.055423       1.479112          -0.000003
           27              H       5.283209      11.229133      13.574920       0.179520       1.009659 0.75537450E+01  0.74171749E+02                                 1.763837                            1.681672      -1.326902       2.273616                    0.995475       3.573473      10.492067       0.444302       1.403949      -0.682692       0.005136       0.012593       0.007358       0.015463      -0.001261       0.001975       0.005618       0.012707      -0.003438      -0.009817       0.002433       0.007384              1.797072       1.489239       0.231304       0.145817       2.122788       0.416930       1.779188          -0.000004
           28              H       9.064596       6.860051      14.582866       0.163881       1.175233 0.93663284E+01  0.95793162E+02                                 1.885037                            1.824731      -0.990515       2.436867                    0.996816       3.408551       9.787850       0.449243       1.333090      -0.700665       0.026911      -0.005725      -0.011527       0.029830      -0.006681      -0.006782       0.000788       0.011862      -0.001717      -0.009306      -0.003202       0.012509              1.906447       2.072303      -0.291154      -0.185667       1.822469       0.187711       1.824570          -0.000007
           29              H       7.702411       6.365811      15.257100       0.148734       0.990115 0.74778929E+01  0.73406746E+02                                 1.751698                            1.679030      -1.226911       2.302924                    0.994264       3.745165      11.075691       0.441347       1.413738      -0.679977      -0.013576      -0.018566       0.009470       0.024873       0.006446      -0.003431      -0.000354       0.002900      -0.013772      -0.006634      -0.002876       0.009510              1.801388       1.643720       0.307606       0.021310       2.227260      -0.132527       1.533183          -0.000003
           30              H      10.118241      10.091145       2.776959       0.163123       1.032992 0.74727035E+01  0.72567967E+02                                 1.728602                            1.622269      -1.301009       2.272126                    0.995560       3.537806      10.051182       0.477573       1.320686      -0.699038       0.009280       0.002964       0.009948       0.013923      -0.002328       0.000564       0.005836       0.003099       0.015536      -0.007765      -0.000251       0.008016              1.785926       1.916807       0.152193       0.559626       1.488094       0.127987       1.952879          -0.000005
           31              H       9.027056      10.668170       1.758797       0.174654       1.028972 0.76837719E+01  0.74985583E+02                                 1.717344                            1.642026      -1.205250       2.321715                    0.997706       3.434250       9.715881       0.476964       1.315883      -0.701107      -0.008262       0.013164      -0.006570       0.016874      -0.002330      -0.002723      -0.001361      -0.011884       0.003459      -0.007910       0.001938       0.005972              1.743210       1.614821      -0.359350       0.237772       2.037656      -0.329506       1.577154          -0.000004
           32              H       8.722633       9.331251       2.584564       0.186528       0.982089 0.73502093E+01  0.70249462E+02                                 1.622059                            1.577206      -0.851334       2.506546                    0.999657       3.077435       8.345551       0.504957       1.269136      -0.714419      -0.012494      -0.009324       0.004482       0.016221       0.001061      -0.004868       0.000237      -0.005111       0.000021      -0.006419       0.002494       0.003924              1.623050       1.804988       0.283937      -0.236039       1.511406      -0.201405       1.552757          -0.000004
           33              H       5.244094       6.233602       2.942112       0.179436       1.011608 0.75276153E+01  0.72049285E+02                                 1.625973                            1.572729      -0.889354       2.481411                    0.999675       3.066516       8.200155       0.519341       1.232201      -0.722970       0.015079      -0.006628      -0.001813       0.016571      -0.004477       0.001569      -0.002016      -0.001084      -0.001939      -0.004196      -0.001640       0.005836              1.635340       1.748632      -0.356002       0.095772       1.716323      -0.168372       1.441064          -0.000006
           34              H       4.263950       7.346878       3.541432       0.166618       0.975068 0.71900499E+01  0.68811773E+02                                 1.643232                            1.578561      -0.924315       2.451806                    0.999081       3.306361       9.175772       0.492440       1.299638      -0.705334       0.000257       0.012747       0.011603       0.017239       0.001327       0.001143       0.006530      -0.006257       0.010426      -0.005151      -0.004107       0.009258              1.666996       1.374196      -0.109581      -0.256248       1.538627       0.291677       2.088165          -0.000003
           35              H       3.711910       6.283026       2.480705       0.166553       0.868492 0.62658636E+01  0.58762817E+02                                 1.600143                            1.533957      -1.055828       2.393609                    0.997487       3.473450       9.992349       0.463775       1.408241      -0.681636      -0.010760      -0.007820      -0.010350       0.016854       0.004037       0.004913       0.001528       0.006421       0.007964      -0.006571      -0.001812       0.008383              1.631444       1.820977       0.460052       0.103134       1.721051       0.075302       1.352305          -0.000003
           36              H       1.988947       9.937931      15.599325       0.153315       1.041940 0.80033014E+01  0.77856762E+02                                 1.662914                            1.625926      -0.649899       2.581489                    0.999951       3.182482       8.605641       0.508294       1.238693      -0.721352      -0.018925      -0.010756      -0.016776       0.027482      -0.000023       0.007623       0.002861       0.000456       0.006469      -0.007671      -0.001233       0.008905              1.663681       1.729375       0.156858       0.260200       1.529627       0.206433       1.732043          -0.000003
           37              H       3.373117      10.720066      15.766181       0.148612       1.140526 0.86576569E+01  0.87993619E+02                                 1.905283                            1.791723      -1.501122       2.177601                    0.991006       3.887761      11.627777       0.433394       1.390505      -0.684076       0.019569       0.017140      -0.010021       0.027878       0.002723      -0.004882      -0.009019      -0.000109      -0.012137      -0.010996      -0.000350       0.011346              1.970577       2.324477       0.214261      -0.521221       1.692985      -0.135056       1.894269          -0.000006
           38              H       1.031025       1.418469       2.315551       0.170131       1.004113 0.74881595E+01  0.73032241E+02                                 1.726444                            1.650460      -1.191445       2.330395                    0.996892       3.514076      10.130096       0.460363       1.364163      -0.690774      -0.001485       0.016794       0.001589       0.016935      -0.004860      -0.001981       0.003389      -0.003855      -0.004775      -0.004482      -0.003198       0.007680              1.755989       1.399197       0.010524      -0.003101       2.381455       0.177505       1.487314          -0.000005
           39              H       0.210733       0.151979       1.780931       0.180400       0.829930 0.58814866E+01  0.53338390E+02                                 1.460361                            1.416487      -0.704950       2.571213                    0.999997       3.013809       8.046388       0.527939       1.279291      -0.710681      -0.012489      -0.004458      -0.009003       0.016028       0.000888       0.003181       0.004738       0.006816       0.002294      -0.006869       0.000268       0.006601              1.473890       1.780204       0.237949       0.273990       1.311910       0.091825       1.329555          -0.000003
           40              H       1.221892      -0.011120       3.010217       0.170784       0.901702 0.66467139E+01  0.63437285E+02                                 1.652520                            1.589689      -1.267258       2.295648                    0.995297       3.603951      10.554652       0.450112       1.425766      -0.677642       0.005519      -0.008295       0.013400       0.016698      -0.001105      -0.000048      -0.004806       0.000385       0.018699      -0.005700      -0.002547       0.008247              1.680982       1.339493      -0.038709       0.071677       1.579094      -0.340075       2.124360          -0.000004
           41              H       0.373365       7.875714       3.618049       0.171727       0.997809 0.71782739E+01  0.69477547E+02                                 1.735426                            1.625629      -1.345831       2.259875                    0.994803       3.573646      10.361362       0.458382       1.380555      -0.686697      -0.002840      -0.005881      -0.013168       0.014699       0.004478       0.003403       0.002511       0.006246      -0.008908      -0.004902      -0.003573       0.008475              1.799567       1.395001       0.009253       0.194635       1.545301       0.219491       2.458401          -0.000006
           42              H      -0.374007       8.425556       4.920547       0.177285       0.888277 0.64254644E+01  0.59462779E+02                                 1.517660                            1.472634      -0.760108       2.542158                    0.999877       3.063074       8.210502       0.522937       1.265658      -0.713928      -0.013649       0.005249       0.005897       0.015767      -0.001562      -0.002889       0.006185       0.000965      -0.021592      -0.010365       0.002437       0.007928              1.528877       1.801253      -0.184498      -0.269092       1.306265       0.055424       1.479114          -0.000004
           43              H       0.758425       7.304867       5.061863       0.179520       1.009659 0.75537474E+01  0.74171787E+02                                 1.763838                            1.681673      -1.326903       2.273616                    0.995475       3.573474      10.492075       0.444302       1.403950      -0.682692       0.005136      -0.012593       0.007357       0.015463       0.001261       0.001975      -0.005618       0.012707      -0.003438      -0.009817       0.002433       0.007384              1.797073       1.489240      -0.231304       0.145818       2.122789      -0.416930       1.779189          -0.000004
           44              H       4.539811      11.673949       6.069809       0.163880       1.175233 0.93663327E+01  0.95793218E+02                                 1.885038                            1.824731      -0.990516       2.436867                    0.996816       3.408552       9.787854       0.449243       1.333090      -0.700665       0.026911       0.005725      -0.011527       0.029830       0.006681      -0.006782      -0.000788       0.011862      -0.001717      -0.009306      -0.003202       0.012509              1.906448       2.072303       0.291154      -0.185668       1.822469      -0.187711       1.824571          -0.000006
           45              H       3.177626      12.168189       6.744043       0.148734       0.990114 0.74778835E+01  0.73406630E+02                                 1.751697                            1.679029      -1.226909       2.302925                    0.994264       3.745162      11.075680       0.441347       1.413738      -0.679977      -0.013576       0.018566       0.009470       0.024873      -0.006446      -0.003431       0.000354       0.002900      -0.013772      -0.006634      -0.002876       0.009510              1.801387       1.643720      -0.307606       0.021310       2.227258       0.132526       1.533182          -0.000003
           46              H       3.963025       8.442855      11.290016       0.163123       1.032992 0.74727048E+01  0.72567983E+02                                 1.728602                            1.622269      -1.301009       2.272126                    0.995560       3.537806      10.051182       0.477573       1.320685      -0.699038       0.009280      -0.002964       0.009948       0.013923       0.002328       0.000565      -0.005836       0.003099       0.015535      -0.007765      -0.000251       0.008016              1.785927       1.916807      -0.152193       0.559627       1.488094      -0.127987       1.952879          -0.000005
           47              H       2.871841       7.865830      10.271854       0.174654       1.028973 0.76837753E+01  0.74985623E+02                                 1.717344                            1.642027      -1.205250       2.321715                    0.997706       3.434251       9.715884       0.476964       1.315882      -0.701107      -0.008262      -0.013164      -0.006570       0.016874       0.002330      -0.002723       0.001361      -0.011884       0.003459      -0.007910       0.001938       0.005972              1.743210       1.614821       0.359350       0.237772       2.037656       0.329506       1.577154          -0.000004
           48              H       2.567417       9.202749      11.097620       0.186528       0.982089 0.73502031E+01  0.70249393E+02                                 1.622059                            1.577206      -0.851334       2.506546                    0.999657       3.077434       8.345550       0.504957       1.269137      -0.714419      -0.012494       0.009324       0.004482       0.016221      -0.001061      -0.004868      -0.000237      -0.005111       0.000021      -0.006419       0.002495       0.003924              1.623050       1.804988      -0.283937      -0.236038       1.511406       0.201405       1.552756          -0.000004
           49              H      -0.911122      12.300398      11.455169       0.179436       1.011608 0.75276163E+01  0.72049293E+02                                 1.625972                            1.572728      -0.889355       2.481411                    0.999675       3.066516       8.200153       0.519341       1.232200      -0.722970       0.015079       0.006628      -0.001814       0.016571       0.004477       0.001569       0.002016      -0.001084      -0.001939      -0.004196      -0.001640       0.005836              1.635339       1.748632       0.356002       0.095772       1.716322       0.168372       1.441064          -0.000006
           50              H       8.788735      11.187122      12.054488       0.166618       0.975067 0.71900404E+01  0.68811662E+02                                 1.643231                            1.578561      -0.924314       2.451807                    0.999081       3.306360       9.175769       0.492440       1.299638      -0.705334       0.000258      -0.012747       0.011603       0.017239      -0.001327       0.001143      -0.006530      -0.006257       0.010426      -0.005151      -0.004107       0.009258              1.666995       1.374195       0.109581      -0.256248       1.538627      -0.291677       2.088163          -0.000003
           51              H       8.236695      12.250974      10.993761       0.166552       0.868492 0.62658655E+01  0.58762837E+02                                 1.600143                            1.533958      -1.055828       2.393609                    0.997487       3.473451       9.992351       0.463775       1.408241      -0.681636      -0.010760       0.007820      -0.010350       0.016854      -0.004037       0.004913      -0.001528       0.006421       0.007964      -0.006571      -0.001812       0.008383              1.631445       1.820977      -0.460052       0.103135       1.721051      -0.075303       1.352306          -0.000003
           52              H       8.144163       8.596069       7.086268       0.153315       1.041940 0.80033069E+01  0.77856828E+02                                 1.662915                            1.625926      -0.649899       2.581489                    0.999951       3.182483       8.605644       0.508294       1.238693      -0.721352      -0.018925       0.010756      -0.016776       0.027482       0.000023       0.007623      -0.002861       0.000456       0.006469      -0.007671      -0.001233       0.008905              1.663682       1.729375      -0.156858       0.260200       1.529627      -0.206433       1.732043          -0.000003
           53              H       9.528332       7.813934       7.253124       0.148612       1.140525 0.86576494E+01  0.87993529E+02                                 1.905282                            1.791722      -1.501123       2.177600                    0.991006       3.887761      11.627778       0.433394       1.390505      -0.684076       0.019569      -0.017141      -0.010021       0.027878      -0.002723      -0.004882       0.009019      -0.000109      -0.012137      -0.010996      -0.000350       0.011346              1.970577       2.324476      -0.214261      -0.521221       1.692985       0.135056       1.894269          -0.000006
           54              H       5.555810       4.759531      10.828608       0.170131       1.004112 0.74881510E+01  0.73032140E+02                                 1.726443                            1.650459      -1.191446       2.330394                    0.996892       3.514074      10.130091       0.460363       1.364163      -0.690774      -0.001485      -0.016794       0.001589       0.016935       0.004860      -0.001981      -0.003389      -0.003855      -0.004775      -0.004482      -0.003198       0.007680              1.755988       1.399197      -0.010524      -0.003101       2.381454      -0.177505       1.487314          -0.000005
           55              H       4.735517       6.026021      10.293988       0.180401       0.829930 0.58814863E+01  0.53338381E+02                                 1.460360                            1.416486      -0.704949       2.571213                    0.999997       3.013808       8.046382       0.527940       1.279290      -0.710682      -0.012489       0.004458      -0.009003       0.016029      -0.000888       0.003181      -0.004738       0.006816       0.002294      -0.006869       0.000268       0.006601              1.473889       1.780203      -0.237948       0.273989       1.311909      -0.091824       1.329554          -0.000003
           56              H       5.746676       6.189120      11.523273       0.170783       0.901702 0.66467145E+01  0.63437295E+02                                 1.652521                            1.589689      -1.267259       2.295648                    0.995297       3.603952      10.554657       0.450111       1.425767      -0.677642       0.005519       0.008295       0.013400       0.016698       0.001105      -0.000048       0.004806       0.000385       0.018699      -0.005700      -0.002547       0.008247              1.680983       1.339493       0.038709       0.071677       1.579094       0.340075       2.124361          -0.000004
           57              H       4.151419       1.697714       4.895007       0.171727       0.997809 0.71782724E+01  0.69477527E+02                                 1.735425                            1.625628      -1.345831       2.259875                    0.994803       3.573645      10.361357       0.458382       1.380555      -0.686697       0.002840      -0.005881       0.013168       0.014699      -0.004478       0.003403      -0.002511       0.006246      -0.008908      -0.004902      -0.003573       0.008475              1.799567       1.395001      -0.009253       0.194635       1.545300      -0.219492       2.458400          -0.000006
           58              H       4.898791       2.247556       3.592510       0.177285       0.888277 0.64254572E+01  0.59462693E+02                                 1.517659                            1.472633      -0.760108       2.542158                    0.999878       3.063073       8.210497       0.522937       1.265657      -0.713929       0.013649       0.005249      -0.005897       0.015768       0.001562      -0.002889      -0.006185       0.000965      -0.021592      -0.010365       0.002437       0.007928              1.528876       1.801252       0.184498      -0.269092       1.306264      -0.055423       1.479112          -0.000004
           59              H       3.766360       1.126867       3.451193       0.179520       1.009660 0.75537512E+01  0.74171831E+02                                 1.763838                            1.681673      -1.326903       2.273615                    0.995475       3.573475      10.492077       0.444302       1.403950      -0.682692      -0.005136      -0.012593      -0.007357       0.015463      -0.001261       0.001975       0.005618       0.012707      -0.003438      -0.009817       0.002433       0.007384              1.797073       1.489240       0.231304       0.145817       2.122790       0.416931       1.779189          -0.000004
           60              H      -0.015027       5.495949       2.443247       0.163880       1.175236 0.93663596E+01  0.95793566E+02                                 1.885041                            1.824734      -0.990519       2.436865                    0.996816       3.408556       9.787871       0.449243       1.333091      -0.700665      -0.026911       0.005725       0.011527       0.029830      -0.006681      -0.006781       0.000788       0.011861      -0.001717      -0.009306      -0.003202       0.012508              1.906451       2.072307      -0.291155      -0.185668       1.822472       0.187712       1.824574          -0.000007
           61              H       1.347158       5.990189       1.769013       0.148734       0.990114 0.74778841E+01  0.73406643E+02                                 1.751698                            1.679029      -1.226910       2.302925                    0.994264       3.745163      11.075686       0.441347       1.413739      -0.679977       0.013576       0.018566      -0.009470       0.024873       0.006446      -0.003431      -0.000354       0.002900      -0.013772      -0.006634      -0.002876       0.009510              1.801388       1.643720       0.307606       0.021310       2.227260      -0.132527       1.533183          -0.000003
           62              H      -1.068672       2.264855      14.249154       0.163123       1.032993 0.74727162E+01  0.72568120E+02                                 1.728604                            1.622270      -1.301010       2.272125                    0.995560       3.537809      10.051192       0.477573       1.320685      -0.699038      -0.009280      -0.002964      -0.009948       0.013923      -0.002328       0.000564       0.005836       0.003099       0.015535      -0.007765      -0.000251       0.008016              1.785928       1.916809       0.152193       0.559627       1.488095       0.127988       1.952880          -0.000005
           63              H       0.022513       1.687830      15.267316       0.174655       1.028973 0.76837804E+01  0.74985689E+02                                 1.717344                            1.642027      -1.205252       2.321714                    0.997706       3.434252       9.715889       0.476964       1.315882      -0.701107       0.008262      -0.013164       0.006570       0.016874      -0.002330      -0.002723      -0.001361      -0.011884       0.003459      -0.007910       0.001938       0.005972              1.743211       1.614822      -0.359351       0.237772       2.037657      -0.329506       1.577154          -0.000004
           64              H       0.326936       3.024749      14.441549       0.186528       0.982089 0.73502097E+01  0.70249475E+02                                 1.622060                            1.577207      -0.851334       2.506546                    0.999657       3.077435       8.345555       0.504956       1.269138      -0.714418       0.012494       0.009324      -0.004482       0.016221       0.001061      -0.004868       0.000237      -0.005111       0.000021      -0.006418       0.002494       0.003924              1.623051       1.804989       0.283937      -0.236039       1.511407      -0.201405       1.552758          -0.000004
           65              H       3.805475       6.122398      14.084001       0.179436       1.011607 0.75276061E+01  0.72049177E+02                                 1.625972                            1.572728      -0.889353       2.481412                    0.999675       3.066514       8.200149       0.519341       1.232201      -0.722969      -0.015079       0.006628       0.001813       0.016571      -0.004477       0.001569      -0.002016      -0.001084      -0.001939      -0.004196      -0.001640       0.005836              1.635339       1.748631      -0.356001       0.095772       1.716322      -0.168372       1.441063          -0.000006
           66              H       4.785619       5.009122      13.484681       0.166618       0.975068 0.71900462E+01  0.68811727E+02                                 1.643231                            1.578561      -0.924314       2.451807                    0.999081       3.306360       9.175768       0.492440       1.299638      -0.705334      -0.000258      -0.012747      -0.011603       0.017239       0.001327       0.001144       0.006530      -0.006257       0.010426      -0.005151      -0.004107       0.009258              1.666996       1.374196      -0.109581      -0.256248       1.538627       0.291677       2.088164          -0.000002
           67              H       5.337659       6.072974      14.545408       0.166553       0.868492 0.62658653E+01  0.58762833E+02                                 1.600143                            1.533957      -1.055827       2.393609                    0.997487       3.473450       9.992347       0.463775       1.408240      -0.681636       0.010760       0.007820       0.010350       0.016854       0.004037       0.004913       0.001528       0.006421       0.007964      -0.006571      -0.001812       0.008383              1.631444       1.820977       0.460052       0.103134       1.721051       0.075302       1.352305          -0.000003
           68              H       7.060622       2.418069       1.426788       0.153315       1.041939 0.80032956E+01  0.77856687E+02                                 1.662913                            1.625925      -0.649898       2.581490                    0.999951       3.182481       8.605636       0.508295       1.238693      -0.721353       0.018925       0.010756       0.016776       0.027482      -0.000023       0.007623       0.002861       0.000456       0.006469      -0.007671      -0.001233       0.008905              1.663680       1.729374       0.156858       0.260199       1.529626       0.206433       1.732042          -0.000004
           69              H       5.676452       1.635934       1.259932       0.148612       1.140524 0.86576442E+01  0.87993462E+02                                 1.905282                            1.791722      -1.501122       2.177601                    0.991006       3.887759      11.627771       0.433394       1.390505      -0.684076      -0.019569      -0.017141       0.010021       0.027878       0.002723      -0.004882      -0.009019      -0.000109      -0.012137      -0.010996      -0.000350       0.011346              1.970576       2.324475       0.214261      -0.521221       1.692984      -0.135056       1.894268          -0.000006
           70              H       8.018544      10.937531      14.710562       0.170131       1.004113 0.74881621E+01  0.73032277E+02                                 1.726444                            1.650461      -1.191446       2.330394                    0.996892       3.514077      10.130102       0.460363       1.364163      -0.690774       0.001485      -0.016794      -0.001589       0.016935      -0.004860      -0.001981       0.003389      -0.003855      -0.004775      -0.004482      -0.003198       0.007680              1.755990       1.399198       0.010524      -0.003101       2.381456       0.177505       1.487314          -0.000005
           71              H       8.838836      12.204021      15.245182       0.180400       0.829931 0.58814928E+01  0.53338461E+02                                 1.460362                            1.416488      -0.704951       2.571212                    0.999997       3.013811       8.046395       0.527939       1.279291      -0.710681       0.012489       0.004457       0.009003       0.016028       0.000888       0.003181       0.004738       0.006816       0.002294      -0.006869       0.000268       0.006601              1.473891       1.780205       0.237949       0.273990       1.311911       0.091825       1.329556          -0.000003
           72              H       7.827677       0.011120      14.015896       0.170783       0.901702 0.66467213E+01  0.63437378E+02                                 1.652522                            1.589690      -1.267260       2.295647                    0.995297       3.603954      10.554665       0.450111       1.425767      -0.677642      -0.005519       0.008295      -0.013400       0.016698      -0.001105      -0.000048      -0.004806       0.000385       0.018699      -0.005700      -0.002547       0.008247              1.680984       1.339494      -0.038710       0.071677       1.579095      -0.340075       2.124362          -0.000004
           73              C       8.570360       4.254171      12.461242      -0.546368      29.150273 0.46968594E+03  0.11246346E+05                                 7.946470                            6.925706       0.168594       2.016645                    0.997014      32.470536      93.895060       0.667960       0.382959      -1.087823      -0.020691      -0.015768      -0.003942       0.026312       0.034269       0.000423       0.021250       0.025491      -0.063904      -0.041749      -0.007790       0.049539              8.392712       7.788744       1.444165       0.568524       8.787399       0.108732       8.601992           0.000016
           74              C       7.534358       3.187848      12.316690       0.392224      25.952362 0.31536827E+03  0.68997948E+04                                 8.029913                            6.223266       0.016267       2.039217                    0.999046      24.160369      68.854349       0.607908       0.460522      -1.029134       0.013115       0.021256      -0.025537       0.035721       0.014729       0.006497       0.008656      -0.006006      -0.116006      -0.040240       0.004306       0.035934              9.102185       8.113695       4.268946       0.767677       8.912955       0.936015      10.279906           0.000066
           75              C       6.127210       1.816332      11.497564       0.336333      29.772200 0.33584988E+03  0.74550674E+04                                 8.805456                            6.377926      -0.123207       1.985738                    0.999554      24.851041      71.046188       0.607512       0.454198      -1.033991       0.009452       0.007441      -0.044858       0.046443       0.009953       0.025213       0.019137      -0.004362      -0.075999      -0.041359       0.003240       0.038119             10.726050       8.426564       3.870178       3.674722       8.706708       3.191220      15.044878           0.000082
           76              C       5.342012       0.989716      10.518392      -0.363623      36.499668 0.49049149E+03  0.11940564E+05                                 9.626246                            7.326627      -0.343557       1.873585                    0.995523      31.570042      93.785433       0.613063       0.410401      -1.063067       0.003122       0.037690      -0.012754       0.039912       0.022352      -0.011729      -0.001127       0.036409       0.016873      -0.032092       0.001176       0.030917             11.509791       9.046880       1.001141       4.316310      10.791241      -0.360662      14.691253           0.000000
           77              C       4.982162       1.719955       9.257438       0.346121      29.739819 0.33241581E+03  0.73753937E+04                                 8.898645                            6.402699      -0.156557       1.981090                    0.999594      24.749436      71.226654       0.596935       0.462462      -1.027179       0.046349      -0.014837       0.005322       0.048956      -0.004593      -0.005368      -0.011235      -0.060207       0.095648      -0.046893       0.009465       0.037428             10.952452       9.871090      -0.441657       4.605411       7.995205      -4.924488      14.991060           0.000079
           78              C       5.192482       2.861650       7.473783       0.399746      25.299949 0.31310288E+03  0.68381351E+04                                 7.923387                            6.219502       0.079093       2.064112                    0.999023      23.955233      68.217208       0.605341       0.463293      -1.027556       0.035267       0.002237      -0.008106       0.036256       0.000319      -0.025457      -0.010005      -0.050673       0.023395      -0.042487       0.012191       0.030296              8.876409       9.078173       1.290283       0.752514       6.848200      -3.746102      10.702853           0.000072
           79              C       5.785297       3.673439       6.380025      -0.549230      28.421201 0.46171081E+03  0.11015821E+05                                 7.810805                            6.877801       0.170226       2.012730                    0.997651      32.613640      94.354252       0.668188       0.384203      -1.086185      -0.001134      -0.019786       0.027288       0.033725       0.010731      -0.010233      -0.035464       0.006018       0.040841      -0.035701      -0.008028       0.043729              8.125395       7.762780       0.688155       0.345739       7.470751      -0.996770       9.142653           0.000016
           80              C       0.038214       0.644983       5.768447      -0.537511      30.263417 0.46344911E+03  0.11042546E+05                                 8.159349                            6.865049       0.374935       2.078499                    0.998530      32.199797      92.405823       0.674097       0.381344      -1.090693      -0.019159       0.025491       0.037887       0.049520      -0.002960       0.006067       0.001939      -0.005013       0.022802      -0.009961       0.000029       0.009932              8.966046       7.124079      -1.180888      -1.580475       9.757098       2.762990      10.016962           0.000015
           81              C      -0.324426       1.561798       6.878720       0.401109      28.131509 0.31439370E+03  0.68719749E+04                                 8.562278                            6.243089      -0.138074       1.996447                    0.999488      23.918606      68.095017       0.602757       0.464897      -1.026880       0.047344      -0.009177      -0.021055       0.052621      -0.013345       0.010278       0.016590      -0.075678       0.071073      -0.054189       0.012626       0.041563             10.154951       8.890720      -0.889475      -3.063090      10.784876       5.868971      10.789258           0.000088
           82              C      -0.210247       3.082822       8.363056       0.361992      28.327670 0.32792706E+03  0.72596610E+04                                 8.587384                            6.382906      -0.073559       2.007842                    0.999480      24.698860      71.275981       0.593849       0.465898      -1.024073       0.027528       0.002165      -0.008863       0.029001       0.006595       0.021142       0.002248      -0.051396       0.031245      -0.040255       0.015443       0.024811             10.016623      10.593880       2.792800      -0.877831      11.362214       4.293814       8.093776           0.000061
           83              C       0.289647       4.162736       9.276848      -0.370147      34.846570 0.49735584E+03  0.12153230E+05                                 9.333823                            7.405381      -0.366456       1.858464                    0.996460      31.951698      95.185097       0.606210       0.413484      -1.060781       0.014417       0.006382      -0.038256       0.041377      -0.005172      -0.009097       0.018340      -0.005088       0.006212      -0.017220      -0.006660       0.023880             10.590863      10.321974       3.580295      -1.276120      12.821890      -0.012737       8.628725           0.000002
           84              C       1.000132       5.271070       8.571456       0.350604      29.021113 0.33109986E+03  0.73303684E+04                                 8.682634                            6.355898      -0.197147       1.965124                    0.999457      24.703952      70.749317       0.604663       0.457537      -1.031133       0.003555      -0.044397      -0.015291       0.047091       0.022256       0.000872      -0.027991       0.024140       0.055778      -0.044593       0.008398       0.036195             10.306882       9.374673       3.889116      -3.777074      14.316388      -2.401748       7.229586           0.000076
           85              C       2.350476       6.313916       7.307097       0.400439      25.012844 0.31221950E+03  0.68160886E+04                                 7.860435                            6.209629       0.018675       2.043829                    0.999196      24.006477      68.416887       0.605799       0.463130      -1.027336       0.021298      -0.021815      -0.013245       0.033241       0.017978      -0.015652      -0.008839       0.048832       0.035215      -0.036476      -0.000414       0.036891              8.751851       8.799070       1.132451      -4.142423       9.597169      -0.890608       7.859313           0.000066
           86              C       3.460766       6.628994       6.352443      -0.548528      28.778283 0.48359947E+03  0.11644121E+05                                 7.844033                            7.013865       0.218664       2.027822                    0.997901      32.521326      93.771707       0.666845       0.381470      -1.090771      -0.025229      -0.006527       0.029558       0.039405       0.014136      -0.015184      -0.008551       0.002441      -0.009230      -0.016329      -0.009502       0.025831              8.169741       8.144455       0.258392      -1.323285       7.768928      -0.575340       8.595841           0.000014
           87              C       5.003994      10.432171      13.077928      -0.546368      29.150258 0.46968543E+03  0.11246331E+05                                 7.946467                            6.925703       0.168595       2.016645                    0.997014      32.470532      93.895044       0.667960       0.382959      -1.087823       0.020691      -0.015768       0.003943       0.026312      -0.034269       0.000423      -0.021250       0.025490      -0.063904      -0.041749      -0.007790       0.049539              8.392710       7.788741      -1.444169       0.568523       8.787402      -0.108730       8.601986           0.000016
           88              C       6.039995       9.365848      13.222479       0.392224      25.952351 0.31536793E+03  0.68997858E+04                                 8.029910                            6.223263       0.016268       2.039218                    0.999046      24.160366      68.854334       0.607908       0.460522      -1.029134      -0.013115       0.021256       0.025537       0.035721      -0.014729       0.006497      -0.008655      -0.006006      -0.116006      -0.040240       0.004306       0.035934              9.102183       8.113695      -4.268948       0.767675       8.912955      -0.936013      10.279898           0.000065
           89              C       7.447143       7.994332      14.041606       0.336333      29.772201 0.33584982E+03  0.74550655E+04                                 8.805456                            6.377925      -0.123207       1.985737                    0.999554      24.851043      71.046194       0.607512       0.454198      -1.033991      -0.009452       0.007441       0.044858       0.046443      -0.009953       0.025213      -0.019137      -0.004362      -0.076000      -0.041359       0.003240       0.038119             10.726050       8.426567      -3.870181       3.674723       8.706711      -3.191223      15.044872           0.000081
           90              C       8.232341       7.167716      15.020777      -0.363623      36.499673 0.49049139E+03  0.11940561E+05                                 9.626247                            7.326627      -0.343557       1.873585                    0.995523      31.570043      93.785439       0.613063       0.410401      -1.063067      -0.003122       0.037690       0.012754       0.039912      -0.022352      -0.011729       0.001127       0.036409       0.016873      -0.032093       0.001176       0.030917             11.509794       9.046883      -1.001146       4.316312      10.791246       0.360654      14.691251           0.000000
           91              C       8.592191       7.897955      16.281731       0.346121      29.739816 0.33241570E+03  0.73753911E+04                                 8.898646                            6.402698      -0.156558       1.981089                    0.999594      24.749440      71.226677       0.596935       0.462462      -1.027179      -0.046349      -0.014837      -0.005322       0.048956       0.004592      -0.005368       0.011235      -0.060207       0.095648      -0.046893       0.009465       0.037428             10.952453       9.871088       0.441658       4.605411       7.995206       4.924491      14.991064           0.000079
           92              C      10.012302       9.039650       1.039274       0.399746      25.299959 0.31310290E+03  0.68381359E+04                                 7.923389                            6.219503       0.079092       2.064111                    0.999023      23.955239      68.217235       0.605341       0.463293      -1.027556      -0.035267       0.002237       0.008106       0.036256      -0.000319      -0.025457       0.010005      -0.050673       0.023395      -0.042487       0.012190       0.030296              8.876412       9.078167      -1.290284       0.752508       6.848205       3.746109      10.702863           0.000072
           93              C       9.419488       9.851439       2.133031      -0.549230      28.421222 0.46171100E+03  0.11015826E+05                                 7.810808                            6.877802       0.170226       2.012730                    0.997651      32.613645      94.354265       0.668188       0.384203      -1.086185       0.001134      -0.019786      -0.027288       0.033725      -0.010731      -0.010233       0.035464       0.006018       0.040842      -0.035702      -0.008028       0.043730              8.125399       7.762782      -0.688159       0.345737       7.470755       0.996774       9.142659           0.000016
           94              C       4.486571       6.822983       2.744609      -0.537510      30.263452 0.46344959E+03  0.11042560E+05                                 8.159356                            6.865053       0.374933       2.078499                    0.998530      32.199804      92.405857       0.674097       0.381344      -1.090693       0.019159       0.025491      -0.037887       0.049520       0.002960       0.006068      -0.001939      -0.005013       0.022801      -0.009962       0.000029       0.009933              8.966055       7.124088       1.180893      -1.580483       9.757108      -2.762999      10.016970           0.000014
           95              C       4.849211       7.739798       1.634337       0.401109      28.131512 0.31439367E+03  0.68719740E+04                                 8.562278                            6.243089      -0.138075       1.996447                    0.999488      23.918605      68.095014       0.602757       0.464897      -1.026880      -0.047344      -0.009177       0.021056       0.052621       0.013345       0.010278      -0.016590      -0.075678       0.071074      -0.054189       0.012626       0.041563             10.154952       8.890724       0.889478      -3.063093      10.784875      -5.868971      10.789258           0.000088
           96              C       4.735032       9.260822       0.150000       0.361992      28.327680 0.32792728E+03  0.72596668E+04                                 8.587386                            6.382908      -0.073559       2.007842                    0.999480      24.698859      71.275978       0.593849       0.465898      -1.024073      -0.027528       0.002165       0.008863       0.029001      -0.006595       0.021142      -0.002248      -0.051396       0.031245      -0.040255       0.015443       0.024811             10.016626      10.593888      -2.792808      -0.877827      11.362217      -4.293812       8.093773           0.000061
           97              C       2.604706      10.340736      16.262322      -0.370147      34.846587 0.49735590E+03  0.12153232E+05                                 9.333827                            7.405381      -0.366457       1.858463                    0.996460      31.951701      95.185116       0.606209       0.413484      -1.060781      -0.014417       0.006382       0.038256       0.041377       0.005173      -0.009098      -0.018340      -0.005088       0.006212      -0.017220      -0.006660       0.023880             10.590869      10.321984      -3.580304      -1.276119      12.821900       0.012740       8.628721           0.000002
           98              C       1.894221      11.449070      16.967713       0.350604      29.021131 0.33109998E+03  0.73303718E+04                                 8.682638                            6.355900      -0.197148       1.965123                    0.999457      24.703956      70.749336       0.604663       0.457537      -1.031133      -0.003555      -0.044398       0.015291       0.047091      -0.022256       0.000872       0.027991       0.024140       0.055777      -0.044593       0.008398       0.036195             10.306888       9.374674      -3.889122      -3.777074      14.316402       2.401754       7.229588           0.000077
           99              C       2.174309       0.135916       1.205960       0.400439      25.012843 0.31221959E+03  0.68160911E+04                                 7.860435                            6.209631       0.018674       2.043828                    0.999196      24.006480      68.416902       0.605798       0.463130      -1.027336      -0.021298      -0.021815       0.013245       0.033241      -0.017978      -0.015652       0.008839       0.048832       0.035216      -0.036476      -0.000414       0.036891              8.751850       8.799068      -1.132448      -4.142420       9.597174       0.890607       7.859310           0.000067
          100              C       1.064018       0.450994       2.160614      -0.548528      28.778272 0.48359944E+03  0.11644120E+05                                 7.844031                            7.013865       0.218665       2.027822                    0.997901      32.521324      93.771697       0.666845       0.381470      -1.090771       0.025229      -0.006527      -0.029558       0.039405      -0.014136      -0.015184       0.008551       0.002441      -0.009230      -0.016329      -0.009502       0.025831              8.169738       8.144452      -0.258392      -1.323277       7.768928       0.575338       8.595836           0.000014
          101              C       0.479209       8.101829       4.564871      -0.546368      29.150274 0.46968596E+03  0.11246347E+05                                 7.946470                            6.925707       0.168594       2.016645                    0.997014      32.470538      93.895075       0.667960       0.382959      -1.087823       0.020691       0.015768       0.003943       0.026312       0.034269       0.000423       0.021250       0.025490      -0.063904      -0.041749      -0.007789       0.049539              8.392713       7.788745       1.444165       0.568524       8.787399       0.108733       8.601993           0.000016
          102              C       1.515211       9.168152       4.709423       0.392224      25.952356 0.31536818E+03  0.68997925E+04                                 8.029913                            6.223266       0.016266       2.039217                    0.999046      24.160366      68.854343       0.607908       0.460522      -1.029134      -0.013115      -0.021256       0.025537       0.035721       0.014729       0.006497       0.008655      -0.006006      -0.116006      -0.040240       0.004306       0.035934              9.102185       8.113695       4.268946       0.767677       8.912954       0.936015      10.279905           0.000067
          103              C       2.922359      10.539668       5.528549       0.336333      29.772192 0.33584977E+03  0.74550643E+04                                 8.805455                            6.377925      -0.123206       1.985738                    0.999554      24.851036      71.046170       0.607512       0.454198      -1.033991      -0.009452      -0.007441       0.044858       0.046443       0.009953       0.025213       0.019137      -0.004362      -0.076000      -0.041359       0.003240       0.038119             10.726048       8.426563       3.870178       3.674721       8.706707       3.191220      15.044874           0.000079
          104              C       3.707557      11.366284       6.507721      -0.363624      36.499670 0.49049153E+03  0.11940565E+05                                 9.626246                            7.326628      -0.343556       1.873585                    0.995523      31.570043      93.785434       0.613062       0.410401      -1.063067      -0.003122      -0.037690       0.012754       0.039912       0.022352      -0.011729      -0.001127       0.036409       0.016873      -0.032093       0.001176       0.030917             11.509791       9.046880       1.001141       4.316310      10.791242      -0.360662      14.691253           0.000001
          105              C       4.067407      10.636045       7.768675       0.346121      29.739819 0.33241582E+03  0.73753942E+04                                 8.898645                            6.402699      -0.156557       1.981090                    0.999594      24.749437      71.226658       0.596935       0.462462      -1.027179      -0.046349       0.014837      -0.005322       0.048956      -0.004592      -0.005368      -0.011235      -0.060207       0.095648      -0.046893       0.009465       0.037428             10.952451       9.871089      -0.441657       4.605411       7.995205      -4.924488      14.991059           0.000077
          106              C       3.857087       9.494350       9.552330       0.399746      25.299955 0.31310297E+03  0.68381373E+04                                 7.923387                            6.219503       0.079093       2.064112                    0.999023      23.955236      68.217214       0.605341       0.463293      -1.027556      -0.035267      -0.002237       0.008106       0.036256       0.000319      -0.025457      -0.010005      -0.050672       0.023395      -0.042487       0.012190       0.030296              8.876409       9.078174       1.290283       0.752514       6.848201      -3.746102      10.702853           0.000072
          107              C       3.264272       8.682561      10.646088      -0.549230      28.421205 0.46171090E+03  0.11015823E+05                                 7.810805                            6.877801       0.170227       2.012731                    0.997651      32.613643      94.354257       0.668188       0.384203      -1.086185       0.001134       0.019786      -0.027288       0.033725       0.010731      -0.010233      -0.035464       0.006018       0.040840      -0.035701      -0.008028       0.043729              8.125395       7.762779       0.688155       0.345739       7.470752      -0.996770       9.142653           0.000016
          108              C       9.011355      11.711017      11.257666      -0.537510      30.263416 0.46344908E+03  0.11042545E+05                                 8.159349                            6.865049       0.374935       2.078499                    0.998530      32.199798      92.405830       0.674097       0.381344      -1.090693       0.019159      -0.025491      -0.037887       0.049520      -0.002960       0.006068       0.001939      -0.005012       0.022801      -0.009961       0.000029       0.009932              8.966047       7.124079      -1.180889      -1.580476       9.757097       2.762989      10.016963           0.000014
          109              C       9.373995      10.794202      10.147393       0.401109      28.131507 0.31439368E+03  0.68719740E+04                                 8.562277                            6.243089      -0.138074       1.996447                    0.999488      23.918603      68.095003       0.602757       0.464897      -1.026881      -0.047344       0.009177       0.021056       0.052621      -0.013345       0.010278       0.016590      -0.075678       0.071074      -0.054189       0.012626       0.041563             10.154951       8.890719      -0.889476      -3.063091      10.784875       5.868971      10.789258           0.000089
          110              C       9.259816       9.273178       8.663057       0.361992      28.327667 0.32792702E+03  0.72596597E+04                                 8.587384                            6.382906      -0.073559       2.007842                    0.999480      24.698857      71.275971       0.593849       0.465898      -1.024073      -0.027528      -0.002165       0.008863       0.029001       0.006595       0.021142       0.002248      -0.051396       0.031245      -0.040255       0.015443       0.024811             10.016623      10.593879       2.792800      -0.877831      11.362214       4.293815       8.093777           0.000061
          111              C       8.759922       8.193264       7.749265      -0.370147      34.846573 0.49735589E+03  0.12153232E+05                                 9.333824                            7.405381      -0.366457       1.858463                    0.996460      31.951704      95.185124       0.606210       0.413484      -1.060781      -0.014417      -0.006382       0.038256       0.041377      -0.005173      -0.009097       0.018340      -0.005088       0.006212      -0.017220      -0.006660       0.023880             10.590864      10.321975       3.580295      -1.276120      12.821891      -0.012737       8.628726           0.000002
          112              C       8.049437       7.084930       8.454657       0.350604      29.021113 0.33109985E+03  0.73303683E+04                                 8.682634                            6.355898      -0.197147       1.965124                    0.999457      24.703951      70.749314       0.604663       0.457537      -1.031133      -0.003555       0.044398       0.015291       0.047091       0.022256       0.000872      -0.027991       0.024140       0.055777      -0.044593       0.008398       0.036195             10.306883       9.374673       3.889116      -3.777074      14.316388      -2.401749       7.229587           0.000075
          113              C       6.699093       6.042084       9.719016       0.400439      25.012841 0.31221946E+03  0.68160874E+04                                 7.860434                            6.209629       0.018676       2.043829                    0.999196      24.006474      68.416872       0.605799       0.463130      -1.027336      -0.021298       0.021815       0.013245       0.033241       0.017978      -0.015652      -0.008839       0.048832       0.035216      -0.036476      -0.000414       0.036891              8.751849       8.799068       1.132451      -4.142422       9.597168      -0.890608       7.859311           0.000064
          114              C       5.588803       5.727006      10.673670      -0.548528      28.778283 0.48359949E+03  0.11644121E+05                                 7.844032                            7.013865       0.218664       2.027822                    0.997901      32.521324      93.771693       0.666845       0.381470      -1.090772       0.025229       0.006527      -0.029558       0.039405       0.014136      -0.015184      -0.008551       0.002441      -0.009230      -0.016329      -0.009502       0.025831              8.169741       8.144455       0.258392      -1.323285       7.768927      -0.575340       8.595840           0.000015
          115              C       4.045575       1.923829       3.948185      -0.546368      29.150267 0.46968562E+03  0.11246337E+05                                 7.946469                            6.925704       0.168594       2.016645                    0.997014      32.470540      93.895076       0.667960       0.382959      -1.087823      -0.020691       0.015768      -0.003943       0.026312      -0.034269       0.000423      -0.021250       0.025490      -0.063903      -0.041749      -0.007790       0.049538              8.392711       7.788742      -1.444169       0.568523       8.787405      -0.108729       8.601987           0.000016
          116              C       3.009574       2.990152       3.803634       0.392225      25.952348 0.31536787E+03  0.68997843E+04                                 8.029911                            6.223263       0.016267       2.039218                    0.999046      24.160365      68.854338       0.607908       0.460522      -1.029134       0.013115      -0.021256      -0.025537       0.035721      -0.014729       0.006497      -0.008655      -0.006006      -0.116006      -0.040240       0.004306       0.035934              9.102183       8.113695      -4.268948       0.767675       8.912956      -0.936013      10.279897           0.000067
          117              C       1.602426       4.361668       2.984507       0.336333      29.772198 0.33584976E+03  0.74550641E+04                                 8.805456                            6.377925      -0.123207       1.985737                    0.999554      24.851042      71.046195       0.607512       0.454198      -1.033991       0.009452      -0.007441      -0.044858       0.046443      -0.009953       0.025212      -0.019137      -0.004362      -0.075999      -0.041359       0.003240       0.038119             10.726051       8.426568      -3.870182       3.674723       8.706711      -3.191223      15.044872           0.000081
          118              C       0.817228       5.188284       2.005336      -0.363623      36.499671 0.49049137E+03  0.11940560E+05                                 9.626246                            7.326626      -0.343558       1.873585                    0.995523      31.570046      93.785455       0.613063       0.410401      -1.063067       0.003122      -0.037690      -0.012754       0.039912      -0.022352      -0.011729       0.001127       0.036408       0.016873      -0.032092       0.001176       0.030916             11.509793       9.046884      -1.001147       4.316311      10.791245       0.360655      14.691250           0.000000
          119              C       0.457378       4.458045       0.744382       0.346121      29.739812 0.33241565E+03  0.73753898E+04                                 8.898645                            6.402698      -0.156557       1.981090                    0.999594      24.749438      71.226671       0.596935       0.462462      -1.027179       0.046349       0.014837       0.005322       0.048956       0.004592      -0.005368       0.011235      -0.060207       0.095648      -0.046893       0.009466       0.037428             10.952452       9.871086       0.441657       4.605409       7.995206       4.924491      14.991064           0.000080
          120              C      -0.962733       3.316350      15.986839       0.399745      25.299956 0.31310285E+03  0.68381342E+04                                 7.923388                            6.219502       0.079093       2.064112                    0.999023      23.955235      68.217215       0.605341       0.463293      -1.027556       0.035267      -0.002237      -0.008106       0.036256      -0.000319      -0.025457       0.010005      -0.050673       0.023395      -0.042487       0.012191       0.030296              8.876411       9.078165      -1.290284       0.752507       6.848205       3.746109      10.702862           0.000070
          121              C      -0.369919       2.504561      14.893082      -0.549230      28.421228 0.46171110E+03  0.11015830E+05                                 7.810810                            6.877803       0.170224       2.012730                    0.997651      32.613652      94.354299       0.668188       0.384203      -1.086185      -0.001134       0.019786       0.027288       0.033725      -0.010731      -0.010233       0.035464       0.006018       0.040840      -0.035701      -0.008028       0.043729              8.125401       7.762784      -0.688159       0.345738       7.470756       0.996775       9.142662           0.000016
          122              C       4.562998       5.533017      14.281504      -0.537510      30.263436 0.46344929E+03  0.11042551E+05                                 8.159353                            6.865050       0.374934       2.078499                    0.998530      32.199791      92.405806       0.674097       0.381344      -1.090693      -0.019159      -0.025490       0.037887       0.049520       0.002960       0.006068      -0.001939      -0.005013       0.022802      -0.009962       0.000029       0.009933              8.966052       7.124086       1.180892      -1.580482       9.757103      -2.762997      10.016966           0.000014
          123              C       4.200358       4.616202      15.391776       0.401108      28.131509 0.31439366E+03  0.68719735E+04                                 8.562278                            6.243089      -0.138074       1.996447                    0.999488      23.918603      68.095007       0.602756       0.464897      -1.026880       0.047344       0.009177      -0.021056       0.052621       0.013345       0.010278      -0.016590      -0.075678       0.071074      -0.054189       0.012626       0.041563             10.154952       8.890724       0.889478      -3.063093      10.784874      -5.868970      10.789257           0.000089
          124              C       4.314537       3.095178      16.876113       0.361992      28.327681 0.32792730E+03  0.72596674E+04                                 8.587386                            6.382909      -0.073559       2.007842                    0.999480      24.698859      71.275977       0.593849       0.465898      -1.024073       0.027528      -0.002165      -0.008863       0.029001      -0.006595       0.021142      -0.002248      -0.051396       0.031245      -0.040255       0.015443       0.024811             10.016626      10.593888      -2.792807      -0.877827      11.362216      -4.293812       8.093773           0.000061
          125              C       6.444863       2.015264       0.763791      -0.370147      34.846593 0.49735603E+03  0.12153236E+05                                 9.333827                            7.405382      -0.366457       1.858464                    0.996460      31.951702      95.185115       0.606209       0.413484      -1.060781       0.014417      -0.006382      -0.038256       0.041377       0.005173      -0.009097      -0.018340      -0.005088       0.006212      -0.017220      -0.006660       0.023880             10.590869      10.321985      -3.580305      -1.276119      12.821901       0.012740       8.628721           0.000003
          126              C       7.155348       0.906930       0.058400       0.350604      29.021125 0.33109992E+03  0.73303699E+04                                 8.682636                            6.355899      -0.197147       1.965124                    0.999457      24.703952      70.749316       0.604663       0.457537      -1.031133       0.003555       0.044398      -0.015291       0.047091      -0.022256       0.000872       0.027991       0.024140       0.055777      -0.044593       0.008398       0.036195             10.306886       9.374672      -3.889121      -3.777073      14.316398       2.401753       7.229587           0.000076
          127              C       6.875260      12.220084      15.820153       0.400439      25.012839 0.31221952E+03  0.68160892E+04                                 7.860434                            6.209630       0.018674       2.043828                    0.999196      24.006476      68.416887       0.605799       0.463130      -1.027336       0.021298       0.021815      -0.013245       0.033241      -0.017978      -0.015652       0.008839       0.048832       0.035216      -0.036476      -0.000414       0.036891              8.751850       8.799067      -1.132447      -4.142420       9.597172       0.890606       7.859310           0.000065
          128              C       7.985551      11.905006      14.865499      -0.548528      28.778280 0.48359962E+03  0.11644126E+05                                 7.844033                            7.013867       0.218662       2.027821                    0.997901      32.521333      93.771744       0.666845       0.381470      -1.090771      -0.025229       0.006527       0.029558       0.039405      -0.014136      -0.015183       0.008551       0.002441      -0.009230      -0.016329      -0.009502       0.025831              8.169741       8.144454      -0.258392      -1.323277       7.768930       0.575337       8.595839           0.000014
          129              N       0.535382       2.486027       7.413340      -0.430973      40.160846 0.58139880E+03  0.14426056E+05                                 9.634869                            7.677591       0.218943       2.083200                    0.996501      29.654318      82.382283       0.649270       0.380196      -1.109281      -0.049743      -0.007223       0.010862       0.051425       0.020307      -0.008725       0.039111      -0.052008       0.033760      -0.048528      -0.007723       0.056251             10.894540      13.324020       2.226343      -2.622996      10.610703       3.143818       8.748896          -0.000044
          130              N       9.171141       1.576626       7.447733      -0.318983      34.327654 0.52457973E+03  0.12641650E+05                                 8.564866                            7.218209       0.672646       2.188781                    0.999659      29.547485      79.978862       0.682394       0.372459      -1.118895       0.158460       0.171728       0.119728       0.262554      -0.136887      -0.068230       0.050334      -0.164334       0.317264      -0.216469       0.031280       0.185190              9.352056      11.240187      -0.302371      -3.046826       8.529841       2.830092       8.286139          -0.000077
          131              N       9.252812       2.573755       8.412773      -0.261013      39.515061 0.52202178E+03  0.12628801E+05                                 9.638241                            7.316557       0.242292       2.093302                    0.998646      28.439353      78.422437       0.658380       0.384553      -1.104353       0.026839      -0.083024      -0.112296       0.142210       0.004651       0.023764       0.035198      -0.032582      -0.069299      -0.049609      -0.000594       0.050203             11.441467      16.276550       0.069876      -4.484004       9.152602       2.862157       8.895247          -0.000027
          132              N       1.993986       5.065219       7.650514      -0.445293      39.628169 0.59616217E+03  0.14882224E+05                                 9.527004                            7.767665       0.195073       2.068020                    0.997295      29.992384      83.515922       0.646480       0.379531      -1.110003      -0.038018       0.039613       0.012815       0.056380       0.039317      -0.031343      -0.013765       0.004845       0.016228      -0.045518      -0.011761       0.057279             10.578247       9.022199       0.686367      -3.286150      14.732945       0.381530       7.979595          -0.000043
          133              N       0.751379       6.545715       8.782410      -0.299857      34.189997 0.52656076E+03  0.12717687E+05                                 8.593560                            7.289823       0.544254       2.157909                    0.999778      29.308039      79.753246       0.670085       0.378457      -1.113004       0.157667      -0.024594      -0.180233       0.240723       0.106095       0.045070      -0.122038      -0.049095      -0.135939      -0.184985       0.024238       0.160747              9.331482       8.535750       0.870587      -2.438955      12.978051      -0.360586       6.480645          -0.000059
          134              N       1.635556       7.219487       7.947279      -0.288241      37.367012 0.55182251E+03  0.13518120E+05                                 9.204924                            7.503732       0.185667       2.071302                    0.998117      28.773877      79.493598       0.653435       0.382637      -1.107222      -0.075131      -0.100515       0.067264       0.142381       0.013064      -0.045826      -0.014418       0.049632       0.000146      -0.036590      -0.027425       0.064015             10.286281       8.234527       0.129010      -2.508905      15.326809       0.158846       7.297507          -0.000039
          135              N       3.915619       2.487881       7.569299      -0.293622      38.819135 0.55716773E+03  0.13668733E+05                                 9.452815                            7.501485       0.216711       2.074066                    0.998741      28.964346      79.824141       0.659210       0.378739      -1.111137       0.028055      -0.060780       0.135636       0.151256      -0.002341      -0.036962      -0.049789      -0.013997      -0.017602      -0.064110       0.003023       0.061086             11.087546      14.862190      -0.934442       4.477649       7.767320      -2.982861      10.633128          -0.000041
          136              N       3.772816       1.746768       8.737120      -0.303468      34.660042 0.52939693E+03  0.12803008E+05                                 8.691689                            7.297054       0.647105       2.185433                    0.999805      29.500534      80.322421       0.671476       0.377177      -1.113978       0.169735       0.114270      -0.154682       0.256504      -0.097798       0.091977      -0.038390      -0.195939       0.318789      -0.208183       0.032958       0.175225              9.734888      11.509401      -0.130234       3.854574       7.507841      -2.509889      10.187422          -0.000062
          137              N       5.903899       2.388415       8.509651      -0.429612      39.457557 0.57926598E+03  0.14386282E+05                                 9.594790                            7.701631       0.116367       2.048032                    0.996561      29.827214      83.398359       0.642269       0.383989      -1.104505      -0.050698      -0.018787      -0.004694       0.054270       0.026363       0.006752      -0.035798      -0.035181       0.103845      -0.055625      -0.002346       0.057971             10.993916      13.325877       1.839293       3.445576       7.896626      -2.629415      11.759246          -0.000045
          138              N       7.143161       2.664571      11.148869      -0.452225      41.417052 0.61683227E+03  0.15543230E+05                                 9.846508                            7.917107       0.104767       2.032766                    0.996877      30.423068      85.350398       0.637874       0.381063      -1.107941      -0.029497      -0.015163       0.045165       0.056034       0.043803       0.027536       0.017867      -0.009733      -0.008162      -0.045078      -0.016209       0.061287             11.246627       8.335163       3.180820       0.288494       9.109818       0.296118      16.294900          -0.000043
          139              N       5.911368       1.779264      12.792400      -0.304904      33.821165 0.51664153E+03  0.12407430E+05                                 8.504484                            7.178807       0.701603       2.205075                    0.999693      29.306550      79.282704       0.681816       0.374065      -1.117291       0.185220       0.159905      -0.052684       0.250303      -0.022655       0.135754       0.117101      -0.059793       0.062967      -0.191714       0.016400       0.175314              9.418685       6.484405       2.003095       0.740795       7.562776       0.809936      14.208875          -0.000065
          140              N       6.832313       2.683723      13.324296      -0.284690      39.097319 0.55828489E+03  0.13711917E+05                                 9.523732                            7.545007       0.196849       2.073177                    0.997910      28.866270      79.768979       0.652183       0.382380      -1.107762      -0.085174      -0.079238      -0.089990       0.147076       0.052834      -0.001808       0.003938      -0.004276      -0.065809      -0.042694      -0.021182       0.063875             11.084959       7.278814       2.255318      -0.281094       7.875131       0.287288      18.100932          -0.000038
          141              N       3.989402       8.664027       1.099717      -0.430972      40.160870 0.58139958E+03  0.14426080E+05                                 9.634874                            7.677596       0.218943       2.083200                    0.996501      29.654318      82.382285       0.649270       0.380196      -1.109281       0.049743      -0.007223      -0.010862       0.051424      -0.020307      -0.008725      -0.039112      -0.052008       0.033760      -0.048528      -0.007723       0.056251             10.894543      13.324030      -2.226348      -2.622995      10.610705      -3.143815       8.748896          -0.000043
          142              N       6.033644       7.754626       1.065324      -0.318984      34.327664 0.52457968E+03  0.12641648E+05                                 8.564868                            7.218209       0.672646       2.188781                    0.999659      29.547483      79.978855       0.682394       0.372459      -1.118895      -0.158460       0.171728      -0.119728       0.262554       0.136887      -0.068230      -0.050334      -0.164334       0.317265      -0.216469       0.031280       0.185190              9.352059      11.240190       0.302375      -3.046828       8.529844      -2.830096       8.286144          -0.000076
          143              N       5.951973       8.751755       0.100284      -0.261014      39.515079 0.52202191E+03  0.12628805E+05                                 9.638244                            7.316558       0.242292       2.093302                    0.998646      28.439359      78.422456       0.658380       0.384553      -1.104353      -0.026839      -0.083024       0.112296       0.142210      -0.004651       0.023764      -0.035198      -0.032582      -0.069299      -0.049609      -0.000594       0.050203             11.441470      16.276552      -0.069875      -4.484003       9.152608      -2.862162       8.895251          -0.000028
          144              N       2.530798      11.243219       0.862543      -0.445293      39.628176 0.59616242E+03  0.14882232E+05                                 9.527005                            7.767666       0.195072       2.068020                    0.997295      29.992388      83.515937       0.646480       0.379531      -1.110003       0.038018       0.039613      -0.012815       0.056380      -0.039317      -0.031343       0.013765       0.004845       0.016228      -0.045518      -0.011761       0.057279             10.578248       9.022195      -0.686362      -3.286147      14.732953      -0.381532       7.979595          -0.000043
          145              N       2.142974       0.367715      16.756760      -0.299857      34.189999 0.52656062E+03  0.12717684E+05                                 8.593560                            7.289821       0.544253       2.157909                    0.999778      29.308044      79.753264       0.670085       0.378457      -1.113004      -0.157667      -0.024594       0.180233       0.240723      -0.106095       0.045071       0.122038      -0.049095      -0.135940      -0.184985       0.024238       0.160747              9.331483       8.535746      -0.870589      -2.438955      12.978056       0.360590       6.480645          -0.000060
          146              N       2.889229       1.041487       0.565778      -0.288241      37.367017 0.55182244E+03  0.13518119E+05                                 9.204926                            7.503732       0.185667       2.071301                    0.998117      28.773882      79.493622       0.653435       0.382637      -1.107222       0.075131      -0.100515      -0.067264       0.142381      -0.013064      -0.045826       0.014418       0.049632       0.000145      -0.036590      -0.027425       0.064015             10.286283       8.234526      -0.129009      -2.508905      15.326817      -0.158842       7.297508          -0.000039
          147              N       0.609165       8.665881       0.943757      -0.293622      38.819142 0.55716790E+03  0.13668738E+05                                 9.452816                            7.501486       0.216710       2.074066                    0.998741      28.964351      79.824162       0.659210       0.378739      -1.111137      -0.028055      -0.060780      -0.135636       0.151256       0.002341      -0.036962       0.049789      -0.013998      -0.017602      -0.064110       0.003023       0.061086             11.087547      14.862190       0.934442       4.477646       7.767322       2.982863      10.633129          -0.000041
          148              N      -0.878463       7.924768      16.802049      -0.303469      34.660061 0.52939724E+03  0.12803018E+05                                 8.691693                            7.297057       0.647104       2.185432                    0.999805      29.500541      80.322452       0.671476       0.377177      -1.113978      -0.169735       0.114270       0.154682       0.256504       0.097798       0.091978       0.038390      -0.195939       0.318788      -0.208183       0.032958       0.175225              9.734893      11.509407       0.130234       3.854576       7.507844       2.509890      10.187428          -0.000062
          149              N       9.300886       8.566415       0.003405      -0.429612      39.457566 0.57926605E+03  0.14386284E+05                                 9.594792                            7.701632       0.116366       2.048031                    0.996561      29.827219      83.398383       0.642269       0.383989      -1.104505       0.050698      -0.018787       0.004694       0.054270      -0.026363       0.006752       0.035798      -0.035181       0.103845      -0.055625      -0.002346       0.057971             10.993919      13.325872      -1.839292       3.445574       7.896629       2.629422      11.759257          -0.000045
          150              N       6.431192       8.842571      14.390300      -0.452224      41.417051 0.61683207E+03  0.15543223E+05                                 9.846508                            7.917105       0.104767       2.032766                    0.996877      30.423065      85.350385       0.637874       0.381063      -1.107941       0.029496      -0.015163      -0.045165       0.056034      -0.043803       0.027536      -0.017867      -0.009733      -0.008162      -0.045078      -0.016209       0.061287             11.246627       8.335165      -3.180823       0.288496       9.109820      -0.296123      16.294895          -0.000042
          151              N       7.662986       7.957264      12.746770      -0.304904      33.821167 0.51664174E+03  0.12407436E+05                                 8.504484                            7.178809       0.701604       2.205075                    0.999693      29.306547      79.282693       0.681816       0.374065      -1.117291      -0.185220       0.159905       0.052684       0.250303       0.022655       0.135754      -0.117101      -0.059793       0.062967      -0.191714       0.016400       0.175314              9.418685       6.484408      -2.003096       0.740793       7.562776      -0.809936      14.208873          -0.000063
          152              N       6.742040       8.861723      12.214874      -0.284690      39.097314 0.55828469E+03  0.13711911E+05                                 9.523731                            7.545005       0.196850       2.073178                    0.997910      28.866266      79.768961       0.652183       0.382380      -1.107762       0.085174      -0.079238       0.089990       0.147076      -0.052834      -0.001808      -0.003938      -0.004276      -0.065809      -0.042693      -0.021182       0.063875             11.084958       7.278816      -2.255320      -0.281098       7.875130      -0.287284      18.100926          -0.000038
          153              N       8.514187       9.869973       9.612773      -0.430972      40.160812 0.58139824E+03  0.14426038E+05                                 9.634863                            7.677586       0.218944       2.083201                    0.996501      29.654302      82.382220       0.649271       0.380196      -1.109281       0.049743       0.007223      -0.010862       0.051425       0.020307      -0.008725       0.039111      -0.052008       0.033760      -0.048528      -0.007723       0.056251             10.894532      13.324008       2.226340      -2.622993      10.610697       3.143817       8.748891          -0.000043
          154              N      -0.121572      10.779374       9.578380      -0.318984      34.327638 0.52457942E+03  0.12641640E+05                                 8.564862                            7.218206       0.672647       2.188782                    0.999659      29.547480      79.978833       0.682394       0.372459      -1.118895      -0.158460      -0.171728      -0.119728       0.262554      -0.136887      -0.068230       0.050334      -0.164334       0.317265      -0.216469       0.031279       0.185190              9.352052      11.240182      -0.302372      -3.046824       8.529838       2.830091       8.286136          -0.000077
          155              N      -0.203243       9.782245       8.613340      -0.261013      39.515061 0.52202180E+03  0.12628801E+05                                 9.638241                            7.316557       0.242292       2.093302                    0.998646      28.439353      78.422434       0.658380       0.384553      -1.104353      -0.026839       0.083024       0.112296       0.142210       0.004651       0.023764       0.035198      -0.032582      -0.069299      -0.049609      -0.000594       0.050203             11.441466      16.276548       0.069876      -4.484003       9.152602       2.862158       8.895247          -0.000027
          156              N       7.055583       7.290781       9.375599      -0.445293      39.628129 0.59616145E+03  0.14882201E+05                                 9.526998                            7.767660       0.195073       2.068020                    0.997295      29.992364      83.515845       0.646480       0.379531      -1.110003       0.038018      -0.039613      -0.012815       0.056380       0.039317      -0.031343      -0.013765       0.004845       0.016228      -0.045518      -0.011761       0.057279             10.578239       9.022193       0.686366      -3.286147      14.732933       0.381529       7.979590          -0.000042
          157              N       8.298190       5.810285       8.243703      -0.299857      34.190003 0.52656089E+03  0.12717691E+05                                 8.593562                            7.289824       0.544253       2.157909                    0.999778      29.308042      79.753259       0.670085       0.378457      -1.113004      -0.157667       0.024594       0.180233       0.240723       0.106095       0.045071      -0.122038      -0.049095      -0.135939      -0.184985       0.024238       0.160747              9.331484       8.535752       0.870588      -2.438956      12.978053      -0.360587       6.480646          -0.000059
          158              N       7.414013       5.136513       9.078834      -0.288241      37.367021 0.55182268E+03  0.13518126E+05                                 9.204926                            7.503734       0.185666       2.071301                    0.998117      28.773882      79.493619       0.653435       0.382637      -1.107222       0.075131       0.100515      -0.067264       0.142381       0.013064      -0.045826      -0.014418       0.049632       0.000146      -0.036590      -0.027425       0.064014             10.286283       8.234528       0.129011      -2.508905      15.326812       0.158845       7.297508          -0.000037
          159              N       5.133950       9.868119       9.456814      -0.293621      38.819103 0.55716722E+03  0.13668717E+05                                 9.452809                            7.501481       0.216711       2.074067                    0.998741      28.964331      79.824081       0.659211       0.378739      -1.111137      -0.028055       0.060780      -0.135636       0.151256      -0.002341      -0.036962      -0.049789      -0.013997      -0.017602      -0.064110       0.003023       0.061086             11.087538      14.862178      -0.934440       4.477644       7.767315      -2.982859      10.633120          -0.000041
          160              N       5.276753      10.609232       8.288993      -0.303468      34.660042 0.52939695E+03  0.12803008E+05                                 8.691689                            7.297055       0.647105       2.185433                    0.999805      29.500533      80.322419       0.671476       0.377177      -1.113978      -0.169735      -0.114270       0.154682       0.256504      -0.097798       0.091978      -0.038390      -0.195939       0.318789      -0.208183       0.032958       0.175225              9.734888      11.509402      -0.130234       3.854574       7.507841      -2.509888      10.187422          -0.000060
          161              N       3.145670       9.967585       8.516462      -0.429612      39.457564 0.57926611E+03  0.14386286E+05                                 9.594792                            7.701632       0.116365       2.048031                    0.996561      29.827218      83.398376       0.642269       0.383989      -1.104505       0.050698       0.018787       0.004694       0.054270       0.026363       0.006752      -0.035798      -0.035181       0.103845      -0.055625      -0.002346       0.057971             10.993918      13.325879       1.839294       3.445576       7.896627      -2.629415      11.759248          -0.000044
          162              N       1.906408       9.691429       5.877244      -0.452224      41.417043 0.61683211E+03  0.15543224E+05                                 9.846506                            7.917105       0.104767       2.032766                    0.996877      30.423063      85.350376       0.637874       0.381063      -1.107941       0.029496       0.015163      -0.045165       0.056034       0.043803       0.027536       0.017867      -0.009733      -0.008162      -0.045078      -0.016209       0.061287             11.246624       8.335161       3.180820       0.288494       9.109816       0.296118      16.294896          -0.000042
          163              N       3.138201      10.576736       4.233713      -0.304904      33.821165 0.51664154E+03  0.12407430E+05                                 8.504484                            7.178808       0.701603       2.205075                    0.999693      29.306550      79.282706       0.681816       0.374065      -1.117291      -0.185220      -0.159905       0.052684       0.250303      -0.022655       0.135754       0.117101      -0.059792       0.062966      -0.191714       0.016400       0.175314              9.418685       6.484405       2.003095       0.740796       7.562776       0.809936      14.208874          -0.000062
          164              N       2.217256       9.672277       3.701817      -0.284691      39.097347 0.55828537E+03  0.13711932E+05                                 9.523736                            7.545009       0.196850       2.073178                    0.997910      28.866284      79.769025       0.652182       0.382379      -1.107762       0.085174       0.079238       0.089990       0.147076       0.052834      -0.001808       0.003938      -0.004277      -0.065809      -0.042693      -0.021182       0.063875             11.084964       7.278817       2.255319      -0.281094       7.875134       0.287288      18.100940          -0.000039
          165              N       5.060167       3.691973      15.926396      -0.430972      40.160841 0.58139911E+03  0.14426065E+05                                 9.634869                            7.677593       0.218943       2.083200                    0.996501      29.654305      82.382235       0.649270       0.380196      -1.109281      -0.049743       0.007223       0.010862       0.051424      -0.020307      -0.008725      -0.039111      -0.052008       0.033760      -0.048528      -0.007722       0.056251             10.894537      13.324021      -2.226346      -2.622993      10.610699      -3.143813       8.748891          -0.000044
          166              N       3.015925       4.601374      15.960789      -0.318984      34.327657 0.52457958E+03  0.12641645E+05                                 8.564866                            7.218208       0.672646       2.188782                    0.999659      29.547481      79.978845       0.682394       0.372459      -1.118895       0.158460      -0.171728       0.119728       0.262554       0.136887      -0.068230      -0.050334      -0.164334       0.317264      -0.216469       0.031280       0.185190              9.352058      11.240188       0.302375      -3.046828       8.529842      -2.830095       8.286143          -0.000078
          167              N       3.097596       3.604245      16.925829      -0.261013      39.515071 0.52202181E+03  0.12628802E+05                                 9.638242                            7.316557       0.242292       2.093302                    0.998646      28.439356      78.422443       0.658380       0.384553      -1.104353       0.026839       0.083024      -0.112296       0.142210      -0.004651       0.023764      -0.035198      -0.032582      -0.069300      -0.049609      -0.000594       0.050203             11.441468      16.276548      -0.069875      -4.484002       9.152606      -2.862161       8.895249          -0.000027
          168              N       6.518771       1.112781      16.163570      -0.445293      39.628146 0.59616189E+03  0.14882215E+05                                 9.527001                            7.767663       0.195072       2.068020                    0.997295      29.992373      83.515882       0.646480       0.379531      -1.110003      -0.038018      -0.039613       0.012815       0.056380      -0.039317      -0.031343       0.013765       0.004845       0.016228      -0.045518      -0.011761       0.057279             10.578242       9.022191      -0.686362      -3.286146      14.732943      -0.381531       7.979592          -0.000042
          169              N       6.906595      11.988285       0.269353      -0.299857      34.189992 0.52656051E+03  0.12717680E+05                                 8.593559                            7.289821       0.544253       2.157909                    0.999778      29.308040      79.753250       0.670085       0.378457      -1.113004       0.157667       0.024594      -0.180233       0.240723      -0.106095       0.045070       0.122038      -0.049095      -0.135939      -0.184985       0.024238       0.160747              9.331482       8.535746      -0.870589      -2.438954      12.978054       0.360590       6.480645          -0.000058
          170              N       6.160340      11.314513      16.460335      -0.288241      37.367007 0.55182228E+03  0.13518114E+05                                 9.204924                            7.503731       0.185667       2.071302                    0.998117      28.773877      79.493601       0.653435       0.382637      -1.107222      -0.075131       0.100515       0.067264       0.142381      -0.013064      -0.045826       0.014418       0.049632       0.000146      -0.036590      -0.027425       0.064014             10.286281       8.234525      -0.129008      -2.508905      15.326811      -0.158843       7.297506          -0.000038
          171              N       8.440404       3.690119      16.082356      -0.293621      38.819095 0.55716713E+03  0.13668714E+05                                 9.452808                            7.501480       0.216711       2.074067                    0.998741      28.964329      79.824077       0.659211       0.378739      -1.111137       0.028055       0.060780       0.135636       0.151256       0.002341      -0.036962       0.049789      -0.013997      -0.017602      -0.064110       0.003023       0.061086             11.087536      14.862174       0.934439       4.477639       7.767315       2.982861      10.633119          -0.000040
          172              N       9.928032       4.431232       0.224064      -0.303469      34.660067 0.52939735E+03  0.12803021E+05                                 8.691694                            7.297058       0.647104       2.185432                    0.999805      29.500542      80.322457       0.671476       0.377177      -1.113978       0.169735      -0.114270      -0.154682       0.256504       0.097798       0.091978       0.038390      -0.195939       0.318789      -0.208183       0.032958       0.175225              9.734894      11.509408       0.130234       3.854577       7.507845       2.509891      10.187430          -0.000063
          173              N       1.379114       3.789585      -0.003405      -0.429612      39.457563 0.57926602E+03  0.14386283E+05                                 9.594792                            7.701631       0.116366       2.048031                    0.996561      29.827218      83.398376       0.642269       0.383989      -1.104505      -0.050698       0.018787      -0.004694       0.054270      -0.026363       0.006752       0.035798      -0.035181       0.103845      -0.055625      -0.002346       0.057971             10.993918      13.325868      -1.839292       3.445572       7.896629       2.629422      11.759257          -0.000045
          174              N       2.618377       3.513429       2.635813      -0.452225      41.417061 0.61683222E+03  0.15543228E+05                                 9.846510                            7.917106       0.104766       2.032766                    0.996877      30.423069      85.350403       0.637874       0.381063      -1.107941      -0.029496       0.015163       0.045165       0.056034      -0.043803       0.027536      -0.017867      -0.009733      -0.008162      -0.045078      -0.016209       0.061287             11.246630       8.335167      -3.180824       0.288496       9.109822      -0.296122      16.294900          -0.000043
          175              N       1.386583       4.398736       4.279343      -0.304904      33.821186 0.51664209E+03  0.12407447E+05                                 8.504489                            7.178813       0.701602       2.205075                    0.999693      29.306554      79.282729       0.681815       0.374065      -1.117291       0.185220      -0.159905      -0.052684       0.250303       0.022655       0.135754      -0.117101      -0.059793       0.062966      -0.191714       0.016400       0.175314              9.418690       6.484411      -2.003097       0.740793       7.562780      -0.809937      14.208881          -0.000063
          176              N       2.307529       3.494277       4.811239      -0.284691      39.097350 0.55828527E+03  0.13711929E+05                                 9.523737                            7.545009       0.196851       2.073178                    0.997910      28.866284      79.769025       0.652182       0.382379      -1.107762      -0.085174       0.079238      -0.089990       0.147076      -0.052834      -0.001808      -0.003938      -0.004276      -0.065809      -0.042693      -0.021182       0.063875             11.084965       7.278820      -2.255321      -0.281098       7.875135      -0.287285      18.100939          -0.000040

******************************************************
Auxiliary information for the entire system
The total spin magnetic moment of the unit cell is   -0.000000
The total net atomic charge of the unit cell is   0.000001
Accuracy of reproducing the electrostatic potential in the unit cell:
  The inner radius (bohr) =    5.0000
  The outer radius (bohr) =   12.0000
  Valid grid points have density less than (e/(bohr^3)) =    0.0001
  The number of valid grid points were=        15896
  The rms potential error without charges in kcal/mol is=      5.64220
  The rms potential error with partial charges in kcal/mol is=      1.57434
  The RRMSE value at monopole order=      0.27903
  The rms potential error with partial charges and cloud penetration in kcal/mol is=      1.57649
  The RRMSE value at monopole order with cloud penetration is=      0.27941
  The rms potential error with partial charges and atomic dipoles in kcal/mol is=      0.80877
  The RRMSE value at dipole order=      0.14334
  The rms potential error with partial charges, atomic dipoles and cloud penetration in kcal/mol is=      0.82239
  The RRMSE value at dipole order with cloud penetration=      0.14576

******************************************************
The electron densities and ab initio electrostatic potential were computed in VASP using the PBE functional and
projector augmented wave method. See the main text of the journal article for a description of computational details.
The atomic charges, dipoles, and quadrupoles were computed with the DDEC6 method as described in
(a) T. A. Manz and N. Gabaldon Limas, RSC Adv. 6 (2016) 47771-47801 DOI: 10.1039/c6ra04656h
(b) N. Gabaldon Limas and T. A. Manz, RSC Adv. 8 (2018) 2678-2707 DOI: 10.1039/c7ra11829e.
For each atom in the material, the electron cloud parameters were fit to the spherically averaged atom-in-material
electron density using radial positions for which this density was between 10^-4 and 10^-2 electrons per cubic bohr.
The polarizabilities, dispersion coefficients, and quantum Drude oscillator (QDO) parameters were fit using the MCLF method.
The magnetic structure of the system was optimized in VASP from the default ferromagnetic initial guess using spin polarization.
The atomic spin moments (ASMs) were computed on this optimized magnetic structure using the DDEC6 partition as inputs
to the method of T. A. Manz and D. S. Sholl, J. Chem. Theory Comput. 7 (2011) 4146-4164 DOI: 10.1021/ct200539n.
The RMSE and RRMSE were computed using a uniform grid with Ewald summation.
