# Supplementary material for: A collection of forcefield precursors for metal–organic frameworks
Source: RSC Adv. 2019 Nov 13;9(63):36492–507. doi: 10.1039/c9ra07327b (PMC9075174; doi:10.1039/c9ra07327b)
Supplement: RA-009-C9RA07327B-s5231 [file RA-009-C9RA07327B-s5231.xyz]

  176
jmolscript: load "" {1 1 1} spacegroup "x,y,z" unitcell [{     10.665000     0.000000     0.000000 }, {      0.000000    12.419500     0.000000 }, {     -1.607210     0.000000    17.066087 }]
Zn     2.281345     3.288559     6.806126     0.666619
Zn     7.590053     3.186595     9.279514     0.669953
Zn     2.247550     9.498309     1.726917     0.666619
Zn     5.996632     9.396345    16.319616     0.669953
Zn     6.776445     9.130941    10.259961     0.666619
Zn     1.467737     9.232905     7.786573     0.669953
Zn     6.810240     2.921191    15.339170     0.666619
Zn     3.061158     3.023155     0.746471     0.669953
H      8.692350     4.493375    13.415651     0.177993
H      9.416529     3.949401    12.135694     0.181680
H      8.308335     5.051011    12.000872     0.184534
H      4.527295     0.726541    10.973494     0.166644
H      5.858629     0.235970    10.313036     0.153115
H      5.130222     3.928288     5.771751     0.169517
H      6.180335     4.504553     6.783770     0.181132
H      6.501330     3.198021     5.979957     0.190110
H      9.957480     0.094388     5.621569     0.185366
H      0.262299     1.168675     5.017430     0.172257
H      0.796051     0.132889     6.065287     0.173194
H     -0.423197     4.562924     9.782281     0.151498
H      0.935566     3.799125     9.929049     0.156822
H      3.485923     7.614395     6.188163     0.174701
H      4.309402     6.389833     6.718918     0.183548
H      3.316429     6.207266     5.519173     0.175810
H      4.894335    10.703125    12.183480     0.177993
H      4.170156    10.159151    13.463436     0.181680
H      5.278350    11.260761    13.598258     0.184534
H      9.059390     6.936291    14.625637     0.166644
H      7.728056     6.445720    15.286094     0.153115
H     10.063673    10.138038     2.761293     0.169517
H      9.013560    10.714303     1.749274     0.181132
H      8.692565     9.407771     2.553087     0.190110
H      5.236415     6.304138     2.911474     0.185366
H      4.266596     7.378425     3.515614     0.172258
H      3.732844     6.342639     2.467756     0.173195
H      3.344882    10.772674    15.816849     0.151498
H      1.986119    10.008875    15.670081     0.156822
H      1.042972     1.404645     2.344880     0.174701
H      0.219493     0.180083     1.814125     0.183547
H      1.212466    -0.002484     3.013871     0.175810
H      0.365440     7.926125     3.650436     0.177993
H     -0.358739     8.470099     4.930393     0.181680
H      0.749455     7.368489     5.065215     0.184534
H      4.530495    11.692959     6.092593     0.166644
H      3.199161    12.183529     6.753051     0.153115
H      3.927568     8.491212    11.294336     0.169517
H      2.877455     7.914947    10.282317     0.181132
H      2.556460     9.221479    11.086130     0.190109
H     -0.899690    12.325112    11.444518     0.185366
H      8.795491    11.250825    12.048657     0.172258
H      8.261739    12.286611    11.000800     0.173194
H      9.480987     7.856576     7.283806     0.151498
H      8.122224     8.620375     7.137038     0.156822
H      5.571867     4.805105    10.877924     0.174701
H      4.748388     6.029667    10.347169     0.183548
H      5.741361     6.212234    11.546914     0.175810
H      4.163455     1.716375     4.882607     0.177993
H      4.887634     2.260349     3.602651     0.181680
H      3.779440     1.158739     3.467829     0.184534
H     -0.001600     5.483209     2.440450     0.166645
H      1.329734     5.973780     1.779993     0.153115
H     -1.005883     2.281462    14.304794     0.169517
H      0.044230     1.705197    15.316813     0.181132
H      0.365225     3.011729    14.513000     0.190109
H      3.821375     6.115362    14.154613     0.185366
H      4.791194     5.041075    13.550473     0.172258
H      5.324946     6.076861    14.598331     0.173194
H      5.712908     1.646826     1.249238     0.151498
H      7.071671     2.410625     1.396006     0.156822
H      8.014818    11.014855    14.721207     0.174701
H      8.838297    12.239417    15.251962     0.183548
H      7.845324     0.002484    14.052216     0.175810
C      8.582367     4.269824    12.488450    -0.562365
C      7.545724     3.209075    12.352604     0.395834
C      6.133372     1.840570    11.529166     0.340953
C      5.344064     1.024609    10.544964    -0.373288
C      4.986031     1.752267     9.284634     0.351389
C      5.207277     2.884553     7.501569     0.402121
C      5.807873     3.701011     6.412753    -0.566708
C      0.040869     0.666927     5.805883    -0.557812
C     -0.308091     1.599632     6.906645     0.404755
C     -0.181197     3.119033     8.390371     0.368544
C      0.324134     4.192823     9.287023    -0.381886
C      1.025417     5.305610     8.578610     0.352850
C      2.365038     6.343881     7.309234     0.401817
C      3.468827     6.668030     6.347048    -0.561850
C      5.004318    10.479574    13.110680    -0.562365
C      6.040961     9.418825    13.246526     0.395834
C      7.453313     8.050320    14.069965     0.340953
C      8.242621     7.234359    15.054166    -0.373288
C      8.600654     7.962017    16.314497     0.351389
C      9.986618     9.094303     1.031474     0.402121
C      9.386022     9.910761     2.120291    -0.566708
C      4.488026     6.876677     2.727161    -0.557813
C      4.836986     7.809382     1.626398     0.404756
C      4.710092     9.328783     0.142672     0.368544
C      2.597551    10.402573    16.312107    -0.381886
C      1.896268    11.515360    17.020521     0.352850
C      2.163857     0.134131     1.223809     0.401817
C      1.060068     0.458280     2.185995    -0.561850
C      0.475423     8.149676     4.577637    -0.562364
C      1.512066     9.210425     4.713483     0.395834
C      2.924418    10.578930     5.536921     0.340954
C      3.713726    11.394891     6.521123    -0.373288
C      4.071759    10.667233     7.781453     0.351389
C      3.850513     9.534947     9.564518     0.402121
C      3.249917     8.718489    10.653334    -0.566707
C      9.016921    11.752573    11.260204    -0.557812
C      9.365881    10.819868    10.159442     0.404755
C      9.238987     9.300467     8.675716     0.368544
C      8.733656     8.226677     7.779064    -0.381886
C      8.032373     7.113890     8.487477     0.352849
C      6.692752     6.075619     9.756853     0.401817
C      5.588963     5.751470    10.719039    -0.561850
C      4.053472     1.939926     3.955407    -0.562365
C      3.016829     3.000675     3.819561     0.395834
C      1.604477     4.369180     2.996122     0.340953
C      0.815169     5.185141     2.011921    -0.373288
C      0.457136     4.457483     0.751590     0.351389
C     -0.928828     3.325197    16.034613     0.402121
C     -0.328232     2.508739    14.945796    -0.566708
C      4.569764     5.542823    14.338926    -0.557813
C      4.220804     4.610118    15.439689     0.404755
C      4.347698     3.090717    16.923415     0.368544
C      6.460239     2.016927     0.753980    -0.381886
C      7.161522     0.904140     0.045566     0.352850
C      6.893933    12.285369    15.842278     0.401817
C      7.997722    11.961220    14.880092    -0.561850
N      0.550373     2.518178     7.439619    -0.432795
N      9.173306     1.615156     7.481943    -0.320459
N      9.261256     2.610703     8.443788    -0.263962
N      2.012625     5.099571     7.659601    -0.445437
N      0.772723     6.576125     8.791936    -0.298994
N      1.646897     7.246033     7.947506    -0.289038
N      3.928581     2.515446     7.587241    -0.293806
N      3.779458     1.780087     8.758487    -0.307595
N      5.909875     2.417704     8.542430    -0.429861
N      7.149264     2.687828    11.179823    -0.455214
N      5.927388     1.802939    12.821751    -0.309800
N      6.853107     2.696770    13.354042    -0.281887
N      3.978522     8.727928     1.093424    -0.432795
N      6.020589     7.824906     1.051100    -0.320459
N      5.932639     8.820453     0.089256    -0.263962
N      2.516270    11.309321     0.873442    -0.445437
N      2.148962     0.366375    16.807194    -0.298994
N      2.881998     1.036283     0.585537    -0.289038
N      0.600314     8.725196     0.945803    -0.293806
N     -0.857773     7.989837    16.840644    -0.307595
N      9.284020     8.627454    -0.009386    -0.429861
N      6.437421     8.897578    14.419308    -0.455214
N      7.659297     8.012689    12.777379    -0.309800
N      6.733578     8.906520    12.245088    -0.281887
N      8.507417     9.901322     9.626468    -0.432795
N     -0.115516    10.804344     9.584144    -0.320459
N     -0.203466     9.808797     8.622299    -0.263962
N      7.045165     7.319929     9.406486    -0.445437
N      8.285067     5.843375     8.274151    -0.298994
N      7.410893     5.173467     9.118581    -0.289038
N      5.129209     9.904054     9.478846    -0.293806
N      5.278332    10.639413     8.307600    -0.307595
N      3.147915    10.001796     8.523657    -0.429861
N      1.908526     9.731672     5.886264    -0.455214
N      3.130402    10.616561     4.244336    -0.309800
N      2.204683     9.722730     3.712045    -0.281887
N      5.079268     3.691572    15.972663    -0.432795
N      3.037201     4.594594    16.014987    -0.320459
N      3.125151     3.599047    16.976831    -0.263962
N      6.541520     1.110179    16.192645    -0.445437
N      6.908828    12.053125     0.258893    -0.298994
N      6.175792    11.383217    16.480550    -0.289038
N      8.457476     3.694304    16.120284    -0.293806
N      9.915563     4.429663     0.225443    -0.307595
N      1.380980     3.792046     0.009386    -0.429861
N      2.620369     3.521922     2.646779    -0.455214
N      1.398493     4.406811     4.288708    -0.309800
N      2.324212     3.512980     4.820999    -0.281887

The following XYZ coordinates are in angstroms. Other properties are in atomic units.
The sperically averaged electron density of each atom fit to a function of the form exp(a - br)
eigen_1, eigen_2 and eigen_3 are the three eigenvalues of traceless quadrupole moment tensor
  atom number  atomic symbol              X              Y              Z     net charge C6 coefficient C8 coefficient C10 coefficient fluctuating dipole atomic polarizability isotropic forcefield polarizability              a              b squared Pearson coefficient          <r^3>          <r^4>         wp_QDO          m_QDO          q_QDO       dipole_x       dipole_y       dipole_z         dipole            Qxy            Qxz            Qyz     Q(x^2-y^2)  Q(3z^2 - R^2)        eigen_1        eigen_2        eigen_3 static polarizability      alpha(xx)      alpha(xy)      alpha(xz)      alpha(yy)      alpha(yz)      alpha(zz) atomic spin moment
            1             Zn       2.281345       3.288559       6.806126       0.666619     108.046585 0.22081584E+04  0.73144313E+05                                18.187242                           15.187385       0.437529       1.971731                    0.995207      50.253744     139.393813       0.472051       0.391712      -1.151367      -0.036323       0.004228       0.022903       0.043148       0.005581       0.002548      -0.014768      -0.066609       0.008758      -0.035628      -0.002662       0.038291             20.826851      23.035967      -2.215616       1.586081      17.038862      -0.421950      22.405725          -0.000001
            2             Zn       7.590053       3.186595       9.279514       0.669953     107.803575 0.21461187E+04  0.70566523E+05                                18.124506                           14.937058       0.492344       1.992780                    0.994764      49.860729     137.678990       0.477808       0.389859      -1.153028      -0.001896      -0.024600      -0.023685       0.034201       0.045653       0.014056      -0.001623      -0.057999       0.145182      -0.079626       0.028555       0.051070             20.956382      25.392785       0.273588      -4.752660      18.874658      -0.147020      18.601702          -0.000001
            3             Zn       2.247550       9.498309       1.726917       0.666619     108.046599 0.22081587E+04  0.73144327E+05                                18.187244                           15.187387       0.437528       1.971731                    0.995207      50.253745     139.393817       0.472051       0.391712      -1.151367       0.036323       0.004228      -0.022903       0.043148      -0.005581       0.002548       0.014768      -0.066609       0.008758      -0.035628      -0.002662       0.038291             20.826853      23.035978       2.215621       1.586081      17.038866       0.421949      22.405713          -0.000001
            4             Zn       5.996632       9.396345      16.319616       0.669953     107.803566 0.21461186E+04  0.70566522E+05                                18.124505                           14.937058       0.492344       1.992780                    0.994764      49.860728     137.678987       0.477808       0.389859      -1.153028       0.001896      -0.024600       0.023685       0.034201      -0.045653       0.014056       0.001622      -0.057999       0.145182      -0.079626       0.028555       0.051070             20.956380      25.392773      -0.273589      -4.752660      18.874656       0.147027      18.601712          -0.000001
            5             Zn       6.776445       9.130941      10.259961       0.666619     108.046586 0.22081584E+04  0.73144314E+05                                18.187242                           15.187386       0.437529       1.971731                    0.995207      50.253744     139.393814       0.472051       0.391712      -1.151367       0.036322      -0.004228      -0.022903       0.043148       0.005581       0.002548      -0.014768      -0.066609       0.008758      -0.035628      -0.002662       0.038291             20.826852      23.035967      -2.215616       1.586082      17.038862      -0.421950      22.405725          -0.000001
            6             Zn       1.467737       9.232905       7.786573       0.669953     107.803577 0.21461187E+04  0.70566526E+05                                18.124507                           14.937058       0.492344       1.992780                    0.994764      49.860729     137.678993       0.477808       0.389859      -1.153028       0.001896       0.024600       0.023685       0.034201       0.045653       0.014056      -0.001623      -0.057999       0.145182      -0.079625       0.028555       0.051070             20.956382      25.392785       0.273588      -4.752660      18.874659      -0.147020      18.601703          -0.000001
            7             Zn       6.810240       2.921191      15.339170       0.666619     108.046594 0.22081587E+04  0.73144324E+05                                18.187243                           15.187386       0.437529       1.971731                    0.995207      50.253744     139.393813       0.472051       0.391712      -1.151367      -0.036323      -0.004228       0.022903       0.043148      -0.005581       0.002548       0.014768      -0.066609       0.008758      -0.035628      -0.002662       0.038291             20.826852      23.035978       2.215620       1.586081      17.038866       0.421949      22.405713          -0.000001
            8             Zn       3.061158       3.023155       0.746471       0.669953     107.803572 0.21461188E+04  0.70566528E+05                                18.124506                           14.937058       0.492344       1.992780                    0.994764      49.860730     137.678994       0.477808       0.389859      -1.153028      -0.001896       0.024600      -0.023685       0.034201      -0.045653       0.014056       0.001622      -0.057999       0.145182      -0.079626       0.028555       0.051070             20.956381      25.392773      -0.273589      -4.752660      18.874657       0.147027      18.601713          -0.000001
            9              H       8.692350       4.493375      13.415651       0.177993       0.932583 0.65692395E+01  0.62162384E+02                                 1.660358                            1.557268      -1.200374       2.336517                    0.996188       3.418045       9.785223       0.467574       1.384340      -0.686521       0.003050       0.005422       0.010978       0.012618       0.004065       0.003013       0.002419       0.005298      -0.010156      -0.004918      -0.002919       0.007838              1.718768       1.342158       0.011614       0.185593       1.472486       0.202680       2.341661          -0.000001
           10              H       9.416529       3.949401      12.135694       0.181680       0.842460 0.59710504E+01  0.54193753E+02                                 1.459262                            1.415362      -0.721870       2.565307                    0.999997       2.967540       7.849173       0.536404       1.258102      -0.715787       0.012291      -0.005110      -0.005502       0.014403      -0.001336      -0.002609       0.005525       0.001331      -0.019624      -0.009388       0.002339       0.007049              1.470070       1.730596      -0.179856      -0.256860       1.261469       0.057039       1.418145           0.000000
           11              H       8.308335       5.051011      12.000872       0.184534       0.947856 0.69360427E+01  0.66656007E+02                                 1.692684                            1.613460      -1.198098       2.341236                    0.996638       3.440694       9.987603       0.452838       1.407460      -0.682401      -0.004346       0.011594      -0.006315       0.013900       0.001215       0.001861      -0.004725       0.012921      -0.003948      -0.009044       0.001529       0.007515              1.724356       1.434141      -0.220173       0.141264       2.032113      -0.400791       1.706813           0.000000
           12              H       4.527295       0.726541      10.973494       0.166644       1.106518 0.86429202E+01  0.86654229E+02                                 1.812530                            1.754589      -0.878180       2.494380                    0.998410       3.317139       9.437602       0.457357       1.335740      -0.700170      -0.024911      -0.005211       0.010395       0.027491       0.006066      -0.006275      -0.000712       0.011154      -0.002374      -0.008474      -0.003138       0.011612              1.832496       1.999859       0.269500      -0.179733       1.741706      -0.171620       1.755924           0.000002
           13              H       5.858629       0.235970      10.313036       0.153115       0.930047 0.68765989E+01  0.66009955E+02                                 1.674045                            1.606252      -1.044715       2.394525                    0.996086       3.584444      10.433674       0.453508       1.406971      -0.681765       0.012315      -0.017434      -0.009020       0.023172      -0.006130      -0.003472       0.000414       0.001974      -0.012846      -0.006438      -0.002565       0.009003              1.719489       1.573288      -0.293334       0.014995       2.114171       0.124385       1.471006          -0.000001
           14              H       5.130222       3.928288       5.771751       0.169517       0.960682 0.67844104E+01  0.64260203E+02                                 1.645851                            1.545896      -1.147244       2.352975                    0.996896       3.373269       9.440302       0.489549       1.320930      -0.699562      -0.007187       0.002353      -0.008519       0.011391       0.002435      -0.000086      -0.005257       0.002279       0.013403      -0.006823      -0.000452       0.007275              1.698515       1.822290      -0.135643       0.527040       1.410897      -0.115708       1.862359          -0.000001
           15              H       6.180335       4.504553       6.783770       0.181132       0.961396 0.70292723E+01  0.67152374E+02                                 1.648799                            1.577081      -1.162381       2.350955                    0.997927       3.326569       9.340542       0.483199       1.326871      -0.698985       0.006630       0.011201       0.005425       0.014101       0.001155      -0.002818       0.001102      -0.010408       0.004191      -0.007047       0.002183       0.004864              1.673173       1.538944       0.333175       0.221423       1.960045       0.320216       1.520530          -0.000000
           16              H       6.501330       3.198021       5.979957       0.190110       0.926900 0.67833234E+01  0.63519642E+02                                 1.557481                            1.512676      -0.787075       2.541363                    0.999968       2.995668       8.031320       0.517083       1.264971      -0.715275       0.011736      -0.008126      -0.004135       0.014861      -0.000728      -0.004460      -0.000703      -0.004675       0.000739      -0.005893       0.002325       0.003568              1.559832       1.745835      -0.276490      -0.224754       1.452677       0.186766       1.480983           0.000000
           17              H       9.957480       0.094388       5.621569       0.185366       0.944173 0.68595340E+01  0.64130159E+02                                 1.551234                            1.500280      -0.832111       2.516554                    0.999906       2.964375       7.827729       0.532424       1.230499      -0.723409      -0.013330      -0.005921       0.002297       0.014766       0.003561       0.001243       0.001821      -0.000776      -0.000377      -0.003550      -0.001098       0.004648              1.560535       1.680982       0.337610       0.084817       1.630371       0.148892       1.370253           0.000001
           18              H       0.262299       1.168675       5.017430       0.172257       0.916187 0.66113146E+01  0.62005827E+02                                 1.582796                            1.519320      -0.889038       2.477600                    0.999320       3.204175       8.824226       0.498792       1.309309      -0.703501      -0.001017       0.011041      -0.009667       0.014710      -0.001067       0.001457      -0.005489      -0.005384       0.009234      -0.004511      -0.003444       0.007955              1.606145       1.327045       0.102519      -0.244847       1.477657      -0.276859       2.013732           0.000000
           19              H       0.796051       0.132889       6.065287       0.173194       0.814443 0.57471734E+01  0.52681339E+02                                 1.528786                            1.466640      -0.911908       2.470686                    0.998755       3.316640       9.394843       0.476079       1.403538      -0.683051       0.009237      -0.007166       0.009077       0.014801      -0.003272       0.004756      -0.001154       0.005667       0.007672      -0.005758      -0.001888       0.007646              1.557546       1.729479      -0.430420       0.100193       1.644573      -0.075448       1.298585          -0.000001
           20              H      -0.423197       4.562924       9.782281       0.151498       1.067234 0.79357776E+01  0.78877506E+02                                 1.822216                            1.715995      -1.348755       2.253991                    0.992562       3.739888      11.041968       0.442862       1.391470      -0.684327      -0.018538       0.016001       0.010359       0.026589      -0.002515      -0.004520       0.008054      -0.000324      -0.010085      -0.009699      -0.000589       0.010288              1.882200       2.205854      -0.201032      -0.486214       1.628976       0.131798       1.811769          -0.000000
           21              H       0.935566       3.799125       9.929049       0.156822       0.990452 0.74712800E+01  0.71471976E+02                                 1.609488                            1.572475      -0.648189       2.586733                    0.999979       3.117828       8.371846       0.515895       1.241091      -0.720701       0.017954      -0.009986       0.015744       0.025883      -0.000170       0.007050      -0.002794       0.000542       0.007027      -0.007008      -0.001485       0.008493              1.611817       1.687040      -0.152655       0.253309       1.483150      -0.192514       1.665261           0.000002
           22              H       3.485923       7.614395       6.188163       0.174701       0.942046 0.68668851E+01  0.65558011E+02                                 1.657924                            1.583744      -1.135506       2.364278                    0.997417       3.402093       9.712642       0.468380       1.369750      -0.689861       0.001360       0.014919      -0.001768       0.015084       0.004505      -0.001636      -0.002968      -0.001941      -0.003022      -0.004273      -0.002312       0.006585              1.686546       1.345690      -0.024183      -0.001338       2.283149      -0.175338       1.430799           0.000001
           23              H       4.309402       6.389833       6.718918       0.183548       0.797127 0.55488094E+01  0.49480712E+02                                 1.408212                            1.365387      -0.712832       2.570688                    0.999994       2.929675       7.698334       0.545164       1.259920      -0.715034       0.011713      -0.003983       0.008159       0.014820      -0.000377       0.002793      -0.004406       0.005677       0.002619      -0.006245       0.000526       0.005718              1.421184       1.719374      -0.218173       0.265393       1.258183      -0.086629       1.285995           0.000000
           24              H       3.316429       6.207266       5.519173       0.175810       0.851974 0.61451111E+01  0.57435725E+02                                 1.586045                            1.525289      -1.109228       2.376316                    0.997025       3.454124       9.968086       0.461581       1.419730      -0.679246      -0.005016      -0.007552      -0.011879       0.014944       0.001236      -0.000303       0.004087       0.000389       0.015874      -0.005130      -0.001864       0.006995              1.612661       1.288653       0.039707       0.070767       1.524322       0.330829       2.025008          -0.000000
           25              H       4.894335      10.703125      12.183480       0.177993       0.932583 0.65692385E+01  0.62162372E+02                                 1.660358                            1.557268      -1.200374       2.336517                    0.996188       3.418046       9.785225       0.467574       1.384340      -0.686521      -0.003050       0.005422      -0.010978       0.012618      -0.004065       0.003013      -0.002419       0.005298      -0.010156      -0.004918      -0.002919       0.007838              1.718768       1.342157      -0.011614       0.185593       1.472486      -0.202680       2.341660          -0.000001
           26              H       4.170156      10.159151      13.463436       0.181680       0.842460 0.59710508E+01  0.54193755E+02                                 1.459262                            1.415362      -0.721870       2.565307                    0.999997       2.967540       7.849172       0.536404       1.258101      -0.715787      -0.012291      -0.005110       0.005502       0.014403       0.001336      -0.002609      -0.005525       0.001331      -0.019624      -0.009388       0.002339       0.007049              1.470070       1.730596       0.179856      -0.256860       1.261469      -0.057039       1.418145           0.000000
           27              H       5.278350      11.260761      13.598258       0.184534       0.947856 0.69360429E+01  0.66656010E+02                                 1.692684                            1.613460      -1.198098       2.341237                    0.996638       3.440694       9.987603       0.452838       1.407460      -0.682401       0.004346       0.011594       0.006315       0.013900      -0.001215       0.001861       0.004725       0.012921      -0.003948      -0.009044       0.001529       0.007515              1.724356       1.434141       0.220173       0.141264       2.032113       0.400792       1.706813           0.000000
           28              H       9.059390       6.936291      14.625637       0.166644       1.106518 0.86429187E+01  0.86654214E+02                                 1.812530                            1.754590      -0.878180       2.494380                    0.998410       3.317139       9.437603       0.457357       1.335740      -0.700170       0.024911      -0.005211      -0.010395       0.027491      -0.006066      -0.006275       0.000712       0.011154      -0.002374      -0.008474      -0.003138       0.011612              1.832496       1.999860      -0.269500      -0.179733       1.741707       0.171620       1.755923           0.000002
           29              H       7.728056       6.445720      15.286094       0.153115       0.930048 0.68766037E+01  0.66010007E+02                                 1.674045                            1.606252      -1.044715       2.394525                    0.996086       3.584445      10.433675       0.453509       1.406970      -0.681765      -0.012315      -0.017434       0.009020       0.023172       0.006130      -0.003472      -0.000414       0.001974      -0.012846      -0.006438      -0.002565       0.009003              1.719489       1.573288       0.293334       0.014995       2.114171      -0.124385       1.471006          -0.000001
           30              H      10.063673      10.138038       2.761293       0.169517       0.960682 0.67844091E+01  0.64260188E+02                                 1.645850                            1.545896      -1.147243       2.352975                    0.996896       3.373269       9.440302       0.489549       1.320930      -0.699562       0.007187       0.002353       0.008519       0.011391      -0.002435      -0.000086       0.005257       0.002279       0.013403      -0.006823      -0.000452       0.007275              1.698515       1.822290       0.135643       0.527040       1.410897       0.115708       1.862358          -0.000001
           31              H       9.013560      10.714303       1.749274       0.181132       0.961397 0.70292755E+01  0.67152409E+02                                 1.648799                            1.577081      -1.162381       2.350955                    0.997927       3.326570       9.340544       0.483200       1.326870      -0.698985      -0.006630       0.011201      -0.005425       0.014101      -0.001155      -0.002818      -0.001102      -0.010408       0.004191      -0.007047       0.002183       0.004864              1.673173       1.538944      -0.333175       0.221423       1.960044      -0.320216       1.520530          -0.000000
           32              H       8.692565       9.407771       2.553087       0.190110       0.926901 0.67833257E+01  0.63519667E+02                                 1.557481                            1.512676      -0.787075       2.541363                    0.999968       2.995669       8.031322       0.517083       1.264970      -0.715275      -0.011736      -0.008126       0.004135       0.014861       0.000728      -0.004460       0.000703      -0.004675       0.000739      -0.005893       0.002325       0.003568              1.559832       1.745835       0.276490      -0.224754       1.452677      -0.186766       1.480983           0.000000
           33              H       5.236415       6.304138       2.911474       0.185366       0.944173 0.68595295E+01  0.64130102E+02                                 1.551232                            1.500279      -0.832111       2.516554                    0.999906       2.964375       7.827726       0.532424       1.230498      -0.723409       0.013330      -0.005921      -0.002297       0.014766      -0.003561       0.001243      -0.001821      -0.000776      -0.000377      -0.003550      -0.001098       0.004648              1.560534       1.680981      -0.337610       0.084817       1.630370      -0.148891       1.370252           0.000001
           34              H       4.266596       7.378425       3.515614       0.172258       0.916187 0.66113094E+01  0.62005763E+02                                 1.582795                            1.519319      -0.889038       2.477601                    0.999320       3.204174       8.824221       0.498792       1.309308      -0.703502       0.001017       0.011041       0.009667       0.014710       0.001067       0.001457       0.005489      -0.005384       0.009234      -0.004511      -0.003444       0.007955              1.606144       1.327044      -0.102518      -0.244846       1.477656       0.276858       2.013730           0.000000
           35              H       3.732844       6.342639       2.467756       0.173195       0.814444 0.57471761E+01  0.52681367E+02                                 1.528785                            1.466640      -0.911908       2.470686                    0.998755       3.316640       9.394842       0.476080       1.403538      -0.683051      -0.009237      -0.007166      -0.009077       0.014801       0.003272       0.004756       0.001154       0.005667       0.007672      -0.005758      -0.001888       0.007646              1.557545       1.729478       0.430420       0.100193       1.644573       0.075448       1.298585          -0.000001
           36              H       3.344882      10.772674      15.816849       0.151498       1.067233 0.79357768E+01  0.78877498E+02                                 1.822216                            1.715995      -1.348755       2.253991                    0.992562       3.739888      11.041969       0.442862       1.391470      -0.684327       0.018538       0.016001      -0.010359       0.026589       0.002515      -0.004520      -0.008054      -0.000324      -0.010085      -0.009699      -0.000589       0.010288              1.882200       2.205854       0.201032      -0.486214       1.628976      -0.131798       1.811769          -0.000000
           37              H       1.986119      10.008875      15.670081       0.156822       0.990452 0.74712783E+01  0.71471952E+02                                 1.609488                            1.572474      -0.648189       2.586733                    0.999979       3.117828       8.371844       0.515896       1.241091      -0.720701      -0.017954      -0.009986      -0.015744       0.025883       0.000171       0.007050       0.002794       0.000542       0.007027      -0.007008      -0.001485       0.008493              1.611816       1.687040       0.152655       0.253309       1.483149       0.192514       1.665260           0.000002
           38              H       1.042972       1.404645       2.344880       0.174701       0.942046 0.68668891E+01  0.65558054E+02                                 1.657923                            1.583744      -1.135506       2.364278                    0.997417       3.402094       9.712643       0.468381       1.369749      -0.689862      -0.001360       0.014919       0.001768       0.015084      -0.004505      -0.001636       0.002968      -0.001941      -0.003021      -0.004273      -0.002312       0.006585              1.686546       1.345690       0.024183      -0.001338       2.283148       0.175338       1.430799           0.000001
           39              H       0.219493       0.180083       1.814125       0.183547       0.797127 0.55488085E+01  0.49480704E+02                                 1.408212                            1.365387      -0.712832       2.570688                    0.999994       2.929675       7.698335       0.545164       1.259920      -0.715033      -0.011713      -0.003983      -0.008159       0.014820       0.000377       0.002793       0.004406       0.005677       0.002619      -0.006245       0.000526       0.005718              1.421184       1.719375       0.218173       0.265393       1.258183       0.086629       1.285995           0.000000
           40              H       1.212466      -0.002484       3.013871       0.175810       0.851975 0.61451208E+01  0.57435832E+02                                 1.586046                            1.525290      -1.109228       2.376316                    0.997025       3.454125       9.968087       0.461581       1.419729      -0.679246       0.005016      -0.007552       0.011879       0.014944      -0.001236      -0.000303      -0.004087       0.000389       0.015874      -0.005130      -0.001864       0.006995              1.612662       1.288653      -0.039707       0.070767       1.524322      -0.330829       2.025010          -0.000000
           41              H       0.365440       7.926125       3.650436       0.177993       0.932584 0.65692439E+01  0.62162432E+02                                 1.660358                            1.557268      -1.200374       2.336517                    0.996188       3.418046       9.785224       0.467575       1.384339      -0.686521      -0.003050      -0.005422      -0.010978       0.012618       0.004065       0.003013       0.002419       0.005298      -0.010156      -0.004918      -0.002919       0.007838              1.718768       1.342158       0.011614       0.185593       1.472486       0.202680       2.341661          -0.000001
           42              H      -0.358739       8.470099       4.930393       0.181680       0.842460 0.59710514E+01  0.54193765E+02                                 1.459263                            1.415363      -0.721870       2.565307                    0.999997       2.967540       7.849174       0.536404       1.258102      -0.715786      -0.012291       0.005110       0.005502       0.014403      -0.001336      -0.002609       0.005525       0.001331      -0.019624      -0.009388       0.002339       0.007049              1.470071       1.730597      -0.179856      -0.256860       1.261470       0.057039       1.418145           0.000000
           43              H       0.749455       7.368489       5.065215       0.184534       0.947856 0.69360434E+01  0.66656017E+02                                 1.692684                            1.613460      -1.198098       2.341236                    0.996638       3.440694       9.987604       0.452838       1.407460      -0.682401       0.004346      -0.011594       0.006315       0.013900       0.001215       0.001861      -0.004725       0.012921      -0.003948      -0.009044       0.001529       0.007515              1.724356       1.434141      -0.220173       0.141264       2.032114      -0.400791       1.706813           0.000000
           44              H       4.530495      11.692959       6.092593       0.166644       1.106518 0.86429190E+01  0.86654212E+02                                 1.812530                            1.754589      -0.878180       2.494380                    0.998410       3.317139       9.437601       0.457357       1.335739      -0.700170       0.024911       0.005211      -0.010395       0.027491       0.006066      -0.006275      -0.000712       0.011154      -0.002373      -0.008474      -0.003138       0.011612              1.832496       1.999859       0.269500      -0.179733       1.741706      -0.171620       1.755923           0.000002
           45              H       3.199161      12.183529       6.753051       0.153115       0.930048 0.68765999E+01  0.66009966E+02                                 1.674045                            1.606252      -1.044715       2.394525                    0.996086       3.584445      10.433676       0.453509       1.406970      -0.681765      -0.012315       0.017434       0.009020       0.023172      -0.006130      -0.003472       0.000414       0.001974      -0.012846      -0.006438      -0.002565       0.009003              1.719488       1.573288      -0.293334       0.014995       2.114171       0.124385       1.471006          -0.000001
           46              H       3.927568       8.491212      11.294336       0.169517       0.960682 0.67844104E+01  0.64260204E+02                                 1.645851                            1.545896      -1.147243       2.352975                    0.996896       3.373269       9.440302       0.489549       1.320930      -0.699562       0.007187      -0.002353       0.008519       0.011391       0.002435      -0.000086      -0.005257       0.002279       0.013403      -0.006823      -0.000452       0.007275              1.698515       1.822290      -0.135643       0.527040       1.410897      -0.115708       1.862359          -0.000001
           47              H       2.877455       7.914947      10.282317       0.181132       0.961396 0.70292736E+01  0.67152389E+02                                 1.648799                            1.577081      -1.162380       2.350955                    0.997927       3.326569       9.340542       0.483199       1.326871      -0.698985      -0.006630      -0.011201      -0.005425       0.014101       0.001155      -0.002818       0.001102      -0.010408       0.004191      -0.007047       0.002183       0.004864              1.673173       1.538944       0.333175       0.221423       1.960045       0.320216       1.520530          -0.000000
           48              H       2.556460       9.221479      11.086130       0.190109       0.926901 0.67833321E+01  0.63519741E+02                                 1.557481                            1.512677      -0.787075       2.541363                    0.999968       2.995670       8.031325       0.517083       1.264970      -0.715275      -0.011736       0.008126       0.004135       0.014861      -0.000728      -0.004460      -0.000703      -0.004675       0.000739      -0.005893       0.002325       0.003568              1.559833       1.745836      -0.276491      -0.224754       1.452678       0.186766       1.480984           0.000000
           49              H      -0.899690      12.325112      11.444518       0.185366       0.944173 0.68595339E+01  0.64130158E+02                                 1.551234                            1.500280      -0.832111       2.516554                    0.999906       2.964375       7.827729       0.532424       1.230499      -0.723409       0.013330       0.005921      -0.002297       0.014766       0.003561       0.001243       0.001821      -0.000776      -0.000377      -0.003550      -0.001098       0.004648              1.560535       1.680982       0.337610       0.084817       1.630371       0.148892       1.370253           0.000001
           50              H       8.795491      11.250825      12.048657       0.172258       0.916187 0.66113099E+01  0.62005773E+02                                 1.582795                            1.519320      -0.889038       2.477600                    0.999320       3.204174       8.824223       0.498792       1.309309      -0.703501       0.001017      -0.011041       0.009667       0.014710      -0.001067       0.001457      -0.005489      -0.005384       0.009234      -0.004511      -0.003444       0.007955              1.606144       1.327044       0.102518      -0.244846       1.477657      -0.276859       2.013731           0.000000
           51              H       8.261739      12.286611      11.000800       0.173194       0.814443 0.57471726E+01  0.52681331E+02                                 1.528786                            1.466641      -0.911908       2.470686                    0.998755       3.316640       9.394844       0.476079       1.403539      -0.683051      -0.009237       0.007166      -0.009077       0.014801      -0.003272       0.004756      -0.001154       0.005667       0.007672      -0.005758      -0.001888       0.007646              1.557546       1.729479      -0.430420       0.100193       1.644573      -0.075448       1.298585          -0.000001
           52              H       9.480987       7.856576       7.283806       0.151498       1.067233 0.79357768E+01  0.78877499E+02                                 1.822216                            1.715995      -1.348755       2.253991                    0.992562       3.739888      11.041969       0.442862       1.391470      -0.684327       0.018538      -0.016001      -0.010359       0.026589      -0.002515      -0.004520       0.008054      -0.000324      -0.010085      -0.009699      -0.000589       0.010288              1.882200       2.205854      -0.201032      -0.486214       1.628976       0.131798       1.811769          -0.000000
           53              H       8.122224       8.620375       7.137038       0.156822       0.990452 0.74712783E+01  0.71471949E+02                                 1.609488                            1.572474      -0.648189       2.586733                    0.999979       3.117828       8.371843       0.515896       1.241090      -0.720702      -0.017954       0.009986      -0.015744       0.025883      -0.000171       0.007050      -0.002794       0.000542       0.007027      -0.007008      -0.001485       0.008493              1.611816       1.687039      -0.152655       0.253309       1.483149      -0.192514       1.665260           0.000002
           54              H       5.571867       4.805105      10.877924       0.174701       0.942046 0.68668844E+01  0.65558002E+02                                 1.657923                            1.583744      -1.135506       2.364278                    0.997417       3.402093       9.712641       0.468381       1.369750      -0.689862      -0.001360      -0.014919       0.001768       0.015084       0.004505      -0.001636      -0.002968      -0.001941      -0.003022      -0.004273      -0.002312       0.006585              1.686546       1.345690      -0.024183      -0.001338       2.283148      -0.175338       1.430799           0.000001
           55              H       4.748388       6.029667      10.347169       0.183548       0.797127 0.55488094E+01  0.49480712E+02                                 1.408212                            1.365387      -0.712832       2.570688                    0.999994       2.929675       7.698334       0.545164       1.259920      -0.715034      -0.011713       0.003983      -0.008159       0.014820      -0.000377       0.002793      -0.004406       0.005677       0.002619      -0.006245       0.000526       0.005718              1.421184       1.719374      -0.218173       0.265393       1.258183      -0.086629       1.285995           0.000000
           56              H       5.741361       6.212234      11.546914       0.175810       0.851974 0.61451111E+01  0.57435725E+02                                 1.586045                            1.525289      -1.109228       2.376316                    0.997025       3.454124       9.968086       0.461581       1.419730      -0.679246       0.005016       0.007552       0.011879       0.014944       0.001236      -0.000303       0.004087       0.000389       0.015874      -0.005130      -0.001864       0.006995              1.612661       1.288653       0.039707       0.070767       1.524322       0.330829       2.025008          -0.000000
           57              H       4.163455       1.716375       4.882607       0.177993       0.932583 0.65692342E+01  0.62162325E+02                                 1.660358                            1.557268      -1.200374       2.336517                    0.996188       3.418045       9.785224       0.467574       1.384341      -0.686521       0.003050      -0.005422       0.010978       0.012618      -0.004065       0.003013      -0.002419       0.005298      -0.010156      -0.004918      -0.002919       0.007838              1.718768       1.342157      -0.011614       0.185593       1.472486      -0.202680       2.341660          -0.000001
           58              H       4.887634       2.260349       3.602651       0.181680       0.842460 0.59710517E+01  0.54193767E+02                                 1.459263                            1.415362      -0.721870       2.565307                    0.999997       2.967540       7.849173       0.536404       1.258102      -0.715787       0.012291       0.005110      -0.005502       0.014403       0.001336      -0.002609      -0.005525       0.001331      -0.019624      -0.009388       0.002339       0.007050              1.470070       1.730597       0.179856      -0.256860       1.261470      -0.057039       1.418145           0.000000
           59              H       3.779440       1.158739       3.467829       0.184534       0.947856 0.69360430E+01  0.66656014E+02                                 1.692685                            1.613461      -1.198098       2.341236                    0.996638       3.440694       9.987605       0.452837       1.407460      -0.682401      -0.004346      -0.011594      -0.006315       0.013900      -0.001215       0.001861       0.004725       0.012921      -0.003948      -0.009044       0.001529       0.007515              1.724356       1.434141       0.220173       0.141264       2.032114       0.400792       1.706813           0.000000
           60              H      -0.001600       5.483209       2.440450       0.166645       1.106517 0.86429131E+01  0.86654145E+02                                 1.812530                            1.754589      -0.878180       2.494380                    0.998410       3.317138       9.437600       0.457357       1.335740      -0.700170      -0.024911       0.005211       0.010395       0.027491      -0.006066      -0.006275       0.000712       0.011154      -0.002373      -0.008474      -0.003138       0.011612              1.832496       1.999859      -0.269500      -0.179733       1.741706       0.171620       1.755922           0.000002
           61              H       1.329734       5.973780       1.779993       0.153115       0.930048 0.68766033E+01  0.66010007E+02                                 1.674045                            1.606253      -1.044715       2.394525                    0.996086       3.584445      10.433677       0.453508       1.406970      -0.681765       0.012315       0.017434      -0.009020       0.023172       0.006130      -0.003472      -0.000414       0.001974      -0.012846      -0.006438      -0.002565       0.009003              1.719489       1.573289       0.293334       0.014995       2.114172      -0.124385       1.471006          -0.000001
           62              H      -1.005883       2.281462      14.304794       0.169517       0.960683 0.67844145E+01  0.64260247E+02                                 1.645851                            1.545896      -1.147243       2.352975                    0.996896       3.373270       9.440303       0.489549       1.320929      -0.699562      -0.007187      -0.002353      -0.008519       0.011391      -0.002435      -0.000086       0.005257       0.002279       0.013403      -0.006823      -0.000452       0.007275              1.698515       1.822290       0.135643       0.527040       1.410897       0.115708       1.862358          -0.000001
           63              H       0.044230       1.705197      15.316813       0.181132       0.961397 0.70292763E+01  0.67152421E+02                                 1.648799                            1.577081      -1.162381       2.350955                    0.997927       3.326570       9.340545       0.483199       1.326871      -0.698985       0.006630      -0.011201       0.005425       0.014101      -0.001155      -0.002818      -0.001102      -0.010408       0.004191      -0.007047       0.002183       0.004864              1.673173       1.538944      -0.333175       0.221423       1.960045      -0.320216       1.520530          -0.000000
           64              H       0.365225       3.011729      14.513000       0.190109       0.926901 0.67833285E+01  0.63519710E+02                                 1.557482                            1.512677      -0.787075       2.541363                    0.999968       2.995669       8.031327       0.517082       1.264972      -0.715275       0.011736       0.008126      -0.004135       0.014861       0.000728      -0.004460       0.000703      -0.004675       0.000739      -0.005892       0.002325       0.003568              1.559833       1.745837       0.276491      -0.224754       1.452679      -0.186766       1.480984           0.000000
           65              H       3.821375       6.115362      14.154613       0.185366       0.944173 0.68595325E+01  0.64130140E+02                                 1.551233                            1.500279      -0.832111       2.516554                    0.999906       2.964375       7.827728       0.532424       1.230498      -0.723409      -0.013330       0.005921       0.002297       0.014766      -0.003561       0.001243      -0.001821      -0.000776      -0.000377      -0.003550      -0.001098       0.004648              1.560535       1.680982      -0.337610       0.084817       1.630370      -0.148891       1.370253           0.000001
           66              H       4.791194       5.041075      13.550473       0.172258       0.916187 0.66113134E+01  0.62005809E+02                                 1.582795                            1.519320      -0.889038       2.477600                    0.999320       3.204175       8.824224       0.498792       1.309308      -0.703502      -0.001017      -0.011041      -0.009667       0.014710       0.001067       0.001457       0.005489      -0.005384       0.009234      -0.004511      -0.003444       0.007955              1.606144       1.327044      -0.102518      -0.244846       1.477656       0.276859       2.013731           0.000000
           67              H       5.324946       6.076861      14.598331       0.173194       0.814443 0.57471751E+01  0.52681356E+02                                 1.528786                            1.466640      -0.911908       2.470686                    0.998755       3.316640       9.394842       0.476079       1.403538      -0.683051       0.009237       0.007166       0.009077       0.014801       0.003272       0.004756       0.001154       0.005667       0.007672      -0.005758      -0.001888       0.007646              1.557546       1.729479       0.430420       0.100193       1.644573       0.075448       1.298586          -0.000001
           68              H       5.712908       1.646826       1.249238       0.151498       1.067234 0.79357775E+01  0.78877505E+02                                 1.822216                            1.715995      -1.348755       2.253991                    0.992562       3.739888      11.041968       0.442862       1.391470      -0.684327      -0.018538      -0.016001       0.010359       0.026589       0.002515      -0.004520      -0.008054      -0.000324      -0.010085      -0.009699      -0.000589       0.010288              1.882200       2.205854       0.201032      -0.486214       1.628976      -0.131798       1.811769          -0.000000
           69              H       7.071671       2.410625       1.396006       0.156822       0.990452 0.74712796E+01  0.71471967E+02                                 1.609488                            1.572474      -0.648189       2.586733                    0.999979       3.117828       8.371844       0.515896       1.241091      -0.720701       0.017954       0.009986       0.015744       0.025883       0.000170       0.007050       0.002794       0.000542       0.007027      -0.007008      -0.001485       0.008493              1.611816       1.687040       0.152655       0.253309       1.483149       0.192514       1.665260           0.000002
           70              H       8.014818      11.014855      14.721207       0.174701       0.942046 0.68668842E+01  0.65558000E+02                                 1.657923                            1.583743      -1.135506       2.364278                    0.997417       3.402093       9.712641       0.468381       1.369750      -0.689862       0.001360      -0.014919      -0.001768       0.015084      -0.004505      -0.001636       0.002968      -0.001941      -0.003021      -0.004273      -0.002312       0.006585              1.686546       1.345690       0.024183      -0.001338       2.283148       0.175338       1.430799           0.000001
           71              H       8.838297      12.239417      15.251962       0.183548       0.797127 0.55488093E+01  0.49480710E+02                                 1.408212                            1.365387      -0.712832       2.570688                    0.999994       2.929675       7.698334       0.545164       1.259920      -0.715034       0.011713       0.003983       0.008159       0.014820       0.000377       0.002793       0.004406       0.005677       0.002619      -0.006245       0.000526       0.005718              1.421184       1.719374       0.218173       0.265393       1.258183       0.086629       1.285995           0.000000
           72              H       7.845324       0.002484      14.052216       0.175810       0.851975 0.61451207E+01  0.57435831E+02                                 1.586046                            1.525290      -1.109228       2.376316                    0.997025       3.454125       9.968087       0.461581       1.419729      -0.679246      -0.005016       0.007552      -0.011879       0.014944      -0.001236      -0.000303      -0.004087       0.000389       0.015874      -0.005130      -0.001864       0.006995              1.612662       1.288653      -0.039707       0.070767       1.524322      -0.330829       2.025009          -0.000000
           73              C       8.582367       4.269824      12.488450      -0.562365      28.239081 0.45079200E+03  0.10691906E+05                                 7.804338                            6.808538       0.164844       2.018650                    0.996815      32.253813      93.059169       0.669676       0.385623      -1.085107      -0.020925      -0.017410      -0.004790       0.027639       0.036345      -0.000199       0.020905       0.028192      -0.069103      -0.043398      -0.008995       0.052393              8.230667       7.693207       1.455311       0.544256       8.614557       0.076465       8.384238          -0.000002
           74              C       7.545724       3.209075      12.352604       0.395834      25.735919 0.31171780E+03  0.67960163E+04                                 7.973274                            6.179381       0.037194       2.047644                    0.999019      23.990898      68.117417       0.611581       0.459367      -1.030400       0.014375       0.022258      -0.026426       0.037422       0.016677       0.007866       0.009372      -0.004171      -0.116502      -0.040779       0.002612       0.038167              9.028451       8.089280       4.256415       0.710892       8.823269       0.811634      10.172802          -0.000000
           75              C       6.133372       1.840570      11.529166       0.340953      29.514888 0.33166891E+03  0.73369487E+04                                 8.750423                            6.335684      -0.107954       1.992391                    0.999561      24.686879      70.383658       0.610073       0.453851      -1.034512       0.007654       0.006259      -0.043823       0.044924       0.009876       0.024750       0.020392      -0.002748      -0.078676      -0.042173       0.003487       0.038686             10.656462       8.382401       3.798745       3.696738       8.533078       3.102419      15.053907           0.000002
           76              C       5.344064       1.024609      10.544964      -0.373288      35.705829 0.47719597E+03  0.11546910E+05                                 9.532460                            7.259026      -0.355939       1.871786                    0.995546      31.440476      93.370764       0.611288       0.414087      -1.059816       0.006159       0.038633      -0.010928       0.040618       0.023314      -0.010956      -0.001136       0.034516       0.011746      -0.031422       0.000423       0.030999             11.390930       8.967703       0.964868       4.307354      10.558263      -0.391562      14.646824           0.000000
           77              C       4.986031       1.752267       9.284634       0.351389      29.498920 0.32836593E+03  0.72603193E+04                                 8.840983                            6.357752      -0.135893       1.989573                    0.999612      24.583749      70.534359       0.600106       0.461615      -1.028064       0.046236      -0.015817       0.007745       0.049476      -0.005137      -0.005190      -0.013941      -0.061784       0.096554      -0.047926       0.007955       0.039970             10.877356       9.817069      -0.436833       4.555089       7.901811      -4.888096      14.913188           0.000003
           78              C       5.207277       2.884553       7.501569       0.402121      25.145850 0.31080754E+03  0.67718516E+04                                 7.879824                            6.189133       0.082500       2.066387                    0.999036      23.834389      67.672127       0.608262       0.462167      -1.028740       0.034090       0.002872      -0.009242       0.035437       0.002744      -0.028119      -0.012176      -0.048960       0.028315      -0.044167       0.009854       0.034313              8.820728       9.095964       1.310286       0.723355       6.770801      -3.681497      10.595419          -0.000001
           79              C       5.807873       3.701011       6.412753      -0.566708      27.563213 0.44478322E+03  0.10522457E+05                                 7.685688                            6.781686       0.151651       2.010863                    0.997405      32.429502      93.690623       0.667697       0.387756      -1.082747      -0.001870      -0.022308       0.027266       0.035279       0.011244      -0.012613      -0.036956       0.006394       0.051316      -0.037161      -0.010492       0.047653              7.984479       7.654894       0.692890       0.285722       7.333629      -0.969732       8.964914          -0.000001
           80              C       0.040869       0.666927       5.805883      -0.557812      29.514201 0.44872678E+03  0.10614238E+05                                 8.056844                            6.782219       0.359201       2.075540                    0.998429      32.100509      92.024594       0.673607       0.384408      -1.087649      -0.020381       0.026287       0.040772       0.052619      -0.002563       0.005742       0.005155      -0.004789       0.029621      -0.011079      -0.001734       0.012813              8.853643       6.996603      -1.147194      -1.534024       9.694125       2.763322       9.870200          -0.000001
           81              C      -0.308091       1.599632       6.906645       0.404755      27.956379 0.31149766E+03  0.67910320E+04                                 8.521589                            6.211030      -0.125029       2.002318                    0.999498      23.794299      67.591274       0.604953       0.464412      -1.027437       0.048453      -0.010918      -0.020707       0.053811      -0.012532       0.009309       0.020236      -0.075076       0.073231      -0.053867       0.008686       0.045181             10.109186       8.792519      -0.807409      -2.943822      10.840683       5.878123      10.694355           0.000002
           82              C      -0.181197       3.119033       8.390371       0.368544      28.116968 0.32257137E+03  0.71119398E+04                                 8.548132                            6.330995      -0.068371       2.011839                    0.999587      24.523470      70.631070       0.596203       0.465961      -1.024012       0.027587       0.003585      -0.007319       0.028765       0.006514       0.021125       0.003515      -0.048897       0.030379      -0.039022       0.013710       0.025312              9.993517      10.548605       2.894912      -0.794625      11.399521       4.284867       8.032426           0.000002
           83              C       0.324134       4.192823       9.287023      -0.381886      34.178025 0.48284146E+03  0.11726383E+05                                 9.261582                            7.330202      -0.388810       1.853236                    0.996399      31.889845      95.102887       0.604349       0.417310      -1.057001       0.013218       0.006989      -0.037004       0.039910      -0.005337      -0.010983       0.017315      -0.005834       0.016987      -0.016099      -0.008894       0.024993             10.529792      10.212031       3.638542      -1.194898      12.857307       0.017966       8.520037           0.000002
           84              C       1.025417       5.305610       8.578610       0.352850      28.777732 0.32707441E+03  0.72186178E+04                                 8.634202                            6.315668      -0.200507       1.965914                    0.999449      24.584606      70.280926       0.606842       0.457323      -1.031328       0.003173      -0.044868      -0.013924       0.047086       0.023952       0.001165      -0.030118       0.021199       0.056935      -0.046528       0.007742       0.038786             10.259416       9.241847       3.840770      -3.724454      14.350227      -2.394863       7.186174           0.000002
           85              C       2.365038       6.343881       7.309234       0.401817      24.871742 0.30960288E+03  0.67414991E+04                                 7.823347                            6.178172       0.033117       2.049969                    0.999174      23.878206      67.856102       0.608427       0.462324      -1.028280       0.023712      -0.022661      -0.015704       0.036365       0.018501      -0.017035      -0.010307       0.050454       0.032074      -0.037113      -0.002128       0.039241              8.712618       8.711331       1.154969      -4.127479       9.573213      -0.950275       7.853310           0.000001
           86              C       3.468827       6.668030       6.347048      -0.561850      27.834790 0.46293980E+03  0.11035568E+05                                 7.703919                            6.893216       0.198560       2.026154                    0.997557      32.270622      92.855618       0.667552       0.384902      -1.087356      -0.024662      -0.006020       0.031176       0.040204       0.015808      -0.017776      -0.008919       0.007408      -0.008260      -0.018221      -0.011281       0.029502              8.019896       7.981344       0.275688      -1.302700       7.624074      -0.590429       8.454269          -0.000001
           87              C       5.004318      10.479574      13.110680      -0.562365      28.239068 0.45079173E+03  0.10691898E+05                                 7.804336                            6.808536       0.164844       2.018650                    0.996815      32.253816      93.059179       0.669676       0.385623      -1.085107       0.020925      -0.017410       0.004790       0.027639      -0.036345      -0.000199      -0.020905       0.028191      -0.069103      -0.043398      -0.008996       0.052393              8.230664       7.693204      -1.455310       0.544256       8.614554      -0.076466       8.384235          -0.000001
           88              C       6.040961       9.418825      13.246526       0.395834      25.735932 0.31171800E+03  0.67960215E+04                                 7.973276                            6.179382       0.037194       2.047644                    0.999019      23.990897      68.117411       0.611581       0.459367      -1.030400      -0.014375       0.022257       0.026426       0.037422      -0.016677       0.007866      -0.009372      -0.004171      -0.116502      -0.040779       0.002612       0.038167              9.028454       8.089282      -4.256415       0.710891       8.823270      -0.811633      10.172809          -0.000000
           89              C       7.453313       8.050320      14.069965       0.340953      29.514899 0.33166905E+03  0.73369525E+04                                 8.750425                            6.335685      -0.107954       1.992391                    0.999561      24.686878      70.383654       0.610073       0.453851      -1.034512      -0.007654       0.006259       0.043823       0.044924      -0.009876       0.024750      -0.020392      -0.002748      -0.078676      -0.042173       0.003487       0.038686             10.656465       8.382405      -3.798748       3.696740       8.533082      -3.102420      15.053907           0.000002
           90              C       8.242621       7.234359      15.054166      -0.373288      35.705812 0.47719580E+03  0.11546905E+05                                 9.532457                            7.259025      -0.355939       1.871786                    0.995546      31.440476      93.370766       0.611288       0.414087      -1.059816      -0.006159       0.038633       0.010928       0.040618      -0.023314      -0.010956       0.001136       0.034516       0.011746      -0.031422       0.000423       0.030999             11.390926       8.967705      -0.964873       4.307353      10.558261       0.391555      14.646813           0.000000
           91              C       8.600654       7.962017      16.314497       0.351389      29.498920 0.32836607E+03  0.72603231E+04                                 8.840983                            6.357753      -0.135893       1.989573                    0.999612      24.583749      70.534359       0.600106       0.461615      -1.028064      -0.046236      -0.015817      -0.007745       0.049476       0.005137      -0.005190       0.013941      -0.061784       0.096554      -0.047926       0.007955       0.039970             10.877356       9.817070       0.436832       4.555088       7.901810       4.888094      14.913187           0.000003
           92              C       9.986618       9.094303       1.031474       0.402121      25.145844 0.31080743E+03  0.67718487E+04                                 7.879823                            6.189132       0.082500       2.066387                    0.999036      23.834389      67.672128       0.608262       0.462167      -1.028740      -0.034090       0.002872       0.009242       0.035437      -0.002744      -0.028119       0.012176      -0.048960       0.028315      -0.044167       0.009854       0.034313              8.820728       9.095966      -1.310283       0.723361       6.770799       3.681495      10.595418          -0.000001
           93              C       9.386022       9.910761       2.120291      -0.566708      27.563226 0.44478359E+03  0.10522468E+05                                 7.685691                            6.781690       0.151651       2.010863                    0.997405      32.429510      93.690660       0.667696       0.387756      -1.082747       0.001870      -0.022308      -0.027266       0.035279      -0.011244      -0.012613       0.036956       0.006394       0.051316      -0.037161      -0.010492       0.047653              7.984482       7.654897      -0.692889       0.285722       7.333631       0.969732       8.964920          -0.000000
           94              C       4.488026       6.876677       2.727161      -0.557813      29.514217 0.44872733E+03  0.10614254E+05                                 8.056848                            6.782225       0.359201       2.075540                    0.998429      32.100521      92.024642       0.673606       0.384409      -1.087649       0.020381       0.026287      -0.040772       0.052619       0.002563       0.005742      -0.005155      -0.004789       0.029622      -0.011079      -0.001734       0.012813              8.853647       6.996606       1.147192      -1.534025       9.694125      -2.763319       9.870208          -0.000001
           95              C       4.836986       7.809382       1.626398       0.404756      27.956374 0.31149769E+03  0.67910329E+04                                 8.521588                            6.211030      -0.125029       2.002318                    0.999498      23.794296      67.591262       0.604953       0.464412      -1.027437      -0.048453      -0.010918       0.020707       0.053811       0.012532       0.009309      -0.020236      -0.075076       0.073231      -0.053867       0.008686       0.045181             10.109183       8.792519       0.807408      -2.943821      10.840678      -5.878120      10.694353           0.000002
           96              C       4.710092       9.328783       0.142672       0.368544      28.116967 0.32257140E+03  0.71119403E+04                                 8.548132                            6.330995      -0.068371       2.011839                    0.999587      24.523471      70.631071       0.596204       0.465961      -1.024012      -0.027587       0.003585       0.007319       0.028765      -0.006514       0.021125      -0.003515      -0.048897       0.030379      -0.039022       0.013710       0.025312              9.993516      10.548604      -2.894914      -0.794621      11.399520      -4.284867       8.032424           0.000001
           97              C       2.597551      10.402573      16.312107      -0.381886      34.178026 0.48284159E+03  0.11726387E+05                                 9.261582                            7.330203      -0.388810       1.853236                    0.996399      31.889845      95.102885       0.604349       0.417310      -1.057001      -0.013218       0.006989       0.037004       0.039910       0.005337      -0.010983      -0.017315      -0.005834       0.016987      -0.016099      -0.008894       0.024993             10.529791      10.212031      -3.638540      -1.194899      12.857303      -0.017966       8.520040           0.000002
           98              C       1.896268      11.515360      17.020521       0.352850      28.777727 0.32707440E+03  0.72186178E+04                                 8.634202                            6.315668      -0.200508       1.965914                    0.999449      24.584608      70.280934       0.606842       0.457323      -1.031327      -0.003173      -0.044868       0.013924       0.047086      -0.023952       0.001165       0.030118       0.021199       0.056935      -0.046528       0.007742       0.038786             10.259415       9.241850      -3.840768      -3.724456      14.350221       2.394860       7.186175           0.000001
           99              C       2.163857       0.134131       1.223809       0.401817      24.871747 0.30960292E+03  0.67415003E+04                                 7.823348                            6.178172       0.033117       2.049969                    0.999174      23.878208      67.856110       0.608427       0.462324      -1.028280      -0.023712      -0.022661       0.015704       0.036365      -0.018501      -0.017035       0.010307       0.050454       0.032074      -0.037113      -0.002128       0.039241              8.712620       8.711333      -1.154971      -4.127480       9.573215       0.950276       7.853311           0.000001
          100              C       1.060068       0.458280       2.185995      -0.561850      27.834795 0.46293988E+03  0.11035570E+05                                 7.703920                            6.893217       0.198560       2.026154                    0.997557      32.270616      92.855596       0.667552       0.384902      -1.087356       0.024662      -0.006020      -0.031176       0.040204      -0.015808      -0.017776       0.008919       0.007408      -0.008260      -0.018221      -0.011281       0.029502              8.019897       7.981346      -0.275688      -1.302701       7.624074       0.590430       8.454272          -0.000001
          101              C       0.475423       8.149676       4.577637      -0.562364      28.239076 0.45079190E+03  0.10691903E+05                                 7.804337                            6.808537       0.164844       2.018650                    0.996815      32.253810      93.059157       0.669676       0.385623      -1.085107       0.020925       0.017410       0.004790       0.027639       0.036345      -0.000199       0.020905       0.028191      -0.069103      -0.043398      -0.008996       0.052393              8.230666       7.693206       1.455311       0.544256       8.614555       0.076465       8.384236          -0.000002
          102              C       1.512066       9.210425       4.713483       0.395834      25.735921 0.31171783E+03  0.67960171E+04                                 7.973274                            6.179381       0.037194       2.047644                    0.999019      23.990899      68.117418       0.611581       0.459367      -1.030400      -0.014375      -0.022257       0.026426       0.037422       0.016677       0.007866       0.009372      -0.004171      -0.116502      -0.040779       0.002612       0.038167              9.028451       8.089280       4.256414       0.710892       8.823269       0.811634      10.172802          -0.000000
          103              C       2.924418      10.578930       5.536921       0.340954      29.514888 0.33166891E+03  0.73369486E+04                                 8.750422                            6.335683      -0.107954       1.992391                    0.999561      24.686878      70.383652       0.610073       0.453851      -1.034512      -0.007654      -0.006259       0.043823       0.044924       0.009876       0.024750       0.020392      -0.002748      -0.078676      -0.042173       0.003487       0.038686             10.656461       8.382400       3.798744       3.696738       8.533077       3.102419      15.053907           0.000002
          104              C       3.713726      11.394891       6.521123      -0.373288      35.705810 0.47719571E+03  0.11546902E+05                                 9.532457                            7.259025      -0.355939       1.871786                    0.995546      31.440478      93.370774       0.611288       0.414087      -1.059816      -0.006159      -0.038633       0.010928       0.040618       0.023314      -0.010956      -0.001136       0.034516       0.011746      -0.031422       0.000423       0.030999             11.390927       8.967702       0.964867       4.307352      10.558258      -0.391562      14.646821           0.000000
          105              C       4.071759      10.667233       7.781453       0.351389      29.498923 0.32836596E+03  0.72603202E+04                                 8.840984                            6.357752      -0.135893       1.989573                    0.999612      24.583750      70.534365       0.600106       0.461615      -1.028064      -0.046236       0.015817      -0.007745       0.049476      -0.005137      -0.005190      -0.013941      -0.061784       0.096554      -0.047926       0.007955       0.039970             10.877357       9.817071      -0.436834       4.555090       7.901812      -4.888097      14.913190           0.000003
          106              C       3.850513       9.534947       9.564518       0.402121      25.145851 0.31080756E+03  0.67718523E+04                                 7.879824                            6.189133       0.082501       2.066387                    0.999036      23.834390      67.672129       0.608262       0.462167      -1.028740      -0.034090      -0.002872       0.009242       0.035437       0.002744      -0.028119      -0.012176      -0.048960       0.028315      -0.044167       0.009854       0.034313              8.820728       9.095965       1.310286       0.723355       6.770801      -3.681497      10.595419          -0.000001
          107              C       3.249917       8.718489      10.653334      -0.566707      27.563210 0.44478315E+03  0.10522455E+05                                 7.685687                            6.781685       0.151651       2.010863                    0.997405      32.429501      93.690618       0.667697       0.387756      -1.082747       0.001870       0.022308      -0.027266       0.035279       0.011244      -0.012613      -0.036956       0.006394       0.051316      -0.037161      -0.010492       0.047653              7.984478       7.654894       0.692889       0.285721       7.333628      -0.969732       8.964912          -0.000001
          108              C       9.016921      11.752573      11.260204      -0.557812      29.514207 0.44872692E+03  0.10614242E+05                                 8.056845                            6.782220       0.359201       2.075540                    0.998429      32.100513      92.024609       0.673607       0.384408      -1.087649       0.020381      -0.026287      -0.040772       0.052619      -0.002563       0.005742       0.005155      -0.004789       0.029621      -0.011079      -0.001734       0.012813              8.853644       6.996604      -1.147194      -1.534024       9.694127       2.763323       9.870201          -0.000001
          109              C       9.365881      10.819868      10.159442       0.404755      27.956379 0.31149766E+03  0.67910320E+04                                 8.521589                            6.211030      -0.125029       2.002318                    0.999498      23.794299      67.591274       0.604953       0.464412      -1.027437      -0.048453       0.010918       0.020707       0.053811      -0.012532       0.009309       0.020236      -0.075076       0.073232      -0.053867       0.008686       0.045181             10.109186       8.792519      -0.807409      -2.943822      10.840683       5.878123      10.694355           0.000002
          110              C       9.238987       9.300467       8.675716       0.368544      28.116971 0.32257141E+03  0.71119405E+04                                 8.548132                            6.330995      -0.068371       2.011839                    0.999587      24.523471      70.631070       0.596204       0.465961      -1.024012      -0.027587      -0.003585       0.007319       0.028765       0.006514       0.021125       0.003515      -0.048897       0.030379      -0.039022       0.013710       0.025312              9.993517      10.548605       2.894912      -0.794625      11.399521       4.284866       8.032426           0.000001
          111              C       8.733656       8.226677       7.779064      -0.381886      34.178024 0.48284142E+03  0.11726381E+05                                 9.261581                            7.330201      -0.388809       1.853236                    0.996399      31.889843      95.102875       0.604349       0.417310      -1.057001      -0.013218      -0.006989       0.037004       0.039910      -0.005337      -0.010983       0.017315      -0.005834       0.016987      -0.016099      -0.008894       0.024993             10.529791      10.212031       3.638542      -1.194898      12.857307       0.017966       8.520036           0.000002
          112              C       8.032373       7.113890       8.487477       0.352849      28.777733 0.32707442E+03  0.72186182E+04                                 8.634203                            6.315669      -0.200508       1.965914                    0.999449      24.584607      70.280932       0.606841       0.457323      -1.031327      -0.003173       0.044868       0.013924       0.047086       0.023952       0.001165      -0.030118       0.021199       0.056935      -0.046528       0.007742       0.038786             10.259417       9.241849       3.840771      -3.724454      14.350228      -2.394864       7.186175           0.000002
          113              C       6.692752       6.075619       9.756853       0.401817      24.871742 0.30960287E+03  0.67414990E+04                                 7.823347                            6.178172       0.033117       2.049969                    0.999174      23.878206      67.856104       0.608427       0.462324      -1.028280      -0.023712       0.022661       0.015704       0.036365       0.018501      -0.017035      -0.010307       0.050454       0.032074      -0.037113      -0.002128       0.039241              8.712618       8.711332       1.154969      -4.127479       9.573214      -0.950275       7.853310           0.000001
          114              C       5.588963       5.751470      10.719039      -0.561850      27.834789 0.46293978E+03  0.11035567E+05                                 7.703919                            6.893216       0.198561       2.026154                    0.997557      32.270621      92.855615       0.667552       0.384902      -1.087356       0.024661       0.006020      -0.031176       0.040204       0.015808      -0.017776      -0.008919       0.007407      -0.008260      -0.018221      -0.011281       0.029502              8.019896       7.981344       0.275688      -1.302700       7.624074      -0.590429       8.454269          -0.000001
          115              C       4.053472       1.939926       3.955407      -0.562365      28.239062 0.45079161E+03  0.10691894E+05                                 7.804334                            6.808534       0.164845       2.018650                    0.996815      32.253811      93.059160       0.669676       0.385623      -1.085107      -0.020925       0.017410      -0.004790       0.027638      -0.036345      -0.000199      -0.020905       0.028191      -0.069103      -0.043398      -0.008995       0.052393              8.230663       7.693203      -1.455309       0.544255       8.614552      -0.076465       8.384233          -0.000001
          116              C       3.016829       3.000675       3.819561       0.395834      25.735932 0.31171800E+03  0.67960216E+04                                 7.973276                            6.179382       0.037194       2.047644                    0.999019      23.990897      68.117410       0.611581       0.459367      -1.030400       0.014375      -0.022257      -0.026426       0.037422      -0.016677       0.007866      -0.009372      -0.004171      -0.116502      -0.040779       0.002612       0.038167              9.028454       8.089282      -4.256415       0.710891       8.823270      -0.811633      10.172809          -0.000000
          117              C       1.604477       4.369180       2.996122       0.340953      29.514901 0.33166906E+03  0.73369530E+04                                 8.750425                            6.335685      -0.107954       1.992391                    0.999561      24.686879      70.383659       0.610073       0.453851      -1.034512       0.007654      -0.006259      -0.043823       0.044924      -0.009876       0.024750      -0.020392      -0.002748      -0.078676      -0.042173       0.003487       0.038686             10.656465       8.382405      -3.798748       3.696740       8.533083      -3.102420      15.053908           0.000002
          118              C       0.815169       5.185141       2.011921      -0.373288      35.705820 0.47719593E+03  0.11546909E+05                                 9.532459                            7.259027      -0.355940       1.871785                    0.995546      31.440480      93.370783       0.611288       0.414087      -1.059816       0.006159      -0.038633      -0.010928       0.040618      -0.023314      -0.010956       0.001136       0.034516       0.011746      -0.031422       0.000423       0.030999             11.390928       8.967706      -0.964873       4.307354      10.558263       0.391555      14.646816           0.000000
          119              C       0.457136       4.457483       0.751590       0.351389      29.498922 0.32836610E+03  0.72603239E+04                                 8.840984                            6.357754      -0.135893       1.989573                    0.999612      24.583750      70.534364       0.600106       0.461615      -1.028064       0.046236       0.015817       0.007745       0.049476       0.005137      -0.005190       0.013941      -0.061784       0.096554      -0.047926       0.007955       0.039970             10.877357       9.817070       0.436832       4.555089       7.901810       4.888095      14.913189           0.000003
          120              C      -0.928828       3.325197      16.034613       0.402121      25.145846 0.31080746E+03  0.67718496E+04                                 7.879823                            6.189132       0.082501       2.066387                    0.999036      23.834390      67.672131       0.608262       0.462167      -1.028740       0.034090      -0.002872      -0.009242       0.035437      -0.002744      -0.028119       0.012176      -0.048960       0.028315      -0.044167       0.009854       0.034313              8.820728       9.095967      -1.310283       0.723361       6.770799       3.681495      10.595419          -0.000001
          121              C      -0.328232       2.508739      14.945796      -0.566708      27.563217 0.44478338E+03  0.10522462E+05                                 7.685689                            6.781687       0.151651       2.010863                    0.997405      32.429504      93.690636       0.667696       0.387756      -1.082747      -0.001870       0.022308       0.027266       0.035279      -0.011244      -0.012613       0.036956       0.006394       0.051316      -0.037161      -0.010492       0.047653              7.984480       7.654895      -0.692888       0.285722       7.333629       0.969731       8.964916          -0.000000
          122              C       4.569764       5.542823      14.338926      -0.557813      29.514213 0.44872724E+03  0.10614252E+05                                 8.056847                            6.782224       0.359201       2.075540                    0.998429      32.100519      92.024636       0.673606       0.384409      -1.087649      -0.020381      -0.026287       0.040772       0.052619       0.002563       0.005742      -0.005155      -0.004789       0.029622      -0.011079      -0.001734       0.012813              8.853646       6.996606       1.147192      -1.534025       9.694124      -2.763318       9.870207          -0.000001
          123              C       4.220804       4.610118      15.439689       0.404755      27.956379 0.31149775E+03  0.67910347E+04                                 8.521589                            6.211031      -0.125030       2.002318                    0.999498      23.794299      67.591276       0.604952       0.464412      -1.027437       0.048453       0.010918      -0.020707       0.053811       0.012532       0.009309      -0.020236      -0.075076       0.073232      -0.053867       0.008686       0.045181             10.109186       8.792521       0.807408      -2.943822      10.840681      -5.878122      10.694355           0.000002
          124              C       4.347698       3.090717      16.923415       0.368544      28.116963 0.32257134E+03  0.71119387E+04                                 8.548130                            6.330994      -0.068371       2.011840                    0.999587      24.523468      70.631056       0.596204       0.465961      -1.024012       0.027587      -0.003585      -0.007319       0.028765      -0.006514       0.021125      -0.003515      -0.048897       0.030379      -0.039022       0.013710       0.025312              9.993514      10.548602      -2.894913      -0.794621      11.399518      -4.284866       8.032423           0.000001
          125              C       6.460239       2.016927       0.753980      -0.381886      34.178021 0.48284151E+03  0.11726384E+05                                 9.261581                            7.330202      -0.388809       1.853236                    0.996399      31.889842      95.102875       0.604349       0.417310      -1.057001       0.013218      -0.006989      -0.037004       0.039910       0.005337      -0.010983      -0.017315      -0.005834       0.016987      -0.016099      -0.008894       0.024993             10.529791      10.212030      -3.638540      -1.194898      12.857302      -0.017966       8.520039           0.000002
          126              C       7.161522       0.904140       0.045566       0.352850      28.777723 0.32707435E+03  0.72186165E+04                                 8.634201                            6.315668      -0.200507       1.965914                    0.999449      24.584606      70.280929       0.606841       0.457323      -1.031327       0.003173       0.044868      -0.013924       0.047086      -0.023952       0.001165       0.030118       0.021199       0.056935      -0.046528       0.007742       0.038786             10.259415       9.241849      -3.840767      -3.724456      14.350220       2.394860       7.186174           0.000002
          127              C       6.893933      12.285369      15.842278       0.401817      24.871745 0.30960290E+03  0.67414996E+04                                 7.823348                            6.178172       0.033117       2.049969                    0.999174      23.878207      67.856107       0.608427       0.462324      -1.028280       0.023712       0.022661      -0.015704       0.036365      -0.018501      -0.017035       0.010307       0.050454       0.032074      -0.037113      -0.002128       0.039241              8.712619       8.711333      -1.154970      -4.127480       9.573215       0.950276       7.853310           0.000001
          128              C       7.997722      11.961220      14.880092      -0.561850      27.834800 0.46293999E+03  0.11035573E+05                                 7.703922                            6.893218       0.198560       2.026154                    0.997557      32.270619      92.855609       0.667552       0.384902      -1.087356      -0.024662       0.006020       0.031176       0.040204      -0.015808      -0.017776       0.008919       0.007408      -0.008260      -0.018221      -0.011281       0.029502              8.019898       7.981347      -0.275688      -1.302701       7.624075       0.590430       8.454273          -0.000001
          129              N       0.550373       2.518178       7.439619      -0.432795      39.954173 0.57608491E+03  0.14261281E+05                                 9.597218                            7.638654       0.231056       2.087538                    0.996503      29.602041      82.139484       0.651412       0.379821      -1.109566      -0.049217      -0.007436       0.010934       0.050963       0.019455      -0.008039       0.037267      -0.053214       0.036103      -0.047243      -0.007597       0.054840             10.860197      13.220914       2.243979      -2.562676      10.623969       3.173375       8.735708           0.000001
          130              N       9.173306       1.615156       7.481943      -0.320459      34.324517 0.52485695E+03  0.12649725E+05                                 8.564030                            7.219021       0.669345       2.186952                    0.999661      29.575047      80.052176       0.682526       0.372346      -1.119004       0.158497       0.171564       0.118828       0.262060      -0.138331      -0.067659       0.051964      -0.165520       0.319001      -0.217979       0.030845       0.187134              9.354966      11.245307      -0.275947      -3.026368       8.542252       2.833426       8.277339           0.000000
          131              N       9.261256       2.610703       8.443788      -0.263962      39.646276 0.52375500E+03  0.12676907E+05                                 9.652065                            7.321215       0.261723       2.097836                    0.998644      28.469545      78.437318       0.659404       0.383769      -1.105294       0.027483      -0.083603      -0.113454       0.143585       0.005488       0.023011       0.036834      -0.029734      -0.073844      -0.050747      -0.000324       0.051071             11.472016      16.357223       0.123149      -4.495130       9.150678       2.844375       8.908148          -0.000000
          132              N       2.012625       5.099571       7.659601      -0.445437      39.295341 0.58957552E+03  0.14674532E+05                                 9.464659                            7.717792       0.216928       2.075924                    0.997312      29.902522      83.097973       0.649536       0.378859      -1.110680      -0.038442       0.040113       0.014164       0.057336       0.039942      -0.030450      -0.013738       0.004335       0.015782      -0.045715      -0.011339       0.057053             10.510108       8.929032       0.672059      -3.252115      14.668468       0.334003       7.932825           0.000001
          133              N       0.772723       6.576125       8.791936      -0.298994      33.915779 0.52078729E+03  0.12541283E+05                                 8.541410                            7.243500       0.567046       2.166212                    0.999798      29.215738      79.336818       0.673219       0.377805      -1.113691       0.157676      -0.024525      -0.181109       0.241379       0.106182       0.045728      -0.123713      -0.050931      -0.137741      -0.186731       0.024454       0.162277              9.278910       8.422250       0.815574      -2.427862      12.937973      -0.331713       6.476508          -0.000003
          134              N       1.646897       7.246033       7.947506      -0.289038      37.162274 0.54819103E+03  0.13401943E+05                                 9.159443                            7.468630       0.261456       2.095677                    0.998254      28.713787      79.149358       0.656582       0.381576      -1.108409      -0.073731      -0.102054       0.068383       0.143274       0.012296      -0.044955      -0.013860       0.050592       0.001312      -0.035736      -0.027370       0.063106             10.236331       8.141219       0.084927      -2.502009      15.288964       0.122615       7.278809          -0.000000
          135              N       3.928581       2.515446       7.587241      -0.293806      38.672987 0.55347392E+03  0.13548146E+05                                 9.415523                            7.465082       0.274198       2.092969                    0.998892      28.874337      79.346404       0.662705       0.377575      -1.112600       0.025869      -0.059641       0.136892       0.151544      -0.001242      -0.037847      -0.051263      -0.013358      -0.017394      -0.065270       0.002032       0.063238             11.051905      14.891501      -0.925572       4.506518       7.654158      -2.935701      10.610055          -0.000001
          136              N       3.779458       1.780087       8.758487      -0.307595      34.623740 0.52796122E+03  0.12754344E+05                                 8.671343                            7.274299       0.666275       2.190413                    0.999791      29.515562      80.211004       0.674588       0.375847      -1.115424       0.171313       0.114318      -0.154871       0.257686      -0.098930       0.090970      -0.039050      -0.194721       0.326960      -0.209042       0.032401       0.176641              9.714784      11.546870      -0.129828       3.847701       7.433842      -2.500944      10.163642           0.000001
          137              N       5.909875       2.417704       8.542430      -0.429861      39.210886 0.57500119E+03  0.14252550E+05                                 9.551139                            7.671741       0.125084       2.051600                    0.996549      29.761270      83.105156       0.643772       0.383840      -1.104725      -0.049771      -0.018431      -0.005489       0.053357       0.026422       0.007675      -0.035628      -0.036907       0.105394      -0.056516      -0.001693       0.058209             10.934254      13.252398       1.839994       3.389306       7.830919      -2.606827      11.719446          -0.000000
          138              N       7.149264       2.687828      11.179823      -0.455214      41.340600 0.61652317E+03  0.15522738E+05                                 9.817630                            7.901574       0.129960       2.041256                    0.997003      30.372442      84.981024       0.640587       0.379760      -1.109659      -0.029773      -0.016433       0.045053       0.056447       0.046004       0.027908       0.017578      -0.010502      -0.003667      -0.047991      -0.014808       0.062798             11.210066       8.322083       3.161238       0.268522       9.012667       0.194324      16.295447           0.000001
          139              N       5.927388       1.802939      12.821751      -0.309800      33.840560 0.51395248E+03  0.12325928E+05                                 8.501155                            7.152655       0.717052       2.208770                    0.999661      29.331444      79.278181       0.684174       0.373287      -1.117948       0.187287       0.161605      -0.053514       0.253094      -0.023875       0.138844       0.118150      -0.057421       0.060564      -0.195309       0.018105       0.177204              9.434182       6.502846       1.996911       0.779453       7.492223       0.759845      14.307476           0.000001
          140              N       6.853107       2.696770      13.354042      -0.281887      38.752986 0.54909394E+03  0.13426293E+05                                 9.457013                            7.473295       0.224925       2.083619                    0.998042      28.712397      79.089715       0.656731       0.381425      -1.108787      -0.085664      -0.079555      -0.090049       0.147568       0.051647      -0.002116       0.004001      -0.004293      -0.069184      -0.041181      -0.022065       0.063246             11.021853       7.244644       2.255610      -0.253765       7.790062       0.146547      18.030851          -0.000001
          141              N       3.978522       8.727928       1.093424      -0.432795      39.954171 0.57608493E+03  0.14261281E+05                                 9.597218                            7.638654       0.231056       2.087538                    0.996503      29.602042      82.139488       0.651412       0.379821      -1.109566       0.049217      -0.007436      -0.010934       0.050962      -0.019455      -0.008039      -0.037267      -0.053214       0.036103      -0.047243      -0.007597       0.054840             10.860197      13.220917      -2.243979      -2.562675      10.623967      -3.173374       8.735706           0.000001
          142              N       6.020589       7.824906       1.051100      -0.320459      34.324507 0.52485672E+03  0.12649718E+05                                 8.564029                            7.219019       0.669345       2.186951                    0.999661      29.575046      80.052175       0.682526       0.372346      -1.119004      -0.158497       0.171563      -0.118828       0.262060       0.138331      -0.067659      -0.051964      -0.165520       0.319001      -0.217979       0.030845       0.187134              9.354965      11.245305       0.275945      -3.026365       8.542253      -2.833426       8.277337           0.000000
          143              N       5.932639       8.820453       0.089256      -0.263962      39.646259 0.52375472E+03  0.12676899E+05                                 9.652062                            7.321213       0.261723       2.097836                    0.998644      28.469544      78.437312       0.659404       0.383769      -1.105294      -0.027483      -0.083603       0.113454       0.143585      -0.005488       0.023011      -0.036834      -0.029735      -0.073844      -0.050747      -0.000324       0.051071             11.472012      16.357215      -0.123150      -4.495124       9.150678      -2.844377       8.908143          -0.000001
          144              N       2.516270      11.309321       0.873442      -0.445437      39.295332 0.58957523E+03  0.14674523E+05                                 9.464657                            7.717789       0.216928       2.075924                    0.997312      29.902522      83.097971       0.649536       0.378859      -1.110680       0.038442       0.040113      -0.014164       0.057336      -0.039942      -0.030450       0.013738       0.004335       0.015782      -0.045715      -0.011339       0.057053             10.510107       8.929033      -0.672059      -3.252115      14.668464      -0.334002       7.932822           0.000001
          145              N       2.148962       0.366375      16.807194      -0.298994      33.915775 0.52078731E+03  0.12541284E+05                                 8.541410                            7.243501       0.567046       2.166212                    0.999798      29.215736      79.336813       0.673219       0.377805      -1.113691      -0.157676      -0.024525       0.181109       0.241379      -0.106182       0.045728       0.123712      -0.050931      -0.137741      -0.186731       0.024454       0.162277              9.278910       8.422251      -0.815573      -2.427863      12.937969       0.331710       6.476509          -0.000003
          146              N       2.881998       1.036283       0.585537      -0.289038      37.162275 0.54819109E+03  0.13401945E+05                                 9.159443                            7.468630       0.261456       2.095677                    0.998254      28.713789      79.149365       0.656582       0.381576      -1.108409       0.073731      -0.102054      -0.068383       0.143274      -0.012296      -0.044955       0.013860       0.050592       0.001312      -0.035736      -0.027370       0.063106             10.236330       8.141219      -0.084928      -2.502009      15.288965      -0.122614       7.278807          -0.000000
          147              N       0.600314       8.725196       0.945803      -0.293806      38.672989 0.55347393E+03  0.13548146E+05                                 9.415523                            7.465082       0.274198       2.092969                    0.998892      28.874339      79.346410       0.662705       0.377575      -1.112600      -0.025869      -0.059641      -0.136892       0.151544       0.001242      -0.037847       0.051263      -0.013358      -0.017394      -0.065270       0.002032       0.063238             11.051905      14.891505       0.925574       4.506521       7.654158       2.935699      10.610054          -0.000001
          148              N      -0.857773       7.989837      16.840644      -0.307595      34.623736 0.52796127E+03  0.12754346E+05                                 8.671342                            7.274299       0.666274       2.190413                    0.999791      29.515564      80.211011       0.674588       0.375847      -1.115424      -0.171313       0.114318       0.154871       0.257686       0.098930       0.090970       0.039050      -0.194721       0.326960      -0.209042       0.032401       0.176641              9.714783      11.546868       0.129827       3.847699       7.433842       2.500943      10.163638           0.000001
          149              N       9.284020       8.627454      -0.009386      -0.429861      39.210868 0.57500084E+03  0.14252540E+05                                 9.551136                            7.671739       0.125084       2.051599                    0.996549      29.761268      83.105152       0.643772       0.383840      -1.104725       0.049771      -0.018431       0.005489       0.053357      -0.026422       0.007675       0.035628      -0.036907       0.105394      -0.056516      -0.001693       0.058209             10.934251      13.252397      -1.839991       3.389310       7.830915       2.606825      11.719443          -0.000000
          150              N       6.437421       8.897578      14.419308      -0.455214      41.340613 0.61652341E+03  0.15522745E+05                                 9.817632                            7.901575       0.129960       2.041256                    0.997003      30.372440      84.981017       0.640587       0.379760      -1.109659       0.029773      -0.016433      -0.045053       0.056447      -0.046004       0.027908      -0.017578      -0.010502      -0.003667      -0.047991      -0.014808       0.062798             11.210069       8.322085      -3.161238       0.268520       9.012668      -0.194320      16.295454           0.000001
          151              N       7.659297       8.012689      12.777379      -0.309800      33.840572 0.51395278E+03  0.12325937E+05                                 8.501157                            7.152657       0.717053       2.208770                    0.999661      29.331442      79.278172       0.684174       0.373287      -1.117948      -0.187287       0.161605       0.053514       0.253094       0.023875       0.138844      -0.118150      -0.057421       0.060564      -0.195309       0.018105       0.177204              9.434184       6.502847      -1.996911       0.779455       7.492226      -0.759847      14.307481           0.000001
          152              N       6.733578       8.906520      12.245088      -0.281887      38.752981 0.54909382E+03  0.13426289E+05                                 9.457012                            7.473293       0.224926       2.083619                    0.998042      28.712396      79.089710       0.656732       0.381425      -1.108787       0.085664      -0.079555       0.090049       0.147568      -0.051647      -0.002116      -0.004001      -0.004292      -0.069185      -0.041181      -0.022065       0.063246             11.021851       7.244644      -2.255610      -0.253767       7.790062      -0.146545      18.030848          -0.000001
          153              N       8.507417       9.901322       9.626468      -0.432795      39.954169 0.57608484E+03  0.14261278E+05                                 9.597217                            7.638654       0.231056       2.087538                    0.996503      29.602039      82.139476       0.651412       0.379821      -1.109566       0.049217       0.007436      -0.010934       0.050963       0.019455      -0.008039       0.037267      -0.053214       0.036103      -0.047243      -0.007597       0.054840             10.860196      13.220913       2.243979      -2.562676      10.623969       3.173375       8.735707           0.000001
          154              N      -0.115516      10.804344       9.584144      -0.320459      34.324513 0.52485687E+03  0.12649723E+05                                 8.564029                            7.219020       0.669346       2.186952                    0.999661      29.575045      80.052168       0.682526       0.372346      -1.119004      -0.158497      -0.171564      -0.118828       0.262060      -0.138331      -0.067659       0.051964      -0.165520       0.319001      -0.217979       0.030845       0.187134              9.354965      11.245306      -0.275947      -3.026367       8.542252       2.833426       8.277339           0.000000
          155              N      -0.203466       9.808797       8.622299      -0.263962      39.646277 0.52375500E+03  0.12676907E+05                                 9.652065                            7.321215       0.261722       2.097836                    0.998644      28.469545      78.437318       0.659404       0.383769      -1.105294      -0.027483       0.083603       0.113454       0.143585       0.005488       0.023011       0.036834      -0.029734      -0.073844      -0.050747      -0.000324       0.051071             11.472016      16.357223       0.123149      -4.495130       9.150678       2.844375       8.908148          -0.000000
          156              N       7.045165       7.319929       9.406486      -0.445437      39.295339 0.58957548E+03  0.14674531E+05                                 9.464659                            7.717791       0.216928       2.075924                    0.997312      29.902521      83.097968       0.649536       0.378859      -1.110680       0.038442      -0.040113      -0.014164       0.057336       0.039942      -0.030450      -0.013738       0.004335       0.015782      -0.045715      -0.011339       0.057053             10.510108       8.929032       0.672059      -3.252114      14.668467       0.334003       7.932825           0.000001
          157              N       8.285067       5.843375       8.274151      -0.298994      33.915782 0.52078736E+03  0.12541285E+05                                 8.541411                            7.243501       0.567045       2.166212                    0.999798      29.215739      79.336825       0.673219       0.377805      -1.113691      -0.157676       0.024525       0.181109       0.241379       0.106182       0.045728      -0.123712      -0.050931      -0.137741      -0.186731       0.024454       0.162277              9.278911       8.422251       0.815574      -2.427862      12.937974      -0.331713       6.476509          -0.000003
          158              N       7.410893       5.173467       9.118581      -0.289038      37.162280 0.54819112E+03  0.13401946E+05                                 9.159443                            7.468630       0.261457       2.095677                    0.998254      28.713790      79.149367       0.656582       0.381576      -1.108409       0.073731       0.102054      -0.068383       0.143274       0.012296      -0.044955      -0.013860       0.050592       0.001312      -0.035736      -0.027370       0.063106             10.236331       8.141219       0.084927      -2.502009      15.288965       0.122615       7.278809          -0.000000
          159              N       5.129209       9.904054       9.478846      -0.293806      38.672991 0.55347399E+03  0.13548148E+05                                 9.415524                            7.465082       0.274198       2.092969                    0.998892      28.874339      79.346410       0.662705       0.377575      -1.112600      -0.025869       0.059641      -0.136892       0.151544      -0.001242      -0.037847      -0.051263      -0.013358      -0.017394      -0.065270       0.002032       0.063238             11.051906      14.891502      -0.925572       4.506519       7.654159      -2.935701      10.610056          -0.000001
          160              N       5.278332      10.639413       8.307600      -0.307595      34.623736 0.52796115E+03  0.12754342E+05                                 8.671342                            7.274298       0.666275       2.190413                    0.999791      29.515561      80.210998       0.674588       0.375847      -1.115424      -0.171313      -0.114318       0.154871       0.257686      -0.098930       0.090970      -0.039050      -0.194721       0.326960      -0.209042       0.032401       0.176641              9.714783      11.546869      -0.129828       3.847701       7.433841      -2.500944      10.163641           0.000001
          161              N       3.147915      10.001796       8.523657      -0.429861      39.210883 0.57500115E+03  0.14252549E+05                                 9.551138                            7.671741       0.125084       2.051600                    0.996549      29.761269      83.105152       0.643772       0.383840      -1.104725       0.049771       0.018431       0.005489       0.053357       0.026422       0.007675      -0.035628      -0.036907       0.105394      -0.056516      -0.001693       0.058209             10.934254      13.252397       1.839994       3.389306       7.830918      -2.606827      11.719446          -0.000000
          162              N       1.908526       9.731672       5.886264      -0.455214      41.340596 0.61652310E+03  0.15522736E+05                                 9.817630                            7.901574       0.129960       2.041256                    0.997003      30.372440      84.981020       0.640587       0.379760      -1.109659       0.029773       0.016433      -0.045053       0.056447       0.046004       0.027908       0.017578      -0.010502      -0.003667      -0.047990      -0.014808       0.062798             11.210066       8.322083       3.161238       0.268522       9.012666       0.194324      16.295447           0.000001
          163              N       3.130402      10.616561       4.244336      -0.309800      33.840555 0.51395239E+03  0.12325925E+05                                 8.501154                            7.152654       0.717053       2.208770                    0.999661      29.331442      79.278172       0.684174       0.373287      -1.117948      -0.187287      -0.161605       0.053514       0.253094      -0.023875       0.138844       0.118150      -0.057421       0.060564      -0.195309       0.018105       0.177204              9.434181       6.502845       1.996910       0.779453       7.492223       0.759844      14.307474           0.000001
          164              N       2.204683       9.722730       3.712045      -0.281887      38.752988 0.54909398E+03  0.13426294E+05                                 9.457014                            7.473295       0.224925       2.083619                    0.998042      28.712398      79.089718       0.656731       0.381425      -1.108787       0.085664       0.079555       0.090049       0.147568       0.051647      -0.002116       0.004001      -0.004292      -0.069184      -0.041181      -0.022065       0.063246             11.021853       7.244644       2.255610      -0.253765       7.790063       0.146547      18.030852          -0.000001
          165              N       5.079268       3.691572      15.972663      -0.432795      39.954162 0.57608479E+03  0.14261277E+05                                 9.597216                            7.638653       0.231056       2.087538                    0.996503      29.602038      82.139473       0.651412       0.379821      -1.109566      -0.049217       0.007436       0.010934       0.050962      -0.019455      -0.008039      -0.037267      -0.053214       0.036103      -0.047243      -0.007597       0.054840             10.860195      13.220915      -2.243979      -2.562675      10.623966      -3.173373       8.735704           0.000001
          166              N       3.037201       4.594594      16.014987      -0.320459      34.324511 0.52485678E+03  0.12649720E+05                                 8.564029                            7.219020       0.669345       2.186951                    0.999661      29.575048      80.052182       0.682526       0.372346      -1.119004       0.158497      -0.171564       0.118828       0.262060       0.138331      -0.067659      -0.051964      -0.165520       0.319001      -0.217979       0.030845       0.187134              9.354965      11.245305       0.275945      -3.026366       8.542254      -2.833426       8.277337           0.000000
          167              N       3.125151       3.599047      16.976831      -0.263962      39.646260 0.52375473E+03  0.12676899E+05                                 9.652062                            7.321213       0.261723       2.097836                    0.998644      28.469544      78.437314       0.659404       0.383769      -1.105294       0.027483       0.083603      -0.113454       0.143585      -0.005488       0.023011      -0.036834      -0.029734      -0.073844      -0.050747      -0.000324       0.051071             11.472013      16.357215      -0.123149      -4.495124       9.150679      -2.844377       8.908144          -0.000000
          168              N       6.541520       1.110179      16.192645      -0.445437      39.295332 0.58957524E+03  0.14674523E+05                                 9.464658                            7.717790       0.216928       2.075924                    0.997312      29.902522      83.097972       0.649536       0.378859      -1.110680      -0.038442      -0.040113       0.014164       0.057336      -0.039942      -0.030450       0.013738       0.004335       0.015782      -0.045715      -0.011339       0.057053             10.510107       8.929033      -0.672059      -3.252115      14.668464      -0.334002       7.932823           0.000001
          169              N       6.908828      12.053125       0.258893      -0.298994      33.915779 0.52078740E+03  0.12541286E+05                                 8.541410                            7.243501       0.567045       2.166212                    0.999798      29.215739      79.336821       0.673219       0.377805      -1.113691       0.157676       0.024525      -0.181109       0.241379      -0.106182       0.045728       0.123713      -0.050931      -0.137741      -0.186731       0.024454       0.162277              9.278910       8.422251      -0.815573      -2.427863      12.937969       0.331710       6.476509          -0.000003
          170              N       6.175792      11.383217      16.480550      -0.289038      37.162273 0.54819105E+03  0.13401944E+05                                 9.159442                            7.468630       0.261457       2.095677                    0.998254      28.713788      79.149361       0.656582       0.381576      -1.108409      -0.073731       0.102054       0.068383       0.143274      -0.012296      -0.044955       0.013860       0.050592       0.001312      -0.035736      -0.027370       0.063106             10.236330       8.141219      -0.084928      -2.502009      15.288964      -0.122614       7.278807          -0.000000
          171              N       8.457476       3.694304      16.120284      -0.293806      38.672990 0.55347394E+03  0.13548146E+05                                 9.415524                            7.465082       0.274198       2.092969                    0.998892      28.874339      79.346410       0.662705       0.377575      -1.112600       0.025869       0.059641       0.136892       0.151544       0.001242      -0.037847       0.051263      -0.013358      -0.017394      -0.065270       0.002032       0.063238             11.051906      14.891505       0.925574       4.506522       7.654158       2.935699      10.610054          -0.000001
          172              N       9.915563       4.429663       0.225443      -0.307595      34.623723 0.52796104E+03  0.12754339E+05                                 8.671340                            7.274297       0.666275       2.190413                    0.999791      29.515558      80.210988       0.674588       0.375847      -1.115424       0.171313      -0.114318      -0.154871       0.257685       0.098929       0.090970       0.039050      -0.194721       0.326960      -0.209042       0.032401       0.176641              9.714780      11.546865       0.129827       3.847698       7.433840       2.500942      10.163636           0.000001
          173              N       1.380980       3.792046       0.009386      -0.429861      39.210867 0.57500082E+03  0.14252539E+05                                 9.551135                            7.671738       0.125084       2.051600                    0.996549      29.761268      83.105147       0.643772       0.383840      -1.104725      -0.049771       0.018431      -0.005489       0.053357      -0.026422       0.007675       0.035628      -0.036907       0.105394      -0.056516      -0.001693       0.058209             10.934250      13.252394      -1.839990       3.389309       7.830914       2.606825      11.719442          -0.000000
          174              N       2.620369       3.521922       2.646779      -0.455214      41.340613 0.61652340E+03  0.15522745E+05                                 9.817632                            7.901575       0.129960       2.041256                    0.997003      30.372440      84.981019       0.640587       0.379760      -1.109659      -0.029773       0.016433       0.045053       0.056447      -0.046004       0.027908      -0.017578      -0.010502      -0.003667      -0.047990      -0.014808       0.062798             11.210069       8.322085      -3.161238       0.268520       9.012668      -0.194320      16.295454           0.000001
          175              N       1.398493       4.406811       4.288708      -0.309800      33.840574 0.51395281E+03  0.12325938E+05                                 8.501158                            7.152657       0.717053       2.208770                    0.999661      29.331442      79.278175       0.684174       0.373287      -1.117948       0.187287      -0.161605      -0.053514       0.253094       0.023875       0.138844      -0.118150      -0.057421       0.060564      -0.195309       0.018105       0.177204              9.434185       6.502848      -1.996911       0.779455       7.492226      -0.759847      14.307482           0.000001
          176              N       2.324212       3.512980       4.820999      -0.281887      38.752983 0.54909385E+03  0.13426290E+05                                 9.457012                            7.473293       0.224926       2.083619                    0.998042      28.712397      79.089712       0.656732       0.381425      -1.108787      -0.085664       0.079555      -0.090049       0.147568      -0.051647      -0.002116      -0.004001      -0.004292      -0.069185      -0.041181      -0.022065       0.063246             11.021851       7.244644      -2.255610      -0.253767       7.790062      -0.146545      18.030849          -0.000001

******************************************************
Auxiliary information for the entire system
The total spin magnetic moment of the unit cell is   0.000038
The total net atomic charge of the unit cell is   -0.000001
Accuracy of reproducing the electrostatic potential in the unit cell:
  The inner radius (bohr) =    5.0000
  The outer radius (bohr) =   12.0000
  Valid grid points have density less than (e/(bohr^3)) =    0.0001
  The number of valid grid points were=        16932
  The rms potential error without charges in kcal/mol is=      5.76066
  The rms potential error with partial charges in kcal/mol is=      1.58701
  The RRMSE value at monopole order=      0.27549
  The rms potential error with partial charges and cloud penetration in kcal/mol is=      1.59004
  The RRMSE value at monopole order with cloud penetration is=      0.27602
  The rms potential error with partial charges and atomic dipoles in kcal/mol is=      0.83511
  The RRMSE value at dipole order=      0.14497
  The rms potential error with partial charges, atomic dipoles and cloud penetration in kcal/mol is=      0.84906
  The RRMSE value at dipole order with cloud penetration=      0.14739

******************************************************
The electron densities and ab initio electrostatic potential were computed in VASP using the PBE functional and
projector augmented wave method. See the main text of the journal article for a description of computational details.
The atomic charges, dipoles, and quadrupoles were computed with the DDEC6 method as described in
(a) T. A. Manz and N. Gabaldon Limas, RSC Adv. 6 (2016) 47771-47801 DOI: 10.1039/c6ra04656h
(b) N. Gabaldon Limas and T. A. Manz, RSC Adv. 8 (2018) 2678-2707 DOI: 10.1039/c7ra11829e.
For each atom in the material, the electron cloud parameters were fit to the spherically averaged atom-in-material
electron density using radial positions for which this density was between 10^-4 and 10^-2 electrons per cubic bohr.
The polarizabilities, dispersion coefficients, and quantum Drude oscillator (QDO) parameters were fit using the MCLF method.
The magnetic structure of the system was optimized in VASP from the default ferromagnetic initial guess using spin polarization.
The atomic spin moments (ASMs) were computed on this optimized magnetic structure using the DDEC6 partition as inputs
to the method of T. A. Manz and D. S. Sholl, J. Chem. Theory Comput. 7 (2011) 4146-4164 DOI: 10.1021/ct200539n.
The RMSE and RRMSE were computed using a uniform grid with Ewald summation.
