# Supplementary material for: A collection of forcefield precursors for metal–organic frameworks
Source: RSC Adv. 2019 Nov 13;9(63):36492–507. doi: 10.1039/c9ra07327b (PMC9075174; doi:10.1039/c9ra07327b)
Supplement: RA-009-C9RA07327B-s5232 [file RA-009-C9RA07327B-s5232.xyz]

  176
jmolscript: load "" {1 1 1} spacegroup "x,y,z" unitcell [{     10.682500     0.000000     0.000000 }, {      0.000000    12.338800     0.000000 }, {     -1.625685     0.000000    17.048666 }]
Zn     2.268596     3.250163     6.803952     0.668516
Zn     7.588664     3.146517     9.264416     0.670632
Zn     2.259811     9.419563     1.720381     0.668516
Zn     5.996559     9.315917    16.308583     0.670632
Zn     6.788219     9.088637    10.244714     0.668516
Zn     1.468151     9.192283     7.784250     0.670632
Zn     6.797004     2.919237    15.328285     0.668516
Zn     3.060256     3.022883     0.740083     0.670632
H      8.687939     4.481452    13.422415     0.171642
H      9.430821     3.926206    12.118192     0.177864
H      8.299150     5.049037    11.976688     0.179524
H      4.511907     0.684803    10.982751     0.164158
H      5.872977     0.187550    10.309328     0.148481
H      5.094826     3.928674     5.765859     0.161605
H      6.219596     4.455541     6.775140     0.174948
H      6.469663     3.124184     5.922707     0.185019
H      9.942825     0.077734     5.561275     0.179208
H      0.297830     1.158613     4.998669     0.166219
H      0.781208     0.060460     6.057391     0.165628
H     -0.471659     4.533275     9.785934     0.148430
H      0.913373     3.750995     9.947897     0.152802
H      3.496931     7.587128     6.200600     0.169787
H      4.319202     6.317466     6.718879     0.179439
H      3.295616     6.163231     5.499900     0.170344
H      4.897284    10.650852    12.150584     0.171642
H      4.154402    10.095606    13.454807     0.177864
H      5.286073    11.218437    13.596311     0.179524
H      9.073316     6.854203    14.590248     0.164158
H      7.712246     6.356950    15.263671     0.148480
H     10.116081    10.098074     2.758474     0.161605
H      8.991312    10.624941     1.749193     0.174948
H      8.741244     9.293584     2.601626     0.185019
H      5.268083     6.247134     2.963058     0.179209
H      4.230577     7.328013     3.525664     0.166220
H      3.747199     6.229860     2.466942     0.165628
H      3.374382    10.702675    15.787065     0.148430
H      1.989350     9.920395    15.625102     0.152802
H      1.031476     1.417728     2.323733     0.169787
H      0.209205     0.148066     1.805454     0.179440
H      1.232791    -0.006169     3.024433     0.170345
H      0.368876     7.857348     3.626251     0.171641
H     -0.374006     8.412594     4.930474     0.177864
H      0.757665     7.289763     5.071978     0.179523
H      4.544908    11.653997     6.065915     0.164158
H      3.183838    12.151250     6.739338     0.148480
H      3.961989     8.410126    11.282807     0.161605
H      2.837219     7.883259    10.273526     0.174948
H      2.587152     9.214616    11.125959     0.185018
H     -0.886010    12.261066    11.487391     0.179209
H      8.758985    11.180187    12.049997     0.166220
H      8.275607    12.278340    10.991275     0.165628
H      9.528474     7.805525     7.262732     0.148430
H      8.143442     8.587805     7.100769     0.152802
H      5.559884     4.751672    10.848066     0.169787
H      4.737613     6.021334    10.329787     0.179440
H      5.761199     6.175569    11.548766     0.170345
H      4.159531     1.687948     4.898082     0.171642
H      4.902413     2.243194     3.593859     0.177864
H      3.770742     1.120363     3.452355     0.179524
H     -0.016501     5.484597     2.458418     0.164158
H      1.344569     5.981850     1.784995     0.148480
H     -1.059266     2.240726    14.290192     0.161605
H      0.065503     1.713859    15.299473     0.174948
H      0.315571     3.045216    14.447040     0.185018
H      3.788732     6.091666    14.085608     0.179209
H      4.826238     5.010787    13.523002     0.166220
H      5.309616     6.108940    14.581724     0.165628
H      5.682433     1.636125     1.261601     0.148430
H      7.067465     2.418405     1.423564     0.152802
H      8.025339    10.921072    14.724933     0.169787
H      8.847610    12.190734    15.243212     0.179440
H      7.824024     0.006169    14.024233     0.170345
C      8.578434     4.253184    12.475873    -0.546302
C      7.542565     3.191554    12.337949     0.391656
C      6.131164     1.818739    11.522682     0.337252
C      5.344371     0.992040    10.542725    -0.364348
C      4.982196     1.715587     9.277202     0.347896
C      5.197792     2.844834     7.486751     0.399102
C      5.796550     3.657220     6.394443    -0.546669
C      0.035037     0.634214     5.782908    -0.536807
C     -0.317805     1.553455     6.895333     0.403942
C     -0.206064     3.078407     8.378567     0.359277
C      0.294841     4.153980     9.287090    -0.369913
C      1.006786     5.266693     8.576161     0.350685
C      2.358470     6.299945     7.317799     0.395195
C      3.464546     6.619766     6.349776    -0.545165
C      5.006788    10.422584    13.097126    -0.546302
C      6.042658     9.360954    13.235050     0.391655
C      7.454058     7.988139    14.050317     0.337252
C      8.240852     7.161440    15.030274    -0.364348
C      8.603026     7.884987    16.295797     0.347895
C     10.013115     9.014234     1.037582     0.399102
C      9.414358     9.826620     2.129890    -0.546670
C      4.493371     6.803614     2.741425    -0.536807
C      4.846212     7.722855     1.629000     0.403942
C      4.734472     9.247807     0.145766     0.359278
C      2.607882    10.323380    16.285909    -0.369914
C      1.895936    11.436093    16.996838     0.350686
C      2.169937     0.130545     1.206534     0.395196
C      1.063861     0.450366     2.174557    -0.545165
C      0.478381     8.085616     4.572793    -0.546302
C      1.514250     9.147246     4.710717     0.391656
C      2.925651    10.520061     5.525984     0.337252
C      3.712444    11.346760     6.505941    -0.364348
C      4.074619    10.623213     7.771464     0.347896
C      3.859023     9.493966     9.561915     0.399102
C      3.260265     8.681580    10.654223    -0.546669
C      9.021778    11.704586    11.265758    -0.536808
C      9.374620    10.785345    10.153333     0.403942
C      9.262879     9.260393     8.670099     0.359277
C      8.761974     8.184820     7.761576    -0.369913
C      8.050029     7.072107     8.472505     0.350686
C      6.698345     6.038855     9.730867     0.395196
C      5.592269     5.719034    10.698890    -0.545165
C      4.050027     1.916216     3.951540    -0.546302
C      3.014157     2.977846     3.813616     0.391656
C      1.602757     4.350661     2.998349     0.337252
C      0.815963     5.177360     2.018392    -0.364348
C      0.453789     4.453813     0.752869     0.347895
C     -0.956300     3.324566    16.011084     0.399102
C     -0.357543     2.512180    14.918776    -0.546669
C      4.563444     5.535186    14.307241    -0.536807
C      4.210603     4.615945    15.419666     0.403942
C      4.322343     3.090993    16.902900     0.359278
C      6.448933     2.015420     0.762757    -0.369914
C      7.160879     0.902707     0.051828     0.350686
C      6.886878    12.208255    15.842132     0.395196
C      7.992954    11.888434    14.874109    -0.545165
N      0.539266     2.473559     7.428445    -0.432351
N      9.174978     1.566040     7.463395    -0.320787
N      9.258956     2.563632     8.430054    -0.259266
N      1.996207     5.056193     7.660818    -0.441656
N      0.752105     6.538577     8.794725    -0.298475
N      1.637796     7.208697     7.955590    -0.287850
N      3.919484     2.479729     7.582394    -0.292378
N      3.774881     1.742115     8.753808    -0.305595
N      5.908338     2.382376     8.530300    -0.429597
N      7.148319     2.663083    11.167899    -0.452469
N      5.922043     1.781846    12.816164    -0.305868
N      6.842203     2.684676    13.346378    -0.283755
N      3.989142     8.642959     1.095888    -0.432351
N      6.035930     7.735440     1.060938    -0.320787
N      5.951952     8.733032     0.094279    -0.259266
N      2.532201    11.225593     0.863515    -0.441656
N      2.150617     0.369177    16.778274    -0.298474
N      2.890612     1.039297     0.568743    -0.287850
N      0.608923     8.649129     0.941939    -0.292378
N     -0.872159     7.911515    16.819191    -0.305595
N      9.302570     8.551776    -0.005967    -0.429597
N      6.436904     8.832483    14.405100    -0.452469
N      7.663179     7.951246    12.756835    -0.305868
N      6.743019     8.854076    12.226621    -0.283755
N      8.517549     9.865241     9.620221    -0.432351
N     -0.118163    10.772760     9.585271    -0.320787
N     -0.202141     9.775168     8.618612    -0.259266
N      7.060608     7.282607     9.387848    -0.441656
N      8.304710     5.800223     8.253941    -0.298475
N      7.419019     5.130103     9.093076    -0.287850
N      5.137331     9.859071     9.466272    -0.292378
N      5.281934    10.596685     8.294858    -0.305594
N      3.148477     9.956424     8.518366    -0.429597
N      1.908496     9.675717     5.880767    -0.452469
N      3.134772    10.556954     4.232502    -0.305868
N      2.214612     9.654124     3.702288    -0.283755
N      5.067673     3.695841    15.952778    -0.432351
N      3.020885     4.603360    15.987728    -0.320787
N      3.104863     3.605768    16.954387    -0.259266
N      6.524614     1.113207    16.185151    -0.441656
N      6.906198    11.969623     0.270392    -0.298475
N      6.166203    11.299503    16.479923    -0.287850
N      8.447892     3.689671    16.106727    -0.292378
N      9.928974     4.427285     0.229475    -0.305594
N      1.379930     3.787024     0.005967    -0.429597
N      2.619911     3.506317     2.643566    -0.452469
N      1.393636     4.387554     4.291831    -0.305868
N      2.313796     3.484724     4.822045    -0.283755

The following XYZ coordinates are in angstroms. Other properties are in atomic units.
The sperically averaged electron density of each atom fit to a function of the form exp(a - br)
eigen_1, eigen_2 and eigen_3 are the three eigenvalues of traceless quadrupole moment tensor
  atom number  atomic symbol              X              Y              Z     net charge C6 coefficient C8 coefficient C10 coefficient fluctuating dipole atomic polarizability isotropic forcefield polarizability              a              b squared Pearson coefficient          <r^3>          <r^4>         wp_QDO          m_QDO          q_QDO       dipole_x       dipole_y       dipole_z         dipole            Qxy            Qxz            Qyz     Q(x^2-y^2)  Q(3z^2 - R^2)        eigen_1        eigen_2        eigen_3 static polarizability      alpha(xx)      alpha(xy)      alpha(xz)      alpha(yy)      alpha(yz)      alpha(zz) atomic spin moment
            1             Zn       2.268596       3.250163       6.803952       0.668516     107.810333 0.22039229E+04  0.72968713E+05                                18.152866                           15.166481       0.497560       1.989814                    0.995244      50.198893     139.206319       0.472674       0.391385      -1.151611      -0.036591       0.004288       0.023154       0.043513       0.005800       0.002600      -0.014936      -0.067410       0.009429      -0.036184      -0.002523       0.038707             20.765311      22.979083      -2.201327       1.510818      17.118311      -0.491985      22.198537           0.000004
            2             Zn       7.588664       3.146517       9.264416       0.670632     107.657670 0.21456090E+04  0.70548624E+05                                18.103469                           14.930508       0.491332       1.992684                    0.994777      49.853319     137.676858       0.478121       0.389610      -1.153162      -0.001904      -0.026517      -0.022540       0.034855       0.045868       0.013621      -0.001634      -0.058269       0.143281      -0.079493       0.029151       0.050342             20.911385      25.339480       0.311700      -4.658899      18.865428      -0.119985      18.529246           0.000005
            3             Zn       2.259811       9.419563       1.720381       0.668516     107.810331 0.22039233E+04  0.72968728E+05                                18.152866                           15.166483       0.497560       1.989814                    0.995244      50.198892     139.206317       0.472674       0.391385      -1.151611       0.036591       0.004288      -0.023154       0.043513      -0.005800       0.002600       0.014936      -0.067410       0.009429      -0.036184      -0.002523       0.038707             20.765310      22.979081       2.201334       1.510829      17.118311       0.491985      22.198538           0.000004
            4             Zn       5.996559       9.315917      16.308583       0.670632     107.657664 0.21456091E+04  0.70548628E+05                                18.103468                           14.930509       0.491332       1.992684                    0.994777      49.853320     137.676862       0.478121       0.389610      -1.153162       0.001904      -0.026517       0.022540       0.034855      -0.045868       0.013621       0.001634      -0.058269       0.143281      -0.079493       0.029151       0.050342             20.911383      25.339476      -0.311705      -4.658895      18.865427       0.119986      18.529245           0.000005
            5             Zn       6.788219       9.088637      10.244714       0.668516     107.810338 0.22039230E+04  0.72968718E+05                                18.152867                           15.166481       0.497560       1.989814                    0.995244      50.198894     139.206325       0.472674       0.391385      -1.151611       0.036591      -0.004288      -0.023154       0.043513       0.005800       0.002600      -0.014936      -0.067410       0.009429      -0.036184      -0.002523       0.038707             20.765312      22.979085      -2.201328       1.510818      17.118312      -0.491985      22.198538           0.000004
            6             Zn       1.468151       9.192283       7.784250       0.670632     107.657680 0.21456092E+04  0.70548635E+05                                18.103470                           14.930510       0.491332       1.992684                    0.994777      49.853322     137.676871       0.478121       0.389610      -1.153162       0.001904       0.026517       0.022540       0.034855       0.045868       0.013621      -0.001634      -0.058269       0.143281      -0.079493       0.029151       0.050342             20.911386      25.339482       0.311700      -4.658899      18.865429      -0.119985      18.529247           0.000005
            7             Zn       6.797004       2.919237      15.328285       0.668516     107.810332 0.22039233E+04  0.72968730E+05                                18.152867                           15.166483       0.497560       1.989814                    0.995244      50.198892     139.206319       0.472673       0.391385      -1.151611      -0.036591      -0.004288       0.023154       0.043513      -0.005800       0.002600       0.014936      -0.067410       0.009429      -0.036184      -0.002523       0.038707             20.765311      22.979083       2.201333       1.510829      17.118311       0.491985      22.198538           0.000004
            8             Zn       3.060256       3.022883       0.740083       0.670632     107.657677 0.21456093E+04  0.70548639E+05                                18.103470                           14.930510       0.491332       1.992684                    0.994777      49.853323     137.676874       0.478121       0.389610      -1.153162      -0.001904       0.026517      -0.022540       0.034855      -0.045868       0.013621       0.001634      -0.058269       0.143281      -0.079493       0.029151       0.050342             20.911385      25.339477      -0.311705      -4.658896      18.865430       0.119987      18.529247           0.000005
            9              H       8.687939       4.481452      13.422415       0.171642       0.999478 0.71940764E+01  0.69678570E+02                                 1.738357                            1.628200      -1.348146       2.258944                    0.994671       3.577823      10.381813       0.457625       1.381885      -0.686436       0.003275       0.005744       0.012886       0.014484       0.004299       0.003170       0.002347       0.005727      -0.008001      -0.004523      -0.003415       0.007939              1.802680       1.398650       0.011284       0.198787       1.549333       0.225058       2.460056           0.000000
           10              H       9.430821       3.926206      12.118192       0.177864       0.887743 0.64176295E+01  0.59347237E+02                                 1.514259                            1.469450      -0.749425       2.546270                    0.999884       3.058801       8.184844       0.524946       1.261729      -0.714784       0.013504      -0.005664      -0.005844       0.015767      -0.001377      -0.003268       0.006100       0.001036      -0.021493      -0.010412       0.002515       0.007897              1.525483       1.795778      -0.184933      -0.268894       1.304333       0.057506       1.476339           0.000002
           11              H       8.299150       5.049037      11.976688       0.179524       1.010701 0.75630575E+01  0.74265403E+02                                 1.762847                            1.680972      -1.269438       2.299516                    0.995942       3.572756      10.480589       0.445207       1.401054      -0.683234      -0.005185       0.012698      -0.007576       0.015669       0.001230       0.001778      -0.005700       0.012774      -0.003897      -0.009876       0.002476       0.007400              1.795920       1.488780      -0.229824       0.145189       2.120023      -0.416221       1.778957           0.000001
           12              H       4.511907       0.684803      10.982751       0.164158       1.176777 0.93861829E+01  0.96044409E+02                                 1.886369                            1.826401      -0.992614       2.435761                    0.996798       3.410419       9.794791       0.449147       1.332707      -0.700735      -0.026280      -0.005635       0.011279       0.029148       0.006714      -0.006904      -0.000728       0.012316      -0.001961      -0.009469      -0.003281       0.012750              1.907498       2.073145       0.289549      -0.186864       1.822253      -0.187946       1.827096           0.000005
           13              H       5.872977       0.187550      10.309328       0.148481       0.989127 0.74720858E+01  0.73292859E+02                                 1.746119                            1.674891      -1.204249       2.311932                    0.994407       3.739368      11.033279       0.443531       1.407870      -0.681080       0.013852      -0.018701      -0.009521       0.025145      -0.006890      -0.003201       0.000533       0.002388      -0.012784      -0.006466      -0.003224       0.009690              1.794973       1.637237      -0.304139       0.020777       2.218255       0.130311       1.529427          -0.000001
           14              H       5.094826       3.928674       5.765859       0.161605       1.033117 0.74863099E+01  0.72703976E+02                                 1.726185                            1.621912      -1.232720       2.302819                    0.995817       3.534455      10.028769       0.478628       1.317704      -0.699714      -0.009491       0.002809      -0.010180       0.014199       0.001668       0.000150      -0.006192       0.003133       0.014161      -0.007513      -0.000483       0.007996              1.781721       1.917872      -0.176833       0.546773       1.501731      -0.147144       1.925561           0.000001
           15              H       6.219596       4.455541       6.775140       0.174948       1.032038 0.76988736E+01  0.75196060E+02                                 1.722657                            1.645049      -1.222919       2.314056                    0.997653       3.443583       9.757481       0.475747       1.318141      -0.700562       0.008616       0.012591       0.006498       0.016583       0.001908      -0.002684       0.001071      -0.011749       0.002232      -0.007514       0.001619       0.005895              1.750146       1.645996       0.380557       0.254678       2.014755       0.330920       1.589687           0.000000
           16              H       6.469663       3.124184       5.922707       0.185019       0.978197 0.73090017E+01  0.69691721E+02                                 1.610995                            1.567274      -0.846719       2.507980                    0.999658       3.070348       8.290967       0.509706       1.260268      -0.716348       0.012644      -0.009879      -0.004936       0.016788      -0.000950      -0.005155      -0.000127      -0.005928      -0.000517      -0.006924       0.002873       0.004050              1.611618       1.761093      -0.277036      -0.235123       1.513273       0.214872       1.560487           0.000004
           17              H       9.942825       0.077734       5.561275       0.179208       1.008526 0.75004357E+01  0.71670746E+02                                 1.617361                            1.565626      -0.893837       2.478661                    0.999686       3.059651       8.155144       0.523034       1.225522      -0.724493      -0.015443      -0.006309       0.002049       0.016807       0.004213       0.002035       0.002228      -0.000250      -0.001193      -0.004019      -0.001847       0.005866              1.625487       1.762404       0.342810       0.111985       1.670270       0.172521       1.443789           0.000006
           18              H       0.297830       1.158613       4.998669       0.166219       0.977542 0.72159648E+01  0.69227842E+02                                 1.655292                            1.588544      -0.973843       2.429152                    0.998929       3.336543       9.317272       0.486838       1.311400      -0.702670      -0.000070       0.012633      -0.011179       0.016869      -0.001101       0.000853      -0.006395      -0.005793       0.009018      -0.004693      -0.004095       0.008788              1.680448       1.400237       0.126869      -0.283916       1.552058      -0.292075       2.089049           0.000001
           19              H       0.781208       0.060460       6.057391       0.165628       0.870708 0.62788830E+01  0.58892713E+02                                 1.600534                            1.533677      -1.052958       2.394616                    0.997607       3.471256       9.974098       0.464847       1.404807      -0.682316       0.010865      -0.008381       0.010462       0.017256      -0.004028       0.004842      -0.001405       0.006139       0.008361      -0.006571      -0.001664       0.008236              1.632508       1.784563      -0.466754       0.103477       1.757748      -0.087594       1.355215          -0.000001
           20              H      -0.471659       4.533275       9.785934       0.148430       1.136437 0.86184559E+01  0.87493212E+02                                 1.900896                            1.787862      -1.496224       2.180226                    0.991073       3.879787      11.596021       0.433802       1.390817      -0.684058      -0.019294       0.017210       0.010272       0.027820      -0.002786      -0.004950       0.008883      -0.000054      -0.012802      -0.011011      -0.000316       0.011328              1.965760       2.313493      -0.215348      -0.519411       1.691618       0.137647       1.892170           0.000001
           21              H       0.913373       3.750995       9.947897       0.152802       1.049370 0.80811327E+01  0.78823713E+02                                 1.672354                            1.635010      -0.651557       2.579878                    0.999930       3.196054       8.660814       0.506200       1.240508      -0.720911       0.019079      -0.011193       0.016811       0.027783       0.000139       0.007718      -0.002679       0.000273       0.006632      -0.007774      -0.001125       0.008899              1.673174       1.743305      -0.158099       0.263663       1.536600      -0.205580       1.739617           0.000006
           22              H       3.496931       7.587128       6.200600       0.169787       1.003657 0.74824433E+01  0.72965116E+02                                 1.725974                            1.649921      -1.192531       2.330025                    0.996950       3.514557      10.131853       0.460384       1.364313      -0.690731       0.001422       0.016983      -0.001609       0.017118       0.005051      -0.002007      -0.003328      -0.003640      -0.004720      -0.004627      -0.003140       0.007766              1.755383       1.398523      -0.011543      -0.002231       2.383545      -0.170796       1.484080           0.000003
           23              H       4.319202       6.317466       6.718879       0.179439       0.830795 0.58813040E+01  0.53285694E+02                                 1.455402                            1.411718      -0.699483       2.572427                    0.999995       3.007215       8.000086       0.532005       1.270730      -0.712552       0.013186      -0.004823       0.008837       0.016590      -0.000816       0.003109      -0.004886       0.007116       0.001114      -0.007100       0.000524       0.006576              1.468530       1.774705      -0.239473       0.267477       1.310343      -0.090948       1.320541           0.000000
           24              H       3.295616       6.163231       5.499900       0.170344       0.900877 0.66408163E+01  0.63368465E+02                                 1.651462                            1.588949      -1.275156       2.291773                    0.995418       3.605612      10.559306       0.450220       1.425706      -0.677633      -0.005193      -0.008119      -0.013542       0.016621       0.001244       0.000092       0.004776       0.000549       0.018542      -0.005768      -0.002421       0.008189              1.679772       1.340833       0.042874       0.080353       1.575118       0.337180       2.123366          -0.000002
           25              H       4.897284      10.650852      12.150584       0.171642       0.999478 0.71940773E+01  0.69678577E+02                                 1.738356                            1.628200      -1.348145       2.258945                    0.994671       3.577823      10.381811       0.457626       1.381884      -0.686436      -0.003275       0.005744      -0.012886       0.014484      -0.004299       0.003170      -0.002347       0.005727      -0.008001      -0.004523      -0.003415       0.007939              1.802679       1.398649      -0.011284       0.198786       1.549333      -0.225058       2.460056           0.000000
           26              H       4.154402      10.095606      13.454807       0.177864       0.887743 0.64176254E+01  0.59347193E+02                                 1.514259                            1.469449      -0.749425       2.546270                    0.999884       3.058801       8.184845       0.524945       1.261729      -0.714784      -0.013504      -0.005664       0.005844       0.015767       0.001377      -0.003268      -0.006100       0.001036      -0.021493      -0.010412       0.002515       0.007897              1.525483       1.795777       0.184933      -0.268894       1.304333      -0.057506       1.476339           0.000002
           27              H       5.286073      11.218437      13.596311       0.179524       1.010702 0.75630636E+01  0.74265477E+02                                 1.762847                            1.680973      -1.269439       2.299516                    0.995942       3.572757      10.480592       0.445207       1.401054      -0.683234       0.005185       0.012698       0.007576       0.015669      -0.001230       0.001778       0.005700       0.012774      -0.003896      -0.009876       0.002476       0.007400              1.795921       1.488781       0.229825       0.145190       2.120023       0.416221       1.778958           0.000001
           28              H       9.073316       6.854203      14.590248       0.164158       1.176778 0.93861947E+01  0.96044562E+02                                 1.886371                            1.826402      -0.992615       2.435760                    0.996798       3.410421       9.794799       0.449147       1.332707      -0.700735       0.026280      -0.005635      -0.011279       0.029148      -0.006714      -0.006903       0.000728       0.012316      -0.001961      -0.009469      -0.003281       0.012750              1.907499       2.073147      -0.289549      -0.186864       1.822254       0.187946       1.827098           0.000005
           29              H       7.712246       6.356950      15.263671       0.148480       0.989126 0.74720837E+01  0.73292836E+02                                 1.746119                            1.674891      -1.204250       2.311932                    0.994407       3.739368      11.033280       0.443530       1.407871      -0.681080      -0.013852      -0.018701       0.009521       0.025145       0.006890      -0.003201      -0.000533       0.002388      -0.012784      -0.006466      -0.003224       0.009690              1.794973       1.637237       0.304139       0.020777       2.218256      -0.130311       1.529428          -0.000001
           30              H      10.116081      10.098074       2.758474       0.161605       1.033116 0.74862944E+01  0.72703793E+02                                 1.726183                            1.621911      -1.232719       2.302820                    0.995817       3.534453      10.028763       0.478628       1.317705      -0.699714       0.009491       0.002809       0.010180       0.014199      -0.001668       0.000150       0.006192       0.003133       0.014161      -0.007513      -0.000483       0.007996              1.781720       1.917870       0.176833       0.546772       1.501730       0.147144       1.925560           0.000001
           31              H       8.991312      10.624941       1.749193       0.174948       1.032036 0.76988616E+01  0.75195920E+02                                 1.722656                            1.645049      -1.222918       2.314056                    0.997653       3.443581       9.757476       0.475747       1.318142      -0.700562      -0.008616       0.012591      -0.006498       0.016583      -0.001908      -0.002684      -0.001071      -0.011749       0.002232      -0.007514       0.001619       0.005895              1.750145       1.645995      -0.380557       0.254678       2.014754      -0.330920       1.589686           0.000000
           32              H       8.741244       9.293584       2.601626       0.185019       0.978198 0.73090094E+01  0.69691813E+02                                 1.610995                            1.567275      -0.846720       2.507979                    0.999658       3.070349       8.290971       0.509706       1.260268      -0.716348      -0.012644      -0.009879       0.004936       0.016788       0.000950      -0.005155       0.000127      -0.005928      -0.000517      -0.006924       0.002873       0.004050              1.611619       1.761095       0.277037      -0.235123       1.513273      -0.214872       1.560487           0.000004
           33              H       5.268083       6.247134       2.963058       0.179209       1.008524 0.75004164E+01  0.71670514E+02                                 1.617359                            1.565624      -0.893836       2.478662                    0.999686       3.059647       8.155130       0.523034       1.225521      -0.724493       0.015443      -0.006309      -0.002049       0.016807      -0.004213       0.002035      -0.002228      -0.000250      -0.001193      -0.004019      -0.001847       0.005866              1.625485       1.762401      -0.342809       0.111985       1.670267      -0.172521       1.443787           0.000006
           34              H       4.230577       7.328013       3.525664       0.166220       0.977541 0.72159586E+01  0.69227766E+02                                 1.655291                            1.588543      -0.973843       2.429153                    0.998929       3.336541       9.317265       0.486838       1.311400      -0.702671       0.000070       0.012633       0.011179       0.016869       0.001101       0.000853       0.006395      -0.005793       0.009018      -0.004693      -0.004095       0.008788              1.680447       1.400237      -0.126869      -0.283916       1.552057       0.292075       2.089047           0.000001
           35              H       3.747199       6.229860       2.466942       0.165628       0.870707 0.62788802E+01  0.58892685E+02                                 1.600534                            1.533677      -1.052959       2.394616                    0.997607       3.471255       9.974097       0.464847       1.404808      -0.682316      -0.010865      -0.008381      -0.010462       0.017256       0.004028       0.004842       0.001405       0.006139       0.008361      -0.006571      -0.001664       0.008236              1.632508       1.784563       0.466754       0.103477       1.757748       0.087593       1.355215          -0.000001
           36              H       3.374382      10.702675      15.787065       0.148430       1.136436 0.86184479E+01  0.87493117E+02                                 1.900896                            1.787862      -1.496224       2.180226                    0.991073       3.879786      11.596020       0.433801       1.390818      -0.684058       0.019294       0.017210      -0.010272       0.027820       0.002786      -0.004950      -0.008883      -0.000054      -0.012802      -0.011011      -0.000317       0.011328              1.965760       2.313493       0.215348      -0.519411       1.691618      -0.137647       1.892169           0.000001
           37              H       1.989350       9.920395      15.625102       0.152802       1.049370 0.80811274E+01  0.78823654E+02                                 1.672354                            1.635010      -0.651557       2.579878                    0.999930       3.196053       8.660813       0.506199       1.240509      -0.720911      -0.019079      -0.011193      -0.016811       0.027783      -0.000139       0.007718       0.002679       0.000273       0.006632      -0.007774      -0.001125       0.008899              1.673174       1.743305       0.158099       0.263663       1.536600       0.205580       1.739617           0.000006
           38              H       1.031476       1.417728       2.323733       0.169787       1.003656 0.74824350E+01  0.72965016E+02                                 1.725973                            1.649920      -1.192530       2.330025                    0.996950       3.514555      10.131846       0.460384       1.364313      -0.690731      -0.001422       0.016983       0.001609       0.017118      -0.005051      -0.002007       0.003328      -0.003640      -0.004720      -0.004627      -0.003140       0.007766              1.755382       1.398523       0.011543      -0.002231       2.383544       0.170796       1.484080           0.000003
           39              H       0.209205       0.148066       1.805454       0.179440       0.830794 0.58813002E+01  0.53285648E+02                                 1.455401                            1.411717      -0.699483       2.572427                    0.999995       3.007214       8.000081       0.532006       1.270729      -0.712552      -0.013186      -0.004823      -0.008837       0.016590       0.000816       0.003108       0.004886       0.007116       0.001114      -0.007100       0.000524       0.006576              1.468529       1.774704       0.239472       0.267477       1.310342       0.090948       1.320541           0.000000
           40              H       1.232791      -0.006169       3.024433       0.170345       0.900876 0.66408130E+01  0.63368427E+02                                 1.651461                            1.588949      -1.275156       2.291773                    0.995418       3.605611      10.559303       0.450220       1.425706      -0.677633       0.005193      -0.008119       0.013542       0.016621      -0.001244       0.000092      -0.004776       0.000549       0.018542      -0.005768      -0.002421       0.008189              1.679772       1.340832      -0.042874       0.080353       1.575118      -0.337180       2.123365          -0.000002
           41              H       0.368876       7.857348       3.626251       0.171641       0.999479 0.71940828E+01  0.69678639E+02                                 1.738357                            1.628200      -1.348145       2.258944                    0.994671       3.577824      10.381812       0.457626       1.381884      -0.686436      -0.003275      -0.005744      -0.012886       0.014484       0.004299       0.003170       0.002347       0.005727      -0.008001      -0.004523      -0.003415       0.007939              1.802680       1.398650       0.011284       0.198787       1.549333       0.225058       2.460056           0.000000
           42              H      -0.374006       8.412594       4.930474       0.177864       0.887743 0.64176305E+01  0.59347250E+02                                 1.514260                            1.469450      -0.749426       2.546269                    0.999884       3.058801       8.184845       0.524945       1.261729      -0.714784      -0.013504       0.005664       0.005844       0.015767      -0.001377      -0.003268       0.006100       0.001036      -0.021493      -0.010412       0.002515       0.007897              1.525483       1.795778      -0.184933      -0.268894       1.304333       0.057506       1.476339           0.000002
           43              H       0.757665       7.289763       5.071978       0.179523       1.010702 0.75630676E+01  0.74265518E+02                                 1.762847                            1.680973      -1.269438       2.299516                    0.995942       3.572758      10.480592       0.445207       1.401053      -0.683235       0.005185      -0.012698       0.007576       0.015669       0.001230       0.001778      -0.005700       0.012774      -0.003897      -0.009876       0.002476       0.007400              1.795921       1.488781      -0.229824       0.145189       2.120024      -0.416221       1.778958           0.000001
           44              H       4.544908      11.653997       6.065915       0.164158       1.176779 0.93862023E+01  0.96044660E+02                                 1.886371                            1.826403      -0.992616       2.435760                    0.996798       3.410422       9.794803       0.449147       1.332707      -0.700735       0.026280       0.005635      -0.011279       0.029148       0.006714      -0.006904      -0.000728       0.012316      -0.001961      -0.009469      -0.003281       0.012750              1.907500       2.073148       0.289549      -0.186864       1.822255      -0.187946       1.827098           0.000005
           45              H       3.183838      12.151250       6.739338       0.148480       0.989127 0.74720847E+01  0.73292845E+02                                 1.746119                            1.674891      -1.204249       2.311932                    0.994407       3.739368      11.033279       0.443531       1.407871      -0.681080      -0.013852       0.018701       0.009521       0.025145      -0.006890      -0.003201       0.000533       0.002388      -0.012784      -0.006466      -0.003224       0.009690              1.794973       1.637237      -0.304139       0.020777       2.218256       0.130311       1.529428          -0.000001
           46              H       3.961989       8.410126      11.282807       0.161605       1.033116 0.74862991E+01  0.72703850E+02                                 1.726184                            1.621911      -1.232719       2.302819                    0.995817       3.534453      10.028764       0.478627       1.317705      -0.699714       0.009491      -0.002809       0.010180       0.014199       0.001668       0.000150      -0.006192       0.003133       0.014161      -0.007513      -0.000483       0.007996              1.781720       1.917871      -0.176833       0.546773       1.501730      -0.147144       1.925560           0.000001
           47              H       2.837219       7.883259      10.273526       0.174948       1.032037 0.76988687E+01  0.75196004E+02                                 1.722657                            1.645049      -1.222918       2.314056                    0.997653       3.443582       9.757479       0.475747       1.318142      -0.700562      -0.008616      -0.012591      -0.006498       0.016583       0.001908      -0.002684       0.001071      -0.011749       0.002232      -0.007514       0.001619       0.005895              1.750146       1.645995       0.380557       0.254678       2.014755       0.330920       1.589687           0.000000
           48              H       2.587152       9.214616      11.125959       0.185018       0.978198 0.73090110E+01  0.69691835E+02                                 1.610996                            1.567275      -0.846720       2.507979                    0.999658       3.070350       8.290975       0.509706       1.260269      -0.716348      -0.012644       0.009879       0.004936       0.016788      -0.000950      -0.005155      -0.000127      -0.005928      -0.000517      -0.006924       0.002873       0.004050              1.611619       1.761095      -0.277037      -0.235123       1.513274       0.214872       1.560488           0.000004
           49              H      -0.886010      12.261066      11.487391       0.179209       1.008525 0.75004264E+01  0.71670636E+02                                 1.617360                            1.565625      -0.893836       2.478662                    0.999686       3.059649       8.155138       0.523034       1.225522      -0.724493       0.015443       0.006309      -0.002049       0.016807       0.004213       0.002035       0.002228      -0.000250      -0.001194      -0.004019      -0.001847       0.005866              1.625486       1.762403       0.342810       0.111985       1.670269       0.172521       1.443788           0.000006
           50              H       8.758985      11.180187      12.049997       0.166220       0.977541 0.72159599E+01  0.69227784E+02                                 1.655291                            1.588543      -0.973843       2.429152                    0.998929       3.336542       9.317269       0.486838       1.311400      -0.702670       0.000070      -0.012633       0.011179       0.016869      -0.001101       0.000853      -0.006395      -0.005793       0.009018      -0.004693      -0.004095       0.008788              1.680447       1.400237       0.126869      -0.283915       1.552058      -0.292075       2.089048           0.000001
           51              H       8.275607      12.278340      10.991275       0.165628       0.870708 0.62788829E+01  0.58892713E+02                                 1.600534                            1.533677      -1.052959       2.394616                    0.997607       3.471256       9.974098       0.464847       1.404807      -0.682316      -0.010865       0.008381      -0.010462       0.017256      -0.004028       0.004842      -0.001405       0.006139       0.008361      -0.006571      -0.001664       0.008236              1.632508       1.784562      -0.466754       0.103477       1.757748      -0.087594       1.355215          -0.000001
           52              H       9.528474       7.805525       7.262732       0.148430       1.136437 0.86184552E+01  0.87493202E+02                                 1.900896                            1.787862      -1.496224       2.180226                    0.991073       3.879787      11.596020       0.433802       1.390817      -0.684059       0.019294      -0.017210      -0.010272       0.027820      -0.002786      -0.004950       0.008883      -0.000054      -0.012802      -0.011011      -0.000316       0.011328              1.965760       2.313493      -0.215348      -0.519411       1.691618       0.137646       1.892169           0.000001
           53              H       8.143442       8.587805       7.100769       0.152802       1.049370 0.80811329E+01  0.78823717E+02                                 1.672354                            1.635010      -0.651558       2.579878                    0.999930       3.196054       8.660815       0.506199       1.240509      -0.720911      -0.019079       0.011193      -0.016811       0.027783       0.000139       0.007718      -0.002679       0.000273       0.006632      -0.007774      -0.001125       0.008899              1.673174       1.743305      -0.158099       0.263663       1.536600      -0.205580       1.739617           0.000006
           54              H       5.559884       4.751672      10.848066       0.169787       1.003656 0.74824350E+01  0.72965016E+02                                 1.725973                            1.649920      -1.192530       2.330025                    0.996950       3.514555      10.131846       0.460384       1.364313      -0.690731      -0.001422      -0.016983       0.001609       0.017118       0.005051      -0.002007      -0.003328      -0.003640      -0.004720      -0.004627      -0.003140       0.007766              1.755382       1.398523      -0.011543      -0.002231       2.383544      -0.170796       1.484080           0.000003
           55              H       4.737613       6.021334      10.329787       0.179440       0.830794 0.58813005E+01  0.53285650E+02                                 1.455401                            1.411717      -0.699483       2.572427                    0.999995       3.007214       8.000080       0.532006       1.270729      -0.712552      -0.013186       0.004823      -0.008837       0.016590      -0.000816       0.003109      -0.004887       0.007116       0.001114      -0.007100       0.000524       0.006576              1.468529       1.774703      -0.239472       0.267477       1.310342      -0.090948       1.320540           0.000000
           56              H       5.761199       6.175569      11.548766       0.170345       0.900876 0.66408127E+01  0.63368421E+02                                 1.651461                            1.588949      -1.275156       2.291773                    0.995418       3.605611      10.559302       0.450220       1.425705      -0.677633       0.005193       0.008119       0.013542       0.016621       0.001244       0.000092       0.004776       0.000549       0.018542      -0.005768      -0.002421       0.008189              1.679771       1.340832       0.042874       0.080353       1.575117       0.337180       2.123364          -0.000002
           57              H       4.159531       1.687948       4.898082       0.171642       0.999478 0.71940721E+01  0.69678517E+02                                 1.738356                            1.628200      -1.348145       2.258945                    0.994671       3.577822      10.381809       0.457625       1.381885      -0.686436       0.003275      -0.005744       0.012886       0.014484      -0.004299       0.003170      -0.002347       0.005727      -0.008001      -0.004523      -0.003415       0.007939              1.802679       1.398649      -0.011284       0.198786       1.549333      -0.225058       2.460055           0.000000
           58              H       4.902413       2.243194       3.593859       0.177864       0.887742 0.64176217E+01  0.59347148E+02                                 1.514258                            1.469449      -0.749425       2.546270                    0.999884       3.058800       8.184841       0.524946       1.261729      -0.714784       0.013504       0.005664      -0.005844       0.015767       0.001377      -0.003268      -0.006100       0.001036      -0.021493      -0.010412       0.002515       0.007897              1.525482       1.795777       0.184933      -0.268894       1.304333      -0.057506       1.476338           0.000002
           59              H       3.770742       1.120363       3.452355       0.179524       1.010702 0.75630643E+01  0.74265483E+02                                 1.762847                            1.680973      -1.269438       2.299516                    0.995942       3.572757      10.480591       0.445207       1.401054      -0.683235      -0.005185      -0.012698      -0.007576       0.015669      -0.001230       0.001778       0.005699       0.012774      -0.003896      -0.009876       0.002476       0.007400              1.795920       1.488781       0.229825       0.145190       2.120023       0.416221       1.778957           0.000001
           60              H      -0.016501       5.484597       2.458418       0.164158       1.176779 0.93861965E+01  0.96044579E+02                                 1.886370                            1.826402      -0.992615       2.435760                    0.996798       3.410421       9.794797       0.449147       1.332706      -0.700735      -0.026280       0.005635       0.011279       0.029148      -0.006714      -0.006904       0.000728       0.012316      -0.001961      -0.009470      -0.003281       0.012750              1.907499       2.073146      -0.289549      -0.186864       1.822254       0.187946       1.827097           0.000005
           61              H       1.344569       5.981850       1.784995       0.148480       0.989127 0.74720875E+01  0.73292883E+02                                 1.746119                            1.674892      -1.204250       2.311932                    0.994407       3.739369      11.033284       0.443530       1.407871      -0.681080       0.013852       0.018700      -0.009521       0.025145       0.006890      -0.003201      -0.000533       0.002388      -0.012784      -0.006466      -0.003224       0.009690              1.794974       1.637237       0.304139       0.020777       2.218256      -0.130311       1.529428          -0.000001
           62              H      -1.059266       2.240726      14.290192       0.161605       1.033117 0.74863042E+01  0.72703907E+02                                 1.726184                            1.621911      -1.232719       2.302819                    0.995817       3.534455      10.028768       0.478628       1.317704      -0.699714      -0.009491      -0.002809      -0.010180       0.014199      -0.001668       0.000150       0.006192       0.003133       0.014161      -0.007513      -0.000483       0.007996              1.781721       1.917871       0.176833       0.546773       1.501730       0.147144       1.925561           0.000001
           63              H       0.065503       1.713859      15.299473       0.174948       1.032039 0.76988815E+01  0.75196159E+02                                 1.722658                            1.645050      -1.222919       2.314056                    0.997653       3.443585       9.757489       0.475747       1.318141      -0.700562       0.008616      -0.012591       0.006498       0.016583      -0.001908      -0.002684      -0.001071      -0.011749       0.002232      -0.007514       0.001619       0.005895              1.750147       1.645996      -0.380558       0.254679       2.014757      -0.330920       1.589688           0.000000
           64              H       0.315571       3.045216      14.447040       0.185018       0.978199 0.73090203E+01  0.69691945E+02                                 1.610997                            1.567276      -0.846721       2.507979                    0.999658       3.070351       8.290979       0.509706       1.260269      -0.716348       0.012644       0.009879      -0.004936       0.016788       0.000950      -0.005155       0.000127      -0.005928      -0.000517      -0.006924       0.002873       0.004050              1.611620       1.761097       0.277037      -0.235124       1.513275      -0.214872       1.560489           0.000004
           65              H       3.788732       6.091666      14.085608       0.179209       1.008524 0.75004217E+01  0.71670575E+02                                 1.617359                            1.565624      -0.893836       2.478662                    0.999686       3.059648       8.155133       0.523034       1.225521      -0.724493      -0.015443       0.006309       0.002049       0.016807      -0.004213       0.002035      -0.002228      -0.000250      -0.001193      -0.004019      -0.001847       0.005866              1.625486       1.762402      -0.342809       0.111985       1.670268      -0.172521       1.443787           0.000006
           66              H       4.826238       5.010787      13.523002       0.166220       0.977541 0.72159586E+01  0.69227767E+02                                 1.655291                            1.588543      -0.973843       2.429152                    0.998929       3.336541       9.317265       0.486838       1.311400      -0.702671      -0.000070      -0.012633      -0.011179       0.016869       0.001101       0.000853       0.006395      -0.005793       0.009018      -0.004693      -0.004095       0.008788              1.680447       1.400237      -0.126869      -0.283916       1.552057       0.292075       2.089047           0.000001
           67              H       5.309616       6.108940      14.581724       0.165628       0.870707 0.62788802E+01  0.58892685E+02                                 1.600534                            1.533677      -1.052959       2.394616                    0.997607       3.471255       9.974097       0.464847       1.404808      -0.682316       0.010865       0.008381       0.010462       0.017256       0.004028       0.004842       0.001405       0.006139       0.008361      -0.006571      -0.001664       0.008236              1.632508       1.784563       0.466754       0.103477       1.757748       0.087593       1.355215          -0.000001
           68              H       5.682433       1.636125       1.261601       0.148430       1.136437 0.86184540E+01  0.87493180E+02                                 1.900895                            1.787862      -1.496224       2.180226                    0.991073       3.879786      11.596014       0.433802       1.390816      -0.684059      -0.019294      -0.017210       0.010272       0.027820       0.002786      -0.004950      -0.008883      -0.000054      -0.012802      -0.011011      -0.000316       0.011328              1.965759       2.313492       0.215348      -0.519410       1.691617      -0.137647       1.892169           0.000002
           69              H       7.067465       2.418405       1.423564       0.152802       1.049369 0.80811214E+01  0.78823575E+02                                 1.672353                            1.635009      -0.651557       2.579878                    0.999930       3.196052       8.660807       0.506200       1.240509      -0.720911       0.019079       0.011193       0.016811       0.027783      -0.000139       0.007718       0.002679       0.000273       0.006632      -0.007774      -0.001125       0.008899              1.673173       1.743304       0.158099       0.263663       1.536598       0.205580       1.739616           0.000006
           70              H       8.025339      10.921072      14.724933       0.169787       1.003655 0.74824293E+01  0.72964952E+02                                 1.725973                            1.649920      -1.192530       2.330025                    0.996950       3.514554      10.131845       0.460384       1.364314      -0.690731       0.001422      -0.016983      -0.001609       0.017118      -0.005051      -0.002007       0.003328      -0.003640      -0.004720      -0.004627      -0.003140       0.007766              1.755382       1.398523       0.011543      -0.002231       2.383544       0.170796       1.484080           0.000003
           71              H       8.847610      12.190734      15.243212       0.179440       0.830794 0.58812998E+01  0.53285645E+02                                 1.455401                            1.411717      -0.699483       2.572427                    0.999995       3.007214       8.000082       0.532005       1.270730      -0.712552       0.013186       0.004823       0.008837       0.016590       0.000816       0.003109       0.004886       0.007116       0.001114      -0.007100       0.000524       0.006576              1.468529       1.774704       0.239472       0.267477       1.310342       0.090948       1.320541           0.000000
           72              H       7.824024       0.006169      14.024233       0.170345       0.900876 0.66408130E+01  0.63368426E+02                                 1.651461                            1.588949      -1.275156       2.291773                    0.995418       3.605611      10.559303       0.450220       1.425706      -0.677633      -0.005193       0.008119      -0.013542       0.016621      -0.001244       0.000092      -0.004776       0.000549       0.018542      -0.005768      -0.002421       0.008189              1.679772       1.340832      -0.042874       0.080353       1.575118      -0.337180       2.123365          -0.000002
           73              C       8.578434       4.253184      12.475873      -0.546302      29.182513 0.46984108E+03  0.11253070E+05                                 7.958383                            6.932453       0.158872       2.013396                    0.996858      32.487891      94.014574       0.666702       0.383578      -1.087182      -0.022078      -0.015528      -0.003683       0.027242       0.034869      -0.000250       0.020879       0.024852      -0.059115      -0.041681      -0.007347       0.049028              8.406035       7.809610       1.463026       0.565184       8.805613       0.118985       8.602882          -0.000002
           74              C       7.542565       3.191554      12.337949       0.391656      26.026545 0.31665130E+03  0.69349151E+04                                 8.046868                            6.237068       0.019889       2.040022                    0.999091      24.185349      68.961053       0.607065       0.460692      -1.029037       0.013238       0.020616      -0.025967       0.035701       0.014874       0.006551       0.008412      -0.003838      -0.115337      -0.039981       0.004234       0.035747              9.117812       8.147473       4.301327       0.746379       8.961427       0.916436      10.244536           0.000001
           75              C       6.131164       1.818739      11.522682       0.337252      29.719501 0.33511702E+03  0.74352933E+04                                 8.795611                            6.372072      -0.117967       1.987328                    0.999582      24.841176      71.018564       0.607587       0.454356      -1.033824       0.009115       0.007777      -0.042804       0.044449       0.009525       0.025417       0.019299      -0.003670      -0.074831      -0.041348       0.003441       0.037907             10.711900       8.420285       3.859662       3.664329       8.682079       3.173195      15.033337           0.000004
           76              C       5.344371       0.992040      10.542725      -0.364348      36.580675 0.49208231E+03  0.11987714E+05                                 9.642063                            7.340670      -0.345009       1.872981                    0.995643      31.580334      93.816316       0.612269       0.410643      -1.063023       0.006440       0.038560      -0.011926       0.040873       0.022201      -0.011099       0.000490       0.036818       0.015031      -0.032097       0.001859       0.030238             11.529880       9.069522       1.014655       4.340914      10.763406      -0.349290      14.756712          -0.000002
           77              C       4.982196       1.715587       9.277202       0.347896      29.682632 0.33216796E+03  0.73676718E+04                                 8.883663                            6.398504      -0.153892       1.982106                    0.999557      24.726458      71.123024       0.597452       0.462201      -1.027443       0.045183      -0.015526       0.007028       0.048290      -0.003981      -0.005042      -0.011860      -0.062699       0.094254      -0.047744       0.009892       0.037852             10.927099       9.870105      -0.428174       4.606843       7.931871      -4.869590      14.979320           0.000003
           78              C       5.197792       2.844834       7.486751       0.399102      25.322382 0.31381036E+03  0.68570537E+04                                 7.926365                            6.225849       0.075420       2.062812                    0.998988      23.970399      68.264623       0.605166       0.463192      -1.027672       0.034313       0.002350      -0.007979       0.035307       0.001537      -0.026220      -0.009771      -0.051013       0.022622      -0.043061       0.012156       0.030904              8.874990       9.120662       1.308170       0.739390       6.805048      -3.704879      10.699261          -0.000002
           79              C       5.796550       3.657220       6.394443      -0.546669      28.411316 0.46191876E+03  0.11022537E+05                                 7.815573                            6.885863       0.170267       2.012831                    0.997658      32.600175      94.337185       0.666819       0.384931      -1.085621      -0.001286      -0.018950       0.026612       0.032695       0.008855      -0.009878      -0.036587       0.006824       0.038067      -0.036853      -0.006642       0.043495              8.127155       7.776025       0.695700       0.342521       7.460002      -0.993218       9.145438          -0.000002
           80              C       0.035037       0.634214       5.782908      -0.536807      30.216061 0.46300865E+03  0.11028742E+05                                 8.148162                            6.858862       0.384417       2.081453                    0.998510      32.182672      92.324039       0.674874       0.381019      -1.090993      -0.018406       0.023516       0.038802       0.048963      -0.002205       0.007055       0.002507      -0.005888       0.023479      -0.010628      -0.000236       0.010865              8.949379       7.106186      -1.167273      -1.571480       9.749304       2.738946       9.992647          -0.000001
           81              C      -0.317805       1.553455       6.895333       0.403942      28.014051 0.31358740E+03  0.68504542E+04                                 8.541163                            6.236843      -0.139871       1.996251                    0.999518      23.888873      68.007322       0.602758       0.465160      -1.026660       0.046981      -0.009007      -0.019638       0.051711      -0.012829       0.010265       0.017377      -0.075179       0.071650      -0.053907       0.011684       0.042224             10.120096       8.846440      -0.823374      -2.996493      10.774714       5.842507      10.739135           0.000004
           82              C      -0.206064       3.078407       8.378567       0.359277      28.475588 0.32969909E+03  0.73077391E+04                                 8.612478                            6.396964      -0.071527       2.007566                    0.999535      24.743817      71.417335       0.593717       0.465437      -1.024465       0.028237       0.002174      -0.008428       0.029548       0.004671       0.020433       0.002051      -0.048750       0.030659      -0.038336       0.015454       0.022882             10.049146      10.588672       2.834166      -0.849162      11.454983       4.319796       8.103782           0.000003
           83              C       0.294841       4.153980       9.287090      -0.369913      34.860978 0.49785996E+03  0.12168320E+05                                 9.333460                            7.406256      -0.371497       1.856530                    0.996470      31.973552      95.253123       0.606542       0.413163      -1.061014       0.013897       0.006000      -0.038035       0.040936      -0.005443      -0.010094       0.018136      -0.005622       0.005234      -0.017349      -0.006973       0.024322             10.591320      10.315990       3.574832      -1.255587      12.833108       0.014348       8.624862           0.000001
           84              C       1.006786       5.266693       8.576161       0.350685      28.913140 0.33016791E+03  0.73050687E+04                                 8.664122                            6.348364      -0.204792       1.963225                    0.999498      24.683702      70.684000       0.604779       0.457741      -1.030950       0.005309      -0.042797      -0.016014       0.046002       0.023621       0.002531      -0.028168       0.023479       0.052275      -0.045645       0.010146       0.035500             10.282540       9.349445       3.822967      -3.776403      14.273213      -2.358963       7.224962           0.000002
           85              C       2.358470       6.299945       7.317799       0.395195      25.105896 0.31422663E+03  0.68675524E+04                                 7.869702                            6.222356       0.025533       2.045699                    0.999236      24.029238      68.410765       0.606525       0.462060      -1.028432       0.021471      -0.022251      -0.014601       0.034195       0.017160      -0.015104      -0.010743       0.049270       0.035904      -0.036758      -0.000032       0.036790              8.760156       8.775265       1.159048      -4.139034       9.621002      -0.924705       7.884202           0.000001
           86              C       3.464546       6.619766       6.349776      -0.545165      28.710146 0.48290339E+03  0.11623668E+05                                 7.838317                            7.015648       0.208929       2.025461                    0.997772      32.487425      93.672075       0.665758       0.382214      -1.090194      -0.024445      -0.005984       0.030346       0.039424       0.016123      -0.015153      -0.008813       0.005213      -0.010533      -0.016678      -0.011017       0.027695              8.159488       8.102708       0.254518      -1.298936       7.776553      -0.573743       8.599203          -0.000003
           87              C       5.006788      10.422584      13.097126      -0.546302      29.182499 0.46984094E+03  0.11253066E+05                                 7.958381                            6.932453       0.158872       2.013396                    0.996858      32.487889      94.014568       0.666702       0.383578      -1.087182       0.022078      -0.015528       0.003684       0.027242      -0.034869      -0.000249      -0.020879       0.024852      -0.059115      -0.041680      -0.007347       0.049028              8.406032       7.809609      -1.463020       0.565181       8.805607      -0.118985       8.602881          -0.000002
           88              C       6.042658       9.360954      13.235050       0.391655      26.026542 0.31665127E+03  0.69349145E+04                                 8.046868                            6.237068       0.019889       2.040022                    0.999091      24.185349      68.961055       0.607065       0.460692      -1.029037      -0.013238       0.020616       0.025967       0.035701      -0.014874       0.006551      -0.008412      -0.003838      -0.115337      -0.039981       0.004234       0.035747              9.117812       8.147471      -4.301326       0.746379       8.961425      -0.916434      10.244540           0.000001
           89              C       7.454058       7.988139      14.050317       0.337252      29.719489 0.33511693E+03  0.74352909E+04                                 8.795610                            6.372072      -0.117967       1.987328                    0.999582      24.841176      71.018568       0.607587       0.454356      -1.033824      -0.009115       0.007777       0.042804       0.044450      -0.009525       0.025417      -0.019299      -0.003670      -0.074831      -0.041348       0.003441       0.037907             10.711898       8.420284      -3.859662       3.664327       8.682078      -3.173191      15.033331           0.000003
           90              C       8.240852       7.161440      15.030274      -0.364348      36.580675 0.49208237E+03  0.11987716E+05                                 9.642063                            7.340670      -0.345009       1.872981                    0.995643      31.580335      93.816323       0.612269       0.410643      -1.063023      -0.006441       0.038560       0.011926       0.040873      -0.022201      -0.011099      -0.000490       0.036818       0.015031      -0.032097       0.001859       0.030238             11.529880       9.069522      -1.014656       4.340911      10.763406       0.349296      14.756712          -0.000002
           91              C       8.603026       7.884987      16.295797       0.347895      29.682624 0.33216778E+03  0.73676669E+04                                 8.883662                            6.398502      -0.153892       1.982106                    0.999557      24.726459      71.123028       0.597452       0.462201      -1.027443      -0.045183      -0.015526      -0.007028       0.048290       0.003981      -0.005042       0.011860      -0.062699       0.094254      -0.047744       0.009892       0.037852             10.927097       9.870097       0.428172       4.606837       7.931873       4.869594      14.979321           0.000003
           92              C      10.013115       9.014234       1.037582       0.399102      25.322375 0.31381012E+03  0.68570472E+04                                 7.926363                            6.225847       0.075420       2.062812                    0.998988      23.970396      68.264610       0.605166       0.463192      -1.027672      -0.034313       0.002350       0.007979       0.035307      -0.001537      -0.026220       0.009771      -0.051013       0.022622      -0.043061       0.012156       0.030904              8.874989       9.120653      -1.308169       0.739389       6.805048       3.704882      10.699265          -0.000002
           93              C       9.414358       9.826620       2.129890      -0.546670      28.411329 0.46191894E+03  0.11022542E+05                                 7.815576                            6.885864       0.170266       2.012831                    0.997658      32.600182      94.337211       0.666818       0.384931      -1.085621       0.001286      -0.018950      -0.026612       0.032695      -0.008855      -0.009878       0.036587       0.006824       0.038067      -0.036853      -0.006642       0.043495              8.127158       7.776025      -0.695699       0.342521       7.460004       0.993223       9.145446          -0.000003
           94              C       4.493371       6.803614       2.741425      -0.536807      30.216082 0.46300906E+03  0.11028754E+05                                 8.148165                            6.858865       0.384417       2.081453                    0.998510      32.182671      92.324032       0.674874       0.381019      -1.090993       0.018406       0.023516      -0.038802       0.048963       0.002205       0.007055      -0.002507      -0.005888       0.023479      -0.010628      -0.000236       0.010865              8.949383       7.106189       1.167272      -1.571481       9.749308      -2.738951       9.992652          -0.000001
           95              C       4.846212       7.722855       1.629000       0.403942      28.014045 0.31358736E+03  0.68504528E+04                                 8.541162                            6.236843      -0.139871       1.996252                    0.999518      23.888868      68.007301       0.602758       0.465160      -1.026660      -0.046981      -0.009007       0.019638       0.051711       0.012829       0.010265      -0.017377      -0.075179       0.071650      -0.053907       0.011684       0.042224             10.120094       8.846434       0.823372      -2.996488      10.774716      -5.842508      10.739133           0.000004
           96              C       4.734472       9.247807       0.145766       0.359278      28.475588 0.32969907E+03  0.73077386E+04                                 8.612478                            6.396963      -0.071527       2.007566                    0.999535      24.743816      71.417329       0.593717       0.465437      -1.024465      -0.028237       0.002174       0.008428       0.029548      -0.004671       0.020433      -0.002051      -0.048750       0.030659      -0.038336       0.015454       0.022882             10.049145      10.588671      -2.834165      -0.849162      11.454982      -4.319797       8.103782           0.000003
           97              C       2.607882      10.323380      16.285909      -0.369914      34.861003 0.49786040E+03  0.12168334E+05                                 9.333465                            7.406260      -0.371498       1.856530                    0.996470      31.973562      95.253167       0.606542       0.413163      -1.061014      -0.013897       0.006000       0.038035       0.040936       0.005443      -0.010094      -0.018136      -0.005622       0.005234      -0.017349      -0.006973       0.024323             10.591327      10.316000      -3.574837      -1.255589      12.833114      -0.014350       8.624866           0.000001
           98              C       1.895936      11.436093      16.996838       0.350686      28.913137 0.33016782E+03  0.73050666E+04                                 8.664122                            6.348363      -0.204792       1.963225                    0.999498      24.683703      70.684007       0.604779       0.457741      -1.030950      -0.005309      -0.042797       0.016014       0.046002      -0.023621       0.002531       0.028168       0.023479       0.052275      -0.045645       0.010146       0.035500             10.282540       9.349447      -3.822967      -3.776405      14.273211       2.358961       7.224963           0.000001
           99              C       2.169937       0.130545       1.206534       0.395196      25.105907 0.31422686E+03  0.68675585E+04                                 7.869704                            6.222358       0.025533       2.045699                    0.999236      24.029239      68.410767       0.606525       0.462060      -1.028432      -0.021471      -0.022251       0.014601       0.034195      -0.017160      -0.015105       0.010743       0.049270       0.035904      -0.036758      -0.000032       0.036790              8.760158       8.775271      -1.159051      -4.139037       9.620999       0.924707       7.884204           0.000001
          100              C       1.063861       0.450366       2.174557      -0.545165      28.710154 0.48290355E+03  0.11623673E+05                                 7.838318                            7.015650       0.208929       2.025461                    0.997772      32.487428      93.672085       0.665758       0.382214      -1.090194       0.024445      -0.005984      -0.030346       0.039424      -0.016123      -0.015153       0.008813       0.005213      -0.010533      -0.016678      -0.011017       0.027695              8.159489       8.102711      -0.254518      -1.298937       7.776554       0.573743       8.599204          -0.000003
          101              C       0.478381       8.085616       4.572793      -0.546302      29.182498 0.46984075E+03  0.11253060E+05                                 7.958380                            6.932451       0.158872       2.013397                    0.996858      32.487882      94.014537       0.666702       0.383578      -1.087182       0.022078       0.015528       0.003684       0.027243       0.034869      -0.000249       0.020879       0.024852      -0.059115      -0.041681      -0.007347       0.049028              8.406032       7.809607       1.463025       0.565184       8.805610       0.118985       8.602879          -0.000002
          102              C       1.514250       9.147246       4.710717       0.391656      26.026547 0.31665132E+03  0.69349159E+04                                 8.046869                            6.237069       0.019889       2.040022                    0.999091      24.185350      68.961058       0.607065       0.460692      -1.029037      -0.013238      -0.020616       0.025967       0.035701       0.014874       0.006551       0.008412      -0.003838      -0.115337      -0.039981       0.004234       0.035747              9.117813       8.147474       4.301328       0.746379       8.961428       0.916436      10.244537           0.000001
          103              C       2.925651      10.520061       5.525984       0.337252      29.719505 0.33511707E+03  0.74352948E+04                                 8.795613                            6.372073      -0.117967       1.987328                    0.999582      24.841178      71.018575       0.607587       0.454356      -1.033824      -0.009115      -0.007777       0.042804       0.044449       0.009525       0.025417       0.019299      -0.003670      -0.074831      -0.041348       0.003441       0.037907             10.711902       8.420287       3.859664       3.664330       8.682081       3.173196      15.033339           0.000004
          104              C       3.712444      11.346760       6.505941      -0.364348      36.580671 0.49208224E+03  0.11987712E+05                                 9.642062                            7.340669      -0.345009       1.872981                    0.995643      31.580335      93.816319       0.612270       0.410643      -1.063024      -0.006441      -0.038560       0.011926       0.040873       0.022201      -0.011099       0.000490       0.036818       0.015031      -0.032097       0.001859       0.030238             11.529878       9.069521       1.014655       4.340912      10.763404      -0.349290      14.756709          -0.000002
          105              C       4.074619      10.623213       7.771464       0.347896      29.682639 0.33216805E+03  0.73676742E+04                                 8.883665                            6.398505      -0.153892       1.982106                    0.999557      24.726462      71.123040       0.597452       0.462201      -1.027443      -0.045183       0.015526      -0.007028       0.048290      -0.003981      -0.005042      -0.011860      -0.062699       0.094254      -0.047744       0.009892       0.037852             10.927101       9.870106      -0.428174       4.606844       7.931872      -4.869592      14.979324           0.000003
          106              C       3.859023       9.493966       9.561915       0.399102      25.322377 0.31381028E+03  0.68570516E+04                                 7.926364                            6.225849       0.075420       2.062812                    0.998988      23.970396      68.264612       0.605166       0.463192      -1.027672      -0.034313      -0.002350       0.007979       0.035307       0.001537      -0.026220      -0.009771      -0.051013       0.022622      -0.043061       0.012156       0.030904              8.874989       9.120661       1.308170       0.739389       6.805047      -3.704878      10.699260          -0.000002
          107              C       3.260265       8.681580      10.654223      -0.546669      28.411316 0.46191879E+03  0.11022538E+05                                 7.815573                            6.885863       0.170266       2.012831                    0.997658      32.600175      94.337183       0.666819       0.384931      -1.085621       0.001286       0.018950      -0.026612       0.032695       0.008855      -0.009878      -0.036587       0.006824       0.038067      -0.036853      -0.006642       0.043494              8.127155       7.776025       0.695699       0.342520       7.460001      -0.993217       9.145438          -0.000003
          108              C       9.021778      11.704586      11.265758      -0.536808      30.216068 0.46300879E+03  0.11028746E+05                                 8.148163                            6.858864       0.384417       2.081453                    0.998510      32.182675      92.324049       0.674874       0.381019      -1.090993       0.018406      -0.023516      -0.038802       0.048963      -0.002205       0.007055       0.002507      -0.005888       0.023479      -0.010628      -0.000236       0.010864              8.949380       7.106187      -1.167274      -1.571480       9.749306       2.738947       9.992649          -0.000001
          109              C       9.374620      10.785345      10.153333       0.403942      28.014047 0.31358736E+03  0.68504530E+04                                 8.541162                            6.236843      -0.139871       1.996252                    0.999518      23.888870      68.007307       0.602758       0.465160      -1.026660      -0.046981       0.009007       0.019638       0.051711      -0.012829       0.010265       0.017377      -0.075179       0.071650      -0.053907       0.011684       0.042224             10.120095       8.846439      -0.823374      -2.996493      10.774712       5.842506      10.739133           0.000004
          110              C       9.262879       9.260393       8.670099       0.359277      28.475589 0.32969910E+03  0.73077396E+04                                 8.612479                            6.396964      -0.071527       2.007566                    0.999535      24.743818      71.417340       0.593717       0.465437      -1.024465      -0.028237      -0.002174       0.008428       0.029548       0.004671       0.020433       0.002051      -0.048750       0.030659      -0.038336       0.015454       0.022882             10.049146      10.588673       2.834166      -0.849162      11.454984       4.319796       8.103782           0.000003
          111              C       8.761974       8.184820       7.761576      -0.369913      34.860984 0.49786006E+03  0.12168324E+05                                 9.333462                            7.406257      -0.371497       1.856530                    0.996470      31.973556      95.253145       0.606542       0.413163      -1.061014      -0.013897      -0.006000       0.038035       0.040936      -0.005443      -0.010094       0.018136      -0.005622       0.005234      -0.017349      -0.006973       0.024322             10.591322      10.315992       3.574833      -1.255588      12.833111       0.014348       8.624864           0.000001
          112              C       8.050029       7.072107       8.472505       0.350686      28.913137 0.33016787E+03  0.73050677E+04                                 8.664121                            6.348363      -0.204792       1.963225                    0.999498      24.683701      70.683995       0.604779       0.457741      -1.030950      -0.005309       0.042797       0.016014       0.046002       0.023621       0.002531      -0.028168       0.023479       0.052275      -0.045645       0.010146       0.035500             10.282539       9.349444       3.822966      -3.776403      14.273212      -2.358962       7.224961           0.000001
          113              C       6.698345       6.038855       9.730867       0.395196      25.105890 0.31422654E+03  0.68675499E+04                                 7.869701                            6.222355       0.025533       2.045699                    0.999236      24.029234      68.410750       0.606526       0.462060      -1.028432      -0.021471       0.022251       0.014601       0.034195       0.017160      -0.015104      -0.010743       0.049270       0.035904      -0.036758      -0.000032       0.036790              8.760154       8.775263       1.159048      -4.139033       9.621000      -0.924705       7.884201           0.000001
          114              C       5.592269       5.719034      10.698890      -0.545165      28.710153 0.48290356E+03  0.11623673E+05                                 7.838318                            7.015650       0.208929       2.025461                    0.997772      32.487428      93.672084       0.665758       0.382214      -1.090194       0.024445       0.005984      -0.030346       0.039424       0.016123      -0.015152      -0.008813       0.005214      -0.010533      -0.016678      -0.011017       0.027695              8.159489       8.102710       0.254518      -1.298937       7.776554      -0.573743       8.599205          -0.000003
          115              C       4.050027       1.916216       3.951540      -0.546302      29.182499 0.46984094E+03  0.11253066E+05                                 7.958380                            6.932452       0.158872       2.013396                    0.996858      32.487888      94.014558       0.666702       0.383578      -1.087182      -0.022078       0.015528      -0.003684       0.027242      -0.034870      -0.000249      -0.020879       0.024852      -0.059115      -0.041681      -0.007347       0.049028              8.406032       7.809608      -1.463020       0.565181       8.805606      -0.118985       8.602881          -0.000002
          116              C       3.014157       2.977846       3.813616       0.391656      26.026543 0.31665130E+03  0.69349152E+04                                 8.046868                            6.237068       0.019889       2.040022                    0.999091      24.185350      68.961055       0.607065       0.460692      -1.029037       0.013238      -0.020616      -0.025967       0.035701      -0.014874       0.006551      -0.008412      -0.003838      -0.115337      -0.039981       0.004234       0.035747              9.117811       8.147470      -4.301325       0.746379       8.961424      -0.916434      10.244540           0.000001
          117              C       1.602757       4.350661       2.998349       0.337252      29.719493 0.33511698E+03  0.74352922E+04                                 8.795610                            6.372072      -0.117968       1.987327                    0.999582      24.841178      71.018575       0.607587       0.454356      -1.033824       0.009115      -0.007777      -0.042804       0.044450      -0.009525       0.025417      -0.019299      -0.003670      -0.074831      -0.041348       0.003441       0.037907             10.711899       8.420284      -3.859662       3.664327       8.682079      -3.173192      15.033333           0.000004
          118              C       0.815963       5.177360       2.018392      -0.364348      36.580667 0.49208223E+03  0.11987712E+05                                 9.642061                            7.340669      -0.345009       1.872981                    0.995643      31.580331      93.816303       0.612270       0.410643      -1.063024       0.006441      -0.038560      -0.011926       0.040873      -0.022201      -0.011099      -0.000490       0.036818       0.015031      -0.032097       0.001859       0.030238             11.529877       9.069520      -1.014655       4.340909      10.763404       0.349296      14.756708          -0.000002
          119              C       0.453789       4.453813       0.752869       0.347895      29.682628 0.33216784E+03  0.73676685E+04                                 8.883663                            6.398503      -0.153892       1.982106                    0.999557      24.726461      71.123035       0.597452       0.462201      -1.027443       0.045183       0.015526       0.007028       0.048290       0.003981      -0.005042       0.011860      -0.062699       0.094254      -0.047744       0.009892       0.037852             10.927098       9.870097       0.428172       4.606837       7.931874       4.869595      14.979323           0.000003
          120              C      -0.956300       3.324566      16.011084       0.399102      25.322384 0.31381026E+03  0.68570511E+04                                 7.926365                            6.225848       0.075420       2.062812                    0.998988      23.970402      68.264631       0.605166       0.463192      -1.027672       0.034313      -0.002350      -0.007979       0.035307      -0.001537      -0.026220       0.009771      -0.051013       0.022622      -0.043061       0.012156       0.030904              8.874991       9.120655      -1.308169       0.739389       6.805050       3.704884      10.699268          -0.000002
          121              C      -0.357543       2.512180      14.918776      -0.546669      28.411312 0.46191853E+03  0.11022530E+05                                 7.815572                            6.885861       0.170266       2.012831                    0.997658      32.600173      94.337182       0.666819       0.384931      -1.085621      -0.001286       0.018950       0.026612       0.032695      -0.008855      -0.009878       0.036587       0.006824       0.038067      -0.036853      -0.006642       0.043494              8.127155       7.776022      -0.695698       0.342521       7.460002       0.993221       9.145441          -0.000002
          122              C       4.563444       5.535186      14.307241      -0.536807      30.216082 0.46300906E+03  0.11028754E+05                                 8.148165                            6.858865       0.384417       2.081453                    0.998510      32.182672      92.324035       0.674874       0.381019      -1.090993      -0.018406      -0.023516       0.038802       0.048963       0.002205       0.007055      -0.002507      -0.005888       0.023479      -0.010628      -0.000236       0.010865              8.949383       7.106189       1.167272      -1.571481       9.749308      -2.738951       9.992651          -0.000001
          123              C       4.210603       4.615945      15.419666       0.403942      28.014049 0.31358740E+03  0.68504540E+04                                 8.541162                            6.236843      -0.139871       1.996252                    0.999518      23.888870      68.007309       0.602758       0.465160      -1.026660       0.046981       0.009007      -0.019638       0.051711       0.012829       0.010265      -0.017377      -0.075179       0.071650      -0.053907       0.011684       0.042224             10.120095       8.846435       0.823372      -2.996489      10.774717      -5.842509      10.739134           0.000004
          124              C       4.322343       3.090993      16.902900       0.359278      28.475588 0.32969907E+03  0.73077386E+04                                 8.612478                            6.396963      -0.071527       2.007566                    0.999535      24.743816      71.417330       0.593717       0.465437      -1.024465       0.028237      -0.002174      -0.008428       0.029548      -0.004671       0.020433      -0.002051      -0.048750       0.030659      -0.038336       0.015454       0.022882             10.049145      10.588671      -2.834164      -0.849162      11.454982      -4.319796       8.103782           0.000003
          125              C       6.448933       2.015420       0.762757      -0.369914      34.860997 0.49786029E+03  0.12168330E+05                                 9.333463                            7.406259      -0.371497       1.856530                    0.996470      31.973557      95.253138       0.606542       0.413163      -1.061014       0.013897      -0.006000      -0.038035       0.040936       0.005443      -0.010094      -0.018136      -0.005622       0.005234      -0.017349      -0.006973       0.024322             10.591324      10.315998      -3.574836      -1.255589      12.833110      -0.014350       8.624865           0.000001
          126              C       7.160879       0.902707       0.051828       0.350686      28.913131 0.33016776E+03  0.73050647E+04                                 8.664120                            6.348362      -0.204792       1.963225                    0.999498      24.683699      70.683987       0.604779       0.457741      -1.030950       0.005309       0.042797      -0.016014       0.046002      -0.023621       0.002531       0.028168       0.023479       0.052275      -0.045645       0.010146       0.035500             10.282537       9.349445      -3.822965      -3.776403      14.273206       2.358960       7.224961           0.000001
          127              C       6.886878      12.208255      15.842132       0.395196      25.105902 0.31422680E+03  0.68675568E+04                                 7.869704                            6.222358       0.025533       2.045699                    0.999236      24.029236      68.410758       0.606525       0.462060      -1.028432       0.021471       0.022251      -0.014601       0.034195      -0.017160      -0.015104       0.010743       0.049270       0.035904      -0.036758      -0.000032       0.036790              8.760157       8.775271      -1.159051      -4.139036       9.620999       0.924707       7.884203           0.000001
          128              C       7.992954      11.888434      14.874109      -0.545165      28.710158 0.48290367E+03  0.11623676E+05                                 7.838319                            7.015651       0.208929       2.025461                    0.997772      32.487431      93.672098       0.665758       0.382214      -1.090194      -0.024445       0.005984       0.030346       0.039424      -0.016123      -0.015152       0.008813       0.005214      -0.010533      -0.016678      -0.011017       0.027695              8.159490       8.102712      -0.254518      -1.298937       7.776555       0.573743       8.599205          -0.000003
          129              N       0.539266       2.473559       7.428445      -0.432351      40.207509 0.58219352E+03  0.14450853E+05                                 9.640331                            7.682170       0.217420       2.082291                    0.996576      29.685993      82.487458       0.649155       0.380130      -1.109318      -0.049883      -0.006292       0.012748       0.051869       0.018104      -0.009797       0.038342      -0.052075       0.035041      -0.047469      -0.007636       0.055105             10.898197      13.285761       2.240267      -2.586098      10.662179       3.166065       8.746650           0.000001
          130              N       9.174978       1.566040       7.463395      -0.320787      34.531914 0.53036165E+03  0.12815823E+05                                 8.604764                            7.263134       0.672946       2.188064                    0.999637      29.623423      80.288776       0.679555       0.372999      -1.118511       0.157611       0.170685       0.119910       0.261444      -0.135615      -0.068903       0.052072      -0.163672       0.315729      -0.214953       0.028727       0.186225              9.389601      11.288572      -0.278746      -3.041095       8.574443       2.825387       8.305788           0.000001
          131              N       9.258956       2.563632       8.430054      -0.259266      39.345338 0.52162944E+03  0.12612778E+05                                 9.602971                            7.308337       0.260222       2.099551                    0.998674      28.387373      78.174597       0.659707       0.383978      -1.105131       0.027858      -0.083307      -0.112716       0.142902       0.005088       0.024232       0.035598      -0.031020      -0.069366      -0.050027      -0.000379       0.050406             11.381896      16.154922       0.107322      -4.430403       9.144055       2.837474       8.846711          -0.000001
          132              N       1.996207       5.056193       7.660818      -0.441656      39.349716 0.58949295E+03  0.14677624E+05                                 9.484120                            7.726346       0.195849       2.069276                    0.997299      29.909929      83.237953       0.647781       0.379753      -1.109598      -0.037460       0.040011       0.011735       0.056052       0.039020      -0.029448      -0.014743       0.007046       0.017532      -0.044245      -0.012184       0.056429             10.531866       8.990979       0.677240      -3.284012      14.651234       0.369466       7.953384          -0.000002
          133              N       0.752105       6.538577       8.794725      -0.298475      34.081385 0.52584162E+03  0.12695204E+05                                 8.577045                            7.286457       0.545926       2.159247                    0.999763      29.271166      79.620975       0.670058       0.378625      -1.112948       0.155546      -0.023966      -0.177632       0.237322       0.105684       0.043599      -0.121815      -0.049480      -0.135464      -0.183596       0.022736       0.160860              9.307884       8.519420       0.823651      -2.433804      12.925175      -0.319040       6.479058          -0.000001
          134              N       1.637796       7.208697       7.955590      -0.287850      37.397512 0.55387473E+03  0.13576111E+05                                 9.201391                            7.510303       0.209592       2.078010                    0.998184      28.778603      79.435932       0.654346       0.381887      -1.108163      -0.074923      -0.103189       0.066875       0.143992       0.012171      -0.047347      -0.014028       0.047824      -0.003880      -0.038624      -0.025863       0.064488             10.279074       8.210205       0.137058      -2.494269      15.335611       0.138463       7.291407           0.000000
          135              N       3.919484       2.479729       7.582394      -0.292378      38.692663 0.55496068E+03  0.13598816E+05                                 9.427062                            7.483150       0.221807       2.076515                    0.998725      28.903827      79.567821       0.660586       0.378389      -1.111579       0.026771      -0.059976       0.136469       0.151452      -0.002297      -0.036680      -0.051268      -0.014299      -0.016141      -0.064842       0.002445       0.062397             11.053781      14.838919      -0.929377       4.463069       7.715407      -2.954026      10.607018          -0.000003
          136              N       3.774881       1.742115       8.753808      -0.305595      34.803229 0.53191966E+03  0.12879891E+05                                 8.717517                            7.316400       0.632767       2.180717                    0.999811      29.554051      80.529502       0.670286       0.377381      -1.113778       0.169501       0.113464      -0.154784       0.256052      -0.096782       0.091572      -0.038722      -0.196578       0.319966      -0.207770       0.032698       0.175072              9.766096      11.558286      -0.124340       3.875095       7.501689      -2.505051      10.238312           0.000001
          137              N       5.908338       2.382376       8.530300      -0.429597      39.538542 0.58174560E+03  0.14461469E+05                                 9.606015                            7.717225       0.117335       2.047963                    0.996536      29.849774      83.466174       0.641810       0.383902      -1.104707      -0.050454      -0.018018      -0.005553       0.053861       0.026732       0.007113      -0.035725      -0.034423       0.107188      -0.056390      -0.001975       0.058366             11.002278      13.351926       1.869257       3.456730       7.872363      -2.586514      11.782545          -0.000000
          138              N       7.148319       2.663083      11.167899      -0.452469      41.438058 0.61898282E+03  0.15607674E+05                                 9.846627                            7.928016       0.100829       2.032025                    0.996818      30.418375      85.305922       0.637918       0.380787      -1.108378      -0.029547      -0.015177       0.044293       0.055365       0.045129       0.028693       0.018094      -0.009771      -0.005156      -0.047064      -0.015865       0.062929             11.239433       8.337116       3.170624       0.270375       9.111688       0.297702      16.269496           0.000001
          139              N       5.922043       1.781846      12.816164      -0.305868      33.840365 0.51528996E+03  0.12368649E+05                                 8.509650                            7.171184       0.705063       2.206270                    0.999713      29.298805      79.278751       0.681827       0.374250      -1.116993       0.185217       0.159760      -0.052650       0.250201      -0.023326       0.136414       0.117425      -0.060084       0.059151      -0.192980       0.017719       0.175260              9.432585       6.486100       2.007841       0.762131       7.573614       0.814578      14.238040          -0.000000
          140              N       6.842203       2.684676      13.346378      -0.283755      39.007327 0.55659198E+03  0.13658694E+05                                 9.504880                            7.530664       0.208220       2.077143                    0.998040      28.830279      79.611425       0.653240       0.382086      -1.108077      -0.084429      -0.079807      -0.089755       0.146811       0.052458      -0.001730       0.003784      -0.003981      -0.066686      -0.042135      -0.021503       0.063637             11.059263       7.267143       2.259726      -0.272236       7.879261       0.285849      18.031386           0.000001
          141              N       3.989142       8.642959       1.095888      -0.432351      40.207501 0.58219333E+03  0.14450847E+05                                 9.640330                            7.682169       0.217420       2.082291                    0.996576      29.685992      82.487453       0.649155       0.380130      -1.109318       0.049883      -0.006292      -0.012748       0.051869      -0.018104      -0.009797      -0.038342      -0.052075       0.035041      -0.047469      -0.007636       0.055105             10.898195      13.285751      -2.240264      -2.586095      10.662182      -3.166069       8.746651           0.000001
          142              N       6.035930       7.735440       1.060938      -0.320787      34.531896 0.53036155E+03  0.12815820E+05                                 8.604760                            7.263133       0.672948       2.188064                    0.999637      29.623413      80.288732       0.679555       0.372999      -1.118511      -0.157611       0.170685      -0.119910       0.261444       0.135615      -0.068903      -0.052072      -0.163672       0.315729      -0.214952       0.028727       0.186225              9.389596      11.288567       0.278745      -3.041091       8.574439      -2.825385       8.305783           0.000001
          143              N       5.951952       8.733032       0.094279      -0.259266      39.345327 0.52162938E+03  0.12612776E+05                                 9.602968                            7.308336       0.260222       2.099551                    0.998674      28.387371      78.174587       0.659707       0.383978      -1.105131      -0.027858      -0.083307       0.112716       0.142902      -0.005088       0.024232      -0.035598      -0.031020      -0.069366      -0.050027      -0.000379       0.050406             11.381892      16.154918      -0.107323      -4.430400       9.144052      -2.837473       8.846707          -0.000001
          144              N       2.532201      11.225593       0.863515      -0.441656      39.349714 0.58949286E+03  0.14677621E+05                                 9.484119                            7.726345       0.195848       2.069276                    0.997299      29.909932      83.237963       0.647781       0.379753      -1.109598       0.037460       0.040011      -0.011735       0.056052      -0.039020      -0.029448       0.014743       0.007046       0.017532      -0.044245      -0.012184       0.056429             10.531865       8.990981      -0.677240      -3.284014      14.651229      -0.369468       7.953386          -0.000002
          145              N       2.150617       0.369177      16.778274      -0.298474      34.081380 0.52584143E+03  0.12695199E+05                                 8.577044                            7.286456       0.545926       2.159247                    0.999763      29.271166      79.620979       0.670058       0.378625      -1.112948      -0.155546      -0.023966       0.177632       0.237322      -0.105684       0.043599       0.121815      -0.049480      -0.135464      -0.183596       0.022736       0.160860              9.307884       8.519417      -0.823653      -2.433804      12.925176       0.319040       6.479059          -0.000001
          146              N       2.890612       1.039297       0.568743      -0.287850      37.397518 0.55387486E+03  0.13576115E+05                                 9.201392                            7.510304       0.209591       2.078010                    0.998184      28.778608      79.435950       0.654346       0.381887      -1.108163       0.074923      -0.103189      -0.066875       0.143992      -0.012171      -0.047347       0.014029       0.047824      -0.003880      -0.038624      -0.025863       0.064488             10.279076       8.210205      -0.137059      -2.494269      15.335614      -0.138458       7.291407           0.000001
          147              N       0.608923       8.649129       0.941939      -0.292378      38.692663 0.55496074E+03  0.13598819E+05                                 9.427063                            7.483151       0.221807       2.076515                    0.998725      28.903829      79.567830       0.660586       0.378389      -1.111579      -0.026771      -0.059977      -0.136469       0.151452       0.002297      -0.036680       0.051268      -0.014299      -0.016141      -0.064842       0.002445       0.062397             11.053782      14.838918       0.929377       4.463070       7.715407       2.954026      10.607020          -0.000003
          148              N      -0.872159       7.911515      16.819191      -0.305595      34.803233 0.53191982E+03  0.12879896E+05                                 8.717519                            7.316401       0.632767       2.180717                    0.999811      29.554054      80.529517       0.670286       0.377381      -1.113778      -0.169501       0.113464       0.154784       0.256052       0.096783       0.091572       0.038722      -0.196578       0.319966      -0.207771       0.032699       0.175072              9.766097      11.558286       0.124339       3.875095       7.501690       2.505052      10.238314           0.000001
          149              N       9.302570       8.551776      -0.005967      -0.429597      39.538530 0.58174506E+03  0.14461452E+05                                 9.606012                            7.717221       0.117335       2.047963                    0.996536      29.849773      83.466171       0.641810       0.383902      -1.104707       0.050454      -0.018018       0.005553       0.053861      -0.026732       0.007113       0.035725      -0.034423       0.107188      -0.056390      -0.001975       0.058366             11.002276      13.351916      -1.869256       3.456728       7.872363       2.586518      11.782550          -0.000000
          150              N       6.436904       8.832483      14.405100      -0.452469      41.438043 0.61898246E+03  0.15607662E+05                                 9.846625                            7.928013       0.100829       2.032025                    0.996818      30.418374      85.305916       0.637918       0.380787      -1.108378       0.029547      -0.015177      -0.044293       0.055365      -0.045129       0.028693      -0.018094      -0.009771      -0.005156      -0.047064      -0.015865       0.062929             11.239430       8.337112      -3.170623       0.270374       9.111686      -0.297699      16.269494           0.000001
          151              N       7.663179       7.951246      12.756835      -0.305868      33.840356 0.51528984E+03  0.12368645E+05                                 8.509648                            7.171183       0.705064       2.206271                    0.999713      29.298803      79.278739       0.681827       0.374250      -1.116993      -0.185217       0.159760       0.052650       0.250202       0.023326       0.136414      -0.117425      -0.060084       0.059151      -0.192980       0.017719       0.175260              9.432582       6.486098      -2.007840       0.762129       7.573613      -0.814576      14.238037          -0.000000
          152              N       6.743019       8.854076      12.226621      -0.283755      39.007319 0.55659177E+03  0.13658688E+05                                 9.504879                            7.530663       0.208219       2.077143                    0.998040      28.830279      79.611425       0.653240       0.382086      -1.108077       0.084429      -0.079808       0.089755       0.146811      -0.052458      -0.001730      -0.003784      -0.003981      -0.066686      -0.042134      -0.021503       0.063637             11.059262       7.267139      -2.259724      -0.272237       7.879259      -0.285847      18.031388           0.000001
          153              N       8.517549       9.865241       9.620221      -0.432351      40.207509 0.58219353E+03  0.14450853E+05                                 9.640331                            7.682170       0.217420       2.082291                    0.996576      29.685993      82.487456       0.649155       0.380130      -1.109318       0.049883       0.006292      -0.012747       0.051869       0.018104      -0.009797       0.038342      -0.052075       0.035041      -0.047469      -0.007636       0.055105             10.898196      13.285760       2.240266      -2.586098      10.662179       3.166065       8.746650           0.000001
          154              N      -0.118163      10.772760       9.585271      -0.320787      34.531883 0.53036108E+03  0.12815806E+05                                 8.604758                            7.263130       0.672949       2.188065                    0.999637      29.623410      80.288721       0.679555       0.372999      -1.118511      -0.157611      -0.170685      -0.119910       0.261444      -0.135615      -0.068903       0.052073      -0.163672       0.315729      -0.214952       0.028727       0.186225              9.389594      11.288564      -0.278746      -3.041092       8.574436       2.825385       8.305783           0.000001
          155              N      -0.202141       9.775168       8.618612      -0.259266      39.345341 0.52162950E+03  0.12612780E+05                                 9.602971                            7.308337       0.260222       2.099551                    0.998674      28.387374      78.174598       0.659707       0.383978      -1.105131      -0.027858       0.083307       0.112716       0.142902       0.005088       0.024232       0.035598      -0.031020      -0.069366      -0.050027      -0.000379       0.050406             11.381896      16.154923       0.107322      -4.430403       9.144055       2.837474       8.846711          -0.000001
          156              N       7.060608       7.282607       9.387848      -0.441656      39.349723 0.58949307E+03  0.14677628E+05                                 9.484121                            7.726347       0.195848       2.069276                    0.997299      29.909932      83.237964       0.647781       0.379753      -1.109598       0.037460      -0.040011      -0.011735       0.056052       0.039020      -0.029448      -0.014743       0.007046       0.017532      -0.044245      -0.012184       0.056429             10.531867       8.990980       0.677239      -3.284012      14.651236       0.369466       7.953385          -0.000002
          157              N       8.304710       5.800223       8.253941      -0.298475      34.081399 0.52584187E+03  0.12695212E+05                                 8.577048                            7.286459       0.545925       2.159246                    0.999763      29.271172      79.621000       0.670058       0.378625      -1.112948      -0.155546       0.023966       0.177631       0.237322       0.105684       0.043599      -0.121815      -0.049481      -0.135464      -0.183596       0.022736       0.160860              9.307887       8.519423       0.823652      -2.433805      12.925179      -0.319040       6.479060          -0.000000
          158              N       7.419019       5.130103       9.093076      -0.287850      37.397512 0.55387472E+03  0.13576111E+05                                 9.201391                            7.510303       0.209592       2.078011                    0.998184      28.778603      79.435932       0.654346       0.381887      -1.108163       0.074923       0.103189      -0.066875       0.143992       0.012171      -0.047347      -0.014028       0.047824      -0.003880      -0.038625      -0.025863       0.064488             10.279074       8.210205       0.137058      -2.494269      15.335612       0.138462       7.291407           0.000000
          159              N       5.137331       9.859071       9.466272      -0.292378      38.692672 0.55496082E+03  0.13598821E+05                                 9.427065                            7.483151       0.221807       2.076515                    0.998725      28.903831      79.567840       0.660586       0.378389      -1.111579      -0.026771       0.059976      -0.136469       0.151451      -0.002297      -0.036680      -0.051268      -0.014299      -0.016141      -0.064842       0.002445       0.062397             11.053784      14.838924      -0.929378       4.463071       7.715408      -2.954027      10.607021          -0.000003
          160              N       5.281934      10.596685       8.294858      -0.305594      34.803229 0.53191967E+03  0.12879891E+05                                 8.717517                            7.316399       0.632768       2.180718                    0.999811      29.554052      80.529504       0.670286       0.377381      -1.113778      -0.169501      -0.113464       0.154784       0.256052      -0.096783       0.091572      -0.038722      -0.196578       0.319966      -0.207770       0.032698       0.175072              9.766095      11.558286      -0.124340       3.875095       7.501688      -2.505051      10.238312           0.000001
          161              N       3.148477       9.956424       8.518366      -0.429597      39.538546 0.58174566E+03  0.14461471E+05                                 9.606015                            7.717226       0.117335       2.047963                    0.996536      29.849776      83.466183       0.641810       0.383902      -1.104707       0.050454       0.018018       0.005553       0.053861       0.026732       0.007113      -0.035725      -0.034423       0.107188      -0.056390      -0.001975       0.058366             11.002279      13.351927       1.869258       3.456730       7.872364      -2.586514      11.782546          -0.000000
          162              N       1.908496       9.675717       5.880767      -0.452469      41.438055 0.61898278E+03  0.15607672E+05                                 9.846627                            7.928015       0.100829       2.032025                    0.996818      30.418374      85.305917       0.637918       0.380787      -1.108378       0.029547       0.015177      -0.044293       0.055365       0.045129       0.028693       0.018094      -0.009771      -0.005156      -0.047064      -0.015865       0.062929             11.239433       8.337116       3.170624       0.270375       9.111688       0.297702      16.269494           0.000001
          163              N       3.134772      10.556954       4.232502      -0.305868      33.840357 0.51528981E+03  0.12368644E+05                                 8.509648                            7.171183       0.705064       2.206271                    0.999713      29.298802      79.278737       0.681827       0.374250      -1.116993      -0.185217      -0.159760       0.052650       0.250201      -0.023325       0.136414       0.117425      -0.060083       0.059151      -0.192980       0.017719       0.175260              9.432583       6.486098       2.007840       0.762131       7.573612       0.814578      14.238037          -0.000000
          164              N       2.214612       9.654124       3.702288      -0.283755      39.007333 0.55659209E+03  0.13658697E+05                                 9.504881                            7.530665       0.208219       2.077143                    0.998040      28.830282      79.611435       0.653240       0.382086      -1.108077       0.084429       0.079807       0.089755       0.146811       0.052458      -0.001730       0.003784      -0.003981      -0.066686      -0.042135      -0.021503       0.063637             11.059265       7.267143       2.259726      -0.272235       7.879262       0.285849      18.031389           0.000001
          165              N       5.067673       3.695841      15.952778      -0.432351      40.207498 0.58219326E+03  0.14450845E+05                                 9.640330                            7.682169       0.217419       2.082291                    0.996576      29.685990      82.487448       0.649155       0.380130      -1.109318      -0.049883       0.006292       0.012748       0.051869      -0.018104      -0.009797      -0.038342      -0.052075       0.035041      -0.047469      -0.007636       0.055105             10.898195      13.285752      -2.240264      -2.586096      10.662181      -3.166069       8.746651           0.000001
          166              N       3.020885       4.603360      15.987728      -0.320787      34.531898 0.53036160E+03  0.12815821E+05                                 8.604761                            7.263133       0.672948       2.188064                    0.999637      29.623415      80.288738       0.679555       0.372999      -1.118511       0.157611      -0.170685       0.119910       0.261444       0.135615      -0.068903      -0.052072      -0.163672       0.315730      -0.214953       0.028727       0.186225              9.389596      11.288567       0.278745      -3.041091       8.574439      -2.825385       8.305783           0.000000
          167              N       3.104863       3.605768      16.954387      -0.259266      39.345338 0.52162955E+03  0.12612781E+05                                 9.602970                            7.308338       0.260222       2.099551                    0.998674      28.387376      78.174607       0.659707       0.383978      -1.105131       0.027858       0.083307      -0.112716       0.142902      -0.005088       0.024232      -0.035598      -0.031020      -0.069366      -0.050027      -0.000379       0.050406             11.381895      16.154922      -0.107322      -4.430401       9.144054      -2.837473       8.846709          -0.000001
          168              N       6.524614       1.113207      16.185151      -0.441656      39.349710 0.58949281E+03  0.14677620E+05                                 9.484119                            7.726345       0.195848       2.069276                    0.997299      29.909930      83.237956       0.647781       0.379753      -1.109598      -0.037460      -0.040011       0.011735       0.056052      -0.039020      -0.029448       0.014743       0.007046       0.017532      -0.044245      -0.012184       0.056429             10.531864       8.990980      -0.677240      -3.284014      14.651227      -0.369467       7.953385          -0.000002
          169              N       6.906198      11.969623       0.270392      -0.298475      34.081367 0.52584118E+03  0.12695191E+05                                 8.577041                            7.286453       0.545927       2.159247                    0.999763      29.271162      79.620955       0.670058       0.378625      -1.112948       0.155546       0.023966      -0.177631       0.237322      -0.105684       0.043599       0.121815      -0.049481      -0.135463      -0.183596       0.022736       0.160860              9.307880       8.519414      -0.823652      -2.433803      12.925170       0.319040       6.479056          -0.000001
          170              N       6.166203      11.299503      16.479923      -0.287850      37.397511 0.55387475E+03  0.13576111E+05                                 9.201391                            7.510303       0.209592       2.078011                    0.998184      28.778604      79.435933       0.654346       0.381887      -1.108163      -0.074923       0.103189       0.066875       0.143992      -0.012171      -0.047347       0.014029       0.047824      -0.003880      -0.038624      -0.025863       0.064488             10.279074       8.210204      -0.137059      -2.494269      15.335610      -0.138458       7.291406           0.000000
          171              N       8.447892       3.689671      16.106727      -0.292378      38.692661 0.55496071E+03  0.13598818E+05                                 9.427063                            7.483151       0.221807       2.076515                    0.998725      28.903828      79.567829       0.660586       0.378389      -1.111579       0.026771       0.059977       0.136469       0.151452       0.002297      -0.036680       0.051268      -0.014298      -0.016141      -0.064842       0.002445       0.062397             11.053782      14.838919       0.929377       4.463071       7.715407       2.954026      10.607020          -0.000003
          172              N       9.928974       4.427285       0.229475      -0.305594      34.803222 0.53191961E+03  0.12879889E+05                                 8.717516                            7.316399       0.632767       2.180717                    0.999811      29.554050      80.529498       0.670286       0.377381      -1.113778       0.169501      -0.113464      -0.154784       0.256052       0.096782       0.091572       0.038722      -0.196578       0.319966      -0.207771       0.032699       0.175072              9.766094      11.558283       0.124339       3.875093       7.501688       2.505051      10.238310           0.000001
          173              N       1.379930       3.787024       0.005967      -0.429597      39.538532 0.58174510E+03  0.14461453E+05                                 9.606012                            7.717221       0.117335       2.047963                    0.996536      29.849775      83.466175       0.641810       0.383902      -1.104707      -0.050454       0.018018      -0.005553       0.053861      -0.026732       0.007113       0.035725      -0.034423       0.107188      -0.056390      -0.001975       0.058366             11.002276      13.351915      -1.869256       3.456727       7.872363       2.586519      11.782550          -0.000000
          174              N       2.619911       3.506317       2.643566      -0.452469      41.438045 0.61898249E+03  0.15607663E+05                                 9.846625                            7.928013       0.100829       2.032025                    0.996818      30.418375      85.305921       0.637918       0.380787      -1.108378      -0.029547       0.015177       0.044293       0.055365      -0.045129       0.028693      -0.018094      -0.009771      -0.005156      -0.047064      -0.015865       0.062929             11.239431       8.337112      -3.170623       0.270374       9.111686      -0.297699      16.269495           0.000001
          175              N       1.393636       4.387554       4.291831      -0.305868      33.840355 0.51528982E+03  0.12368645E+05                                 8.509648                            7.171183       0.705063       2.206270                    0.999713      29.298802      79.278738       0.681827       0.374250      -1.116993       0.185217      -0.159760      -0.052650       0.250202       0.023325       0.136414      -0.117425      -0.060084       0.059151      -0.192980       0.017719       0.175260              9.432582       6.486098      -2.007840       0.762129       7.573613      -0.814575      14.238037          -0.000000
          176              N       2.313796       3.484724       4.822045      -0.283755      39.007327 0.55659191E+03  0.13658692E+05                                 9.504881                            7.530664       0.208219       2.077143                    0.998040      28.830283      79.611440       0.653240       0.382086      -1.108077      -0.084429       0.079808      -0.089755       0.146811      -0.052458      -0.001730      -0.003784      -0.003981      -0.066686      -0.042135      -0.021503       0.063637             11.059264       7.267140      -2.259724      -0.272237       7.879260      -0.285847      18.031391           0.000001

******************************************************
Auxiliary information for the entire system
The total spin magnetic moment of the unit cell is   0.000157
The total net atomic charge of the unit cell is   0.000009
Accuracy of reproducing the electrostatic potential in the unit cell:
  The inner radius (bohr) =    5.0000
  The outer radius (bohr) =   12.0000
  Valid grid points have density less than (e/(bohr^3)) =    0.0001
  The number of valid grid points were=        15112
  The rms potential error without charges in kcal/mol is=      5.66244
  The rms potential error with partial charges in kcal/mol is=      1.57320
  The RRMSE value at monopole order=      0.27783
  The rms potential error with partial charges and cloud penetration in kcal/mol is=      1.57523
  The RRMSE value at monopole order with cloud penetration is=      0.27819
  The rms potential error with partial charges and atomic dipoles in kcal/mol is=      0.80586
  The RRMSE value at dipole order=      0.14232
  The rms potential error with partial charges, atomic dipoles and cloud penetration in kcal/mol is=      0.82012
  The RRMSE value at dipole order with cloud penetration=      0.14484

******************************************************
The electron densities and ab initio electrostatic potential were computed in VASP using the PBE functional and
projector augmented wave method. See the main text of the journal article for a description of computational details.
The atomic charges, dipoles, and quadrupoles were computed with the DDEC6 method as described in
(a) T. A. Manz and N. Gabaldon Limas, RSC Adv. 6 (2016) 47771-47801 DOI: 10.1039/c6ra04656h
(b) N. Gabaldon Limas and T. A. Manz, RSC Adv. 8 (2018) 2678-2707 DOI: 10.1039/c7ra11829e.
For each atom in the material, the electron cloud parameters were fit to the spherically averaged atom-in-material
electron density using radial positions for which this density was between 10^-4 and 10^-2 electrons per cubic bohr.
The polarizabilities, dispersion coefficients, and quantum Drude oscillator (QDO) parameters were fit using the MCLF method.
The magnetic structure of the system was optimized in VASP from the default ferromagnetic initial guess using spin polarization.
The atomic spin moments (ASMs) were computed on this optimized magnetic structure using the DDEC6 partition as inputs
to the method of T. A. Manz and D. S. Sholl, J. Chem. Theory Comput. 7 (2011) 4146-4164 DOI: 10.1021/ct200539n.
The RMSE and RRMSE were computed using a uniform grid with Ewald summation.
