# Supplementary material for: A collection of forcefield precursors for metal–organic frameworks
Source: RSC Adv. 2019 Nov 13;9(63):36492–507. doi: 10.1039/c9ra07327b (PMC9075174; doi:10.1039/c9ra07327b)
Supplement: RA-009-C9RA07327B-s5233 [file RA-009-C9RA07327B-s5233.xyz]

  176
jmolscript: load "" {1 1 1} spacegroup "x,y,z" unitcell [{     10.829100     0.000000     0.000000 }, {      0.000000    12.529000     0.000000 }, {     -1.466349     0.000000    16.784068 }]
Zn     2.389313     3.355893     6.787813     0.663575
Zn     7.803956     3.216570     9.118281     0.669454
Zn     2.292062     9.620393     1.604221     0.663575
Zn     6.240170     9.481070    16.057821     0.669454
Zn     6.973438     9.173107     9.996255     0.663575
Zn     1.558795     9.312430     7.665787     0.669454
Zn     7.070689     2.908607    15.179847     0.663575
Zn     3.122581     3.047930     0.726247     0.669454
H      8.964650     4.460324    13.296339     0.168840
H      9.660175     3.967934    11.941864     0.177837
H      8.521957     5.091786    11.893191     0.180421
H      4.806916     0.647749    10.822367     0.163673
H      6.170488     0.248074    10.088903     0.150387
H      5.131220     4.134570     5.746865     0.160439
H      6.297079     4.641994     6.718662     0.174858
H      6.520436     3.342737     5.810644     0.186752
H     -0.470247     0.353318     5.320550     0.178884
H      0.978720     1.033643     5.295373     0.158877
H      0.681095    12.349835     6.297382     0.170303
H      0.941238     3.917818     9.889173     0.154918
H     -0.448768     4.674570     9.660910     0.149099
H      3.473647     7.681530     6.015410     0.170767
H      4.385924     6.553920     6.691808     0.180182
H      3.427384     6.178050     5.466571     0.170299
H      5.079477    10.724824    11.879763     0.168840
H      4.383951    10.232434    13.234238     0.177837
H      5.522169    11.356286    13.282911     0.180421
H      9.237210     6.912249    14.353735     0.163672
H      7.873639     6.512574    15.087199     0.150387
H     10.379256    10.399070     2.645169     0.160439
H      9.213396    10.906494     1.673372     0.174858
H      8.990040     9.607237     2.581390     0.186752
H      5.151623     6.617818     3.071484     0.178884
H      3.702655     7.298142     3.096661     0.158877
H      4.000281     6.085335     2.094652     0.170303
H      2.273788    10.182318    15.286929     0.154918
H      3.663795    10.939070    15.515192     0.149099
H      1.207728     1.417030     2.376624     0.170767
H      0.295452     0.289420     1.700226     0.180182
H      1.253992    12.442550     2.925463     0.170299
H      0.398101     8.068676     3.487729     0.168840
H     -0.297424     8.561066     4.842204     0.177836
H      0.840794     7.437214     4.890877     0.180421
H      4.555835    11.881251     5.961701     0.163672
H      3.192263    12.280926     6.695165     0.150387
H      4.231531     8.394430    11.037203     0.160439
H      3.065672     7.887005    10.065406     0.174858
H      2.842315     9.186263    10.973424     0.186752
H     -0.996102    12.175682    11.463518     0.178884
H      8.384031    11.495357    11.488695     0.158877
H      8.681656     0.179165    10.486686     0.170303
H      8.421513     8.611182     6.894895     0.154918
H      9.811519     7.854430     7.123158     0.149099
H      5.889104     4.847470    10.768658     0.170767
H      4.976827     5.975080    10.092260     0.180183
H      5.935367     6.350950    11.317497     0.170299
H      4.283274     1.804176     4.904305     0.168840
H      4.978800     2.296566     3.549830     0.177836
H      3.840582     1.172714     3.501157     0.180421
H      0.125541     5.616751     2.430333     0.163673
H      1.489112     6.016426     1.696869     0.150387
H     -1.016505     2.129930    14.138899     0.160439
H      0.149355     1.622505    15.110696     0.174858
H      0.372711     2.921763    14.202678     0.186752
H      4.211128     5.911182    13.712584     0.178884
H      5.660096     5.230857    13.687407     0.158877
H      5.362470     6.443665    14.689416     0.170303
H      7.088963     2.346682     1.497139     0.154918
H      5.698956     1.589930     1.268876     0.149099
H      8.155023    11.111970    14.407444     0.170767
H      9.067299    12.239580    15.083842     0.180183
H      8.108759     0.086450    13.858605     0.170299
C      8.821464     4.274895    12.344682    -0.545703
C      7.778823     3.213688    12.193625     0.391424
C      6.386580     1.835498    11.371206     0.337144
C      5.611538     1.013596    10.375911    -0.362842
C      5.187719     1.785382     9.165780     0.354289
C      5.325995     2.995684     7.421915     0.396482
C      5.865301     3.851415     6.330950    -0.544868
C      0.300630     0.615174     5.867710    -0.537095
C     -0.133420     1.578654     6.906644     0.404982
C     -0.119910     3.181113     8.301400     0.361603
C      0.338911     4.292435     9.197669    -0.376453
C      1.055895     5.393734     8.477633     0.352675
C      2.422836     6.421112     7.222184     0.395232
C      3.520958     6.735590     6.267171    -0.546462
C      5.222663    10.539395    12.831420    -0.545704
C      6.265303     9.478188    12.982477     0.391424
C      7.657546     8.099998    13.804896     0.337143
C      8.432588     7.278096    14.800191    -0.362842
C      8.856407     8.049882    16.010322     0.354288
C     10.184481     9.260184     0.970119     0.396482
C      9.645175    10.115915     2.061084    -0.544868
C      4.380746     6.879674     2.524324    -0.537095
C      4.814795     7.843154     1.485390     0.404982
C      4.801285     9.445613     0.090634     0.361603
C      2.876116    10.556935    15.978433    -0.376452
C      2.159132    11.658234    16.698469     0.352675
C      2.258539     0.156612     1.169850     0.395232
C      1.160417     0.471090     2.124863    -0.546462
C      0.541287     8.254105     4.439386    -0.545703
C      1.583928     9.315311     4.590443     0.391424
C      2.976171    10.693501     5.412862     0.337144
C      3.751213    11.515404     6.408157    -0.362842
C      4.175032    10.743618     7.618288     0.354289
C      4.036756     9.533316     9.362153     0.396482
C      3.497450     8.677585    10.453118    -0.544868
C      9.062121    11.913826    10.916358    -0.537094
C      9.496171    10.950346     9.877424     0.404982
C      9.482661     9.347887     8.482668     0.361603
C      9.023840     8.236565     7.586399    -0.376452
C      8.306856     7.135265     8.306435     0.352675
C      6.939915     6.107887     9.561884     0.395232
C      5.841793     5.793410    10.516897    -0.546462
C      4.140088     1.989605     3.952648    -0.545703
C      3.097448     3.050811     3.801591     0.391424
C      1.705205     4.429001     2.979172     0.337143
C      0.930163     5.250904     1.983877    -0.362841
C      0.506344     4.479117     0.773746     0.354288
C     -0.821730     3.268816    15.813949     0.396482
C     -0.282424     2.413085    14.722984    -0.544868
C      4.982005     5.649326    14.259744    -0.537095
C      4.547956     4.685846    15.298678     0.404982
C      4.561466     3.083387    16.693434     0.361603
C      6.486635     1.972065     0.805635    -0.376452
C      7.203619     0.870765     0.085599     0.352675
C      7.104212    12.372387    15.614218     0.395233
C      8.202334    12.057910    14.659205    -0.546462
N      0.670362     2.563433     7.411844    -0.429895
N      9.495548     1.579907     7.430307    -0.318776
N      9.505660     2.626078     8.343360    -0.264922
N      2.061607     5.171971     7.588749    -0.443067
N      0.797599     6.667934     8.682398    -0.295658
N      1.687578     7.329465     7.841517    -0.288136
N      4.057096     2.603526     7.542760    -0.289387
N      3.969149     1.812946     8.685755    -0.308219
N      6.074900     2.507053     8.418889    -0.432902
N      7.388744     2.702505    11.018741    -0.454006
N      6.186102     1.785382    12.661901    -0.303805
N      7.096122     2.691229    13.190599    -0.281200
N      4.011014     8.827933     0.980190    -0.429895
N      6.014927     7.844407     0.961727    -0.318776
N      6.004815     8.890578     0.048674    -0.264922
N      2.619769    11.436471     0.803285    -0.443067
N      2.417427     0.403434    16.493704    -0.295658
N      2.993798     1.064965     0.550517    -0.288136
N      0.624280     8.868026     0.849274    -0.289387
N     -0.754123     8.077446    16.490347    -0.308219
N      9.435575     8.771553    -0.026855    -0.432902
N      6.655383     8.967005    14.157361    -0.454006
N      7.858024     8.049882    12.514201    -0.303805
N      6.948005     8.955729    11.985503    -0.281200
N      8.692389     9.965567     9.372224    -0.429895
N     -0.132797    10.949093     9.353761    -0.318776
N     -0.142909     9.902922     8.440708    -0.264922
N      7.301144     7.357029     9.195319    -0.443067
N      8.565152     5.861066     8.101670    -0.295658
N      7.675173     5.199535     8.942551    -0.288136
N      5.305655     9.925474     9.241308    -0.289387
N      5.393602    10.716054     8.098313    -0.308219
N      3.287851    10.021947     8.365179    -0.432902
N      1.974007     9.826495     5.765327    -0.454006
N      3.176649    10.743618     4.122167    -0.303805
N      2.266629     9.837771     3.593469    -0.281200
N      5.351737     3.701067    15.803878    -0.429895
N      3.347824     4.684593    15.822341    -0.318776
N      3.357936     3.638422    16.735394    -0.264922
N      6.742982     1.092529    15.980783    -0.443067
N      6.945324    12.125566     0.290364    -0.295658
N      6.368953    11.464035    16.233551    -0.288136
N      8.738471     3.660974    15.934794    -0.289387
N     10.116874     4.451554     0.293721    -0.308219
N      1.393525     3.757447     0.026855    -0.432902
N      2.707368     3.561995     2.626707    -0.454006
N      1.504727     4.479117     4.269867    -0.303805
N      2.414746     3.573271     4.798565    -0.281200

The following XYZ coordinates are in angstroms. Other properties are in atomic units.
The sperically averaged electron density of each atom fit to a function of the form exp(a - br)
eigen_1, eigen_2 and eigen_3 are the three eigenvalues of traceless quadrupole moment tensor
  atom number  atomic symbol              X              Y              Z     net charge C6 coefficient C8 coefficient C10 coefficient fluctuating dipole atomic polarizability isotropic forcefield polarizability              a              b squared Pearson coefficient          <r^3>          <r^4>         wp_QDO          m_QDO          q_QDO       dipole_x       dipole_y       dipole_z         dipole            Qxy            Qxz            Qyz     Q(x^2-y^2)  Q(3z^2 - R^2)        eigen_1        eigen_2        eigen_3 static polarizability      alpha(xx)      alpha(xy)      alpha(xz)      alpha(yy)      alpha(yz)      alpha(zz) atomic spin moment
            1             Zn       2.389313       3.355893       6.787813       0.663575     108.997095 0.22193575E+04  0.73606440E+05                                18.274947                           15.215065       0.430738       1.968694                    0.995313      50.340313     139.708883       0.472135       0.391157      -1.151804      -0.034520       0.003489       0.024423       0.042429       0.003075       0.001535      -0.018048      -0.061107      -0.003466      -0.030378      -0.008893       0.039271             20.976280      23.786970      -2.370440       1.509169      17.360918      -0.402472      21.780954          -0.000001
            2             Zn       7.803956       3.216570       9.118281       0.669454     109.178308 0.21576494E+04  0.71040947E+05                                18.279441                           14.978219       0.489438       1.991921                    0.994633      49.903488     137.890710       0.477098       0.389916      -1.152983      -0.003922      -0.026797      -0.024360       0.036426       0.046175       0.008776       0.003352      -0.058066       0.146362      -0.079226       0.027742       0.051484             21.241208      26.401838       0.111344      -4.451297      19.261180      -0.622825      18.060606          -0.000000
            3             Zn       2.292062       9.620393       1.604221       0.663575     108.997107 0.22193575E+04  0.73606444E+05                                18.274949                           15.215066       0.430738       1.968694                    0.995313      50.340313     139.708884       0.472135       0.391157      -1.151804       0.034520       0.003489      -0.024423       0.042429      -0.003075       0.001535       0.018048      -0.061107      -0.003466      -0.030378      -0.008893       0.039271             20.976284      23.786978       2.370451       1.509179      17.360916       0.402476      21.780957          -0.000001
            4             Zn       6.240170       9.481070      16.057821       0.669454     109.178311 0.21576493E+04  0.71040946E+05                                18.279441                           14.978219       0.489438       1.991921                    0.994633      49.903487     137.890706       0.477098       0.389916      -1.152983       0.003922      -0.026797       0.024360       0.036426      -0.046175       0.008776      -0.003352      -0.058066       0.146362      -0.079226       0.027742       0.051484             21.241209      26.401843      -0.111344      -4.451302      19.261180       0.622826      18.060603          -0.000000
            5             Zn       6.973438       9.173107       9.996255       0.663575     108.997104 0.22193574E+04  0.73606437E+05                                18.274948                           15.215065       0.430738       1.968694                    0.995313      50.340313     139.708881       0.472135       0.391157      -1.151804       0.034520      -0.003489      -0.024423       0.042429       0.003075       0.001536      -0.018048      -0.061107      -0.003466      -0.030378      -0.008893       0.039271             20.976282      23.786972      -2.370441       1.509167      17.360919      -0.402473      21.780954          -0.000001
            6             Zn       1.558795       9.312430       7.665787       0.669454     109.178303 0.21576493E+04  0.71040943E+05                                18.279441                           14.978219       0.489438       1.991921                    0.994633      49.903487     137.890707       0.477098       0.389916      -1.152983       0.003922       0.026797       0.024360       0.036426       0.046175       0.008776       0.003352      -0.058066       0.146362      -0.079226       0.027742       0.051484             21.241207      26.401836       0.111344      -4.451297      19.261179      -0.622826      18.060606          -0.000000
            7             Zn       7.070689       2.908607      15.179847       0.663575     108.997121 0.22193576E+04  0.73606446E+05                                18.274950                           15.215066       0.430738       1.968694                    0.995313      50.340314     139.708886       0.472135       0.391157      -1.151804      -0.034520      -0.003489       0.024423       0.042429      -0.003075       0.001535       0.018048      -0.061107      -0.003466      -0.030378      -0.008893       0.039271             20.976285      23.786980       2.370451       1.509178      17.360918       0.402476      21.780959          -0.000001
            8             Zn       3.122581       3.047930       0.726247       0.669454     109.178330 0.21576498E+04  0.71040965E+05                                18.279444                           14.978221       0.489438       1.991921                    0.994633      49.903492     137.890725       0.477098       0.389916      -1.152983      -0.003922       0.026797      -0.024360       0.036426      -0.046175       0.008776      -0.003352      -0.058066       0.146362      -0.079226       0.027742       0.051484             21.241211      26.401847      -0.111345      -4.451303      19.261182       0.622826      18.060604          -0.000000
            9              H       8.964650       4.460324      13.296339       0.168840       1.025273 0.74095258E+01  0.72117584E+02                                 1.750498                            1.638778      -1.344476       2.256379                    0.995127       3.577612      10.322669       0.462993       1.359192      -0.690995       0.004024       0.004415       0.013489       0.014753       0.004873       0.004017       0.002234       0.004887      -0.007741      -0.004557      -0.004067       0.008624              1.816065       1.421931       0.007832       0.230753       1.537088       0.171380       2.489175          -0.000001
           10              H       9.660175       3.967934      11.941864       0.177837       0.889567 0.64198016E+01  0.59417604E+02                                 1.520441                            1.472686      -0.787431       2.528388                    0.999748       3.072722       8.246074       0.522376       1.266863      -0.713514       0.012871      -0.005928      -0.007242       0.015914      -0.001028      -0.003378       0.006267       0.000471      -0.019702      -0.010156       0.002473       0.007683              1.534944       1.788309      -0.165728      -0.308251       1.297688       0.059936       1.518837          -0.000000
           11              H       8.521957       5.091786      11.893191       0.180421       0.990173 0.73685644E+01  0.71882982E+02                                 1.740065                            1.660268      -1.228817       2.320839                    0.996153       3.533833      10.331154       0.447567       1.402830      -0.683045      -0.005593       0.012699      -0.007154       0.015612       0.000355       0.002266      -0.004415       0.012069      -0.004417      -0.008357       0.000951       0.007406              1.774080       1.481330      -0.246210       0.134235       2.129414      -0.374966       1.711497          -0.000000
           12              H       4.806916       0.647749      10.822367       0.163673       1.187530 0.94393366E+01  0.96729591E+02                                 1.898456                            1.831943      -0.992824       2.435113                    0.996760       3.416584       9.821273       0.448306       1.333257      -0.700628      -0.025570      -0.007115       0.011449       0.028905       0.007542      -0.006708      -0.001506       0.011177      -0.002075      -0.009473      -0.003535       0.013008              1.923820       2.044605       0.323948      -0.183636       1.887326      -0.226105       1.839530           0.000001
           13              H       6.170488       0.248074      10.088903       0.150387       0.969505 0.73019368E+01  0.71086841E+02                                 1.715051                            1.650507      -1.059074       2.384176                    0.995627       3.639925      10.637921       0.449704       1.399034      -0.683360       0.014735      -0.019161      -0.010576       0.026384      -0.007707      -0.004347       0.000808       0.000523      -0.012605      -0.007754      -0.002990       0.010744              1.758434       1.661118      -0.325821      -0.004479       2.110973       0.143353       1.503212          -0.000001
           14              H       5.131220       4.134570       5.746865       0.160439       1.043191 0.75754329E+01  0.73774403E+02                                 1.734911                            1.629386      -1.306527       2.267015                    0.995617       3.555748      10.097375       0.478560       1.314231      -0.700300      -0.009985       0.003690      -0.009911       0.014545       0.001338      -0.000451      -0.005566       0.002448       0.016234      -0.006727      -0.001380       0.008107              1.792518       1.981301      -0.206991       0.543291       1.523111      -0.151142       1.873142          -0.000001
           15              H       6.297079       4.641994       6.718662       0.174858       1.016873 0.75391293E+01  0.73219655E+02                                 1.703839                            1.626572      -1.165267       2.340825                    0.997984       3.409806       9.621042       0.479229       1.316002      -0.701145       0.008873       0.013359       0.007351       0.017641       0.003088      -0.002379       0.001455      -0.013121       0.001319      -0.008275       0.001114       0.007161              1.731675       1.643431       0.384824       0.267195       1.974654       0.329117       1.576939          -0.000000
           16              H       6.520436       3.342737       5.810644       0.186752       0.957628 0.71168954E+01  0.67290099E+02                                 1.580121                            1.540572      -0.750958       2.553857                    0.999985       3.003216       8.028890       0.518013       1.250560      -0.719009       0.012140      -0.009416      -0.005386       0.016280      -0.002791      -0.004482      -0.000388      -0.005631      -0.001728      -0.006744       0.001929       0.004815              1.578475       1.686964      -0.239726      -0.243481       1.470161       0.223829       1.578299          -0.000000
           17              H      -0.470247       0.353318       5.320550       0.178884       0.962651 0.71221075E+01  0.67035266E+02                                 1.554380                            1.514859      -0.795945       2.523183                    0.999921       2.994079       7.864453       0.538572       1.208279      -0.728641      -0.015431      -0.000640      -0.004144       0.015990       0.000981       0.004842       0.001063       0.002955       0.003434      -0.003819      -0.002305       0.006124              1.556705       1.671630       0.151919       0.279670       1.380882       0.188166       1.617603           0.000001
           18              H       0.978720       1.033643       5.295373       0.158877       0.931136 0.68346269E+01  0.65289698E+02                                 1.652106                            1.583787      -1.068863       2.377933                    0.998003       3.530859      10.142274       0.465872       1.376290      -0.687812       0.008011       0.009101      -0.007768       0.014399      -0.000499      -0.003683      -0.003194       0.003640       0.003629      -0.005243      -0.000173       0.005415              1.682227       1.723869       0.218865      -0.419692       1.526718      -0.170548       1.796095          -0.000000
           19              H       0.681095      12.349835       6.297382       0.170303       0.920477 0.67022704E+01  0.63968372E+02                                 1.667841                            1.589663      -1.130806       2.359235                    0.996833       3.535760      10.285311       0.453882       1.413902      -0.680465       0.003528      -0.010177       0.012740       0.016683      -0.001930       0.003629      -0.004091       0.002340       0.009933      -0.004875      -0.002602       0.007477              1.710117       1.506110      -0.362755       0.074499       2.151358      -0.258085       1.472883          -0.000001
           20              H       0.941238       3.917818       9.889173       0.154918       1.028219 0.78770699E+01  0.76196425E+02                                 1.637555                            1.604606      -0.627029       2.591309                    0.999990       3.145093       8.434005       0.516574       1.225754      -0.724467       0.018788      -0.009399       0.016994       0.027020      -0.000372       0.007868      -0.002377      -0.000355       0.005136      -0.007871      -0.000908       0.008779              1.636768       1.683641      -0.132153       0.246703       1.489558      -0.194378       1.737104           0.000001
           21              H      -0.448768       4.674570       9.660910       0.149099       1.155327 0.87841805E+01  0.89669127E+02                                 1.925744                            1.807591      -1.537048       2.160513                    0.990853       3.926754      11.797972       0.430164       1.394859      -0.683045      -0.019427       0.017069       0.009478       0.027542      -0.003051      -0.004980       0.009378      -0.000364      -0.014907      -0.011742      -0.000228       0.011970              1.997550       2.384689      -0.232777      -0.517482       1.720755       0.123712       1.887207          -0.000000
           22              H       3.473647       7.681530       6.015410       0.170767       0.998675 0.74048870E+01  0.72055213E+02                                 1.724558                            1.644365      -1.163098       2.343751                    0.997252       3.505907      10.111844       0.459674       1.369334      -0.689769       0.000750       0.016678      -0.004725       0.017351       0.004703      -0.003214      -0.005497      -0.002098      -0.001587      -0.005375      -0.003817       0.009192              1.758193       1.392396      -0.085154       0.017610       2.359934      -0.266404       1.522248           0.000001
           23              H       4.385924       6.553920       6.691808       0.180182       0.839503 0.59647329E+01  0.54157361E+02                                 1.458879                            1.416468      -0.688123       2.577069                    0.999990       2.992377       7.933263       0.534793       1.261402      -0.714852       0.012367      -0.002109       0.009389       0.015670      -0.000318       0.003517      -0.004328       0.006831       0.004092      -0.006723       0.000142       0.006581              1.472876       1.799884      -0.162538       0.308942       1.264708      -0.058165       1.354037           0.000000
           24              H       3.427384       6.178050       5.466571       0.170299       0.924801 0.68163046E+01  0.65468106E+02                                 1.679885                            1.608891      -1.329261       2.266670                    0.994856       3.638487      10.690120       0.447806       1.424084      -0.677830      -0.004397      -0.008942      -0.012255       0.015795       0.002698      -0.002194       0.005676      -0.002216       0.017950      -0.007920      -0.001075       0.008995              1.712599       1.345889       0.012981       0.036226       1.706532       0.413473       2.085377          -0.000000
           25              H       5.079477      10.724824      11.879763       0.168840       1.025273 0.74095258E+01  0.72117584E+02                                 1.750498                            1.638778      -1.344476       2.256379                    0.995127       3.577612      10.322669       0.462993       1.359192      -0.690995      -0.004024       0.004415      -0.013489       0.014753      -0.004873       0.004017      -0.002234       0.004887      -0.007741      -0.004557      -0.004067       0.008624              1.816065       1.421931      -0.007832       0.230753       1.537088      -0.171380       2.489175          -0.000001
           26              H       4.383951      10.232434      13.234238       0.177837       0.889567 0.64198057E+01  0.59417648E+02                                 1.520442                            1.472686      -0.787431       2.528388                    0.999748       3.072722       8.246073       0.522376       1.266863      -0.713514      -0.012871      -0.005928       0.007242       0.015914       0.001028      -0.003378      -0.006267       0.000471      -0.019702      -0.010156       0.002473       0.007683              1.534945       1.788309       0.165728      -0.308251       1.297688      -0.059936       1.518837          -0.000000
           27              H       5.522169      11.356286      13.282911       0.180421       0.990173 0.73685627E+01  0.71882961E+02                                 1.740065                            1.660268      -1.228817       2.320838                    0.996153       3.533833      10.331154       0.447567       1.402830      -0.683045       0.005593       0.012699       0.007154       0.015612      -0.000355       0.002266       0.004415       0.012069      -0.004417      -0.008357       0.000951       0.007406              1.774080       1.481330       0.246209       0.134234       2.129414       0.374966       1.711497          -0.000000
           28              H       9.237210       6.912249      14.353735       0.163672       1.187530 0.94393400E+01  0.96729642E+02                                 1.898457                            1.831944      -0.992825       2.435113                    0.996760       3.416584       9.821276       0.448305       1.333258      -0.700627       0.025570      -0.007115      -0.011449       0.028905      -0.007542      -0.006708       0.001506       0.011177      -0.002075      -0.009473      -0.003535       0.013008              1.923821       2.044606      -0.323948      -0.183636       1.887327       0.226105       1.839531           0.000002
           29              H       7.873639       6.512574      15.087199       0.150387       0.969505 0.73019384E+01  0.71086861E+02                                 1.715051                            1.650507      -1.059074       2.384176                    0.995627       3.639926      10.637924       0.449704       1.399033      -0.683360      -0.014735      -0.019161       0.010576       0.026384       0.007707      -0.004347      -0.000808       0.000523      -0.012605      -0.007754      -0.002990       0.010744              1.758435       1.661118       0.325821      -0.004479       2.110974      -0.143353       1.503212          -0.000001
           30              H      10.379256      10.399070       2.645169       0.160439       1.043191 0.75754321E+01  0.73774396E+02                                 1.734912                            1.629386      -1.306527       2.267015                    0.995617       3.555748      10.097376       0.478560       1.314231      -0.700300       0.009985       0.003690       0.009911       0.014545      -0.001338      -0.000451       0.005566       0.002448       0.016234      -0.006727      -0.001380       0.008107              1.792518       1.981302       0.206991       0.543291       1.523112       0.151142       1.873142          -0.000001
           31              H       9.213396      10.906494       1.673372       0.174858       1.016873 0.75391294E+01  0.73219660E+02                                 1.703840                            1.626572      -1.165267       2.340825                    0.997984       3.409806       9.621044       0.479229       1.316002      -0.701145      -0.008873       0.013359      -0.007351       0.017641      -0.003088      -0.002379      -0.001455      -0.013121       0.001319      -0.008275       0.001114       0.007161              1.731675       1.643432      -0.384824       0.267196       1.974654      -0.329117       1.576939          -0.000000
           32              H       8.990040       9.607237       2.581390       0.186752       0.957627 0.71168958E+01  0.67290111E+02                                 1.580122                            1.540573      -0.750958       2.553857                    0.999985       3.003216       8.028893       0.518013       1.250561      -0.719009      -0.012140      -0.009416       0.005386       0.016280       0.002791      -0.004482       0.000388      -0.005631      -0.001728      -0.006744       0.001929       0.004815              1.578475       1.686964       0.239726      -0.243481       1.470162      -0.223829       1.578299           0.000000
           33              H       5.151623       6.617818       3.071484       0.178884       0.962651 0.71221059E+01  0.67035246E+02                                 1.554379                            1.514859      -0.795945       2.523183                    0.999921       2.994079       7.864452       0.538572       1.208279      -0.728641       0.015431      -0.000640       0.004144       0.015990      -0.000981       0.004842      -0.001063       0.002955       0.003435      -0.003819      -0.002305       0.006124              1.556705       1.671630      -0.151919       0.279670       1.380882      -0.188166       1.617603           0.000001
           34              H       3.702655       7.298142       3.096661       0.158877       0.931136 0.68346270E+01  0.65289699E+02                                 1.652106                            1.583787      -1.068863       2.377933                    0.998003       3.530859      10.142274       0.465872       1.376290      -0.687812      -0.008011       0.009101       0.007768       0.014399       0.000499      -0.003683       0.003194       0.003640       0.003629      -0.005243      -0.000173       0.005415              1.682227       1.723870      -0.218864      -0.419693       1.526717       0.170547       1.796095          -0.000000
           35              H       4.000281       6.085335       2.094652       0.170303       0.920476 0.67022652E+01  0.63968313E+02                                 1.667840                            1.589663      -1.130806       2.359235                    0.996833       3.535759      10.285309       0.453882       1.413903      -0.680465      -0.003528      -0.010177      -0.012740       0.016683       0.001930       0.003629       0.004091       0.002340       0.009933      -0.004875      -0.002602       0.007477              1.710117       1.506109       0.362755       0.074498       2.151358       0.258084       1.472883          -0.000001
           36              H       2.273788      10.182318      15.286929       0.154918       1.028219 0.78770711E+01  0.76196443E+02                                 1.637555                            1.604607      -0.627029       2.591309                    0.999990       3.145092       8.434004       0.516574       1.225755      -0.724467      -0.018788      -0.009399      -0.016994       0.027020       0.000372       0.007868       0.002377      -0.000355       0.005136      -0.007871      -0.000908       0.008779              1.636768       1.683642       0.132153       0.246703       1.489558       0.194378       1.737104           0.000002
           37              H       3.663795      10.939070      15.515192       0.149099       1.155327 0.87841811E+01  0.89669137E+02                                 1.925745                            1.807591      -1.537049       2.160512                    0.990853       3.926754      11.797973       0.430164       1.394860      -0.683045       0.019427       0.017069      -0.009478       0.027543       0.003051      -0.004980      -0.009378      -0.000364      -0.014907      -0.011742      -0.000228       0.011970              1.997551       2.384690       0.232777      -0.517482       1.720755      -0.123713       1.887208          -0.000000
           38              H       1.207728       1.417030       2.376624       0.170767       0.998675 0.74048822E+01  0.72055161E+02                                 1.724559                            1.644365      -1.163098       2.343751                    0.997252       3.505906      10.111844       0.459673       1.369335      -0.689769      -0.000750       0.016678       0.004725       0.017351      -0.004703      -0.003214       0.005497      -0.002098      -0.001587      -0.005375      -0.003817       0.009192              1.758193       1.392396       0.085154       0.017610       2.359934       0.266405       1.522249           0.000001
           39              H       0.295452       0.289420       1.700226       0.180182       0.839503 0.59647294E+01  0.54157323E+02                                 1.458879                            1.416467      -0.688123       2.577069                    0.999990       2.992377       7.933263       0.534793       1.261402      -0.714852      -0.012367      -0.002109      -0.009389       0.015670       0.000318       0.003517       0.004328       0.006831       0.004092      -0.006723       0.000142       0.006581              1.472876       1.799884       0.162538       0.308942       1.264708       0.058165       1.354037           0.000000
           40              H       1.253992      12.442550       2.925463       0.170299       0.924801 0.68163043E+01  0.65468105E+02                                 1.679885                            1.608891      -1.329261       2.266670                    0.994856       3.638487      10.690121       0.447806       1.424085      -0.677830       0.004397      -0.008942       0.012255       0.015795      -0.002698      -0.002194      -0.005676      -0.002216       0.017950      -0.007919      -0.001075       0.008995              1.712600       1.345889      -0.012981       0.036227       1.706533      -0.413473       2.085377          -0.000000
           41              H       0.398101       8.068676       3.487729       0.168840       1.025273 0.74095267E+01  0.72117593E+02                                 1.750498                            1.638778      -1.344476       2.256379                    0.995127       3.577612      10.322668       0.462993       1.359192      -0.690995      -0.004024      -0.004415      -0.013489       0.014753       0.004873       0.004017       0.002234       0.004887      -0.007741      -0.004557      -0.004067       0.008624              1.816065       1.421931       0.007832       0.230753       1.537088       0.171380       2.489175          -0.000001
           42              H      -0.297424       8.561066       4.842204       0.177836       0.889567 0.64198022E+01  0.59417613E+02                                 1.520442                            1.472686      -0.787432       2.528387                    0.999748       3.072722       8.246075       0.522375       1.266864      -0.713514      -0.012871       0.005928       0.007242       0.015914      -0.001028      -0.003378       0.006267       0.000471      -0.019702      -0.010156       0.002473       0.007683              1.534945       1.788310      -0.165728      -0.308251       1.297688       0.059936       1.518837          -0.000000
           43              H       0.840794       7.437214       4.890877       0.180421       0.990174 0.73685690E+01  0.71883037E+02                                 1.740066                            1.660269      -1.228818       2.320838                    0.996153       3.533834      10.331157       0.447567       1.402829      -0.683045       0.005593      -0.012699       0.007154       0.015612       0.000355       0.002266      -0.004415       0.012069      -0.004417      -0.008357       0.000951       0.007406              1.774081       1.481330      -0.246210       0.134235       2.129415      -0.374966       1.711498          -0.000000
           44              H       4.555835      11.881251       5.961701       0.163672       1.187530 0.94393424E+01  0.96729669E+02                                 1.898457                            1.831944      -0.992825       2.435113                    0.996760       3.416585       9.821278       0.448305       1.333258      -0.700628       0.025570       0.007115      -0.011449       0.028905       0.007542      -0.006708      -0.001506       0.011176      -0.002075      -0.009473      -0.003535       0.013008              1.923821       2.044606       0.323948      -0.183636       1.887327      -0.226106       1.839531           0.000001
           45              H       3.192263      12.280926       6.695165       0.150387       0.969506 0.73019421E+01  0.71086902E+02                                 1.715051                            1.650508      -1.059074       2.384176                    0.995627       3.639926      10.637923       0.449704       1.399033      -0.683360      -0.014735       0.019161       0.010576       0.026384      -0.007707      -0.004347       0.000808       0.000523      -0.012605      -0.007754      -0.002990       0.010744              1.758435       1.661119      -0.325821      -0.004479       2.110973       0.143352       1.503212          -0.000001
           46              H       4.231531       8.394430      11.037203       0.160439       1.043190 0.75754321E+01  0.73774396E+02                                 1.734912                            1.629386      -1.306527       2.267016                    0.995617       3.555748      10.097376       0.478560       1.314231      -0.700300       0.009985      -0.003690       0.009911       0.014545       0.001338      -0.000451      -0.005566       0.002448       0.016234      -0.006727      -0.001380       0.008107              1.792518       1.981302      -0.206991       0.543291       1.523112      -0.151142       1.873142          -0.000001
           47              H       3.065672       7.887005      10.065406       0.174858       1.016873 0.75391310E+01  0.73219681E+02                                 1.703840                            1.626572      -1.165267       2.340826                    0.997984       3.409806       9.621045       0.479229       1.316003      -0.701145      -0.008873      -0.013359      -0.007351       0.017641       0.003088      -0.002379       0.001455      -0.013121       0.001319      -0.008275       0.001114       0.007161              1.731675       1.643432       0.384824       0.267195       1.974656       0.329118       1.576939          -0.000000
           48              H       2.842315       9.186263      10.973424       0.186752       0.957628 0.71169024E+01  0.67290190E+02                                 1.580123                            1.540573      -0.750959       2.553857                    0.999985       3.003217       8.028897       0.518013       1.250561      -0.719009      -0.012140       0.009416       0.005386       0.016280      -0.002791      -0.004482      -0.000388      -0.005631      -0.001728      -0.006744       0.001929       0.004815              1.578476       1.686965      -0.239726      -0.243481       1.470163       0.223829       1.578300           0.000000
           49              H      -0.996102      12.175682      11.463518       0.178884       0.962651 0.71221027E+01  0.67035203E+02                                 1.554378                            1.514858      -0.795945       2.523184                    0.999921       2.994078       7.864447       0.538573       1.208278      -0.728641       0.015431       0.000640       0.004144       0.015991       0.000981       0.004842       0.001063       0.002955       0.003434      -0.003820      -0.002305       0.006124              1.556704       1.671629       0.151919       0.279670       1.380881       0.188166       1.617602           0.000001
           50              H       8.384031      11.495357      11.488695       0.158877       0.931136 0.68346267E+01  0.65289699E+02                                 1.652106                            1.583787      -1.068863       2.377933                    0.998003       3.530859      10.142276       0.465871       1.376291      -0.687812      -0.008011      -0.009101       0.007768       0.014399      -0.000499      -0.003683      -0.003194       0.003640       0.003629      -0.005243      -0.000173       0.005415              1.682228       1.723869       0.218865      -0.419693       1.526718      -0.170548       1.796095          -0.000000
           51              H       8.681656       0.179165      10.486686       0.170303       0.920477 0.67022725E+01  0.63968394E+02                                 1.667841                            1.589663      -1.130806       2.359235                    0.996833       3.535760      10.285310       0.453883       1.413902      -0.680465      -0.003528       0.010177      -0.012740       0.016683      -0.001930       0.003629      -0.004091       0.002340       0.009933      -0.004875      -0.002602       0.007477              1.710117       1.506110      -0.362755       0.074499       2.151358      -0.258085       1.472883          -0.000001
           52              H       8.421513       8.611182       6.894895       0.154918       1.028219 0.78770698E+01  0.76196424E+02                                 1.637555                            1.604606      -0.627029       2.591309                    0.999990       3.145093       8.434005       0.516574       1.225754      -0.724467      -0.018788       0.009399      -0.016994       0.027020      -0.000372       0.007868      -0.002377      -0.000355       0.005136      -0.007871      -0.000908       0.008779              1.636767       1.683641      -0.132153       0.246703       1.489558      -0.194378       1.737104           0.000001
           53              H       9.811519       7.854430       7.123158       0.149099       1.155327 0.87841826E+01  0.89669151E+02                                 1.925744                            1.807591      -1.537049       2.160512                    0.990853       3.926754      11.797971       0.430164       1.394859      -0.683045       0.019427      -0.017069      -0.009478       0.027542      -0.003051      -0.004980       0.009378      -0.000364      -0.014907      -0.011742      -0.000228       0.011970              1.997550       2.384689      -0.232777      -0.517481       1.720755       0.123712       1.887207          -0.000000
           54              H       5.889104       4.847470      10.768658       0.170767       0.998675 0.74048820E+01  0.72055159E+02                                 1.724558                            1.644365      -1.163098       2.343751                    0.997252       3.505906      10.111844       0.459673       1.369335      -0.689769      -0.000750      -0.016678       0.004725       0.017351       0.004703      -0.003214      -0.005497      -0.002098      -0.001587      -0.005375      -0.003817       0.009192              1.758193       1.392396      -0.085154       0.017610       2.359934      -0.266404       1.522248           0.000001
           55              H       4.976827       5.975080      10.092260       0.180183       0.839503 0.59647289E+01  0.54157320E+02                                 1.458879                            1.416467      -0.688123       2.577069                    0.999990       2.992376       7.933262       0.534793       1.261403      -0.714852      -0.012367       0.002109      -0.009389       0.015670      -0.000318       0.003517      -0.004328       0.006831       0.004092      -0.006723       0.000142       0.006581              1.472876       1.799884      -0.162538       0.308941       1.264708      -0.058165       1.354036           0.000000
           56              H       5.935367       6.350950      11.317497       0.170299       0.924801 0.68163037E+01  0.65468098E+02                                 1.679885                            1.608891      -1.329261       2.266670                    0.994856       3.638487      10.690121       0.447806       1.424085      -0.677830       0.004397       0.008942       0.012255       0.015795       0.002698      -0.002194       0.005676      -0.002216       0.017950      -0.007919      -0.001075       0.008995              1.712600       1.345889       0.012981       0.036226       1.706533       0.413474       2.085377          -0.000000
           57              H       4.283274       1.804176       4.904305       0.168840       1.025273 0.74095260E+01  0.72117586E+02                                 1.750498                            1.638778      -1.344475       2.256379                    0.995127       3.577612      10.322669       0.462993       1.359192      -0.690995       0.004024      -0.004415       0.013489       0.014753      -0.004873       0.004017      -0.002234       0.004887      -0.007741      -0.004557      -0.004067       0.008624              1.816065       1.421931      -0.007832       0.230753       1.537089      -0.171380       2.489176          -0.000001
           58              H       4.978800       2.296566       3.549830       0.177836       0.889567 0.64198061E+01  0.59417656E+02                                 1.520442                            1.472687      -0.787431       2.528388                    0.999748       3.072722       8.246075       0.522375       1.266864      -0.713514       0.012871       0.005928      -0.007242       0.015914       0.001028      -0.003378      -0.006267       0.000471      -0.019702      -0.010156       0.002473       0.007683              1.534945       1.788311       0.165728      -0.308251       1.297688      -0.059936       1.518838          -0.000000
           59              H       3.840582       1.172714       3.501157       0.180421       0.990173 0.73685666E+01  0.71883010E+02                                 1.740066                            1.660269      -1.228818       2.320838                    0.996153       3.533834      10.331158       0.447567       1.402830      -0.683045      -0.005593      -0.012699      -0.007154       0.015612      -0.000355       0.002266       0.004415       0.012069      -0.004417      -0.008357       0.000951       0.007406              1.774081       1.481330       0.246209       0.134234       2.129415       0.374967       1.711498          -0.000000
           60              H       0.125541       5.616751       2.430333       0.163673       1.187529 0.94393323E+01  0.96729537E+02                                 1.898456                            1.831943      -0.992824       2.435114                    0.996760       3.416583       9.821270       0.448306       1.333257      -0.700628      -0.025570       0.007115       0.011449       0.028905      -0.007542      -0.006708       0.001506       0.011177      -0.002075      -0.009473      -0.003535       0.013008              1.923820       2.044604      -0.323948      -0.183636       1.887326       0.226105       1.839529           0.000001
           61              H       1.489112       6.016426       1.696869       0.150387       0.969505 0.73019374E+01  0.71086851E+02                                 1.715051                            1.650507      -1.059074       2.384175                    0.995627       3.639926      10.637925       0.449704       1.399034      -0.683360       0.014735       0.019161      -0.010576       0.026384       0.007707      -0.004347      -0.000808       0.000523      -0.012605      -0.007754      -0.002990       0.010744              1.758435       1.661118       0.325821      -0.004479       2.110974      -0.143353       1.503212          -0.000001
           62              H      -1.016505       2.129930      14.138899       0.160439       1.043191 0.75754339E+01  0.73774411E+02                                 1.734911                            1.629385      -1.306527       2.267016                    0.995617       3.555748      10.097373       0.478560       1.314230      -0.700300      -0.009985      -0.003690      -0.009911       0.014545      -0.001338      -0.000451       0.005566       0.002448       0.016234      -0.006727      -0.001380       0.008107              1.792518       1.981301       0.206991       0.543290       1.523111       0.151142       1.873142          -0.000001
           63              H       0.149355       1.622505      15.110696       0.174858       1.016874 0.75391356E+01  0.73219732E+02                                 1.703840                            1.626572      -1.165267       2.340825                    0.997984       3.409806       9.621043       0.479229       1.316002      -0.701145       0.008873      -0.013359       0.007351       0.017641      -0.003088      -0.002379      -0.001455      -0.013121       0.001319      -0.008275       0.001114       0.007161              1.731675       1.643432      -0.384824       0.267195       1.974655      -0.329117       1.576939          -0.000000
           64              H       0.372711       2.921763      14.202678       0.186752       0.957628 0.71168987E+01  0.67290136E+02                                 1.580121                            1.540572      -0.750958       2.553857                    0.999985       3.003217       8.028892       0.518013       1.250560      -0.719009       0.012140       0.009416      -0.005386       0.016280       0.002791      -0.004482       0.000388      -0.005631      -0.001728      -0.006744       0.001929       0.004815              1.578474       1.686964       0.239726      -0.243480       1.470161      -0.223829       1.578298           0.000000
           65              H       4.211128       5.911182      13.712584       0.178884       0.962651 0.71221059E+01  0.67035245E+02                                 1.554379                            1.514859      -0.795945       2.523184                    0.999921       2.994079       7.864452       0.538572       1.208279      -0.728641      -0.015431       0.000640      -0.004144       0.015991      -0.000981       0.004842      -0.001063       0.002955       0.003434      -0.003819      -0.002305       0.006124              1.556705       1.671629      -0.151919       0.279670       1.380882      -0.188166       1.617603           0.000001
           66              H       5.660096       5.230857      13.687407       0.158877       0.931136 0.68346288E+01  0.65289723E+02                                 1.652106                            1.583788      -1.068863       2.377933                    0.998003       3.530859      10.142276       0.465871       1.376291      -0.687812       0.008011      -0.009101      -0.007768       0.014399       0.000499      -0.003683       0.003194       0.003640       0.003629      -0.005243      -0.000173       0.005415              1.682228       1.723870      -0.218865      -0.419693       1.526718       0.170548       1.796095          -0.000000
           67              H       5.362470       6.443665      14.689416       0.170303       0.920476 0.67022672E+01  0.63968334E+02                                 1.667840                            1.589663      -1.130806       2.359235                    0.996833       3.535759      10.285308       0.453882       1.413902      -0.680465       0.003528       0.010177       0.012740       0.016683       0.001930       0.003629       0.004091       0.002340       0.009933      -0.004875      -0.002602       0.007477              1.710117       1.506110       0.362755       0.074498       2.151358       0.258084       1.472883          -0.000001
           68              H       7.088963       2.346682       1.497139       0.154918       1.028219 0.78770691E+01  0.76196415E+02                                 1.637555                            1.604606      -0.627029       2.591309                    0.999990       3.145092       8.434002       0.516574       1.225754      -0.724467       0.018788       0.009399       0.016994       0.027020       0.000372       0.007868       0.002377      -0.000355       0.005136      -0.007871      -0.000908       0.008779              1.636767       1.683642       0.132152       0.246703       1.489557       0.194377       1.737103           0.000001
           69              H       5.698956       1.589930       1.268876       0.149099       1.155327 0.87841803E+01  0.89669124E+02                                 1.925744                            1.807591      -1.537049       2.160512                    0.990853       3.926754      11.797972       0.430164       1.394859      -0.683045      -0.019427      -0.017069       0.009478       0.027543       0.003051      -0.004980      -0.009378      -0.000364      -0.014907      -0.011742      -0.000228       0.011970              1.997550       2.384689       0.232777      -0.517482       1.720755      -0.123712       1.887207          -0.000000
           70              H       8.155023      11.111970      14.407444       0.170767       0.998675 0.74048821E+01  0.72055157E+02                                 1.724558                            1.644365      -1.163097       2.343751                    0.997252       3.505906      10.111842       0.459674       1.369335      -0.689769       0.000750      -0.016678      -0.004725       0.017351      -0.004703      -0.003214       0.005497      -0.002098      -0.001587      -0.005375      -0.003817       0.009192              1.758192       1.392395       0.085154       0.017610       2.359933       0.266404       1.522248           0.000001
           71              H       9.067299      12.239580      15.083842       0.180183       0.839503 0.59647257E+01  0.54157283E+02                                 1.458878                            1.416467      -0.688123       2.577069                    0.999990       2.992376       7.933261       0.534793       1.261402      -0.714852       0.012367       0.002109       0.009389       0.015670       0.000318       0.003517       0.004328       0.006831       0.004092      -0.006723       0.000142       0.006581              1.472876       1.799883       0.162538       0.308941       1.264708       0.058165       1.354036           0.000000
           72              H       8.108759       0.086450      13.858605       0.170299       0.924801 0.68163052E+01  0.65468113E+02                                 1.679885                            1.608891      -1.329261       2.266670                    0.994856       3.638487      10.690120       0.447806       1.424084      -0.677830      -0.004397       0.008942      -0.012255       0.015795      -0.002698      -0.002194      -0.005676      -0.002216       0.017950      -0.007919      -0.001075       0.008995              1.712600       1.345889      -0.012981       0.036227       1.706533      -0.413474       2.085377          -0.000000
           73              C       8.821464       4.274895      12.344682      -0.545703      29.183258 0.46958254E+03  0.11240743E+05                                 7.951739                            6.926210       0.170346       2.017201                    0.996776      32.441379      93.729369       0.667901       0.383099      -1.087966      -0.018676      -0.017380      -0.002229       0.025610       0.035569       0.002486       0.020962       0.021282      -0.057333      -0.040176      -0.009700       0.049876              8.410175       7.827550       1.448758       0.520006       8.779504       0.094508       8.623470          -0.000002
           74              C       7.778823       3.213688      12.193625       0.391424      25.816837 0.31246027E+03  0.68206419E+04                                 7.996546                            6.190418       0.028359       2.043277                    0.999027      24.120942      68.673180       0.610098       0.459914      -1.029431       0.016810       0.017563      -0.025441       0.035189       0.014530       0.006548       0.009313      -0.001140      -0.123149      -0.042739       0.006043       0.036696              9.074657       8.049766       4.237811       0.757783       8.887308       0.847697      10.286897           0.000000
           75              C       6.386580       1.835498      11.371206       0.337144      29.570712 0.33408424E+03  0.74075057E+04                                 8.773559                            6.368526      -0.127534       1.985756                    0.999644      24.797883      70.897887       0.606788       0.455253      -1.033197       0.008387       0.007984      -0.042953       0.044487       0.005930       0.026828       0.019624      -0.005204      -0.085670      -0.045687       0.008954       0.036733             10.681770       8.348896       3.753184       3.713220       8.564768       3.035837      15.131646           0.000003
           76              C       5.611538       1.013596      10.375911      -0.362842      36.376742 0.48841496E+03  0.11872812E+05                                 9.598332                            7.310174      -0.325327       1.880507                    0.995696      31.451404      93.247420       0.614107       0.410296      -1.063546       0.004392       0.038699      -0.009496       0.040089       0.020667      -0.010848      -0.001505       0.029340       0.012798      -0.027918       0.000125       0.027793             11.476106       9.232283       0.721619       4.423850      10.813202      -0.643642      14.382835           0.000000
           77              C       5.187719       1.785382       9.165780       0.354289      29.799125 0.32826976E+03  0.72598880E+04                                 8.912520                            6.364288      -0.144493       1.986285                    0.999611      24.607208      70.680692       0.598559       0.462701      -1.027145       0.044291      -0.011690       0.004643       0.046043      -0.005545      -0.004517      -0.010846      -0.063803       0.091304      -0.047982       0.011560       0.036421             11.038460      10.236294      -0.827990       4.976823       8.298453      -5.163183      14.580633           0.000003
           78              C       5.325995       2.995684       7.421915       0.396482      25.383334 0.31226112E+03  0.68081941E+04                                 7.910519                            6.188869       0.090145       2.066502                    0.998912      23.907963      67.797943       0.610740       0.459977      -1.030457       0.034557       0.004416      -0.008947       0.035969       0.001652      -0.024455      -0.009634      -0.054986       0.028349      -0.043609       0.012313       0.031296              8.897957       9.037196       1.066248       1.107765       7.072217      -3.908338      10.584457          -0.000001
           79              C       5.865301       3.851415       6.330950      -0.544868      28.265525 0.45938251E+03  0.10941950E+05                                 7.783581                            6.864798       0.187453       2.018969                    0.997862      32.483927      93.775019       0.668457       0.384691      -1.086284      -0.002329      -0.018736       0.026068       0.032187       0.006442      -0.008640      -0.036892       0.003576       0.034481      -0.036121      -0.006453       0.042574              8.093825       7.675390       0.658683       0.524688       7.532737      -1.035898       9.073348           0.000000
           80              C       0.300630       0.615174       5.867710      -0.537095      30.820730 0.47022005E+03  0.11251626E+05                                 8.290330                            6.932188       0.275541       2.048561                    0.997802      32.290967      93.055061       0.667915       0.383240      -1.088659      -0.022138       0.025691       0.036055       0.049498       0.008498      -0.006839       0.001806      -0.003892       0.020660      -0.014190       0.003842       0.010349              9.192790       7.330451      -1.529483      -1.738334      10.519787       2.804176       9.728131          -0.000001
           81              C      -0.133420       1.578654       6.906644       0.404982      28.185559 0.31047188E+03  0.67710767E+04                                 8.604073                            6.219683      -0.149956       1.994824                    0.999529      23.858263      68.046870       0.601070       0.467246      -1.024665       0.049518      -0.009715      -0.016494       0.053089      -0.014462       0.007934       0.016991      -0.077785       0.068982      -0.054556       0.011861       0.042695             10.303239       9.084713      -1.337249      -3.313810      11.690611       5.890053      10.134394           0.000002
           82              C      -0.119910       3.181113       8.301400       0.361603      28.401204 0.32661633E+03  0.72194134E+04                                 8.588488                            6.356551      -0.065833       2.009770                    0.999469      24.642063      70.928562       0.597318       0.463913      -1.025734       0.026483       0.003346      -0.006776       0.027540       0.005607       0.019931       0.000314      -0.051959       0.030915      -0.039591       0.017006       0.022585             10.070171      10.325714       2.502715      -1.126642      12.031322       4.350942       7.853478           0.000002
           83              C       0.338911       4.292435       9.197669      -0.376453      35.266110 0.50326846E+03  0.12332596E+05                                 9.412204                            7.449843      -0.374884       1.853502                    0.996611      32.106217      95.742933       0.604401       0.413548      -1.060869       0.015963       0.004818      -0.038637       0.042082      -0.005784      -0.010772       0.019045      -0.010169      -0.008448      -0.019629      -0.006154       0.025784             10.717739      10.318839       3.485488      -1.501136      13.128624      -0.035869       8.705755           0.000002
           84              C       1.055895       5.393734       8.477633       0.352675      29.095361 0.32928630E+03  0.72844566E+04                                 8.711647                            6.346657      -0.226076       1.956568                    0.999436      24.708262      70.868441       0.603580       0.458720      -1.029867       0.004299      -0.043938      -0.015630       0.046833       0.023819       0.002706      -0.027688       0.020122       0.062635      -0.045752       0.008750       0.037002             10.385110       9.558676       3.764748      -3.902300      14.306172      -2.453475       7.290481           0.000001
           85              C       2.422836       6.421112       7.222184       0.395232      25.400343 0.31693153E+03  0.69471251E+04                                 7.951102                            6.262178       0.005029       2.037416                    0.999310      24.167578      69.087803       0.602213       0.463998      -1.026528       0.020412      -0.022749      -0.016226       0.034604       0.016924      -0.016821      -0.010064       0.044689       0.026034      -0.032868      -0.003965       0.036834              8.876474       9.024377       1.110333      -4.249330       9.652969      -0.937516       7.952075           0.000001
           86              C       3.520958       6.735590       6.267171      -0.546462      28.599453 0.47681467E+03  0.11447421E+05                                 7.822424                            6.970191       0.192201       2.020863                    0.997589      32.473503      93.688693       0.667693       0.382095      -1.089645      -0.025491      -0.003134       0.026019       0.036560       0.016552      -0.019149      -0.013115       0.000900      -0.008488      -0.019915      -0.012878       0.032792              8.161432       8.136336       0.202174      -1.293616       7.814597      -0.480050       8.533363          -0.000000
           87              C       5.222663      10.539395      12.831420      -0.545704      29.183272 0.46958266E+03  0.11240747E+05                                 7.951742                            6.926212       0.170346       2.017201                    0.996776      32.441383      93.729388       0.667901       0.383099      -1.087966       0.018676      -0.017380       0.002229       0.025610      -0.035569       0.002486      -0.020963       0.021282      -0.057333      -0.040176      -0.009699       0.049876              8.410179       7.827553      -1.448764       0.520007       8.779512      -0.094508       8.623472          -0.000002
           88              C       6.265303       9.478188      12.982477       0.391424      25.816846 0.31246036E+03  0.68206441E+04                                 7.996547                            6.190419       0.028359       2.043277                    0.999027      24.120941      68.673176       0.610097       0.459914      -1.029431      -0.016810       0.017563       0.025441       0.035189      -0.014530       0.006548      -0.009313      -0.001140      -0.123149      -0.042739       0.006043       0.036696              9.074659       8.049772      -4.237816       0.757786       8.887315      -0.847700      10.286892           0.000000
           89              C       7.657546       8.099998      13.804896       0.337143      29.570710 0.33408410E+03  0.74075021E+04                                 8.773559                            6.368525      -0.127534       1.985756                    0.999644      24.797884      70.897891       0.606788       0.455253      -1.033197      -0.008387       0.007984       0.042953       0.044487      -0.005930       0.026828      -0.019625      -0.005204      -0.085670      -0.045687       0.008954       0.036733             10.681770       8.348895      -3.753186       3.713218       8.564770      -3.035837      15.131645           0.000002
           90              C       8.432588       7.278096      14.800191      -0.362842      36.376716 0.48841451E+03  0.11872798E+05                                 9.598326                            7.310169      -0.325327       1.880507                    0.995696      31.451396      93.247384       0.614107       0.410296      -1.063547      -0.004392       0.038699       0.009496       0.040089      -0.020667      -0.010848       0.001505       0.029340       0.012798      -0.027918       0.000125       0.027793             11.476100       9.232277      -0.721620       4.423846      10.813199       0.643639      14.382824           0.000000
           91              C       8.856407       8.049882      16.010322       0.354288      29.799128 0.32826978E+03  0.72598887E+04                                 8.912521                            6.364289      -0.144493       1.986285                    0.999611      24.607209      70.680697       0.598559       0.462701      -1.027145      -0.044291      -0.011690      -0.004643       0.046043       0.005545      -0.004517       0.010846      -0.063803       0.091303      -0.047982       0.011560       0.036421             11.038462      10.236297       0.827990       4.976824       8.298455       5.163184      14.580635           0.000003
           92              C      10.184481       9.260184       0.970119       0.396482      25.383340 0.31226125E+03  0.68081976E+04                                 7.910520                            6.188870       0.090145       2.066502                    0.998912      23.907964      67.797945       0.610740       0.459977      -1.030457      -0.034557       0.004416       0.008947       0.035969      -0.001652      -0.024455       0.009634      -0.054986       0.028349      -0.043609       0.012313       0.031296              8.897958       9.037201      -1.066248       1.107766       7.072217       3.908337      10.584457          -0.000000
           93              C       9.645175      10.115915       2.061084      -0.544868      28.265535 0.45938277E+03  0.10941958E+05                                 7.783583                            6.864800       0.187453       2.018969                    0.997862      32.483931      93.775038       0.668457       0.384691      -1.086284       0.002329      -0.018736      -0.026068       0.032187      -0.006442      -0.008640       0.036892       0.003576       0.034480      -0.036121      -0.006453       0.042574              8.093827       7.675394      -0.658684       0.524689       7.532737       1.035899       9.073349          -0.000000
           94              C       4.380746       6.879674       2.524324      -0.537095      30.820747 0.47022024E+03  0.11251632E+05                                 8.290333                            6.932190       0.275541       2.048561                    0.997802      32.290971      93.055079       0.667915       0.383240      -1.088659       0.022138       0.025691      -0.036055       0.049498      -0.008498      -0.006839      -0.001806      -0.003892       0.020660      -0.014190       0.003842       0.010349              9.192795       7.330455       1.529484      -1.738336      10.519792      -2.804183       9.728138          -0.000001
           95              C       4.814795       7.843154       1.485390       0.404982      28.185555 0.31047169E+03  0.67710718E+04                                 8.604073                            6.219682      -0.149956       1.994824                    0.999529      23.858263      68.046874       0.601070       0.467246      -1.024665      -0.049518      -0.009715       0.016494       0.053089       0.014462       0.007934      -0.016991      -0.077785       0.068982      -0.054556       0.011861       0.042695             10.303240       9.084706       1.337248      -3.313807      11.690618      -5.890058      10.134396           0.000003
           96              C       4.801285       9.445613       0.090634       0.361603      28.401201 0.32661617E+03  0.72194093E+04                                 8.588488                            6.356549      -0.065832       2.009770                    0.999469      24.642064      70.928564       0.597318       0.463913      -1.025734      -0.026483       0.003346       0.006776       0.027540      -0.005606       0.019931      -0.000314      -0.051959       0.030915      -0.039591       0.017006       0.022585             10.070171      10.325706      -2.502713      -1.126641      12.031327      -4.350946       7.853480           0.000002
           97              C       2.876116      10.556935      15.978433      -0.376452      35.266107 0.50326827E+03  0.12332590E+05                                 9.412202                            7.449841      -0.374883       1.853503                    0.996611      32.106204      95.742880       0.604402       0.413548      -1.060870      -0.015963       0.004818       0.038637       0.042081       0.005784      -0.010772      -0.019045      -0.010169      -0.008448      -0.019629      -0.006154       0.025783             10.717739      10.318839      -3.485486      -1.501136      13.128623       0.035865       8.705753           0.000002
           98              C       2.159132      11.658234      16.698469       0.352675      29.095369 0.32928632E+03  0.72844572E+04                                 8.711648                            6.346656      -0.226076       1.956568                    0.999436      24.708264      70.868445       0.603580       0.458720      -1.029867      -0.004299      -0.043938       0.015630       0.046833      -0.023819       0.002706       0.027688       0.020122       0.062635      -0.045752       0.008750       0.037002             10.385113       9.558678      -3.764752      -3.902299      14.306179       2.453475       7.290481           0.000001
           99              C       2.258539       0.156612       1.169850       0.395232      25.400348 0.31693169E+03  0.69471294E+04                                 7.951104                            6.262180       0.005028       2.037416                    0.999310      24.167576      69.087800       0.602212       0.463999      -1.026528      -0.020412      -0.022749       0.016227       0.034604      -0.016924      -0.016821       0.010064       0.044689       0.026034      -0.032868      -0.003965       0.036834              8.876476       9.024384      -1.110335      -4.249333       9.652966       0.937516       7.952077           0.000001
          100              C       1.160417       0.471090       2.124863      -0.546462      28.599450 0.47681465E+03  0.11447421E+05                                 7.822423                            6.970191       0.192201       2.020863                    0.997589      32.473511      93.688725       0.667693       0.382095      -1.089645       0.025491      -0.003134      -0.026019       0.036560      -0.016552      -0.019149       0.013116       0.000900      -0.008488      -0.019915      -0.012878       0.032792              8.161432       8.136335      -0.202175      -1.293612       7.814597       0.480050       8.533363          -0.000000
          101              C       0.541287       8.254105       4.439386      -0.545703      29.183253 0.46958231E+03  0.11240737E+05                                 7.951738                            6.926208       0.170346       2.017201                    0.996776      32.441378      93.729367       0.667901       0.383099      -1.087966       0.018676       0.017380       0.002229       0.025610       0.035569       0.002486       0.020963       0.021282      -0.057333      -0.040176      -0.009699       0.049876              8.410174       7.827552       1.448759       0.520007       8.779502       0.094508       8.623469          -0.000002
          102              C       1.583928       9.315311       4.590443       0.391424      25.816846 0.31246039E+03  0.68206451E+04                                 7.996547                            6.190419       0.028359       2.043277                    0.999027      24.120943      68.673183       0.610097       0.459914      -1.029431      -0.016810      -0.017563       0.025441       0.035189       0.014530       0.006548       0.009313      -0.001140      -0.123149      -0.042739       0.006043       0.036696              9.074659       8.049770       4.237815       0.757785       8.887314       0.847698      10.286892           0.000000
          103              C       2.976171      10.693501       5.412862       0.337144      29.570703 0.33408418E+03  0.74075044E+04                                 8.773558                            6.368526      -0.127534       1.985756                    0.999644      24.797884      70.897895       0.606788       0.455253      -1.033197      -0.008387      -0.007984       0.042953       0.044487       0.005930       0.026828       0.019625      -0.005204      -0.085670      -0.045687       0.008954       0.036733             10.681768       8.348895       3.753185       3.713215       8.564767       3.035831      15.131640           0.000003
          104              C       3.751213      11.515404       6.408157      -0.362842      36.376728 0.48841488E+03  0.11872809E+05                                 9.598329                            7.310173      -0.325327       1.880507                    0.995696      31.451398      93.247393       0.614107       0.410296      -1.063547      -0.004392      -0.038699       0.009496       0.040089       0.020667      -0.010848      -0.001505       0.029340       0.012798      -0.027918       0.000125       0.027793             11.476102       9.232279       0.721619       4.423845      10.813202      -0.643642      14.382825           0.000000
          105              C       4.175032      10.743618       7.618288       0.354289      29.799124 0.32826976E+03  0.72598881E+04                                 8.912520                            6.364288      -0.144492       1.986285                    0.999611      24.607208      70.680694       0.598559       0.462701      -1.027145      -0.044291       0.011690      -0.004643       0.046043      -0.005545      -0.004517      -0.010846      -0.063803       0.091303      -0.047982       0.011560       0.036421             11.038460      10.236294      -0.827989       4.976822       8.298454      -5.163183      14.580632           0.000003
          106              C       4.036756       9.533316       9.362153       0.396482      25.383337 0.31226115E+03  0.68081950E+04                                 7.910519                            6.188868       0.090145       2.066502                    0.998912      23.907965      67.797946       0.610740       0.459977      -1.030457      -0.034557      -0.004416       0.008947       0.035969       0.001652      -0.024455      -0.009634      -0.054986       0.028349      -0.043609       0.012313       0.031296              8.897957       9.037196       1.066248       1.107765       7.072217      -3.908338      10.584458          -0.000000
          107              C       3.497450       8.677585      10.453118      -0.544868      28.265535 0.45938274E+03  0.10941957E+05                                 7.783583                            6.864800       0.187453       2.018969                    0.997862      32.483926      93.775019       0.668457       0.384691      -1.086284       0.002329       0.018736      -0.026068       0.032187       0.006442      -0.008640      -0.036892       0.003576       0.034481      -0.036121      -0.006453       0.042574              8.093826       7.675391       0.658683       0.524686       7.532740      -1.035899       9.073349          -0.000000
          108              C       9.062121      11.913826      10.916358      -0.537094      30.820713 0.47021972E+03  0.11251616E+05                                 8.290326                            6.932185       0.275542       2.048562                    0.997802      32.290954      93.055003       0.667915       0.383240      -1.088659       0.022138      -0.025691      -0.036055       0.049498       0.008498      -0.006839       0.001806      -0.003892       0.020660      -0.014190       0.003842       0.010349              9.192785       7.330448      -1.529482      -1.738333      10.519781       2.804172       9.728125          -0.000001
          109              C       9.496171      10.950346       9.877424       0.404982      28.185561 0.31047192E+03  0.67710776E+04                                 8.604073                            6.219683      -0.149956       1.994824                    0.999529      23.858264      68.046870       0.601070       0.467246      -1.024665      -0.049518       0.009715       0.016494       0.053089      -0.014462       0.007934       0.016991      -0.077785       0.068982      -0.054556       0.011861       0.042695             10.303238       9.084713      -1.337249      -3.313811      11.690609       5.890052      10.134393           0.000003
          110              C       9.482661       9.347887       8.482668       0.361603      28.401202 0.32661634E+03  0.72194136E+04                                 8.588487                            6.356550      -0.065832       2.009770                    0.999469      24.642063      70.928557       0.597318       0.463913      -1.025734      -0.026483      -0.003346       0.006776       0.027540       0.005606       0.019931       0.000314      -0.051959       0.030915      -0.039591       0.017006       0.022585             10.070169      10.325712       2.502713      -1.126642      12.031318       4.350941       7.853478           0.000002
          111              C       9.023840       8.236565       7.586399      -0.376452      35.266096 0.50326842E+03  0.12332594E+05                                 9.412201                            7.449843      -0.374884       1.853503                    0.996611      32.106208      95.742893       0.604401       0.413548      -1.060870      -0.015963      -0.004818       0.038637       0.042081      -0.005784      -0.010772       0.019045      -0.010169      -0.008448      -0.019629      -0.006154       0.025784             10.717735      10.318833       3.485484      -1.501133      13.128620      -0.035866       8.705751           0.000002
          112              C       8.306856       7.135265       8.306435       0.352675      29.095341 0.32928618E+03  0.72844532E+04                                 8.711642                            6.346655      -0.226076       1.956568                    0.999436      24.708261      70.868433       0.603580       0.458720      -1.029867      -0.004299       0.043938       0.015630       0.046833       0.023819       0.002706      -0.027688       0.020122       0.062635      -0.045752       0.008750       0.037002             10.385103       9.558666       3.764738      -3.902294      14.306167      -2.453468       7.290475           0.000001
          113              C       6.939915       6.107887       9.561884       0.395232      25.400335 0.31693149E+03  0.69471239E+04                                 7.951101                            6.262177       0.005028       2.037416                    0.999310      24.167576      69.087797       0.602213       0.463999      -1.026528      -0.020412       0.022749       0.016227       0.034604       0.016924      -0.016821      -0.010064       0.044689       0.026034      -0.032868      -0.003965       0.036834              8.876472       9.024378       1.110328      -4.249331       9.652961      -0.937511       7.952076           0.000001
          114              C       5.841793       5.793410      10.516897      -0.546462      28.599460 0.47681486E+03  0.11447427E+05                                 7.822425                            6.970192       0.192201       2.020863                    0.997589      32.473510      93.688723       0.667693       0.382095      -1.089645       0.025491       0.003134      -0.026019       0.036560       0.016552      -0.019149      -0.013115       0.000900      -0.008488      -0.019915      -0.012878       0.032792              8.161434       8.136339       0.202172      -1.293617       7.814596      -0.480047       8.533366          -0.000000
          115              C       4.140088       1.989605       3.952648      -0.545703      29.183265 0.46958237E+03  0.11240738E+05                                 7.951740                            6.926208       0.170346       2.017201                    0.996776      32.441379      93.729370       0.667902       0.383099      -1.087966      -0.018676       0.017380      -0.002229       0.025610      -0.035569       0.002486      -0.020963       0.021282      -0.057333      -0.040176      -0.009699       0.049876              8.410177       7.827553      -1.448765       0.520007       8.779509      -0.094509       8.623469          -0.000002
          116              C       3.097448       3.050811       3.801591       0.391424      25.816856 0.31246048E+03  0.68206474E+04                                 7.996550                            6.190420       0.028360       2.043277                    0.999027      24.120942      68.673180       0.610097       0.459914      -1.029431       0.016810      -0.017563      -0.025441       0.035189      -0.014530       0.006548      -0.009313      -0.001140      -0.123149      -0.042739       0.006043       0.036696              9.074662       8.049778      -4.237822       0.757787       8.887322      -0.847701      10.286887           0.000000
          117              C       1.705205       4.429001       2.979172       0.337143      29.570703 0.33408405E+03  0.74075007E+04                                 8.773557                            6.368525      -0.127534       1.985756                    0.999644      24.797885      70.897896       0.606788       0.455253      -1.033197       0.008387      -0.007984      -0.042953       0.044487      -0.005930       0.026828      -0.019625      -0.005204      -0.085670      -0.045687       0.008954       0.036733             10.681768       8.348893      -3.753185       3.713214       8.564770      -3.035836      15.131641           0.000002
          118              C       0.930163       5.250904       1.983877      -0.362841      36.376716 0.48841477E+03  0.11872806E+05                                 9.598327                            7.310172      -0.325327       1.880507                    0.995696      31.451394      93.247377       0.614107       0.410296      -1.063547       0.004392      -0.038699      -0.009496       0.040089      -0.020667      -0.010848       0.001505       0.029340       0.012798      -0.027918       0.000125       0.027793             11.476099       9.232275      -0.721621       4.423841      10.813207       0.643638      14.382815           0.000000
          119              C       0.506344       4.479117       0.773746       0.354288      29.799113 0.32826972E+03  0.72598871E+04                                 8.912519                            6.364288      -0.144493       1.986285                    0.999611      24.607209      70.680699       0.598559       0.462701      -1.027145       0.044291       0.011690       0.004643       0.046043       0.005545      -0.004517       0.010846      -0.063803       0.091304      -0.047982       0.011560       0.036421             11.038458      10.236296       0.827986       4.976819       8.298451       5.163179      14.580626           0.000003
          120              C      -0.821730       3.268816      15.813949       0.396482      25.383342 0.31226127E+03  0.68081982E+04                                 7.910521                            6.188870       0.090145       2.066502                    0.998912      23.907965      67.797948       0.610740       0.459977      -1.030457       0.034557      -0.004416      -0.008947       0.035969      -0.001652      -0.024455       0.009634      -0.054986       0.028349      -0.043609       0.012313       0.031296              8.897958       9.037201      -1.066247       1.107767       7.072216       3.908337      10.584458          -0.000000
          121              C      -0.282424       2.413085      14.722984      -0.544868      28.265540 0.45938288E+03  0.10941960E+05                                 7.783584                            6.864801       0.187453       2.018969                    0.997862      32.483926      93.775012       0.668457       0.384691      -1.086284      -0.002329       0.018736       0.026068       0.032187      -0.006442      -0.008640       0.036892       0.003576       0.034481      -0.036121      -0.006453       0.042574              8.093827       7.675393      -0.658684       0.524688       7.532740       1.035899       9.073349          -0.000000
          122              C       4.982005       5.649326      14.259744      -0.537095      30.820741 0.47022014E+03  0.11251629E+05                                 8.290331                            6.932188       0.275541       2.048561                    0.997802      32.290963      93.055042       0.667915       0.383240      -1.088659      -0.022138      -0.025691       0.036055       0.049498      -0.008498      -0.006839      -0.001806      -0.003892       0.020660      -0.014190       0.003842       0.010349              9.192792       7.330452       1.529482      -1.738334      10.519790      -2.804180       9.728134          -0.000000
          123              C       4.547956       4.685846      15.298678       0.404982      28.185557 0.31047173E+03  0.67710728E+04                                 8.604073                            6.219682      -0.149956       1.994824                    0.999529      23.858264      68.046875       0.601070       0.467246      -1.024665       0.049518       0.009715      -0.016494       0.053089       0.014462       0.007934      -0.016991      -0.077785       0.068982      -0.054556       0.011861       0.042695             10.303240       9.084707       1.337248      -3.313808      11.690617      -5.890057      10.134396           0.000002
          124              C       4.561466       3.083387      16.693434       0.361603      28.401199 0.32661616E+03  0.72194091E+04                                 8.588487                            6.356549      -0.065832       2.009770                    0.999469      24.642064      70.928564       0.597318       0.463913      -1.025734       0.026483      -0.003346      -0.006776       0.027540      -0.005606       0.019931      -0.000314      -0.051959       0.030915      -0.039591       0.017006       0.022585             10.070170      10.325705      -2.502711      -1.126642      12.031324      -4.350946       7.853481           0.000002
          125              C       6.486635       1.972065       0.805635      -0.376452      35.266114 0.50326858E+03  0.12332599E+05                                 9.412204                            7.449844      -0.374883       1.853503                    0.996611      32.106207      95.742889       0.604401       0.413548      -1.060870       0.015963      -0.004818      -0.038637       0.042081       0.005784      -0.010772      -0.019045      -0.010169      -0.008448      -0.019629      -0.006154       0.025783             10.717739      10.318837      -3.485485      -1.501134      13.128627       0.035862       8.705753           0.000002
          126              C       7.203619       0.870765       0.085599       0.352675      29.095349 0.32928618E+03  0.72844534E+04                                 8.711644                            6.346655      -0.226075       1.956568                    0.999436      24.708263      70.868440       0.603580       0.458720      -1.029867       0.004299       0.043938      -0.015630       0.046833      -0.023819       0.002706       0.027688       0.020122       0.062635      -0.045752       0.008750       0.037002             10.385106       9.558668      -3.764743      -3.902293      14.306175       2.453468       7.290474           0.000002
          127              C       7.104212      12.372387      15.614218       0.395233      25.400342 0.31693168E+03  0.69471291E+04                                 7.951103                            6.262179       0.005028       2.037416                    0.999310      24.167575      69.087795       0.602212       0.463999      -1.026528       0.020412       0.022749      -0.016227       0.034604      -0.016924      -0.016821       0.010064       0.044689       0.026034      -0.032868      -0.003965       0.036834              8.876473       9.024385      -1.110329      -4.249334       9.652957       0.937512       7.952077           0.000001
          128              C       8.202334      12.057910      14.659205      -0.546462      28.599451 0.47681467E+03  0.11447421E+05                                 7.822424                            6.970191       0.192201       2.020863                    0.997589      32.473513      93.688733       0.667693       0.382095      -1.089645      -0.025491       0.003134       0.026019       0.036560      -0.016552      -0.019149       0.013115       0.000900      -0.008488      -0.019915      -0.012878       0.032792              8.161432       8.136337      -0.202173      -1.293613       7.814595       0.480047       8.533363          -0.000000
          129              N       0.670362       2.563433       7.411844      -0.429895      40.137321 0.57275521E+03  0.14156929E+05                                 9.621593                            7.609657       0.253085       2.094777                    0.996833      29.550251      81.906092       0.653603       0.379134      -1.110178      -0.049983      -0.007428       0.011799       0.051891       0.015480      -0.008727       0.033570      -0.060868       0.020675      -0.044438      -0.008171       0.052609             10.948319      13.121962       2.044374      -2.823878      11.243971       3.167447       8.479025           0.000001
          130              N       9.495548       1.579907       7.430307      -0.318776      34.462839 0.52476117E+03  0.12661337E+05                                 8.620096                            7.244032       0.608205       2.168953                    0.999803      29.634797      80.558936       0.676952       0.374999      -1.115741       0.153060       0.179289       0.117222       0.263273      -0.150264      -0.075907       0.048617      -0.169899       0.275706      -0.224228       0.031202       0.193027              9.434598      11.218569      -0.445904      -3.139423       9.039918       2.810696       8.045306           0.000001
          131              N       9.505660       2.626078       8.343360      -0.264922      40.057826 0.52710209E+03  0.12779947E+05                                 9.725846                            7.349432       0.196263       2.077257                    0.998278      28.529063      78.703172       0.657397       0.384277      -1.104782       0.036094      -0.085470      -0.106072       0.140923       0.000282       0.023274       0.036367      -0.035433      -0.069645      -0.051420       0.001227       0.050193             11.604592      16.376146      -0.209292      -4.629807       9.737570       2.909409       8.700061          -0.000000
          132              N       2.061607       5.171971       7.588749      -0.443067      39.924958 0.59435465E+03  0.14831554E+05                                 9.583918                            7.760491       0.186290       2.064919                    0.997274      30.006378      83.644426       0.645953       0.379983      -1.109246      -0.039279       0.039474       0.009258       0.056451       0.038532      -0.032992      -0.014284       0.000237       0.011129      -0.045298      -0.012687       0.057985             10.694537       9.268805       0.495610      -3.412663      14.823019       0.318005       7.991788           0.000000
          133              N       0.797599       6.667934       8.682398      -0.295658      34.223185 0.52449777E+03  0.12658882E+05                                 8.616631                            7.286510       0.493906       2.145622                    0.999807      29.237584      79.604094       0.668540       0.379600      -1.111862       0.155692      -0.026383      -0.175783       0.236296       0.106893       0.041474      -0.122674      -0.047734      -0.129910      -0.183373       0.021318       0.162056              9.398698       8.746185       0.741782      -2.486356      12.971650      -0.441517       6.478259          -0.000002
          134              N       1.687578       7.329465       7.841517      -0.288136      37.714748 0.55488997E+03  0.13614335E+05                                 9.270334                            7.526894       0.176741       2.068604                    0.997916      28.814085      79.708780       0.652019       0.382874      -1.106870      -0.075454      -0.099128       0.067901       0.141881       0.014483      -0.045255      -0.011621       0.047984      -0.002828      -0.035276      -0.027482       0.062757             10.409912       8.522247       0.113358      -2.564443      15.435466      -0.021320       7.272024           0.000000
          135              N       4.057096       2.603526       7.542760      -0.289387      38.904445 0.55044759E+03  0.13456323E+05                                 9.463038                            7.449813       0.277956       2.095252                    0.998776      28.803962      79.114577       0.662658       0.378099      -1.112155       0.031603      -0.065464       0.131758       0.150481      -0.001091      -0.033899      -0.049702      -0.017057      -0.012348      -0.060819      -0.000115       0.060935             11.185539      15.228844      -1.112057       4.669432       7.811346      -3.075022      10.516428          -0.000000
          136              N       3.969149       1.812946       8.685755      -0.308219      34.685013 0.52319661E+03  0.12615262E+05                                 8.681916                            7.242245       0.645995       2.182903                    0.999798      29.530557      80.271841       0.675712       0.375935      -1.114949       0.161226       0.126831      -0.157186       0.258433      -0.107011       0.097112      -0.034167      -0.191727       0.297868      -0.212236       0.036476       0.175760              9.749312      11.712106      -0.268121       3.967247       7.560212      -2.619769       9.975617           0.000001
          137              N       6.074900       2.507053       8.418889      -0.432902      39.672582 0.57513094E+03  0.14247664E+05                                 9.611022                            7.657759       0.174664       2.066579                    0.996957      29.760053      82.908713       0.646638       0.382356      -1.106486      -0.052062      -0.015513      -0.003508       0.054437       0.023734       0.010024      -0.036074      -0.038649       0.099139      -0.055004      -0.002307       0.057310             11.081936      13.572615       1.558734       3.779858       8.050235      -2.838137      11.622958           0.000000
          138              N       7.388744       2.702505      11.018741      -0.454006      41.618278 0.62087846E+03  0.15669145E+05                                 9.878808                            7.942558       0.084186       2.026487                    0.996858      30.458102      85.484928       0.636974       0.381018      -1.108090      -0.029108      -0.016965       0.046852       0.057707       0.045337       0.028479       0.014627      -0.006269      -0.011033      -0.047085      -0.014375       0.061460             11.302696       8.305953       3.147384       0.306783       9.190601       0.146706      16.411534           0.000001
          139              N       6.186102       1.785382      12.661901      -0.303805      33.501728 0.50696643E+03  0.12119267E+05                                 8.446215                            7.106330       0.721843       2.213094                    0.999716      29.178764      78.789743       0.685908       0.373545      -1.117533       0.181590       0.165664      -0.051670       0.251176      -0.030460       0.132687       0.118535      -0.053714       0.062770      -0.193725       0.022790       0.170935              9.380296       6.424122       2.008614       0.780253       7.519482       0.656507      14.197283           0.000001
          140              N       7.096122       2.691229      13.190599      -0.281200      38.654835 0.54824670E+03  0.13411032E+05                                 9.459268                            7.482320       0.165425       2.064150                    0.997928      28.771179      79.473328       0.653871       0.382937      -1.106813      -0.087658      -0.080245      -0.091890       0.150223       0.048423      -0.000025       0.003398       0.003451      -0.070489      -0.037152      -0.023116       0.060267             11.021855       7.208270       2.281533      -0.214431       7.937480       0.143729      17.919815          -0.000001
          141              N       4.011014       8.827933       0.980190      -0.429895      40.137314 0.57275481E+03  0.14156918E+05                                 9.621592                            7.609654       0.253085       2.094777                    0.996833      29.550251      81.906093       0.653603       0.379134      -1.110177       0.049983      -0.007428      -0.011799       0.051891      -0.015480      -0.008727      -0.033570      -0.060868       0.020675      -0.044438      -0.008171       0.052609             10.948319      13.121953      -2.044372      -2.823876      11.243976      -3.167453       8.479028           0.000001
          142              N       6.014927       7.844407       0.961727      -0.318776      34.462854 0.52476149E+03  0.12661347E+05                                 8.620099                            7.244035       0.608203       2.168953                    0.999803      29.634804      80.558967       0.676952       0.374999      -1.115741      -0.153060       0.179289      -0.117222       0.263273       0.150264      -0.075908      -0.048617      -0.169899       0.275706      -0.224229       0.031202       0.193027              9.434601      11.218573       0.445904      -3.139424       9.039922      -2.810697       8.045308           0.000001
          143              N       6.004815       8.890578       0.048674      -0.264922      40.057822 0.52710206E+03  0.12779946E+05                                 9.725845                            7.349431       0.196263       2.077257                    0.998278      28.529063      78.703172       0.657397       0.384277      -1.104782      -0.036094      -0.085470       0.106072       0.140923      -0.000282       0.023274      -0.036367      -0.035433      -0.069645      -0.051420       0.001227       0.050193             11.604592      16.376144       0.209292      -4.629807       9.737571      -2.909409       8.700061          -0.000000
          144              N       2.619769      11.436471       0.803285      -0.443067      39.924961 0.59435479E+03  0.14831558E+05                                 9.583919                            7.760492       0.186290       2.064919                    0.997274      30.006379      83.644430       0.645953       0.379983      -1.109246       0.039279       0.039474      -0.009258       0.056451      -0.038532      -0.032992       0.014284       0.000237       0.011130      -0.045298      -0.012687       0.057985             10.694538       9.268808      -0.495611      -3.412665      14.823016      -0.318005       7.991789           0.000000
          145              N       2.417427       0.403434      16.493704      -0.295658      34.223174 0.52449734E+03  0.12658869E+05                                 8.616628                            7.286506       0.493906       2.145622                    0.999807      29.237582      79.604084       0.668541       0.379600      -1.111862      -0.155692      -0.026383       0.175783       0.236296      -0.106893       0.041474       0.122674      -0.047734      -0.129910      -0.183373       0.021318       0.162056              9.398696       8.746179      -0.741786      -2.486355      12.971652       0.441519       6.478258          -0.000002
          146              N       2.993798       1.064965       0.550517      -0.288136      37.714744 0.55488990E+03  0.13614333E+05                                 9.270334                            7.526894       0.176741       2.068604                    0.997916      28.814083      79.708775       0.652019       0.382874      -1.106870       0.075454      -0.099128      -0.067901       0.141881      -0.014483      -0.045254       0.011621       0.047984      -0.002828      -0.035276      -0.027482       0.062757             10.409912       8.522248      -0.113359      -2.564444      15.435464       0.021324       7.272023           0.000000
          147              N       0.624280       8.868026       0.849274      -0.289387      38.904454 0.55044757E+03  0.13456322E+05                                 9.463039                            7.449813       0.277956       2.095252                    0.998776      28.803964      79.114586       0.662658       0.378099      -1.112155      -0.031603      -0.065464      -0.131758       0.150481       0.001091      -0.033899       0.049702      -0.017057      -0.012348      -0.060819      -0.000115       0.060935             11.185543      15.228849       1.112062       4.669436       7.811348       3.075025      10.516431          -0.000000
          148              N      -0.754123       8.077446      16.490347      -0.308219      34.685019 0.52319656E+03  0.12615260E+05                                 8.681918                            7.242245       0.645995       2.182903                    0.999798      29.530555      80.271838       0.675712       0.375935      -1.114949      -0.161226       0.126831       0.157186       0.258433       0.107011       0.097112       0.034167      -0.191727       0.297868      -0.212236       0.036476       0.175760              9.749314      11.712107       0.268123       3.967251       7.560214       2.619771       9.975622           0.000001
          149              N       9.435575       8.771553      -0.026855      -0.432902      39.672591 0.57513122E+03  0.14247672E+05                                 9.611024                            7.657760       0.174664       2.066579                    0.996957      29.760054      82.908715       0.646638       0.382356      -1.106486       0.052062      -0.015513       0.003508       0.054437      -0.023734       0.010024       0.036074      -0.038649       0.099139      -0.055004      -0.002307       0.057310             11.081938      13.572621      -1.558735       3.779859       8.050235       2.838135      11.622957          -0.000000
          150              N       6.655383       8.967005      14.157361      -0.454006      41.618275 0.62087833E+03  0.15669141E+05                                 9.878807                            7.942557       0.084186       2.026487                    0.996858      30.458103      85.484932       0.636974       0.381018      -1.108090       0.029108      -0.016965      -0.046852       0.057707      -0.045337       0.028479      -0.014627      -0.006269      -0.011033      -0.047085      -0.014375       0.061460             11.302696       8.305955      -3.147387       0.306784       9.190605      -0.146706      16.411529           0.000001
          151              N       7.858024       8.049882      12.514201      -0.303805      33.501719 0.50696613E+03  0.12119258E+05                                 8.446214                            7.106328       0.721843       2.213094                    0.999716      29.178762      78.789735       0.685908       0.373545      -1.117533      -0.181590       0.165664       0.051670       0.251176       0.030460       0.132687      -0.118535      -0.053714       0.062769      -0.193725       0.022790       0.170935              9.380294       6.424120      -2.008614       0.780252       7.519482      -0.656507      14.197281           0.000001
          152              N       6.948005       8.955729      11.985503      -0.281200      38.654829 0.54824667E+03  0.13411031E+05                                 9.459266                            7.482320       0.165425       2.064150                    0.997928      28.771179      79.473326       0.653871       0.382937      -1.106813       0.087658      -0.080245       0.091890       0.150223      -0.048423      -0.000025      -0.003398       0.003451      -0.070489      -0.037152      -0.023116       0.060268             11.021853       7.208270      -2.281533      -0.214434       7.937481      -0.143732      17.919809          -0.000001
          153              N       8.692389       9.965567       9.372224      -0.429895      40.137315 0.57275510E+03  0.14156926E+05                                 9.621592                            7.609656       0.253085       2.094777                    0.996833      29.550248      81.906082       0.653603       0.379134      -1.110177       0.049983       0.007428      -0.011799       0.051891       0.015480      -0.008727       0.033570      -0.060868       0.020675      -0.044438      -0.008171       0.052609             10.948318      13.121961       2.044374      -2.823878      11.243968       3.167446       8.479025           0.000001
          154              N      -0.132797      10.949093       9.353761      -0.318776      34.462842 0.52476123E+03  0.12661339E+05                                 8.620096                            7.244032       0.608204       2.168953                    0.999803      29.634799      80.558944       0.676952       0.374999      -1.115741      -0.153060      -0.179289      -0.117222       0.263273      -0.150264      -0.075907       0.048617      -0.169899       0.275706      -0.224229       0.031202       0.193027              9.434598      11.218570      -0.445904      -3.139423       9.039918       2.810695       8.045306           0.000001
          155              N      -0.142909       9.902922       8.440708      -0.264922      40.057827 0.52710215E+03  0.12779949E+05                                 9.725846                            7.349432       0.196263       2.077257                    0.998278      28.529065      78.703178       0.657397       0.384277      -1.104782      -0.036094       0.085470       0.106072       0.140923       0.000282       0.023274       0.036367      -0.035433      -0.069645      -0.051420       0.001227       0.050193             11.604592      16.376145      -0.209292      -4.629807       9.737570       2.909409       8.700061          -0.000000
          156              N       7.301144       7.357029       9.195319      -0.443067      39.924969 0.59435517E+03  0.14831570E+05                                 9.583920                            7.760495       0.186290       2.064919                    0.997274      30.006379      83.644429       0.645953       0.379983      -1.109246       0.039279      -0.039474      -0.009258       0.056451       0.038532      -0.032992      -0.014284       0.000237       0.011129      -0.045298      -0.012687       0.057985             10.694538       9.268803       0.495602      -3.412661      14.823023       0.318012       7.991788           0.000000
          157              N       8.565152       5.861066       8.101670      -0.295658      34.223168 0.52449722E+03  0.12658865E+05                                 8.616627                            7.286505       0.493907       2.145622                    0.999807      29.237580      79.604076       0.668541       0.379600      -1.111862      -0.155692       0.026383       0.175783       0.236296       0.106893       0.041474      -0.122674      -0.047734      -0.129909      -0.183373       0.021318       0.162056              9.398694       8.746182       0.741780      -2.486356      12.971645      -0.441516       6.478257          -0.000002
          158              N       7.675173       5.199535       8.942551      -0.288136      37.714740 0.55488967E+03  0.13614326E+05                                 9.270332                            7.526892       0.176741       2.068604                    0.997916      28.814084      79.708775       0.652020       0.382874      -1.106870       0.075454       0.099128      -0.067901       0.141881       0.014483      -0.045254      -0.011621       0.047984      -0.002828      -0.035276      -0.027482       0.062757             10.409910       8.522249       0.113357      -2.564446      15.435458      -0.021319       7.272024           0.000000
          159              N       5.305655       9.925474       9.241308      -0.289387      38.904452 0.55044769E+03  0.13456326E+05                                 9.463039                            7.449814       0.277956       2.095252                    0.998776      28.803965      79.114588       0.662658       0.378099      -1.112155      -0.031603       0.065464      -0.131758       0.150481      -0.001091      -0.033899      -0.049702      -0.017057      -0.012348      -0.060819      -0.000115       0.060935             11.185541      15.228846      -1.112058       4.669432       7.811347      -3.075023      10.516429          -0.000000
          160              N       5.393602      10.716054       8.098313      -0.308219      34.685006 0.52319648E+03  0.12615258E+05                                 8.681916                            7.242245       0.645996       2.182903                    0.999798      29.530552      80.271827       0.675712       0.375935      -1.114949      -0.161226      -0.126831       0.157186       0.258433      -0.107011       0.097112      -0.034167      -0.191727       0.297868      -0.212236       0.036476       0.175760              9.749311      11.712105      -0.268120       3.967246       7.560212      -2.619768       9.975615           0.000001
          161              N       3.287851      10.021947       8.365179      -0.432902      39.672584 0.57513097E+03  0.14247665E+05                                 9.611023                            7.657759       0.174664       2.066579                    0.996957      29.760054      82.908715       0.646638       0.382356      -1.106486       0.052062       0.015513       0.003508       0.054437       0.023734       0.010024      -0.036074      -0.038649       0.099139      -0.055004      -0.002307       0.057310             11.081936      13.572615       1.558734       3.779859       8.050235      -2.838137      11.622959           0.000000
          162              N       1.974007       9.826495       5.765327      -0.454006      41.618272 0.62087835E+03  0.15669142E+05                                 9.878807                            7.942557       0.084186       2.026487                    0.996858      30.458102      85.484931       0.636974       0.381018      -1.108090       0.029108       0.016965      -0.046852       0.057707       0.045337       0.028479       0.014627      -0.006269      -0.011033      -0.047085      -0.014375       0.061460             11.302695       8.305955       3.147386       0.306782       9.190602       0.146708      16.411529           0.000001
          163              N       3.176649      10.743618       4.122167      -0.303805      33.501740 0.50696667E+03  0.12119274E+05                                 8.446218                            7.106333       0.721842       2.213094                    0.999716      29.178768      78.789764       0.685908       0.373545      -1.117533      -0.181590      -0.165664       0.051670       0.251176      -0.030460       0.132687       0.118535      -0.053714       0.062770      -0.193725       0.022790       0.170935              9.380299       6.424124       2.008615       0.780251       7.519485       0.656503      14.197287           0.000001
          164              N       2.266629       9.837771       3.593469      -0.281200      38.654837 0.54824686E+03  0.13411037E+05                                 9.459268                            7.482321       0.165425       2.064150                    0.997928      28.771180      79.473333       0.653871       0.382937      -1.106813       0.087658       0.080245       0.091890       0.150223       0.048423      -0.000025       0.003398       0.003451      -0.070489      -0.037152      -0.023116       0.060267             11.021855       7.208271       2.281534      -0.214431       7.937482       0.143727      17.919813          -0.000001
          165              N       5.351737       3.701067      15.803878      -0.429895      40.137313 0.57275477E+03  0.14156916E+05                                 9.621591                            7.609654       0.253085       2.094777                    0.996833      29.550250      81.906089       0.653603       0.379134      -1.110177      -0.049983       0.007428       0.011799       0.051891      -0.015480      -0.008727      -0.033570      -0.060868       0.020675      -0.044438      -0.008171       0.052609             10.948319      13.121953      -2.044371      -2.823876      11.243975      -3.167453       8.479028           0.000001
          166              N       3.347824       4.684593      15.822341      -0.318776      34.462842 0.52476130E+03  0.12661341E+05                                 8.620096                            7.244033       0.608204       2.168953                    0.999803      29.634801      80.558950       0.676952       0.374999      -1.115741       0.153060      -0.179289       0.117222       0.263273       0.150264      -0.075908      -0.048617      -0.169900       0.275706      -0.224229       0.031202       0.193027              9.434598      11.218569       0.445903      -3.139423       9.039919      -2.810696       8.045306           0.000001
          167              N       3.357936       3.638422      16.735394      -0.264922      40.057826 0.52710214E+03  0.12779949E+05                                 9.725846                            7.349432       0.196262       2.077257                    0.998278      28.529065      78.703181       0.657397       0.384277      -1.104782       0.036094       0.085470      -0.106072       0.140923      -0.000282       0.023274      -0.036367      -0.035433      -0.069645      -0.051420       0.001227       0.050193             11.604592      16.376145       0.209293      -4.629808       9.737571      -2.909410       8.700062          -0.000000
          168              N       6.742982       1.092529      15.980783      -0.443067      39.924972 0.59435531E+03  0.14831574E+05                                 9.583921                            7.760496       0.186290       2.064919                    0.997274      30.006380      83.644434       0.645953       0.379983      -1.109246      -0.039279      -0.039474       0.009258       0.056451      -0.038532      -0.032992       0.014284       0.000237       0.011129      -0.045298      -0.012687       0.057985             10.694539       9.268807      -0.495603      -3.412663      14.823020      -0.318012       7.991789           0.000000
          169              N       6.945324      12.125566       0.290364      -0.295658      34.223161 0.52449686E+03  0.12658855E+05                                 8.616626                            7.286503       0.493907       2.145622                    0.999807      29.237579      79.604072       0.668541       0.379600      -1.111862       0.155692       0.026383      -0.175783       0.236296      -0.106893       0.041474       0.122674      -0.047734      -0.129909      -0.183373       0.021318       0.162055              9.398694       8.746177      -0.741785      -2.486355      12.971649       0.441518       6.478256          -0.000002
          170              N       6.368953      11.464035      16.233551      -0.288136      37.714741 0.55488969E+03  0.13614327E+05                                 9.270333                            7.526892       0.176741       2.068604                    0.997916      28.814085      79.708779       0.652020       0.382874      -1.106870      -0.075454       0.099128       0.067901       0.141881      -0.014483      -0.045254       0.011621       0.047984      -0.002828      -0.035276      -0.027482       0.062757             10.409911       8.522250      -0.113358      -2.564446      15.435459       0.021323       7.272024           0.000000
          171              N       8.738471       3.660974      15.934794      -0.289387      38.904456 0.55044764E+03  0.13456324E+05                                 9.463039                            7.449813       0.277956       2.095252                    0.998776      28.803966      79.114593       0.662658       0.378099      -1.112155       0.031603       0.065464       0.131758       0.150481       0.001091      -0.033899       0.049702      -0.017057      -0.012348      -0.060819      -0.000116       0.060935             11.185543      15.228850       1.112062       4.669437       7.811347       3.075023      10.516431          -0.000000
          172              N      10.116874       4.451554       0.293721      -0.308219      34.685008 0.52319646E+03  0.12615257E+05                                 8.681916                            7.242244       0.645995       2.182903                    0.999798      29.530554      80.271830       0.675713       0.375935      -1.114949       0.161226      -0.126831      -0.157186       0.258433       0.107011       0.097112       0.034167      -0.191727       0.297868      -0.212236       0.036476       0.175760              9.749311      11.712105       0.268119       3.967247       7.560211       2.619767       9.975616           0.000001
          173              N       1.393525       3.757447       0.026855      -0.432902      39.672583 0.57513104E+03  0.14247667E+05                                 9.611023                            7.657759       0.174664       2.066579                    0.996957      29.760055      82.908719       0.646638       0.382356      -1.106486      -0.052062       0.015513      -0.003508       0.054437      -0.023734       0.010024       0.036074      -0.038649       0.099139      -0.055004      -0.002307       0.057310             11.081936      13.572621      -1.558735       3.779858       8.050232       2.838134      11.622954           0.000000
          174              N       2.707368       3.561995       2.626707      -0.454006      41.618265 0.62087821E+03  0.15669138E+05                                 9.878806                            7.942556       0.084186       2.026487                    0.996858      30.458103      85.484933       0.636974       0.381018      -1.108090      -0.029108       0.016965       0.046852       0.057707      -0.045337       0.028479      -0.014627      -0.006269      -0.011033      -0.047085      -0.014375       0.061460             11.302694       8.305956      -3.147388       0.306783       9.190604      -0.146708      16.411523           0.000001
          175              N       1.504727       4.479117       4.269867      -0.303805      33.501720 0.50696607E+03  0.12119256E+05                                 8.446214                            7.106328       0.721843       2.213094                    0.999716      29.178767      78.789753       0.685909       0.373545      -1.117533       0.181590      -0.165664      -0.051670       0.251176       0.030460       0.132687      -0.118535      -0.053714       0.062770      -0.193725       0.022790       0.170935              9.380294       6.424121      -2.008614       0.780251       7.519480      -0.656508      14.197282           0.000001
          176              N       2.414746       3.573271       4.798565      -0.281200      38.654820 0.54824658E+03  0.13411028E+05                                 9.459266                            7.482319       0.165424       2.064150                    0.997928      28.771179      79.473329       0.653871       0.382937      -1.106813      -0.087658       0.080245      -0.091890       0.150223      -0.048423      -0.000025      -0.003398       0.003451      -0.070489      -0.037152      -0.023116       0.060267             11.021852       7.208270      -2.281534      -0.214431       7.937480      -0.143730      17.919805          -0.000001

******************************************************
Auxiliary information for the entire system
The total spin magnetic moment of the unit cell is   0.000045
The total net atomic charge of the unit cell is   -0.000001
Accuracy of reproducing the electrostatic potential in the unit cell:
  The inner radius (bohr) =    5.0000
  The outer radius (bohr) =   12.0000
  Valid grid points have density less than (e/(bohr^3)) =    0.0001
  The number of valid grid points were=        22596
  The rms potential error without charges in kcal/mol is=      5.82232
  The rms potential error with partial charges in kcal/mol is=      1.83914
  The RRMSE value at monopole order=      0.31588
  The rms potential error with partial charges and cloud penetration in kcal/mol is=      1.83741
  The RRMSE value at monopole order with cloud penetration is=      0.31558
  The rms potential error with partial charges and atomic dipoles in kcal/mol is=      0.81806
  The RRMSE value at dipole order=      0.14050
  The rms potential error with partial charges, atomic dipoles and cloud penetration in kcal/mol is=      0.82853
  The RRMSE value at dipole order with cloud penetration=      0.14230

******************************************************
The electron densities and ab initio electrostatic potential were computed in VASP using the PBE functional and
projector augmented wave method. See the main text of the journal article for a description of computational details.
The atomic charges, dipoles, and quadrupoles were computed with the DDEC6 method as described in
(a) T. A. Manz and N. Gabaldon Limas, RSC Adv. 6 (2016) 47771-47801 DOI: 10.1039/c6ra04656h
(b) N. Gabaldon Limas and T. A. Manz, RSC Adv. 8 (2018) 2678-2707 DOI: 10.1039/c7ra11829e.
For each atom in the material, the electron cloud parameters were fit to the spherically averaged atom-in-material
electron density using radial positions for which this density was between 10^-4 and 10^-2 electrons per cubic bohr.
The polarizabilities, dispersion coefficients, and quantum Drude oscillator (QDO) parameters were fit using the MCLF method.
The magnetic structure of the system was optimized in VASP from the default ferromagnetic initial guess using spin polarization.
The atomic spin moments (ASMs) were computed on this optimized magnetic structure using the DDEC6 partition as inputs
to the method of T. A. Manz and D. S. Sholl, J. Chem. Theory Comput. 7 (2011) 4146-4164 DOI: 10.1021/ct200539n.
The RMSE and RRMSE were computed using a uniform grid with Ewald summation.
