# Supplementary material for: A collection of forcefield precursors for metal–organic frameworks
Source: RSC Adv. 2019 Nov 13;9(63):36492–507. doi: 10.1039/c9ra07327b (PMC9075174; doi:10.1039/c9ra07327b)
Supplement: RA-009-C9RA07327B-s5234 [file RA-009-C9RA07327B-s5234.xyz]

  176
jmolscript: load "" {1 1 1} spacegroup "x,y,z" unitcell [{     10.877000     0.000000     0.000000 }, {      0.000000    12.829000     0.000000 }, {     -1.308313     0.000000    16.830225 }]
Zn     2.472502     3.504113     6.821963     0.668308
Zn     7.931365     3.337721     9.170958     0.670460
Zn     2.311842     9.918613     1.593149     0.668308
Zn     6.421665     9.752221    16.074380     0.670460
Zn     7.096185     9.324887    10.008262     0.668308
Zn     1.637322     9.491279     7.659267     0.670460
Zn     7.256845     2.910387    15.237076     0.668308
Zn     3.147022     3.076779     0.755845     0.670460
H      9.114707     4.510676    13.351417     0.171706
H      9.865238     3.926957    12.063905     0.178928
H      8.771999     5.084133    11.897286     0.178534
H      4.873392     0.815924    10.865593     0.164842
H      6.213879     0.366909    10.118331     0.148319
H      5.231128     4.295149     5.787914     0.164253
H      6.301020     4.896829     6.814558     0.176982
H      6.667908     3.606232     5.942752     0.187096
H     -0.271415     0.069277     5.786231     0.180115
H      0.796765     1.121255     5.225785     0.163697
H      1.196603     0.134705     6.420731     0.166657
H     -0.386028     4.839099     9.667281     0.147868
H      1.011882     4.106563     9.916369     0.151562
H      3.553587     7.862894     6.043734     0.170014
H      4.379411     6.582560     6.530127     0.177115
H      3.318946     6.445290     5.340230     0.171140
H      5.238323    10.925176    11.893920     0.171706
H      4.487793    10.341457    13.181432     0.178928
H      5.581031    11.498633    13.348051     0.178534
H      9.479638     7.230424    14.379744     0.164842
H      8.139151     6.781409    15.127006     0.148319
H     10.430215    10.709649     2.627198     0.164254
H      9.360323    11.311329     1.600554     0.176983
H      8.993435    10.020732     2.472360     0.187096
H      5.055759     6.483777     2.628881     0.180114
H      3.987578     7.535755     3.189328     0.163697
H      3.587741     6.549204     1.994382     0.166657
H      3.862058    11.253599    15.578056     0.147868
H      2.464148    10.521063    15.328969     0.151562
H      1.230756     1.448394     2.371379     0.170014
H      0.404933     0.168060     1.884985     0.177115
H      1.465397     0.030790     3.074882     0.171140
H      0.453980     8.318324     3.478808     0.171706
H     -0.296551     8.902043     4.766320     0.178927
H      0.796688     7.744867     4.932939     0.178534
H      4.695295    12.013076     5.964632     0.164842
H      3.354808    12.462091     6.711894     0.148319
H      4.337559     8.533851    11.042311     0.164253
H      3.267667     7.932171    10.015667     0.176983
H      2.900779     9.222768    10.887473     0.187096
H      9.840102    12.759723    11.043994     0.180114
H      8.771922    11.707745    11.604440     0.163697
H      8.372084    12.694296    10.409494     0.166657
H      9.954715     7.989901     7.162944     0.147868
H      8.556805     8.722437     6.913856     0.151562
H      6.015100     4.966106    10.786491     0.170014
H      5.189276     6.246440    10.300098     0.177115
H      6.249741     6.383710    11.489995     0.171140
H      4.330364     1.903824     4.936305     0.171706
H      5.080894     2.487543     3.648793     0.178927
H      3.987656     1.330367     3.482174     0.178534
H      0.089049     5.598576     2.450481     0.164842
H      1.429536     6.047591     1.703219     0.148319
H     -0.861528     2.119351    14.203027     0.164253
H      0.208364     1.517671    15.229671     0.176983
H      0.575252     2.808268    14.357865     0.187096
H      4.512928     6.345223    14.201344     0.180115
H      5.581109     5.293245    13.640897     0.163698
H      5.980946     6.279795    14.835843     0.166657
H      5.706629     1.575401     1.252169     0.147868
H      7.104539     2.307937     1.501256     0.151562
H      8.337931    11.380606    14.458846     0.170014
H      9.163754    12.660940    14.945240     0.177115
H      8.103290    -0.030790    13.755343     0.171140
C      9.016509     4.281037    12.403876    -0.544250
C      7.949677     3.250869    12.247355     0.391929
C      6.508236     1.937179    11.410893     0.336966
C      5.689423     1.152044    10.414543    -0.363837
C      5.285496     1.943594     9.216231     0.352804
C      5.410766     3.191855     7.492816     0.397549
C      5.949026     4.073208     6.417365    -0.550277
C      0.470047     0.661976     6.028587    -0.538401
C      0.000721     1.666487     7.014838     0.402353
C     -0.033285     3.320145     8.347792     0.357508
C      0.409468     4.459360     9.214548    -0.371620
C      1.118738     5.565220     8.485799     0.351911
C      2.441489     6.579994     7.183140     0.395300
C      3.516231     6.894305     6.188474    -0.546767
C      5.336522    10.695537    12.841462    -0.544250
C      6.403353     9.665369    12.997983     0.391929
C      7.844794     8.351679    13.834445     0.336966
C      8.663607     7.566544    14.830794    -0.363837
C      9.067534     8.358093    16.029106     0.352804
C     10.250577     9.606355     0.922296     0.397549
C      9.712318    10.487708     1.997748    -0.550278
C      4.314296     7.076476     2.386526    -0.538400
C      4.783623     8.080987     1.400275     0.402353
C      4.817629     9.734645     0.067321     0.357508
C      3.066562    10.873860    16.030789    -0.371619
C      2.357292    11.979720    16.759538     0.351911
C      2.342855     0.165494     1.231972     0.395300
C      1.268113     0.479805     2.226639    -0.546767
C      0.552178     8.547963     4.426349    -0.544250
C      1.619010     9.578131     4.582870     0.391928
C      3.060451    10.891821     5.419332     0.336967
C      3.879264    11.676956     6.415682    -0.363838
C      4.283191    10.885407     7.613994     0.352804
C      4.157921     9.637145     9.337409     0.397549
C      3.619661     8.755792    10.412860    -0.550278
C      9.098640    12.167024    10.801638    -0.538400
C      9.567966    11.162513     9.815387     0.402353
C      9.601972     9.508855     8.482433     0.357508
C      9.159219     8.369640     7.615677    -0.371620
C      8.449949     7.263780     8.344426     0.351911
C      7.127198     6.249006     9.647085     0.395300
C      6.052456     5.934695    10.641751    -0.546767
C      4.232165     2.133463     3.988763    -0.544251
C      3.165334     3.163631     3.832242     0.391929
C      1.723893     4.477321     2.995780     0.336967
C      0.905080     5.262456     1.999431    -0.363837
C      0.501153     4.470906     0.801119     0.352804
C     -0.681890     3.222645    15.907929     0.397549
C     -0.143631     2.341292    14.832477    -0.550278
C      5.254391     5.752524    14.443699    -0.538401
C      4.785064     4.748013    15.429950     0.402353
C      4.751058     3.094355    16.762904     0.357508
C      6.502125     1.955140     0.799436    -0.371619
C      7.211395     0.849280     0.070687     0.351911
C      7.225832    12.663506    15.598253     0.395300
C      8.300574    12.349195    14.603586    -0.546767
N      0.769247     2.682544     7.482718    -0.427089
N      9.651962     1.672902     7.531526    -0.324017
N      9.650239     2.755669     8.393233    -0.260101
N      2.098454     5.338147     7.566196    -0.442727
N      0.867609     6.832725     8.680020    -0.296107
N      1.729756     7.498551     7.817640    -0.288344
N      4.149927     2.794156     7.607262    -0.286362
N      4.057919     1.979515     8.734887    -0.309573
N      6.166688     2.685110     8.486641    -0.436944
N      7.523880     2.777478    11.064527    -0.449854
N      6.315041     1.857639    12.706820    -0.303530
N      7.255107     2.730011    13.248753    -0.284117
N      4.015096     9.097044     0.932394    -0.427089
N      6.009381     8.087402     0.883587    -0.324017
N      6.011105     9.170169     0.021879    -0.260101
N      2.685890    11.752647     0.848917    -0.442727
N      2.608421     0.418225    16.565317    -0.296106
N      3.054588     1.084051     0.597473    -0.288344
N      0.634417     9.208656     0.807851    -0.286362
N     -0.581889     8.394015    16.510451    -0.309573
N      8.186342     9.099610    16.758697    -0.436944
N      6.829150     9.191978    14.180811    -0.449854
N      8.037989     8.272139    12.538518    -0.303530
N      7.097924     9.144511    11.996584    -0.284117
N      8.799440    10.146456     9.347507    -0.427089
N     -0.083275    11.156098     9.298699    -0.324017
N     -0.081552    10.073331     8.436992    -0.260101
N      7.470233     7.490853     9.264029    -0.442727
N      8.701078     5.996275     8.150205    -0.296107
N      7.838931     5.330449     9.012585    -0.288344
N      5.418760    10.034844     9.222963    -0.286362
N      5.510768    10.849485     8.095338    -0.309573
N      3.401999    10.143890     8.343584    -0.436944
N      2.044807    10.051522     5.765698    -0.449854
N      3.253646    10.971361     4.123405    -0.303530
N      2.313580    10.098989     3.581472    -0.284117
N      5.553591     3.731956    15.897831    -0.427089
N      3.559306     4.741598    15.946638    -0.324017
N      4.865895     3.658831    -0.021879    -0.260101
N      6.882797     1.076353    15.981308    -0.442727
N      6.960266    12.410775     0.264908    -0.296106
N      6.514099    11.744949    16.232752    -0.288344
N      8.934270     3.620344    16.022374    -0.286362
N     10.150576     4.434985     0.319774    -0.309573
N      1.382345     3.729390     0.071528    -0.436944
N      2.739537     3.637022     2.649414    -0.449854
N      1.530698     4.556861     4.291707    -0.303530
N      2.470763     3.684489     4.833641    -0.284117

The following XYZ coordinates are in angstroms. Other properties are in atomic units.
The sperically averaged electron density of each atom fit to a function of the form exp(a - br)
eigen_1, eigen_2 and eigen_3 are the three eigenvalues of traceless quadrupole moment tensor
  atom number  atomic symbol              X              Y              Z     net charge C6 coefficient C8 coefficient C10 coefficient fluctuating dipole atomic polarizability isotropic forcefield polarizability              a              b squared Pearson coefficient          <r^3>          <r^4>         wp_QDO          m_QDO          q_QDO       dipole_x       dipole_y       dipole_z         dipole            Qxy            Qxz            Qyz     Q(x^2-y^2)  Q(3z^2 - R^2)        eigen_1        eigen_2        eigen_3 static polarizability      alpha(xx)      alpha(xy)      alpha(xz)      alpha(yy)      alpha(yz)      alpha(zz) atomic spin moment
            1             Zn       2.472502       3.504113       6.821963       0.668308     108.541106 0.21960347E+04  0.72631194E+05                                18.239693                           15.145621       0.505891       1.993228                    0.994949      50.122770     138.852232       0.472776       0.391711      -1.151549      -0.034507       0.000330       0.022012       0.040931       0.002924       0.001921      -0.013724      -0.064601      -0.006399      -0.031608      -0.006512       0.038120             21.017564      23.733321      -2.264871       1.742916      17.148311      -0.287002      22.171058          -0.000002
            2             Zn       7.931365       3.337721       9.170958       0.670460     109.529025 0.21594155E+04  0.71109461E+05                                18.342737                           15.004711       0.506571       1.996651                    0.994529      49.895272     137.851561       0.475734       0.390976      -1.152268      -0.004664      -0.030368      -0.025900       0.040185       0.040120       0.011649       0.005804      -0.069362       0.157931      -0.079863       0.023294       0.056568             21.377118      26.791361       0.155162      -4.473168      19.312412      -0.919717      18.027580          -0.000001
            3             Zn       2.311842       9.918613       1.593149       0.668308     108.541116 0.21960343E+04  0.72631177E+05                                18.239694                           15.145620       0.505891       1.993228                    0.994949      50.122768     138.852228       0.472776       0.391711      -1.151549       0.034507       0.000330      -0.022012       0.040931      -0.002924       0.001921       0.013724      -0.064601      -0.006399      -0.031608      -0.006512       0.038120             21.017567      23.733340       2.264872       1.742907      17.148320       0.287001      22.171041          -0.000002
            4             Zn       6.421665       9.752221      16.074380       0.670460     109.529052 0.21594152E+04  0.71109447E+05                                18.342739                           15.004709       0.506571       1.996651                    0.994529      49.895275     137.851570       0.475735       0.390976      -1.152268       0.004664      -0.030368       0.025900       0.040185      -0.040120       0.011649      -0.005804      -0.069362       0.157931      -0.079862       0.023294       0.056568             21.377124      26.791382      -0.155153      -4.473175      19.312412       0.919710      18.027579          -0.000001
            5             Zn       7.096185       9.324887      10.008262       0.668308     108.541105 0.21960346E+04  0.72631191E+05                                18.239693                           15.145621       0.505891       1.993229                    0.994949      50.122769     138.852230       0.472776       0.391711      -1.151549       0.034507      -0.000330      -0.022012       0.040931       0.002924       0.001921      -0.013724      -0.064601      -0.006399      -0.031608      -0.006512       0.038120             21.017564      23.733322      -2.264871       1.742916      17.148312      -0.287002      22.171059          -0.000002
            6             Zn       1.637322       9.491279       7.659267       0.670460     109.529019 0.21594155E+04  0.71109458E+05                                18.342736                           15.004711       0.506571       1.996651                    0.994529      49.895272     137.851558       0.475734       0.390976      -1.152268       0.004664       0.030368       0.025900       0.040185       0.040120       0.011649       0.005804      -0.069362       0.157931      -0.079863       0.023294       0.056568             21.377116      26.791359       0.155163      -4.473168      19.312411      -0.919717      18.027579          -0.000001
            7             Zn       7.256845       2.910387      15.237076       0.668308     108.541116 0.21960344E+04  0.72631180E+05                                18.239694                           15.145620       0.505891       1.993229                    0.994949      50.122769     138.852230       0.472776       0.391711      -1.151549      -0.034507      -0.000330       0.022012       0.040931      -0.002924       0.001921       0.013724      -0.064601      -0.006399      -0.031608      -0.006512       0.038120             21.017566      23.733339       2.264872       1.742907      17.148320       0.287000      22.171040          -0.000002
            8             Zn       3.147022       3.076779       0.755845       0.670460     109.529039 0.21594148E+04  0.71109430E+05                                18.342738                           15.004708       0.506571       1.996651                    0.994529      49.895270     137.851553       0.475735       0.390976      -1.152268      -0.004664       0.030368      -0.025900       0.040185      -0.040120       0.011649      -0.005804      -0.069362       0.157931      -0.079863       0.023294       0.056568             21.377123      26.791381      -0.155154      -4.473174      19.312411       0.919711      18.027577          -0.000001
            9              H       9.114707       4.510676      13.351417       0.171706       0.997414 0.71920970E+01  0.69317752E+02                                 1.708115                            1.607647      -1.188917       2.331841                    0.996929       3.454748       9.842965       0.471585       1.347588      -0.694119       0.002937       0.006087       0.013729       0.015302       0.004060       0.003021       0.003521       0.004578      -0.007261      -0.005347      -0.002445       0.007792              1.764636       1.382645       0.013135       0.178663       1.505981       0.188201       2.405282          -0.000001
           10              H       9.865238       3.926957      12.063905       0.178928       0.900434 0.65458225E+01  0.60781721E+02                                 1.524665                            1.481391      -0.741674       2.550934                    0.999939       3.051288       8.159119       0.524675       1.257207      -0.716026       0.012566      -0.006518      -0.006312       0.015500      -0.001780      -0.002715       0.006261       0.000407      -0.017800      -0.009415       0.001593       0.007823              1.534487       1.808831      -0.196364      -0.254398       1.324508       0.047727       1.470122          -0.000000
           11              H       8.771999       5.084133      11.897286       0.178534       0.995056 0.73687685E+01  0.71685654E+02                                 1.730048                            1.648468      -1.134926       2.363802                    0.996898       3.468663      10.034905       0.455273       1.382921      -0.687401      -0.005288       0.014023      -0.007575       0.016793       0.001021       0.002524      -0.004903       0.007912      -0.008146      -0.008037       0.001972       0.006065              1.765784       1.452308      -0.193906       0.114201       2.083157      -0.428463       1.761889           0.000000
           12              H       4.873392       0.815924      10.865593       0.164842       1.205498 0.95855333E+01  0.98384017E+02                                 1.903486                            1.835483      -0.902713       2.475660                    0.998139       3.384349       9.664967       0.452775       1.318001      -0.704231      -0.025544      -0.006355       0.012016       0.028935       0.006759      -0.006396      -0.001665       0.009496      -0.003359      -0.008170      -0.003839       0.012009              1.925992       2.092200       0.302490      -0.198157       1.841791      -0.210785       1.843986           0.000002
           13              H       6.213879       0.366909      10.118331       0.148319       0.973358 0.72493842E+01  0.70262717E+02                                 1.704178                            1.632050      -0.988067       2.415176                    0.997000       3.581940      10.355835       0.458654       1.377835      -0.687781       0.011429      -0.018934      -0.010233       0.024368      -0.004806      -0.003454       0.001060      -0.003859      -0.007518      -0.005839      -0.001441       0.007281              1.750758       1.654689      -0.342766      -0.005672       2.114100       0.142132       1.483483          -0.000000
           14              H       5.231128       4.295149       5.787914       0.164253       1.046727 0.75691027E+01  0.73515539E+02                                 1.724159                            1.617674      -1.285184       2.280040                    0.995809       3.491140       9.821073       0.486410       1.296489      -0.704421      -0.008902       0.002678      -0.010012       0.013662       0.002375       0.000520      -0.006225       0.002433       0.016037      -0.007888      -0.000629       0.008516              1.783076       1.952988      -0.156981       0.559931       1.481006      -0.115034       1.915235          -0.000001
           15              H       6.301020       4.896829       6.814558       0.176982       0.991347 0.73293813E+01  0.70592622E+02                                 1.667847                            1.598387      -1.142275       2.355479                    0.998084       3.351270       9.377665       0.486504       1.307157      -0.703220       0.007494       0.013832       0.007711       0.017520       0.003450      -0.003236       0.002937      -0.014286       0.004397      -0.009965       0.001958       0.008008              1.691606       1.556868       0.323885       0.236138       1.974619       0.330223       1.543333          -0.000000
           16              H       6.667908       3.606232       5.942752       0.187096       0.968560 0.72077934E+01  0.68349113E+02                                 1.592302                            1.550858      -0.748475       2.556063                    0.999980       2.998576       8.021698       0.516182       1.251333      -0.719077       0.013546      -0.009001      -0.005109       0.017047      -0.003474      -0.004214      -0.001455      -0.003622      -0.002921      -0.006759       0.002086       0.004673              1.591425       1.778405      -0.246305      -0.248929       1.448684       0.188079       1.547187           0.000000
           17              H      -0.271415       0.069277       5.786231       0.180115       1.037587 0.77881120E+01  0.75378598E+02                                 1.674590                            1.616589      -0.880956       2.487518                    0.999685       3.102115       8.414197       0.502912       1.258340      -0.717284      -0.015381      -0.006937       0.001512       0.016941       0.004660       0.001967       0.002139       0.000098      -0.001315      -0.004447      -0.001710       0.006157              1.689729       1.763456       0.363645       0.111872       1.808856       0.198991       1.496874           0.000001
           18              H       0.796765       1.121255       5.225785       0.163697       0.946550 0.68974536E+01  0.65439746E+02                                 1.619015                            1.551493      -0.944149       2.439181                    0.999188       3.328724       9.248571       0.493300       1.308706      -0.702922       0.000583       0.011228      -0.011508       0.016089      -0.001955       0.000422      -0.006350      -0.003185       0.009885      -0.005681      -0.002709       0.008390              1.648492       1.397311       0.124309      -0.312782       1.498306      -0.247811       2.049859           0.000000
           19              H       1.196603       0.134705       6.420731       0.166657       0.915536 0.66634561E+01  0.63406682E+02                                 1.654336                            1.579122      -1.047062       2.398537                    0.997289       3.495413      10.101060       0.458678       1.403341      -0.682805       0.008981      -0.008103       0.012237       0.017206      -0.004316       0.004948      -0.002206       0.002141       0.005074      -0.005684      -0.002358       0.008042              1.693218       1.853328      -0.473516       0.166084       1.804037      -0.143128       1.422288          -0.000001
           20              H      -0.386028       4.839099       9.667281       0.147868       1.186509 0.90765717E+01  0.93375165E+02                                 1.955441                            1.833384      -1.555732       2.149088                    0.990905       3.969880      11.957026       0.428726       1.388725      -0.684093      -0.019933       0.017016       0.008790       0.027643      -0.003025      -0.005008       0.009803      -0.001313      -0.013445      -0.011745      -0.000636       0.012381              2.031511       2.443623      -0.251123      -0.517241       1.758997       0.121114       1.891914           0.000000
           21              H       1.011882       4.106563       9.916369       0.151562       1.049688 0.80801568E+01  0.78660989E+02                                 1.661114                            1.625691      -0.626611       2.589523                    0.999978       3.171806       8.533187       0.512954       1.226557      -0.724339       0.018576      -0.009157       0.017183       0.026911      -0.000460       0.008434      -0.001699       0.000252       0.005961      -0.008076      -0.001281       0.009357              1.662079       1.710695      -0.126233       0.256885       1.502065      -0.193050       1.773476           0.000001
           22              H       3.553587       7.862894       6.043734       0.170014       1.011527 0.74976949E+01  0.72969802E+02                                 1.719366                            1.639336      -1.165417       2.341702                    0.997345       3.471865       9.918208       0.468221       1.344125      -0.695032       0.002034       0.016844      -0.002512       0.017151       0.005170      -0.003066      -0.004014      -0.001880      -0.004744      -0.004549      -0.004010       0.008558              1.752527       1.389462      -0.003981      -0.001515       2.390892      -0.165827       1.477227           0.000001
           23              H       4.379411       6.582560       6.530127       0.177115       0.851969 0.60438298E+01  0.55003643E+02                                 1.465890                            1.419490      -0.739088       2.549797                    0.999977       3.013581       7.973716       0.538324       1.250212      -0.717136       0.012990      -0.004106       0.008044       0.015821      -0.000081       0.002903      -0.004899       0.007236       0.005344      -0.007369       0.001005       0.006364              1.481340       1.803102      -0.264239       0.248661       1.337371      -0.088131       1.303546          -0.000000
           24              H       3.318946       6.445290       5.340230       0.171140       0.914724 0.67282694E+01  0.64275983E+02                                 1.655069                            1.588751      -1.189050       2.329527                    0.996663       3.576212      10.406363       0.455744       1.406823      -0.681348      -0.005342      -0.008277      -0.012575       0.015974       0.001488      -0.000366       0.005114      -0.000817       0.016799      -0.005765      -0.002338       0.008103              1.687131       1.338825       0.052250       0.107891       1.583642       0.344507       2.138926          -0.000000
           25              H       5.238323      10.925176      11.893920       0.171706       0.997415 0.71921030E+01  0.69317821E+02                                 1.708115                            1.607647      -1.188917       2.331841                    0.996929       3.454748       9.842965       0.471585       1.347588      -0.694119      -0.002937       0.006087      -0.013729       0.015302      -0.004060       0.003021      -0.003521       0.004578      -0.007261      -0.005347      -0.002445       0.007792              1.764637       1.382645      -0.013135       0.178664       1.505981      -0.188201       2.405284          -0.000001
           26              H       4.487793      10.341457      13.181432       0.178928       0.900433 0.65458210E+01  0.60781704E+02                                 1.524665                            1.481391      -0.741674       2.550935                    0.999939       3.051288       8.159119       0.524675       1.257207      -0.716026      -0.012566      -0.006518       0.006312       0.015500       0.001780      -0.002715      -0.006261       0.000407      -0.017800      -0.009415       0.001593       0.007823              1.534487       1.808831       0.196364      -0.254398       1.324508      -0.047727       1.470122          -0.000000
           27              H       5.581031      11.498633      13.348051       0.178534       0.995056 0.73687650E+01  0.71685611E+02                                 1.730048                            1.648467      -1.134926       2.363802                    0.996898       3.468663      10.034904       0.455273       1.382920      -0.687401       0.005288       0.014023       0.007575       0.016793      -0.001021       0.002524       0.004903       0.007912      -0.008146      -0.008037       0.001972       0.006065              1.765784       1.452307       0.193906       0.114200       2.083157       0.428463       1.761888           0.000000
           28              H       9.479638       7.230424      14.379744       0.164842       1.205497 0.95855219E+01  0.98383876E+02                                 1.903486                            1.835483      -0.902713       2.475660                    0.998139       3.384347       9.664962       0.452774       1.318002      -0.704231       0.025544      -0.006355      -0.012016       0.028935      -0.006759      -0.006396       0.001665       0.009496      -0.003359      -0.008170      -0.003839       0.012009              1.925992       2.092199      -0.302490      -0.198157       1.841791       0.210785       1.843985           0.000003
           29              H       8.139151       6.781409      15.127006       0.148319       0.973358 0.72493828E+01  0.70262705E+02                                 1.704178                            1.632051      -0.988068       2.415176                    0.997000       3.581940      10.355837       0.458654       1.377836      -0.687781      -0.011429      -0.018934       0.010233       0.024368       0.004806      -0.003454      -0.001060      -0.003859      -0.007518      -0.005839      -0.001441       0.007281              1.750758       1.654690       0.342766      -0.005672       2.114101      -0.142132       1.483484          -0.000000
           30              H      10.430215      10.709649       2.627198       0.164254       1.046726 0.75690944E+01  0.73515441E+02                                 1.724158                            1.617673      -1.285184       2.280040                    0.995809       3.491140       9.821073       0.486410       1.296489      -0.704421       0.008902       0.002678       0.010012       0.013662      -0.002375       0.000520       0.006225       0.002433       0.016036      -0.007888      -0.000629       0.008516              1.783075       1.952987       0.156981       0.559931       1.481005       0.115034       1.915234          -0.000001
           31              H       9.360323      11.311329       1.600554       0.176983       0.991347 0.73293852E+01  0.70592666E+02                                 1.667847                            1.598387      -1.142275       2.355479                    0.998084       3.351270       9.377664       0.486504       1.307156      -0.703220      -0.007494       0.013832      -0.007711       0.017520      -0.003450      -0.003236      -0.002936      -0.014286       0.004397      -0.009965       0.001958       0.008008              1.691606       1.556868      -0.323886       0.236139       1.974618      -0.330223       1.543333          -0.000000
           32              H       8.993435      10.020732       2.472360       0.187096       0.968560 0.72077931E+01  0.68349107E+02                                 1.592301                            1.550857      -0.748475       2.556063                    0.999980       2.998576       8.021697       0.516182       1.251332      -0.719077      -0.013546      -0.009001       0.005109       0.017047       0.003474      -0.004214       0.001455      -0.003622      -0.002921      -0.006759       0.002086       0.004673              1.591425       1.778405       0.246305      -0.248928       1.448684      -0.188079       1.547186           0.000000
           33              H       5.055759       6.483777       2.628881       0.180114       1.037588 0.77881187E+01  0.75378675E+02                                 1.674590                            1.616589      -0.880957       2.487518                    0.999685       3.102116       8.414199       0.502912       1.258340      -0.717284       0.015381      -0.006937      -0.001512       0.016941      -0.004660       0.001967      -0.002139       0.000097      -0.001315      -0.004447      -0.001710       0.006157              1.689729       1.763457      -0.363645       0.111872       1.808856      -0.198991       1.496874           0.000001
           34              H       3.987578       7.535755       3.189328       0.163697       0.946550 0.68974554E+01  0.65439765E+02                                 1.619015                            1.551493      -0.944148       2.439181                    0.999188       3.328724       9.248570       0.493300       1.308705      -0.702922      -0.000583       0.011228       0.011508       0.016089       0.001955       0.000422       0.006350      -0.003185       0.009885      -0.005681      -0.002709       0.008390              1.648492       1.397311      -0.124309      -0.312782       1.498306       0.247811       2.049859           0.000000
           35              H       3.587741       6.549204       1.994382       0.166657       0.915536 0.66634597E+01  0.63406720E+02                                 1.654336                            1.579122      -1.047062       2.398537                    0.997289       3.495414      10.101061       0.458678       1.403340      -0.682805      -0.008981      -0.008103      -0.012237       0.017206       0.004316       0.004948       0.002206       0.002141       0.005074      -0.005684      -0.002358       0.008042              1.693218       1.853328       0.473516       0.166084       1.804037       0.143128       1.422287          -0.000001
           36              H       3.862058      11.253599      15.578056       0.147868       1.186509 0.90765710E+01  0.93375155E+02                                 1.955441                            1.833384      -1.555732       2.149088                    0.990905       3.969880      11.957025       0.428727       1.388725      -0.684093       0.019933       0.017016      -0.008790       0.027643       0.003025      -0.005008      -0.009803      -0.001313      -0.013445      -0.011745      -0.000636       0.012381              2.031511       2.443622       0.251123      -0.517241       1.758996      -0.121114       1.891913           0.000000
           37              H       2.464148      10.521063      15.328969       0.151562       1.049687 0.80801504E+01  0.78660906E+02                                 1.661113                            1.625690      -0.626611       2.589523                    0.999978       3.171806       8.533184       0.512955       1.226556      -0.724339      -0.018576      -0.009157      -0.017184       0.026911       0.000460       0.008434       0.001699       0.000252       0.005961      -0.008076      -0.001281       0.009357              1.662078       1.710694       0.126233       0.256885       1.502065       0.193050       1.773474           0.000002
           38              H       1.230756       1.448394       2.371379       0.170014       1.011527 0.74976938E+01  0.72969789E+02                                 1.719366                            1.639336      -1.165417       2.341702                    0.997345       3.471865       9.918208       0.468221       1.344125      -0.695032      -0.002034       0.016844       0.002512       0.017151      -0.005170      -0.003066       0.004014      -0.001880      -0.004744      -0.004549      -0.004010       0.008558              1.752527       1.389462       0.003981      -0.001515       2.390892       0.165827       1.477227           0.000001
           39              H       0.404933       0.168060       1.884985       0.177115       0.851969 0.60438310E+01  0.55003657E+02                                 1.465891                            1.419490      -0.739088       2.549797                    0.999977       3.013581       7.973717       0.538323       1.250212      -0.717135      -0.012990      -0.004106      -0.008044       0.015821       0.000081       0.002903       0.004899       0.007236       0.005344      -0.007369       0.001005       0.006364              1.481340       1.803101       0.264239       0.248661       1.337371       0.088132       1.303547          -0.000000
           40              H       1.465397       0.030790       3.074882       0.171140       0.914724 0.67282633E+01  0.64275914E+02                                 1.655069                            1.588750      -1.189050       2.329526                    0.996663       3.576212      10.406364       0.455744       1.406823      -0.681348       0.005342      -0.008277       0.012575       0.015974      -0.001488      -0.000366      -0.005114      -0.000817       0.016799      -0.005765      -0.002338       0.008103              1.687131       1.338825      -0.052250       0.107891       1.583642      -0.344507       2.138926          -0.000000
           41              H       0.453980       8.318324       3.478808       0.171706       0.997414 0.71920965E+01  0.69317747E+02                                 1.708115                            1.607647      -1.188917       2.331841                    0.996929       3.454748       9.842966       0.471585       1.347588      -0.694119      -0.002937      -0.006087      -0.013729       0.015302       0.004060       0.003021       0.003521       0.004578      -0.007261      -0.005347      -0.002445       0.007792              1.764636       1.382645       0.013135       0.178663       1.505981       0.188201       2.405283          -0.000001
           42              H      -0.296551       8.902043       4.766320       0.178927       0.900434 0.65458241E+01  0.60781746E+02                                 1.524666                            1.481392      -0.741675       2.550934                    0.999939       3.051288       8.159122       0.524675       1.257208      -0.716026      -0.012566       0.006518       0.006312       0.015500      -0.001780      -0.002715       0.006261       0.000407      -0.017800      -0.009415       0.001593       0.007823              1.534488       1.808832      -0.196364      -0.254399       1.324509       0.047727       1.470123          -0.000000
           43              H       0.796688       7.744867       4.932939       0.178534       0.995056 0.73687686E+01  0.71685655E+02                                 1.730048                            1.648468      -1.134926       2.363802                    0.996898       3.468663      10.034905       0.455273       1.382921      -0.687401       0.005288      -0.014023       0.007575       0.016793       0.001021       0.002524      -0.004903       0.007912      -0.008146      -0.008037       0.001972       0.006065              1.765785       1.452308      -0.193906       0.114201       2.083157      -0.428463       1.761889           0.000000
           44              H       4.695295      12.013076       5.964632       0.164842       1.205498 0.95855337E+01  0.98384029E+02                                 1.903487                            1.835484      -0.902714       2.475660                    0.998139       3.384349       9.664970       0.452774       1.318002      -0.704231       0.025543       0.006355      -0.012016       0.028935       0.006759      -0.006396      -0.001665       0.009496      -0.003359      -0.008170      -0.003839       0.012009              1.925993       2.092200       0.302490      -0.198157       1.841792      -0.210785       1.843987           0.000003
           45              H       3.354808      12.462091       6.711894       0.148319       0.973358 0.72493797E+01  0.70262664E+02                                 1.704177                            1.632050      -0.988067       2.415176                    0.997000       3.581939      10.355832       0.458654       1.377835      -0.687781      -0.011429       0.018934       0.010233       0.024368      -0.004806      -0.003454       0.001060      -0.003859      -0.007518      -0.005839      -0.001441       0.007281              1.750757       1.654689      -0.342766      -0.005672       2.114100       0.142132       1.483483          -0.000000
           46              H       4.337559       8.533851      11.042311       0.164253       1.046727 0.75691020E+01  0.73515528E+02                                 1.724158                            1.617674      -1.285184       2.280040                    0.995809       3.491140       9.821072       0.486410       1.296489      -0.704421       0.008902      -0.002678       0.010012       0.013662       0.002375       0.000520      -0.006225       0.002433       0.016037      -0.007888      -0.000629       0.008516              1.783076       1.952988      -0.156981       0.559931       1.481005      -0.115034       1.915235          -0.000001
           47              H       3.267667       7.932171      10.015667       0.176983       0.991347 0.73293820E+01  0.70592624E+02                                 1.667846                            1.598386      -1.142275       2.355479                    0.998084       3.351270       9.377662       0.486504       1.307156      -0.703220      -0.007494      -0.013832      -0.007711       0.017520       0.003450      -0.003236       0.002936      -0.014286       0.004397      -0.009965       0.001958       0.008008              1.691606       1.556867       0.323885       0.236138       1.974618       0.330223       1.543332          -0.000000
           48              H       2.900779       9.222768      10.887473       0.187096       0.968561 0.72077986E+01  0.68349173E+02                                 1.592302                            1.550858      -0.748475       2.556063                    0.999980       2.998577       8.021701       0.516182       1.251332      -0.719077      -0.013546       0.009001       0.005109       0.017047      -0.003474      -0.004214      -0.001455      -0.003622      -0.002921      -0.006759       0.002086       0.004673              1.591426       1.778405      -0.246305      -0.248929       1.448684       0.188079       1.547188           0.000000
           49              H       9.840102      12.759723      11.043994       0.180114       1.037587 0.77881118E+01  0.75378593E+02                                 1.674590                            1.616589      -0.880957       2.487518                    0.999685       3.102115       8.414196       0.502912       1.258340      -0.717284       0.015381       0.006937      -0.001512       0.016941       0.004660       0.001967       0.002139       0.000097      -0.001315      -0.004447      -0.001710       0.006157              1.689729       1.763456       0.363645       0.111872       1.808856       0.198991       1.496874           0.000001
           50              H       8.771922      11.707745      11.604440       0.163697       0.946550 0.68974553E+01  0.65439764E+02                                 1.619015                            1.551493      -0.944149       2.439181                    0.999188       3.328724       9.248570       0.493300       1.308705      -0.702922      -0.000583      -0.011228       0.011508       0.016089      -0.001955       0.000422      -0.006350      -0.003185       0.009885      -0.005681      -0.002709       0.008390              1.648492       1.397311       0.124309      -0.312782       1.498306      -0.247811       2.049859           0.000000
           51              H       8.372084      12.694296      10.409494       0.166657       0.915536 0.66634587E+01  0.63406712E+02                                 1.654336                            1.579122      -1.047062       2.398537                    0.997289       3.495413      10.101060       0.458678       1.403341      -0.682805      -0.008981       0.008103      -0.012237       0.017206      -0.004316       0.004948      -0.002206       0.002141       0.005074      -0.005684      -0.002358       0.008042              1.693218       1.853329      -0.473517       0.166084       1.804038      -0.143128       1.422288          -0.000001
           52              H       9.954715       7.989901       7.162944       0.147868       1.186509 0.90765710E+01  0.93375154E+02                                 1.955441                            1.833384      -1.555731       2.149088                    0.990905       3.969880      11.957025       0.428727       1.388725      -0.684093       0.019933      -0.017016      -0.008790       0.027643      -0.003025      -0.005008       0.009803      -0.001313      -0.013445      -0.011745      -0.000636       0.012381              2.031511       2.443622      -0.251123      -0.517241       1.758996       0.121114       1.891914           0.000000
           53              H       8.556805       8.722437       6.913856       0.151562       1.049687 0.80801551E+01  0.78660967E+02                                 1.661114                            1.625691      -0.626611       2.589523                    0.999978       3.171806       8.533186       0.512955       1.226557      -0.724339      -0.018576       0.009157      -0.017183       0.026911      -0.000460       0.008434      -0.001699       0.000252       0.005961      -0.008076      -0.001281       0.009357              1.662078       1.710695      -0.126233       0.256885       1.502065      -0.193050       1.773475           0.000002
           54              H       6.015100       4.966106      10.786491       0.170014       1.011527 0.74976942E+01  0.72969797E+02                                 1.719366                            1.639336      -1.165417       2.341702                    0.997345       3.471865       9.918209       0.468221       1.344125      -0.695032      -0.002034      -0.016844       0.002512       0.017151       0.005170      -0.003066      -0.004014      -0.001880      -0.004744      -0.004549      -0.004010       0.008558              1.752527       1.389462      -0.003981      -0.001515       2.390893      -0.165827       1.477227           0.000001
           55              H       5.189276       6.246440      10.300098       0.177115       0.851969 0.60438329E+01  0.55003675E+02                                 1.465890                            1.419490      -0.739089       2.549797                    0.999977       3.013582       7.973718       0.538324       1.250211      -0.717136      -0.012990       0.004106      -0.008044       0.015821      -0.000081       0.002903      -0.004899       0.007236       0.005344      -0.007369       0.001005       0.006364              1.481340       1.803102      -0.264239       0.248661       1.337371      -0.088131       1.303546          -0.000000
           56              H       6.249741       6.383710      11.489995       0.171140       0.914724 0.67282685E+01  0.64275975E+02                                 1.655070                            1.588751      -1.189050       2.329526                    0.996663       3.576212      10.406364       0.455744       1.406823      -0.681348       0.005342       0.008277       0.012575       0.015974       0.001488      -0.000366       0.005114      -0.000817       0.016799      -0.005765      -0.002338       0.008103              1.687131       1.338825       0.052250       0.107891       1.583642       0.344507       2.138926          -0.000000
           57              H       4.330364       1.903824       4.936305       0.171706       0.997414 0.71921017E+01  0.69317810E+02                                 1.708116                            1.607648      -1.188917       2.331841                    0.996929       3.454748       9.842967       0.471585       1.347588      -0.694119       0.002937      -0.006087       0.013729       0.015302      -0.004060       0.003021      -0.003521       0.004578      -0.007261      -0.005347      -0.002445       0.007792              1.764637       1.382646      -0.013135       0.178664       1.505981      -0.188201       2.405284          -0.000001
           58              H       5.080894       2.487543       3.648793       0.178927       0.900433 0.65458213E+01  0.60781715E+02                                 1.524666                            1.481392      -0.741675       2.550934                    0.999939       3.051288       8.159122       0.524675       1.257208      -0.716026       0.012566       0.006518      -0.006312       0.015500       0.001780      -0.002715      -0.006261       0.000407      -0.017800      -0.009415       0.001593       0.007823              1.534488       1.808832       0.196364      -0.254398       1.324508      -0.047727       1.470123          -0.000000
           59              H       3.987656       1.330367       3.482174       0.178534       0.995056 0.73687638E+01  0.71685600E+02                                 1.730048                            1.648467      -1.134926       2.363802                    0.996898       3.468663      10.034906       0.455272       1.382921      -0.687401      -0.005288      -0.014023      -0.007575       0.016793      -0.001021       0.002524       0.004903       0.007912      -0.008146      -0.008037       0.001972       0.006065              1.765784       1.452307       0.193906       0.114200       2.083158       0.428463       1.761888           0.000000
           60              H       0.089049       5.598576       2.450481       0.164842       1.205498 0.95855319E+01  0.98384001E+02                                 1.903486                            1.835483      -0.902713       2.475660                    0.998139       3.384349       9.664968       0.452774       1.318002      -0.704231      -0.025544       0.006355       0.012016       0.028935      -0.006759      -0.006396       0.001665       0.009496      -0.003359      -0.008170      -0.003839       0.012009              1.925992       2.092200      -0.302491      -0.198157       1.841791       0.210785       1.843986           0.000003
           61              H       1.429536       6.047591       1.703219       0.148319       0.973358 0.72493788E+01  0.70262659E+02                                 1.704178                            1.632050      -0.988067       2.415176                    0.997000       3.581939      10.355835       0.458653       1.377836      -0.687781       0.011429       0.018934      -0.010233       0.024368       0.004806      -0.003454      -0.001060      -0.003859      -0.007518      -0.005839      -0.001441       0.007281              1.750758       1.654690       0.342766      -0.005672       2.114101      -0.142132       1.483484          -0.000000
           62              H      -0.861528       2.119351      14.203027       0.164253       1.046726 0.75690937E+01  0.73515432E+02                                 1.724158                            1.617673      -1.285184       2.280040                    0.995809       3.491140       9.821073       0.486410       1.296489      -0.704421      -0.008902      -0.002678      -0.010012       0.013662      -0.002375       0.000520       0.006225       0.002433       0.016037      -0.007888      -0.000629       0.008516              1.783076       1.952988       0.156981       0.559931       1.481005       0.115034       1.915234          -0.000001
           63              H       0.208364       1.517671      15.229671       0.176983       0.991347 0.73293853E+01  0.70592667E+02                                 1.667847                            1.598387      -1.142275       2.355479                    0.998084       3.351270       9.377664       0.486504       1.307156      -0.703220       0.007494      -0.013832       0.007711       0.017520      -0.003450      -0.003236      -0.002936      -0.014286       0.004397      -0.009965       0.001958       0.008008              1.691606       1.556868      -0.323886       0.236139       1.974618      -0.330223       1.543333          -0.000000
           64              H       0.575252       2.808268      14.357865       0.187096       0.968561 0.72078001E+01  0.68349194E+02                                 1.592303                            1.550858      -0.748475       2.556063                    0.999980       2.998577       8.021702       0.516182       1.251333      -0.719076       0.013546       0.009001      -0.005109       0.017047       0.003474      -0.004214       0.001455      -0.003622      -0.002921      -0.006759       0.002086       0.004673              1.591426       1.778407       0.246305      -0.248929       1.448685      -0.188079       1.547187           0.000000
           65              H       4.512928       6.345223      14.201344       0.180115       1.037587 0.77881126E+01  0.75378596E+02                                 1.674589                            1.616588      -0.880956       2.487518                    0.999685       3.102115       8.414193       0.502913       1.258339      -0.717284      -0.015381       0.006937       0.001512       0.016941      -0.004660       0.001967      -0.002139       0.000098      -0.001315      -0.004447      -0.001710       0.006157              1.689727       1.763455      -0.363644       0.111872       1.808854      -0.198990       1.496873           0.000001
           66              H       5.581109       5.293245      13.640897       0.163698       0.946550 0.68974549E+01  0.65439759E+02                                 1.619015                            1.551493      -0.944149       2.439181                    0.999188       3.328724       9.248570       0.493300       1.308705      -0.702922       0.000583      -0.011228      -0.011508       0.016089       0.001955       0.000422       0.006350      -0.003185       0.009885      -0.005681      -0.002709       0.008390              1.648492       1.397311      -0.124309      -0.312782       1.498306       0.247811       2.049859           0.000000
           67              H       5.980946       6.279795      14.835843       0.166657       0.915536 0.66634532E+01  0.63406647E+02                                 1.654335                            1.579122      -1.047062       2.398537                    0.997289       3.495413      10.101059       0.458678       1.403340      -0.682805       0.008981       0.008103       0.012237       0.017206       0.004316       0.004948       0.002206       0.002141       0.005074      -0.005684      -0.002358       0.008042              1.693217       1.853327       0.473516       0.166084       1.804036       0.143128       1.422287          -0.000001
           68              H       5.706629       1.575401       1.252169       0.147868       1.186508 0.90765659E+01  0.93375095E+02                                 1.955441                            1.833384      -1.555731       2.149088                    0.990905       3.969879      11.957024       0.428726       1.388726      -0.684093      -0.019933      -0.017016       0.008790       0.027643       0.003025      -0.005008      -0.009803      -0.001313      -0.013445      -0.011745      -0.000636       0.012381              2.031511       2.443623       0.251123      -0.517241       1.758996      -0.121114       1.891913           0.000000
           69              H       7.104539       2.307937       1.501256       0.151562       1.049687 0.80801529E+01  0.78660945E+02                                 1.661114                            1.625691      -0.626611       2.589523                    0.999978       3.171806       8.533188       0.512954       1.226557      -0.724339       0.018576       0.009157       0.017184       0.026911       0.000460       0.008434       0.001699       0.000252       0.005961      -0.008076      -0.001281       0.009357              1.662079       1.710696       0.126234       0.256885       1.502066       0.193050       1.773475           0.000002
           70              H       8.337931      11.380606      14.458846       0.170014       1.011527 0.74976944E+01  0.72969795E+02                                 1.719366                            1.639336      -1.165417       2.341702                    0.997345       3.471865       9.918207       0.468221       1.344124      -0.695032       0.002034      -0.016844      -0.002512       0.017151      -0.005170      -0.003066       0.004014      -0.001880      -0.004744      -0.004549      -0.004010       0.008558              1.752527       1.389462       0.003981      -0.001515       2.390892       0.165827       1.477227           0.000001
           71              H       9.163754      12.660940      14.945240       0.177115       0.851969 0.60438310E+01  0.55003657E+02                                 1.465891                            1.419490      -0.739088       2.549797                    0.999977       3.013581       7.973717       0.538323       1.250212      -0.717135       0.012990       0.004106       0.008044       0.015821       0.000081       0.002903       0.004899       0.007236       0.005344      -0.007369       0.001005       0.006364              1.481340       1.803101       0.264239       0.248661       1.337371       0.088132       1.303547          -0.000000
           72              H       8.103290      -0.030790      13.755343       0.171140       0.914724 0.67282625E+01  0.64275906E+02                                 1.655069                            1.588750      -1.189051       2.329526                    0.996663       3.576212      10.406365       0.455744       1.406824      -0.681348      -0.005342       0.008277      -0.012575       0.015974      -0.001488      -0.000366      -0.005114      -0.000817       0.016799      -0.005765      -0.002338       0.008103              1.687131       1.338825      -0.052250       0.107891       1.583642      -0.344507       2.138926          -0.000000
           73              C       9.016509       4.281037      12.403876      -0.544250      28.800602 0.46296466E+03  0.11035390E+05                                 7.857489                            6.863314       0.238435       2.038471                    0.997307      32.273747      92.836131       0.673465       0.381550      -1.089827      -0.022096      -0.014739      -0.003490       0.026789       0.032332       0.003774       0.019215       0.015097      -0.055272      -0.035412      -0.010576       0.045988              8.283856       7.891133       1.483123       0.482607       8.493137      -0.083128       8.467299          -0.000002
           74              C       7.949677       3.250869      12.247355       0.391929      25.913438 0.31466205E+03  0.68749460E+04                                 7.997917                            6.202351       0.049453       2.049835                    0.998924      24.085495      68.413841       0.611479       0.458458      -1.031121       0.015323       0.019506      -0.025817       0.035802       0.016356       0.005845       0.010239      -0.004019      -0.115204      -0.040290       0.002850       0.037440              9.053909       8.345712       4.235006       0.783024       8.517047       0.583894      10.298968          -0.000000
           75              C       6.508236       1.937179      11.410893       0.336966      29.573735 0.33491876E+03  0.74298053E+04                                 8.768346                            6.374178      -0.132949       1.983692                    0.999572      24.820070      70.953344       0.606915       0.454925      -1.033499       0.008668       0.009623      -0.043674       0.045553       0.006234       0.029458       0.019928       0.000736      -0.078831      -0.045801       0.007136       0.038665             10.654891       8.625220       3.636792       3.840829       8.141230       2.575012      15.198224           0.000002
           76              C       5.689423       1.152044      10.414543      -0.363837      36.393142 0.48747485E+03  0.11842871E+05                                 9.608279                            7.308888      -0.299595       1.887660                    0.996031      31.456126      93.198004       0.613507       0.410943      -1.063252       0.004265       0.036557      -0.008692       0.037818       0.023238      -0.008270      -0.001200       0.022469       0.015486      -0.028741       0.002685       0.026055             11.479076       9.463683       0.487928       4.493451      10.589711      -0.955910      14.383834           0.000001
           77              C       5.285496       1.943594       9.216231       0.352804      30.048246 0.32775995E+03  0.72373105E+04                                 8.929393                            6.337210      -0.106680       1.998667                    0.999588      24.515371      70.093137       0.603689       0.459485      -1.030144       0.046750      -0.009892       0.007289       0.048338      -0.007735      -0.005128      -0.009614      -0.067214       0.090769      -0.050096       0.014448       0.035647             11.108132      10.336390      -0.975013       4.989911       8.454788      -5.368302      14.533217           0.000003
           78              C       5.410766       3.191855       7.492816       0.397549      25.451728 0.31184322E+03  0.67906373E+04                                 7.902328                            6.170728       0.069123       2.059367                    0.998850      23.833200      67.343878       0.614277       0.457897      -1.032562       0.035718       0.005960      -0.006283       0.036753       0.000841      -0.024703      -0.010290      -0.056203       0.034509      -0.044881       0.012694       0.032187              8.893908       9.148156       1.053789       1.146341       7.142884      -3.923302      10.390684          -0.000000
           79              C       5.949026       4.073208       6.417365      -0.550277      28.293094 0.46081464E+03  0.10977360E+05                                 7.771093                            6.866120       0.206037       2.022808                    0.998144      32.525640      93.698818       0.670203       0.383643      -1.087743       0.000115      -0.021094       0.025945       0.033438       0.008491      -0.009098      -0.036001      -0.000443       0.038209      -0.033977      -0.009598       0.043575              8.068681       7.705358       0.655719       0.519557       7.544974      -1.031250       8.955711           0.000000
           80              C       0.470047       0.661976       6.028587      -0.538401      30.932311 0.46748916E+03  0.11175306E+05                                 8.313547                            6.909808       0.281090       2.048056                    0.997994      32.400095      93.468510       0.669001       0.382994      -1.088317      -0.022734       0.024500       0.034515       0.048045       0.001202       0.002376       0.001609      -0.005376       0.020512      -0.006671      -0.000976       0.007647              9.274571       7.388725      -1.603886      -1.701589      10.949883       2.861061       9.485107          -0.000001
           81              C       0.000721       1.666487       7.014838       0.402353      28.898067 0.31647433E+03  0.69345600E+04                                 8.755684                            6.281260      -0.157232       1.990571                    0.999520      23.997761      68.588477       0.597915       0.467505      -1.024604       0.047122      -0.010525      -0.015149       0.050604      -0.016692       0.006105       0.019194      -0.073679       0.070857      -0.053619       0.009387       0.044232             10.576432       9.189516      -1.573735      -3.355619      12.667309       6.053964       9.872472           0.000002
           82              C      -0.033285       3.320145       8.347792       0.357508      28.607032 0.32584295E+03  0.71981767E+04                                 8.628003                            6.345476      -0.073113       2.007592                    0.999432      24.654521      70.948033       0.598330       0.463395      -1.026002       0.027602       0.001893      -0.005692       0.028247       0.004881       0.017886       0.000576      -0.053703       0.035056      -0.039328       0.016934       0.022394             10.182456      10.240980       2.398676      -1.236805      12.580332       4.388888       7.726057           0.000001
           83              C       0.409468       4.459360       9.214548      -0.371620      35.349877 0.50055762E+03  0.12252206E+05                                 9.430215                            7.428880      -0.378918       1.852663                    0.996577      32.066801      95.636995       0.605232       0.413451      -1.060707       0.017926       0.005566      -0.040036       0.044218      -0.007097      -0.009076       0.020030      -0.008545      -0.000576      -0.018447      -0.008010       0.026457             10.794517      10.267131       3.426700      -1.555279      13.459050      -0.102377       8.657370           0.000002
           84              C       1.118738       5.565220       8.485799       0.351911      29.080697 0.32713673E+03  0.72248988E+04                                 8.706135                            6.323094      -0.222301       1.958318                    0.999470      24.668736      70.691069       0.605121       0.458312      -1.030120       0.002115      -0.043998      -0.016371       0.046992       0.021274       0.002423      -0.027809       0.023845       0.067516      -0.045362       0.008170       0.037192             10.417484       9.368972       3.666007      -3.937706      14.429821      -2.579686       7.453657           0.000001
           85              C       2.441489       6.579994       7.183140       0.395300      25.425625 0.31555796E+03  0.69066333E+04                                 7.946018                            6.239016       0.006671       2.038435                    0.999338      24.111550      68.782269       0.604971       0.462577      -1.027743       0.018155      -0.022882      -0.018101       0.034363       0.017322      -0.016503      -0.008570       0.050198       0.032528      -0.036175      -0.001470       0.037645              8.901688       8.747781       1.049923      -4.300618       9.732798      -0.992839       8.224485           0.000001
           86              C       3.516231       6.894305       6.188474      -0.546767      28.722599 0.47800341E+03  0.11479205E+05                                 7.847843                            6.984556       0.198534       2.020756                    0.997796      32.515766      93.719787       0.666419       0.382717      -1.089572      -0.022256      -0.006103       0.029327       0.037318       0.017492      -0.018461      -0.011683       0.008551      -0.008077      -0.018274      -0.014454       0.032728              8.205680       8.030225       0.215013      -1.370843       7.877262      -0.516776       8.709553          -0.000000
           87              C       5.336522      10.695537      12.841462      -0.544250      28.800596 0.46296444E+03  0.11035384E+05                                 7.857488                            6.863312       0.238435       2.038471                    0.997307      32.273746      92.836128       0.673465       0.381550      -1.089827       0.022096      -0.014739       0.003490       0.026789      -0.032332       0.003774      -0.019215       0.015097      -0.055272      -0.035412      -0.010576       0.045988              8.283856       7.891132      -1.483127       0.482610       8.493142       0.083127       8.467294          -0.000002
           88              C       6.403353       9.665369      12.997983       0.391929      25.913455 0.31466227E+03  0.68749520E+04                                 7.997920                            6.202353       0.049453       2.049835                    0.998924      24.085496      68.413844       0.611479       0.458458      -1.031121      -0.015323       0.019506       0.025817       0.035802      -0.016356       0.005845      -0.010239      -0.004019      -0.115204      -0.040290       0.002850       0.037440              9.053913       8.345716      -4.235010       0.783027       8.517052      -0.583898      10.298971          -0.000000
           89              C       7.844794       8.351679      13.834445       0.336966      29.573745 0.33491869E+03  0.74298034E+04                                 8.768347                            6.374177      -0.132950       1.983692                    0.999572      24.820071      70.953347       0.606915       0.454925      -1.033499      -0.008668       0.009623       0.043674       0.045553      -0.006234       0.029458      -0.019928       0.000736      -0.078831      -0.045801       0.007136       0.038665             10.654895       8.625225      -3.636796       3.840832       8.141233      -2.575015      15.198228           0.000002
           90              C       8.663607       7.566544      14.830794      -0.363837      36.393151 0.48747468E+03  0.11842866E+05                                 9.608280                            7.308886      -0.299595       1.887659                    0.996031      31.456129      93.198018       0.613507       0.410943      -1.063252      -0.004265       0.036557       0.008692       0.037818      -0.023238      -0.008270       0.001200       0.022470       0.015485      -0.028741       0.002685       0.026055             11.479079       9.463688      -0.487931       4.493456      10.589710       0.955907      14.383840           0.000001
           91              C       9.067534       8.358093      16.029106       0.352804      30.048284 0.32776027E+03  0.72373191E+04                                 8.929400                            6.337213      -0.106680       1.998667                    0.999588      24.515372      70.093139       0.603689       0.459485      -1.030144      -0.046750      -0.009892      -0.007289       0.048338       0.007735      -0.005128       0.009614      -0.067213       0.090769      -0.050096       0.014448       0.035647             11.108143      10.336396       0.975019       4.989923       8.454794       5.368309      14.533240           0.000003
           92              C      10.250577       9.606355       0.922296       0.397549      25.451729 0.31184324E+03  0.67906377E+04                                 7.902329                            6.170729       0.069123       2.059367                    0.998850      23.833198      67.343873       0.614277       0.457897      -1.032562      -0.035718       0.005960       0.006283       0.036753      -0.000841      -0.024703       0.010290      -0.056203       0.034509      -0.044881       0.012694       0.032187              8.893910       9.148160      -1.053784       1.146350       7.142883       3.923302      10.390685          -0.000000
           93              C       9.712318      10.487708       1.997748      -0.550278      28.293104 0.46081492E+03  0.10977369E+05                                 7.771096                            6.866123       0.206036       2.022808                    0.998144      32.525652      93.698864       0.670203       0.383644      -1.087743      -0.000115      -0.021094      -0.025945       0.033438      -0.008491      -0.009098       0.036001      -0.000443       0.038209      -0.033977      -0.009598       0.043575              8.068684       7.705364      -0.655716       0.519562       7.544973       1.031251       8.955715          -0.000000
           94              C       4.314296       7.076476       2.386526      -0.538400      30.932297 0.46748898E+03  0.11175300E+05                                 8.313544                            6.909806       0.281091       2.048056                    0.997994      32.400083      93.468459       0.669001       0.382994      -1.088317       0.022734       0.024500      -0.034515       0.048045      -0.001202       0.002376      -0.001609      -0.005376       0.020512      -0.006671      -0.000976       0.007647              9.274567       7.388725       1.603887      -1.701592      10.949876      -2.861053       9.485101          -0.000000
           95              C       4.783623       8.080987       1.400275       0.402353      28.898060 0.31647433E+03  0.69345598E+04                                 8.755683                            6.281261      -0.157232       1.990571                    0.999520      23.997759      68.588470       0.597915       0.467505      -1.024604      -0.047122      -0.010525       0.015149       0.050604       0.016692       0.006105      -0.019194      -0.073679       0.070857      -0.053619       0.009387       0.044232             10.576430       9.189520       1.573737      -3.355622      12.667299      -6.053960       9.872471           0.000002
           96              C       4.817629       9.734645       0.067321       0.357508      28.607025 0.32584307E+03  0.71981798E+04                                 8.628001                            6.345477      -0.073113       2.007592                    0.999432      24.654521      70.948033       0.598330       0.463395      -1.026002      -0.027603       0.001893       0.005692       0.028247      -0.004881       0.017886      -0.000576      -0.053703       0.035056      -0.039328       0.016934       0.022394             10.182454      10.240991      -2.398674      -1.236810      12.580317      -4.388879       7.726053           0.000001
           97              C       3.066562      10.873860      16.030789      -0.371619      35.349852 0.50055752E+03  0.12252203E+05                                 9.430211                            7.428879      -0.378917       1.852663                    0.996577      32.066798      95.636980       0.605232       0.413451      -1.060707      -0.017926       0.005566       0.040036       0.044218       0.007097      -0.009076      -0.020030      -0.008545      -0.000576      -0.018447      -0.008010       0.026457             10.794510      10.267129      -3.426697      -1.555279      13.459034       0.102381       8.657366           0.000002
           98              C       2.357292      11.979720      16.759538       0.351911      29.080692 0.32713675E+03  0.72248993E+04                                 8.706134                            6.323094      -0.222301       1.958318                    0.999470      24.668737      70.691072       0.605121       0.458312      -1.030120      -0.002115      -0.043998       0.016371       0.046992      -0.021274       0.002423       0.027809       0.023845       0.067516      -0.045362       0.008170       0.037192             10.417481       9.368966      -3.666005      -3.937705      14.429817       2.579687       7.453660           0.000001
           99              C       2.342855       0.165494       1.231972       0.395300      25.425616 0.31555778E+03  0.69066286E+04                                 7.946017                            6.239015       0.006671       2.038435                    0.999338      24.111547      68.782264       0.604971       0.462577      -1.027743      -0.018155      -0.022882       0.018101       0.034363      -0.017322      -0.016503       0.008570       0.050198       0.032529      -0.036175      -0.001470       0.037645              8.901687       8.747777      -1.049920      -4.300615       9.732802       0.992837       8.224482           0.000002
          100              C       1.268113       0.479805       2.226639      -0.546767      28.722607 0.47800368E+03  0.11479213E+05                                 7.847846                            6.984559       0.198534       2.020756                    0.997796      32.515778      93.719839       0.666419       0.382717      -1.089571       0.022256      -0.006103      -0.029327       0.037318      -0.017492      -0.018461       0.011683       0.008551      -0.008077      -0.018274      -0.014454       0.032728              8.205682       8.030223      -0.215015      -1.370844       7.877265       0.516777       8.709559          -0.000000
          101              C       0.552178       8.547963       4.426349      -0.544250      28.800591 0.46296443E+03  0.11035384E+05                                 7.857487                            6.863312       0.238435       2.038471                    0.997307      32.273739      92.836099       0.673465       0.381550      -1.089827       0.022096       0.014739       0.003490       0.026789       0.032332       0.003774       0.019215       0.015097      -0.055272      -0.035412      -0.010576       0.045988              8.283854       7.891131       1.483122       0.482606       8.493134      -0.083128       8.467296          -0.000002
          102              C       1.619010       9.578131       4.582870       0.391928      25.913441 0.31466209E+03  0.68749472E+04                                 7.997918                            6.202352       0.049453       2.049835                    0.998924      24.085497      68.413848       0.611479       0.458458      -1.031121      -0.015323      -0.019506       0.025817       0.035802       0.016356       0.005845       0.010239      -0.004019      -0.115204      -0.040290       0.002850       0.037440              9.053910       8.345713       4.235007       0.783025       8.517047       0.583894      10.298969          -0.000000
          103              C       3.060451      10.891821       5.419332       0.336967      29.573735 0.33491874E+03  0.74298048E+04                                 8.768345                            6.374177      -0.132950       1.983692                    0.999572      24.820069      70.953337       0.606915       0.454925      -1.033499      -0.008668      -0.009623       0.043674       0.045553       0.006234       0.029458       0.019928       0.000736      -0.078831      -0.045801       0.007136       0.038665             10.654891       8.625220       3.636792       3.840829       8.141229       2.575012      15.198223           0.000002
          104              C       3.879264      11.676956       6.415682      -0.363838      36.393164 0.48747505E+03  0.11842877E+05                                 9.608283                            7.308890      -0.299596       1.887659                    0.996031      31.456138      93.198055       0.613507       0.410943      -1.063252      -0.004265      -0.036557       0.008692       0.037818       0.023238      -0.008270      -0.001200       0.022469       0.015486      -0.028741       0.002685       0.026055             11.479082       9.463688       0.487928       4.493456      10.589713      -0.955912      14.383846           0.000001
          105              C       4.283191      10.885407       7.613994       0.352804      30.048257 0.32775998E+03  0.72373113E+04                                 8.929395                            6.337210      -0.106680       1.998667                    0.999588      24.515370      70.093133       0.603689       0.459485      -1.030144      -0.046750       0.009892      -0.007289       0.048338      -0.007735      -0.005128      -0.009614      -0.067213       0.090769      -0.050096       0.014448       0.035647             11.108135      10.336390      -0.975017       4.989915       8.454792      -5.368306      14.533224           0.000003
          106              C       4.157921       9.637145       9.337409       0.397549      25.451726 0.31184320E+03  0.67906366E+04                                 7.902327                            6.170728       0.069123       2.059367                    0.998850      23.833199      67.343873       0.614277       0.457897      -1.032562      -0.035718      -0.005960       0.006283       0.036753       0.000841      -0.024703      -0.010290      -0.056203       0.034509      -0.044881       0.012694       0.032187              8.893907       9.148156       1.053789       1.146341       7.142884      -3.923302      10.390682          -0.000000
          107              C       3.619661       8.755792      10.412860      -0.550278      28.293097 0.46081471E+03  0.10977362E+05                                 7.771094                            6.866121       0.206037       2.022808                    0.998144      32.525644      93.698830       0.670203       0.383643      -1.087743      -0.000115       0.021094      -0.025945       0.033438       0.008491      -0.009098      -0.036001      -0.000443       0.038209      -0.033977      -0.009598       0.043575              8.068682       7.705359       0.655719       0.519556       7.544975      -1.031250       8.955712          -0.000000
          108              C       9.098640      12.167024      10.801638      -0.538400      30.932306 0.46748904E+03  0.11175302E+05                                 8.313546                            6.909807       0.281091       2.048056                    0.997994      32.400084      93.468463       0.669001       0.382994      -1.088317       0.022734      -0.024500      -0.034514       0.048045       0.001202       0.002376       0.001609      -0.005376       0.020512      -0.006671      -0.000976       0.007647              9.274570       7.388722      -1.603886      -1.701589      10.949883       2.861060       9.485104          -0.000001
          109              C       9.567966      11.162513       9.815387       0.402353      28.898068 0.31647434E+03  0.69345603E+04                                 8.755684                            6.281261      -0.157232       1.990571                    0.999520      23.997761      68.588477       0.597915       0.467505      -1.024604      -0.047122       0.010524       0.015149       0.050604      -0.016692       0.006105       0.019194      -0.073679       0.070857      -0.053619       0.009387       0.044232             10.576433       9.189516      -1.573734      -3.355619      12.667310       6.053964       9.872472           0.000002
          110              C       9.601972       9.508855       8.482433       0.357508      28.607033 0.32584296E+03  0.71981770E+04                                 8.628003                            6.345476      -0.073113       2.007592                    0.999432      24.654522      70.948040       0.598330       0.463395      -1.026002      -0.027602      -0.001893       0.005692       0.028247       0.004881       0.017886       0.000576      -0.053703       0.035056      -0.039328       0.016934       0.022394             10.182457      10.240981       2.398677      -1.236805      12.580333       4.388888       7.726058           0.000002
          111              C       9.159219       8.369640       7.615677      -0.371620      35.349883 0.50055771E+03  0.12252209E+05                                 9.430216                            7.428881      -0.378918       1.852663                    0.996577      32.066804      95.637008       0.605232       0.413451      -1.060707      -0.017926      -0.005566       0.040036       0.044218      -0.007097      -0.009076       0.020030      -0.008545      -0.000576      -0.018447      -0.008010       0.026457             10.794519      10.267133       3.426701      -1.555279      13.459052      -0.102377       8.657371           0.000002
          112              C       8.449949       7.263780       8.344426       0.351911      29.080701 0.32713677E+03  0.72248999E+04                                 8.706136                            6.323094      -0.222302       1.958318                    0.999470      24.668738      70.691078       0.605121       0.458312      -1.030120      -0.002115       0.043998       0.016371       0.046992       0.021274       0.002423      -0.027809       0.023845       0.067516      -0.045362       0.008170       0.037192             10.417485       9.368973       3.666007      -3.937706      14.429823      -2.579686       7.453658           0.000001
          113              C       7.127198       6.249006       9.647085       0.395300      25.425620 0.31555787E+03  0.69066311E+04                                 7.946018                            6.239016       0.006671       2.038435                    0.999338      24.111547      68.782264       0.604971       0.462577      -1.027743      -0.018155       0.022882       0.018101       0.034363       0.017322      -0.016503      -0.008570       0.050198       0.032529      -0.036175      -0.001470       0.037645              8.901688       8.747781       1.049923      -4.300618       9.732798      -0.992839       8.224485           0.000001
          114              C       6.052456       5.934695      10.641751      -0.546767      28.722610 0.47800366E+03  0.11479212E+05                                 7.847846                            6.984558       0.198534       2.020756                    0.997796      32.515775      93.719825       0.666419       0.382717      -1.089571       0.022256       0.006103      -0.029327       0.037318       0.017492      -0.018461      -0.011683       0.008551      -0.008076      -0.018274      -0.014454       0.032728              8.205683       8.030227       0.215013      -1.370844       7.877264      -0.516777       8.709556          -0.000000
          115              C       4.232165       2.133463       3.988763      -0.544251      28.800601 0.46296455E+03  0.11035388E+05                                 7.857489                            6.863313       0.238435       2.038471                    0.997307      32.273750      92.836147       0.673465       0.381550      -1.089827      -0.022096       0.014739      -0.003490       0.026789      -0.032332       0.003774      -0.019215       0.015097      -0.055272      -0.035412      -0.010576       0.045988              8.283857       7.891133      -1.483127       0.482610       8.493143       0.083127       8.467295          -0.000002
          116              C       3.165334       3.163631       3.832242       0.391929      25.913451 0.31466222E+03  0.68749506E+04                                 7.997920                            6.202353       0.049453       2.049835                    0.998924      24.085494      68.413840       0.611479       0.458458      -1.031121       0.015323      -0.019506      -0.025817       0.035802      -0.016356       0.005845      -0.010239      -0.004019      -0.115204      -0.040290       0.002850       0.037440              9.053913       8.345716      -4.235010       0.783027       8.517052      -0.583898      10.298971          -0.000000
          117              C       1.723893       4.477321       2.995780       0.336967      29.573742 0.33491866E+03  0.74298028E+04                                 8.768347                            6.374177      -0.132950       1.983692                    0.999572      24.820070      70.953346       0.606915       0.454925      -1.033499       0.008668      -0.009623      -0.043674       0.045553      -0.006234       0.029458      -0.019928       0.000736      -0.078831      -0.045801       0.007136       0.038665             10.654895       8.625224      -3.636796       3.840831       8.141233      -2.575014      15.198226           0.000002
          118              C       0.905080       5.262456       1.999431      -0.363837      36.393155 0.48747490E+03  0.11842873E+05                                 9.608281                            7.308888      -0.299596       1.887659                    0.996031      31.456133      93.198035       0.613507       0.410943      -1.063252       0.004265      -0.036557      -0.008692       0.037818      -0.023238      -0.008270       0.001200       0.022469       0.015486      -0.028741       0.002685       0.026055             11.479080       9.463688      -0.487932       4.493454      10.589714       0.955906      14.383837           0.000001
          119              C       0.501153       4.470906       0.801119       0.352804      30.048272 0.32776021E+03  0.72373175E+04                                 8.929398                            6.337213      -0.106680       1.998667                    0.999588      24.515372      70.093142       0.603689       0.459485      -1.030144       0.046750       0.009892       0.007289       0.048338       0.007735      -0.005128       0.009614      -0.067213       0.090769      -0.050096       0.014448       0.035647             11.108140      10.336396       0.975015       4.989919       8.454791       5.368305      14.533234           0.000003
          120              C      -0.681890       3.222645      15.907929       0.397549      25.451733 0.31184329E+03  0.67906391E+04                                 7.902329                            6.170729       0.069123       2.059367                    0.998850      23.833200      67.343877       0.614277       0.457897      -1.032562       0.035718      -0.005960      -0.006283       0.036753      -0.000841      -0.024703       0.010290      -0.056203       0.034509      -0.044881       0.012694       0.032187              8.893910       9.148160      -1.053784       1.146349       7.142884       3.923302      10.390687          -0.000000
          121              C      -0.143631       2.341292      14.832477      -0.550278      28.293095 0.46081470E+03  0.10977362E+05                                 7.771094                            6.866121       0.206036       2.022808                    0.998144      32.525645      93.698839       0.670203       0.383644      -1.087743       0.000115       0.021094       0.025945       0.033438      -0.008491      -0.009098       0.036001      -0.000443       0.038209      -0.033977      -0.009598       0.043575              8.068682       7.705362      -0.655715       0.519562       7.544971       1.031251       8.955713          -0.000000
          122              C       5.254391       5.752524      14.443699      -0.538401      30.932301 0.46748909E+03  0.11175303E+05                                 8.313546                            6.909808       0.281091       2.048056                    0.997994      32.400092      93.468494       0.669001       0.382994      -1.088317      -0.022734      -0.024500       0.034514       0.048045      -0.001202       0.002376      -0.001609      -0.005376       0.020512      -0.006671      -0.000976       0.007647              9.274569       7.388727       1.603887      -1.701593      10.949876      -2.861054       9.485103          -0.000001
          123              C       4.785064       4.748013      15.429950       0.402353      28.898060 0.31647433E+03  0.69345599E+04                                 8.755682                            6.281260      -0.157232       1.990571                    0.999520      23.997759      68.588468       0.597915       0.467505      -1.024604       0.047122       0.010525      -0.015149       0.050604       0.016692       0.006105      -0.019194      -0.073679       0.070857      -0.053619       0.009387       0.044232             10.576430       9.189521       1.573737      -3.355623      12.667298      -6.053959       9.872471           0.000002
          124              C       4.751058       3.094355      16.762904       0.357508      28.607024 0.32584305E+03  0.71981793E+04                                 8.628001                            6.345477      -0.073113       2.007592                    0.999432      24.654520      70.948030       0.598330       0.463395      -1.026002       0.027602      -0.001893      -0.005692       0.028247      -0.004881       0.017886      -0.000576      -0.053703       0.035056      -0.039328       0.016934       0.022394             10.182454      10.240991      -2.398674      -1.236810      12.580316      -4.388879       7.726053           0.000001
          125              C       6.502125       1.955140       0.799436      -0.371619      35.349854 0.50055757E+03  0.12252205E+05                                 9.430211                            7.428879      -0.378918       1.852663                    0.996577      32.066800      95.636994       0.605232       0.413451      -1.060707       0.017926      -0.005566      -0.040036       0.044218       0.007097      -0.009076      -0.020030      -0.008545      -0.000576      -0.018447      -0.008010       0.026457             10.794511      10.267130      -3.426697      -1.555279      13.459035       0.102382       8.657367           0.000002
          126              C       7.211395       0.849280       0.070687       0.351911      29.080692 0.32713674E+03  0.72248992E+04                                 8.706135                            6.323094      -0.222301       1.958318                    0.999470      24.668737      70.691076       0.605121       0.458312      -1.030120       0.002115       0.043998      -0.016371       0.046992      -0.021274       0.002423       0.027809       0.023845       0.067516      -0.045362       0.008170       0.037192             10.417482       9.368966      -3.666005      -3.937706      14.429818       2.579688       7.453661           0.000001
          127              C       7.225832      12.663506      15.598253       0.395300      25.425619 0.31555783E+03  0.69066300E+04                                 7.946018                            6.239015       0.006671       2.038435                    0.999338      24.111549      68.782271       0.604971       0.462577      -1.027743       0.018155       0.022882      -0.018101       0.034363      -0.017322      -0.016503       0.008570       0.050198       0.032528      -0.036175      -0.001470       0.037645              8.901688       8.747778      -1.049920      -4.300616       9.732803       0.992837       8.224483           0.000001
          128              C       8.300574      12.349195      14.603586      -0.546767      28.722598 0.47800346E+03  0.11479206E+05                                 7.847843                            6.984557       0.198534       2.020756                    0.997796      32.515770      93.719804       0.666419       0.382717      -1.089572      -0.022256       0.006103       0.029327       0.037318      -0.017492      -0.018461       0.011683       0.008551      -0.008076      -0.018274      -0.014454       0.032728              8.205680       8.030220      -0.215015      -1.370843       7.877263       0.516776       8.709557          -0.000000
          129              N       0.769247       2.682544       7.482718      -0.427089      40.224157 0.56882888E+03  0.14045389E+05                                 9.662125                            7.599440       0.219044       2.084862                    0.996527      29.536055      82.008730       0.651540       0.380726      -1.108252      -0.052815      -0.006076       0.008433       0.053828       0.011971      -0.012757       0.032229      -0.064184       0.022950      -0.045978      -0.005873       0.051851             11.052246      12.953955       1.975208      -2.908861      11.813282       3.188286       8.389501           0.000001
          130              N       9.651962       1.672902       7.531526      -0.324017      34.874766 0.53360049E+03  0.12922029E+05                                 8.675533                            7.292644       0.636628       2.174290                    0.999686      29.826183      81.095906       0.676716       0.373753      -1.117227       0.149520       0.188060       0.109513       0.264038      -0.153362      -0.074785       0.047812      -0.158457       0.260329      -0.221255       0.029337       0.191917              9.509692      11.167977      -0.457115      -3.073930       9.508931       2.827792       7.852167           0.000001
          131              N       9.650239       2.755669       8.393233      -0.260101      39.902341 0.52241145E+03  0.12643802E+05                                 9.713163                            7.325561       0.241676       2.091677                    0.998598      28.510314      78.700817       0.656963       0.385212      -1.103599       0.039296      -0.089042      -0.102838       0.141592       0.001897       0.020505       0.030755      -0.038450      -0.073839      -0.046578      -0.000518       0.047096             11.616232      16.262977      -0.271386      -4.592957      10.064707       2.941767       8.521012          -0.000001
          132              N       2.098454       5.338147       7.566196      -0.442727      40.137220 0.59349613E+03  0.14810208E+05                                 9.633525                            7.765394       0.155430       2.055557                    0.997093      30.031655      83.815419       0.644203       0.381014      -1.108088      -0.039214       0.039263       0.010992       0.056570       0.036745      -0.032544      -0.014954       0.000722       0.017680      -0.043961      -0.012800       0.056761             10.794470       9.145038       0.309642      -3.493227      15.052930       0.266682       8.185441           0.000000
          133              N       0.867609       6.832725       8.680020      -0.296107      34.344163 0.52263804E+03  0.12612556E+05                                 8.656384                            7.286895       0.489882       2.142687                    0.999708      29.274781      79.902526       0.666176       0.380992      -1.109986       0.152798      -0.026371      -0.182599       0.239552       0.104632       0.044060      -0.125104      -0.041726      -0.133288      -0.186059       0.026005       0.160054              9.490440       8.710717       0.698674      -2.525963      13.160551      -0.513483       6.600051          -0.000002
          134              N       1.729756       7.498551       7.817640      -0.288344      37.925445 0.55575864E+03  0.13640031E+05                                 9.308859                            7.533587       0.171735       2.067062                    0.997969      28.822578      79.726930       0.651671       0.382956      -1.106888      -0.072872      -0.098335       0.072771       0.142393       0.015446      -0.047718      -0.009958       0.042707       0.002047      -0.038239      -0.025315       0.063554             10.498642       8.462234       0.163751      -2.595077      15.640291      -0.072852       7.393400           0.000000
          135              N       4.149927       2.794156       7.607262      -0.286362      38.781984 0.54205928E+03  0.13194144E+05                                 9.430796                            7.381098       0.292311       2.099441                    0.999119      28.691242      78.511628       0.667644       0.376900      -1.113574       0.030756      -0.067516       0.129458       0.149211       0.001478      -0.033567      -0.046862      -0.017752      -0.017863      -0.057875      -0.001364       0.059239             11.195625      15.460726      -1.053066       4.744990       7.645621      -3.054314      10.480529          -0.000001
          136              N       4.057919       1.979515       8.734887      -0.309573      34.927939 0.52245014E+03  0.12578570E+05                                 8.693833                            7.207990       0.673384       2.187511                    0.999606      29.549617      79.968830       0.682189       0.372919      -1.118457       0.165411       0.134525      -0.151943       0.261810      -0.111028       0.095362      -0.039716      -0.179938       0.299202      -0.209216       0.028949       0.180268              9.803469      11.944151      -0.359595       4.027997       7.484841      -2.725305       9.981414           0.000002
          137              N       6.166688       2.685110       8.486641      -0.436944      40.103942 0.57854002E+03  0.14344860E+05                                 9.667744                            7.670517       0.210797       2.075712                    0.997392      29.824237      82.964748       0.647733       0.381370      -1.107853      -0.052404      -0.013705      -0.002415       0.054221       0.021431       0.012873      -0.037780      -0.037715       0.090265      -0.054005      -0.002989       0.056994             11.181634      13.819690       1.429453       3.874755       8.110385      -2.947476      11.614827           0.000000
          138              N       7.523880       2.777478      11.064527      -0.449854      41.138623 0.61176803E+03  0.15381542E+05                                 9.802761                            7.885161       0.113030       2.037627                    0.996982      30.313186      84.905927       0.639186       0.381123      -1.108066      -0.027377      -0.018654       0.044624       0.055577       0.041143       0.029951       0.014438      -0.000496      -0.010637      -0.043632      -0.015332       0.058964             11.212224       8.468878       3.138750       0.399342       8.870856      -0.258756      16.296939           0.000001
          139              N       6.315041       1.857639      12.706820      -0.303530      33.684538 0.51146474E+03  0.12252088E+05                                 8.478599                            7.137407       0.702857       2.204930                    0.999720      29.261098      79.056934       0.684566       0.373505      -1.117722       0.187496       0.163489      -0.048652       0.253477      -0.030856       0.137353       0.116320      -0.047888       0.081730      -0.195217       0.020824       0.174394              9.429838       6.566885       1.942259       0.867640       7.287290       0.313643      14.435339           0.000001
          140              N       7.255107       2.730011      13.248753      -0.284117      38.951778 0.55354374E+03  0.13565882E+05                                 9.500798                            7.511011       0.201219       2.074433                    0.998139      28.818577      79.538373       0.653934       0.382187      -1.107953      -0.089949      -0.076868      -0.089960       0.148635       0.049074      -0.002297       0.002781       0.004629      -0.065594      -0.038954      -0.021108       0.060062             11.098935       7.340591       2.262421      -0.168090       7.736640      -0.267015      18.219574          -0.000001
          141              N       4.015096       9.097044       0.932394      -0.427089      40.224164 0.56882915E+03  0.14045397E+05                                 9.662126                            7.599442       0.219043       2.084862                    0.996527      29.536055      82.008730       0.651540       0.380726      -1.108252       0.052815      -0.006076      -0.008433       0.053828      -0.011971      -0.012757      -0.032229      -0.064184       0.022950      -0.045978      -0.005873       0.051851             11.052247      12.953970      -1.975209      -2.908862      11.813274      -3.188280       8.389497           0.000001
          142              N       6.009381       8.087402       0.883587      -0.324017      34.874775 0.53360046E+03  0.12922029E+05                                 8.675535                            7.292644       0.636627       2.174290                    0.999686      29.826186      81.095919       0.676716       0.373753      -1.117227      -0.149520       0.188060      -0.109513       0.264038       0.153362      -0.074785      -0.047812      -0.158458       0.260329      -0.221255       0.029338       0.191918              9.509695      11.167982       0.457121      -3.073935       9.508930      -2.827795       7.852172           0.000001
          143              N       6.011105       9.170169       0.021879      -0.260101      39.902372 0.52241170E+03  0.12643809E+05                                 9.713168                            7.325562       0.241676       2.091677                    0.998598      28.510317      78.700825       0.656963       0.385212      -1.103599      -0.039296      -0.089042       0.102838       0.141592      -0.001897       0.020505      -0.030755      -0.038450      -0.073840      -0.046578      -0.000518       0.047096             11.616240      16.262997       0.271394      -4.592969      10.064704      -2.941766       8.521019          -0.000001
          144              N       2.685890      11.752647       0.848917      -0.442727      40.137221 0.59349601E+03  0.14810204E+05                                 9.633525                            7.765393       0.155430       2.055557                    0.997093      30.031656      83.815423       0.644203       0.381014      -1.108088       0.039214       0.039263      -0.010992       0.056570      -0.036745      -0.032544       0.014954       0.000722       0.017680      -0.043961      -0.012800       0.056761             10.794470       9.145031      -0.309641      -3.493225      15.052937      -0.266684       8.185442           0.000000
          145              N       2.608421       0.418225      16.565317      -0.296106      34.344148 0.52263794E+03  0.12612553E+05                                 8.656382                            7.286894       0.489883       2.142687                    0.999708      29.274778      79.902516       0.666176       0.380992      -1.109986      -0.152798      -0.026371       0.182599       0.239552      -0.104632       0.044059       0.125104      -0.041726      -0.133288      -0.186059       0.026005       0.160054              9.490436       8.710709      -0.698673      -2.525962      13.160546       0.513483       6.600052          -0.000002
          146              N       3.054588       1.084051       0.597473      -0.288344      37.925436 0.55575842E+03  0.13640024E+05                                 9.308858                            7.533586       0.171735       2.067062                    0.997969      28.822577      79.726929       0.651671       0.382956      -1.106888       0.072872      -0.098335      -0.072771       0.142393      -0.015446      -0.047718       0.009958       0.042707       0.002047      -0.038239      -0.025315       0.063554             10.498640       8.462228      -0.163744      -2.595075      15.640293       0.072852       7.393399           0.000000
          147              N       0.634417       9.208656       0.807851      -0.286362      38.782004 0.54205955E+03  0.13194152E+05                                 9.430799                            7.381101       0.292311       2.099441                    0.999119      28.691240      78.511622       0.667644       0.376900      -1.113574      -0.030756      -0.067516      -0.129458       0.149211      -0.001478      -0.033567       0.046862      -0.017752      -0.017863      -0.057875      -0.001364       0.059239             11.195632      15.460741       1.053071       4.744997       7.645623       3.054314      10.480532          -0.000001
          148              N      -0.581889       8.394015      16.510451      -0.309573      34.927954 0.52245024E+03  0.12578573E+05                                 8.693835                            7.207990       0.673384       2.187511                    0.999606      29.549618      79.968833       0.682189       0.372919      -1.118457      -0.165411       0.134525       0.151943       0.261810       0.111028       0.095362       0.039716      -0.179938       0.299203      -0.209217       0.028949       0.180268              9.803474      11.944154       0.359601       4.028005       7.484844       2.725309       9.981423           0.000001
          149              N       8.186342       9.099610      16.758697      -0.436944      40.103960 0.57854027E+03  0.14344868E+05                                 9.667748                            7.670519       0.210796       2.075711                    0.997392      29.824240      82.964764       0.647733       0.381371      -1.107852       0.052404      -0.013705       0.002415       0.054221      -0.021431       0.012873       0.037780      -0.037715       0.090265      -0.054005      -0.002989       0.056994             11.181639      13.819696      -1.429449       3.874759       8.110388       2.947479      11.614833           0.000000
          150              N       6.829150       9.191978      14.180811      -0.449854      41.138629 0.61176807E+03  0.15381543E+05                                 9.802762                            7.885161       0.113030       2.037627                    0.996982      30.313187      84.905930       0.639186       0.381123      -1.108066       0.027377      -0.018654      -0.044624       0.055577      -0.041143       0.029951      -0.014438      -0.000496      -0.010637      -0.043632      -0.015332       0.058964             11.212226       8.468882      -3.138753       0.399342       8.870858       0.258753      16.296937           0.000001
          151              N       8.037989       8.272139      12.538518      -0.303530      33.684543 0.51146463E+03  0.12252085E+05                                 8.478600                            7.137407       0.702857       2.204930                    0.999720      29.261097      79.056934       0.684566       0.373505      -1.117722      -0.187496       0.163489       0.048652       0.253477       0.030856       0.137353      -0.116320      -0.047889       0.081730      -0.195218       0.020824       0.174394              9.429841       6.566884      -1.942258       0.867644       7.287290      -0.313648      14.435348           0.000001
          152              N       7.097924       9.144511      11.996584      -0.284117      38.951798 0.55354410E+03  0.13565893E+05                                 9.500801                            7.511013       0.201219       2.074433                    0.998139      28.818577      79.538373       0.653934       0.382187      -1.107953       0.089949      -0.076868       0.089960       0.148635      -0.049074      -0.002297      -0.002781       0.004629      -0.065594      -0.038954      -0.021108       0.060062             11.098941       7.340591      -2.262418      -0.168086       7.736641       0.267008      18.219590          -0.000001
          153              N       8.799440      10.146456       9.347507      -0.427089      40.224157 0.56882887E+03  0.14045388E+05                                 9.662125                            7.599440       0.219044       2.084862                    0.996527      29.536055      82.008729       0.651540       0.380726      -1.108252       0.052815       0.006076      -0.008433       0.053828       0.011971      -0.012757       0.032229      -0.064184       0.022950      -0.045978      -0.005873       0.051851             11.052246      12.953955       1.975207      -2.908861      11.813282       3.188286       8.389500           0.000001
          154              N      -0.083275      11.156098       9.298699      -0.324017      34.874760 0.53360039E+03  0.12922026E+05                                 8.675532                            7.292644       0.636628       2.174291                    0.999686      29.826181      81.095898       0.676716       0.373753      -1.117227      -0.149520      -0.188060      -0.109513       0.264038      -0.153362      -0.074785       0.047812      -0.158457       0.260329      -0.221255       0.029337       0.191917              9.509690      11.167976      -0.457115      -3.073929       9.508930       2.827791       7.852166           0.000001
          155              N      -0.081552      10.073331       8.436992      -0.260101      39.902352 0.52241162E+03  0.12643807E+05                                 9.713166                            7.325562       0.241676       2.091676                    0.998598      28.510319      78.700837       0.656963       0.385213      -1.103599      -0.039296       0.089042       0.102838       0.141592       0.001897       0.020505       0.030755      -0.038450      -0.073840      -0.046578      -0.000518       0.047096             11.616235      16.262981      -0.271386      -4.592958      10.064709       2.941767       8.521014          -0.000001
          156              N       7.470233       7.490853       9.264029      -0.442727      40.137221 0.59349614E+03  0.14810208E+05                                 9.633526                            7.765394       0.155430       2.055557                    0.997093      30.031655      83.815420       0.644203       0.381014      -1.108088       0.039214      -0.039263      -0.010992       0.056570       0.036745      -0.032544      -0.014954       0.000722       0.017680      -0.043961      -0.012800       0.056761             10.794470       9.145038       0.309642      -3.493227      15.052931       0.266681       8.185442           0.000000
          157              N       8.701078       5.996275       8.150205      -0.296107      34.344163 0.52263804E+03  0.12612556E+05                                 8.656384                            7.286895       0.489883       2.142687                    0.999708      29.274781      79.902526       0.666176       0.380992      -1.109986      -0.152798       0.026371       0.182599       0.239552       0.104632       0.044059      -0.125104      -0.041726      -0.133288      -0.186059       0.026005       0.160054              9.490440       8.710717       0.698675      -2.525963      13.160552      -0.513483       6.600051          -0.000002
          158              N       7.838931       5.330449       9.012585      -0.288344      37.925443 0.55575861E+03  0.13640030E+05                                 9.308859                            7.533587       0.171735       2.067062                    0.997969      28.822577      79.726927       0.651671       0.382956      -1.106888       0.072872       0.098335      -0.072771       0.142393       0.015446      -0.047718      -0.009958       0.042707       0.002047      -0.038239      -0.025315       0.063554             10.498642       8.462234       0.163751      -2.595077      15.640291      -0.072852       7.393400           0.000000
          159              N       5.418760      10.034844       9.222963      -0.286362      38.781984 0.54205923E+03  0.13194143E+05                                 9.430796                            7.381098       0.292311       2.099441                    0.999119      28.691240      78.511622       0.667644       0.376900      -1.113574      -0.030756       0.067516      -0.129458       0.149210       0.001478      -0.033567      -0.046862      -0.017752      -0.017863      -0.057875      -0.001364       0.059239             11.195626      15.460726      -1.053066       4.744989       7.645622      -3.054315      10.480530          -0.000001
          160              N       5.510768      10.849485       8.095338      -0.309573      34.927937 0.52245000E+03  0.12578566E+05                                 8.693833                            7.207989       0.673385       2.187512                    0.999606      29.549613      79.968815       0.682189       0.372919      -1.118457      -0.165411      -0.134525       0.151943       0.261810      -0.111028       0.095362      -0.039716      -0.179938       0.299202      -0.209216       0.028949       0.180268              9.803469      11.944149      -0.359599       4.027998       7.484842      -2.725308       9.981416           0.000002
          161              N       3.401999      10.143890       8.343584      -0.436944      40.103954 0.57854029E+03  0.14344868E+05                                 9.667747                            7.670519       0.210797       2.075712                    0.997392      29.824238      82.964753       0.647733       0.381371      -1.107853       0.052404       0.013705       0.002415       0.054221       0.021431       0.012873      -0.037780      -0.037715       0.090265      -0.054005      -0.002989       0.056994             11.181637      13.819692       1.429453       3.874757       8.110389      -2.947478      11.614831           0.000000
          162              N       2.044807      10.051522       5.765698      -0.449854      41.138627 0.61176810E+03  0.15381544E+05                                 9.802762                            7.885161       0.113030       2.037627                    0.996982      30.313188      84.905933       0.639186       0.381123      -1.108066       0.027377       0.018654      -0.044624       0.055577       0.041143       0.029951       0.014438      -0.000496      -0.010637      -0.043632      -0.015332       0.058964             11.212225       8.468878       3.138750       0.399342       8.870856      -0.258756      16.296939           0.000001
          163              N       3.253646      10.971361       4.123405      -0.303530      33.684536 0.51146469E+03  0.12252086E+05                                 8.478599                            7.137407       0.702857       2.204930                    0.999720      29.261096      79.056928       0.684566       0.373505      -1.117722      -0.187496      -0.163489       0.048652       0.253477      -0.030856       0.137353       0.116320      -0.047889       0.081729      -0.195217       0.020824       0.174394              9.429838       6.566885       1.942259       0.867640       7.287290       0.313643      14.435339           0.000001
          164              N       2.313580      10.098989       3.581472      -0.284117      38.951780 0.55354377E+03  0.13565883E+05                                 9.500798                            7.511011       0.201219       2.074433                    0.998139      28.818578      79.538375       0.653934       0.382187      -1.107953       0.089949       0.076868       0.089960       0.148635       0.049074      -0.002297       0.002781       0.004629      -0.065594      -0.038954      -0.021108       0.060062             11.098935       7.340592       2.262421      -0.168089       7.736641      -0.267014      18.219574          -0.000001
          165              N       5.553591       3.731956      15.897831      -0.427089      40.224159 0.56882908E+03  0.14045394E+05                                 9.662125                            7.599441       0.219044       2.084862                    0.996527      29.536053      82.008721       0.651540       0.380726      -1.108252      -0.052815       0.006076       0.008433       0.053828      -0.011971      -0.012757      -0.032229      -0.064184       0.022950      -0.045978      -0.005873       0.051851             11.052246      12.953968      -1.975208      -2.908862      11.813273      -3.188280       8.389497           0.000001
          166              N       3.559306       4.741598      15.946638      -0.324017      34.874772 0.53360040E+03  0.12922026E+05                                 8.675534                            7.292643       0.636628       2.174290                    0.999686      29.826186      81.095914       0.676716       0.373753      -1.117227       0.149520      -0.188060       0.109513       0.264038       0.153362      -0.074785      -0.047812      -0.158457       0.260329      -0.221255       0.029338       0.191918              9.509693      11.167980       0.457121      -3.073935       9.508928      -2.827794       7.852171           0.000001
          167              N       4.865895       3.658831      -0.021879      -0.260101      39.902369 0.52241165E+03  0.12643807E+05                                 9.713168                            7.325562       0.241676       2.091677                    0.998598      28.510315      78.700819       0.656963       0.385212      -1.103599       0.039296       0.089042      -0.102838       0.141592      -0.001897       0.020505      -0.030755      -0.038450      -0.073839      -0.046578      -0.000518       0.047096             11.616240      16.262997       0.271394      -4.592969      10.064704      -2.941766       8.521019          -0.000001
          168              N       6.882797       1.076353      15.981308      -0.442727      40.137221 0.59349601E+03  0.14810205E+05                                 9.633526                            7.765394       0.155430       2.055557                    0.997093      30.031656      83.815426       0.644203       0.381014      -1.108088      -0.039214      -0.039263       0.010992       0.056570      -0.036745      -0.032544       0.014954       0.000722       0.017680      -0.043961      -0.012800       0.056761             10.794471       9.145031      -0.309641      -3.493226      15.052938      -0.266684       8.185443           0.000000
          169              N       6.960266      12.410775       0.264908      -0.296106      34.344147 0.52263793E+03  0.12612553E+05                                 8.656381                            7.286894       0.489883       2.142688                    0.999708      29.274779      79.902515       0.666176       0.380991      -1.109986       0.152798       0.026371      -0.182599       0.239552      -0.104632       0.044059       0.125104      -0.041726      -0.133288      -0.186059       0.026005       0.160054              9.490435       8.710708      -0.698673      -2.525962      13.160545       0.513483       6.600052          -0.000001
          170              N       6.514099      11.744949      16.232752      -0.288344      37.925438 0.55575845E+03  0.13640025E+05                                 9.308858                            7.533586       0.171735       2.067062                    0.997969      28.822578      79.726931       0.651671       0.382956      -1.106888      -0.072872       0.098335       0.072771       0.142393      -0.015446      -0.047718       0.009958       0.042707       0.002047      -0.038239      -0.025315       0.063554             10.498640       8.462228      -0.163744      -2.595075      15.640294       0.072852       7.393399           0.000000
          171              N       8.934270       3.620344      16.022374      -0.286362      38.782005 0.54205961E+03  0.13194154E+05                                 9.430800                            7.381101       0.292311       2.099441                    0.999119      28.691242      78.511630       0.667644       0.376900      -1.113574       0.030756       0.067516       0.129458       0.149210      -0.001478      -0.033567       0.046862      -0.017752      -0.017863      -0.057875      -0.001364       0.059239             11.195632      15.460742       1.053071       4.744998       7.645622       3.054313      10.480532          -0.000001
          172              N      10.150576       4.434985       0.319774      -0.309573      34.927945 0.52245016E+03  0.12578571E+05                                 8.693834                            7.207990       0.673384       2.187512                    0.999606      29.549615      79.968824       0.682189       0.372919      -1.118457       0.165411      -0.134525      -0.151943       0.261810       0.111028       0.095362       0.039716      -0.179938       0.299202      -0.209217       0.028949       0.180268              9.803471      11.944153       0.359597       4.028003       7.484842       2.725306       9.981419           0.000002
          173              N       1.382345       3.729390       0.071528      -0.436944      40.103949 0.57854005E+03  0.14344861E+05                                 9.667746                            7.670517       0.210796       2.075711                    0.997392      29.824240      82.964762       0.647733       0.381371      -1.107852      -0.052404       0.013705      -0.002415       0.054220      -0.021431       0.012873       0.037780      -0.037715       0.090265      -0.054005      -0.002989       0.056994             11.181637      13.819695      -1.429449       3.874757       8.110385       2.947478      11.614831           0.000000
          174              N       2.739537       3.637022       2.649414      -0.449854      41.138630 0.61176808E+03  0.15381544E+05                                 9.802762                            7.885161       0.113030       2.037627                    0.996982      30.313187      84.905930       0.639186       0.381123      -1.108066      -0.027377       0.018654       0.044623       0.055576      -0.041143       0.029951      -0.014438      -0.000496      -0.010637      -0.043632      -0.015332       0.058964             11.212226       8.468882      -3.138753       0.399342       8.870859       0.258753      16.296937           0.000001
          175              N       1.530698       4.556861       4.291707      -0.303530      33.684543 0.51146465E+03  0.12252085E+05                                 8.478600                            7.137407       0.702857       2.204930                    0.999720      29.261098      79.056936       0.684566       0.373505      -1.117722       0.187496      -0.163489      -0.048652       0.253477       0.030856       0.137353      -0.116320      -0.047889       0.081730      -0.195217       0.020824       0.174394              9.429840       6.566884      -1.942258       0.867644       7.287290      -0.313649      14.435347           0.000001
          176              N       2.470763       3.684489       4.833641      -0.284117      38.951800 0.55354414E+03  0.13565894E+05                                 9.500802                            7.511014       0.201219       2.074433                    0.998139      28.818578      79.538379       0.653934       0.382187      -1.107953      -0.089949       0.076868      -0.089960       0.148635      -0.049074      -0.002297      -0.002781       0.004629      -0.065594      -0.038954      -0.021108       0.060062             11.098941       7.340591      -2.262419      -0.168087       7.736641       0.267008      18.219591          -0.000001

******************************************************
Auxiliary information for the entire system
The total spin magnetic moment of the unit cell is   0.000049
The total net atomic charge of the unit cell is   -0.000001
Accuracy of reproducing the electrostatic potential in the unit cell:
  The inner radius (bohr) =    5.0000
  The outer radius (bohr) =   12.0000
  Valid grid points have density less than (e/(bohr^3)) =    0.0001
  The number of valid grid points were=        27808
  The rms potential error without charges in kcal/mol is=      5.94743
  The rms potential error with partial charges in kcal/mol is=      1.87593
  The RRMSE value at monopole order=      0.31542
  The rms potential error with partial charges and cloud penetration in kcal/mol is=      1.87678
  The RRMSE value at monopole order with cloud penetration is=      0.31556
  The rms potential error with partial charges and atomic dipoles in kcal/mol is=      0.87032
  The RRMSE value at dipole order=      0.14634
  The rms potential error with partial charges, atomic dipoles and cloud penetration in kcal/mol is=      0.88185
  The RRMSE value at dipole order with cloud penetration=      0.14827

******************************************************
The electron densities and ab initio electrostatic potential were computed in VASP using the PBE functional and
projector augmented wave method. See the main text of the journal article for a description of computational details.
The atomic charges, dipoles, and quadrupoles were computed with the DDEC6 method as described in
(a) T. A. Manz and N. Gabaldon Limas, RSC Adv. 6 (2016) 47771-47801 DOI: 10.1039/c6ra04656h
(b) N. Gabaldon Limas and T. A. Manz, RSC Adv. 8 (2018) 2678-2707 DOI: 10.1039/c7ra11829e.
For each atom in the material, the electron cloud parameters were fit to the spherically averaged atom-in-material
electron density using radial positions for which this density was between 10^-4 and 10^-2 electrons per cubic bohr.
The polarizabilities, dispersion coefficients, and quantum Drude oscillator (QDO) parameters were fit using the MCLF method.
The magnetic structure of the system was optimized in VASP from the default ferromagnetic initial guess using spin polarization.
The atomic spin moments (ASMs) were computed on this optimized magnetic structure using the DDEC6 partition as inputs
to the method of T. A. Manz and D. S. Sholl, J. Chem. Theory Comput. 7 (2011) 4146-4164 DOI: 10.1021/ct200539n.
The RMSE and RRMSE were computed using a uniform grid with Ewald summation.
