# Supplementary material for: A collection of forcefield precursors for metal–organic frameworks
Source: RSC Adv. 2019 Nov 13;9(63):36492–507. doi: 10.1039/c9ra07327b (PMC9075174; doi:10.1039/c9ra07327b)
Supplement: RA-009-C9RA07327B-s5235 [file RA-009-C9RA07327B-s5235.xyz]

  384
jmolscript: load "" {1 1 1} spacegroup "x,y,z" unitcell [{     19.293000     0.000000     0.000000 }, {     -9.646500    16.708228     0.000000 }, {      0.000000     0.000000    20.838000 }]
Zn     1.432891    12.077376    18.334731     0.947821
Zn     0.879278    10.803373     0.892075     1.070363
Zn     0.096369     9.428620     4.442662     0.950405
Zn    -0.730144    10.545064     7.838005     1.071001
Zn    -1.529260    11.910460    11.388801     0.951228
Zn    -0.149135    12.068019    14.784144     1.071263
Zn     8.213609     4.630852     7.915731     0.947821
Zn     8.767222     5.904855    11.311075     1.070363
Zn     9.550131     7.279608    14.861662     0.950406
Zn    10.376644     6.163164    18.257005     1.071001
Zn    11.175760     4.797768     0.969801     0.951228
Zn     9.795635     4.640209     4.365144     1.071263
H     14.835352     5.866259    17.749808     0.117228
H     16.427025     2.628204    20.708804     0.112979
H     -2.241847     5.176209    17.618529     0.110302
H     14.215082     3.355012     0.018754     0.118546
H     -0.586507     8.183690    20.356642     0.114699
H     -0.924135     5.867930    20.421240     0.123849
H      1.769168     5.406783    17.410149     0.106059
H      2.107760     7.714189    17.362222     0.123528
H     -3.317431    12.285560    16.368249     0.112531
H     -5.449308    13.197829    16.568294     0.118409
H     -4.097833    15.692368    19.462692     0.107363
H     -1.978497    14.775086    19.266815     0.121079
H      9.381221    11.252992    16.186958     0.116307
H      9.908885    13.470173    16.657897     0.116077
H     -6.497882    12.223740    19.204301     0.119221
H     12.238515    10.009899    18.733362     0.119311
H      7.309153     0.927307     3.857739     0.121873
H      3.709079     1.167905     6.816735     0.113850
H     -4.042848    16.061620     3.726460     0.113720
H      5.444485     2.720100     6.964685     0.118301
H     -2.265963    13.124313     6.464573     0.111969
H     -4.102656    14.574587     6.529171     0.125086
H     -5.848673    12.472692     3.518080     0.106561
H     -4.019697    11.025760     3.470152     0.120666
H      2.651823    13.438428     2.476180     0.113820
H      4.507809    14.828552     2.676224     0.117046
H      5.992406    12.410872     5.570623     0.107506
H      4.138349    11.034114     5.374745     0.118846
H     14.701266     2.957356     2.294889     0.114692
H     16.357570     1.391795     2.765828     0.111565
H      4.188510    16.223689     5.312231     0.115893
H     12.196070     1.104414     4.841293     0.120316
H      6.794995     9.914662    10.803878     0.122161
H      8.803396    12.912119    13.762874     0.115276
H      6.284695    12.178627    10.672598     0.114223
H      9.279933    10.633116    13.910824     0.115988
H      2.852470    12.108453    13.410712     0.116298
H      5.026791    12.973939    13.475309     0.122744
H      4.079505    15.536981    10.464218     0.107739
H      1.911936    14.676507    10.416291     0.123669
H      0.665609     7.692468     9.422318     0.115794
H      0.941498     5.390074     9.622363     0.118837
H     -1.894573     5.313217    12.516761     0.105822
H     -2.159851     7.607256    12.320884     0.123698
H      4.857013     2.497880     9.241028     0.116238
H      2.673045     1.846259     9.711967     0.112148
H      2.309372     4.969027    12.258370     0.116984
H      4.504916     5.593915    11.787431     0.119888
H     -5.188852    10.841969     7.330808     0.117228
H     -6.780525    14.080024    10.289804     0.112979
H     11.888347    11.532019     7.199529     0.110302
H     -4.568582    13.353216    10.437754     0.118546
H     10.233007     8.524538     9.937642     0.114699
H     10.570635    10.840298    10.002240     0.123849
H      7.877332    11.301445     6.991149     0.106059
H      7.538740     8.994039     6.943222     0.123528
H     12.963931     4.422668     5.949249     0.112531
H     15.095808     3.510399     6.149294     0.118409
H     13.744333     1.015860     9.043692     0.107363
H     11.624997     1.933142     8.847815     0.121080
H      0.265279     5.455236     5.767958     0.116307
H     -0.262385     3.238055     6.238897     0.116077
H     16.144382     4.484488     8.785301     0.119221
H     -2.592015     6.698329     8.314362     0.119311
H      2.337347    15.780921    14.276739     0.121873
H      5.937421    15.540323    17.235735     0.113850
H     13.689348     0.646608    14.145460     0.113720
H      4.202015    13.988128    17.383685     0.118301
H     11.912463     3.583915    16.883573     0.111969
H     13.749156     2.133641    16.948171     0.125086
H     15.495173     4.235536    13.937080     0.106561
H     13.666197     5.682468    13.889152     0.120666
H      6.994677     3.269800    12.895180     0.113820
H      5.138691     1.879676    13.095224     0.117046
H      3.654094     4.297356    15.989623     0.107506
H      5.508152     5.674114    15.793745     0.118846
H     -5.054766    13.750872    12.713889     0.114692
H     -6.711070    15.316433    13.184828     0.111565
H      5.457990     0.484539    15.731231     0.115893
H     -2.549570    15.603814    15.260293     0.120316
H      2.851505     6.793566     0.384878     0.122161
H      0.843104     3.796109     3.343874     0.115276
H      3.361805     4.529601     0.253598     0.114223
H      0.366567     6.075112     3.491824     0.115988
H      6.794030     4.599775     2.991712     0.116298
H      4.619709     3.734289     3.056309     0.122744
H      5.566995     1.171247     0.045218     0.107739
H      7.734564     2.031721    -0.002709     0.123669
H      8.980891     9.015760    19.841318     0.115794
H      8.705002    11.318154    20.041363     0.118837
H     11.541073    11.395011     2.097761     0.105822
H     11.806351     9.100972     1.901884     0.123698
H      4.789487    14.210348    19.660028     0.116238
H      6.973455    14.861969    20.130967     0.112148
H      7.337128    11.739201     1.839370     0.116984
H      5.141584    11.114313     1.368431     0.119888
C      0.873008     1.431895    18.844429    -0.082777
C      1.514501     0.284040    18.688769    -0.091203
C     -0.964650     3.281496    19.030929    -0.051554
C      0.202576     3.939800    18.952786    -0.059832
C     -6.358973    15.107580    18.224915    -0.057124
C     -7.551280    14.492717    18.217413    -0.055675
C     14.299007     4.636533    19.288070    -0.033537
C     15.158510     5.199601    18.343900    -0.084324
C     16.103867     3.284838    20.105128    -0.152461
C     16.953724     3.824513    19.145538     0.103601
C     16.472363     4.795261    18.269091    -0.143222
C     14.785673     3.707723    20.183478    -0.083272
C     12.837659     4.991249    19.337872     0.601116
C      0.785032     8.164643    18.856306    -0.031424
C     -0.108813     7.618284    19.762551    -0.085309
C     -0.306759     6.242194    19.802351    -0.131101
C      0.403224     5.406783    18.928197     0.107328
C      1.295525     5.966508    18.012992    -0.154675
C      1.492314     7.336583    17.980693    -0.089264
C      1.021564     9.628952    18.797335     0.600850
C     -2.433812    13.425061    17.800236    -0.035720
C     -3.477563    12.973939    17.004225    -0.083811
C     -4.748007    13.513615    17.124877    -0.134532
C     -5.006534    14.519450    18.057794     0.109429
C     -3.946383    14.988951    18.840261    -0.158313
C     -2.683656    14.449276    18.719817    -0.088207
C     -1.074620    12.821894    17.693337     0.612917
C     10.763565    10.412568    17.408690    -0.026574
C     10.079628    11.450149    16.799804    -0.090096
C     10.397962    12.770099    17.070073    -0.154853
C     11.430138    13.060822    17.943185     0.104505
C     12.106358    12.029924    18.580619    -0.140438
C     11.768730    10.716657    18.301390    -0.086469
C     10.434619     8.994039    17.080909     0.604110
C     10.450053    15.236233     4.952359    -0.091688
C      9.135236    15.254612     4.796699    -0.088263
C     -6.322316    15.902891     5.138859    -0.053977
C     -6.335821    14.562892     5.060717    -0.057717
C      6.616534    14.661470     4.332845    -0.061627
C      6.680201    16.001470     4.325344    -0.056156
C      6.512352     2.006658     5.396000    -0.029513
C      6.570231     0.980773     4.451830    -0.087139
C      4.439319     1.119451     6.213058    -0.154377
C      4.481764     0.113616     5.253468     0.106098
C      5.563137     0.045112     4.377022    -0.149140
C      5.464646     2.049598     6.291409    -0.085090
C      7.550219     3.094865     5.445803     0.600984
C     -2.968228    11.946049     4.964237    -0.036654
C     -2.994467    12.993321     5.870481    -0.083785
C     -4.087222    13.852792     5.910282    -0.132681
C     -5.165701    13.655635     5.036128     0.110792
C     -5.127115    12.603016     4.120923    -0.155400
C     -4.038990    11.747555     4.088624    -0.084889
C     -1.818365    11.009051     4.905265     0.603669
C      3.196850    12.103440     3.908167    -0.035698
C      3.328043    13.232917     3.112155    -0.087365
C      4.430637    14.063316     3.232807    -0.134399
C      5.430979    13.784288     4.165725     0.111181
C      5.307504    12.631420     4.948191    -0.155373
C      4.208768    11.807705     4.827748    -0.087173
C      1.994896    11.227929     3.801268     0.619109
C     13.282266     2.180424     3.516621    -0.027213
C     14.522806     2.253940     2.907735    -0.090140
C     15.506749     1.318279     3.178003    -0.153229
C     15.242435     0.279027     4.051116     0.107780
C     14.011541     0.208853     4.688550    -0.139369
C     13.043033     1.157880     4.409321    -0.082659
C     12.218257     3.174563     3.188839     0.607032
C     17.616438     0.040100    11.898498    -0.086263
C     18.289764     1.169576    11.742838    -0.089087
C      7.286966    14.232069    12.084998    -0.051338
C      6.133245    14.913764    12.006856    -0.058616
C     -0.257562     3.647406    11.278984    -0.055816
C      0.871079     2.922269    11.271483    -0.060682
C      8.128141    10.065037    12.342139    -0.031254
C      7.210759    10.527854    11.397969    -0.088899
C      8.396314    12.303939    13.159197    -0.151924
C      7.504012    12.770099    12.199607     0.101959
C      6.904000    11.867854    11.323161    -0.147990
C      8.689181    10.950907    13.237548    -0.083539
C      8.551622     8.622114    12.391942     0.593649
C      2.183196    13.305764    11.910376    -0.038440
C      3.103279    12.804852    12.816620    -0.085530
C      4.393981    13.321470    12.856421    -0.128988
C      4.762477    14.354039    11.982267     0.104683
C      3.831590    14.846931    11.067062    -0.152527
C      2.546676    14.332318    11.034763    -0.089718
C      0.796801    12.778453    11.851404     0.600876
C     -0.763038     7.887954    10.854306    -0.041755
C      0.149521     7.209600    10.058294    -0.086949
C      0.317370     5.839526    10.178946    -0.136948
C     -0.424446     5.112718    11.111864     0.107026
C     -1.361121     5.796084    11.894330    -0.150872
C     -1.525112     7.159476    11.773887    -0.089176
C     -0.920276     9.366633    10.747407     0.622862
C      4.893669     4.115237    10.462760    -0.033157
C      4.337066     3.004139     9.853873    -0.087868
C      3.034789     2.619850    10.124142    -0.150076
C      2.266927     3.368379    10.997255     0.106888
C      2.821601     4.469451    11.634689    -0.139596
C      4.127737     4.833690    11.355460    -0.086095
C      6.286624     4.539626    10.134978     0.610623
C      8.773492    15.276333     8.425429    -0.082777
C      8.132000    16.424188     8.269769    -0.091203
C     10.611150    13.426732     8.611929    -0.051554
C      9.443923    12.768428     8.533786    -0.059832
C     16.005473     1.600648     7.805915    -0.057124
C     17.197780     2.215511     7.798413    -0.055675
C     -4.652507    12.071695     8.869070    -0.033536
C     -5.512010    11.508627     7.924900    -0.084324
C     -6.457367    13.423390     9.686128    -0.152461
C     -7.307224    12.883715     8.726538     0.103601
C     -6.825863    11.912967     7.850091    -0.143222
C     -5.139173    13.000505     9.764478    -0.083272
C     -3.191159    11.716979     8.918872     0.601115
C      8.861468     8.543585     8.437306    -0.031424
C      9.755313     9.089944     9.343551    -0.085309
C      9.953259    10.466034     9.383351    -0.131101
C      9.243276    11.301445     8.509197     0.107328
C      8.350975    10.741720     7.593992    -0.154674
C      8.154186     9.371645     7.561693    -0.089264
C      8.624936     7.079276     8.378335     0.600850
C     12.080312     3.283167     7.381236    -0.035720
C     13.124063     3.734289     6.585225    -0.083811
C     14.394507     3.194613     6.705877    -0.134532
C     14.653034     2.188778     7.638794     0.109429
C     13.592883     1.719277     8.421261    -0.158313
C     12.330156     2.258952     8.300817    -0.088207
C     10.721120     3.886334     7.274337     0.612917
C     -1.117065     6.295660     6.989690    -0.026574
C     -0.433128     5.258079     6.380804    -0.090096
C     -0.751462     3.938129     6.651073    -0.154853
C     -1.783638     3.647406     7.524185     0.104505
C     -2.459858     4.678304     8.161619    -0.140438
C     -2.122230     5.991571     7.882390    -0.086469
C     -0.788119     7.714189     6.661909     0.604110
C     -0.803553     1.471995    15.371359    -0.091688
C      0.511265     1.453616    15.215699    -0.088262
C     15.968816     0.805337    15.557859    -0.053977
C     15.982321     2.145336    15.479717    -0.057717
C      3.029966     2.046758    14.751845    -0.061627
C      2.966299     0.706758    14.744344    -0.056156
C      3.134148    14.701570    15.815000    -0.029513
C      3.076269    15.727455    14.870830    -0.087139
C      5.207181    15.588777    16.632058    -0.154377
C      5.164736    16.594612    15.672468     0.106098
C      4.083363    16.663116    14.796022    -0.149140
C      4.181854    14.658630    16.710409    -0.085090
C      2.096281    13.613363    15.864803     0.600984
C     12.614728     4.762179    15.383237    -0.036654
C     12.640967     3.714907    16.289481    -0.083785
C     13.733722     2.855436    16.329282    -0.132681
C     14.812201     3.052593    15.455128     0.110792
C     14.773615     4.105212    14.539923    -0.155400
C     13.685490     4.960673    14.507624    -0.084889
C     11.464865     5.699177    15.324265     0.603669
C      6.449650     4.604788    14.327167    -0.035699
C      6.318458     3.475311    13.531155    -0.087365
C      5.215863     2.644912    13.651807    -0.134399
C      4.215521     2.923940    14.584725     0.111181
C      4.338996     4.076808    15.367191    -0.155373
C      5.437732     4.900523    15.246748    -0.087173
C      7.651604     5.480299    14.220268     0.619109
C     -3.635766    14.527804    13.935621    -0.027213
C     -4.876306    14.454288    13.326735    -0.090140
C     -5.860249    15.389949    13.597003    -0.153229
C     -5.595935    16.429201    14.470116     0.107780
C     -4.365041    16.499375    15.107550    -0.139369
C     -3.396533    15.550348    14.828321    -0.082659
C     -2.571757    13.533665    13.607839     0.607032
C     -7.969938    16.668128     1.479498    -0.086263
C     -8.643264    15.538652     1.323838    -0.089087
C      2.359534     2.476159     1.665998    -0.051338
C      3.513255     1.794464     1.587856    -0.058616
C      9.904062    13.060822     0.859984    -0.055816
C      8.775421    13.785959     0.852483    -0.060682
C      1.518359     6.643191     1.923139    -0.031254
C      2.435741     6.180374     0.978969    -0.088899
C      1.250186     4.404289     2.740197    -0.151924
C      2.142488     3.938129     1.780607     0.101959
C      2.742500     4.840374     0.904161    -0.147990
C      0.957319     5.757321     2.818548    -0.083539
C      1.094878     8.086114     1.972942     0.593649
C      7.463304     3.402464     1.491376    -0.038440
C      6.543221     3.903376     2.397620    -0.085530
C      5.252519     3.386758     2.437421    -0.128988
C      4.884023     2.354189     1.563267     0.104683
C      5.814910     1.861297     0.648062    -0.152527
C      7.099824     2.375910     0.615763    -0.089718
C      8.849699     3.929775     1.432404     0.600876
C     10.409538     8.820274     0.435306    -0.041755
C      9.496979     9.498628    20.477294    -0.086949
C      9.329130    10.868702    20.597946    -0.136948
C     10.070946    11.595510     0.692863     0.107026
C     11.007621    10.912144     1.475330    -0.150872
C     11.171612     9.548752     1.354887    -0.089176
C     10.566776     7.341595     0.328407     0.622862
C      4.752831    12.592991     0.043760    -0.033157
C      5.309434    13.704089    20.272873    -0.087868
C      6.611711    14.088378    20.543142    -0.150076
C      7.379572    13.339849     0.578255     0.106887
C      6.824899    12.238777     1.215689    -0.139596
C      5.518763    11.874538     0.936460    -0.086095
C      3.359876    12.168602    20.553978     0.610623
S     -0.869632     1.520282    19.048224     0.045317
S      1.684279     2.985426    18.886313     0.062550
S      3.266208     0.141853    18.561032     0.046720
S     10.326192    15.447425    18.610418     0.059480
S      1.751419    -0.007017     5.156155     0.048194
S     -7.903185    13.756887     4.994243     0.062998
S      8.136244    13.808682     4.668962     0.049840
S     17.861266     0.041771     4.718348     0.060780
S      8.764713    15.194964    12.102294     0.046901
S      6.218906    16.674143    11.940382     0.062859
S     17.537048     2.757693    11.615101     0.048529
S      0.752041     1.219032    11.664487     0.060402
S     -8.776868    15.187946     8.629224     0.045317
S      7.962221    13.722802     8.467313     0.062549
S      6.380292    16.566375     8.142032     0.046720
S     -0.679692     1.260803     8.191418     0.059479
S     17.541581     0.007017    15.575155     0.048194
S     17.549685     2.951341    15.413243     0.062998
S      1.510256     2.899546    15.087962     0.049840
S     -8.214766    16.666457    15.137348     0.060780
S      0.881787     1.513264     1.683294     0.046901
S      3.427594     0.034085     1.521382     0.062859
S     -7.890548    13.950535     1.196101     0.048529
S      8.894459    15.489196     1.245487     0.060402
O     12.384659     5.872775    18.571868    -0.546347
O     12.139252     4.319244    20.144720    -0.587531
O      1.746788    10.116498    17.890257    -0.511551
O      0.463032    10.408224    19.639607    -0.629376
O     -0.189264    13.194153    18.542278    -0.539213
O     -0.824004    11.964762    16.805639    -0.619459
O     10.901510     8.103491    17.809613    -0.552199
O      9.699749     8.814593    16.049011    -0.564802
O      8.540143     3.046411     4.679798    -0.548175
O      7.317449     4.035705     6.252650    -0.587593
O     -1.758750    10.137216     3.998187    -0.513083
O     -0.864230    11.103119     5.747537    -0.629050
O      1.874604    10.275059     4.650208    -0.545967
O      1.127290    11.439455     2.913569    -0.617918
O     11.213574     3.215498     3.917544    -0.550526
O     12.430287     3.900703     2.156941    -0.569906
O      8.014698     7.789042    11.625937    -0.546410
O      9.482799     8.353279    13.198789    -0.580040
O      0.011962    13.162742    10.944326    -0.512548
O      0.401198    11.905114    12.693676    -0.626032
O     -1.685340     9.947244    11.596347    -0.547840
O     -0.303286    10.012239     9.859708    -0.618242
O      6.824416     5.389239    10.863683    -0.551629
O      6.809464     3.992932     9.103080    -0.567400
O     -2.738159    10.835453     8.152868    -0.546347
O     -2.492752    12.388984     9.725720    -0.587532
O      7.899712     6.591730     7.471257    -0.511551
O      9.183468     6.300004     9.220607    -0.629376
O      9.835764     3.514075     8.123278    -0.539213
O     10.470504     4.743466     6.386639    -0.619459
O     -1.255010     8.604737     7.390613    -0.552199
O     -0.053249     7.893635     5.630011    -0.564801
O      1.106357    13.661817    15.098798    -0.548175
O      2.329051    12.672523    16.671650    -0.587593
O     11.405250     6.571012    14.417187    -0.513083
O     10.510730     5.605109    16.166537    -0.629050
O      7.771896     6.433169    15.069208    -0.545967
O      8.519210     5.268773    13.332569    -0.617918
O     -1.567074    13.492730    14.336544    -0.550526
O     -2.783787    12.807525    12.575941    -0.569906
O      1.631802     8.919186     1.206937    -0.546410
O      0.163701     8.354949     2.779789    -0.580040
O      9.634538     3.545486     0.525326    -0.512548
O      9.245302     4.803114     2.274676    -0.626032
O     11.331840     6.760984     1.177347    -0.547840
O      9.949786     6.695989    20.278708    -0.618242
O      2.822084    11.318989     0.444683    -0.551629
O      2.837036    12.715296    19.522080    -0.567400

The following XYZ coordinates are in angstroms. Other properties are in atomic units.
The sperically averaged electron density of each atom fit to a function of the form exp(a - br)
eigen_1, eigen_2 and eigen_3 are the three eigenvalues of traceless quadrupole moment tensor
  atom number  atomic symbol              X              Y              Z     net charge C6 coefficient C8 coefficient C10 coefficient fluctuating dipole atomic polarizability isotropic forcefield polarizability              a              b squared Pearson coefficient          <r^3>          <r^4>         wp_QDO          m_QDO          q_QDO       dipole_x       dipole_y       dipole_z         dipole            Qxy            Qxz            Qyz     Q(x^2-y^2)  Q(3z^2 - R^2)        eigen_1        eigen_2        eigen_3 static polarizability      alpha(xx)      alpha(xy)      alpha(xz)      alpha(yy)      alpha(yz)      alpha(zz) atomic spin moment
            1             Zn       1.432891      12.077376      18.334731       0.947821      99.524564 0.18758049E+04  0.59866955E+05                                17.987960                           14.441015       0.101593       1.900171                    0.999121      45.706208     125.912811       0.460328       0.416907      -1.129499       0.036426       0.021496      -0.017779       0.045881       0.016763      -0.027112       0.009134      -0.003144      -0.221618      -0.081597       0.026613       0.054984             22.879386      22.985409       0.044894       5.211008      22.816023      -8.537022      22.836727           0.000005
            2             Zn       0.879278      10.803373       0.892075       1.070363      73.513711 0.14536209E+04  0.43530495E+05                                14.848956                           12.857238       0.300872       1.991003                    0.999227      42.233209     112.721986       0.479610       0.426457      -1.123052      -0.078980       0.063625       0.005355       0.101561      -0.114601       0.003017       0.009710       0.123830      -0.292293      -0.102184      -0.076808       0.178993             16.819358      12.516288       2.621843       0.813983      15.527969       0.472637      22.413817           0.000006
            3             Zn       0.096369       9.428620       4.442662       0.950405      99.329468 0.18716486E+04  0.59700804E+05                                17.966770                           14.426562       0.101422       1.900691                    0.999156      45.653873     125.730709       0.460487       0.416997      -1.129446      -0.000793      -0.044166      -0.017244       0.047420      -0.009219       0.019038       0.016741      -0.029830      -0.222810      -0.080389       0.024691       0.055698             22.848872      22.800771       0.052662      -9.980882      22.950125      -0.244881      22.795721           0.000005
            4             Zn      -0.730144      10.545064       7.838005       1.071001      73.536376 0.14542678E+04  0.43556189E+05                                14.855331                           12.862987       0.296520       1.989463                    0.999223      42.227915     112.728545       0.479325       0.426649      -1.122888       0.094053       0.036939       0.003618       0.101112       0.111016       0.006289      -0.006653       0.135786      -0.288636      -0.100497      -0.077757       0.178255             16.826610      12.506584      -2.615042       0.002582      15.550123      -0.941846      22.423121           0.000006
            5             Zn      -1.529260      11.910460      11.388801       0.951228      99.230605 0.18687370E+04  0.59581737E+05                                17.952142                           14.412952       0.106256       1.902234                    0.999154      45.624248     125.600871       0.460842       0.416859      -1.129596      -0.038985       0.024764      -0.017644       0.049441      -0.008876       0.003512      -0.025398       0.026336      -0.223457      -0.080659       0.026499       0.054160             22.833180      22.852038      -0.097027       4.770157      22.867999       8.758494      22.779503           0.000005
            6             Zn      -0.149135      12.068019      14.784144       1.071263      73.494890 0.14531991E+04  0.43516244E+05                                14.849935                           12.858411       0.294070       1.988909                    0.999251      42.214871     112.683964       0.479401       0.426659      -1.122879      -0.015733      -0.099552       0.006620       0.101005       0.002832      -0.009856      -0.001805      -0.259186      -0.288232      -0.101058      -0.076618       0.177676             16.820213      17.049814      -0.005511      -0.817455      10.998608       0.467950      22.412218           0.000006
            7             Zn       8.213609       4.630852       7.915731       0.947821      99.524551 0.18758045E+04  0.59866941E+05                                17.987958                           14.441014       0.101593       1.900172                    0.999121      45.706204     125.912794       0.460328       0.416907      -1.129499      -0.036426      -0.021497      -0.017779       0.045881       0.016763       0.027112      -0.009134      -0.003144      -0.221618      -0.081597       0.026613       0.054984             22.879384      22.985408       0.044895      -5.211007      22.816020       8.537022      22.836726           0.000005
            8             Zn       8.767222       5.904855      11.311075       1.070363      73.513717 0.14536210E+04  0.43530499E+05                                14.848956                           12.857239       0.300872       1.991003                    0.999227      42.233212     112.721994       0.479610       0.426457      -1.123052       0.078980      -0.063625       0.005355       0.101561      -0.114601      -0.003017      -0.009710       0.123830      -0.292292      -0.102184      -0.076808       0.178992             16.819359      12.516288       2.621843      -0.813982      15.527970      -0.472637      22.413818           0.000006
            9             Zn       9.550131       7.279608      14.861662       0.950406      99.329441 0.18716480E+04  0.59700778E+05                                17.966765                           14.426558       0.101423       1.900692                    0.999156      45.653868     125.730675       0.460487       0.416997      -1.129446       0.000793       0.044166      -0.017244       0.047420      -0.009219      -0.019038      -0.016741      -0.029830      -0.222810      -0.080389       0.024691       0.055698             22.848865      22.800764       0.052660       9.980878      22.950117       0.244882      22.795713           0.000005
           10             Zn      10.376644       6.163164      18.257005       1.071001      73.536359 0.14542674E+04  0.43556174E+05                                14.855328                           12.862985       0.296521       1.989463                    0.999223      42.227913     112.728533       0.479325       0.426649      -1.122888      -0.094053      -0.036939       0.003618       0.101112       0.111016      -0.006289       0.006653       0.135787      -0.288637      -0.100498      -0.077758       0.178255             16.826606      12.506583      -2.615041      -0.002583      15.550120       0.941845      22.423115           0.000006
           11             Zn      11.175760       4.797768       0.969801       0.951228      99.230615 0.18687372E+04  0.59581747E+05                                17.952144                           14.412953       0.106256       1.902234                    0.999154      45.624250     125.600882       0.460842       0.416859      -1.129596       0.038985      -0.024764      -0.017644       0.049441      -0.008876      -0.003512       0.025398       0.026336      -0.223456      -0.080659       0.026499       0.054160             22.833182      22.852041      -0.097026      -4.770158      22.868001      -8.758496      22.779505           0.000005
           12             Zn       9.795635       4.640209       4.365144       1.071263      73.494889 0.14531990E+04  0.43516242E+05                                14.849934                           12.858411       0.294070       1.988909                    0.999251      42.214872     112.683965       0.479401       0.426659      -1.122879       0.015733       0.099552       0.006620       0.101005       0.002832       0.009856       0.001806      -0.259186      -0.288232      -0.101058      -0.076618       0.177676             16.820213      17.049814      -0.005511       0.817455      10.998608      -0.467950      22.412216           0.000006
           13              H      14.835352       5.866259      17.749808       0.117228       1.207256 0.91731666E+01  0.91958438E+02                                 1.789305                            1.709058      -0.967501       2.422218                    0.997703       3.375182       9.142478       0.511691       1.194059      -0.730970      -0.012170       0.032315      -0.027028       0.043850      -0.002047      -0.004257      -0.015639      -0.006182      -0.005509      -0.016312      -0.000754       0.017066              1.811927       1.749815      -0.299195       0.224816       1.874315      -0.372086       1.811652          -0.000000
           14              H      16.427025       2.628204      20.708804       0.112979       1.141350 0.84559569E+01  0.84606527E+02                                 1.835806                            1.724214      -1.086964       2.359245                    0.996649       3.677640      10.570074       0.464317       1.318411      -0.700060       0.007976      -0.025333       0.027847       0.038481       0.001962      -0.001176      -0.013366       0.005561       0.018198      -0.014572      -0.000458       0.015030              1.885892       1.735905      -0.273753       0.132039       1.938213      -0.504326       1.983559          -0.000002
           15              H      -2.241847       5.176209      17.618529       0.110302       1.325835 0.10609307E+02  0.11139592E+03                                 1.971365                            1.889732      -1.272395       2.270373                    0.994310       3.725012      10.667291       0.462146       1.262248      -0.713759       0.021682       0.022979      -0.028464       0.042525      -0.000185      -0.005335      -0.023276       0.002188      -0.003856      -0.024740       0.001708       0.023032              1.993225       2.206219       0.249077      -0.386173       1.714341      -0.207918       2.059114          -0.000002
           16              H      14.215082       3.355012       0.018754       0.118546       1.210674 0.86697495E+01  0.86498145E+02                                 1.838618                            1.689996      -1.281902       2.268275                    0.994895       3.603416      10.039089       0.496947       1.235367      -0.718043      -0.024523      -0.015581       0.028058       0.040391       0.001722      -0.005300      -0.009974      -0.001235      -0.003620      -0.010861      -0.001169       0.012030              1.924248       1.994890       0.113085      -0.525479       1.540337      -0.374323       2.237519          -0.000002
           17              H      -0.586507       8.183690      20.356642       0.114699       1.259183 0.96856262E+01  0.98663840E+02                                 1.854961                            1.766751      -1.043978       2.381337                    0.996729       3.486155       9.594923       0.497532       1.208522      -0.727003      -0.024861       0.020801       0.027543       0.042537      -0.003821      -0.016923       0.000351       0.004805       0.001558      -0.016044      -0.002657       0.018701              1.883480       1.658570      -0.211064      -0.229672       2.075037       0.388347       1.916832          -0.000001
           18              H      -0.924135       5.867930      20.421240       0.123849       1.122324 0.86636975E+01  0.86372506E+02                                 1.763908                            1.708612      -0.953996       2.431853                    0.998281       3.408070       9.473286       0.486205       1.263615      -0.714411      -0.027342      -0.011670       0.028715       0.041332      -0.002836      -0.018488      -0.000708      -0.006913      -0.002478      -0.020721       0.003974       0.016748              1.776046       1.823908       0.328963      -0.275002       1.734647      -0.172100       1.769582          -0.000002
           19              H       1.769168       5.406783      17.410149       0.106059       1.221767 0.89111256E+01  0.90339702E+02                                 1.905579                            1.754019      -1.456806       2.176401                    0.992574       3.899560      11.282824       0.466651       1.294695      -0.703224       0.020531      -0.013002      -0.025805       0.035446       0.004571      -0.015551      -0.004434       0.011477       0.008110      -0.012030      -0.008554       0.020584              1.989526       1.782948      -0.337771      -0.464853       2.115195       0.503104       2.070434          -0.000003
           20              H       2.107760       7.714189      17.362222       0.123528       1.149111 0.83493405E+01  0.81120699E+02                                 1.674688                            1.585458      -0.965445       2.421583                    0.998487       3.221439       8.375150       0.558391       1.128986      -0.747067       0.029061       0.013992      -0.027694       0.042512       0.001717      -0.016535       0.002532       0.003789       0.007398      -0.015706      -0.002438       0.018144              1.697865       1.640522       0.234219      -0.389906       1.719376      -0.218766       1.733698          -0.000002
           21              H      -3.317431      12.285560      16.368249       0.112531       1.258615 0.97494697E+01  0.99334362E+02                                 1.845261                            1.765955      -1.049621       2.378359                    0.996903       3.469911       9.506383       0.501162       1.199525      -0.729412       0.003228      -0.031630      -0.028603       0.042767       0.002124       0.007608       0.016217      -0.005669       0.001785      -0.016113      -0.003732       0.019845              1.862999       1.716749      -0.224835      -0.180238       1.925387       0.414248       1.946863          -0.000001
           22              H      -5.449308      13.197829      16.568294       0.118409       1.155569 0.90269733E+01  0.91309523E+02                                 1.823317                            1.762760      -1.024683       2.395938                    0.997182       3.555107      10.092816       0.469090       1.290850      -0.707605      -0.026738      -0.015482      -0.025667       0.040167      -0.003085       0.009773       0.016695       0.002654      -0.007422      -0.021637       0.004574       0.017063              1.838528       2.186895       0.216780       0.280726       1.548749       0.111136       1.779939          -0.000001
           23              H      -4.097833      15.692368      19.462692       0.107363       1.219424 0.89038439E+01  0.90195050E+02                                 1.901949                            1.752867      -1.300507       2.249184                    0.993876       3.858981      11.139885       0.467250       1.294052      -0.703719       0.003239       0.025759       0.024754       0.035872       0.007151       0.012574       0.011670       0.003251      -0.003511      -0.014460      -0.006637       0.021096              1.981361       1.692832      -0.231658      -0.130527       2.170361       0.676702       2.080890          -0.000002
           24              H      -1.978497      14.775086      19.266815       0.121079       1.168776 0.85240237E+01  0.83285802E+02                                 1.697549                            1.604839      -0.996829       2.406797                    0.998170       3.247363       8.479026       0.553261       1.133051      -0.746055       0.029951       0.017109       0.025119       0.042670       0.003655       0.006330       0.015216       0.002975       0.002133      -0.016000      -0.001775       0.017775              1.723371       2.033269       0.093316       0.378310       1.462540       0.206606       1.674303          -0.000002
           25              H       9.381221      11.252992      16.186958       0.116307       1.194735 0.85817277E+01  0.84906731E+02                                 1.791260                            1.659455      -1.010693       2.395777                    0.997368       3.442929       9.372254       0.514459       1.203338      -0.726989      -0.030020      -0.007014      -0.026339       0.040548      -0.001039       0.012153      -0.003175       0.004765      -0.007469      -0.012284      -0.001342       0.013626              1.858661       1.863771       0.165201       0.598709       1.625910       0.183740       2.086302          -0.000002
           26              H       9.908885      13.470173      16.657897       0.116077       1.199479 0.90461424E+01  0.92443213E+02                                 1.926498                            1.805606      -1.272664       2.273563                    0.994480       3.824305      11.263525       0.443487       1.351492      -0.692786      -0.021927       0.022648      -0.019173       0.036897       0.000453       0.014821      -0.005144       0.008846      -0.006095      -0.015208      -0.002170       0.017378              1.981557       1.817639      -0.360205       0.320735       2.306877      -0.320424       1.820156          -0.000003
           27              H      -6.497882      12.223740      19.204301       0.119221       1.290749 0.10337860E+02  0.10796439E+03                                 1.953717                            1.880847      -1.114812       2.354047                    0.995815       3.627048      10.396497       0.457034       1.283239      -0.710034       0.030134       0.002527       0.026673       0.040322      -0.003587       0.020283      -0.003500      -0.001236      -0.018641      -0.022615       0.002238       0.020377              1.965068       2.119273       0.275907       0.405671       1.766705       0.135478       2.009227          -0.000001
           28              H      12.238515      10.009899      18.733362       0.119311       1.177897 0.89042206E+01  0.88631000E+02                                 1.762998                            1.685800      -0.961087       2.425472                    0.998179       3.343760       9.035348       0.514125       1.196871      -0.730291       0.022022      -0.031376       0.019506       0.043010      -0.008080       0.014663      -0.002202      -0.000359      -0.014218      -0.016956      -0.000817       0.017773              1.787672       1.593665      -0.269052       0.179445       2.146682      -0.292031       1.622668          -0.000001
           29              H       7.309153       0.927307       3.857739       0.121873       1.202516 0.91374024E+01  0.91605298E+02                                 1.793633                            1.712977      -1.003835       2.409905                    0.997356       3.363441       9.141809       0.507337       1.204236      -0.728666       0.032339      -0.005171      -0.025955       0.041788      -0.001320      -0.011251       0.011265       0.005562      -0.005806      -0.016101      -0.000396       0.016497              1.816432       2.107990       0.096259      -0.436125       1.525369      -0.008721       1.815937          -0.000000
           30              H       3.709079       1.167905       6.816735       0.113850       1.139078 0.84350785E+01  0.84346004E+02                                 1.833515                            1.722171      -1.079723       2.362783                    0.996789       3.672926      10.553509       0.464554       1.318545      -0.700038      -0.026275       0.005129       0.027254       0.038203       0.001566      -0.011037       0.008049      -0.006844       0.017618      -0.014961      -0.000185       0.015146              1.883497       2.121937       0.049234      -0.501843       1.547611       0.137406       1.980942          -0.000002
           31              H      -4.042848      16.061620       3.726460       0.113720       1.318554 0.10541396E+02  0.11054297E+03                                 1.967112                            1.886071      -1.275485       2.270566                    0.994248       3.713311      10.638895       0.461555       1.265462      -0.713062       0.008510      -0.030040      -0.028114       0.042014       0.001421      -0.017452       0.015823       0.000153      -0.003575      -0.024560       0.002002       0.022558              1.988801       1.618852       0.088212       0.013016       2.293375       0.436236       2.054176          -0.000002
           32              H       5.444485       2.720100       6.964685       0.118301       1.207511 0.86420846E+01  0.86119434E+02                                 1.832104                            1.684793      -1.260709       2.276751                    0.995178       3.598585      10.006810       0.499020       1.231702      -0.718859      -0.001095       0.029711       0.027638       0.040593      -0.001681      -0.005860       0.009275      -0.001496      -0.002840      -0.010409      -0.001366       0.011775              1.916957       1.551408       0.139602      -0.061089       1.971424       0.637774       2.228040          -0.000002
           33              H      -2.265963      13.124313       6.464573       0.111969       1.271783 0.98044606E+01  0.10018662E+03                                 1.868312                            1.778343      -1.066154       2.370843                    0.996445       3.502097       9.656157       0.495543       1.209591      -0.726789       0.030542       0.011026       0.027169       0.042338       0.004108       0.009314       0.014788       0.004426       0.002706      -0.016415      -0.003005       0.019420              1.897469       2.171231      -0.075604       0.457420       1.589731       0.004852       1.931446          -0.000001
           34              H      -4.102656      14.574587       6.529171       0.125086       1.114063 0.85817790E+01  0.85324483E+02                                 1.752596                            1.698438      -0.888994       2.461726                    0.998775       3.394405       9.412308       0.488716       1.260531      -0.715085       0.002608       0.029372       0.028693       0.041144      -0.001181       0.008847       0.015832       0.008541      -0.002852      -0.020219       0.003582       0.016637              1.764404       1.464003      -0.124496      -0.011456       2.071243       0.320076       1.757967          -0.000002
           35              H      -5.848673      12.472692       3.518080       0.106561       1.217538 0.88725180E+01  0.89817929E+02                                 1.898246                            1.748009      -1.430131       2.187388                    0.992871       3.889525      11.232231       0.468509       1.291433      -0.703924      -0.021529      -0.011633      -0.025147       0.035088       0.002260       0.004689       0.015610      -0.012524       0.008105      -0.012670      -0.007632       0.020302              1.981441       2.314480       0.024763       0.663654       1.568180       0.149964       2.061664          -0.000003
           36              H      -4.019697      11.025760       3.470152       0.120666       1.160251 0.84499549E+01  0.82362416E+02                                 1.687511                            1.596612      -0.981648       2.413487                    0.998344       3.236531       8.433913       0.555464       1.131295      -0.746523      -0.002825      -0.032345      -0.028510       0.043209       0.000386       0.010741       0.013165      -0.005504       0.007558      -0.016222      -0.002078       0.018299              1.711209       1.507302      -0.153167       0.005568       1.878678       0.453133       1.747646          -0.000001
           37              H       2.651823      13.438428       2.476180       0.113820       1.253691 0.97026674E+01  0.98738164E+02                                 1.840257                            1.761548      -1.041146       2.382242                    0.997049       3.463567       9.483120       0.501861       1.199303      -0.729449      -0.028675       0.013090      -0.028932       0.042786      -0.003991       0.010093      -0.014544      -0.000765       0.002386      -0.015662      -0.004251       0.019913              1.857881       2.061769       0.022108       0.446420       1.570683      -0.050736       1.941190          -0.000002
           38              H       4.507809      14.828552       2.676224       0.117046       1.154767 0.90172599E+01  0.91170658E+02                                 1.821300                            1.760886      -1.012967       2.400892                    0.997253       3.554104      10.081918       0.469793       1.289493      -0.707916       0.000989       0.032307      -0.026154       0.041579       0.001931       0.009357      -0.016117       0.004283      -0.009052      -0.020797       0.004229       0.016568              1.836521       1.519201       0.167616      -0.043978       2.212380      -0.298049       1.777980          -0.000001
           39              H       5.992406      12.410872       5.570623       0.107506       1.217334 0.88898268E+01  0.90073269E+02                                 1.905124                            1.755620      -1.306673       2.247574                    0.993903       3.860797      11.168912       0.464948       1.300166      -0.702456       0.021564      -0.015883       0.024831       0.036522      -0.002134       0.003291      -0.016275      -0.014704      -0.004748      -0.013971      -0.006791       0.020762              1.984790       2.255693      -0.091122       0.652941       1.614141      -0.225926       2.084534          -0.000002
           40              H       4.138349      11.034114       5.374745       0.118846       1.175066 0.85794631E+01  0.83962906E+02                                 1.703738                            1.610152      -1.006384       2.401988                    0.998052       3.256452       8.509441       0.552299       1.133196      -0.746036      -0.000366      -0.034654       0.024850       0.042645      -0.000688       0.010035      -0.013417      -0.007606       0.003065      -0.016067      -0.002107       0.018175              1.729852       1.529485       0.201914      -0.010439       1.979708      -0.433814       1.680364          -0.000002
           41              H      14.701266       2.957356       2.294889       0.114692       1.203147 0.86593026E+01  0.85925430E+02                                 1.805802                            1.671768      -1.052045       2.379386                    0.997034       3.454135       9.437403       0.509996       1.210321      -0.725446       0.009136       0.029409      -0.026929       0.040908       0.002355      -0.008588      -0.008666       0.000109      -0.008247      -0.012134      -0.000980       0.013114              1.874389       1.553830       0.020585      -0.142096       1.964310      -0.618683       2.105029          -0.000001
           42              H      16.357570       1.391795       2.765828       0.111565       1.212931 0.91658381E+01  0.93916945E+02                                 1.935330                            1.813187      -1.264728       2.274619                    0.994539       3.845356      11.317909       0.444416       1.345068      -0.694038       0.031960       0.007747      -0.020280       0.038636       0.003769      -0.012032      -0.009930      -0.004810      -0.005993      -0.015087      -0.002236       0.017324              1.990930       2.510222      -0.032184      -0.441365       1.634467      -0.118363       1.828100          -0.000003
           43              H       4.188510      16.223689       5.312231       0.115893       1.289911 0.10323957E+02  0.10772331E+03                                 1.948143                            1.875849      -1.095424       2.361128                    0.995960       3.628106      10.376136       0.459264       1.278147      -0.711134      -0.012697      -0.029242       0.027516       0.042112       0.000962      -0.013492      -0.015470       0.006943      -0.018688      -0.022618       0.002380       0.020238              1.959381       1.611862       0.014590      -0.085060       2.263005      -0.416964       2.003277          -0.000002
           44              H      12.196070       1.104414       4.841293       0.120316       1.182302 0.89473472E+01  0.89199696E+02                                 1.770372                            1.692214      -0.978123       2.418562                    0.997952       3.347761       9.063781       0.511905       1.200184      -0.729526      -0.037251      -0.004215       0.019373       0.042198       0.003375      -0.009467      -0.011673       0.014872      -0.014452      -0.017362      -0.000479       0.017841              1.795411       2.252879      -0.105580      -0.345524       1.504237      -0.009468       1.629118          -0.000001
           45              H       6.794995       9.914662      10.803878       0.122161       1.198930 0.91002932E+01  0.91100144E+02                                 1.785936                            1.706160      -0.981547       2.418727                    0.997698       3.360300       9.113414       0.510067       1.199542      -0.729700      -0.020912      -0.025340      -0.025675       0.041697       0.003435       0.015891       0.004755      -0.000775      -0.005447      -0.016659      -0.000694       0.017352              1.808422       1.581425       0.202585       0.208937       2.035816       0.379113       1.808026          -0.000001
           46              H       8.803396      12.912119      13.762874       0.115276       1.139605 0.84429104E+01  0.84476355E+02                                 1.836803                            1.725074      -1.092151       2.358182                    0.996658       3.676332      10.579818       0.463136       1.321767      -0.699342       0.017260       0.019670       0.026665       0.037361      -0.003638       0.012627       0.005758       0.000852       0.017808      -0.015095      -0.000297       0.015392              1.886942       1.651419       0.224781       0.371040       2.024877       0.366994       1.984529          -0.000002
           47              H       6.284695      12.178627      10.672598       0.114223       1.318304 0.10538748E+02  0.11052087E+03                                 1.967799                            1.886538      -1.281014       2.268721                    0.994098       3.713200      10.642813       0.461187       1.266407      -0.712848      -0.030074       0.006005      -0.028188       0.041654      -0.001285       0.022566       0.006916      -0.003050      -0.002984      -0.024844       0.002480       0.022364              1.989564       2.049216      -0.336507       0.371861       1.864254      -0.229722       2.055221          -0.000002
           48              H       9.279933      10.633116      13.910824       0.115988       1.216269 0.87176125E+01  0.87079959E+02                                 1.842904                            1.693658      -1.274769       2.270348                    0.994902       3.612169      10.063650       0.496936       1.233915      -0.718382       0.026056      -0.014084       0.028255       0.040934      -0.000212       0.011187       0.000917       0.003572      -0.002214      -0.010646      -0.001357       0.012003              1.928865       1.755956      -0.254326       0.588953       1.787649      -0.268979       2.242989          -0.000002
           49              H       2.852470      12.108453      13.410712       0.116298       1.263420 0.97336365E+01  0.99360787E+02                                 1.866922                            1.777390      -1.090867       2.363005                    0.996248       3.488655       9.638848       0.492997       1.217087      -0.725098      -0.005564      -0.030783       0.027450       0.041618      -0.000821       0.008622      -0.014730      -0.008899       0.001379      -0.015988      -0.002972       0.018959              1.895916       1.799641       0.289070      -0.224029       1.958465      -0.397443       1.929643          -0.000001
           50              H       5.026791      12.973939      13.475309       0.122744       1.126702 0.87109065E+01  0.86997324E+02                                 1.771989                            1.716149      -0.971157       2.424965                    0.998089       3.416199       9.517203       0.483710       1.267880      -0.713513       0.024642      -0.017047       0.028967       0.041676       0.004130       0.009264      -0.015704      -0.002444      -0.001841      -0.020141       0.003214       0.016927              1.784266       2.052310      -0.204502       0.288515       1.522978      -0.153167       1.777509          -0.000002
           51              H       4.079505      15.536981      10.464218       0.107739       1.214668 0.88462086E+01  0.89482960E+02                                 1.895027                            1.745244      -1.440246       2.183548                    0.992790       3.883400      11.209355       0.468961       1.291179      -0.703976       0.001113       0.024381      -0.025979       0.035645      -0.007011       0.011712      -0.011645       0.002399       0.006922      -0.012660      -0.008063       0.020723              1.977949       1.730331       0.309959      -0.201474       2.145498      -0.648097       2.058018          -0.000003
           52              H       1.911936      14.676507      10.416291       0.123669       1.155875 0.84153266E+01  0.81989299E+02                                 1.688403                            1.597451      -0.999494       2.408439                    0.998178       3.226122       8.421250       0.552847       1.137143      -0.745120      -0.026215       0.017559      -0.028139       0.042277      -0.002593       0.005735      -0.015577       0.000745       0.006447      -0.015587      -0.002388       0.017974              1.712156       1.919522      -0.084157       0.389772       1.468333      -0.231529       1.748611          -0.000001
           53              H       0.665609       7.692468       9.422318       0.115794       1.251141 0.96802296E+01  0.98484378E+02                                 1.840512                            1.761700      -1.045548       2.381500                    0.997014       3.458458       9.477823       0.500743       1.202291      -0.728762       0.024134       0.017858      -0.027785       0.040906       0.001861      -0.018491      -0.001720       0.007456       0.002069      -0.016503      -0.004331       0.020834              1.858144       1.674618       0.201760      -0.267402       1.958148      -0.361391       1.941665          -0.000001
           54              H       0.941498       5.390074       9.622363       0.118837       1.146459 0.89298493E+01  0.90016839E+02                                 1.807877                            1.748568      -0.992721       2.409122                    0.997462       3.538000      10.002897       0.473232       1.283962      -0.709074       0.026780      -0.016131      -0.026843       0.041206       0.000491      -0.018668       0.000085      -0.006245      -0.009698      -0.021063       0.004737       0.016326              1.822746       1.879483      -0.379319      -0.233193       1.823715       0.184987       1.765039          -0.000001
           55              H      -1.894573       5.313217      12.516761       0.105822       1.223773 0.89417488E+01  0.90692430E+02                                 1.908169                            1.757917      -1.311214       2.244614                    0.993809       3.867290      11.177764       0.465964       1.296002      -0.703322      -0.024087      -0.010654       0.024730       0.036128      -0.005328      -0.016304       0.005238       0.010901      -0.005189      -0.014584      -0.006639       0.021223              1.988196       1.856440       0.324645      -0.523854       2.019777      -0.454191       2.088372          -0.000002
           56              H      -2.159851       7.607256      12.320884       0.123698       1.162906 0.84719101E+01  0.82655239E+02                                 1.692253                            1.600241      -0.997060       2.407425                    0.998158       3.237639       8.449250       0.553855       1.133498      -0.745932      -0.027708       0.016188       0.024872       0.040600      -0.003508      -0.016768      -0.001795       0.005414       0.001224      -0.016372      -0.001969       0.018341              1.717802       1.680685      -0.292240      -0.366114       1.803764       0.223131       1.668956          -0.000001
           57              H       4.857013       2.497880       9.241028       0.116238       1.199969 0.86290158E+01  0.85522961E+02                                 1.799635                            1.666478      -1.038492       2.384358                    0.997056       3.448804       9.407534       0.512053       1.206895      -0.726189       0.020237      -0.022636      -0.025639       0.039740      -0.001051      -0.003673       0.012356      -0.003741      -0.007977      -0.012845      -0.000812       0.013657              1.867698       1.837178      -0.187276      -0.462270       1.668793       0.430174       2.097121          -0.000001
           58              H       2.673045       1.846259       9.711967       0.112148       1.208535 0.91238952E+01  0.93371357E+02                                 1.930080                            1.808614      -1.253672       2.279439                    0.994738       3.836524      11.281487       0.445174       1.344444      -0.694183      -0.009227      -0.031840      -0.020152       0.038794      -0.003772      -0.003021       0.015255      -0.004293      -0.007412      -0.015078      -0.002195       0.017272              1.985340       1.875945       0.393529       0.117753       2.256760       0.439567       1.823317          -0.000003
           59              H       2.309372       4.969027      12.258370       0.116984       1.292670 0.10349469E+02  0.10804075E+03                                 1.948977                            1.876490      -1.086492       2.364435                    0.996074       3.632570      10.386527       0.459865       1.275868      -0.711552      -0.018554       0.025239       0.027211       0.041494       0.002066      -0.007550       0.019125      -0.004792      -0.017472      -0.022498       0.002385       0.020114              1.960272       2.088541      -0.289606      -0.319041       1.788044       0.282507       2.004231          -0.000002
           60              H       4.504916       5.593915      11.787431       0.119888       1.179308 0.89180733E+01  0.88814724E+02                                 1.765465                            1.687920      -0.961070       2.425307                    0.998128       3.344841       9.044371       0.513367       1.198019      -0.730022       0.014965       0.035296       0.019718       0.043111       0.004548      -0.005035       0.013231      -0.012886      -0.014358      -0.016453      -0.000534       0.016987              1.790257       1.777738       0.374986       0.163665       1.968183       0.302359       1.624850          -0.000001
           61              H      -5.188852      10.841969       7.330808       0.117228       1.207255 0.91731611E+01  0.91958370E+02                                 1.789304                            1.709058      -0.967501       2.422217                    0.997703       3.375181       9.142475       0.511691       1.194059      -0.730970       0.012170      -0.032315      -0.027028       0.043850      -0.002047       0.004257       0.015639      -0.006182      -0.005509      -0.016312      -0.000754       0.017066              1.811927       1.749814      -0.299195      -0.224816       1.874315       0.372086       1.811651          -0.000001
           62              H      -6.780525      14.080024      10.289804       0.112979       1.141351 0.84559614E+01  0.84606582E+02                                 1.835806                            1.724214      -1.086965       2.359244                    0.996649       3.677641      10.570077       0.464317       1.318410      -0.700060      -0.007976       0.025333       0.027847       0.038481       0.001962       0.001176       0.013366       0.005561       0.018198      -0.014572      -0.000458       0.015030              1.885893       1.735906      -0.273753      -0.132039       1.938214       0.504326       1.983559          -0.000002
           63              H      11.888347      11.532019       7.199529       0.110302       1.325836 0.10609311E+02  0.11139597E+03                                 1.971365                            1.889732      -1.272395       2.270373                    0.994310       3.725013      10.667293       0.462146       1.262248      -0.713759      -0.021682      -0.022979      -0.028464       0.042525      -0.000185       0.005335       0.023276       0.002188      -0.003856      -0.024740       0.001708       0.023032              1.993225       2.206219       0.249077       0.386173       1.714341       0.207918       2.059114          -0.000002
           64              H      -4.568582      13.353216      10.437754       0.118546       1.210673 0.86697431E+01  0.86498072E+02                                 1.838617                            1.689996      -1.281902       2.268275                    0.994895       3.603415      10.039088       0.496947       1.235368      -0.718043       0.024523       0.015581       0.028058       0.040391       0.001722       0.005300       0.009974      -0.001235      -0.003620      -0.010861      -0.001169       0.012030              1.924248       1.994890       0.113085       0.525479       1.540337       0.374323       2.237518          -0.000002
           65              H      10.233007       8.524538       9.937642       0.114699       1.259184 0.96856318E+01  0.98663910E+02                                 1.854962                            1.766752      -1.043978       2.381337                    0.996729       3.486156       9.594926       0.497532       1.208521      -0.727003       0.024861      -0.020801       0.027543       0.042537      -0.003821       0.016923      -0.000351       0.004805       0.001558      -0.016044      -0.002657       0.018701              1.883480       1.658570      -0.211065       0.229672       2.075038      -0.388347       1.916833          -0.000001
           66              H      10.570635      10.840298      10.002240       0.123849       1.122324 0.86636961E+01  0.86372482E+02                                 1.763907                            1.708611      -0.953996       2.431853                    0.998281       3.408070       9.473283       0.486205       1.263614      -0.714411       0.027342       0.011670       0.028715       0.041332      -0.002836       0.018488       0.000708      -0.006913      -0.002478      -0.020721       0.003974       0.016748              1.776045       1.823907       0.328963       0.275002       1.734646       0.172100       1.769582          -0.000002
           67              H       7.877332      11.301445       6.991149       0.106059       1.221767 0.89111223E+01  0.90339660E+02                                 1.905579                            1.754019      -1.456805       2.176401                    0.992574       3.899559      11.282821       0.466651       1.294695      -0.703224      -0.020531       0.013002      -0.025805       0.035446       0.004571       0.015551       0.004434       0.011477       0.008110      -0.012030      -0.008554       0.020584              1.989525       1.782948      -0.337771       0.464853       2.115194      -0.503104       2.070434          -0.000003
           68              H       7.538740       8.994039       6.943222       0.123528       1.149109 0.83493235E+01  0.81120481E+02                                 1.674685                            1.585455      -0.965444       2.421584                    0.998487       3.221437       8.375138       0.558392       1.128984      -0.747068      -0.029061      -0.013992      -0.027694       0.042512       0.001717       0.016535      -0.002532       0.003789       0.007398      -0.015706      -0.002438       0.018144              1.697862       1.640519       0.234218       0.389905       1.719373       0.218765       1.733695          -0.000002
           69              H      12.963931       4.422668       5.949249       0.112531       1.258616 0.97494795E+01  0.99334485E+02                                 1.845262                            1.765955      -1.049622       2.378358                    0.996903       3.469913       9.506389       0.501162       1.199525      -0.729412      -0.003228       0.031630      -0.028603       0.042767       0.002124      -0.007608      -0.016217      -0.005669       0.001785      -0.016113      -0.003732       0.019845              1.863000       1.716749      -0.224835       0.180238       1.925388      -0.414248       1.946863          -0.000001
           70              H      15.095808       3.510399       6.149294       0.118409       1.155569 0.90269742E+01  0.91309541E+02                                 1.823318                            1.762761      -1.024684       2.395937                    0.997182       3.555107      10.092819       0.469090       1.290851      -0.707605       0.026738       0.015482      -0.025667       0.040167      -0.003085      -0.009773      -0.016695       0.002654      -0.007422      -0.021637       0.004574       0.017063              1.838529       2.186896       0.216780      -0.280726       1.548750      -0.111136       1.779940          -0.000001
           71              H      13.744333       1.015860       9.043692       0.107363       1.219424 0.89038426E+01  0.90195038E+02                                 1.901949                            1.752867      -1.300507       2.249184                    0.993876       3.858981      11.139887       0.467250       1.294053      -0.703719      -0.003239      -0.025759       0.024754       0.035872       0.007151      -0.012574      -0.011670       0.003251      -0.003511      -0.014460      -0.006637       0.021096              1.981361       1.692832      -0.231658       0.130527       2.170361      -0.676703       2.080890          -0.000003
           72              H      11.624997       1.933142       8.847815       0.121080       1.168775 0.85240142E+01  0.83285684E+02                                 1.697547                            1.604837      -0.996829       2.406797                    0.998170       3.247362       8.479021       0.553262       1.133050      -0.746055      -0.029951      -0.017109       0.025118       0.042670       0.003655      -0.006330      -0.015216       0.002975       0.002133      -0.016000      -0.001775       0.017775              1.723369       2.033267       0.093316      -0.378309       1.462539      -0.206605       1.674302          -0.000002
           73              H       0.265279       5.455236       5.767958       0.116307       1.194736 0.85817319E+01  0.84906780E+02                                 1.791260                            1.659455      -1.010694       2.395776                    0.997368       3.442930       9.372256       0.514460       1.203337      -0.726989       0.030020       0.007014      -0.026339       0.040548      -0.001039      -0.012153       0.003175       0.004765      -0.007469      -0.012284      -0.001342       0.013626              1.858661       1.863771       0.165201      -0.598709       1.625910      -0.183741       2.086302          -0.000002
           74              H      -0.262385       3.238055       6.238897       0.116077       1.199480 0.90461461E+01  0.92443257E+02                                 1.926498                            1.805606      -1.272664       2.273563                    0.994480       3.824306      11.263527       0.443487       1.351492      -0.692786       0.021927      -0.022648      -0.019173       0.036897       0.000453      -0.014821       0.005144       0.008846      -0.006095      -0.015208      -0.002170       0.017378              1.981557       1.817639      -0.360205      -0.320735       2.306877       0.320423       1.820156          -0.000003
           75              H      16.144382       4.484488       8.785301       0.119221       1.290750 0.10337868E+02  0.10796449E+03                                 1.953718                            1.880848      -1.114812       2.354047                    0.995815       3.627049      10.396500       0.457034       1.283239      -0.710034      -0.030134      -0.002527       0.026673       0.040322      -0.003587      -0.020283       0.003500      -0.001236      -0.018641      -0.022615       0.002238       0.020377              1.965069       2.119274       0.275907      -0.405672       1.766705      -0.135478       2.009227          -0.000002
           76              H      -2.592015       6.698329       8.314362       0.119311       1.177897 0.89042169E+01  0.88630957E+02                                 1.762998                            1.685800      -0.961087       2.425472                    0.998179       3.343759       9.035346       0.514125       1.196872      -0.730290      -0.022022       0.031376       0.019506       0.043010      -0.008080      -0.014663       0.002202      -0.000359      -0.014218      -0.016956      -0.000817       0.017773              1.787672       1.593665      -0.269052      -0.179445       2.146682       0.292031       1.622668          -0.000001
           77              H       2.337347      15.780921      14.276739       0.121873       1.202516 0.91374010E+01  0.91605281E+02                                 1.793633                            1.712977      -1.003834       2.409906                    0.997356       3.363441       9.141809       0.507337       1.204236      -0.728666      -0.032339       0.005171      -0.025955       0.041788      -0.001320       0.011251      -0.011265       0.005562      -0.005806      -0.016101      -0.000396       0.016497              1.816432       2.107990       0.096259       0.436125       1.525369       0.008721       1.815937          -0.000001
           78              H       5.937421      15.540323      17.235735       0.113850       1.139077 0.84350754E+01  0.84345966E+02                                 1.833515                            1.722171      -1.079723       2.362783                    0.996789       3.672925      10.553506       0.464554       1.318545      -0.700038       0.026275      -0.005129       0.027254       0.038203       0.001566       0.011037      -0.008049      -0.006844       0.017618      -0.014961      -0.000185       0.015146              1.883496       2.121936       0.049234       0.501843       1.547611      -0.137406       1.980942          -0.000002
           79              H      13.689348       0.646608      14.145460       0.113720       1.318555 0.10541403E+02  0.11054308E+03                                 1.967113                            1.886072      -1.275487       2.270566                    0.994248       3.713312      10.638902       0.461555       1.265463      -0.713062      -0.008510       0.030040      -0.028114       0.042014       0.001421       0.017452      -0.015823       0.000153      -0.003575      -0.024560       0.002002       0.022558              1.988802       1.618853       0.088212      -0.013016       2.293377      -0.436237       2.054177          -0.000002
           80              H       4.202015      13.988128      17.383685       0.118301       1.207510 0.86420758E+01  0.86119326E+02                                 1.832103                            1.684792      -1.260708       2.276751                    0.995178       3.598583      10.006804       0.499020       1.231702      -0.718859       0.001095      -0.029711       0.027638       0.040593      -0.001681       0.005860      -0.009275      -0.001496      -0.002840      -0.010409      -0.001366       0.011775              1.916956       1.551407       0.139602       0.061089       1.971423      -0.637774       2.228039          -0.000002
           81              H      11.912463       3.583915      16.883573       0.111969       1.271781 0.98044511E+01  0.10018650E+03                                 1.868311                            1.778342      -1.066154       2.370844                    0.996445       3.502095       9.656152       0.495543       1.209591      -0.726789      -0.030542      -0.011026       0.027169       0.042338       0.004108      -0.009314      -0.014788       0.004426       0.002706      -0.016415      -0.003005       0.019420              1.897469       2.171231      -0.075604      -0.457420       1.589731      -0.004852       1.931446          -0.000001
           82              H      13.749156       2.133641      16.948171       0.125086       1.114062 0.85817693E+01  0.85324365E+02                                 1.752595                            1.698437      -0.888993       2.461727                    0.998775       3.394403       9.412302       0.488716       1.260531      -0.715085      -0.002608      -0.029372       0.028693       0.041144      -0.001181      -0.008847      -0.015832       0.008541      -0.002851      -0.020219       0.003582       0.016637              1.764404       1.464002      -0.124496       0.011456       2.071242      -0.320075       1.757966          -0.000002
           83              H      15.495173       4.235536      13.937080       0.106561       1.217539 0.88725207E+01  0.89817965E+02                                 1.898246                            1.748010      -1.430132       2.187388                    0.992871       3.889526      11.232235       0.468509       1.291433      -0.703924       0.021529       0.011633      -0.025147       0.035088       0.002260      -0.004689      -0.015610      -0.012524       0.008105      -0.012670      -0.007632       0.020302              1.981442       2.314481       0.024763      -0.663655       1.568180      -0.149964       2.061664          -0.000003
           84              H      13.666197       5.682468      13.889152       0.120666       1.160252 0.84499609E+01  0.82362490E+02                                 1.687512                            1.596613      -0.981649       2.413486                    0.998344       3.236532       8.433917       0.555463       1.131295      -0.746523       0.002825       0.032345      -0.028510       0.043209       0.000386      -0.010741      -0.013165      -0.005503       0.007558      -0.016222      -0.002078       0.018299              1.711209       1.507303      -0.153168      -0.005568       1.878679      -0.453134       1.747647          -0.000001
           85              H       6.994677       3.269800      12.895180       0.113820       1.253690 0.97026586E+01  0.98738048E+02                                 1.840255                            1.761546      -1.041145       2.382242                    0.997049       3.463567       9.483117       0.501861       1.199302      -0.729449       0.028675      -0.013090      -0.028932       0.042786      -0.003991      -0.010093       0.014544      -0.000765       0.002386      -0.015662      -0.004251       0.019913              1.857879       2.061766       0.022108      -0.446419       1.570682       0.050736       1.941189          -0.000001
           86              H       5.138691       1.879676      13.095224       0.117046       1.154766 0.90172529E+01  0.91170565E+02                                 1.821299                            1.760885      -1.012966       2.400892                    0.997253       3.554103      10.081912       0.469793       1.289493      -0.707916      -0.000989      -0.032307      -0.026154       0.041579       0.001931      -0.009357       0.016117       0.004284      -0.009052      -0.020797       0.004229       0.016568              1.836519       1.519200       0.167616       0.043978       2.212378       0.298048       1.777979          -0.000001
           87              H       3.654094       4.297356      15.989623       0.107506       1.217334 0.88898234E+01  0.90073222E+02                                 1.905123                            1.755619      -1.306672       2.247574                    0.993903       3.860796      11.168907       0.464949       1.300166      -0.702456      -0.021564       0.015883       0.024831       0.036522      -0.002134      -0.003291       0.016275      -0.014704      -0.004748      -0.013971      -0.006791       0.020762              1.984789       2.255693      -0.091122      -0.652941       1.614141       0.225926       2.084533          -0.000003
           88              H       5.508152       5.674114      15.793745       0.118846       1.175064 0.85794498E+01  0.83962738E+02                                 1.703736                            1.610150      -1.006383       2.401989                    0.998052       3.256450       8.509432       0.552299       1.133195      -0.746036       0.000366       0.034654       0.024850       0.042645      -0.000688      -0.010035       0.013417      -0.007606       0.003066      -0.016067      -0.002107       0.018175              1.729850       1.529484       0.201915       0.010439       1.979706       0.433813       1.680362          -0.000001
           89              H      -5.054766      13.750872      12.713889       0.114692       1.203147 0.86593013E+01  0.85925410E+02                                 1.805801                            1.671768      -1.052045       2.379387                    0.997034       3.454135       9.437401       0.509996       1.210320      -0.725446      -0.009136      -0.029409      -0.026929       0.040908       0.002355       0.008588       0.008666       0.000109      -0.008247      -0.012134      -0.000980       0.013114              1.874389       1.553829       0.020585       0.142096       1.964309       0.618682       2.105028          -0.000001
           90              H      -6.711070      15.316433      13.184828       0.111565       1.212932 0.91658448E+01  0.93917026E+02                                 1.935330                            1.813187      -1.264728       2.274618                    0.994539       3.845357      11.317911       0.444417       1.345067      -0.694039      -0.031960      -0.007747      -0.020280       0.038636       0.003769       0.012032       0.009930      -0.004810      -0.005993      -0.015087      -0.002236       0.017324              1.990930       2.510223      -0.032184       0.441365       1.634468       0.118363       1.828101          -0.000003
           91              H       5.457990       0.484539      15.731231       0.115893       1.289912 0.10323959E+02  0.10772334E+03                                 1.948144                            1.875849      -1.095423       2.361128                    0.995960       3.628106      10.376137       0.459263       1.278147      -0.711133       0.012697       0.029242       0.027516       0.042112       0.000962       0.013492       0.015470       0.006943      -0.018688      -0.022618       0.002380       0.020238              1.959382       1.611862       0.014590       0.085060       2.263006       0.416965       2.003278          -0.000002
           92              H      -2.549570      15.603814      15.260293       0.120316       1.182303 0.89473509E+01  0.89199739E+02                                 1.770372                            1.692214      -0.978124       2.418562                    0.997952       3.347762       9.063783       0.511905       1.200183      -0.729526       0.037251       0.004215       0.019373       0.042198       0.003375       0.009467       0.011673       0.014872      -0.014451      -0.017362      -0.000479       0.017841              1.795411       2.252879      -0.105580       0.345524       1.504237       0.009468       1.629118          -0.000001
           93              H       2.851505       6.793566       0.384878       0.122161       1.198931 0.91003009E+01  0.91100244E+02                                 1.785937                            1.706161      -0.981547       2.418726                    0.997698       3.360301       9.113419       0.510066       1.199543      -0.729700       0.020912       0.025340      -0.025675       0.041697       0.003435      -0.015891      -0.004755      -0.000775      -0.005447      -0.016659      -0.000694       0.017352              1.808423       1.581426       0.202585      -0.208937       2.035818      -0.379113       1.808027          -0.000001
           94              H       0.843104       3.796109       3.343874       0.115276       1.139606 0.84429149E+01  0.84476409E+02                                 1.836803                            1.725075      -1.092152       2.358181                    0.996658       3.676333      10.579821       0.463136       1.321766      -0.699342      -0.017260      -0.019670       0.026665       0.037361      -0.003638      -0.012627      -0.005758       0.000852       0.017809      -0.015095      -0.000297       0.015392              1.886942       1.651419       0.224781      -0.371040       2.024877      -0.366994       1.984530          -0.000003
           95              H       3.361805       4.529601       0.253598       0.114223       1.318304 0.10538748E+02  0.11052087E+03                                 1.967799                            1.886538      -1.281014       2.268721                    0.994098       3.713200      10.642813       0.461187       1.266407      -0.712848       0.030074      -0.006005      -0.028188       0.041654      -0.001285      -0.022566      -0.006916      -0.003050      -0.002984      -0.024844       0.002480       0.022364              1.989564       2.049216      -0.336507      -0.371861       1.864254       0.229722       2.055221          -0.000002
           96              H       0.366567       6.075112       3.491824       0.115988       1.216269 0.87176176E+01  0.87080026E+02                                 1.842905                            1.693659      -1.274770       2.270348                    0.994902       3.612170      10.063655       0.496935       1.233916      -0.718382      -0.026056       0.014084       0.028255       0.040934      -0.000212      -0.011187      -0.000917       0.003572      -0.002214      -0.010646      -0.001357       0.012003              1.928866       1.755957      -0.254326      -0.588954       1.787650       0.268980       2.242991          -0.000002
           97              H       6.794030       4.599775       2.991712       0.116298       1.263420 0.97336366E+01  0.99360787E+02                                 1.866922                            1.777390      -1.090867       2.363005                    0.996248       3.488655       9.638848       0.492997       1.217087      -0.725098       0.005564       0.030783       0.027450       0.041618      -0.000821      -0.008622       0.014730      -0.008899       0.001379      -0.015988      -0.002972       0.018959              1.895916       1.799641       0.289070       0.224029       1.958465       0.397443       1.929643          -0.000001
           98              H       4.619709       3.734289       3.056309       0.122744       1.126702 0.87109051E+01  0.86997306E+02                                 1.771989                            1.716149      -0.971157       2.424965                    0.998089       3.416199       9.517203       0.483710       1.267880      -0.713513      -0.024642       0.017047       0.028967       0.041676       0.004130      -0.009264       0.015704      -0.002444      -0.001842      -0.020141       0.003214       0.016927              1.784266       2.052310      -0.204502      -0.288515       1.522978       0.153167       1.777509          -0.000002
           99              H       5.566995       1.171247       0.045218       0.107739       1.214667 0.88462005E+01  0.89482857E+02                                 1.895026                            1.745243      -1.440245       2.183548                    0.992790       3.883398      11.209347       0.468961       1.291179      -0.703976      -0.001113      -0.024381      -0.025979       0.035645      -0.007011      -0.011712       0.011645       0.002399       0.006923      -0.012660      -0.008063       0.020723              1.977948       1.730330       0.309959       0.201473       2.145496       0.648096       2.058017          -0.000003
          100              H       7.734564       2.031721      -0.002709       0.123669       1.155875 0.84153259E+01  0.81989288E+02                                 1.688403                            1.597450      -0.999494       2.408439                    0.998178       3.226122       8.421249       0.552847       1.137143      -0.745120       0.026215      -0.017559      -0.028139       0.042277      -0.002593      -0.005735       0.015577       0.000745       0.006447      -0.015587      -0.002388       0.017974              1.712155       1.919522      -0.084157      -0.389772       1.468333       0.231529       1.748611          -0.000001
          101              H       8.980891       9.015760      19.841318       0.115794       1.251141 0.96802236E+01  0.98484300E+02                                 1.840511                            1.761699      -1.045548       2.381500                    0.997014       3.458457       9.477819       0.500743       1.202291      -0.728762      -0.024134      -0.017858      -0.027785       0.040906       0.001861       0.018491       0.001720       0.007456       0.002069      -0.016503      -0.004331       0.020834              1.858143       1.674617       0.201760       0.267402       1.958147       0.361391       1.941665          -0.000001
          102              H       8.705002      11.318154      20.041363       0.118837       1.146459 0.89298549E+01  0.90016912E+02                                 1.807878                            1.748569      -0.992722       2.409122                    0.997462       3.538001      10.002902       0.473232       1.283962      -0.709074      -0.026780       0.016131      -0.026843       0.041206       0.000491       0.018667      -0.000085      -0.006245      -0.009698      -0.021063       0.004737       0.016326              1.822747       1.879485      -0.379319       0.233193       1.823716      -0.184987       1.765040          -0.000001
          103              H      11.541073      11.395011       2.097761       0.105822       1.223771 0.89417353E+01  0.90692264E+02                                 1.908168                            1.757916      -1.311212       2.244615                    0.993809       3.867287      11.177756       0.465963       1.296003      -0.703321       0.024087       0.010654       0.024730       0.036128      -0.005328       0.016304      -0.005238       0.010901      -0.005189      -0.014584      -0.006639       0.021223              1.988195       1.856439       0.324645       0.523854       2.019776       0.454191       2.088371          -0.000002
          104              H      11.806351       9.100972       1.901884       0.123698       1.162905 0.84719008E+01  0.82655118E+02                                 1.692251                            1.600239      -0.997060       2.407426                    0.998158       3.237638       8.449243       0.553856       1.133497      -0.745933       0.027708      -0.016188       0.024873       0.040601      -0.003508       0.016768       0.001795       0.005414       0.001224      -0.016372      -0.001969       0.018341              1.717800       1.680683      -0.292239       0.366114       1.803762      -0.223131       1.668954          -0.000001
          105              H       4.789487      14.210348      19.660028       0.116238       1.199969 0.86290116E+01  0.85522907E+02                                 1.799634                            1.666478      -1.038492       2.384358                    0.997056       3.448803       9.407530       0.512054       1.206894      -0.726189      -0.020237       0.022636      -0.025639       0.039740      -0.001051       0.003673      -0.012356      -0.003741      -0.007977      -0.012845      -0.000812       0.013656              1.867697       1.837178      -0.187276       0.462270       1.668793      -0.430174       2.097120          -0.000002
          106              H       6.973455      14.861969      20.130967       0.112148       1.208534 0.91238920E+01  0.93371312E+02                                 1.930080                            1.808613      -1.253671       2.279439                    0.994738       3.836523      11.281482       0.445174       1.344444      -0.694184       0.009227       0.031840      -0.020152       0.038794      -0.003772       0.003021      -0.015255      -0.004293      -0.007412      -0.015078      -0.002195       0.017272              1.985340       1.875944       0.393529      -0.117753       2.256759      -0.439567       1.823316          -0.000003
          107              H       7.337128      11.739201       1.839370       0.116984       1.292670 0.10349473E+02  0.10804080E+03                                 1.948977                            1.876491      -1.086492       2.364435                    0.996074       3.632570      10.386528       0.459865       1.275869      -0.711552       0.018554      -0.025239       0.027211       0.041494       0.002066       0.007550      -0.019125      -0.004792      -0.017472      -0.022498       0.002385       0.020114              1.960272       2.088541      -0.289607       0.319041       1.788044      -0.282507       2.004232          -0.000002
          108              H       5.141584      11.114313       1.368431       0.119888       1.179307 0.89180700E+01  0.88814688E+02                                 1.765465                            1.687920      -0.961069       2.425307                    0.998128       3.344840       9.044370       0.513367       1.198020      -0.730022      -0.014965      -0.035296       0.019719       0.043111       0.004548       0.005035      -0.013231      -0.012886      -0.014358      -0.016453      -0.000534       0.016987              1.790257       1.777739       0.374986      -0.163665       1.968183      -0.302359       1.624850          -0.000001
          109              C       0.873008       1.431895      18.844429      -0.082777      46.189719 0.57074849E+03  0.14513046E+05                                11.911231                            8.496759      -0.542903       1.791920                    0.996762      32.377093     100.142200       0.507808       0.474344      -1.019465      -0.014169       0.026680       0.007117       0.031036       0.031385       0.009675      -0.009619       0.044489      -0.156985      -0.056306      -0.008479       0.064785             15.790843      13.976176      -8.898746      -1.187038      25.521998       2.457510       7.874354          -0.000003
          110              C       1.514501       0.284040      18.688769      -0.091203      46.541814 0.57619847E+03  0.14686745E+05                                11.978738                            8.548132      -0.531583       1.792536                    0.996900      32.610868     100.991991       0.505302       0.475556      -1.018797       0.019751      -0.027424       0.009160       0.035016       0.037680      -0.008191      -0.003800       0.039361      -0.157110      -0.053058      -0.016298       0.069356             15.884638      14.110947      -8.990525      -1.617069      25.451566       2.590723       8.091402           0.000016
          111              C      -0.964650       3.281496      19.030929      -0.051554      45.916693 0.55641390E+03  0.13961424E+05                                11.351782                            8.039509      -0.379842       1.850396                    0.998318      30.799895      92.506353       0.560379       0.435604      -1.048680      -0.033653      -0.016815       0.003755       0.037807      -0.017194      -0.009546      -0.004174      -0.035634      -0.032785      -0.026336      -0.003890       0.030227             14.293165      22.978081      -2.291895      -0.888854      13.669806       0.590053       6.231610          -0.000007
          112              C       0.202576       3.939800      18.952786      -0.059832      45.930831 0.55782526E+03  0.14014645E+05                                11.417710                            8.087012      -0.333204       1.869133                    0.998118      30.793534      92.739174       0.554515       0.439652      -1.045590       0.035907       0.017302      -0.002496       0.039936      -0.025933      -0.014688       0.003819      -0.027290      -0.018314      -0.031106      -0.004228       0.035334             14.508843      13.695840       2.774535      -0.035358      23.554496       0.956389       6.276193           0.000026
          113              C      -6.358973      15.107580      18.224915      -0.057124      46.585098 0.56709736E+03  0.14317309E+05                                11.542385                            8.172401      -0.396310       1.847406                    0.997666      31.056080      93.991387       0.549325       0.441645      -1.043616       0.034662       0.020300       0.004237       0.040392      -0.016721      -0.001439       0.030306      -0.043250      -0.040479      -0.032336      -0.015771       0.048107             14.635598      23.596081      -2.978513      -2.542964      13.412664       1.616789       6.898051           0.000015
          114              C      -7.551280      14.492717      18.217413      -0.055675      45.649839 0.55988213E+03  0.14098145E+05                                11.386273                            8.132947      -0.486922       1.815125                    0.997777      31.159222      94.358618       0.549048       0.443027      -1.042196      -0.031307      -0.019859      -0.002001       0.037128      -0.024019       0.002663       0.013011      -0.019875      -0.048469      -0.027194      -0.008611       0.035805             14.272165      14.293902       3.322893      -0.629707      21.710082       2.522352       6.812511           0.000005
          115              C      14.299007       4.636533      19.288070      -0.033537      36.855135 0.44104342E+03  0.10326203E+05                                 9.599397                            6.960197      -0.003506       2.004100                    0.999257      27.289032      76.340293       0.635117       0.411901      -1.075378       0.045468      -0.012549      -0.004853       0.047417       0.001163      -0.006225      -0.000479      -0.014580       0.000005      -0.010891       0.003323       0.007568             11.946864      18.875671      -3.973569      -1.702053       7.915527      -2.308802       9.049394           0.000005
          116              C      15.158510       5.199601      18.343900      -0.084324      31.703129 0.41996028E+03  0.98172046E+04                                 8.787975                            6.897071      -0.018939       1.971813                    0.999507      29.079181      84.170490       0.616842       0.424769      -1.055802       0.012754      -0.012604       0.007109       0.019289       0.000847       0.009058      -0.010085      -0.053200       0.022944      -0.032644       0.004630       0.028014             10.027335      15.387469      -2.497823      -1.476430       6.908094      -1.628311       7.786442           0.000004
          117              C      16.103867       3.284838      20.105128      -0.152461      35.247790 0.44679045E+03  0.10596341E+05                                 9.348290                            7.043013       0.176330       2.025709                    0.999724      29.839803      86.703185       0.620311       0.416336      -1.062212      -0.024193       0.007097      -0.001892       0.025284      -0.003004       0.013402      -0.006039      -0.030136       0.042742      -0.026618       0.004765       0.021853             10.985014      16.448660      -2.351379      -2.741275       7.532983      -2.293212       8.973400          -0.000003
          118              C      16.953724       3.824513      19.145538       0.103601      36.105651 0.43340012E+03  0.10216813E+05                                 9.785168                            7.134999      -0.417189       1.878242                    0.998659      27.382460      79.728528       0.589861       0.440484      -1.045711       0.013801      -0.005751      -0.000037       0.014951      -0.001394       0.007671       0.014965       0.024258      -0.096973      -0.038577       0.009320       0.029257             11.957380      19.068658      -3.327950      -1.705686       8.393602      -2.094177       8.409878           0.000004
          119              C      16.472363       4.795261      18.269091      -0.143222      33.494058 0.46132005E+03  0.11074730E+05                                 9.151976                            7.249898      -0.139497       1.922695                    0.998889      30.539859      90.497957       0.597149       0.427260      -1.050981      -0.023033       0.008806       0.005106       0.025182       0.024978      -0.005540      -0.022060      -0.026221       0.020620      -0.033048      -0.006485       0.039533             10.398962      15.853371      -2.856070      -0.245781       7.579777      -1.861951       7.763739          -0.000006
          120              C      14.785673       3.707723      20.183478      -0.083272      33.754841 0.41769615E+03  0.97431480E+04                                 9.132756                            6.857454       0.014137       1.981448                    0.999668      28.949061      83.480661       0.621972       0.422179      -1.058280       0.020039       0.007538      -0.020973       0.029970       0.022810      -0.006511       0.011158      -0.017137       0.016181      -0.030899       0.007302       0.023597             10.759726      15.367969      -3.341643      -1.363257       7.658314      -2.683181       9.252895           0.000002
          121              C      12.837659       4.991249      19.337872       0.601116      25.279622 0.25782993E+03  0.53816527E+04                                 7.967104                            5.710565      -0.053278       2.033715                    0.999543      22.564674      63.493217       0.618682       0.474303      -1.018205      -0.058858       0.010757       0.005052       0.060046       0.029683       0.013793       0.062855      -0.137972       0.080193      -0.088474      -0.022443       0.110918              9.856479      13.323918      -3.076810      -1.202434       7.585083      -2.644084       8.660437          -0.000017
          122              C       0.785032       8.164643      18.856306      -0.031424      38.148636 0.43952835E+03  0.10285637E+05                                 9.860395                            6.957769      -0.036037       1.996341                    0.999094      27.251253      76.306713       0.633691       0.413033      -1.074248      -0.004442      -0.046909       0.006207       0.047525      -0.004357       0.001393       0.001623      -0.001124       0.000260      -0.005274       0.000901       0.004373             12.758570       6.983947       2.452419      -2.353411      22.876944      -0.205593       8.414819           0.000013
          123              C      -0.108813       7.618284      19.762551      -0.085309      32.255614 0.42650236E+03  0.10019567E+05                                 8.939737                            6.974903      -0.085128       1.949333                    0.999483      29.310380      85.350680       0.609526       0.427746      -1.052821       0.012565      -0.025222      -0.002771       0.028315      -0.017381      -0.004118       0.005274       0.044889       0.029391      -0.033598       0.008083       0.025516             10.454423       6.664625       2.273582      -1.847385      16.880426       0.105199       7.818219          -0.000004
          124              C      -0.306759       6.242194      19.802351      -0.131101      32.943807 0.45207419E+03  0.10757083E+05                                 9.024752                            7.145390       0.017927       1.984789                    0.999148      29.560423      86.134403       0.607782       0.423520      -1.057298       0.006324       0.018222      -0.003958       0.019690       0.002931      -0.012560      -0.007564       0.024613       0.037690      -0.020328      -0.003381       0.023709             10.536490       6.928672       1.758779      -1.476124      17.113072       1.714671       7.567727           0.000005
          125              C       0.403224       5.406783      18.928197       0.107328      35.627189 0.43286435E+03  0.10199190E+05                                 9.721008                            7.139700      -0.323221       1.910956                    0.998811      27.224737      79.203246       0.588644       0.441610      -1.045232      -0.001706      -0.013545       0.003611       0.014122       0.004772       0.010291      -0.008721      -0.018312      -0.065531      -0.027728       0.005510       0.022219             11.996086       7.943224       2.627374      -2.272748      19.918878       0.999160       8.126156          -0.000006
          126              C       1.295525       5.966508      18.012992      -0.154675      36.351219 0.46065515E+03  0.11029997E+05                                 9.622019                            7.214619       0.050385       1.984001                    0.999345      30.315156      89.059817       0.603705       0.423723      -1.055534      -0.000443       0.025537       0.000140       0.025541      -0.010789      -0.005980       0.004836       0.036767       0.031735      -0.026869       0.005954       0.020915             11.364277       7.593085       1.869019      -2.960476      17.814124       0.355229       8.685623           0.000006
          127              C       1.492314       7.336583      17.980693      -0.089264      33.004061 0.41198616E+03  0.95438020E+04                                 8.913571                            6.748804       0.098128       2.004903                    0.999631      28.724364      81.617615       0.637771       0.414574      -1.066792      -0.014018      -0.018039       0.014772       0.027205       0.007236      -0.008030      -0.003579       0.042249       0.044962      -0.029936       0.006469       0.023467             10.475941       6.325835       0.943514      -2.192758      17.427141       1.129758       7.674847          -0.000005
          128              C       1.021564       9.628952      18.797335       0.600850      25.169232 0.26265587E+03  0.55106438E+04                                 8.072952                            5.793282      -0.181426       1.997402                    0.999134      22.573367      63.786369       0.609252       0.479174      -1.015094      -0.004673       0.072388       0.010298       0.073267      -0.030275       0.064865      -0.003529       0.158888       0.013776      -0.088310      -0.030776       0.119086             10.304943       5.444737       2.107491      -1.591995      17.943455      -1.127955       7.526637          -0.000028
          129              C      -2.433812      13.425061      17.800236      -0.035720      38.338448 0.44312132E+03  0.10384952E+05                                 9.880253                            6.976359      -0.001552       2.005936                    0.999194      27.297672      76.351194       0.634538       0.411876      -1.075612      -0.041297       0.024798       0.000620       0.048174      -0.000118       0.000427       0.001285      -0.008201       0.011915      -0.006108       0.001470       0.004638             12.759918      21.001676      -5.778136       0.182626       9.044245       2.416003       8.233832           0.000015
          130              C      -3.477563      12.973939      17.004225      -0.083811      32.136672 0.42516535E+03  0.99763938E+04                                 8.895199                            6.946658      -0.090631       1.946243                    0.999501      29.301548      85.165148       0.613289       0.425623      -1.054546      -0.011135       0.019962       0.008226       0.024293       0.009939      -0.003104       0.010028      -0.050182       0.032813      -0.033030       0.006025       0.027005             10.360882      16.264475      -3.256887       0.191793       7.225380       1.837216       7.592790          -0.000008
          131              C      -4.748007      13.513615      17.124877      -0.134532      33.110430 0.45622003E+03  0.10900563E+05                                 9.080985                            7.199776      -0.088207       1.948847                    0.998762      29.902612      87.837240       0.601640       0.426084      -1.053765       0.020790      -0.000852      -0.002427       0.020948       0.014633       0.016872       0.002534       0.001131       0.019581      -0.022160      -0.001926       0.024087             10.519898      15.687774      -3.334356      -1.328798       7.972298       2.442142       7.899622           0.000006
          132              C      -5.006534      14.519450      18.057794       0.109429      35.834326 0.43204570E+03  0.10182211E+05                                 9.772704                            7.146009      -0.303294       1.916925                    0.998935      27.280375      79.555850       0.586361       0.443230      -1.043545      -0.011345       0.006988       0.005305       0.014342      -0.006149      -0.002132      -0.007465       0.017037      -0.073445      -0.026607       0.003859       0.022748             12.038875      19.123329      -3.772459      -0.893389       8.705397       2.954182       8.287900          -0.000007
          133              C      -3.946383      14.988951      18.840261      -0.158313      36.722657 0.46205289E+03  0.11074931E+05                                 9.694345                            7.229960       0.029232       1.976845                    0.999366      30.389640      89.406175       0.602345       0.424240      -1.054919       0.022716      -0.013219      -0.005509       0.026853       0.010508       0.001690       0.010776      -0.037973       0.031014      -0.026902       0.002170       0.024732             11.482125      17.320797      -3.453873       0.484638       8.705789       3.011843       8.419790           0.000008
          134              C      -2.683656      14.449276      18.719817      -0.088207      32.958554 0.41125690E+03  0.95267456E+04                                 8.904148                            6.743487       0.078521       1.997577                    0.999657      28.783536      81.898884       0.637658       0.414655      -1.066285      -0.026091      -0.005118      -0.013238       0.029701       0.022690       0.012612       0.001988      -0.005966       0.033957      -0.030234       0.005253       0.024980             10.433269      15.265890      -4.160882      -0.506787       8.349105       2.830082       7.684812          -0.000007
          135              C      -1.074620      12.821894      17.693337       0.612917      24.963427 0.26315617E+03  0.55226936E+04                                 8.030413                            5.810418      -0.185646       1.997693                    0.999179      22.481637      63.495758       0.606647       0.481097      -1.014276       0.059637      -0.039787      -0.007774       0.072111       0.051259      -0.020379      -0.065687      -0.123749       0.021391      -0.084069      -0.034929       0.118998             10.136611      16.044867      -4.174701       0.921531       6.786837       1.295571       7.578128          -0.000024
          136              C      10.763565      10.412568      17.408690      -0.026574      36.318742 0.42886960E+03  0.99635467E+04                                 9.480176                            6.846141      -0.027971       1.999095                    0.999286      26.982068      75.001933       0.643309       0.409824      -1.077560       0.010065       0.040462       0.010739       0.043056      -0.003857      -0.002586      -0.002702       0.002003       0.025388      -0.009009      -0.000261       0.009270             11.879458       7.413324       1.793870       3.115313      19.645105       2.066852       8.579947           0.000016
          137              C      10.079628      11.450149      16.799804      -0.090096      33.038696 0.41375757E+03  0.96096645E+04                                 8.943933                            6.784802       0.143423       2.022169                    0.999713      28.763941      82.241649       0.632098       0.417215      -1.063488       0.021954       0.015396       0.013547       0.030042       0.000986       0.001061       0.001459       0.043415       0.050381      -0.030171       0.013020       0.017151             10.461922       7.252898       1.008635       3.118671      15.947262       0.817025       8.185605          -0.000007
          138              C      10.397962      12.770099      17.070073      -0.154853      34.695205 0.44873056E+03  0.10670145E+05                                 9.270543                            7.071994       0.132925       2.011766                    0.999667      30.040164      87.835631       0.616300       0.417955      -1.059565      -0.001424      -0.029006      -0.000648       0.029048      -0.013392      -0.002576      -0.012720       0.017858       0.034060      -0.025956       0.008635       0.017322             10.783916       8.424266       2.102423       3.450815      15.743274       1.708947       8.184208           0.000007
          139              C      11.430138      13.060822      17.943185       0.104505      35.083558 0.42841150E+03  0.10083264E+05                                 9.647571                            7.126040      -0.364089       1.899545                    0.998775      27.313581      79.806905       0.585463       0.444495      -1.041974       0.005700       0.015497       0.003677       0.016917       0.011582      -0.021153       0.013513      -0.016055      -0.049872      -0.036838       0.014165       0.022673             11.706050       8.834297       2.667476       2.816984      18.621169       1.140598       7.662684          -0.000007
          140              C      12.106358      12.029924      18.580619      -0.140438      32.560179 0.45204750E+03  0.10788261E+05                                 8.963586                            7.161442      -0.082073       1.948366                    0.998520      30.105296      88.707564       0.603241       0.425450      -1.052967      -0.010065      -0.022146      -0.008773       0.025859      -0.001526       0.011924      -0.005962       0.039832       0.013424      -0.023455      -0.001656       0.025111             10.166058       7.461855       1.784368       1.924010      15.968707       0.195562       7.067611           0.000007
          141              C      11.768730      10.716657      18.301390      -0.086469      31.271388 0.41849348E+03  0.97680565E+04                                 8.694892                            6.873772      -0.009213       1.974435                    0.999583      28.993159      83.681148       0.619803       0.423382      -1.057348      -0.006566       0.022979      -0.001279       0.023933      -0.025065      -0.002333      -0.012164       0.015978       0.025507      -0.033575       0.009421       0.024154              9.919165       7.163976       2.111519       2.422302      15.176968       1.325442       7.416550          -0.000008
          142              C      10.434619       8.994039      17.080909       0.604110      25.871160 0.25126430E+03  0.51956337E+04                                 8.011562                            5.593575       0.015668       2.059916                    0.999374      22.133674      61.397851       0.634335       0.466960      -1.025188      -0.003009      -0.059376      -0.020745       0.062968      -0.029513      -0.061928      -0.000867       0.158822       0.001313      -0.087053      -0.029477       0.116530             10.053471       5.843686       0.737648       3.125620      14.515392       1.060711       9.801334          -0.000020
          143              C      10.450053      15.236233       4.952359      -0.091688      46.467488 0.57486173E+03  0.14639252E+05                                11.935827                            8.511480      -0.537024       1.792879                    0.996806      32.487740     100.454402       0.508947       0.472583      -1.020738       0.031978      -0.002945       0.005762       0.032626       0.002211      -0.013837      -0.003512      -0.080311      -0.150175      -0.054931      -0.010448       0.065380             15.827222      30.418208      -0.547231       2.728719       9.173741      -0.200929       7.889717          -0.000003
          144              C       9.135236      15.254612       4.796699      -0.088263      46.457911 0.57464612E+03  0.14639920E+05                                11.974938                            8.544425      -0.536412       1.791286                    0.996882      32.586226     100.949644       0.504628       0.476427      -1.018148      -0.027262      -0.003384       0.011705       0.029861      -0.001895       0.003358       0.007262      -0.085192      -0.155322      -0.052546      -0.016407       0.068953             15.881111      30.397369      -0.411851       3.051684       9.157076       0.105433       8.088888           0.000018
          145              C      -6.322316      15.902891       5.138859      -0.053977      46.069692 0.55842837E+03  0.14025655E+05                                11.378740                            8.055629      -0.380053       1.849599                    0.998316      30.861148      92.757591       0.559613       0.435775      -1.048501       0.002154       0.038010       0.006049       0.038549      -0.007064       0.000591       0.013916       0.048475      -0.034619      -0.029936      -0.001129       0.031065             14.331236      18.040667       5.194840       0.957956      18.708011       0.474687       6.245029          -0.000004
          146              C      -6.335821      14.562892       5.060717      -0.057717      45.773084 0.55558819E+03  0.13942287E+05                                11.388325                            8.067296      -0.330256       1.870805                    0.998134      30.716724      92.407977       0.555637       0.439273      -1.045977      -0.005349      -0.037919      -0.000400       0.038296       0.001427       0.014549       0.010180       0.056925      -0.017327      -0.030220      -0.006513       0.036733             14.471101      18.635277      -5.640500       0.843346      18.516128      -0.446506       6.261899           0.000025
          147              C       6.616534      14.661470       4.332845      -0.061627      46.802882 0.57012324E+03  0.14413394E+05                                11.575316                            8.192549      -0.389324       1.848153                    0.997643      31.155400      94.367797       0.548792       0.441469      -1.043681      -0.001002      -0.038107      -0.003025       0.038240      -0.010306       0.024298      -0.014602       0.049935      -0.037470      -0.031787      -0.013979       0.045767             14.681370      18.602634       5.921707       2.682280      18.524647       1.398534       6.916828           0.000015
          148              C       6.680201      16.001470       4.325344      -0.056156      45.637069 0.55981858E+03  0.14094926E+05                                11.379352                            8.128363      -0.480572       1.816683                    0.997807      31.159522      94.327449       0.549668       0.442578      -1.042550      -0.001609       0.035667       0.000941       0.035716       0.003256       0.008171      -0.013454       0.051247      -0.049297      -0.031375      -0.003785       0.035160             14.263456      16.964587      -4.868385       2.497225      19.016845      -0.715868       6.808937           0.000007
          149              C       6.512352       2.006658       5.396000      -0.029513      36.651606 0.43821947E+03  0.10242269E+05                                 9.562031                            6.936001       0.003914       2.007715                    0.999243      27.194195      75.976114       0.636566       0.411678      -1.075665      -0.034369      -0.029582      -0.000894       0.045356      -0.007609       0.002461       0.005839       0.006919      -0.006952      -0.011479       0.001838       0.009640             11.897155      14.035853       6.699416      -1.144993      12.641747       2.616405       9.013865           0.000006
          150              C       6.570231       0.980773       4.451830      -0.087139      31.783476 0.42134518E+03  0.98570177E+04                                 8.796493                            6.902843      -0.019162       1.971065                    0.999517      29.131091      84.333822       0.617375       0.424081      -1.056302      -0.022435      -0.003338       0.010416       0.024959      -0.023899      -0.011684      -0.000938       0.021853       0.019569      -0.030947       0.003575       0.027372             10.038023      11.206599       4.927519      -0.674649      11.114593       2.092696       7.792878           0.000002
          151              C       4.439319       1.119451       6.213058      -0.154377      35.264042 0.44711171E+03  0.10605175E+05                                 9.347746                            7.043098       0.175376       2.025608                    0.999705      29.851645      86.724100       0.620671       0.416047      -1.062466       0.019647       0.017420      -0.003352       0.026470      -0.012610      -0.013905      -0.009206       0.020111       0.038708      -0.027866       0.004951       0.022915             10.983768      11.797788       5.036179      -0.615162      12.181279       3.518975       8.972236          -0.000002
          152              C       4.481764       0.113616       5.253468       0.106098      36.031553 0.43227774E+03  0.10184368E+05                                 9.774906                            7.127669      -0.408921       1.880898                    0.998702      27.349930      79.626174       0.589891       0.440721      -1.045507      -0.010991      -0.008209      -0.002963       0.014034       0.010790       0.007891      -0.013580      -0.009394      -0.094862      -0.037170       0.008642       0.028528             11.944589      13.932519       6.279416      -0.960708      13.500606       2.519303       8.400641           0.000002
          153              C       5.563137       0.045112       4.377022      -0.149140      33.627495 0.46365941E+03  0.11144427E+05                                 9.172940                            7.265914      -0.147316       1.919846                    0.998932      30.618477      90.771517       0.596808       0.426985      -1.051202       0.019484       0.017337       0.008657       0.027480      -0.025731      -0.015051       0.013360      -0.025744       0.023747      -0.033677      -0.003878       0.037555             10.424171      12.158611       5.027913      -1.495333      11.336202       1.139821       7.777701          -0.000004
          154              C       5.464646       2.049598       6.291409      -0.085090      33.852458 0.41918230E+03  0.97876933E+04                                 9.157247                            6.875979      -0.001492       1.976440                    0.999664      28.991570      83.678799       0.620199       0.422958      -1.057663      -0.007034      -0.023302      -0.016202       0.029240      -0.019212       0.015070      -0.000610      -0.030216       0.016071      -0.031973       0.007062       0.024911             10.789530      12.521803       5.029558      -1.646869      10.574047       2.523780       9.272738           0.000000
          155              C       7.550219       3.094865       5.445803       0.600984      25.364833 0.25887203E+03  0.54086010E+04                                 7.979772                            5.718857      -0.055926       2.032176                    0.999504      22.618396      63.665182       0.618788       0.473767      -1.018541       0.040598       0.047612       0.004351       0.062721      -0.075115       0.045934      -0.042685       0.018253       0.090678      -0.090804      -0.019086       0.109890              9.872948      11.704310       4.032562      -1.689412       9.240537       2.368321       8.673997          -0.000018
          156              C      -2.968228      11.946049       4.964237      -0.036654      38.314612 0.44191383E+03  0.10353657E+05                                 9.878705                            6.969904      -0.018674       2.000589                    0.999167      27.330550      76.530236       0.634166       0.412237      -1.074953      -0.040566       0.029697       0.009399       0.051146       0.002804       0.000367      -0.000989       0.007991       0.000167      -0.005123       0.000269       0.004854             12.782482      16.809340      -8.122258       1.002487      13.105476       2.147247       8.432631           0.000014
          157              C      -2.994467      12.993321       5.870481      -0.083785      32.100112 0.42383236E+03  0.99406734E+04                                 8.906337                            6.948444      -0.088437       1.949583                    0.999443      29.237870      85.055017       0.611325       0.427181      -1.053227      -0.021504       0.002110       0.000691       0.021619       0.029709       0.009087       0.001200       0.011688       0.030895      -0.035947       0.007427       0.028520             10.412984      12.311006      -5.526184       1.022507      11.132958       1.539940       7.794987          -0.000003
          158              C      -4.087222      13.852792       5.910282      -0.132681      33.082967 0.45449379E+03  0.10829373E+05                                 9.053685                            7.168365       0.018559       1.983943                    0.999099      29.625199      86.389008       0.606300       0.423978      -1.056985       0.016886      -0.017801      -0.003809       0.024830       0.009591      -0.002344       0.015120      -0.020536       0.036279      -0.022192      -0.002013       0.024205             10.572673      13.099643      -5.315531       2.236320      11.030055       0.410127       7.588321           0.000003
          159              C      -5.165701      13.655635       5.036128       0.110792      35.548601 0.43167323E+03  0.10165256E+05                                 9.713323                            7.134199      -0.329394       1.909784                    0.998769      27.184746      79.092950       0.588270       0.442147      -1.044798      -0.011297       0.009329       0.000974       0.014684      -0.010057      -0.010746      -0.006008       0.001282      -0.070048      -0.028242       0.006131       0.022111             11.987086      14.638780      -6.496630       1.998591      13.204120       1.465814       8.118357          -0.000005
          160              C      -5.127115      12.603016       4.120923      -0.155400      36.387766 0.46129558E+03  0.11048557E+05                                 9.628505                            7.220446       0.047840       1.982503                    0.999397      30.324673      89.084691       0.603392       0.423819      -1.055533       0.024323      -0.013983      -0.001599       0.028101       0.019542       0.007051       0.001932       0.000801       0.036953      -0.026044       0.006650       0.019394             11.372095      13.646725      -5.369416       1.782149      11.781516       2.389694       8.688046           0.000005
          161              C      -4.038990      11.747555       4.088624      -0.084889      32.872304 0.40988563E+03  0.94840661E+04                                 8.892924                            6.733081       0.081698       2.000842                    0.999663      28.657879      81.410627       0.638231       0.414759      -1.066554      -0.005500       0.018013       0.014845       0.023981       0.016223       0.001968       0.011844      -0.034558       0.043383      -0.031082       0.003785       0.027296             10.449736      13.787356      -5.258698       2.065454       9.899779       1.340603       7.662072          -0.000004
          162              C      -1.818365      11.009051       4.905265       0.603669      25.116866 0.26203175E+03  0.54956912E+04                                 8.070939                            5.793018      -0.195120       1.993356                    0.999208      22.549844      63.762575       0.608066       0.480272      -1.014254       0.057936      -0.034258       0.007279       0.067699       0.083113      -0.034958      -0.054854      -0.029116       0.005686      -0.086462      -0.032577       0.119038             10.300352      12.987086      -6.460944      -0.179633      10.388977       1.941335       7.524993          -0.000031
          163              C       3.196850      12.103440       3.908167      -0.035698      38.299907 0.44271689E+03  0.10372162E+05                                 9.870472                            6.970573       0.000028       2.006965                    0.999206      27.288301      76.290128       0.635215       0.411569      -1.075910       0.044503       0.025679       0.000259       0.051381      -0.003832       0.001333      -0.000991       0.002768       0.009338      -0.005631       0.001129       0.004502             12.746399      17.016737       8.056564       1.996241      12.996357      -1.367639       8.226103           0.000013
          164              C       3.328043      13.232917       3.112155      -0.087365      32.249798 0.42695846E+03  0.10030199E+05                                 8.920977                            6.965512      -0.097713       1.943486                    0.999437      29.362026      85.423823       0.611829       0.426139      -1.054102       0.023257      -0.001990       0.008175       0.024732      -0.028464       0.007558      -0.001772       0.010043       0.028082      -0.033873       0.006893       0.026980             10.393259      12.345867       5.566669       1.496695      11.221941      -1.086416       7.611967          -0.000006
          165              C       4.430637      14.063316       3.232807      -0.134399      33.168868 0.45711789E+03  0.10927840E+05                                 9.092234                            7.207147      -0.081158       1.950012                    0.998744      29.937524      87.975182       0.601271       0.426118      -1.053699      -0.016221      -0.016561      -0.004766       0.023667      -0.006162      -0.007396      -0.017276      -0.027009       0.024104      -0.023636      -0.002427       0.026063             10.534826      12.809968       5.017513       2.784983      10.885365      -0.068170       7.909145           0.000005
          166              C       5.430979      13.784288       4.165725       0.111181      35.763349 0.43091155E+03  0.10149974E+05                                 9.765449                            7.140272      -0.310608       1.915715                    0.998854      27.248312      79.470554       0.586080       0.443683      -1.043159       0.011279       0.010445       0.003056       0.015673       0.010421      -0.002123       0.008342       0.005295      -0.070727      -0.026112       0.003299       0.022812             12.030231      14.566774       6.390845       3.003797      13.240796      -0.703682       8.283123          -0.000006
          167              C       5.307504      12.631420       4.948191      -0.155373      36.750189 0.46255415E+03  0.11090233E+05                                 9.699091                            7.233056       0.034513       1.978154                    0.999406      30.397755      89.450719       0.602304       0.424143      -1.054952      -0.024562      -0.010441      -0.008006       0.027864      -0.021001       0.009371      -0.007755      -0.000859       0.031748      -0.026344       0.000817       0.025527             11.488327      13.857127       5.461212       2.366430      12.183903      -1.928203       8.423951           0.000006
          168              C       4.208768      11.807705       4.827748      -0.087173      32.860605 0.40977306E+03  0.94832264E+04                                 8.884509                            6.729232       0.079056       1.998698                    0.999627      28.736903      81.710686       0.638667       0.414399      -1.066514       0.008174       0.020321      -0.008922       0.023651      -0.014044      -0.005008      -0.014074      -0.040911       0.031425      -0.032066       0.003787       0.028278             10.408978      13.643168       5.060614       2.694126       9.914978      -0.979540       7.668787          -0.000006
          169              C       1.994896      11.227929       3.801268       0.619109      24.883754 0.26220153E+03  0.54980360E+04                                 8.016930                            5.802095      -0.183617       1.998825                    0.999256      22.436781      63.356526       0.606692       0.481466      -1.014012      -0.061570      -0.034926      -0.002236       0.070821      -0.078405      -0.047553       0.047329      -0.031708       0.018321      -0.083797      -0.033344       0.117141             10.117939      12.690790       6.081688       0.659565      10.096583      -1.444593       7.566444          -0.000022
          170              C      13.282266       2.180424       3.516621      -0.027213      36.355194 0.42929869E+03  0.99766644E+04                                 9.489778                            6.852408      -0.036875       1.996117                    0.999218      26.990703      75.053880       0.642573       0.410165      -1.077266       0.033096      -0.027640       0.004974       0.043406       0.003608      -0.001851       0.005051       0.009155       0.023182      -0.011220       0.001964       0.009256             11.892406      15.050127      -6.196900       0.229591      12.035694      -3.737118       8.591397           0.000012
          171              C      14.522806       2.253940       2.907735      -0.090140      33.015321 0.41328168E+03  0.95956461E+04                                 8.935634                            6.776252       0.151153       2.024384                    0.999745      28.758228      82.206881       0.633160       0.416643      -1.063875       0.006425      -0.023496       0.013067       0.027642       0.017069       0.001024      -0.004152      -0.025067       0.052419      -0.030078       0.010888       0.019189             10.453495      12.883802      -4.261947      -0.851364      10.294774      -3.112324       8.181907          -0.000004
          172              C      15.506749       1.318279       3.178003      -0.153229      34.591504 0.44685553E+03  0.10614153E+05                                 9.251609                            7.056464       0.138724       2.014088                    0.999679      29.986901      87.625017       0.617091       0.417867      -1.059650      -0.018973       0.015572      -0.005031       0.025055       0.016564      -0.010400       0.007447       0.019886       0.026577      -0.027521       0.008501       0.019020             10.762489      12.071307      -4.209888      -0.247723      12.049091      -3.834465       8.167070           0.000004
          173              C      15.242435       0.279027       4.051116       0.107780      35.036080 0.42765721E+03  0.10062912E+05                                 9.648770                            7.126519      -0.372130       1.897034                    0.998787      27.286520      79.765045       0.584504       0.445339      -1.041290       0.011350      -0.009301       0.000973       0.014707      -0.013005       0.021219       0.009306      -0.012045      -0.055844      -0.035837       0.011680       0.024157             11.708445      13.863976      -5.572408      -0.420358      13.596862      -3.012269       7.664497          -0.000005
          174              C      14.011541       0.208853       4.688550      -0.139369      32.574923 0.45227984E+03  0.10795432E+05                                 8.970271                            7.167027      -0.093909       1.944930                    0.998569      30.102794      88.713278       0.602520       0.425895      -1.052669      -0.013563       0.015555      -0.005160       0.021273       0.019939      -0.010220      -0.011160      -0.017189       0.021727      -0.025543      -0.003055       0.028597             10.174581      12.311613      -4.583732      -0.792958      11.141634      -1.761839       7.070495           0.000005
          175              C      13.043033       1.157880       4.409321      -0.082659      31.160048 0.41657731E+03  0.97116882E+04                                 8.671756                            6.855087      -0.009716       1.975131                    0.999610      28.924826      83.420068       0.621077       0.423021      -1.057627       0.026632      -0.003477      -0.001892       0.026925       0.018666      -0.009282       0.006690       0.032609       0.017362      -0.030446       0.006560       0.023886              9.892174      11.318513      -4.506504      -0.070078      10.960023      -2.750900       7.397986          -0.000005
          176              C      12.218257       3.174563       3.188839       0.607032      25.876993 0.25134816E+03  0.51978440E+04                                 8.011153                            5.593611       0.023691       2.062032                    0.999360      22.140753      61.421940       0.634481       0.466810      -1.025262      -0.047240       0.033271      -0.024218       0.062650       0.082984       0.031166       0.052115      -0.027448       0.007356      -0.086789      -0.028140       0.114929             10.052607      11.709112      -4.122259      -0.645941       8.647679      -3.235623       9.801032          -0.000019
          177              C      17.616438       0.040100      11.898498      -0.086263      46.341705 0.57302828E+03  0.14583477E+05                                11.925761                            8.505400      -0.535208       1.793442                    0.996843      32.439080     100.330316       0.508366       0.473418      -1.020108      -0.016524      -0.025169       0.004049       0.030380      -0.034722       0.004631       0.013712       0.033515      -0.156180      -0.056644      -0.008040       0.064684             15.812805      14.948436       9.464265      -1.537227      24.606421      -2.260413       7.883557           0.000001
          178              C      18.289764       1.169576      11.742838      -0.089087      46.455411 0.57463220E+03  0.14640076E+05                                11.978651                            8.547082      -0.541271       1.790033                    0.996889      32.588376     100.971558       0.504285       0.476735      -1.017942       0.013181       0.030822       0.010797       0.035217      -0.036747       0.005413      -0.005087       0.044278      -0.156477      -0.052674      -0.016734       0.069408             15.886539      14.831158       9.408462      -1.435489      24.737152      -2.696742       8.091307           0.000013
          179              C       7.286966      14.232069      12.084998      -0.051338      45.942188 0.55661365E+03  0.13968936E+05                                11.360522                            8.044607      -0.394601       1.846081                    0.998292      30.806187      92.560523       0.559770       0.436001      -1.048348       0.030106      -0.021238       0.004594       0.037128       0.023683       0.011574      -0.010493      -0.011920      -0.032292      -0.031029       0.001188       0.029842             14.306011      14.024945      -2.883362      -0.067720      22.657564      -1.065016       6.235526          -0.000005
          180              C       6.133245      14.913764      12.006856      -0.058616      45.828915 0.55629398E+03  0.13964665E+05                                11.396071                            8.071920      -0.324364       1.872049                    0.998118      30.742950      92.507412       0.555520       0.439218      -1.045991      -0.033822       0.022847       0.000945       0.040826       0.024457       0.002316      -0.018078      -0.030244      -0.018854      -0.031090      -0.005989       0.037078             14.482299      23.450348       2.877648      -0.810536      13.730974      -0.508114       6.265577           0.000024
          181              C      -0.257562       3.647406      11.278984      -0.055816      46.630261 0.56759569E+03  0.14335260E+05                                11.556087                            8.180162      -0.396023       1.846766                    0.997814      31.082333      94.136155       0.548559       0.442095      -1.043188      -0.028505       0.020045       0.002647       0.034948       0.024372      -0.025095      -0.013714      -0.009239      -0.039108      -0.032196      -0.011887       0.044083             14.655702      13.394008      -2.924520      -0.128462      23.667026      -3.016096       6.906073           0.000009
          182              C       0.871079       2.922269      11.271483      -0.060682      45.793160 0.56197551E+03  0.14163992E+05                                11.406596                            8.145842      -0.485067       1.814794                    0.997836      31.235090      94.630611       0.548848       0.442778      -1.042348       0.035858      -0.017138      -0.001657       0.039778       0.021811      -0.014631      -0.003259      -0.032321      -0.046005      -0.029786      -0.006844       0.036631             14.299423      22.776344       1.554563      -1.872867      13.297665      -1.810873       6.824260           0.000011
          183              C       8.128141      10.065037      12.342139      -0.031254      36.734221 0.43938877E+03  0.10276301E+05                                 9.573793                            6.943375       0.006021       2.007814                    0.999240      27.236936      76.116927       0.636495       0.411456      -1.075825      -0.010947       0.046340      -0.002297       0.047671       0.005646       0.003819      -0.003930       0.011802      -0.006923      -0.010314       0.000581       0.009732             11.912691       7.196106      -2.749249       2.841755      19.517347      -0.315765       9.024621           0.000009
          184              C       7.210759      10.527854      11.397969      -0.088899      31.822529 0.42198022E+03  0.98761804E+04                                 8.808719                            6.912726      -0.029447       1.967957                    0.999456      29.145887      84.411498       0.616270       0.424657      -1.055881       0.008309       0.021786       0.010908       0.025743       0.021380       0.002474       0.011436       0.030219       0.018410      -0.031471       0.005356       0.026114             10.052328       6.879825      -2.432946       2.151426      15.475334      -0.469112       7.801826          -0.000002
          185              C       8.396314      12.303939      13.159197      -0.151924      35.206087 0.44620935E+03  0.10579145E+05                                 9.341397                            7.038365       0.176989       2.026204                    0.999733      29.815823      86.620275       0.620523       0.416329      -1.062214       0.004072      -0.026841      -0.006694       0.027961       0.013211      -0.000991       0.015440       0.009879       0.038269      -0.025338       0.003789       0.021549             10.976235       7.720657      -2.682517       3.353829      16.242221      -1.225488       8.965827           0.000002
          186              C       7.504012      12.770099      12.199607       0.101959      36.138613 0.43389875E+03  0.10230393E+05                                 9.785259                            7.135124      -0.406643       1.881118                    0.998691      27.399227      79.756050       0.590414       0.439993      -1.046116      -0.003943       0.014808      -0.005302       0.016215      -0.009624      -0.015780      -0.002259      -0.012101      -0.095064      -0.037477       0.009627       0.027851             11.957406       8.180612      -2.958145       2.665193      19.283065      -0.428855       8.408541          -0.000002
          187              C       6.904000      11.867854      11.323161      -0.147990      33.553656 0.46239757E+03  0.11106366E+05                                 9.159246                            7.255578      -0.145282       1.920995                    0.998900      30.576301      90.610590       0.597296       0.426933      -1.051250       0.007721      -0.025720       0.008967       0.028311       0.000784       0.018820       0.006668       0.058514       0.018164      -0.033520      -0.004218       0.037737             10.407590       7.179493      -2.156409       1.734029      16.275194       0.720712       7.768083           0.000001
          188              C       8.689181      10.950907      13.237548      -0.083539      33.768436 0.41784893E+03  0.97480570E+04                                 9.137139                            6.860228       0.004642       1.978753                    0.999681      28.956647      83.521007       0.621610       0.422366      -1.058113      -0.013918       0.013442      -0.014261       0.024037      -0.005527      -0.006450      -0.012861       0.051070       0.019468      -0.033915       0.009308       0.024607             10.765122       6.695516      -1.669334       3.007672      16.342581       0.160155       9.257269          -0.000003
          189              C       8.551622       8.622114      12.391942       0.593649      25.394643 0.25920363E+03  0.54174006E+04                                 7.988523                            5.724464      -0.068993       2.028028                    0.999536      22.630854      63.716553       0.618154       0.474089      -1.018342       0.013284      -0.054550       0.000111       0.056145       0.046204      -0.062378      -0.018963       0.120302       0.088933      -0.090718      -0.021650       0.112368              9.884443       6.370228      -0.951100       2.898695      14.601222       0.279421       8.681879          -0.000017
          190              C       2.183196      13.305764      11.910376      -0.038440      38.318004 0.44180957E+03  0.10351070E+05                                 9.880115                            6.969848      -0.029871       1.997371                    0.999041      27.336112      76.556528       0.634035       0.412328      -1.074846       0.044785       0.024602       0.005212       0.051363       0.003154      -0.004347       0.002002      -0.008738       0.004708      -0.008436       0.003574       0.004862             12.785709      21.072305       5.665434       1.360994       8.850002      -1.941363       8.434820           0.000015
          191              C       3.103279      12.804852      12.816620      -0.085530      32.231050 0.42600212E+03  0.10004139E+05                                 8.927960                            6.963562      -0.080132       1.951016                    0.999437      29.308660      85.309357       0.611020       0.426857      -1.053447       0.010216       0.021744      -0.011060       0.026448      -0.011572      -0.003001      -0.006832      -0.050975       0.030568      -0.033531       0.008174       0.025358             10.441356      16.269638       3.282629       0.829648       7.243517      -1.655295       7.810912          -0.000004
          192              C       4.393981      13.321470      12.856421      -0.128988      32.963647 0.45232113E+03  0.10765281E+05                                 9.028252                            7.146477       0.026551       1.986702                    0.999059      29.579586      86.221851       0.607798       0.423417      -1.057279      -0.021527      -0.006028       0.002293       0.022473      -0.014681       0.012523      -0.007535      -0.006215       0.033226      -0.021483      -0.002847       0.024330             10.542102      16.101983       3.532061      -0.745160       7.954064      -2.136974       7.570259           0.000004
          193              C       4.762477      14.354039      11.982267       0.104683      35.731571 0.43426161E+03  0.10240561E+05                                 9.739120                            7.150610      -0.333248       1.907457                    0.998744      27.274167      79.384900       0.588258       0.441536      -1.045255       0.014250       0.002264       0.001867       0.014549       0.005702      -0.001033       0.013374       0.014967      -0.069122      -0.028739       0.007504       0.021236             12.022273      19.249455       3.885056       0.269220       8.678497      -2.471841       8.138867          -0.000006
          194              C       3.831590      14.846931      11.067062      -0.152527      36.321962 0.46021071E+03  0.11016471E+05                                 9.619701                            7.213865       0.044252       1.982185                    0.999355      30.287285      88.960363       0.603406       0.424044      -1.055356      -0.021903      -0.016623       0.005891       0.028121      -0.011826      -0.001683      -0.007430      -0.033458       0.033761      -0.026518       0.006527       0.019991             11.361809      16.883956       3.487752       1.179603       8.521559      -2.734197       8.679913           0.000005
          195              C       2.546676      14.332318      11.034763      -0.089718      32.996509 0.41183016E+03  0.95396660E+04                                 8.909062                            6.744065       0.095481       2.004053                    0.999673      28.733972      81.653327       0.638461       0.414149      -1.067023       0.020728      -0.003419       0.014627       0.025598      -0.022654       0.005719      -0.005510      -0.009211       0.041489      -0.030053       0.007056       0.022997             10.470087      15.458936       4.321822       0.129769       8.275239      -2.463163       7.676086          -0.000005
          196              C       0.796801      12.778453      11.851404       0.600876      25.182991 0.26276980E+03  0.55142388E+04                                 8.078902                            5.797197      -0.178708       1.997760                    0.999166      22.580852      63.837445       0.608561       0.479614      -1.014750      -0.057556      -0.034993       0.006721       0.067693      -0.055509      -0.028856       0.058366      -0.128877       0.009961      -0.087396      -0.032148       0.119543             10.313076      16.658414       4.362639       1.774188       6.749052      -0.815159       7.531761          -0.000030
          197              C      -0.763038       7.887954      10.854306      -0.041755      38.509010 0.44541051E+03  0.10452230E+05                                 9.905800                            6.991919      -0.006926       2.003436                    0.999178      27.382233      76.641840       0.634153       0.411589      -1.075781       0.002291      -0.048769      -0.001088       0.048835       0.001181       0.000151       0.001157       0.006530       0.020842      -0.007034      -0.000019       0.007053             12.797428       7.044918      -2.298505      -2.186914      23.095392      -1.050747       8.251975           0.000009
          198              C       0.149521       7.209600      10.058294      -0.086949      32.216594 0.42650349E+03  0.10017348E+05                                 8.915792                            6.962448      -0.096509       1.943884                    0.999478      29.345520      85.380693       0.611848       0.426219      -1.054000      -0.014223      -0.021486       0.010225       0.027722       0.017078      -0.005230      -0.002671       0.046588       0.029270      -0.033781       0.007711       0.026070             10.385979       6.678088      -2.291289      -1.688623      16.870233      -0.754769       7.609617          -0.000003
          199              C       0.317370       5.839526      10.178946      -0.136948      33.173217 0.45726402E+03  0.10931312E+05                                 9.094838                            7.210728      -0.086596       1.948982                    0.998672      29.928575      87.925284       0.600867       0.426405      -1.053608      -0.007475       0.021049      -0.000227       0.022338      -0.008646      -0.009363       0.013779       0.021972       0.022921      -0.021929      -0.001530       0.023458             10.538371       7.018993      -1.673541      -1.446534      16.686684      -2.383441       7.909437           0.000002
          200              C      -0.424446       5.112718      11.111864       0.107026      35.849519 0.43224120E+03  0.10187312E+05                                 9.772927                            7.145393      -0.300722       1.917765                    0.998929      27.286945      79.560159       0.586699       0.442953      -1.043775       0.004357      -0.012813      -0.002383       0.013742      -0.002048       0.008489      -0.001625      -0.022813      -0.064499      -0.024535       0.002059       0.022476             12.041441       8.041006      -2.627249      -2.108442      19.797698      -2.252596       8.285620          -0.000003
          201              C      -1.361121       5.796084      11.894330      -0.150872      36.600176 0.46019194E+03  0.11019710E+05                                 9.674840                            7.216038       0.037979       1.979625                    0.999402      30.324302      89.184421       0.602816       0.424316      -1.054823       0.003015       0.024005      -0.006852       0.025145       0.010418      -0.013074      -0.001335       0.037655       0.028279      -0.026353      -0.000295       0.026649             11.458397       7.853358      -1.991064      -2.846684      18.115555      -1.091187       8.406278           0.000002
          202              C      -1.525112       7.159476      11.773887      -0.089176      32.945139 0.41119368E+03  0.95244364E+04                                 8.901344                            6.742641       0.074939       1.996841                    0.999668      28.775789      81.859770       0.637776       0.414615      -1.066365       0.018314      -0.017072      -0.018922       0.031383      -0.007725      -0.008090       0.007152       0.042280       0.031652      -0.028633       0.004735       0.023898             10.429913       6.470780      -0.910636      -2.194810      17.137572      -1.857327       7.681387          -0.000002
          203              C      -0.920276       9.366633      10.747407       0.622862      24.843395 0.26158885E+03  0.54826075E+04                                 8.013380                            5.798592      -0.186364       1.998434                    0.999208      22.407203      63.281701       0.606291       0.482011      -1.013610       0.000255       0.072392      -0.003454       0.072475       0.024891       0.063496       0.017657       0.151543       0.013595      -0.082923      -0.033122       0.116045             10.114703       5.476391      -1.916717      -1.580304      17.304746       0.150458       7.562971          -0.000022
          204              C       4.893669       4.115237      10.462760      -0.033157      36.497487 0.43131587E+03  0.10035439E+05                                 9.511938                            6.866883      -0.034799       1.995735                    0.999273      27.063568      75.304644       0.642111       0.409973      -1.077376      -0.043022      -0.011018       0.011790       0.045949       0.000433       0.002839      -0.001420      -0.010037       0.028180      -0.010166       0.000173       0.009993             11.922116      18.208393       4.417152      -3.363561       8.946948       1.669742       8.611008           0.000016
          205              C       4.337066       3.004139       9.853873      -0.087868      32.919938 0.41194746E+03  0.95567501E+04                                 8.920595                            6.767473       0.137429       2.020961                    0.999724      28.701878      82.006539       0.633279       0.416910      -1.063726      -0.021606       0.014700       0.014681       0.029974      -0.019327      -0.001774       0.002610      -0.018077       0.051576      -0.029932       0.011105       0.018827             10.433453      14.601719       3.245071      -2.262950       8.531238       2.288965       8.167401          -0.000007
          206              C       3.034789       2.619850      10.124142      -0.150076      34.545347 0.44624794E+03  0.10596062E+05                                 9.245940                            7.053915       0.138165       2.013786                    0.999676      29.953620      87.511203       0.616911       0.418134      -1.059486       0.023862       0.009778      -0.002819       0.025941       0.000447       0.012337       0.006148      -0.034431       0.024646      -0.025872       0.007005       0.018867             10.754778      15.688984       2.113084      -3.193950       8.413507       2.129260       8.161844           0.000006
          207              C       2.266927       3.368379      10.997255       0.106888      35.070246 0.42819048E+03  0.10077129E+05                                 9.647672                            7.125754      -0.366388       1.898839                    0.998676      27.302664      79.780799       0.585262       0.444689      -1.041822      -0.013892      -0.002246       0.005642       0.015162       0.002097      -0.001202      -0.023575       0.027127      -0.054477      -0.035869       0.012649       0.023220             11.707028      18.488428       2.904892      -2.397036       8.970181       1.868561       7.662474          -0.000007
          208              C       2.821601       4.469451      11.634689      -0.139596      32.531279 0.45140668E+03  0.10769192E+05                                 8.962269                            7.160154      -0.083770       1.948082                    0.998513      30.077906      88.612502       0.602814       0.425900      -1.052684       0.024309       0.005977      -0.004419       0.025420      -0.017012      -0.001985       0.014236      -0.019772       0.018004      -0.023815      -0.002071       0.025886             10.165732      15.390225       2.794063      -1.131583       8.041848       1.566078       7.065124           0.000007
          209              C       4.127737       4.833690      11.355460      -0.086095      31.223741 0.41766059E+03  0.97431668E+04                                 8.682821                            6.864065      -0.013236       1.973976                    0.999571      28.967336      83.566567       0.620667       0.423029      -1.057633      -0.013703      -0.018552      -0.004083       0.023422       0.004253       0.011187       0.002754      -0.046766       0.022763      -0.030684       0.009458       0.021226              9.905178      14.976872       2.410399      -2.354705       7.331156       1.434439       7.407506          -0.000008
          210              C       6.286624       4.539626      10.134978       0.610623      25.787838 0.25029178E+03  0.51715592E+04                                 8.002747                            5.588190       0.012761       2.059261                    0.999338      22.085461      61.281285       0.633584       0.467872      -1.024480       0.050759       0.025044      -0.021693       0.060615      -0.053693       0.028274      -0.051453      -0.131038       0.001193      -0.086203      -0.027958       0.114160             10.041713      12.968510       3.380979      -2.478391       7.365002       2.174142       9.791626          -0.000020
          211              C       8.773492      15.276333       8.425429      -0.082777      46.189714 0.57074824E+03  0.14513038E+05                                11.911229                            8.496757      -0.542903       1.791920                    0.996762      32.377092     100.142197       0.507808       0.474344      -1.019465       0.014169      -0.026680       0.007117       0.031036       0.031385      -0.009675       0.009619       0.044489      -0.156985      -0.056306      -0.008479       0.064785             15.790842      13.976168      -8.898742       1.187037      25.522006      -2.457510       7.874353          -0.000002
          212              C       8.132000      16.424188       8.269769      -0.091203      46.541812 0.57619828E+03  0.14686739E+05                                11.978738                            8.548130      -0.531583       1.792536                    0.996900      32.610865     100.991981       0.505302       0.475556      -1.018797      -0.019751       0.027424       0.009160       0.035016       0.037680       0.008191       0.003800       0.039360      -0.157110      -0.053058      -0.016298       0.069356             15.884639      14.110938      -8.990522       1.617068      25.451578      -2.590723       8.091401           0.000017
          213              C      10.611150      13.426732       8.611929      -0.051554      45.916710 0.55641429E+03  0.13961436E+05                                11.351784                            8.039512      -0.379842       1.850396                    0.998318      30.799895      92.506351       0.560379       0.435604      -1.048680       0.033653       0.016815       0.003755       0.037807      -0.017194       0.009546       0.004174      -0.035634      -0.032786      -0.026336      -0.003890       0.030227             14.293169      22.978088      -2.291901       0.888855      13.669807      -0.590053       6.231611           0.000001
          214              C       9.443923      12.768428       8.533786      -0.059832      45.930843 0.55782552E+03  0.14014654E+05                                11.417713                            8.087014      -0.333205       1.869133                    0.998118      30.793538      92.739193       0.554514       0.439652      -1.045590      -0.035907      -0.017302      -0.002496       0.039936      -0.025933       0.014688      -0.003819      -0.027290      -0.018314      -0.031106      -0.004228       0.035334             14.508847      13.695837       2.774524       0.035358      23.554510      -0.956390       6.276195           0.000018
          215              C      16.005473       1.600648       7.805915      -0.057124      46.585086 0.56709721E+03  0.14317304E+05                                11.542383                            8.172400      -0.396310       1.847406                    0.997666      31.056076      93.991369       0.549325       0.441645      -1.043616      -0.034662      -0.020300       0.004237       0.040392      -0.016721       0.001439      -0.030306      -0.043250      -0.040479      -0.032336      -0.015771       0.048107             14.635595      23.596076      -2.978510       2.542963      13.412659      -1.616788       6.898049           0.000012
          216              C      17.197780       2.215511       7.798413      -0.055675      45.649855 0.55988230E+03  0.14098151E+05                                11.386277                            8.132949      -0.486922       1.815125                    0.997777      31.159229      94.358651       0.549048       0.443027      -1.042196       0.031307       0.019859      -0.002001       0.037128      -0.024019      -0.002663      -0.013011      -0.019875      -0.048469      -0.027194      -0.008611       0.035805             14.272170      14.293907       3.322893       0.629707      21.710090      -2.522353       6.812513           0.000009
          217              C      -4.652507      12.071695       8.869070      -0.033536      36.855134 0.44104341E+03  0.10326203E+05                                 9.599397                            6.960196      -0.003506       2.004100                    0.999257      27.289032      76.340291       0.635117       0.411901      -1.075378      -0.045468       0.012549      -0.004853       0.047417       0.001163       0.006225       0.000480      -0.014580       0.000005      -0.010891       0.003323       0.007569             11.946863      18.875670      -3.973569       1.702053       7.915527       2.308802       9.049393           0.000007
          218              C      -5.512010      11.508627       7.924900      -0.084324      31.703136 0.41996040E+03  0.98172080E+04                                 8.787976                            6.897072      -0.018940       1.971813                    0.999507      29.079185      84.170504       0.616842       0.424769      -1.055802      -0.012754       0.012604       0.007109       0.019289       0.000847      -0.009058       0.010085      -0.053200       0.022944      -0.032644       0.004630       0.028014             10.027336      15.387472      -2.497824       1.476430       6.908095       1.628311       7.786442           0.000001
          219              C      -6.457367      13.423390       9.686128      -0.152461      35.247793 0.44679051E+03  0.10596343E+05                                 9.348290                            7.043014       0.176330       2.025709                    0.999724      29.839806      86.703198       0.620311       0.416336      -1.062212       0.024193      -0.007097      -0.001892       0.025284      -0.003004      -0.013402       0.006039      -0.030136       0.042742      -0.026618       0.004765       0.021853             10.985015      16.448661      -2.351380       2.741275       7.532984       2.293212       8.973400          -0.000001
          220              C      -7.307224      12.883715       8.726538       0.103601      36.105654 0.43340017E+03  0.10216815E+05                                 9.785168                            7.135000      -0.417189       1.878242                    0.998659      27.382463      79.728541       0.589861       0.440484      -1.045711      -0.013801       0.005751      -0.000037       0.014951      -0.001394      -0.007671      -0.014965       0.024258      -0.096973      -0.038577       0.009320       0.029257             11.957380      19.068658      -3.327952       1.705686       8.393604       2.094177       8.409879           0.000001
          221              C      -6.825863      11.912967       7.850091      -0.143222      33.494062 0.46132009E+03  0.11074732E+05                                 9.151977                            7.249899      -0.139497       1.922695                    0.998889      30.539862      90.497971       0.597149       0.427261      -1.050981       0.023033      -0.008806       0.005106       0.025182       0.024978       0.005540       0.022060      -0.026221       0.020619      -0.033048      -0.006485       0.039533             10.398964      15.853373      -2.856070       0.245781       7.579779       1.861951       7.763740          -0.000002
          222              C      -5.139173      13.000505       9.764478      -0.083272      33.754843 0.41769619E+03  0.97431493E+04                                 9.132757                            6.857454       0.014137       1.981448                    0.999668      28.949062      83.480664       0.621972       0.422179      -1.058280      -0.020038      -0.007538      -0.020973       0.029970       0.022810       0.006511      -0.011158      -0.017137       0.016182      -0.030899       0.007302       0.023597             10.759726      15.367970      -3.341644       1.363257       7.658314       2.683180       9.252895          -0.000000
          223              C      -3.191159      11.716979       8.918872       0.601115      25.279624 0.25782994E+03  0.53816529E+04                                 7.967104                            5.710564      -0.053277       2.033715                    0.999543      22.564675      63.493217       0.618682       0.474303      -1.018205       0.058858      -0.010757       0.005052       0.060046       0.029683      -0.013793      -0.062855      -0.137972       0.080193      -0.088474      -0.022443       0.110917              9.856479      13.323918      -3.076811       1.202434       7.585083       2.644084       8.660436          -0.000018
          224              C       8.861468       8.543585       8.437306      -0.031424      38.148633 0.43952832E+03  0.10285636E+05                                 9.860395                            6.957769      -0.036037       1.996341                    0.999094      27.251252      76.306708       0.633691       0.413033      -1.074248       0.004442       0.046909       0.006207       0.047525      -0.004357      -0.001392      -0.001623      -0.001124       0.000260      -0.005274       0.000901       0.004373             12.758569       6.983946       2.452419       2.353410      22.876944       0.205592       8.414818           0.000013
          225              C       9.755313       9.089944       9.343551      -0.085309      32.255618 0.42650242E+03  0.10019569E+05                                 8.939738                            6.974904      -0.085128       1.949333                    0.999483      29.310383      85.350691       0.609526       0.427746      -1.052821      -0.012565       0.025222      -0.002771       0.028315      -0.017381       0.004119      -0.005274       0.044889       0.029391      -0.033598       0.008083       0.025516             10.454424       6.664625       2.273581       1.847385      16.880428      -0.105199       7.818220          -0.000003
          226              C       9.953259      10.466034       9.383351      -0.131101      32.943806 0.45207413E+03  0.10757081E+05                                 9.024753                            7.145391       0.017927       1.984789                    0.999148      29.560420      86.134396       0.607782       0.423520      -1.057298      -0.006324      -0.018222      -0.003958       0.019690       0.002931       0.012560       0.007564       0.024614       0.037690      -0.020328      -0.003381       0.023709             10.536491       6.928672       1.758778       1.476124      17.113075      -1.714673       7.567727           0.000003
          227              C       9.243276      11.301445       8.509197       0.107328      35.627186 0.43286432E+03  0.10199189E+05                                 9.721007                            7.139700      -0.323222       1.910956                    0.998811      27.224737      79.203245       0.588644       0.441610      -1.045232       0.001706       0.013545       0.003611       0.014122       0.004772      -0.010291       0.008721      -0.018312      -0.065531      -0.027728       0.005510       0.022219             11.996085       7.943221       2.627368       2.272748      19.918880      -0.999162       8.126156          -0.000004
          228              C       8.350975      10.741720       7.593992      -0.154674      36.351207 0.46065502E+03  0.11029993E+05                                 9.622017                            7.214618       0.050385       1.984001                    0.999345      30.315150      89.059795       0.603705       0.423723      -1.055534       0.000443      -0.025537       0.000140       0.025541      -0.010789       0.005980      -0.004836       0.036767       0.031736      -0.026869       0.005955       0.020915             11.364275       7.593082       1.869018       2.960475      17.814120      -0.355229       8.685621           0.000006
          229              C       8.154186       9.371645       7.561693      -0.089264      33.004054 0.41198609E+03  0.95437995E+04                                 8.913570                            6.748803       0.098129       2.004903                    0.999631      28.724359      81.617587       0.637771       0.414574      -1.066792       0.014018       0.018039       0.014772       0.027205       0.007237       0.008030       0.003579       0.042249       0.044962      -0.029936       0.006469       0.023467             10.475939       6.325833       0.943513       2.192757      17.427138      -1.129759       7.674845          -0.000005
          230              C       8.624936       7.079276       8.378335       0.600850      25.169226 0.26265580E+03  0.55106418E+04                                 8.072951                            5.793282      -0.181426       1.997402                    0.999134      22.573363      63.786358       0.609252       0.479174      -1.015094       0.004673      -0.072388       0.010298       0.073267      -0.030275      -0.064865       0.003529       0.158888       0.013776      -0.088310      -0.030776       0.119086             10.304942       5.444737       2.107491       1.591995      17.943453       1.127955       7.526637          -0.000030
          231              C      12.080312       3.283167       7.381236      -0.035720      38.338454 0.44312138E+03  0.10384954E+05                                 9.880254                            6.976360      -0.001552       2.005936                    0.999194      27.297674      76.351205       0.634538       0.411876      -1.075612       0.041297      -0.024798       0.000620       0.048174      -0.000118      -0.000427      -0.001285      -0.008201       0.011915      -0.006108       0.001470       0.004638             12.759920      21.001681      -5.778138      -0.182626       9.044246      -2.416003       8.233833           0.000010
          232              C      13.124063       3.734289       6.585225      -0.083811      32.136676 0.42516539E+03  0.99763951E+04                                 8.895200                            6.946658      -0.090631       1.946242                    0.999501      29.301551      85.165163       0.613289       0.425623      -1.054546       0.011135      -0.019962       0.008226       0.024293       0.009940       0.003104      -0.010028      -0.050181       0.032813      -0.033030       0.006025       0.027005             10.360883      16.264478      -3.256887      -0.191792       7.225381      -1.837216       7.592790          -0.000004
          233              C      14.394507       3.194613       6.705877      -0.134532      33.110437 0.45622014E+03  0.10900566E+05                                 9.080987                            7.199776      -0.088208       1.948847                    0.998762      29.902617      87.837262       0.601640       0.426084      -1.053765      -0.020790       0.000852      -0.002427       0.020948       0.014633      -0.016872      -0.002534       0.001131       0.019580      -0.022160      -0.001926       0.024087             10.519900      15.687778      -3.334357       1.328798       7.972299      -2.442142       7.899624           0.000003
          234              C      14.653034       2.188778       7.638794       0.109429      35.834333 0.43204581E+03  0.10182214E+05                                 9.772705                            7.146010      -0.303295       1.916925                    0.998935      27.280379      79.555864       0.586361       0.443230      -1.043545       0.011345      -0.006988       0.005305       0.014342      -0.006149       0.002132       0.007464       0.017037      -0.073445      -0.026607       0.003859       0.022748             12.038876      19.123330      -3.772459       0.893390       8.705397      -2.954182       8.287901          -0.000005
          235              C      13.592883       1.719277       8.421261      -0.158313      36.722662 0.46205298E+03  0.11074934E+05                                 9.694346                            7.229961       0.029232       1.976845                    0.999366      30.389643      89.406191       0.602345       0.424240      -1.054919      -0.022715       0.013219      -0.005509       0.026853       0.010508      -0.001690      -0.010776      -0.037973       0.031014      -0.026902       0.002170       0.024732             11.482126      17.320798      -3.453873      -0.484638       8.705790      -3.011844       8.419791           0.000004
          236              C      12.330156       2.258952       8.300817      -0.088207      32.958552 0.41125688E+03  0.95267450E+04                                 8.904147                            6.743487       0.078521       1.997577                    0.999657      28.783534      81.898874       0.637658       0.414655      -1.066285       0.026091       0.005118      -0.013238       0.029701       0.022690      -0.012612      -0.001988      -0.005966       0.033957      -0.030234       0.005254       0.024980             10.433268      15.265889      -4.160883       0.506788       8.349105      -2.830082       7.684811          -0.000003
          237              C      10.721120       3.886334       7.274337       0.612917      24.963431 0.26315622E+03  0.55226948E+04                                 8.030414                            5.810419      -0.185646       1.997693                    0.999179      22.481639      63.495767       0.606647       0.481097      -1.014276      -0.059637       0.039787      -0.007774       0.072111       0.051259       0.020379       0.065687      -0.123749       0.021391      -0.084069      -0.034929       0.118998             10.136613      16.044871      -4.174702      -0.921531       6.786838      -1.295571       7.578129          -0.000022
          238              C      -1.117065       6.295660       6.989690      -0.026574      36.318744 0.42886961E+03  0.99635469E+04                                 9.480176                            6.846142      -0.027972       1.999095                    0.999286      26.982068      75.001936       0.643309       0.409824      -1.077560      -0.010065      -0.040462       0.010739       0.043056      -0.003857       0.002586       0.002702       0.002004       0.025388      -0.009009      -0.000261       0.009270             11.879460       7.413324       1.793871      -3.115313      19.645108      -2.066852       8.579947           0.000016
          239              C      -0.433128       5.258079       6.380804      -0.090096      33.038698 0.41375758E+03  0.96096650E+04                                 8.943934                            6.784803       0.143422       2.022168                    0.999713      28.763942      82.241656       0.632097       0.417215      -1.063488      -0.021954      -0.015396       0.013548       0.030042       0.000986      -0.001061      -0.001459       0.043416       0.050381      -0.030171       0.013020       0.017150             10.461923       7.252899       1.008636      -3.118672      15.947265      -0.817025       8.185606          -0.000008
          240              C      -0.751462       3.938129       6.651073      -0.154853      34.695214 0.44873067E+03  0.10670149E+05                                 9.270545                            7.071996       0.132925       2.011766                    0.999667      30.040169      87.835654       0.616300       0.417955      -1.059565       0.001424       0.029006      -0.000648       0.029048      -0.013392       0.002576       0.012720       0.017858       0.034060      -0.025956       0.008635       0.017322             10.783919       8.424268       2.102425      -3.450816      15.743279      -1.708948       8.184210           0.000007
          241              C      -1.783638       3.647406       7.524185       0.104505      35.083563 0.42841155E+03  0.10083266E+05                                 9.647572                            7.126040      -0.364090       1.899545                    0.998775      27.313584      79.806920       0.585463       0.444495      -1.041974      -0.005700      -0.015497       0.003677       0.016917       0.011582       0.021153      -0.013513      -0.016055      -0.049872      -0.036838       0.014165       0.022673             11.706052       8.834298       2.667476      -2.816984      18.621174      -1.140599       7.662685          -0.000008
          242              C      -2.459858       4.678304       8.161619      -0.140438      32.560178 0.45204747E+03  0.10788260E+05                                 8.963585                            7.161442      -0.082073       1.948366                    0.998520      30.105296      88.707563       0.603241       0.425450      -1.052967       0.010065       0.022146      -0.008773       0.025859      -0.001526      -0.011924       0.005962       0.039832       0.013424      -0.023455      -0.001656       0.025111             10.166057       7.461855       1.784368      -1.924010      15.968707      -0.195562       7.067611           0.000008
          243              C      -2.122230       5.991571       7.882390      -0.086469      31.271385 0.41849342E+03  0.97680548E+04                                 8.694891                            6.873772      -0.009213       1.974435                    0.999583      28.993156      83.681139       0.619803       0.423382      -1.057348       0.006566      -0.022979      -0.001279       0.023933      -0.025065       0.002333       0.012164       0.015978       0.025507      -0.033575       0.009421       0.024154              9.919164       7.163975       2.111519      -2.422302      15.176968      -1.325442       7.416550          -0.000008
          244              C      -0.788119       7.714189       6.661909       0.604110      25.871167 0.25126437E+03  0.51956357E+04                                 8.011563                            5.593575       0.015667       2.059916                    0.999374      22.133678      61.397864       0.634335       0.466960      -1.025188       0.003009       0.059376      -0.020745       0.062968      -0.029513       0.061928       0.000867       0.158822       0.001313      -0.087053      -0.029477       0.116530             10.053473       5.843687       0.737649      -3.125620      14.515395      -1.060711       9.801336          -0.000019
          245              C      -0.803553       1.471995      15.371359      -0.091688      46.467505 0.57486217E+03  0.14639266E+05                                11.935831                            8.511483      -0.537024       1.792879                    0.996806      32.487738     100.454391       0.508947       0.472583      -1.020738      -0.031978       0.002945       0.005762       0.032626       0.002211       0.013837       0.003512      -0.080312      -0.150175      -0.054931      -0.010449       0.065380             15.827226      30.418216      -0.547232      -2.728719       9.173744       0.200929       7.889719          -0.000002
          246              C       0.511265       1.453616      15.215699      -0.088262      46.457900 0.57464622E+03  0.14639923E+05                                11.974936                            8.544426      -0.536411       1.791286                    0.996882      32.586222     100.949627       0.504628       0.476427      -1.018148       0.027262       0.003385       0.011705       0.029861      -0.001895      -0.003358      -0.007262      -0.085192      -0.155322      -0.052546      -0.016407       0.068953             15.881108      30.397358      -0.411852      -3.051683       9.157079      -0.105433       8.088887           0.000016
          247              C      15.968816       0.805337      15.557859      -0.053977      46.069670 0.55842808E+03  0.14025646E+05                                11.378736                            8.055627      -0.380052       1.849599                    0.998316      30.861138      92.757550       0.559613       0.435775      -1.048501      -0.002154      -0.038010       0.006049       0.038549      -0.007064      -0.000591      -0.013916       0.048475      -0.034618      -0.029936      -0.001129       0.031065             14.331230      18.040659       5.194837      -0.957955      18.708005      -0.474687       6.245027          -0.000002
          248              C      15.982321       2.145336      15.479717      -0.057717      45.773089 0.55558826E+03  0.13942289E+05                                11.388326                            8.067296      -0.330256       1.870805                    0.998134      30.716726      92.407985       0.555637       0.439273      -1.045977       0.005349       0.037919      -0.000400       0.038296       0.001427      -0.014549      -0.010180       0.056925      -0.017328      -0.030220      -0.006513       0.036733             14.471102      18.635278      -5.640501      -0.843346      18.516130       0.446506       6.261900           0.000022
          249              C       3.029966       2.046758      14.751845      -0.061627      46.802885 0.57012332E+03  0.14413397E+05                                11.575317                            8.192549      -0.389324       1.848153                    0.997643      31.155403      94.367811       0.548792       0.441469      -1.043681       0.001002       0.038107      -0.003025       0.038240      -0.010306      -0.024298       0.014603       0.049935      -0.037470      -0.031787      -0.013979       0.045767             14.681370      18.602636       5.921707      -2.682280      18.524647      -1.398534       6.916828           0.000024
          250              C       2.966299       0.706758      14.744344      -0.056156      45.637061 0.55981848E+03  0.14094923E+05                                11.379351                            8.128362      -0.480572       1.816683                    0.997807      31.159519      94.327438       0.549668       0.442578      -1.042550       0.001609      -0.035667       0.000941       0.035716       0.003256      -0.008171       0.013454       0.051247      -0.049297      -0.031375      -0.003785       0.035160             14.263454      16.964586      -4.868387      -2.497225      19.016842       0.715868       6.808936          -0.000001
          251              C       3.134148      14.701570      15.815000      -0.029513      36.651606 0.43821947E+03  0.10242269E+05                                 9.562030                            6.936001       0.003914       2.007715                    0.999243      27.194195      75.976112       0.636566       0.411678      -1.075665       0.034369       0.029582      -0.000894       0.045356      -0.007609      -0.002461      -0.005839       0.006919      -0.006952      -0.011479       0.001838       0.009641             11.897154      14.035851       6.699415       1.144992      12.641747      -2.616405       9.013865           0.000009
          252              C       3.076269      15.727455      14.870830      -0.087139      31.783478 0.42134521E+03  0.98570185E+04                                 8.796493                            6.902843      -0.019162       1.971065                    0.999517      29.131092      84.333824       0.617375       0.424081      -1.056302       0.022435       0.003338       0.010416       0.024959      -0.023899       0.011684       0.000938       0.021853       0.019569      -0.030947       0.003575       0.027372             10.038024      11.206599       4.927520       0.674648      11.114594      -2.092696       7.792878          -0.000001
          253              C       5.207181      15.588777      16.632058      -0.154377      35.264034 0.44711161E+03  0.10605172E+05                                 9.347744                            7.043096       0.175377       2.025608                    0.999705      29.851641      86.724078       0.620671       0.416047      -1.062466      -0.019647      -0.017420      -0.003352       0.026470      -0.012610       0.013905       0.009206       0.020111       0.038708      -0.027866       0.004951       0.022915             10.983765      11.797785       5.036177       0.615163      12.181276      -3.518974       8.972234           0.000002
          254              C       5.164736      16.594612      15.672468       0.106098      36.031547 0.43227767E+03  0.10184366E+05                                 9.774906                            7.127669      -0.408921       1.880898                    0.998702      27.349927      79.626163       0.589890       0.440721      -1.045507       0.010991       0.008209      -0.002963       0.014035       0.010790      -0.007891       0.013580      -0.009394      -0.094862      -0.037170       0.008642       0.028528             11.944588      13.932517       6.279415       0.960709      13.500605      -2.519303       8.400641          -0.000002
          255              C       4.083363      16.663116      14.796022      -0.149140      33.627498 0.46365945E+03  0.11144429E+05                                 9.172940                            7.265914      -0.147317       1.919846                    0.998932      30.618480      90.771530       0.596808       0.426985      -1.051202      -0.019484      -0.017337       0.008657       0.027480      -0.025731       0.015051      -0.013360      -0.025744       0.023747      -0.033677      -0.003878       0.037555             10.424172      12.158611       5.027913       1.495333      11.336203      -1.139822       7.777701           0.000000
          256              C       4.181854      14.658630      16.710409      -0.085090      33.852451 0.41918223E+03  0.97876908E+04                                 9.157245                            6.875978      -0.001491       1.976440                    0.999664      28.991566      83.678778       0.620199       0.422958      -1.057663       0.007034       0.023303      -0.016202       0.029240      -0.019212      -0.015070       0.000610      -0.030216       0.016071      -0.031973       0.007062       0.024912             10.789527      12.521800       5.029557       1.646869      10.574045      -2.523779       9.272736          -0.000002
          257              C       2.096281      13.613363      15.864803       0.600984      25.364829 0.25887198E+03  0.54085998E+04                                 7.979771                            5.718856      -0.055925       2.032177                    0.999504      22.618393      63.665171       0.618788       0.473767      -1.018541      -0.040598      -0.047612       0.004351       0.062721      -0.075115      -0.045934       0.042685       0.018253       0.090677      -0.090804      -0.019086       0.109890              9.872947      11.704308       4.032561       1.689412       9.240536      -2.368321       8.673996          -0.000019
          258              C      12.614728       4.762179      15.383237      -0.036654      38.314619 0.44191391E+03  0.10353660E+05                                 9.878707                            6.969905      -0.018674       2.000589                    0.999167      27.330553      76.530251       0.634165       0.412237      -1.074953       0.040566      -0.029697       0.009399       0.051146       0.002804      -0.000367       0.000989       0.007990       0.000167      -0.005123       0.000269       0.004854             12.782485      16.809344      -8.122260      -1.002487      13.105478      -2.147247       8.432633           0.000015
          259              C      12.640967       3.714907      16.289481      -0.083785      32.100115 0.42383244E+03  0.99406753E+04                                 8.906337                            6.948444      -0.088437       1.949583                    0.999443      29.237872      85.055021       0.611325       0.427181      -1.053227       0.021504      -0.002110       0.000691       0.021619       0.029709      -0.009088      -0.001200       0.011688       0.030895      -0.035947       0.007426       0.028520             10.412983      12.311005      -5.526183      -1.022506      11.132958      -1.539940       7.794987          -0.000005
          260              C      13.733722       2.855436      16.329282      -0.132681      33.082966 0.45449380E+03  0.10829373E+05                                 9.053684                            7.168365       0.018560       1.983943                    0.999099      29.625198      86.389001       0.606300       0.423978      -1.056986      -0.016886       0.017801      -0.003809       0.024830       0.009590       0.002344      -0.015120      -0.020536       0.036278      -0.022192      -0.002014       0.024205             10.572672      13.099642      -5.315531      -2.236320      11.030055      -0.410127       7.588320           0.000005
          261              C      14.812201       3.052593      15.455128       0.110792      35.548603 0.43167325E+03  0.10165257E+05                                 9.713323                            7.134198      -0.329394       1.909784                    0.998769      27.184747      79.092952       0.588270       0.442147      -1.044798       0.011297      -0.009329       0.000974       0.014684      -0.010057       0.010746       0.006008       0.001282      -0.070048      -0.028242       0.006131       0.022111             11.987086      14.638780      -6.496630      -1.998591      13.204120      -1.465814       8.118357          -0.000006
          262              C      14.773615       4.105212      14.539923      -0.155400      36.387775 0.46129571E+03  0.11048561E+05                                 9.628507                            7.220448       0.047839       1.982503                    0.999397      30.324678      89.084713       0.603392       0.423819      -1.055533      -0.024323       0.013983      -0.001599       0.028101       0.019542      -0.007051      -0.001932       0.000801       0.036954      -0.026044       0.006650       0.019394             11.372098      13.646728      -5.369418      -1.782150      11.781519      -2.389695       8.688047           0.000007
          263              C      13.685490       4.960673      14.507624      -0.084889      32.872309 0.40988566E+03  0.94840674E+04                                 8.892925                            6.733082       0.081697       2.000841                    0.999663      28.657881      81.410641       0.638231       0.414760      -1.066554       0.005500      -0.018013       0.014845       0.023981       0.016223      -0.001968      -0.011844      -0.034557       0.043383      -0.031082       0.003785       0.027296             10.449738      13.787359      -5.258700      -2.065454       9.899781      -1.340603       7.662073          -0.000006
          264              C      11.464865       5.699177      15.324265       0.603669      25.116871 0.26203180E+03  0.54956927E+04                                 8.070940                            5.793018      -0.195121       1.993356                    0.999208      22.549847      63.762585       0.608066       0.480272      -1.014254      -0.057936       0.034258       0.007279       0.067699       0.083113       0.034958       0.054854      -0.029116       0.005686      -0.086462      -0.032577       0.119038             10.300353      12.987088      -6.460945       0.179633      10.388978      -1.941336       7.524994          -0.000030
          265              C       6.449650       4.604788      14.327167      -0.035699      38.299898 0.44271690E+03  0.10372163E+05                                 9.870470                            6.970574       0.000028       2.006965                    0.999206      27.288302      76.290131       0.635215       0.411569      -1.075910      -0.044503      -0.025679       0.000259       0.051381      -0.003832      -0.001333       0.000991       0.002768       0.009338      -0.005631       0.001129       0.004502             12.746395      17.016730       8.056558      -1.996243      12.996353       1.367638       8.226103           0.000013
          266              C       6.318458       3.475311      13.531155      -0.087365      32.249768 0.42695823E+03  0.10030193E+05                                 8.920972                            6.965511      -0.097712       1.943486                    0.999437      29.362019      85.423794       0.611829       0.426140      -1.054102      -0.023257       0.001990       0.008175       0.024732      -0.028464      -0.007558       0.001772       0.010043       0.028082      -0.033873       0.006893       0.026980             10.393250      12.345854       5.566658      -1.496694      11.221931       1.086418       7.611965          -0.000005
          267              C       5.215863       2.644912      13.651807      -0.134399      33.168867 0.45711810E+03  0.10927846E+05                                 9.092235                            7.207149      -0.081157       1.950012                    0.998744      29.937520      87.975166       0.601271       0.426118      -1.053699       0.016221       0.016561      -0.004766       0.023667      -0.006162       0.007396       0.017276      -0.027009       0.024104      -0.023636      -0.002427       0.026063             10.534825      12.809969       5.017511      -2.784984      10.885361       0.068170       7.909146           0.000005
          268              C       4.215521       2.923940      14.584725       0.111181      35.763344 0.43091153E+03  0.10149973E+05                                 9.765448                            7.140271      -0.310608       1.915715                    0.998854      27.248311      79.470548       0.586080       0.443683      -1.043159      -0.011279      -0.010445       0.003056       0.015673       0.010421       0.002123      -0.008342       0.005295      -0.070727      -0.026112       0.003299       0.022812             12.030228      14.566770       6.390842      -3.003796      13.240793       0.703683       8.283121          -0.000007
          269              C       4.338996       4.076808      15.367191      -0.155373      36.750181 0.46255401E+03  0.11090228E+05                                 9.699089                            7.233054       0.034513       1.978154                    0.999406      30.397749      89.450687       0.602304       0.424143      -1.054952       0.024562       0.010441      -0.008006       0.027864      -0.021001      -0.009371       0.007755      -0.000859       0.031749      -0.026344       0.000817       0.025527             11.488324      13.857123       5.461210      -2.366430      12.183899       1.928202       8.423948           0.000006
          270              C       5.437732       4.900523      15.246748      -0.087173      32.860598 0.40977290E+03  0.94832212E+04                                 8.884507                            6.729230       0.079057       1.998698                    0.999627      28.736894      81.710644       0.638667       0.414399      -1.066514      -0.008174      -0.020321      -0.008922       0.023651      -0.014044       0.005009       0.014074      -0.040911       0.031425      -0.032066       0.003787       0.028278             10.408976      13.643167       5.060616      -2.694124       9.914976       0.979539       7.668784          -0.000005
          271              C       7.651604       5.480299      14.220268       0.619109      24.883753 0.26220155E+03  0.54980366E+04                                 8.016930                            5.802095      -0.183618       1.998825                    0.999256      22.436782      63.356531       0.606692       0.481466      -1.014012       0.061570       0.034926      -0.002236       0.070821      -0.078405       0.047553      -0.047329      -0.031708       0.018321      -0.083797      -0.033344       0.117141             10.117938      12.690788       6.081687      -0.659565      10.096583       1.444593       7.566444          -0.000023
          272              C      -3.635766      14.527804      13.935621      -0.027213      36.355192 0.42929866E+03  0.99766634E+04                                 9.489777                            6.852408      -0.036874       1.996117                    0.999218      26.990702      75.053876       0.642573       0.410165      -1.077266      -0.033096       0.027640       0.004974       0.043406       0.003608       0.001851      -0.005051       0.009155       0.023182      -0.011220       0.001964       0.009256             11.892405      15.050126      -6.196900      -0.229592      12.035694       3.737118       8.591396           0.000012
          273              C      -4.876306      14.454288      13.326735      -0.090140      33.015317 0.41328163E+03  0.95956445E+04                                 8.935634                            6.776252       0.151153       2.024384                    0.999745      28.758225      82.206872       0.633160       0.416643      -1.063875      -0.006425       0.023496       0.013067       0.027642       0.017069      -0.001024       0.004152      -0.025067       0.052420      -0.030078       0.010888       0.019189             10.453494      12.883802      -4.261947       0.851364      10.294774       3.112323       8.181907          -0.000004
          274              C      -5.860249      15.389949      13.597003      -0.153229      34.591500 0.44685548E+03  0.10614152E+05                                 9.251608                            7.056463       0.138725       2.014088                    0.999679      29.986900      87.625011       0.617091       0.417867      -1.059650       0.018973      -0.015572      -0.005031       0.025055       0.016564       0.010400      -0.007447       0.019885       0.026577      -0.027521       0.008501       0.019020             10.762488      12.071305      -4.209887       0.247723      12.049089       3.834465       8.167070           0.000003
          275              C      -5.595935      16.429201      14.470116       0.107780      35.036079 0.42765720E+03  0.10062912E+05                                 9.648769                            7.126519      -0.372130       1.897034                    0.998787      27.286519      79.765040       0.584504       0.445339      -1.041290      -0.011350       0.009301       0.000973       0.014707      -0.013005      -0.021219      -0.009306      -0.012045      -0.055844      -0.035837       0.011680       0.024157             11.708444      13.863975      -5.572409       0.420358      13.596861       3.012269       7.664497          -0.000003
          276              C      -4.365041      16.499375      15.107550      -0.139369      32.574918 0.45227975E+03  0.10795429E+05                                 8.970270                            7.167026      -0.093909       1.944930                    0.998569      30.102791      88.713271       0.602520       0.425895      -1.052669       0.013563      -0.015555      -0.005160       0.021273       0.019939       0.010220       0.011160      -0.017189       0.021728      -0.025543      -0.003054       0.028597             10.174580      12.311612      -4.583732       0.792958      11.141634       1.761839       7.070495           0.000003
          277              C      -3.396533      15.550348      14.828321      -0.082659      31.160054 0.41657741E+03  0.97116911E+04                                 8.671757                            6.855088      -0.009716       1.975131                    0.999610      28.924830      83.420084       0.621077       0.423021      -1.057627      -0.026632       0.003476      -0.001892       0.026925       0.018666       0.009282      -0.006690       0.032609       0.017361      -0.030446       0.006560       0.023886              9.892176      11.318515      -4.506505       0.070077      10.960025       2.750900       7.397987          -0.000005
          278              C      -2.571757      13.533665      13.607839       0.607032      25.876993 0.25134817E+03  0.51978440E+04                                 8.011153                            5.593611       0.023691       2.062033                    0.999360      22.140753      61.421939       0.634481       0.466810      -1.025262       0.047240      -0.033271      -0.024218       0.062650       0.082984      -0.031166      -0.052114      -0.027447       0.007356      -0.086789      -0.028140       0.114929             10.052607      11.709111      -4.122259       0.645941       8.647679       3.235623       9.801032          -0.000019
          279              C      -7.969938      16.668128       1.479498      -0.086263      46.341707 0.57302832E+03  0.14583478E+05                                11.925761                            8.505401      -0.535208       1.793442                    0.996843      32.439081     100.330318       0.508366       0.473418      -1.020108       0.016524       0.025169       0.004049       0.030380      -0.034722      -0.004631      -0.013711       0.033515      -0.156180      -0.056644      -0.008040       0.064684             15.812805      14.948436       9.464265       1.537226      24.606421       2.260414       7.883557          -0.000002
          280              C      -8.643264      15.538652       1.323838      -0.089087      46.455410 0.57463222E+03  0.14640076E+05                                11.978651                            8.547082      -0.541271       1.790033                    0.996889      32.588376     100.971558       0.504285       0.476735      -1.017942      -0.013181      -0.030822       0.010797       0.035217      -0.036747      -0.005413       0.005087       0.044278      -0.156477      -0.052674      -0.016734       0.069408             15.886539      14.831157       9.408462       1.435489      24.737151       2.696742       8.091307           0.000016
          281              C       2.359534       2.476159       1.665998      -0.051338      45.942190 0.55661368E+03  0.13968937E+05                                11.360523                            8.044607      -0.394601       1.846081                    0.998292      30.806188      92.560528       0.559770       0.436001      -1.048348      -0.030106       0.021238       0.004594       0.037128       0.023683      -0.011574       0.010493      -0.011920      -0.032292      -0.031029       0.001188       0.029842             14.306012      14.024945      -2.883362       0.067720      22.657565       1.065017       6.235526          -0.000005
          282              C       3.513255       1.794464       1.587856      -0.058616      45.828919 0.55629404E+03  0.13964667E+05                                11.396072                            8.071920      -0.324364       1.872049                    0.998118      30.742952      92.507420       0.555520       0.439218      -1.045991       0.033822      -0.022847       0.000945       0.040826       0.024457      -0.002316       0.018078      -0.030244      -0.018854      -0.031090      -0.005989       0.037078             14.482300      23.450349       2.877649       0.810536      13.730975       0.508114       6.265577           0.000025
          283              C       9.904062      13.060822       0.859984      -0.055816      46.630258 0.56759573E+03  0.14335261E+05                                11.556086                            8.180162      -0.396023       1.846766                    0.997814      31.082333      94.136152       0.548559       0.442095      -1.043188       0.028505      -0.020045       0.002648       0.034948       0.024372       0.025095       0.013714      -0.009239      -0.039108      -0.032196      -0.011887       0.044083             14.655700      13.394002      -2.924516       0.128461      23.667025       3.016101       6.906074           0.000021
          284              C       8.775421      13.785959       0.852483      -0.060682      45.793164 0.56197587E+03  0.14164003E+05                                11.406597                            8.145845      -0.485067       1.814794                    0.997836      31.235092      94.630619       0.548848       0.442778      -1.042348      -0.035858       0.017138      -0.001657       0.039778       0.021811       0.014631       0.003259      -0.032321      -0.046005      -0.029786      -0.006844       0.036630             14.299423      22.776340       1.554562       1.872864      13.297668       1.810874       6.824260           0.000001
          285              C       1.518359       6.643191       1.923139      -0.031254      36.734219 0.43938875E+03  0.10276300E+05                                 9.573792                            6.943374       0.006021       2.007814                    0.999240      27.236935      76.116923       0.636495       0.411456      -1.075825       0.010947      -0.046340      -0.002297       0.047671       0.005646      -0.003818       0.003930       0.011802      -0.006923      -0.010314       0.000581       0.009732             11.912690       7.196106      -2.749248      -2.841756      19.517345       0.315765       9.024621           0.000008
          286              C       2.435741       6.180374       0.978969      -0.088899      31.822523 0.42198012E+03  0.98761775E+04                                 8.808718                            6.912725      -0.029446       1.967957                    0.999456      29.145884      84.411490       0.616270       0.424657      -1.055881      -0.008309      -0.021786       0.010908       0.025742       0.021380      -0.002474      -0.011436       0.030219       0.018410      -0.031471       0.005356       0.026114             10.052327       6.879825      -2.432945      -2.151426      15.475332       0.469111       7.801825           0.000001
          287              C       1.250186       4.404289       2.740197      -0.151924      35.206094 0.44620944E+03  0.10579147E+05                                 9.341399                            7.038366       0.176988       2.026204                    0.999733      29.815827      86.620293       0.620523       0.416329      -1.062214      -0.004072       0.026841      -0.006694       0.027961       0.013211       0.000991      -0.015440       0.009878       0.038269      -0.025338       0.003789       0.021549             10.976237       7.720658      -2.682518      -3.353830      16.242225       1.225488       8.965829           0.000001
          288              C       2.142488       3.938129       1.780607       0.101959      36.138612 0.43389872E+03  0.10230392E+05                                 9.785258                            7.135123      -0.406643       1.881119                    0.998691      27.399226      79.756044       0.590414       0.439993      -1.046116       0.003943      -0.014808      -0.005302       0.016215      -0.009624       0.015780       0.002259      -0.012101      -0.095064      -0.037477       0.009627       0.027851             11.957405       8.180612      -2.958145      -2.665193      19.283064       0.428855       8.408540           0.000001
          289              C       2.742500       4.840374       0.904161      -0.147990      33.553655 0.46239756E+03  0.11106365E+05                                 9.159246                            7.255578      -0.145282       1.920995                    0.998900      30.576300      90.610584       0.597297       0.426933      -1.051250      -0.007721       0.025720       0.008967       0.028311       0.000784      -0.018820      -0.006668       0.058514       0.018165      -0.033520      -0.004218       0.037737             10.407590       7.179492      -2.156409      -1.734029      16.275194      -0.720712       7.768083          -0.000002
          290              C       0.957319       5.757321       2.818548      -0.083539      33.768444 0.41784904E+03  0.97480603E+04                                 9.137141                            6.860228       0.004641       1.978753                    0.999681      28.956652      83.521028       0.621610       0.422366      -1.058113       0.013919      -0.013442      -0.014261       0.024037      -0.005527       0.006450       0.012861       0.051070       0.019468      -0.033915       0.009308       0.024607             10.765124       6.695517      -1.669335      -3.007673      16.342584      -0.160155       9.257271          -0.000002
          291              C       1.094878       8.086114       1.972942       0.593649      25.394637 0.25920356E+03  0.54173987E+04                                 7.988522                            5.724463      -0.068992       2.028028                    0.999536      22.630850      63.716541       0.618154       0.474089      -1.018342      -0.013284       0.054550       0.000111       0.056145       0.046204       0.062378       0.018963       0.120302       0.088933      -0.090718      -0.021650       0.112368              9.884442       6.370227      -0.951099      -2.898695      14.601220      -0.279421       8.681878          -0.000018
          292              C       7.463304       3.402464       1.491376      -0.038440      38.318010 0.44180963E+03  0.10351072E+05                                 9.880117                            6.969849      -0.029871       1.997371                    0.999041      27.336114      76.556540       0.634035       0.412328      -1.074846      -0.044785      -0.024602       0.005212       0.051363       0.003154       0.004348      -0.002002      -0.008738       0.004708      -0.008436       0.003574       0.004862             12.785711      21.072310       5.665435      -1.360995       8.850003       1.941363       8.434821           0.000015
          293              C       6.543221       3.903376       2.397620      -0.085530      32.231053 0.42600216E+03  0.10004140E+05                                 8.927961                            6.963563      -0.080133       1.951016                    0.999437      29.308661      85.309367       0.611020       0.426857      -1.053447      -0.010216      -0.021744      -0.011060       0.026448      -0.011572       0.003001       0.006832      -0.050975       0.030568      -0.033531       0.008174       0.025358             10.441357      16.269641       3.282630      -0.829648       7.243518       1.655295       7.810913          -0.000004
          294              C       5.252519       3.386758       2.437421      -0.128988      32.963650 0.45232118E+03  0.10765283E+05                                 9.028253                            7.146478       0.026551       1.986702                    0.999059      29.579588      86.221862       0.607798       0.423417      -1.057278       0.021527       0.006028       0.002293       0.022473      -0.014681      -0.012523       0.007535      -0.006215       0.033226      -0.021483      -0.002847       0.024330             10.542104      16.101987       3.532062       0.745160       7.954065       2.136974       7.570260           0.000005
          295              C       4.884023       2.354189       1.563267       0.104683      35.731572 0.43426162E+03  0.10240561E+05                                 9.739120                            7.150610      -0.333248       1.907457                    0.998744      27.274167      79.384896       0.588258       0.441536      -1.045255      -0.014250      -0.002264       0.001867       0.014549       0.005702       0.001033      -0.013374       0.014967      -0.069122      -0.028739       0.007504       0.021236             12.022272      19.249454       3.885056      -0.269220       8.678496       2.471841       8.138866          -0.000006
          296              C       5.814910       1.861297       0.648062      -0.152527      36.321952 0.46021058E+03  0.11016467E+05                                 9.619699                            7.213864       0.044253       1.982185                    0.999355      30.287279      88.960338       0.603406       0.424044      -1.055356       0.021903       0.016623       0.005891       0.028121      -0.011826       0.001684       0.007430      -0.033458       0.033761      -0.026519       0.006527       0.019991             11.361807      16.883952       3.487751      -1.179603       8.521557       2.734196       8.679912           0.000006
          297              C       7.099824       2.375910       0.615763      -0.089718      32.996508 0.41183017E+03  0.95396658E+04                                 8.909061                            6.744064       0.095481       2.004053                    0.999673      28.733973      81.653323       0.638461       0.414149      -1.067023      -0.020728       0.003419       0.014627       0.025598      -0.022654      -0.005719       0.005510      -0.009211       0.041489      -0.030053       0.007056       0.022997             10.470085      15.458933       4.321821      -0.129769       8.275237       2.463162       7.676085          -0.000005
          298              C       8.849699       3.929775       1.432404       0.600876      25.182993 0.26276981E+03  0.55142392E+04                                 8.078903                            5.797198      -0.178709       1.997760                    0.999166      22.580853      63.837452       0.608561       0.479614      -1.014750       0.057556       0.034993       0.006721       0.067693      -0.055509       0.028856      -0.058366      -0.128877       0.009961      -0.087396      -0.032148       0.119543             10.313077      16.658416       4.362640      -1.774189       6.749053       0.815159       7.531761          -0.000031
          299              C      10.409538       8.820274       0.435306      -0.041755      38.509009 0.44541050E+03  0.10452230E+05                                 9.905800                            6.991918      -0.006926       2.003436                    0.999178      27.382233      76.641837       0.634153       0.411589      -1.075781      -0.002291       0.048769      -0.001088       0.048835       0.001181      -0.000151      -0.001157       0.006530       0.020842      -0.007034      -0.000019       0.007053             12.797428       7.044918      -2.298505       2.186914      23.095391       1.050746       8.251974           0.000013
          300              C       9.496979       9.498628      20.477294      -0.086949      32.216597 0.42650348E+03  0.10017347E+05                                 8.915793                            6.962448      -0.096509       1.943884                    0.999478      29.345518      85.380684       0.611848       0.426219      -1.054000       0.014223       0.021486       0.010225       0.027722       0.017078       0.005230       0.002671       0.046588       0.029270      -0.033781       0.007711       0.026070             10.385981       6.678088      -2.291289       1.688623      16.870237       0.754769       7.609617          -0.000005
          301              C       9.329130      10.868702      20.597946      -0.136948      33.173211 0.45726378E+03  0.10931305E+05                                 9.094836                            7.210726      -0.086596       1.948982                    0.998672      29.928575      87.925282       0.600867       0.426405      -1.053608       0.007475      -0.021049      -0.000227       0.022338      -0.008646       0.009363      -0.013779       0.021972       0.022921      -0.021929      -0.001530       0.023458             10.538370       7.018992      -1.673539       1.446534      16.686683       2.383441       7.909435           0.000004
          302              C      10.070946      11.595510       0.692863       0.107026      35.849512 0.43224115E+03  0.10187311E+05                                 9.772926                            7.145393      -0.300721       1.917766                    0.998929      27.286943      79.560151       0.586699       0.442953      -1.043775      -0.004357       0.012813      -0.002383       0.013742      -0.002048      -0.008489       0.001625      -0.022813      -0.064499      -0.024535       0.002059       0.022476             12.041439       8.041001      -2.627240       2.108441      19.797694       2.252603       8.285622          -0.000007
          303              C      11.007621      10.912144       1.475330      -0.150872      36.600166 0.46019199E+03  0.11019711E+05                                 9.674838                            7.216038       0.037980       1.979625                    0.999402      30.324295      89.184389       0.602817       0.424316      -1.054823      -0.003015      -0.024005      -0.006852       0.025145       0.010418       0.013074       0.001335       0.037655       0.028279      -0.026353      -0.000295       0.026649             11.458393       7.853355      -1.991060       2.846684      18.115546       1.091188       8.406278           0.000006
          304              C      11.171612       9.548752       1.354887      -0.089176      32.945132 0.41119366E+03  0.95244357E+04                                 8.901343                            6.742641       0.074940       1.996841                    0.999668      28.775787      81.859759       0.637776       0.414615      -1.066365      -0.018314       0.017072      -0.018923       0.031383      -0.007725       0.008090      -0.007152       0.042280       0.031653      -0.028633       0.004735       0.023898             10.429910       6.470779      -0.910634       2.194810      17.137567       1.857328       7.681386          -0.000006
          305              C      10.566776       7.341595       0.328407       0.622862      24.843398 0.26158888E+03  0.54826084E+04                                 8.013382                            5.798593      -0.186365       1.998434                    0.999208      22.407204      63.281708       0.606291       0.482011      -1.013610      -0.000255      -0.072392      -0.003454       0.072475       0.024891      -0.063497      -0.017657       0.151543       0.013595      -0.082923      -0.033122       0.116045             10.114704       5.476392      -1.916718       1.580304      17.304749      -0.150459       7.562972          -0.000022
          306              C       4.752831      12.592991       0.043760      -0.033157      36.497484 0.43131588E+03  0.10035439E+05                                 9.511938                            6.866883      -0.034799       1.995735                    0.999273      27.063568      75.304645       0.642111       0.409973      -1.077376       0.043022       0.011018       0.011790       0.045949       0.000433      -0.002839       0.001420      -0.010037       0.028180      -0.010167       0.000173       0.009993             11.922115      18.208391       4.417151       3.363561       8.946947      -1.669742       8.611007           0.000015
          307              C       5.309434      13.704089      20.272873      -0.087868      32.919932 0.41194743E+03  0.95567491E+04                                 8.920594                            6.767473       0.137430       2.020961                    0.999724      28.701876      82.006530       0.633279       0.416910      -1.063726       0.021606      -0.014700       0.014681       0.029974      -0.019327       0.001774      -0.002611      -0.018077       0.051576      -0.029932       0.011105       0.018827             10.433451      14.601716       3.245070       2.262950       8.531236      -2.288964       8.167400          -0.000006
          308              C       6.611711      14.088378      20.543142      -0.150076      34.545334 0.44624773E+03  0.10596056E+05                                 9.245938                            7.053913       0.138165       2.013786                    0.999676      29.953618      87.511197       0.616911       0.418134      -1.059486      -0.023862      -0.009778      -0.002819       0.025941       0.000446      -0.012337      -0.006148      -0.034431       0.024646      -0.025872       0.007005       0.018867             10.754775      15.688973       2.113083       3.193947       8.413508      -2.129262       8.161843           0.000006
          309              C       7.379572      13.339849       0.578255       0.106887      35.070231 0.42819043E+03  0.10077128E+05                                 9.647669                            7.125754      -0.366388       1.898839                    0.998676      27.302665      79.780803       0.585262       0.444689      -1.041822       0.013892       0.002247       0.005642       0.015162       0.002097       0.001202       0.023575       0.027127      -0.054477      -0.035869       0.012649       0.023220             11.707023      18.488410       2.904888       2.397034       8.970183      -1.868565       7.662476          -0.000007
          310              C       6.824899      12.238777       1.215689      -0.139596      32.531268 0.45140654E+03  0.10769188E+05                                 8.962266                            7.160152      -0.083770       1.948082                    0.998513      30.077906      88.612502       0.602814       0.425900      -1.052684      -0.024309      -0.005977      -0.004419       0.025420      -0.017012       0.001985      -0.014236      -0.019772       0.018004      -0.023815      -0.002071       0.025886             10.165729      15.390215       2.794060       1.131583       8.041848      -1.566080       7.065124           0.000006
          311              C       5.518763      11.874538       0.936460      -0.086095      31.223733 0.41766053E+03  0.97431651E+04                                 8.682820                            6.864064      -0.013236       1.973976                    0.999571      28.967333      83.566558       0.620667       0.423029      -1.057633       0.013703       0.018552      -0.004083       0.023422       0.004253      -0.011187      -0.002754      -0.046766       0.022763      -0.030684       0.009458       0.021226              9.905176      14.976867       2.410399       2.354703       7.331155      -1.434439       7.407505          -0.000008
          312              C       3.359876      12.168602      20.553978       0.610623      25.787840 0.25029181E+03  0.51715598E+04                                 8.002747                            5.588190       0.012762       2.059261                    0.999338      22.085462      61.281287       0.633584       0.467872      -1.024480      -0.050759      -0.025044      -0.021693       0.060615      -0.053693      -0.028274       0.051453      -0.131038       0.001194      -0.086203      -0.027957       0.114160             10.041713      12.968510       3.380979       2.478391       7.365002      -2.174141       9.791626          -0.000020
          313              S      -0.869632       1.520282      19.048224       0.045317     143.393566 0.37127470E+04  0.14177804E+06                                19.466106                           17.053265       0.551561       1.857526                    0.999564      70.548695     218.731559       0.546061       0.293732      -1.222139       0.077603       0.053781      -0.041352       0.103076      -0.211805      -0.066279       0.020375       0.061502      -1.363518      -0.460620       0.014861       0.445760             22.550793      24.558560      -9.501083      -0.822690      29.030848       0.732833      14.062973          -0.000008
          314              S       1.684279       2.985426      18.886313       0.062550     131.761289 0.33532634E+04  0.12477012E+06                                18.352694                           16.142771       0.848072       1.950440                    0.999787      68.633932     209.714155       0.564863       0.291420      -1.225159      -0.089440      -0.047806       0.018407       0.103071      -0.095834       0.023650       0.029735      -0.380067      -1.368256      -0.458583       0.017095       0.441488             21.130120      17.430688      -5.185985       0.048187      31.723741       2.909440      14.235932          -0.000006
          315              S       3.266208       0.141853      18.561032       0.046720     134.622422 0.34406352E+04  0.12888623E+06                                18.631786                           16.361167       0.841183       1.944797                    0.999744      69.395196     212.967149       0.560424       0.291757      -1.224432      -0.097989      -0.052068      -0.011794       0.111589      -0.204272      -0.101357       0.146011       0.015951      -1.291924      -0.467430       0.013253       0.454178             21.516699      23.239753      -8.523609      -2.419084      26.180055       4.266999      15.130288          -0.000006
          316              S      10.326192      15.447425      18.610418       0.059480     146.027862 0.38029083E+04  0.14614192E+06                                19.765351                           17.323959       0.515095       1.852880                    0.999156      70.284869     218.834123       0.538564       0.295944      -1.219455       0.081808       0.040398       0.027447       0.095277      -0.048350      -0.103181       0.150219      -0.394908      -1.145103      -0.430394       0.003347       0.427047             22.942001      18.969941      -5.184552      -2.898643      33.963911       2.336696      15.892150          -0.000005
          317              S       1.751419      -0.007017       5.156155       0.048194     143.331003 0.37100363E+04  0.14165462E+06                                19.464146                           17.049603       0.557712       1.858938                    0.999596      70.526334     218.676934       0.545974       0.293820      -1.221996       0.005746      -0.097290      -0.044581       0.107172       0.133761       0.047574       0.049327       0.335334      -1.364766      -0.461076       0.014962       0.446114             22.551328      36.148409       2.820640       1.045680      17.445216       0.346085      14.060361          -0.000008
          318              S      -7.903185      13.756887       4.994243       0.062998     131.775724 0.33534097E+04  0.12477896E+06                                18.356609                           16.145365       0.849705       1.950877                    0.999796      68.634335     209.729417       0.564691       0.291501      -1.225054       0.000963       0.102779       0.020737       0.104855      -0.119140       0.017121      -0.033015       0.352057      -1.369779      -0.458832       0.017222       0.441610             21.135631      32.646481      -3.600410       2.496951      16.521168      -1.497408      14.239244          -0.000007
          319              S       8.136244      13.808682       4.668962       0.049840     134.643190 0.34406897E+04  0.12889922E+06                                18.642026                           16.368023       0.836888       1.943716                    0.999753      69.360128     212.924901       0.559916       0.291997      -1.224081       0.001959       0.114045      -0.011665       0.114657       0.108743       0.172909       0.014633       0.347812      -1.298993      -0.467936       0.013577       0.454359             21.531572      32.855534       2.991214       4.909452      16.600920      -0.039521      15.138262          -0.000006
          320              S      17.861266       0.041771       4.718348       0.060780     146.084093 0.38043503E+04  0.14621627E+06                                19.774999                           17.331200       0.510915       1.852119                    0.999136      70.271966     218.832937       0.538249       0.296079      -1.219274      -0.006697      -0.093530       0.028552       0.098020      -0.148263       0.182253       0.012182       0.277445      -1.145536      -0.430558       0.003360       0.427198             22.955046      34.725711      -3.899130       3.474931      18.240728       1.344019      15.898698          -0.000006
          321              S       8.764713      15.194964      12.102294       0.046901     143.344839 0.37106830E+04  0.14168298E+06                                19.465054                           17.051041       0.549983       1.857147                    0.999591      70.519227     218.645060       0.545963       0.293819      -1.222019      -0.086885       0.041540      -0.042541       0.105282       0.079343       0.016883      -0.066554      -0.395628      -1.362247      -0.460170       0.015688       0.444482             22.551558      19.682923       6.688278      -0.223269      33.911266      -1.078112      14.060486          -0.000008
          322              S       6.218906      16.674143      11.940382       0.062859     131.853263 0.33558923E+04  0.12489654E+06                                18.365056                           16.152266       0.841249       1.948707                    0.999781      68.648742     209.806133       0.564512       0.291535      -1.224998       0.087207      -0.052981       0.020873       0.104152       0.213643      -0.036173       0.002459       0.027085      -1.370515      -0.459004       0.015834       0.443170             21.146958      23.683484       8.792870      -2.548213      25.511604      -1.415977      14.245787          -0.000006
          323              S      17.537048       2.757693      11.615101       0.048529     134.471223 0.34354776E+04  0.12864496E+06                                18.619379                           16.349460       0.847668       1.946710                    0.999758      69.338624     212.754867       0.560595       0.291777      -1.224409       0.096323      -0.056165      -0.012065       0.112152       0.097991      -0.074756      -0.160062      -0.361922      -1.292641      -0.467081       0.011780       0.455301             21.503849      18.055431       5.533824      -2.484949      31.337145      -4.226945      15.118972          -0.000007
          324              S       0.752041       1.219032      11.664487       0.060402     146.076413 0.38042706E+04  0.14621176E+06                                19.771556                           17.328120       0.514667       1.852758                    0.999119      70.292437     218.892269       0.538434       0.295980      -1.219381      -0.076689       0.052804       0.026570       0.096827       0.193493      -0.077992      -0.167716       0.112112      -1.142680      -0.431312       0.005703       0.425610             22.951033      25.729449       9.087372      -0.573279      27.226679      -3.681245      15.896971          -0.000005
          325              S      -8.776868      15.187946       8.629224       0.045317     143.393567 0.37127475E+04  0.14177806E+06                                19.466107                           17.053267       0.551560       1.857526                    0.999564      70.548695     218.731569       0.546061       0.293732      -1.222139      -0.077603      -0.053781      -0.041351       0.103075      -0.211805       0.066279      -0.020375       0.061502      -1.363518      -0.460620       0.014861       0.445760             22.550795      24.558562      -9.501087       0.822690      29.030849      -0.732834      14.062974          -0.000007
          326              S       7.962221      13.722802       8.467313       0.062549     131.761332 0.33532635E+04  0.12477012E+06                                18.352697                           16.142771       0.848072       1.950440                    0.999787      68.633941     209.714194       0.564863       0.291420      -1.225159       0.089440       0.047806       0.018407       0.103071      -0.095834      -0.023650      -0.029735      -0.380067      -1.368256      -0.458583       0.017095       0.441488             21.130127      17.430692      -5.185989      -0.048186      31.723757      -2.909441      14.235933          -0.000007
          327              S       6.380292      16.566375       8.142032       0.046720     134.622448 0.34406368E+04  0.12888630E+06                                18.631789                           16.361171       0.841184       1.944797                    0.999744      69.395197     212.967151       0.560424       0.291757      -1.224432       0.097989       0.052068      -0.011794       0.111589      -0.204272       0.101357      -0.146011       0.015951      -1.291924      -0.467430       0.013253       0.454178             21.516701      23.239751      -8.523608       2.419083      26.180061      -4.267000      15.130292          -0.000006
          328              S      -0.679692       1.260803       8.191418       0.059479     146.027897 0.38029079E+04  0.14614191E+06                                19.765354                           17.323958       0.515095       1.852880                    0.999156      70.284870     218.834131       0.538564       0.295944      -1.219455      -0.081808      -0.040398       0.027447       0.095278      -0.048350       0.103181      -0.150219      -0.394908      -1.145103      -0.430393       0.003347       0.427047             22.942009      18.969942      -5.184559       2.898644      33.963933      -2.336699      15.892151          -0.000005
          329              S      17.541581       0.007017      15.575155       0.048194     143.330976 0.37100357E+04  0.14165459E+06                                19.464143                           17.049602       0.557712       1.858938                    0.999596      70.526331     218.676918       0.545974       0.293820      -1.221996      -0.005746       0.097290      -0.044581       0.107172       0.133761      -0.047574      -0.049327       0.335334      -1.364766      -0.461076       0.014962       0.446114             22.551324      36.148398       2.820637      -1.045678      17.445215      -0.346085      14.060359          -0.000008
          330              S      17.549685       2.951341      15.413243       0.062998     131.775736 0.33534104E+04  0.12477899E+06                                18.356610                           16.145367       0.849705       1.950877                    0.999796      68.634340     209.729441       0.564691       0.291501      -1.225054      -0.000963      -0.102780       0.020737       0.104855      -0.119140      -0.017121       0.033015       0.352058      -1.369779      -0.458832       0.017222       0.441610             21.135632      32.646481      -3.600410      -2.496950      16.521169       1.497408      14.239246          -0.000007
          331              S       1.510256       2.899546      15.087962       0.049840     134.643183 0.34406899E+04  0.12889923E+06                                18.642025                           16.368023       0.836887       1.943716                    0.999753      69.360136     212.924939       0.559916       0.291997      -1.224081      -0.001959      -0.114046      -0.011665       0.114657       0.108743      -0.172909      -0.014633       0.347813      -1.298992      -0.467936       0.013576       0.454359             21.531569      32.855521       2.991212      -4.909450      16.600924       0.039521      15.138261          -0.000005
          332              S      -8.214766      16.666457      15.137348       0.060780     146.084070 0.38043502E+04  0.14621627E+06                                19.774997                           17.331200       0.510915       1.852119                    0.999136      70.271973     218.832965       0.538249       0.296079      -1.219274       0.006696       0.093530       0.028552       0.098020      -0.148263      -0.182253      -0.012182       0.277445      -1.145536      -0.430558       0.003360       0.427198             22.955040      34.725695      -3.899130      -3.474929      18.240731      -1.344019      15.898696          -0.000007
          333              S       0.881787       1.513264       1.683294       0.046901     143.344831 0.37106828E+04  0.14168297E+06                                19.465054                           17.051041       0.549982       1.857147                    0.999591      70.519223     218.645048       0.545963       0.293819      -1.222019       0.086884      -0.041540      -0.042541       0.105282       0.079343      -0.016883       0.066554      -0.395628      -1.362248      -0.460170       0.015688       0.444482             22.551558      19.682922       6.688277       0.223269      33.911266       1.078112      14.060486          -0.000008
          334              S       3.427594       0.034085       1.521382       0.062859     131.853254 0.33558921E+04  0.12489653E+06                                18.365054                           16.152265       0.841249       1.948707                    0.999781      68.648745     209.806137       0.564513       0.291535      -1.224998      -0.087207       0.052981       0.020873       0.104152       0.213643       0.036173      -0.002459       0.027085      -1.370516      -0.459004       0.015834       0.443170             21.146956      23.683480       8.792868       2.548213      25.511602       1.415977      14.245786          -0.000006
          335              S      -7.890548      13.950535       1.196101       0.048529     134.471195 0.34354767E+04  0.12864492E+06                                18.619376                           16.349458       0.847668       1.946710                    0.999758      69.338617     212.754836       0.560595       0.291777      -1.224409      -0.096323       0.056165      -0.012065       0.112152       0.097991       0.074756       0.160062      -0.361922      -1.292641      -0.467081       0.011780       0.455300             21.503846      18.055428       5.533823       2.484950      31.337139       4.226946      15.118970          -0.000005
          336              S       8.894459      15.489196       1.245487       0.060402     146.076395 0.38042701E+04  0.14621174E+06                                19.771554                           17.328119       0.514666       1.852758                    0.999119      70.292433     218.892255       0.538434       0.295980      -1.219381       0.076689      -0.052804       0.026570       0.096827       0.193493       0.077992       0.167717       0.112112      -1.142680      -0.431313       0.005703       0.425610             22.951031      25.729447       9.087370       0.573278      27.226676       3.681245      15.896969          -0.000006
          337              O      12.384659       5.872775      18.571868      -0.546347      37.782364 0.54257904E+03  0.13090792E+05                                 9.006569                            7.242574       0.140258       2.095202                    0.995985      27.730621      73.345422       0.700243       0.362539      -1.134678       0.032890       0.010993       0.022019       0.041078      -0.028117       0.040906       0.005524      -0.086162       0.047479      -0.077285       0.030998       0.046287             10.695290      10.992281      -5.569745       2.953562      11.347838      -3.845494       9.745750           0.000005
          338              O      12.139252       4.319244      20.144720      -0.587531      38.641041 0.52275404E+03  0.12500837E+05                                 9.104535                            7.042313       0.233047       2.115088                    0.997673      28.033075      73.916613       0.719946       0.355766      -1.139567       0.025995      -0.021378      -0.010937       0.035389       0.067037      -0.037662       0.015935      -0.081338       0.086883      -0.105208       0.040448       0.064760             11.076415      12.328382       0.957099      -6.696488       6.856978      -2.575209      14.043886           0.000003
          339              O       1.746788      10.116498      17.890257      -0.511551      29.431947 0.43128736E+03  0.98128271E+04                                 7.528831                            6.339498       0.445879       2.205822                    0.998066      26.509448      67.807091       0.770379       0.349441      -1.146619       0.013857      -0.008164       0.011068       0.019524       0.032249       0.000723      -0.053515       0.072666      -0.025995      -0.080648       0.020255       0.060393              8.707343       6.023762       2.178245      -2.061398      11.909235      -3.388627       8.189030           0.000013
          340              O       0.463032      10.408224      19.639607      -0.629376      35.990440 0.59009381E+03  0.14532489E+05                                 8.648748                            7.482041       0.264391       2.104577                    0.997697      29.187972      77.880199       0.699096       0.355754      -1.140570      -0.015759      -0.037190      -0.045869       0.061118      -0.059507       0.028554       0.043510       0.058571       0.008994      -0.095349       0.030487       0.064862              9.576476       6.038029      -0.582941      -0.355565      11.652900       1.652494      11.038500           0.000007
          341              O      -0.189264      13.194153      18.542278      -0.539213      31.285581 0.45899456E+03  0.10600229E+05                                 7.844493                            6.529882       0.502053       2.216540                    0.998317      26.951679      69.308425       0.761314       0.348365      -1.148243      -0.014165       0.005953      -0.025425       0.029707       0.041523       0.043085      -0.029659       0.026512      -0.034223      -0.076647       0.020230       0.056417              9.202169      13.999603      -1.895109       3.932707       5.858830      -0.182432       7.748073           0.000009
          342              O      -0.824004      11.964762      16.805639      -0.619459      34.451036 0.55525346E+03  0.13474870E+05                                 8.390157                            7.266076       0.323009       2.127644                    0.997642      28.856672      76.559849       0.707837       0.356566      -1.139339      -0.027250       0.007858       0.049488       0.057039       0.012819      -0.045687      -0.009094      -0.151972       0.079493      -0.105595       0.036301       0.069294              9.178957       8.581208      -2.166026      -1.791014       7.602556       1.847538      11.353107           0.000007
          343              O      10.901510       8.103491      17.809613      -0.552199      39.331152 0.54419199E+03  0.13127797E+05                                 9.224784                            7.242711       0.170513       2.106220                    0.996042      27.629194      72.860280       0.702401       0.361478      -1.136518       0.039117       0.028258      -0.023613       0.053724      -0.039355      -0.036810      -0.041926       0.039073      -0.004913      -0.081404       0.032025       0.049379             11.052641       6.167310      -2.893036       1.859643      17.188720      -4.408793       9.801893           0.000006
          344              O       9.699749       8.814593      16.049011      -0.564802      38.048390 0.49119363E+03  0.11527085E+05                                 8.936553                            6.761966       0.467511       2.203531                    0.997978      27.210277      70.323233       0.747678       0.349080      -1.148718       0.013523       0.015253       0.013293       0.024335       0.006599       0.013012       0.033314       0.117061       0.129371      -0.088606       0.028333       0.060273             11.002519       7.742772       2.174987       5.347986      10.391754       4.635290      14.873031           0.000006
          345              O       8.540143       3.046411       4.679798      -0.548175      37.881178 0.54425674E+03  0.13142712E+05                                 9.024930                            7.256645       0.127663       2.090670                    0.995764      27.762110      73.484483       0.699078       0.362827      -1.134340      -0.005144      -0.034954       0.020719       0.040958      -0.023661      -0.014906      -0.039331       0.090950       0.050951      -0.078121       0.033050       0.045071             10.717770      16.117996       2.638177      -4.815912       6.270144      -0.635459       9.765170           0.000007
          346              O       7.317449       4.035705       6.252650      -0.587593      38.639153 0.52266399E+03  0.12498633E+05                                 9.105573                            7.042892       0.217147       2.110312                    0.997770      28.027870      73.912176       0.719706       0.355886      -1.139426      -0.031892      -0.009180      -0.010454       0.034795      -0.068666       0.032400       0.024492      -0.073705       0.091294      -0.105179       0.041618       0.063561             11.077217       7.395881       1.888816       1.116641      11.788858       7.087946      14.046913           0.000003
          347              O      -1.758750      10.137216       3.998187      -0.513083      29.487396 0.43232281E+03  0.98424732E+04                                 7.538278                            6.347141       0.444617       2.204823                    0.998044      26.533292      67.893331       0.769893       0.349446      -1.146593      -0.012083      -0.006995       0.008928       0.016572       0.018111      -0.045403       0.026872      -0.097088      -0.026380      -0.081985       0.018972       0.063013              8.718462       8.564166      -3.643858      -1.906391       9.392835       3.483668       8.198385           0.000013
          348              O      -0.864230      11.103119       5.747537      -0.629050      36.031942 0.59102313E+03  0.14560378E+05                                 8.651487                            7.484627       0.281776       2.109078                    0.997740      29.217045      77.958488       0.699473       0.355441      -1.140879      -0.024687       0.034178      -0.046826       0.063011       0.053420       0.023953      -0.049093       0.074281       0.009588      -0.096555       0.033030       0.063526              9.579212      10.757393      -2.140429       1.609978       6.938354      -0.519067      11.041889           0.000007
          349              O       1.874604      10.275059       4.650208      -0.545967      31.455289 0.46201975E+03  0.10688133E+05                                 7.873267                            6.551795       0.508458       2.217376                    0.998276      27.028633      69.575709       0.759930       0.348411      -1.148152       0.011589       0.004535      -0.019091       0.022789      -0.010691      -0.047148      -0.018539      -0.082116      -0.036691      -0.075323       0.022704       0.052619              9.238632       9.577931       4.496133      -2.134601      10.362910      -3.327738       7.775057           0.000008
          350              O       1.127290      11.439455       2.913569      -0.617918      34.409072 0.55443803E+03  0.13449635E+05                                 8.382515                            7.259987       0.325263       2.128622                    0.997621      28.837269      76.483534       0.708270       0.356492      -1.139440       0.021223       0.018324       0.050772       0.058000      -0.073457       0.015899       0.041484       0.054008       0.077244      -0.105388       0.036380       0.069008              9.169955       9.712321       1.503193       2.492699       6.454415       0.624666      11.343129           0.000006
          351              O      11.213574       3.215498       3.917544      -0.550526      39.288054 0.54340427E+03  0.13104016E+05                                 9.218832                            7.238023       0.167114       2.105672                    0.996085      27.607194      72.788410       0.702549       0.361533      -1.136477       0.005390      -0.046674      -0.025580       0.053496       0.036674      -0.017575       0.051567       0.048473      -0.004958      -0.080202       0.031257       0.048945             11.045771      16.928082      -3.320625      -4.748636       6.411529       0.593967       9.797701           0.000006
          352              O      12.430287       3.900703       2.156941      -0.569906      38.188494 0.49326057E+03  0.11587631E+05                                 8.956157                            6.774835       0.461402       2.201132                    0.997932      27.267050      70.504249       0.747198       0.348941      -1.148844       0.008989      -0.015111       0.009007       0.019756       0.048464       0.022966      -0.023668      -0.070044       0.125486      -0.088254       0.032566       0.055687             11.029122       7.865508      -2.243577       1.346707      10.313201      -6.968207      14.908657           0.000005
          353              O       8.014698       7.789042      11.625937      -0.546410      37.814289 0.54308314E+03  0.13107122E+05                                 9.014556                            7.248583       0.130176       2.091928                    0.995813      27.736221      73.392471       0.699510       0.362803      -1.134373      -0.025259       0.022844       0.023124       0.041166       0.052941      -0.025405       0.033898      -0.005369       0.049006      -0.079464       0.031445       0.048019             10.704888       6.439669       2.940680       1.854104      15.922766       4.483537       9.752228           0.000006
          354              O       9.482799       8.353279      13.198789      -0.580040      38.454712 0.51979525E+03  0.12412747E+05                                 9.077766                            7.024208       0.226217       2.113822                    0.997752      27.953416      73.660801       0.720571       0.355954      -1.139390       0.000046       0.034521      -0.016814       0.038398       0.000842       0.010275      -0.041237       0.157703       0.093248      -0.106815       0.039555       0.067259             11.039872       9.027884      -2.836778       5.558206      10.096823      -4.493139      13.994909           0.000003
          355              O       0.011962      13.162742      10.944326      -0.512548      29.451989 0.43160504E+03  0.98216092E+04                                 7.531085                            6.340885       0.447017       2.205660                    0.998059      26.519704      67.832973       0.770487       0.349337      -1.146734       0.000958       0.015457       0.010572       0.018752      -0.049385       0.045880       0.026540       0.020626      -0.023951      -0.081210       0.019246       0.061964              8.710954      12.331975       1.461270       3.967113       5.610206      -0.090313       8.190680           0.000012
          356              O       0.401198      11.905114      12.693676      -0.626032      35.917295 0.58858220E+03  0.14485495E+05                                 8.636198                            7.471944       0.274165       2.108108                    0.997559      29.151151      77.747404       0.699662       0.355706      -1.140646       0.041709       0.006738      -0.047683       0.063708       0.006363      -0.053515       0.002604      -0.131571       0.010594      -0.096544       0.032217       0.064327              9.561865       9.730011       2.719204      -1.253275       7.936474      -1.133642      11.019110           0.000007
          357              O      -1.685340       9.947244      11.596347      -0.547840      31.460050 0.46203272E+03  0.10688068E+05                                 7.872786                            6.550437       0.495026       2.213699                    0.998226      27.035286      69.582275       0.760292       0.348256      -1.148326      -0.003096      -0.011871      -0.017088       0.021036      -0.030514       0.008226       0.049839       0.058472      -0.035986      -0.075120       0.022965       0.052155              9.239696       6.273113      -2.590139      -1.814759      13.671882       3.513975       7.774093           0.000008
          358              O      -0.303286      10.012239       9.859708      -0.618242      34.356775 0.55332499E+03  0.13415623E+05                                 8.374691                            7.252989       0.321441       2.128540                    0.997541      28.806515      76.376988       0.708583       0.356521      -1.139440       0.005436      -0.026577       0.049573       0.056510       0.059640       0.028304      -0.034010       0.098271       0.082621      -0.104968       0.037181       0.067787              9.161927       5.962033       0.659819      -0.705457      10.192536      -2.470754      11.331211           0.000006
          359              O       6.824416       5.389239      10.863683      -0.551629      39.279162 0.54334842E+03  0.13102042E+05                                 9.216854                            7.236728       0.173037       2.107318                    0.996060      27.607482      72.782152       0.702762       0.361441      -1.136575      -0.040794       0.018441      -0.024852       0.051204       0.003106       0.053266      -0.009022      -0.089845      -0.004897      -0.080675       0.032150       0.048524             11.043241      11.916211       6.213153       2.886482      11.419654       3.812266       9.793859           0.000006
          360              O       6.809464       3.992932       9.103080      -0.567400      38.112543 0.49214248E+03  0.11555226E+05                                 8.947379                            6.768985       0.471249       2.204487                    0.997946      27.229204      70.396035       0.747190       0.349130      -1.148647      -0.017754       0.002691       0.007944       0.019635      -0.053286      -0.035482      -0.007012      -0.047253       0.125533      -0.087988       0.029412       0.058576             11.017610      11.630527       0.060124      -6.701211       6.527729       2.315131      14.894575           0.000006
          361              O      -2.738159      10.835453       8.152868      -0.546347      37.782356 0.54257889E+03  0.13090788E+05                                 9.006569                            7.242574       0.140258       2.095202                    0.995984      27.730616      73.345408       0.700243       0.362539      -1.134678      -0.032890      -0.010993       0.022019       0.041078      -0.028117      -0.040906      -0.005524      -0.086162       0.047479      -0.077285       0.030998       0.046287             10.695289      10.992280      -5.569744      -2.953562      11.347837       3.845494       9.745749           0.000006
          362              O      -2.492752      12.388984       9.725720      -0.587532      38.641058 0.52275430E+03  0.12500844E+05                                 9.104538                            7.042315       0.233047       2.115087                    0.997673      28.033080      73.916633       0.719946       0.355766      -1.139567      -0.025995       0.021378      -0.010937       0.035389       0.067037       0.037662      -0.015935      -0.081338       0.086883      -0.105208       0.040448       0.064760             11.076419      12.328387       0.957099       6.696491       6.856980       2.575209      14.043890           0.000004
          363              O       7.899712       6.591730       7.471257      -0.511551      29.431932 0.43128709E+03  0.98128193E+04                                 7.528828                            6.339496       0.445880       2.205822                    0.998066      26.509442      67.807068       0.770379       0.349441      -1.146619      -0.013857       0.008164       0.011068       0.019524       0.032249      -0.000723       0.053515       0.072667      -0.025995      -0.080648       0.020255       0.060393              8.707339       6.023761       2.178244       2.061397      11.909229       3.388626       8.189027           0.000014
          364              O       9.183468       6.300004       9.220607      -0.629376      35.990456 0.59009413E+03  0.14532499E+05                                 8.648751                            7.482043       0.264390       2.104577                    0.997697      29.187977      77.880222       0.699096       0.355755      -1.140570       0.015759       0.037190      -0.045869       0.061118      -0.059507      -0.028554      -0.043510       0.058571       0.008994      -0.095349       0.030487       0.064862              9.576480       6.038031      -0.582941       0.355565      11.652904      -1.652494      11.038504           0.000006
          365              O       9.835764       3.514075       8.123278      -0.539213      31.285570 0.45899436E+03  0.10600223E+05                                 7.844491                            6.529881       0.502053       2.216540                    0.998317      26.951676      69.308410       0.761314       0.348365      -1.148243       0.014165      -0.005953      -0.025425       0.029707       0.041523      -0.043085       0.029659       0.026512      -0.034223      -0.076647       0.020230       0.056417              9.202166      13.999598      -1.895108      -3.932706       5.858829       0.182432       7.748071           0.000008
          366              O      10.470504       4.743466       6.386639      -0.619459      34.451039 0.55525353E+03  0.13474872E+05                                 8.390157                            7.266076       0.323009       2.127644                    0.997642      28.856673      76.559854       0.707836       0.356566      -1.139339       0.027250      -0.007858       0.049488       0.057039       0.012819       0.045687       0.009094      -0.151973       0.079493      -0.105595       0.036301       0.069294              9.178958       8.581209      -2.166026       1.791015       7.602556      -1.847538      11.353107           0.000005
          367              O      -1.255010       8.604737       7.390613      -0.552199      39.331153 0.54419200E+03  0.13127798E+05                                 9.224785                            7.242711       0.170512       2.106220                    0.996042      27.629193      72.860281       0.702401       0.361478      -1.136518      -0.039117      -0.028258      -0.023613       0.053724      -0.039355       0.036810       0.041926       0.039073      -0.004913      -0.081404       0.032025       0.049379             11.052642       6.167311      -2.893037      -1.859643      17.188723       4.408794       9.801894           0.000007
          368              O      -0.053249       7.893635       5.630011      -0.564801      38.048389 0.49119363E+03  0.11527084E+05                                 8.936552                            6.761966       0.467512       2.203531                    0.997978      27.210279      70.323235       0.747678       0.349080      -1.148718      -0.013523      -0.015253       0.013293       0.024335       0.006599      -0.013012      -0.033314       0.117061       0.129372      -0.088606       0.028333       0.060273             11.002518       7.742771       2.174986      -5.347986      10.391753      -4.635290      14.873029           0.000005
          369              O       1.106357      13.661817      15.098798      -0.548175      37.881170 0.54425660E+03  0.13142708E+05                                 9.024928                            7.256644       0.127663       2.090670                    0.995764      27.762106      73.484470       0.699078       0.362827      -1.134340       0.005144       0.034955       0.020719       0.040958      -0.023661       0.014906       0.039331       0.090950       0.050951      -0.078121       0.033050       0.045071             10.717768      16.117993       2.638177       4.815911       6.270143       0.635459       9.765168           0.000007
          370              O       2.329051      12.672523      16.671650      -0.587593      38.639147 0.52266388E+03  0.12498630E+05                                 9.105572                            7.042892       0.217147       2.110312                    0.997770      28.027866      73.912164       0.719706       0.355886      -1.139426       0.031892       0.009180      -0.010454       0.034795      -0.068666      -0.032400      -0.024492      -0.073705       0.091294      -0.105179       0.041618       0.063561             11.077216       7.395881       1.888816      -1.116641      11.788857      -7.087946      14.046912           0.000005
          371              O      11.405250       6.571012      14.417187      -0.513083      29.487408 0.43232301E+03  0.98424791E+04                                 7.538281                            6.347144       0.444616       2.204823                    0.998044      26.533294      67.893345       0.769893       0.349446      -1.146593       0.012083       0.006995       0.008928       0.016572       0.018111       0.045403      -0.026872      -0.097088      -0.026380      -0.081985       0.018972       0.063013              8.718466       8.564170      -3.643860       1.906392       9.392840      -3.483669       8.198388           0.000013
          372              O      10.510730       5.605109      16.166537      -0.629050      36.031926 0.59102281E+03  0.14560368E+05                                 8.651484                            7.484624       0.281777       2.109079                    0.997740      29.217042      77.958467       0.699473       0.355441      -1.140879       0.024687      -0.034178      -0.046826       0.063011       0.053420      -0.023953       0.049093       0.074281       0.009588      -0.096555       0.033030       0.063526              9.579208      10.757388      -2.140427      -1.609978       6.938351       0.519066      11.041884           0.000008
          373              O       7.771896       6.433169      15.069208      -0.545967      31.455282 0.46201964E+03  0.10688130E+05                                 7.873265                            6.551793       0.508459       2.217376                    0.998276      27.028633      69.575704       0.759930       0.348410      -1.148152      -0.011589      -0.004535      -0.019091       0.022789      -0.010691       0.047148       0.018539      -0.082116      -0.036691      -0.075323       0.022704       0.052619              9.238630       9.577928       4.496131       2.134600      10.362907       3.327737       7.775055           0.000009
          374              O       8.519210       5.268773      13.332569      -0.617918      34.409076 0.55443812E+03  0.13449638E+05                                 8.382516                            7.259988       0.325263       2.128622                    0.997621      28.837271      76.483542       0.708270       0.356492      -1.139440      -0.021223      -0.018324       0.050772       0.058000      -0.073457      -0.015899      -0.041484       0.054008       0.077244      -0.105388       0.036380       0.069008              9.169956       9.712321       1.503193      -2.492699       6.454416      -0.624666      11.343130           0.000006
          375              O      -1.567074      13.492730      14.336544      -0.550526      39.288054 0.54340426E+03  0.13104016E+05                                 9.218831                            7.238023       0.167114       2.105672                    0.996085      27.607194      72.788409       0.702549       0.361533      -1.136477      -0.005390       0.046674      -0.025580       0.053496       0.036674       0.017575      -0.051567       0.048473      -0.004958      -0.080202       0.031257       0.048945             11.045770      16.928081      -3.320625       4.748636       6.411529      -0.593967       9.797701           0.000005
          376              O      -2.783787      12.807525      12.575941      -0.569906      38.188493 0.49326056E+03  0.11587630E+05                                 8.956156                            6.774835       0.461402       2.201132                    0.997932      27.267050      70.504248       0.747198       0.348941      -1.148844      -0.008989       0.015111       0.009007       0.019756       0.048464      -0.022966       0.023668      -0.070044       0.125486      -0.088254       0.032566       0.055687             11.029122       7.865507      -2.243577      -1.346707      10.313201       6.968207      14.908657           0.000006
          377              O       1.631802       8.919186       1.206937      -0.546410      37.814283 0.54308304E+03  0.13107119E+05                                 9.014555                            7.248583       0.130176       2.091928                    0.995813      27.736219      73.392462       0.699510       0.362803      -1.134373       0.025259      -0.022844       0.023124       0.041166       0.052941       0.025406      -0.033898      -0.005370       0.049006      -0.079464       0.031445       0.048019             10.704886       6.439668       2.940679      -1.854104      15.922763      -4.483536       9.752227           0.000006
          378              O       0.163701       8.354949       2.779789      -0.580040      38.454712 0.51979526E+03  0.12412747E+05                                 9.077766                            7.024209       0.226216       2.113822                    0.997752      27.953415      73.660800       0.720571       0.355954      -1.139390      -0.000046      -0.034521      -0.016814       0.038398       0.000842      -0.010275       0.041237       0.157703       0.093248      -0.106815       0.039555       0.067259             11.039872       9.027884      -2.836778      -5.558206      10.096824       4.493139      13.994909           0.000004
          379              O       9.634538       3.545486       0.525326      -0.512548      29.451988 0.43160503E+03  0.98216089E+04                                 7.531084                            6.340885       0.447017       2.205660                    0.998059      26.519706      67.832976       0.770487       0.349337      -1.146734      -0.000958      -0.015457       0.010572       0.018752      -0.049385      -0.045880      -0.026540       0.020626      -0.023951      -0.081210       0.019246       0.061963              8.710953      12.331974       1.461269      -3.967113       5.610205       0.090313       8.190680           0.000013
          380              O       9.245302       4.803114       2.274676      -0.626032      35.917300 0.58858232E+03  0.14485498E+05                                 8.636199                            7.471945       0.274164       2.108108                    0.997559      29.151153      77.747413       0.699662       0.355706      -1.140646      -0.041710      -0.006738      -0.047683       0.063708       0.006363       0.053515      -0.002604      -0.131571       0.010594      -0.096544       0.032217       0.064327              9.561866       9.730013       2.719205       1.253275       7.936474       1.133642      11.019111           0.000007
          381              O      11.331840       6.760984       1.177347      -0.547840      31.460043 0.46203262E+03  0.10688065E+05                                 7.872784                            6.550436       0.495026       2.213699                    0.998226      27.035286      69.582270       0.760292       0.348256      -1.148326       0.003096       0.011871      -0.017088       0.021036      -0.030514      -0.008226      -0.049839       0.058471      -0.035986      -0.075120       0.022965       0.052155              9.239693       6.273112      -2.590138       1.814758      13.671878      -3.513974       7.774091           0.000009
          382              O       9.949786       6.695989      20.278708      -0.618242      34.356766 0.55332481E+03  0.13415618E+05                                 8.374689                            7.252987       0.321441       2.128540                    0.997541      28.806512      76.376975       0.708583       0.356521      -1.139440      -0.005436       0.026577       0.049573       0.056510       0.059640      -0.028304       0.034010       0.098271       0.082621      -0.104968       0.037181       0.067787              9.161925       5.962032       0.659819       0.705457      10.192533       2.470754      11.331208           0.000006
          383              O       2.822084      11.318989       0.444683      -0.551629      39.279156 0.54334834E+03  0.13102039E+05                                 9.216853                            7.236727       0.173037       2.107318                    0.996060      27.607481      72.782146       0.702762       0.361441      -1.136575       0.040794      -0.018441      -0.024851       0.051204       0.003106      -0.053266       0.009022      -0.089845      -0.004897      -0.080675       0.032150       0.048524             11.043239      11.916208       6.213152      -2.886481      11.419651      -3.812265       9.793857           0.000007
          384              O       2.837036      12.715296      19.522080      -0.567400      38.112537 0.49214240E+03  0.11555224E+05                                 8.947378                            6.768984       0.471250       2.204487                    0.997946      27.229202      70.396028       0.747190       0.349130      -1.148647       0.017754      -0.002691       0.007944       0.019635      -0.053286       0.035482       0.007013      -0.047253       0.125533      -0.087988       0.029412       0.058576             11.017609      11.630526       0.060124       6.701210       6.527728      -2.315130      14.894574           0.000004

******************************************************
Auxiliary information for the entire system
The total spin magnetic moment of the unit cell is   0.000050
The total net atomic charge of the unit cell is   0.000004
Accuracy of reproducing the electrostatic potential in the unit cell:
  The inner radius (bohr) =    5.0000
  The outer radius (bohr) =   12.0000
  Valid grid points have density less than (e/(bohr^3)) =    0.0001
  The number of valid grid points were=       269746
  The rms potential error without charges in kcal/mol is=      4.18546
  The rms potential error with partial charges in kcal/mol is=      0.75173
  The RRMSE value at monopole order=      0.17961
  The rms potential error with partial charges and cloud penetration in kcal/mol is=      0.76131
  The RRMSE value at monopole order with cloud penetration is=      0.18189
  The rms potential error with partial charges and atomic dipoles in kcal/mol is=      0.50902
  The RRMSE value at dipole order=      0.12162
  The rms potential error with partial charges, atomic dipoles and cloud penetration in kcal/mol is=      0.50701
  The RRMSE value at dipole order with cloud penetration=      0.12114

******************************************************
The electron densities and ab initio electrostatic potential were computed in VASP using the PBE functional and
projector augmented wave method. See the main text of the journal article for a description of computational details.
The atomic charges, dipoles, and quadrupoles were computed with the DDEC6 method as described in
(a) T. A. Manz and N. Gabaldon Limas, RSC Adv. 6 (2016) 47771-47801 DOI: 10.1039/c6ra04656h
(b) N. Gabaldon Limas and T. A. Manz, RSC Adv. 8 (2018) 2678-2707 DOI: 10.1039/c7ra11829e.
For each atom in the material, the electron cloud parameters were fit to the spherically averaged atom-in-material
electron density using radial positions for which this density was between 10^-4 and 10^-2 electrons per cubic bohr.
The polarizabilities, dispersion coefficients, and quantum Drude oscillator (QDO) parameters were fit using the MCLF method.
The magnetic structure of the system was optimized in VASP from the default ferromagnetic initial guess using spin polarization.
The atomic spin moments (ASMs) were computed on this optimized magnetic structure using the DDEC6 partition as inputs
to the method of T. A. Manz and D. S. Sholl, J. Chem. Theory Comput. 7 (2011) 4146-4164 DOI: 10.1021/ct200539n.
The RMSE and RRMSE were computed using a uniform grid with Ewald summation.
