# Supplementary material for: A collection of forcefield precursors for metal–organic frameworks
Source: RSC Adv. 2019 Nov 13;9(63):36492–507. doi: 10.1039/c9ra07327b (PMC9075174; doi:10.1039/c9ra07327b)
Supplement: RA-009-C9RA07327B-s5236 [file RA-009-C9RA07327B-s5236.xyz]

  208
jmolscript: load "" {1 1 1} spacegroup "x,y,z" unitcell [{     16.600400     0.000000     0.000000 }, {     -8.246446    14.407269     0.000000 }, {     -4.176882    -7.203470    14.360952 }]
Pr     4.579529     8.371403     5.186889     2.025682
Pr     0.858631    12.417412     0.257205     2.016012
Pr    11.202186     4.531253     1.993587     2.025640
Pr    -0.038270     3.311950     6.923271     2.016070
Pr    10.632866     0.048632     6.942946     2.025641
Pr     7.470497    13.396402     1.694449     2.016020
Pr     0.971871     5.650390     0.237530     2.025583
Pr    -2.473160     9.536594     5.486027     2.016078
Pr    -0.402457    -1.167604     9.174063     2.025683
Pr     3.318441    -5.213613    14.103747     2.016012
Pr    -7.025114     2.672546    12.367365     2.025640
Pr     4.215342     3.891849     7.437681     2.016070
Pr    -6.455794     7.155167     7.418006     2.025642
Pr    -3.293425    -6.192603    12.666503     2.016020
Pr     3.205201     1.553409    14.123422     2.025583
Pr     6.650232    -2.332795     8.874925     2.016078
H      2.888033    11.445173     3.392057     0.068488
H      1.343056    10.134857     5.533275     0.070250
H     -1.890235     4.590199     3.788419     0.068485
H     -2.259984     2.598370     1.647201     0.070257
H     13.093768     0.714646     3.937773     0.068490
H     10.284068     0.137627     3.258500     0.070262
H      0.327454     8.117092     3.242703     0.068500
H      1.222427     5.391965     3.921976     0.070269
H      1.289039    -4.241374    10.968895     0.068488
H      2.834016    -2.931058     8.827677     0.070250
H      6.067307     2.613600    10.572533     0.068485
H      6.437056     4.605429    12.713751     0.070257
H     -8.916696     6.489153    10.423179     0.068490
H     -6.106996     7.066172    11.102452     0.070262
H      3.849618    -0.913293    11.118249     0.068500
H      2.954645     1.811834    10.438976     0.070269
C      2.763569    10.677980     2.882243     0.217466
C      2.886872     8.689049     2.208714    -0.044472
C      2.133775     9.397156     1.291050    -0.006033
C      1.445457     9.114759     0.004308     0.671413
C      3.314329     7.241841     2.345143     0.648226
C      1.176249     9.251694     5.771667     0.226948
C      1.496065     7.206588     6.252759    -0.013778
C      0.137643     7.514905     6.384879     0.013631
C     -1.063936     6.702338     6.703692     0.648114
C      2.353229     6.028075     6.430834     0.625333
C     -2.494236     4.101078     4.298233     0.217463
C     -4.281647     3.220082     4.971762    -0.044517
C     -3.292968     2.918260     5.889426    -0.006028
C     -3.196109     2.180622     7.176168     0.671418
C     10.850394     2.872144     4.835333     0.648266
C     13.656791     2.014873     1.408809     0.226929
C     11.722991     1.276495     0.927717    -0.013890
C     12.665386     0.250696     0.795597     0.013718
C      4.310618    13.211471     0.476784     0.648043
C     10.274366     1.434973     0.749642     0.625343
C     13.170569    -0.169237     4.214939     0.217449
C     12.921181    -1.942039     5.319297    -0.044507
C      5.586375    12.208049     4.312594    -0.006000
C      6.403781    11.052581     3.858788     0.671397
C     12.282714    -2.771165     6.415037     0.648265
C      9.652625    -0.476119     3.557208     0.226863
C      8.429457    -1.626525     4.859746    -0.013902
C     -0.139307    12.488261     3.529922     0.013722
C     -1.070061    11.518645     2.898040     0.648062
C      7.979685    -2.047202     6.192443     0.625393
C     -0.477812     7.744661     2.965537     0.217462
C     -1.892532     6.647535     1.861179    -0.044508
C     -2.568591     7.311002     2.867882    -0.006041
C     -3.977457     7.446435     3.321688     0.671411
C     -2.294968     5.681515     0.765439     0.648280
C      1.003438     4.539052     3.623268     0.226934
C      0.612622     2.905973     2.320730    -0.013950
C      0.518913     2.480974     3.650554     0.013724
C      0.139767     1.191530     4.282436     0.648061
C      0.470934     2.306615     0.988033     0.625344
C      1.413503    -3.474181    11.478709     0.217466
C      1.290200    -1.485250    12.152238    -0.044472
C      2.043297    -2.193357    13.069902    -0.006033
C      6.908497     5.292510    -0.004308     0.671413
C      0.862743    -0.038042    12.015809     0.648226
C      3.000823    -2.047895     8.589285     0.226948
C      2.681007    -0.002789     8.108193    -0.013778
C      4.039429    -0.311106     7.976073     0.013631
C      5.241008     0.501461     7.657260     0.648114
C      1.823843     1.175724     7.930118     0.625333
C      6.671308     3.102721    10.062719     0.217463
C      8.458719     3.983717     9.389190    -0.044517
C      7.470040     4.285539     8.471526    -0.006028
C      7.373181     5.023177     7.184784     0.671418
C     -6.673322     4.331655     9.525619     0.648266
C     -9.479719     5.188926    12.952143     0.226929
C     -7.545919     5.927304    13.433235    -0.013890
C     -8.488314     6.953103    13.565355     0.013718
C     -0.133546    -6.007672    13.884168     0.648043
C     -6.097294     5.768826    13.611310     0.625343
C     -8.993497     7.373036    10.146013     0.217449
C     -8.744109     9.145838     9.041655    -0.044507
C     -1.409303    -5.004250    10.048358    -0.006000
C     -2.226709    -3.848782    10.502164     0.671397
C     -8.105642     9.974964     7.945915     0.648265
C     -5.475553     7.679918    10.803744     0.226863
C     -4.252385     8.830324     9.501206    -0.013902
C      4.316379    -5.284462    10.831030     0.013722
C      5.247133    -4.314846    11.462912     0.648062
C     -3.802613     9.251001     8.168509     0.625393
C      4.654884    -0.540862    11.395415     0.217462
C      6.069604     0.556264    12.499773    -0.044508
C      6.745663    -0.107203    11.493070    -0.006041
C      8.154529    -0.242636    11.039264     0.671411
C      6.472040     1.522284    13.595513     0.648280
C      3.173634     2.664747    10.737684     0.226934
C      3.564450     4.297826    12.040222    -0.013950
C      3.658159     4.722825    10.710398     0.013723
C      4.037305     6.012269    10.078516     0.648061
C      3.706138     4.897184    13.372919     0.625344
N      2.041113    10.700299     1.757781    -0.433893
N      3.291727     9.524683     3.236959    -0.463697
N      2.145743     8.369970     5.843471    -0.453967
N     -0.064137     8.827403     6.051705    -0.445043
N     -2.115962     3.485180     5.422695    -0.433894
N     -3.757541     3.986537     3.943517    -0.463656
N     12.409945     2.418275     1.337005    -0.453896
N     13.904727     0.727580     1.128771    -0.445060
N     13.971227    -1.030079     3.578749    -0.433889
N     12.496143    -0.625215     5.250364    -0.463663
N      9.451840    -0.679247     4.838205    -0.453866
N      8.914137    -1.191450     2.696987    -0.445011
N     -1.622653     8.011924     3.601727    -0.433886
N     -0.538534     6.932800     1.930112    -0.463659
N      0.926871     4.263858     2.342271    -0.453889
N      0.749476     3.542799     4.483489    -0.445031
N      2.135959    -3.496500    12.603171    -0.433893
N      0.885345    -2.320884    11.123993    -0.463697
N      2.031329    -1.166171     8.517481    -0.453967
N      4.241209    -1.623604     8.309247    -0.445043
N      6.293034     3.718619     8.938257    -0.433894
N      7.934613     3.217262    10.417435    -0.463656
N     -8.232873     4.785524    13.023947    -0.453896
N     -9.727655     6.476219    13.232181    -0.445060
N     -9.794155     8.233878    10.782203    -0.433889
N     -8.319071     7.829014     9.110588    -0.463663
N     -5.274768     7.883046     9.522747    -0.453866
N     -4.737065     8.395249    11.663965    -0.445011
N      5.799725    -0.808125    10.759225    -0.433886
N      4.715606     0.270999    12.430840    -0.463659
N      3.250201     2.939941    12.018681    -0.453889
N      3.427596     3.661000     9.877463    -0.445031
O     -3.122328     2.923392    13.734814    -0.653237
O     -2.870246     0.744295    13.931560    -0.710097
O      2.853463     6.409811     1.510772    -0.669601
O      4.118883     6.977478     3.259936    -0.629843
O     -2.155271     7.296636     6.552902    -0.621263
O     -0.928062     5.522388     7.120160    -0.671480
O      1.905949     4.941773     6.956445    -0.726827
O      3.584914     6.122439     6.107713    -0.688332
O     -2.123524     2.344152     7.806614    -0.653254
O     -4.139961     1.480434     7.609868    -0.710114
O     10.357238     2.058864     5.669704    -0.669611
O     10.221273     3.439060     3.920540    -0.629850
O      5.368537    12.559544     0.627574    -0.621241
O      3.219052    12.743230     0.060316    -0.671434
O      9.553764     0.507138     0.224031    -0.726784
O      9.744414     2.550819     1.072763    -0.688338
O      7.290005    11.324148     3.012928    -0.653225
O      6.237635     9.901445     4.324083    -0.710127
O      4.281058    10.394918     6.433706    -0.669607
O     11.579064    -2.161007     7.243664    -0.629864
O     -0.956332    11.414178     1.655818    -0.621270
O     -1.908182    10.903463     3.607471    -0.671458
O      6.941047    -2.790615     6.350413    -0.726827
O      8.610085    -1.604167     7.210634    -0.688391
O     -4.181998     8.350501     4.167548    -0.653254
O     -4.893983     6.730388     2.856393    -0.710136
O     13.106620     5.277391     0.746770    -0.669615
O     -5.592767    -1.829559    14.297764    -0.629846
O     -0.007379     1.238368     5.524658    -0.621258
O      0.022195     0.158521     3.573005    -0.671482
O      0.341689     1.035892     0.830063    -0.726790
O      0.542266     3.073790    -0.030158    -0.688324
O      7.299400     4.280407     0.626138    -0.653237
O      7.047318     6.459504     0.429392    -0.710097
O      1.323609     0.793988    12.850180    -0.669601
O      0.058189     0.226321    11.101016    -0.629843
O      6.332343    -0.092837     7.808050    -0.621263
O      5.105134     1.681411     7.240792    -0.671480
O      2.271123     2.262026     7.404507    -0.726827
O      0.592158     1.081360     8.253239    -0.688332
O      6.300596     4.859647     6.554338    -0.653255
O      8.317033     5.723365     6.751084    -0.710114
O     -6.180166     5.144935     8.691248    -0.669611
O     -6.044201     3.764739    10.440412    -0.629850
O     -1.191465    -5.355745    13.733378    -0.621241
O      0.958020    -5.539431    14.300636    -0.671434
O     -5.376692     6.696661    14.136921    -0.726784
O     -5.567342     4.652980    13.288189    -0.688338
O     -3.112933    -4.120349    11.348024    -0.653225
O     -2.060563    -2.697646    10.036869    -0.710127
O     -0.103986    -3.191119     7.927246    -0.669608
O     -7.401992     9.364806     7.117288    -0.629864
O      5.133404    -4.210379    12.705134    -0.621270
O      6.085254    -3.699664    10.753481    -0.671458
O     -2.763975     9.994414     8.010539    -0.726827
O     -4.433013     8.807966     7.150318    -0.688391
O      8.359070    -1.146702    10.193404    -0.653254
O      9.071055     0.473411    11.504559    -0.710136
O     -8.929548     1.926408    13.614182    -0.669615
O      9.769839     9.033358     0.063188    -0.629846
O      4.184451     5.965431     8.836294    -0.621258
O      4.154877     7.045278    10.787947    -0.671482
O      3.835383     6.167907    13.530889    -0.726790
O      7.811688    11.333479     0.030158    -0.688324

The following XYZ coordinates are in angstroms. Other properties are in atomic units.
The sperically averaged electron density of each atom fit to a function of the form exp(a - br)
eigen_1, eigen_2 and eigen_3 are the three eigenvalues of traceless quadrupole moment tensor
  atom number  atomic symbol              X              Y              Z     net charge C6 coefficient C8 coefficient C10 coefficient fluctuating dipole atomic polarizability isotropic forcefield polarizability              a              b squared Pearson coefficient          <r^3>          <r^4>         wp_QDO          m_QDO          q_QDO       dipole_x       dipole_y       dipole_z         dipole            Qxy            Qxz            Qyz     Q(x^2-y^2)  Q(3z^2 - R^2)        eigen_1        eigen_2        eigen_3 static polarizability      alpha(xx)      alpha(xy)      alpha(xz)      alpha(yy)      alpha(yz)      alpha(zz) atomic spin moment
            1             Pr       4.579529       8.371403       5.186889       2.025682     156.509743 0.39903686E+04  0.14604698E+06                                18.904220                           16.905095       2.662284       2.453495                    0.999681      90.133222     224.544060       0.623122       0.268568      -1.327726       0.068731      -0.021474       0.032195       0.078877      -0.085895       0.031359       0.038351      -0.006323       0.132584      -0.122577       0.055112       0.067465             20.228214      20.030144       5.257101       1.052396      21.816307      -2.388145      18.838191           0.000006
            2             Pr       0.858631      12.417412       0.257205       2.016012     173.966163 0.43821945E+04  0.16399317E+06                                20.339305                           17.703045       2.792999       2.483430                    0.999399      90.927407     228.168695       0.610290       0.268186      -1.329775       0.006075       0.003238      -0.073455       0.073777       0.051598      -0.060143       0.001631       0.050669       0.120530      -0.087784      -0.004638       0.092422             22.821178      25.822799      -2.360085       3.924128      23.984211      -4.718619      18.656523           0.000033
            3             Pr      11.202186       4.531253       1.993587       2.025640     156.516174 0.39906001E+04  0.14605777E+06                                18.904782                           16.905636       2.662250       2.453464                    0.999681      90.135332     224.552066       0.623108       0.268569      -1.327723      -0.052787       0.049029      -0.032200       0.078913      -0.040769      -0.017629      -0.046145       0.151298       0.132552      -0.122482       0.055089       0.067393             20.228748      16.843054       3.432583       2.595235      25.004311       0.272563      18.838879           0.000004
            4             Pr      -0.038270       3.311950       6.923271       2.016070     173.958966 0.43819294E+04  0.16398051E+06                                20.338688                           17.702428       2.793055       2.483456                    0.999400      90.925104     228.159899       0.610306       0.268183      -1.329780      -0.000211       0.006885       0.073397       0.073719       0.004255      -0.031165       0.051523      -0.114628       0.120583      -0.087717      -0.004824       0.092541             22.820582      26.472283      -1.987894       6.044369      23.333585      -1.061823      18.655878           0.000027
            5             Pr      10.632866       0.048632       6.942946       2.025641     156.500313 0.39900936E+04  0.14603426E+06                                18.903206                           16.904287       2.662168       2.453437                    0.999681      90.134057     224.543395       0.623150       0.268560      -1.327737      -0.019894       0.029917       0.070295       0.078944      -0.084665      -0.029590      -0.035273      -0.015629       0.152751      -0.122504       0.055098       0.067406             20.227031      21.955685       3.840642      -0.902864      22.809198       2.645905      15.916210           0.000006
            6             Pr       7.470497      13.396402       1.694449       2.016020     173.972701 0.43823838E+04  0.16400201E+06                                20.339876                           17.703459       2.792826       2.483384                    0.999400      90.927731     228.170692       0.610282       0.268187      -1.329774       0.066470      -0.031749       0.003647       0.073753       0.002160       0.069625       0.014793       0.063981      -0.156612      -0.087756      -0.004729       0.092485             22.821914      21.432854       2.673809      -5.172552      19.623468       2.566195      27.409419           0.000033
            7             Pr       0.971871       5.650390       0.237530       2.025583     156.540837 0.39913910E+04  0.14609435E+06                                18.907100                           16.907626       2.662041       2.453384                    0.999680      90.138848     224.568693       0.623053       0.268579      -1.327707       0.035849      -0.002401      -0.070280       0.078931      -0.036170       0.015969       0.043318       0.153985       0.152842      -0.122616       0.055123       0.067493             20.231316      19.290680       2.313625      -2.745599      25.483900      -0.531030      15.919369           0.000005
            8             Pr      -2.473160       9.536594       5.486027       2.016078     173.944678 0.43815303E+04  0.16396156E+06                                20.337326                           17.701413       2.793002       2.483445                    0.999400      90.924297     228.153772       0.610335       0.268177      -1.329790      -0.060578       0.041897      -0.003652       0.073746      -0.026453       0.021833      -0.067601      -0.036165      -0.156643      -0.087637      -0.004740       0.092377             22.818854      17.762101       0.573824      -4.795707      23.288862       3.213645      27.405599           0.000032
            9             Pr      -0.402457      -1.167604       9.174063       2.025683     156.509647 0.39903656E+04  0.14604684E+06                                18.904211                           16.905087       2.662284       2.453495                    0.999681      90.133214     224.544011       0.623122       0.268567      -1.327726      -0.068731       0.021474      -0.032195       0.078877      -0.085895       0.031359       0.038351      -0.006324       0.132584      -0.122577       0.055112       0.067465             20.228204      20.030134       5.257097       1.052395      21.816296      -2.388143      18.838182           0.000007
           10             Pr       3.318441      -5.213613      14.103747       2.016012     173.966190 0.43821953E+04  0.16399320E+06                                20.339308                           17.703047       2.792998       2.483430                    0.999399      90.927408     228.168707       0.610290       0.268186      -1.329775      -0.006075      -0.003238       0.073455       0.073777       0.051598      -0.060143       0.001631       0.050669       0.120530      -0.087784      -0.004637       0.092422             22.821181      25.822804      -2.360084       3.924129      23.984214      -4.718619      18.656525           0.000035
           11             Pr      -7.025114       2.672546      12.367365       2.025640     156.516025 0.39905953E+04  0.14605755E+06                                18.904768                           16.905624       2.662250       2.453464                    0.999681      90.135316     224.551980       0.623109       0.268569      -1.327723       0.052787      -0.049029       0.032200       0.078913      -0.040769      -0.017628      -0.046145       0.151298       0.132553      -0.122482       0.055089       0.067393             20.228733      16.843041       3.432579       2.595232      25.004291       0.272562      18.838865           0.000006
           12             Pr       4.215342       3.891849       7.437681       2.016070     173.958941 0.43819285E+04  0.16398048E+06                                20.338686                           17.702426       2.793055       2.483456                    0.999400      90.925096     228.159874       0.610306       0.268183      -1.329780       0.000211      -0.006885      -0.073397       0.073719       0.004255      -0.031165       0.051523      -0.114629       0.120583      -0.087717      -0.004824       0.092541             22.820580      26.472281      -1.987894       6.044368      23.333583      -1.061823      18.655876           0.000031
           13             Pr      -6.455794       7.155167       7.418006       2.025642     156.500219 0.39900905E+04  0.14603412E+06                                18.903198                           16.904279       2.662168       2.453437                    0.999681      90.134043     224.543331       0.623150       0.268560      -1.327737       0.019894      -0.029917      -0.070294       0.078944      -0.084665      -0.029590      -0.035272      -0.015629       0.152751      -0.122504       0.055098       0.067406             20.227022      21.955675       3.840640      -0.902864      22.809188       2.645904      15.916203           0.000007
           14             Pr      -3.293425      -6.192603      12.666503       2.016020     173.972810 0.43823872E+04  0.16400217E+06                                20.339886                           17.703467       2.792826       2.483384                    0.999400      90.927746     228.170765       0.610281       0.268187      -1.329774      -0.066470       0.031748      -0.003647       0.073753       0.002160       0.069625       0.014793       0.063981      -0.156612      -0.087756      -0.004729       0.092486             22.821925      21.432865       2.673810      -5.172556      19.623477       2.566197      27.409434           0.000032
           15             Pr       3.205201       1.553409      14.123422       2.025583     156.540806 0.39913900E+04  0.14609430E+06                                18.907097                           16.907623       2.662042       2.453384                    0.999680      90.138843     224.568670       0.623053       0.268579      -1.327707      -0.035849       0.002401       0.070280       0.078932      -0.036170       0.015969       0.043318       0.153985       0.152843      -0.122616       0.055123       0.067493             20.231313      19.290677       2.313624      -2.745599      25.483896      -0.531031      15.919366           0.000005
           16             Pr       6.650232      -2.332795       8.874925       2.016078     173.944753 0.43815327E+04  0.16396167E+06                                20.337333                           17.701419       2.793002       2.483445                    0.999400      90.924307     228.153822       0.610335       0.268177      -1.329790       0.060578      -0.041897       0.003652       0.073746      -0.026453       0.021833      -0.067602      -0.036165      -0.156643      -0.087637      -0.004740       0.092377             22.818862      17.762107       0.573824      -4.795709      23.288869       3.213646      27.405610           0.000031
           17              H       2.888033      11.445173       3.392057       0.068488       1.025218 0.72266862E+01  0.70215426E+02                                 1.762628                            1.632658      -1.159716       2.309830                    0.994199       3.928230      11.492227       0.455754       1.383192      -0.684887       0.007431       0.043398       0.023714       0.050009      -0.002317       0.003420       0.005661      -0.027305       0.003679      -0.015424       0.000083       0.015341              1.822023       1.476717       0.186816       0.119556       2.281575       0.537232       1.707779          -0.000000
           18              H       1.343056      10.134857       5.533275       0.070250       1.072557 0.73952497E+01  0.72069665E+02                                 1.799671                            1.638483      -1.143003       2.319730                    0.994494       3.873164      11.246466       0.461683       1.361327      -0.689519       0.012211       0.046892      -0.007318       0.049006       0.005985      -0.002534      -0.002670      -0.004961      -0.040546      -0.014025       0.000306       0.013720              1.891362       1.491852       0.224397      -0.083312       2.696910      -0.309971       1.485323          -0.000000
           19              H      -1.890235       4.590199       3.788419       0.068485       1.025267 0.72270833E+01  0.70220298E+02                                 1.762681                            1.632699      -1.159852       2.309765                    0.994197       3.928374      11.492757       0.455749       1.383186      -0.684888       0.033970       0.028007      -0.023711       0.050006       0.010598      -0.003200      -0.005760       0.017824       0.003675      -0.015417       0.000091       0.015326              1.822082       1.921933       0.441634      -0.406896       1.836468      -0.370668       1.707845          -0.000000
           20              H      -2.259984       2.598370       1.647201       0.070257       1.072609 0.73957454E+01  0.72076475E+02                                 1.799803                            1.638593      -1.143342       2.319580                    0.994490       3.873416      11.247745       0.461640       1.361418      -0.689500       0.034622       0.033888       0.007326       0.048998       0.005172       0.001076       0.003537      -0.007811      -0.040542      -0.014028       0.000301       0.013726              1.891506       2.206223       0.633263       0.227656       1.982879       0.226310       1.485417          -0.000000
           21              H      13.093768       0.714646       3.937773       0.068490       1.025213 0.72266193E+01  0.70214610E+02                                 1.762619                            1.632648      -1.159745       2.309819                    0.994198       3.928234      11.492223       0.455756       1.383188      -0.684888       0.000191       0.047598      -0.015338       0.050009      -0.002002      -0.006616      -0.011174      -0.012921      -0.016113      -0.015401       0.000077       0.015324              1.822015       1.386585      -0.029198       0.015010       2.562366      -0.305161       1.517093          -0.000000
           22              H      10.284068       0.137627       3.258500       0.070262       1.072529 0.73950979E+01  0.72068225E+02                                 1.799681                            1.638498      -1.143117       2.319683                    0.994493       3.873194      11.246765       0.461665       1.361380      -0.689508       0.029754       0.036711      -0.012951       0.048997       0.013377       0.001151       0.000292      -0.007036       0.001030      -0.014041       0.000316       0.013725              1.891368       2.031882       0.632648      -0.278549       2.041886      -0.314102       1.600335          -0.000000
           23              H       0.327454       8.117092       3.242703       0.068500       1.025136 0.72259510E+01  0.70206071E+02                                 1.762496                            1.632547      -1.159548       2.309915                    0.994202       3.927946      11.490987       0.455784       1.383144      -0.684897       0.041212       0.023809       0.015342       0.050007       0.004556       0.006421       0.011319       0.009996      -0.016116      -0.015428       0.000084       0.015344              1.821882       2.297204       0.492072       0.272260       1.651450       0.138542       1.516993          -0.000000
           24              H       1.222427       5.391965       3.921976       0.070269       1.072576 0.73954974E+01  0.72073422E+02                                 1.799765                            1.638564      -1.143299       2.319603                    0.994491       3.873336      11.247447       0.461644       1.361416      -0.689501       0.017084       0.044055       0.012958       0.048996       0.009805       0.000325      -0.001127      -0.019499       0.001031      -0.014036       0.000318       0.013718              1.891463       1.493971       0.324758       0.134242       2.580026       0.397807       1.600391          -0.000000
           25              H       1.289039      -4.241374      10.968895       0.068488       1.025218 0.72266871E+01  0.70215436E+02                                 1.762628                            1.632658      -1.159715       2.309830                    0.994199       3.928230      11.492226       0.455754       1.383192      -0.684887      -0.007431      -0.043398      -0.023714       0.050009      -0.002317       0.003420       0.005661      -0.027305       0.003679      -0.015424       0.000083       0.015341              1.822023       1.476717       0.186816       0.119556       2.281575       0.537232       1.707779          -0.000000
           26              H       2.834016      -2.931058       8.827677       0.070250       1.072557 0.73952445E+01  0.72069607E+02                                 1.799671                            1.638483      -1.143003       2.319730                    0.994494       3.873163      11.246465       0.461683       1.361328      -0.689519      -0.012211      -0.046892       0.007318       0.049006       0.005985      -0.002534      -0.002670      -0.004961      -0.040546      -0.014025       0.000306       0.013720              1.891362       1.491852       0.224397      -0.083312       2.696909      -0.309971       1.485323          -0.000000
           27              H       6.067307       2.613600      10.572533       0.068485       1.025268 0.72270886E+01  0.70220358E+02                                 1.762681                            1.632699      -1.159852       2.309765                    0.994197       3.928375      11.492758       0.455749       1.383185      -0.684888      -0.033970      -0.028007       0.023711       0.050006       0.010598      -0.003200      -0.005760       0.017824       0.003675      -0.015417       0.000091       0.015326              1.822082       1.921933       0.441634      -0.406896       1.836468      -0.370668       1.707845          -0.000000
           28              H       6.437056       4.605429      12.713751       0.070257       1.072610 0.73957515E+01  0.72076543E+02                                 1.799803                            1.638593      -1.143342       2.319579                    0.994490       3.873417      11.247745       0.461640       1.361417      -0.689500      -0.034622      -0.033888      -0.007326       0.048998       0.005172       0.001076       0.003537      -0.007811      -0.040542      -0.014028       0.000301       0.013726              1.891506       2.206223       0.633263       0.227656       1.982879       0.226310       1.485417          -0.000000
           29              H      -8.916696       6.489153      10.423179       0.068490       1.025213 0.72266183E+01  0.70214600E+02                                 1.762619                            1.632648      -1.159745       2.309819                    0.994198       3.928234      11.492224       0.455756       1.383188      -0.684888      -0.000191      -0.047598       0.015338       0.050009      -0.002002      -0.006616      -0.011174      -0.012921      -0.016113      -0.015401       0.000077       0.015324              1.822015       1.386585      -0.029198       0.015010       2.562367      -0.305161       1.517093          -0.000000
           30              H      -6.106996       7.066172      11.102452       0.070262       1.072529 0.73950979E+01  0.72068225E+02                                 1.799681                            1.638498      -1.143117       2.319683                    0.994493       3.873194      11.246765       0.461665       1.361380      -0.689508      -0.029754      -0.036711       0.012951       0.048997       0.013377       0.001151       0.000292      -0.007036       0.001030      -0.014041       0.000316       0.013725              1.891368       2.031882       0.632648      -0.278549       2.041886      -0.314102       1.600335          -0.000000
           31              H       3.849618      -0.913293      11.118249       0.068500       1.025136 0.72259520E+01  0.70206081E+02                                 1.762496                            1.632547      -1.159548       2.309915                    0.994202       3.927946      11.490986       0.455784       1.383144      -0.684897      -0.041212      -0.023809      -0.015342       0.050007       0.004556       0.006421       0.011319       0.009996      -0.016116      -0.015428       0.000084       0.015344              1.821882       2.297203       0.492072       0.272260       1.651450       0.138542       1.516993          -0.000000
           32              H       2.954645       1.811834      10.438976       0.070269       1.072576 0.73954974E+01  0.72073422E+02                                 1.799765                            1.638564      -1.143299       2.319603                    0.994491       3.873336      11.247447       0.461644       1.361416      -0.689501      -0.017084      -0.044055      -0.012958       0.048996       0.009805       0.000325      -0.001127      -0.019499       0.001031      -0.014036       0.000318       0.013718              1.891463       1.493971       0.324758       0.134242       2.580026       0.397807       1.600391          -0.000000
           33              C       2.763569      10.677980       2.882243       0.217466      22.292371 0.29797168E+03  0.64833893E+04                                 7.243042                            6.003355      -0.132199       1.985785                    0.998336      25.945700      75.859715       0.620633       0.453570      -1.024127       0.004792      -0.048485      -0.044003       0.065650       0.034641      -0.053240       0.020766       0.020453      -0.031377      -0.073554       0.012390       0.061164              7.771584       5.333982       0.040703       1.778898      10.528065       1.832309       7.452703          -0.000001
           34              C       2.886872       8.689049       2.208714      -0.044472      36.293480 0.47840416E+03  0.11510155E+05                                 9.525762                            7.293135       0.081008       2.003381                    0.999680      29.208117      84.718298       0.610598       0.416932      -1.064743       0.003051       0.087131       0.035096       0.093983       0.021301      -0.015394       0.034786      -0.021802      -0.027085      -0.048617       0.006757       0.041859             10.792176       7.185657      -2.735857       2.174593      16.783871      -0.581237       8.407001          -0.000000
           35              C       2.133775       9.397156       1.291050      -0.006033      34.393073 0.45364545E+03  0.10790885E+05                                 9.267069                            7.174738      -0.018226       1.987843                    0.999415      28.439976      82.531783       0.605116       0.425527      -1.057317       0.022198       0.065266       0.045638       0.082676       0.022782      -0.031179       0.021650      -0.018005      -0.023456      -0.052694       0.024268       0.028426             10.222868       7.668137      -0.451720       4.478617      10.057062       0.821600      12.943406          -0.000000
           36              C       1.445457       9.114759       0.004308       0.671413      22.031774 0.23947868E+03  0.49608425E+04                                 7.469488                            5.681551      -0.376943       1.946686                    0.998662      22.446108      65.195794       0.584951       0.505473      -0.991293      -0.022345      -0.015205      -0.093444       0.097274      -0.002025      -0.089048       0.000106       0.142269      -0.024280      -0.067471      -0.064391       0.131861              8.265205       5.444267      -0.201421       2.173252      10.796730       0.426519       8.554620           0.000001
           37              C       3.314329       7.241841       2.345143       0.648226      21.714012 0.24836045E+03  0.51726351E+04                                 7.320586                            5.728547      -0.139850       2.018675                    0.999387      22.533341      64.834398       0.593525       0.495493      -0.999954       0.040233      -0.104755      -0.002121       0.112236       0.007037      -0.085536      -0.016949       0.080491       0.026722      -0.067482      -0.043181       0.110663              8.006217       6.368573      -0.512185       2.124635      10.436964       0.900533       7.213113           0.000001
           38              C       1.176249       9.251694       5.771667       0.226948      23.423869 0.29405442E+03  0.63681955E+04                                 7.476108                            5.954732      -0.116238       1.992752                    0.998850      25.642464      74.459676       0.625445       0.452197      -1.026324      -0.008948      -0.052120       0.033844       0.062785       0.021288       0.021409       0.013839      -0.072974       0.207109      -0.078786       0.002603       0.076182              8.292796       8.150744       0.678463      -0.722167      12.006760      -1.962134       4.720883          -0.000002
           39              C       1.496065       7.206588       6.252759      -0.013778      38.554594 0.44421611E+03  0.10475747E+05                                 9.944427                            7.033850       0.133849       2.040160                    0.999637      27.965405      79.916970       0.621859       0.417660      -1.065860       0.011208       0.083431       0.001611       0.084196       0.025112      -0.002695      -0.015269      -0.068136       0.041990      -0.049402       0.006041       0.043360             12.022765      13.975502      -5.223238       1.082999      16.137870      -3.025120       5.954924          -0.000001
           40              C       0.137643       7.514905       6.384879       0.013631      34.526544 0.43752431E+03  0.10281451E+05                                 9.207609                            6.982889      -0.023410       1.983027                    0.999458      27.965423      79.841352       0.623669       0.417926      -1.065422       0.027441       0.085226      -0.004790       0.089662       0.009277       0.006447      -0.000557      -0.055969       0.103481      -0.047239       0.012226       0.035013             10.466022      14.857156       2.104484      -1.609336      11.127487      -1.843565       5.413424          -0.000001
           41              C      -1.063936       6.702338       6.703692       0.648114      21.596322 0.23750098E+03  0.48752687E+04                                 7.188233                            5.535928      -0.180779       2.009579                    0.999094      21.973282      62.089251       0.616632       0.483890      -1.009241      -0.077705      -0.051645       0.036815       0.100303       0.008175       0.004141       0.059911      -0.014514       0.301518      -0.068410      -0.054068       0.122478              7.937190       9.123558      -0.085630      -0.627209      10.219527      -1.465708       4.468485           0.000000
           42              C       2.353229       6.028075       6.430834       0.625333      23.766079 0.25802413E+03  0.54384647E+04                                 7.813289                            5.822137      -0.334398       1.941441                    0.999012      23.330945      68.062756       0.589867       0.492647      -0.998995       0.045125      -0.058726       0.022223       0.077323       0.036469       0.011224       0.058128       0.000949       0.274787      -0.089666      -0.026563       0.116229              9.086576       9.651093      -2.137984       0.884976      11.870623      -2.772601       5.738013           0.000000
           43              C      -2.494236       4.101078       4.298233       0.217463      22.291781 0.29795858E+03  0.64830251E+04                                 7.242874                            6.003187      -0.132108       1.985817                    0.998337      25.945170      75.857393       0.620648       0.453565      -1.024131      -0.044459      -0.019944       0.044016       0.065664       0.008744      -0.044385       0.036027      -0.070102      -0.031379      -0.073529       0.012265       0.061264              7.771413       9.211005       2.259894      -0.706587       6.650616      -2.454077       7.452618          -0.000001
           44              C      -4.281647       3.220082       4.971762      -0.044517      36.293305 0.47839977E+03  0.11509980E+05                                 9.525586                            7.292990       0.081187       2.003433                    0.999679      29.208023      84.716743       0.610620       0.416919      -1.064755       0.074112       0.045910      -0.035080       0.093973       0.020192      -0.037774      -0.003767      -0.025735      -0.027160      -0.048609       0.006877       0.041732             10.791989      16.774084       2.752498       1.584695       7.195000      -1.598488       8.406883          -0.000000
           45              C      -3.292968       2.918260       5.889426      -0.006028      34.392291 0.45362859E+03  0.10790383E+05                                 9.266938                            7.174607      -0.018177       1.987864                    0.999415      28.439529      82.530079       0.605121       0.425527      -1.057317       0.045610       0.051701      -0.045606       0.082663       0.019272      -0.034169       0.016439      -0.030234      -0.023464      -0.052653       0.024245       0.028408             10.222741       9.856940       0.801125       1.511830       7.867849      -4.294931      12.943435          -0.000001
           46              C      -3.196109       2.180622       7.176168       0.671418      22.031435 0.23947331E+03  0.49607190E+04                                 7.469473                            5.681526      -0.377133       1.946628                    0.998663      22.446143      65.196481       0.584944       0.505480      -0.991286      -0.002112      -0.026970       0.093455       0.097292      -0.062373      -0.044256       0.077330      -0.068564      -0.024337      -0.067541      -0.064373       0.131914              8.265195       9.649554       2.205575       0.709438       6.591316      -2.097986       8.554714           0.000001
           47              C      10.850394       2.872144       4.835333       0.648266      21.713033 0.24834596E+03  0.51722882E+04                                 7.320535                            5.728499      -0.139915       2.018654                    0.999387      22.533063      64.834556       0.593505       0.495514      -0.999938      -0.110872      -0.017097       0.002147       0.112203      -0.031148      -0.027728       0.082763      -0.052809       0.026744      -0.067612      -0.043117       0.110729              8.006161       9.874600       1.494603       0.273888       6.930777      -2.291255       7.213107           0.000001
           48              C      13.656791       2.014873       1.408809       0.226929      23.423714 0.29405293E+03  0.63681394E+04                                 7.475986                            5.954633      -0.116447       1.992692                    0.998852      25.642264      74.458357       0.625465       0.452185      -1.026334      -0.040788      -0.033661      -0.033847       0.062788       0.042254      -0.001333      -0.025328       0.000326       0.207092      -0.078782       0.002679       0.076103              8.292657      10.470009       2.006092       1.344130       9.687175       1.601407       4.720787          -0.000002
           49              C      11.722991       1.276495       0.927717      -0.013890      38.556032 0.44424304E+03  0.10476467E+05                                 9.944358                            7.033862       0.133872       2.040143                    0.999638      27.966194      79.917684       0.621890       0.417636      -1.065883       0.066833       0.051183      -0.001590       0.084195       0.042111       0.011991       0.010071      -0.008869       0.042133      -0.049444       0.005944       0.043500             12.022617      20.107750      -1.712985       3.163357      10.005226       0.562832       5.954874          -0.000001
           50              C      12.665386       0.250696       0.795597       0.013718      34.523850 0.43748767E+03  0.10280384E+05                                 9.207242                            6.982684      -0.023626       1.982987                    0.999458      27.964000      79.836706       0.623666       0.417936      -1.065415       0.060317       0.066145       0.004802       0.089646       0.028787       0.003750      -0.005208       0.012300       0.103456      -0.047182       0.012188       0.034994             10.465558      10.232820      -0.542093       0.800503      15.750612       2.312392       5.413241          -0.000001
           51              C       4.310618      13.211471       0.476784       0.648043      21.597677 0.23752065E+03  0.48757544E+04                                 7.188428                            5.536090      -0.181090       2.009491                    0.999094      21.973977      62.090953       0.616637       0.483878      -1.009251      -0.006212      -0.093103      -0.036776       0.100296       0.010386      -0.049908      -0.033323      -0.006803       0.301613      -0.068431      -0.054042       0.122473              7.937400      10.023226       0.429220       0.960505       9.320395       1.272489       4.468579           0.000000
           52              C      10.274366       1.434973       0.749642       0.625343      23.766533 0.25803157E+03  0.54386192E+04                                 7.813225                            5.822123      -0.334458       1.941417                    0.999014      23.330566      68.059947       0.589887       0.492630      -0.999011      -0.073387       0.010020      -0.022213       0.077327       0.018048      -0.044805      -0.038538      -0.063296       0.274770      -0.089601      -0.026545       0.116147              9.086468      13.166163      -0.125870       2.845866       8.355276       0.609255       5.737965           0.000000
           53              C      13.170569      -0.169237       4.214939       0.217449      22.292447 0.29797131E+03  0.64833660E+04                                 7.242971                            6.003285      -0.132263       1.985756                    0.998336      25.945752      75.859272       0.620648       0.453560      -1.024135       0.018232      -0.056294       0.028462       0.065662       0.022064       0.061990      -0.005713      -0.004923      -0.059016      -0.073558       0.012274       0.061283              7.771507       5.756351      -0.447985      -1.656640      10.952588      -1.621465       6.605583          -0.000001
           54              C      12.921181      -1.942039       5.319297      -0.044507      36.292482 0.47838728E+03  0.11509560E+05                                 9.525297                            7.292786       0.081052       2.003391                    0.999680      29.207615      84.714058       0.610644       0.416906      -1.064767       0.008234       0.084121      -0.041075       0.093975       0.005221       0.027239      -0.014422      -0.057357      -0.057903      -0.048647       0.006882       0.041765             10.791650       8.798857       1.264521      -4.650434      11.601349      -3.688826      11.974743          -0.000000
           55              C       5.586375      12.208049       4.312594      -0.006000      34.391405 0.45361544E+03  0.10789972E+05                                 9.266712                            7.174454      -0.018224       1.987850                    0.999415      28.439071      82.527886       0.605135       0.425521      -1.057322      -0.005553       0.081352      -0.013529       0.082656       0.014153       0.034513      -0.015839      -0.023159      -0.060800      -0.052662       0.024219       0.028443             10.222478       9.400252      -3.152458      -3.627627      12.606160       0.645798       8.661023          -0.000000
           56              C       6.403781      11.052581       3.858788       0.671397      22.031819 0.23947783E+03  0.49608476E+04                                 7.469640                            5.681641      -0.377163       1.946614                    0.998662      22.446451      65.198098       0.584927       0.505491      -0.991278       0.068630      -0.067972      -0.011697       0.097299       0.011379       0.097173       0.013924       0.089863       0.123602      -0.067539      -0.064398       0.131937              8.265385       7.469703      -0.412201      -2.656702      10.360389      -1.260176       6.966062           0.000001
           57              C      12.282714      -2.771165       6.415037       0.648265      21.713492 0.24835255E+03  0.51724622E+04                                 7.320670                            5.728603      -0.139967       2.018650                    0.999387      22.533273      64.835490       0.593495       0.495519      -0.999935      -0.033497      -0.061969       0.087363       0.112225       0.016821       0.075973       0.000428       0.113565       0.028487      -0.067552      -0.043194       0.110746              8.006309       6.053833      -0.154593      -2.212507      10.128145      -1.052021       7.836950           0.000001
           58              C       9.652625      -0.476119       3.557208       0.226863      23.425347 0.29408008E+03  0.63689075E+04                                 7.476525                            5.955073      -0.116255       1.992743                    0.998852      25.643455      74.464142       0.625413       0.452210      -1.026314      -0.054131      -0.025894       0.018389       0.062760      -0.040316      -0.020558      -0.012410      -0.006135      -0.213154      -0.078697       0.002570       0.076127              8.293251       8.246108       4.019493      -0.981331       8.100908      -0.975668       8.532735          -0.000002
           59              C       8.429457      -1.626525       4.859746      -0.013902      38.557526 0.44426328E+03  0.10477085E+05                                 9.944675                            7.034069       0.133771       2.040104                    0.999638      27.966892      79.920766       0.621873       0.417642      -1.065878       0.037657       0.068118      -0.032134       0.084206       0.014992      -0.013131      -0.012039       0.016648      -0.137180      -0.049373       0.005943       0.043430             12.023015       9.039538       3.245766      -3.895526       7.976329      -1.825212      19.053177          -0.000001
           60              C      -0.139307      12.488261       3.529922       0.013722      34.524262 0.43749593E+03  0.10280616E+05                                 9.207283                            6.982725      -0.023637       1.982975                    0.999459      27.964165      79.837083       0.623669       0.417933      -1.065418       0.048039       0.073271      -0.018988       0.089648      -0.014221      -0.014877      -0.014014       0.010136      -0.117276      -0.047079       0.012162       0.034917             10.465596       9.631246       4.872418       1.740547       9.673832       2.069955      12.091710          -0.000001
           61              C      -1.070061      11.518645       2.898040       0.648062      21.597331 0.23751730E+03  0.48756643E+04                                 7.188297                            5.536006      -0.180966       2.009526                    0.999095      21.973862      62.090321       0.616649       0.483871      -1.009256      -0.073801      -0.053931      -0.041337       0.100318      -0.087559       0.021817      -0.015155      -0.023964      -0.182769      -0.068448      -0.054012       0.122460              7.937242       7.201012       3.129892      -0.426549       7.137025      -0.351606       9.473690           0.000000
           62              C       7.979685      -2.047202       6.192443       0.625393      23.766029 0.25802579E+03  0.54384601E+04                                 7.813028                            5.821992      -0.334476       1.941420                    0.999016      23.330382      68.058888       0.589905       0.492619      -0.999018      -0.033325      -0.013219       0.068493       0.077308      -0.073703       0.026136       0.006298      -0.044365      -0.231458      -0.089632      -0.026499       0.116131              9.086222       8.369726       2.584500      -2.881140       6.824334      -0.670195      12.064607           0.000000
           63              C      -0.477812       7.744661       2.965537       0.217462      22.292697 0.29797858E+03  0.64835641E+04                                 7.243086                            6.003424      -0.132147       1.985799                    0.998336      25.945726      75.859439       0.620630       0.453570      -1.024129      -0.057930      -0.012144      -0.028466       0.065678       0.013299       0.035795      -0.050841      -0.035547      -0.059029      -0.073511       0.012337       0.061175              7.771611      10.056682       2.013365       0.584228       6.652517       2.243279       6.605635          -0.000001
           64              C      -1.892532       6.647535       1.861179      -0.044508      36.292592 0.47839642E+03  0.11509862E+05                                 9.525443                            7.292955       0.081096       2.003401                    0.999680      29.207697      84.715254       0.610623       0.416918      -1.064757       0.068910       0.048936       0.041079       0.093972       0.027377       0.026085      -0.016350       0.020027      -0.057874      -0.048579       0.006776       0.041803             10.791774       9.819612       1.848692       0.891307      10.581048       5.868511      11.974663          -0.000001
           65              C      -2.568591       7.311002       2.867882      -0.006041      34.392790 0.45363900E+03  0.10790687E+05                                 9.267015                            7.174684      -0.018234       1.987839                    0.999416      28.439696      82.530662       0.605119       0.425526      -1.057318       0.073374       0.035583       0.013542       0.082664       0.017125       0.030997      -0.021949      -0.012666      -0.060609      -0.052635       0.024266       0.028370             10.222814      14.533780      -0.214484      -2.362620       7.473452       2.827689       8.661209          -0.000000
           66              C      -3.977457       7.446435       3.321688       0.671411      22.031228 0.23947174E+03  0.49606870E+04                                 7.469474                            5.681540      -0.377074       1.946649                    0.998661      22.446133      65.196826       0.584937       0.505486      -0.991282      -0.093076       0.025785       0.011691       0.097287      -0.032963       0.036246      -0.091152      -0.065168       0.123606      -0.067466      -0.064401       0.131867              8.265184      10.002216       1.037430      -0.226069       7.827480       2.931626       6.965856           0.000001
           67              C      -2.294968       5.681515       0.765439       0.648280      21.712443 0.24834011E+03  0.51721480E+04                                 7.320526                            5.728524      -0.140064       2.018624                    0.999387      22.532648      64.833740       0.593488       0.495530      -0.999927      -0.037168      -0.059848      -0.087329       0.112204      -0.040435       0.037447      -0.065997      -0.086528       0.028542      -0.067620      -0.043023       0.110642              8.006132       9.255833       1.678184      -0.186100       6.925853       2.442720       7.836710           0.000001
           68              C       1.003438       4.539052       3.623268       0.226934      23.424522 0.29406633E+03  0.63685106E+04                                 7.476226                            5.954824      -0.116280       1.992742                    0.998850      25.642747      74.460558       0.625446       0.452193      -1.026328       0.004384      -0.059891      -0.018457       0.062823      -0.017771       0.000662       0.024141       0.072533      -0.213095      -0.078761       0.002694       0.076067              8.292928       4.670709       1.973059       0.359320      11.675780       1.336347       8.532295          -0.000002
           69              C       0.612622       2.905973       2.320730      -0.013950      38.558438 0.44427659E+03  0.10477471E+05                                 9.944803                            7.034145       0.133915       2.040145                    0.999637      27.967349      79.922198       0.621874       0.417638      -1.065880       0.040376       0.066468       0.032108       0.084138       0.000405       0.003992       0.017522      -0.034164      -0.137072      -0.049405       0.005994       0.043411             12.023191       5.440034       1.185509      -0.350919      11.576141       4.287736      19.053397          -0.000001
           70              C       0.518913       2.480974       3.650554       0.013724      34.524496 0.43749634E+03  0.10280638E+05                                 9.207337                            6.982732      -0.023516       1.983011                    0.999458      27.964345      79.837887       0.623667       0.417934      -1.065416       0.039737       0.078076       0.018962       0.089635      -0.011561       0.004806       0.019994       0.019426      -0.117216      -0.047149       0.012238       0.034911             10.465675       5.461985       2.486009      -0.931777      13.843181      -2.538825      12.091860          -0.000001
           71              C       0.139767       1.191530       4.282436       0.648061      21.597952 0.23752439E+03  0.48758695E+04                                 7.188596                            5.536206      -0.180737       2.009584                    0.999092      21.974220      62.092670       0.616616       0.483891      -1.009240      -0.010141      -0.090836       0.041282       0.100291      -0.034001       0.024049      -0.011295       0.163081      -0.182640      -0.068317      -0.054104       0.122421              7.937590       4.454169       1.557656       0.093318       9.884465       0.544923       9.474136           0.000000
           72              C       0.470934       2.306615       0.988033       0.625344      23.765971 0.25802531E+03  0.54385016E+04                                 7.813319                            5.822190      -0.334520       1.941398                    0.999014      23.330922      68.063005       0.589858       0.492654      -0.998991       0.005102      -0.035497      -0.068494       0.077314      -0.018223       0.007557      -0.025716       0.149547      -0.231389      -0.089538      -0.026579       0.116117              9.086587       4.977340       0.642713      -0.849542      10.217397       2.833647      12.065024           0.000000
           73              C       1.413503      -3.474181      11.478709       0.217466      22.292371 0.29797167E+03  0.64833889E+04                                 7.243041                            6.003355      -0.132199       1.985785                    0.998336      25.945699      75.859709       0.620633       0.453570      -1.024127      -0.004792       0.048485       0.044003       0.065650       0.034641      -0.053240       0.020766       0.020453      -0.031377      -0.073554       0.012390       0.061164              7.771583       5.333982       0.040703       1.778898      10.528065       1.832309       7.452703          -0.000001
           74              C       1.290200      -1.485250      12.152238      -0.044472      36.293478 0.47840414E+03  0.11510154E+05                                 9.525761                            7.293134       0.081008       2.003381                    0.999680      29.208116      84.718289       0.610598       0.416932      -1.064743      -0.003051      -0.087131      -0.035096       0.093983       0.021301      -0.015394       0.034786      -0.021802      -0.027085      -0.048617       0.006757       0.041859             10.792175       7.185656      -2.735856       2.174593      16.783869      -0.581237       8.407000          -0.000000
           75              C       2.043297      -2.193357      13.069902      -0.006033      34.393072 0.45364543E+03  0.10790884E+05                                 9.267068                            7.174738      -0.018226       1.987843                    0.999415      28.439975      82.531776       0.605116       0.425527      -1.057317      -0.022198      -0.065266      -0.045638       0.082676       0.022782      -0.031179       0.021650      -0.018005      -0.023456      -0.052694       0.024268       0.028425             10.222868       7.668136      -0.451720       4.478617      10.057062       0.821600      12.943405          -0.000000
           76              C       6.908497       5.292510      -0.004308       0.671413      22.031772 0.23947866E+03  0.49608421E+04                                 7.469487                            5.681551      -0.376943       1.946686                    0.998662      22.446107      65.195789       0.584951       0.505473      -0.991293       0.022345       0.015205       0.093444       0.097274      -0.002025      -0.089048       0.000106       0.142269      -0.024280      -0.067471      -0.064391       0.131861              8.265205       5.444266      -0.201421       2.173252      10.796729       0.426519       8.554619           0.000001
           77              C       0.862743      -0.038042      12.015809       0.648226      21.714012 0.24836045E+03  0.51726350E+04                                 7.320586                            5.728547      -0.139850       2.018675                    0.999387      22.533340      64.834392       0.593525       0.495493      -0.999954      -0.040233       0.104755       0.002121       0.112236       0.007037      -0.085536      -0.016949       0.080491       0.026722      -0.067482      -0.043181       0.110663              8.006217       6.368573      -0.512185       2.124635      10.436964       0.900533       7.213113           0.000001
           78              C       3.000823      -2.047895       8.589285       0.226948      23.423869 0.29405444E+03  0.63681959E+04                                 7.476108                            5.954732      -0.116238       1.992752                    0.998850      25.642464      74.459674       0.625445       0.452197      -1.026324       0.008948       0.052120      -0.033844       0.062785       0.021288       0.021409       0.013839      -0.072974       0.207109      -0.078786       0.002603       0.076182              8.292796       8.150744       0.678463      -0.722167      12.006759      -1.962134       4.720883          -0.000002
           79              C       2.681007      -0.002789       8.108193      -0.013778      38.554593 0.44421611E+03  0.10475747E+05                                 9.944426                            7.033850       0.133849       2.040160                    0.999637      27.965405      79.916968       0.621859       0.417660      -1.065860      -0.011208      -0.083431      -0.001611       0.084196       0.025112      -0.002696      -0.015269      -0.068136       0.041990      -0.049402       0.006041       0.043361             12.022765      13.975502      -5.223238       1.082999      16.137869      -3.025120       5.954924          -0.000001
           80              C       4.039429      -0.311106       7.976073       0.013631      34.526544 0.43752431E+03  0.10281451E+05                                 9.207609                            6.982889      -0.023410       1.983027                    0.999458      27.965423      79.841350       0.623669       0.417926      -1.065422      -0.027441      -0.085226       0.004790       0.089662       0.009277       0.006447      -0.000557      -0.055969       0.103481      -0.047239       0.012226       0.035013             10.466022      14.857155       2.104484      -1.609336      11.127487      -1.843565       5.413424          -0.000001
           81              C       5.241008       0.501461       7.657260       0.648114      21.596324 0.23750102E+03  0.48752696E+04                                 7.188233                            5.535928      -0.180779       2.009578                    0.999094      21.973284      62.089256       0.616632       0.483890      -1.009241       0.077705       0.051645      -0.036815       0.100303       0.008175       0.004141       0.059911      -0.014514       0.301518      -0.068410      -0.054068       0.122478              7.937190       9.123558      -0.085630      -0.627209      10.219527      -1.465708       4.468485           0.000000
           82              C       1.823843       1.175724       7.930118       0.625333      23.766079 0.25802413E+03  0.54384647E+04                                 7.813289                            5.822137      -0.334398       1.941441                    0.999012      23.330945      68.062757       0.589867       0.492647      -0.998995      -0.045125       0.058726      -0.022223       0.077323       0.036469       0.011224       0.058128       0.000949       0.274788      -0.089666      -0.026563       0.116229              9.086576       9.651093      -2.137985       0.884976      11.870623      -2.772601       5.738013           0.000000
           83              C       6.671308       3.102721      10.062719       0.217463      22.291782 0.29795859E+03  0.64830253E+04                                 7.242874                            6.003187      -0.132108       1.985817                    0.998337      25.945171      75.857394       0.620648       0.453564      -1.024131       0.044459       0.019944      -0.044016       0.065664       0.008744      -0.044385       0.036027      -0.070102      -0.031379      -0.073529       0.012265       0.061264              7.771413       9.211005       2.259894      -0.706587       6.650616      -2.454077       7.452618          -0.000001
           84              C       8.458719       3.983717       9.389190      -0.044517      36.293304 0.47839974E+03  0.11509979E+05                                 9.525586                            7.292989       0.081187       2.003433                    0.999679      29.208022      84.716740       0.610620       0.416919      -1.064755      -0.074112      -0.045910       0.035080       0.093973       0.020192      -0.037774      -0.003767      -0.025735      -0.027160      -0.048609       0.006877       0.041732             10.791989      16.774084       2.752498       1.584695       7.195000      -1.598488       8.406883          -0.000000
           85              C       7.470040       4.285539       8.471526      -0.006028      34.392291 0.45362859E+03  0.10790383E+05                                 9.266937                            7.174607      -0.018177       1.987864                    0.999415      28.439529      82.530077       0.605122       0.425527      -1.057317      -0.045610      -0.051701       0.045606       0.082663       0.019272      -0.034169       0.016439      -0.030234      -0.023464      -0.052653       0.024245       0.028408             10.222741       9.856940       0.801125       1.511830       7.867849      -4.294931      12.943435          -0.000001
           86              C       7.373181       5.023177       7.184784       0.671418      22.031434 0.23947330E+03  0.49607189E+04                                 7.469473                            5.681526      -0.377133       1.946628                    0.998663      22.446144      65.196487       0.584944       0.505480      -0.991286       0.002112       0.026970      -0.093455       0.097292      -0.062373      -0.044256       0.077330      -0.068564      -0.024336      -0.067541      -0.064373       0.131914              8.265195       9.649554       2.205574       0.709438       6.591316      -2.097986       8.554714           0.000001
           87              C      -6.673322       4.331655       9.525619       0.648266      21.713032 0.24834595E+03  0.51722879E+04                                 7.320535                            5.728499      -0.139915       2.018654                    0.999387      22.533063      64.834558       0.593505       0.495514      -0.999938       0.110872       0.017097      -0.002147       0.112203      -0.031148      -0.027728       0.082763      -0.052809       0.026744      -0.067612      -0.043117       0.110729              8.006161       9.874600       1.494603       0.273888       6.930777      -2.291255       7.213107           0.000001
           88              C      -9.479719       5.188926      12.952143       0.226929      23.423714 0.29405291E+03  0.63681389E+04                                 7.475986                            5.954633      -0.116447       1.992692                    0.998852      25.642264      74.458357       0.625465       0.452185      -1.026334       0.040788       0.033661       0.033847       0.062788       0.042254      -0.001333      -0.025328       0.000326       0.207092      -0.078782       0.002679       0.076103              8.292657      10.470009       2.006092       1.344130       9.687175       1.601407       4.720787          -0.000002
           89              C      -7.545919       5.927304      13.433235      -0.013890      38.556032 0.44424304E+03  0.10476466E+05                                 9.944358                            7.033862       0.133872       2.040143                    0.999638      27.966194      79.917684       0.621890       0.417636      -1.065883      -0.066833      -0.051183       0.001590       0.084195       0.042111       0.011991       0.010071      -0.008869       0.042133      -0.049444       0.005944       0.043500             12.022617      20.107749      -1.712985       3.163358      10.005226       0.562832       5.954874          -0.000001
           90              C      -8.488314       6.953103      13.565355       0.013718      34.523850 0.43748767E+03  0.10280384E+05                                 9.207242                            6.982684      -0.023626       1.982987                    0.999458      27.964000      79.836706       0.623666       0.417936      -1.065415      -0.060317      -0.066145      -0.004802       0.089646       0.028787       0.003750      -0.005208       0.012300       0.103456      -0.047182       0.012188       0.034994             10.465558      10.232820      -0.542092       0.800503      15.750612       2.312392       5.413241          -0.000001
           91              C      -0.133546      -6.007672      13.884168       0.648043      21.597677 0.23752065E+03  0.48757547E+04                                 7.188429                            5.536090      -0.181090       2.009491                    0.999094      21.973978      62.090959       0.616637       0.483878      -1.009251       0.006212       0.093103       0.036776       0.100296       0.010386      -0.049908      -0.033323      -0.006803       0.301613      -0.068431      -0.054042       0.122473              7.937400      10.023227       0.429220       0.960505       9.320396       1.272489       4.468579           0.000000
           92              C      -6.097294       5.768826      13.611310       0.625343      23.766535 0.25803159E+03  0.54386198E+04                                 7.813225                            5.822123      -0.334458       1.941417                    0.999014      23.330567      68.059948       0.589887       0.492630      -0.999011       0.073387      -0.010020       0.022213       0.077327       0.018048      -0.044805      -0.038538      -0.063296       0.274770      -0.089601      -0.026545       0.116147              9.086468      13.166163      -0.125870       2.845866       8.355276       0.609255       5.737965           0.000000
           93              C      -8.993497       7.373036      10.146013       0.217449      22.292448 0.29797132E+03  0.64833663E+04                                 7.242972                            6.003285      -0.132263       1.985756                    0.998336      25.945753      75.859278       0.620648       0.453560      -1.024135      -0.018232       0.056294      -0.028462       0.065662       0.022064       0.061990      -0.005713      -0.004923      -0.059016      -0.073558       0.012274       0.061283              7.771508       5.756351      -0.447985      -1.656640      10.952588      -1.621465       6.605584          -0.000001
           94              C      -8.744109       9.145838       9.041655      -0.044507      36.292485 0.47838733E+03  0.11509562E+05                                 9.525298                            7.292787       0.081051       2.003391                    0.999680      29.207617      84.714069       0.610644       0.416906      -1.064767      -0.008234      -0.084121       0.041075       0.093975       0.005221       0.027239      -0.014422      -0.057357      -0.057903      -0.048647       0.006881       0.041765             10.791651       8.798858       1.264521      -4.650435      11.601351      -3.688827      11.974744          -0.000000
           95              C      -1.409303      -5.004250      10.048358      -0.006000      34.391407 0.45361546E+03  0.10789973E+05                                 9.266712                            7.174454      -0.018224       1.987850                    0.999415      28.439072      82.527891       0.605135       0.425521      -1.057322       0.005553      -0.081352       0.013529       0.082656       0.014153       0.034513      -0.015839      -0.023159      -0.060800      -0.052662       0.024219       0.028443             10.222479       9.400252      -3.152458      -3.627627      12.606160       0.645798       8.661023          -0.000001
           96              C      -2.226709      -3.848782      10.502164       0.671397      22.031818 0.23947783E+03  0.49608475E+04                                 7.469640                            5.681641      -0.377163       1.946614                    0.998662      22.446450      65.198093       0.584927       0.505491      -0.991278      -0.068630       0.067972       0.011697       0.097299       0.011379       0.097173       0.013924       0.089863       0.123602      -0.067539      -0.064398       0.131937              8.265384       7.469703      -0.412201      -2.656702      10.360389      -1.260176       6.966061           0.000001
           97              C      -8.105642       9.974964       7.945915       0.648265      21.713491 0.24835254E+03  0.51724621E+04                                 7.320670                            5.728604      -0.139967       2.018649                    0.999387      22.533274      64.835497       0.593495       0.495519      -0.999935       0.033497       0.061969      -0.087363       0.112225       0.016821       0.075973       0.000428       0.113565       0.028487      -0.067552      -0.043194       0.110746              8.006310       6.053833      -0.154593      -2.212507      10.128146      -1.052022       7.836951           0.000001
           98              C      -5.475553       7.679918      10.803744       0.226863      23.425345 0.29408004E+03  0.63689065E+04                                 7.476525                            5.955073      -0.116255       1.992743                    0.998852      25.643453      74.464137       0.625413       0.452210      -1.026314       0.054131       0.025894      -0.018389       0.062760      -0.040316      -0.020558      -0.012410      -0.006135      -0.213154      -0.078698       0.002570       0.076127              8.293250       8.246108       4.019493      -0.981331       8.100908      -0.975668       8.532735          -0.000002
           99              C      -4.252385       8.830324       9.501206      -0.013902      38.557523 0.44426326E+03  0.10477084E+05                                 9.944675                            7.034068       0.133771       2.040104                    0.999638      27.966891      79.920760       0.621873       0.417642      -1.065878      -0.037657      -0.068118       0.032134       0.084207       0.014992      -0.013131      -0.012039       0.016648      -0.137180      -0.049373       0.005943       0.043430             12.023014       9.039538       3.245766      -3.895526       7.976328      -1.825212      19.053176          -0.000001
          100              C       4.316379      -5.284462      10.831030       0.013722      34.524258 0.43749588E+03  0.10280615E+05                                 9.207282                            6.982724      -0.023636       1.982975                    0.999459      27.964163      79.837073       0.623669       0.417933      -1.065418      -0.048039      -0.073271       0.018988       0.089648      -0.014221      -0.014877      -0.014014       0.010136      -0.117276      -0.047079       0.012162       0.034917             10.465595       9.631245       4.872418       1.740546       9.673831       2.069954      12.091709          -0.000001
          101              C       5.247133      -4.314846      11.462912       0.648062      21.597330 0.23751729E+03  0.48756640E+04                                 7.188297                            5.536006      -0.180965       2.009526                    0.999095      21.973861      62.090317       0.616649       0.483871      -1.009256       0.073801       0.053931       0.041337       0.100318      -0.087559       0.021817      -0.015155      -0.023964      -0.182769      -0.068448      -0.054012       0.122460              7.937242       7.201012       3.129892      -0.426549       7.137025      -0.351606       9.473690           0.000000
          102              C      -3.802613       9.251001       8.168509       0.625393      23.766028 0.25802578E+03  0.54384598E+04                                 7.813028                            5.821991      -0.334476       1.941420                    0.999016      23.330381      68.058883       0.589905       0.492619      -0.999018       0.033325       0.013219      -0.068493       0.077308      -0.073703       0.026136       0.006298      -0.044365      -0.231458      -0.089632      -0.026499       0.116131              9.086222       8.369725       2.584500      -2.881140       6.824334      -0.670195      12.064607           0.000000
          103              C       4.654884      -0.540862      11.395415       0.217462      22.292697 0.29797859E+03  0.64835642E+04                                 7.243086                            6.003424      -0.132146       1.985799                    0.998336      25.945726      75.859437       0.620630       0.453570      -1.024129       0.057930       0.012144       0.028466       0.065678       0.013299       0.035795      -0.050841      -0.035547      -0.059029      -0.073511       0.012337       0.061175              7.771611      10.056682       2.013365       0.584228       6.652516       2.243278       6.605634          -0.000001
          104              C       6.069604       0.556264      12.499773      -0.044508      36.292589 0.47839638E+03  0.11509861E+05                                 9.525442                            7.292955       0.081096       2.003401                    0.999680      29.207695      84.715244       0.610623       0.416918      -1.064757      -0.068910      -0.048936      -0.041079       0.093972       0.027377       0.026085      -0.016350       0.020027      -0.057874      -0.048579       0.006776       0.041803             10.791773       9.819611       1.848692       0.891307      10.581047       5.868510      11.974662          -0.000000
          105              C       6.745663      -0.107203      11.493070      -0.006041      34.392787 0.45363895E+03  0.10790686E+05                                 9.267014                            7.174683      -0.018233       1.987840                    0.999416      28.439694      82.530652       0.605119       0.425526      -1.057318      -0.073374      -0.035583      -0.013542       0.082664       0.017125       0.030997      -0.021949      -0.012666      -0.060609      -0.052635       0.024266       0.028370             10.222813      14.533779      -0.214484      -2.362619       7.473452       2.827689       8.661209          -0.000001
          106              C       8.154529      -0.242636      11.039264       0.671411      22.031226 0.23947171E+03  0.49606862E+04                                 7.469473                            5.681540      -0.377074       1.946649                    0.998661      22.446131      65.196818       0.584937       0.505486      -0.991282       0.093076      -0.025785      -0.011691       0.097287      -0.032963       0.036246      -0.091152      -0.065168       0.123606      -0.067466      -0.064401       0.131867              8.265183      10.002215       1.037430      -0.226069       7.827480       2.931625       6.965856           0.000001
          107              C       6.472040       1.522284      13.595513       0.648280      21.712442 0.24834010E+03  0.51721476E+04                                 7.320526                            5.728524      -0.140064       2.018624                    0.999387      22.532647      64.833736       0.593488       0.495530      -0.999927       0.037168       0.059848       0.087329       0.112204      -0.040435       0.037447      -0.065997      -0.086528       0.028542      -0.067620      -0.043023       0.110642              8.006131       9.255832       1.678183      -0.186100       6.925853       2.442720       7.836709           0.000001
          108              C       3.173634       2.664747      10.737684       0.226934      23.424520 0.29406631E+03  0.63685101E+04                                 7.476225                            5.954824      -0.116280       1.992742                    0.998850      25.642746      74.460553       0.625446       0.452193      -1.026328      -0.004384       0.059891       0.018457       0.062823      -0.017771       0.000662       0.024141       0.072533      -0.213095      -0.078761       0.002694       0.076067              8.292928       4.670709       1.973059       0.359320      11.675780       1.336347       8.532295          -0.000002
          109              C       3.564450       4.297826      12.040222      -0.013950      38.558438 0.44427659E+03  0.10477471E+05                                 9.944803                            7.034145       0.133915       2.040145                    0.999637      27.967349      79.922195       0.621874       0.417638      -1.065880      -0.040376      -0.066469      -0.032108       0.084138       0.000405       0.003992       0.017522      -0.034164      -0.137072      -0.049405       0.005994       0.043411             12.023190       5.440034       1.185509      -0.350919      11.576140       4.287735      19.053395          -0.000001
          110              C       3.658159       4.722825      10.710398       0.013723      34.524498 0.43749636E+03  0.10280639E+05                                 9.207337                            6.982732      -0.023516       1.983011                    0.999458      27.964346      79.837891       0.623667       0.417934      -1.065416      -0.039737      -0.078076      -0.018962       0.089635      -0.011561       0.004806       0.019994       0.019426      -0.117216      -0.047149       0.012238       0.034911             10.465676       5.461985       2.486009      -0.931777      13.843182      -2.538825      12.091861          -0.000001
          111              C       4.037305       6.012269      10.078516       0.648061      21.597954 0.23752441E+03  0.48758700E+04                                 7.188596                            5.536206      -0.180737       2.009584                    0.999092      21.974221      62.092676       0.616616       0.483891      -1.009240       0.010141       0.090836      -0.041282       0.100291      -0.034001       0.024049      -0.011295       0.163081      -0.182640      -0.068317      -0.054104       0.122421              7.937591       4.454169       1.557656       0.093318       9.884466       0.544923       9.474137           0.000000
          112              C       3.706138       4.897184      13.372919       0.625344      23.765969 0.25802529E+03  0.54385011E+04                                 7.813319                            5.822190      -0.334520       1.941398                    0.999014      23.330921      68.063003       0.589858       0.492654      -0.998991      -0.005102       0.035497       0.068494       0.077314      -0.018223       0.007557      -0.025716       0.149546      -0.231389      -0.089538      -0.026579       0.116117              9.086587       4.977340       0.642713      -0.849542      10.217397       2.833647      12.065024           0.000000
          113              N       2.041113      10.700299       1.757781      -0.433893      41.597949 0.72194144E+03  0.18973824E+05                                10.033795                            8.716920      -0.094547       1.935916                    0.999396      32.452776      93.820374       0.590470       0.394689      -1.095234       0.102172      -0.166678       0.073323       0.208799       0.066770      -0.028204       0.069640       0.051789       0.068883      -0.120912       0.046155       0.074757             10.727271       8.007047      -1.393739       2.690038      13.573086       0.501702      10.601679          -0.000002
          114              N       3.291727       9.524683       3.236959      -0.463697      41.969418 0.73624402E+03  0.19473278E+05                                10.081481                            8.815808      -0.093485       1.924455                    0.998987      33.333420      97.135905       0.584999       0.395853      -1.092831      -0.111757       0.047392      -0.177024       0.214646       0.031109      -0.066733       0.050965      -0.074308      -0.128468      -0.117315       0.037394       0.079921             10.645117       7.890074      -0.517879       2.678039      13.489245       0.487633      10.556031          -0.000001
          115              N       2.145743       8.369970       5.843471      -0.453967      42.400080 0.68994323E+03  0.17920967E+05                                10.122883                            8.486950      -0.043740       1.948152                    0.999527      32.438677      93.102072       0.602333       0.391490      -1.097926      -0.196503      -0.039300       0.066104       0.211016      -0.021693       0.020717      -0.003421      -0.183293       0.106750      -0.114684       0.037445       0.077239             11.073670      12.403352      -0.037208      -0.745342      14.099304      -2.761803       6.718354          -0.000001
          116              N      -0.064137       8.827403       6.051705      -0.445043      41.282777 0.68802876E+03  0.17854843E+05                                 9.928825                            8.482187      -0.060101       1.945837                    0.999307      32.305631      92.610125       0.601889       0.392139      -1.097717       0.174560      -0.106357       0.025658       0.206013       0.080454      -0.005635      -0.017850      -0.097448       0.138899      -0.117300       0.036613       0.080687             10.733486      12.610220       0.005924      -0.964576      13.326559      -1.452392       6.263680          -0.000003
          117              N      -2.115962       3.485180       5.422695      -0.433894      41.597841 0.72193953E+03  0.18973758E+05                                10.033768                            8.716906      -0.094460       1.935940                    0.999398      32.452850      93.820509       0.590471       0.394689      -1.095235      -0.195443       0.005837      -0.073346       0.208834       0.011514      -0.074391      -0.009966      -0.141438       0.068852      -0.120892       0.046272       0.074621             10.727227      13.401188       1.693801       0.900848       8.178678      -2.583860      10.601815          -0.000002
          118              N      -3.757541       3.986537       3.943517      -0.463656      41.967723 0.73620300E+03  0.19471908E+05                                10.081216                            8.815572      -0.093345       1.924504                    0.998988      33.332430      97.132072       0.585006       0.395854      -1.092831       0.096637      -0.073440       0.177023       0.214638       0.047791      -0.077255       0.032775      -0.016014      -0.128488      -0.117301       0.037513       0.079788             10.644837      12.553806       2.151659       0.907063       8.824955      -2.566405      10.555752          -0.000000
          119              N      12.409945       2.418275       1.337005      -0.453896      42.397750 0.68989848E+03  0.17919483E+05                                10.122533                            8.486701      -0.043657       1.948200                    0.999528      32.437110      93.096227       0.602340       0.391493      -1.097927       0.063480      -0.190107      -0.066154       0.211061       0.068074       0.013365      -0.016125       0.130213       0.106615      -0.114653       0.037332       0.077321             11.073251      13.712376       0.712332       2.026547      12.789298       2.018679       6.718080          -0.000001
          120              N      13.904727       0.727580       1.128771      -0.445060      41.284992 0.68807831E+03  0.17856440E+05                                 9.929124                            8.482456      -0.060183       1.945795                    0.999309      32.306737      92.613941       0.601884       0.392136      -1.097720      -0.179028       0.098682      -0.025660       0.206028       0.082741       0.012814       0.013913      -0.089406       0.138893      -0.117287       0.036447       0.080840             10.733806      13.145040       0.311888       0.781353      12.792506       1.558657       6.263870          -0.000003
          121              N      13.971227      -1.030079       3.578749      -0.433889      41.598526 0.72195306E+03  0.18974272E+05                                10.034039                            8.717119      -0.094440       1.935954                    0.999397      32.453219      93.823082       0.590448       0.394701      -1.095222      -0.110062      -0.043622       0.171993       0.208802      -0.018177       0.079293       0.018456      -0.085236      -0.169584      -0.120937       0.046259       0.074678             10.727537       9.144993      -0.729204      -3.354438      12.420110      -1.647405      10.617508          -0.000002
          122              N      12.496143      -0.625215       5.250364      -0.463663      41.967758 0.73620315E+03  0.19471879E+05                                10.081140                            8.815510      -0.093438       1.924476                    0.998987      33.332549      97.131796       0.585016       0.395848      -1.092837       0.145577      -0.101826      -0.120436       0.214630       0.042414       0.063676      -0.056236      -0.072778      -0.071874      -0.117324       0.037519       0.079805             10.644750       9.294101      -0.410402      -3.140321      12.891959      -1.285086       9.748189          -0.000000
          123              N       9.451840      -0.679247       4.838205      -0.453866      42.396404 0.68987503E+03  0.17918759E+05                                10.122386                            8.486602      -0.043412       1.948280                    0.999528      32.436811      93.095701       0.602338       0.391497      -1.097921      -0.123709      -0.081537      -0.150292       0.211045      -0.015133      -0.062238      -0.068198       0.000506      -0.133132      -0.114492       0.037265       0.077228             11.073069      10.857392       4.375969      -1.019134       9.500065      -0.281164      12.861750          -0.000001
          124              N       8.914137      -1.191450       2.696987      -0.445011      41.282359 0.68802527E+03  0.17854705E+05                                 9.928685                            8.482106      -0.060143       1.945822                    0.999309      32.305532      92.609298       0.601899       0.392134      -1.097722      -0.024408       0.009051       0.204385       0.206037       0.019832      -0.004672       0.000138       0.019596      -0.351209      -0.117190       0.036458       0.080732             10.733303       9.506982       3.853319      -0.062799       9.907883      -0.319415      12.785045          -0.000003
          125              N      -1.622653       8.011924       3.601727      -0.433886      41.596834 0.72192259E+03  0.18973199E+05                                10.033626                            8.716826      -0.094357       1.935981                    0.999398      32.452363      93.818767       0.590471       0.394691      -1.095233       0.016776      -0.117202      -0.172029       0.208834       0.027540       0.023501      -0.077840       0.074544      -0.169531      -0.120837       0.046170       0.074667             10.727043      12.240193       1.042664      -0.236554       9.324078       3.729372      10.616859          -0.000002
          126              N      -0.538534       6.932800       1.930112      -0.463659      41.967647 0.73620186E+03  0.19471798E+05                                10.081023                            8.815420      -0.093350       1.924499                    0.998987      33.332365      97.130504       0.585028       0.395841      -1.092844      -0.160703       0.075752       0.120421       0.214628       0.052858       0.080517      -0.027149      -0.036285      -0.071895      -0.117308       0.037371       0.079937             10.644623      12.357896       1.343237      -0.444739       9.828032       3.363727       9.747940          -0.000000
          127              N       0.926871       4.263858       2.342271      -0.453889      42.396996 0.68988275E+03  0.17918936E+05                                10.122285                            8.486491      -0.043842       1.948142                    0.999528      32.437070      93.095141       0.602361       0.391482      -1.097936      -0.009283      -0.147934       0.150240       0.211051      -0.007873       0.028364       0.088036       0.025812      -0.133349      -0.114676       0.037282       0.077394             11.072984       6.061698       1.631072      -0.262148      14.295660       1.024167      12.861594          -0.000001
          128              N       0.749476       3.542799       4.483489      -0.445031      41.282459 0.68802670E+03  0.17854719E+05                                 9.928639                            8.482066      -0.060128       1.945828                    0.999310      32.305565      92.608792       0.601907       0.392129      -1.097728       0.019976      -0.016692      -0.204372       0.206023       0.001567      -0.002328       0.004144      -0.044121      -0.351310      -0.117227       0.036475       0.080751             10.733268       6.486324       2.124365       0.246108      12.928496       0.213256      12.784983          -0.000003
          129              N       2.135959      -3.496500      12.603171      -0.433893      41.597947 0.72194141E+03  0.18973823E+05                                10.033795                            8.716920      -0.094547       1.935916                    0.999396      32.452775      93.820371       0.590470       0.394689      -1.095234      -0.102172       0.166678      -0.073323       0.208799       0.066770      -0.028204       0.069640       0.051789       0.068883      -0.120912       0.046155       0.074757             10.727271       8.007047      -1.393739       2.690038      13.573086       0.501702      10.601679          -0.000002
          130              N       0.885345      -2.320884      11.123993      -0.463697      41.969417 0.73624399E+03  0.19473277E+05                                10.081481                            8.815808      -0.093485       1.924455                    0.998987      33.333419      97.135900       0.584999       0.395853      -1.092831       0.111757      -0.047392       0.177024       0.214646       0.031109      -0.066733       0.050965      -0.074308      -0.128468      -0.117315       0.037394       0.079921             10.645116       7.890073      -0.517879       2.678039      13.489244       0.487633      10.556031          -0.000001
          131              N       2.031329      -1.166171       8.517481      -0.453967      42.400083 0.68994329E+03  0.17920968E+05                                10.122883                            8.486950      -0.043740       1.948152                    0.999527      32.438678      93.102077       0.602333       0.391490      -1.097926       0.196503       0.039300      -0.066104       0.211016      -0.021693       0.020717      -0.003421      -0.183293       0.106750      -0.114684       0.037445       0.077239             11.073671      12.403352      -0.037208      -0.745342      14.099306      -2.761804       6.718354          -0.000001
          132              N       4.241209      -1.623604       8.309247      -0.445043      41.282775 0.68802872E+03  0.17854841E+05                                 9.928825                            8.482187      -0.060101       1.945837                    0.999307      32.305630      92.610121       0.601889       0.392139      -1.097717      -0.174560       0.106357      -0.025658       0.206013       0.080454      -0.005635      -0.017850      -0.097448       0.138899      -0.117300       0.036613       0.080687             10.733486      12.610219       0.005924      -0.964576      13.326558      -1.452392       6.263680          -0.000003
          133              N       6.293034       3.718619       8.938257      -0.433894      41.597844 0.72193957E+03  0.18973760E+05                                10.033768                            8.716906      -0.094460       1.935940                    0.999398      32.452851      93.820510       0.590471       0.394689      -1.095235       0.195443      -0.005837       0.073346       0.208834       0.011514      -0.074391      -0.009966      -0.141438       0.068852      -0.120892       0.046272       0.074621             10.727227      13.401188       1.693801       0.900848       8.178678      -2.583860      10.601815          -0.000002
          134              N       7.934613       3.217262      10.417435      -0.463656      41.967721 0.73620297E+03  0.19471907E+05                                10.081216                            8.815572      -0.093345       1.924504                    0.998988      33.332429      97.132069       0.585006       0.395854      -1.092831      -0.096637       0.073440      -0.177023       0.214638       0.047791      -0.077255       0.032775      -0.016014      -0.128488      -0.117301       0.037513       0.079788             10.644837      12.553806       2.151659       0.907063       8.824955      -2.566405      10.555751          -0.000001
          135              N      -8.232873       4.785524      13.023947      -0.453896      42.397752 0.68989852E+03  0.17919485E+05                                10.122533                            8.486701      -0.043657       1.948200                    0.999528      32.437111      93.096230       0.602340       0.391493      -1.097927      -0.063480       0.190107       0.066154       0.211061       0.068074       0.013365      -0.016125       0.130213       0.106615      -0.114653       0.037332       0.077321             11.073252      13.712376       0.712332       2.026547      12.789298       2.018679       6.718080          -0.000001
          136              N      -9.727655       6.476219      13.232181      -0.445060      41.284990 0.68807827E+03  0.17856439E+05                                 9.929124                            8.482456      -0.060183       1.945795                    0.999309      32.306736      92.613937       0.601884       0.392136      -1.097720       0.179028      -0.098682       0.025660       0.206028       0.082742       0.012814       0.013913      -0.089406       0.138893      -0.117287       0.036447       0.080840             10.733805      13.145040       0.311888       0.781353      12.792506       1.558657       6.263870          -0.000003
          137              N      -9.794155       8.233878      10.782203      -0.433889      41.598528 0.72195308E+03  0.18974273E+05                                10.034040                            8.717119      -0.094440       1.935954                    0.999397      32.453220      93.823086       0.590448       0.394701      -1.095222       0.110062       0.043622      -0.171993       0.208802      -0.018177       0.079293       0.018456      -0.085236      -0.169584      -0.120937       0.046259       0.074678             10.727537       9.144993      -0.729204      -3.354438      12.420110      -1.647405      10.617508          -0.000002
          138              N      -8.319071       7.829014       9.110588      -0.463663      41.967765 0.73620331E+03  0.19471885E+05                                10.081141                            8.815510      -0.093439       1.924476                    0.998987      33.332553      97.131811       0.585016       0.395848      -1.092837      -0.145577       0.101826       0.120436       0.214630       0.042414       0.063676      -0.056236      -0.072778      -0.071874      -0.117324       0.037519       0.079805             10.644751       9.294102      -0.410402      -3.140321      12.891961      -1.285086       9.748190          -0.000000
          139              N      -5.274768       7.883046       9.522747      -0.453866      42.396406 0.68987507E+03  0.17918760E+05                                10.122386                            8.486602      -0.043412       1.948280                    0.999528      32.436812      93.095702       0.602338       0.391497      -1.097921       0.123709       0.081537       0.150292       0.211045      -0.015133      -0.062238      -0.068198       0.000506      -0.133132      -0.114492       0.037265       0.077228             11.073069      10.857392       4.375969      -1.019134       9.500065      -0.281164      12.861749          -0.000001
          140              N      -4.737065       8.395249      11.663965      -0.445011      41.282357 0.68802522E+03  0.17854703E+05                                 9.928684                            8.482106      -0.060143       1.945822                    0.999309      32.305531      92.609292       0.601899       0.392134      -1.097722       0.024408      -0.009051      -0.204385       0.206037       0.019832      -0.004672       0.000138       0.019596      -0.351209      -0.117190       0.036458       0.080732             10.733303       9.506982       3.853319      -0.062798       9.907883      -0.319415      12.785044          -0.000003
          141              N       5.799725      -0.808125      10.759225      -0.433886      41.596832 0.72192255E+03  0.18973198E+05                                10.033626                            8.716826      -0.094357       1.935981                    0.999398      32.452362      93.818763       0.590471       0.394691      -1.095233      -0.016776       0.117202       0.172029       0.208834       0.027540       0.023501      -0.077840       0.074544      -0.169531      -0.120837       0.046170       0.074667             10.727043      12.240193       1.042664      -0.236554       9.324078       3.729372      10.616859          -0.000002
          142              N       4.715606       0.270999      12.430840      -0.463659      41.967647 0.73620187E+03  0.19471798E+05                                10.081023                            8.815420      -0.093350       1.924499                    0.998987      33.332365      97.130503       0.585028       0.395841      -1.092844       0.160703      -0.075752      -0.120421       0.214628       0.052858       0.080517      -0.027149      -0.036285      -0.071895      -0.117308       0.037371       0.079937             10.644623      12.357896       1.343237      -0.444739       9.828032       3.363727       9.747940          -0.000001
          143              N       3.250201       2.939941      12.018681      -0.453889      42.396994 0.68988271E+03  0.17918935E+05                                10.122284                            8.486490      -0.043841       1.948142                    0.999528      32.437069      93.095136       0.602361       0.391482      -1.097936       0.009283       0.147934      -0.150240       0.211051      -0.007873       0.028364       0.088036       0.025812      -0.133349      -0.114676       0.037282       0.077394             11.072984       6.061698       1.631072      -0.262148      14.295660       1.024167      12.861594          -0.000001
          144              N       3.427596       3.661000       9.877463      -0.445031      41.282461 0.68802674E+03  0.17854720E+05                                 9.928639                            8.482066      -0.060129       1.945828                    0.999310      32.305566      92.608796       0.601907       0.392129      -1.097728      -0.019976       0.016692       0.204372       0.206023       0.001567      -0.002328       0.004144      -0.044121      -0.351310      -0.117227       0.036475       0.080751             10.733268       6.486325       2.124365       0.246108      12.928496       0.213257      12.784983          -0.000003
          145              O      -3.122328       2.923392      13.734814      -0.653237      39.722302 0.60152646E+03  0.14929027E+05                                 9.315913                            7.658679       0.212635       2.087128                    0.997236      29.584627      80.007534       0.674909       0.365666      -1.129443       0.034338      -0.070093      -0.021722       0.081018      -0.039544      -0.068857      -0.043017       0.007650      -0.106381      -0.108756       0.038816       0.069941             10.317305       7.674058      -3.196007       2.160650      13.995789      -3.369904       9.282067          -0.000007
          146              O      -2.870246       0.744295      13.931560      -0.710097      44.048810 0.69446179E+03  0.17882806E+05                                 9.970880                            8.264529       0.162659       2.045179                    0.998005      31.179810      86.156852       0.644911       0.368824      -1.125948       0.048822       0.112451      -0.021078       0.124391       0.009657      -0.081884      -0.002887      -0.015087      -0.183336      -0.111149       0.035604       0.075545             10.811820       6.960206       1.119123      -0.050651      17.329787       2.046113       8.145466          -0.000004
          147              O       2.853463       6.409811       1.510772      -0.669601      39.445240 0.64462169E+03  0.16238961E+05                                 9.168390                            7.912660       0.293336       2.110405                    0.997371      29.752287      80.433953       0.667546       0.364226      -1.133257       0.084882       0.034964       0.059245       0.109258       0.040462      -0.019015       0.005882       0.097207       0.088297      -0.079306       0.021536       0.057770              9.670121       8.478873       2.621368       1.388620      11.607114       3.471354       8.924377          -0.000002
          148              O       4.118883       6.977478       3.259936      -0.629843      35.736812 0.58183441E+03  0.14314281E+05                                 8.635421                            7.547608       0.278387       2.121335                    0.996817      28.971837      77.894668       0.678087       0.367156      -1.128796      -0.027093      -0.068359      -0.075003       0.105036       0.004661      -0.008186      -0.003331       0.081159       0.147936      -0.065574       0.014204       0.051370              8.999061       8.907178      -1.003572       3.355962       7.128804      -0.688601      10.961202          -0.000005
          149              O      -2.155271       7.296636       6.552902      -0.621263      39.437708 0.64071440E+03  0.16120150E+05                                 9.261360                            7.946212       0.148072       2.077265                    0.996587      29.143557      78.804506       0.658741       0.369562      -1.128855       0.016657      -0.060530       0.044066       0.076701      -0.064405       0.025239       0.042820      -0.003645       0.169035      -0.106798       0.032218       0.074580             10.032302      13.361091      -4.366832      -1.105767      10.080837       0.363674       6.654979          -0.000003
          150              O      -0.928062       5.522388       7.120160      -0.671480      37.929677 0.57868824E+03  0.14186698E+05                                 8.888871                            7.433678       0.343750       2.125586                    0.998044      29.415252      78.388340       0.697711       0.358092      -1.138346      -0.052959       0.088128       0.005439       0.102961      -0.028191       0.013003       0.014991      -0.072304       0.126170      -0.069539       0.020796       0.048743              9.628583       6.721833      -0.936142       0.214870      16.202539      -1.523103       5.961377          -0.000006
          151              O       1.905949       4.941773       6.956445      -0.726827      50.883708 0.80666095E+03  0.21546726E+05                                11.054604                            8.941230      -0.209466       1.923623                    0.996331      31.964845      89.716421       0.616994       0.371651      -1.124727      -0.001242       0.073382       0.003255       0.073464       0.031773      -0.009247      -0.001399      -0.090488       0.170641      -0.084226       0.026302       0.057924             12.560315      10.650330       1.653296       1.730477      17.664333      -3.945256       9.366283          -0.000004
          152              O       3.584914       6.122439       6.107713      -0.688332      45.771486 0.75791830E+03  0.19925080E+05                                10.317731                            8.676197      -0.125141       1.964191                    0.995540      31.091950      86.480058       0.625548       0.372450      -1.124500      -0.036657      -0.013103       0.001742       0.038968       0.015339      -0.011825       0.049757       0.114598       0.133956      -0.099608       0.036093       0.063515             11.382286      15.469252      -0.552553       0.689289       9.548619      -2.682725       9.128987          -0.000003
          153              O      -2.123524       2.344152       7.806614      -0.653254      39.725586 0.60158403E+03  0.14930854E+05                                 9.316599                            7.659183       0.212639       2.087127                    0.997239      29.584992      80.010300       0.674867       0.365679      -1.129429      -0.077892      -0.005016       0.021728       0.081021      -0.023330       0.003186       0.081243       0.064316      -0.106331      -0.108873       0.038901       0.069971             10.318122      15.192906       1.107029       3.998367       6.478712      -0.201149       9.282747          -0.000007
          154              O      -4.139961       1.480434       7.609868      -0.710114      44.049843 0.69448188E+03  0.17883497E+05                                 9.971165                            8.264760       0.162842       2.045242                    0.998006      31.179873      86.158136       0.644887       0.368834      -1.125937       0.073358       0.098242       0.021082       0.124408       0.011369      -0.038085       0.072639      -0.009060      -0.183334      -0.111205       0.035535       0.075670             10.812119      13.806312       5.037556      -1.801091      10.484288      -0.972565       8.145758          -0.000004
          155              O      10.357238       2.058864       5.669704      -0.669611      39.445937 0.64463201E+03  0.16239313E+05                                 9.168574                            7.912788       0.293257       2.110385                    0.997369      29.752235      80.434476       0.667532       0.364232      -1.133250      -0.011848       0.091022      -0.059252       0.109253      -0.021427      -0.014481       0.013693      -0.118972       0.088363      -0.079283       0.021444       0.057839              9.670313       8.574996       2.676299      -2.322998      11.511272      -2.929760       8.924670          -0.000002
          156              O      10.221273       3.439060       3.920540      -0.629850      35.739358 0.58188486E+03  0.14315846E+05                                 8.635905                            7.548001       0.278356       2.121323                    0.996815      28.972108      77.896519       0.678060       0.367162      -1.128790      -0.045871      -0.057449       0.074991       0.105016      -0.032638      -0.001098       0.008877      -0.049139       0.147867      -0.065575       0.014188       0.051387              8.999572       8.433500      -1.275016       2.264871       7.603339      -2.570698      10.961877          -0.000005
          157              O       5.368537      12.559544       0.627574      -0.621241      39.435979 0.64068192E+03  0.16119086E+05                                 9.260942                            7.945895       0.148028       2.077258                    0.996587      29.143352      78.802664       0.658770       0.369551      -1.128866      -0.060780      -0.015596      -0.044073       0.076680      -0.031046      -0.024526      -0.043075       0.112859       0.169058      -0.106711       0.032227       0.074484             10.031818      14.654938      -3.625586      -0.864938       8.785818       0.779005       6.654698          -0.000003
          158              O       3.219052      12.743230       0.060316      -0.671434      37.926922 0.57863938E+03  0.14185156E+05                                 8.888300                            7.433245       0.343818       2.125601                    0.998045      29.414681      78.385056       0.697750       0.358080      -1.138359       0.102823      -0.002158      -0.005446       0.102989       0.016901      -0.006487      -0.018639       0.085222       0.126118      -0.069503       0.020848       0.048655              9.627936      14.669095       3.613077       1.428468       8.253658       0.570055       5.961056          -0.000006
          159              O       9.553764       0.507138       0.224031      -0.726784      50.879211 0.80658406E+03  0.21544048E+05                                11.053737                            8.940645      -0.209340       1.923677                    0.996329      31.963660      89.710279       0.617034       0.371637      -1.124743       0.064347       0.035377      -0.003246       0.073502       0.055150      -0.003282       0.008872      -0.008929       0.170549      -0.084259       0.026314       0.057946             12.559232      14.506490       3.860855       4.283200      13.805563       0.457843       9.365643          -0.000004
          160              O       9.744414       2.550819       1.072763      -0.688338      45.767113 0.75783534E+03  0.19922150E+05                                10.316546                            8.675305      -0.125477       1.964083                    0.995533      31.091563      86.474465       0.625632       0.372414      -1.124538       0.006856      -0.038290      -0.001731       0.038937      -0.041637      -0.049002      -0.014299      -0.084526       0.133946      -0.099549       0.036064       0.063486             11.380875      11.484572      -2.832106       2.670178      13.530168       0.734352       9.127884          -0.000003
          161              O       7.290005      11.324148       3.012928      -0.653225      39.722274 0.60152162E+03  0.14928885E+05                                 9.315978                            7.658696       0.212812       2.087190                    0.997239      29.584016      80.005976       0.674901       0.365670      -1.129438      -0.003002      -0.048446       0.064863       0.081014       0.043061       0.024695      -0.033119       0.116168       0.162028      -0.108808       0.038815       0.069993             10.317411      10.959482       1.061405      -5.251901       7.954021      -1.961196      12.038730          -0.000007
          162              O       6.237635       9.901445       4.324083      -0.710127      44.051143 0.69450476E+03  0.17884230E+05                                 9.971320                            8.264859       0.162700       2.045181                    0.998005      31.180444      86.159998       0.644888       0.368831      -1.125940       0.079331       0.094789      -0.014188       0.124417       0.066731       0.059200      -0.036251       0.024158       0.055592      -0.111193       0.035535       0.075657             10.812314       8.530466       2.408136      -1.052605      15.307912      -3.948913       8.598564          -0.000004
          163              O       4.281058      10.394918       6.433706      -0.669607      39.445902 0.64463477E+03  0.16239394E+05                                 9.168533                            7.912776       0.293186       2.110352                    0.997370      29.752452      80.434995       0.667536       0.364230      -1.133253      -0.014731       0.092723       0.055904       0.109269      -0.012141       0.048036       0.044201       0.024274      -0.076850      -0.079309       0.021473       0.057836              9.670263       6.763051      -0.028007       0.439398      15.256672      -0.318724       6.991066          -0.000002
          164              O      11.579064      -2.161007       7.243664      -0.629864      35.737530 0.58184740E+03  0.14314661E+05                                 8.635503                            7.547664       0.278552       2.121387                    0.996817      28.971772      77.894313       0.678089       0.367153      -1.128799       0.028375      -0.100504       0.010877       0.104998      -0.035532       0.023548       0.029818       0.056935      -0.025436      -0.065605       0.014296       0.051309              8.999151       8.946353      -2.387204      -2.673339       8.720278       1.865945       9.330821          -0.000004
          165              O      -0.956332      11.414178       1.655818      -0.621270      39.439738 0.64076394E+03  0.16121745E+05                                 9.261763                            7.946604       0.147901       2.077213                    0.996586      29.144313      78.807986       0.658712       0.369570      -1.128846      -0.060196      -0.015944       0.044758       0.076688      -0.085165      -0.017131      -0.028787      -0.016884       0.080650      -0.106730       0.032268       0.074462             10.032704       6.979736       0.319458       0.611304       6.792190      -1.216624      16.326185          -0.000003
          166              O      -1.908182      10.903463       3.607471      -0.671458      37.924919 0.57860344E+03  0.14184186E+05                                 8.888228                            7.433182       0.343606       2.125537                    0.998044      29.415418      78.389152       0.697723       0.358096      -1.138335       0.020214       0.045714      -0.090030       0.102975      -0.039843      -0.025959      -0.037343       0.000794      -0.043370      -0.069459       0.020793       0.048667              9.627852       8.782897       3.656950      -3.118461      10.181541      -3.484583       9.919117          -0.000006
          167              O       6.941047      -2.790615       6.350413      -0.726827      50.881305 0.80662160E+03  0.21545327E+05                                11.054094                            8.940903      -0.209460       1.923638                    0.996328      31.964288      89.712974       0.617019       0.371642      -1.124738       0.028710       0.056023      -0.037885       0.073472      -0.012340      -0.005432      -0.023916       0.027726      -0.235136      -0.084093       0.026246       0.057847             12.559650      13.579197       4.721527      -4.121616      13.120056      -0.178920      10.979696          -0.000004
          168              O       8.610085      -1.604167       7.210634      -0.688391      45.771788 0.75793016E+03  0.19925335E+05                                10.317411                            8.675978      -0.125522       1.964050                    0.995532      31.093040      86.481060       0.625591       0.372425      -1.124526      -0.016398      -0.024824      -0.025109       0.038930      -0.054004       0.059272       0.032012      -0.023530      -0.021346      -0.099631       0.036177       0.063454             11.381897      11.202463       1.601446      -0.528881       8.484719       2.959272      14.458509          -0.000003
          169              O      -4.181998       8.350501       4.167548      -0.653254      39.726195 0.60159729E+03  0.14931272E+05                                 9.316686                            7.659259       0.212598       2.087112                    0.997239      29.585480      80.011986       0.674864       0.365678      -1.129429      -0.040563      -0.026682      -0.064874       0.081030      -0.028284       0.041086      -0.004862      -0.133164       0.162051      -0.108889       0.038932       0.069957             10.318207       7.781086      -0.758262      -0.906901      11.133971       5.532779      12.039562          -0.000007
          170              O      -4.893983       6.730388       2.856393      -0.710136      44.053945 0.69456625E+03  0.17886247E+05                                 9.971846                            8.265320       0.162605       2.045151                    0.998004      31.181203      86.163733       0.644857       0.368839      -1.125931       0.042861       0.115946       0.014186       0.124426       0.023395       0.060924      -0.033261      -0.127398       0.055580      -0.111247       0.035663       0.075584             10.812859      11.559571       4.141762       2.904421      12.280052       2.875290       8.598954          -0.000004
          171              O      13.106620       5.277391       0.746770      -0.669615      39.447659 0.64467335E+03  0.16240630E+05                                 9.168881                            7.913082       0.293421       2.110423                    0.997372      29.752659      80.436546       0.667513       0.364236      -1.133246       0.087782       0.033270      -0.055906       0.109261      -0.016623      -0.014429      -0.063549       0.008623      -0.076835      -0.079192       0.021430       0.057762              9.670615      13.185323       3.647763       0.494799       8.835179      -0.223103       6.991341          -0.000002
          172              O      -5.592767      -1.829559      14.297764      -0.629846      35.737025 0.58183867E+03  0.14314393E+05                                 8.635423                            7.547603       0.278523       2.121384                    0.996818      28.971508      77.893468       0.678093       0.367153      -1.128800      -0.101344      -0.025288      -0.010879       0.105016      -0.042564      -0.014130      -0.035137       0.032435      -0.025414      -0.065506       0.014191       0.051315              8.999062      10.834414      -1.306513      -2.947385       6.832136       1.393220       9.330637          -0.000005
          173              O      -0.007379       1.238368       5.524658      -0.621258      39.436579 0.64069487E+03  0.16119459E+05                                 9.260919                            7.945863       0.147900       2.077200                    0.996586      29.144004      78.804011       0.658786       0.369541      -1.128876       0.016050      -0.060167      -0.044783       0.076701      -0.035855       0.016563       0.029271       0.155448       0.080620      -0.106793       0.032282       0.074511             10.031800       6.562418       0.080928       1.359463       7.208201       0.073944      16.324780          -0.000002
          174              O       0.022195       0.158521       3.573005      -0.671482      37.927788 0.57866154E+03  0.14186009E+05                                 8.888777                            7.433636       0.343610       2.125527                    0.998043      29.416442      78.393755       0.697688       0.358104      -1.138326       0.029641       0.040243       0.090049       0.102990      -0.020501       0.019566       0.041192       0.068275      -0.043341      -0.069563       0.020908       0.048655              9.628465       6.683576       2.455363       1.475215      12.282224       4.437721       9.919594          -0.000006
          175              O       0.341689       1.035892       0.830063      -0.726790      50.881829 0.80662988E+03  0.21545659E+05                                11.054282                            8.941015      -0.209388       1.923662                    0.996333      31.964179      89.713643       0.617007       0.371647      -1.124731       0.034347       0.052783       0.037906       0.073502      -0.018203       0.018128       0.016733       0.007078      -0.235259      -0.084196       0.026349       0.057847             12.559901       9.162284       2.193424      -1.892236      17.537579       3.665896      10.979840          -0.000004
          176              O       0.542266       3.073790      -0.030158      -0.688324      45.772596 0.75794477E+03  0.19925988E+05                                10.317995                            8.676430      -0.125382       1.964119                    0.995535      31.092060      86.481363       0.625530       0.372457      -1.124492      -0.013399      -0.026573       0.025135       0.038954      -0.017231       0.001731      -0.067197       0.104950      -0.021311      -0.099457       0.036017       0.063441             11.382570       7.774845      -0.360702      -2.831125      11.913538      -1.010957      14.459327          -0.000003
          177              O       7.299400       4.280407       0.626138      -0.653237      39.722309 0.60152658E+03  0.14929030E+05                                 9.315914                            7.658680       0.212634       2.087128                    0.997236      29.584628      80.007541       0.674909       0.365666      -1.129442      -0.034338       0.070093       0.021722       0.081018      -0.039544      -0.068857      -0.043017       0.007650      -0.106381      -0.108756       0.038816       0.069941             10.317306       7.674059      -3.196008       2.160650      13.995791      -3.369904       9.282068          -0.000007
          178              O       7.047318       6.459504       0.429392      -0.710097      44.048807 0.69446173E+03  0.17882804E+05                                 9.970880                            8.264528       0.162660       2.045179                    0.998005      31.179809      86.156847       0.644911       0.368824      -1.125948      -0.048822      -0.112451       0.021078       0.124391       0.009657      -0.081884      -0.002887      -0.015087      -0.183336      -0.111149       0.035604       0.075545             10.811819       6.960206       1.119123      -0.050651      17.329786       2.046113       8.145466          -0.000004
          179              O       1.323609       0.793988      12.850180      -0.669601      39.445234 0.64462158E+03  0.16238957E+05                                 9.168389                            7.912659       0.293336       2.110405                    0.997371      29.752285      80.433945       0.667546       0.364226      -1.133257      -0.084882      -0.034964      -0.059245       0.109258       0.040462      -0.019015       0.005882       0.097207       0.088297      -0.079306       0.021536       0.057770              9.670120       8.478872       2.621368       1.388620      11.607113       3.471353       8.924376          -0.000002
          180              O       0.058189       0.226321      11.101016      -0.629843      35.736805 0.58183428E+03  0.14314277E+05                                 8.635420                            7.547607       0.278387       2.121335                    0.996817      28.971835      77.894659       0.678087       0.367156      -1.128796       0.027093       0.068359       0.075003       0.105036       0.004661      -0.008186      -0.003331       0.081159       0.147936      -0.065574       0.014204       0.051370              8.999060       8.907176      -1.003572       3.355962       7.128803      -0.688601      10.961200          -0.000005
          181              O       6.332343      -0.092837       7.808050      -0.621263      39.437708 0.64071441E+03  0.16120150E+05                                 9.261361                            7.946212       0.148072       2.077265                    0.996587      29.143557      78.804507       0.658741       0.369562      -1.128855      -0.016657       0.060530      -0.044066       0.076701      -0.064405       0.025239       0.042820      -0.003645       0.169035      -0.106798       0.032218       0.074580             10.032303      13.361091      -4.366832      -1.105767      10.080838       0.363674       6.654979          -0.000003
          182              O       5.105134       1.681411       7.240792      -0.671480      37.929680 0.57868829E+03  0.14186700E+05                                 8.888872                            7.433679       0.343750       2.125586                    0.998044      29.415253      78.388344       0.697711       0.358092      -1.138346       0.052959      -0.088128      -0.005439       0.102961      -0.028191       0.013003       0.014991      -0.072304       0.126170      -0.069539       0.020796       0.048743              9.628584       6.721834      -0.936142       0.214870      16.202540      -1.523103       5.961377          -0.000006
          183              O       2.271123       2.262026       7.404507      -0.726827      50.883702 0.80666083E+03  0.21546723E+05                                11.054603                            8.941229      -0.209466       1.923623                    0.996331      31.964843      89.716413       0.616994       0.371651      -1.124727       0.001242      -0.073382      -0.003255       0.073464       0.031773      -0.009247      -0.001399      -0.090488       0.170641      -0.084226       0.026302       0.057924             12.560314      10.650329       1.653296       1.730477      17.664331      -3.945256       9.366282          -0.000004
          184              O       0.592158       1.081360       8.253239      -0.688332      45.771490 0.75791839E+03  0.19925083E+05                                10.317732                            8.676197      -0.125141       1.964191                    0.995540      31.091952      86.480064       0.625548       0.372450      -1.124500       0.036657       0.013103      -0.001742       0.038968       0.015339      -0.011825       0.049757       0.114598       0.133956      -0.099609       0.036093       0.063515             11.382286      15.469253      -0.552554       0.689289       9.548619      -2.682725       9.128987          -0.000003
          185              O       6.300596       4.859647       6.554338      -0.653255      39.725594 0.60158417E+03  0.14930858E+05                                 9.316600                            7.659184       0.212639       2.087127                    0.997239      29.584995      80.010310       0.674866       0.365679      -1.129429       0.077892       0.005016      -0.021728       0.081021      -0.023331       0.003186       0.081243       0.064316      -0.106331      -0.108873       0.038901       0.069972             10.318123      15.192908       1.107029       3.998368       6.478713      -0.201149       9.282748          -0.000007
          186              O       8.317033       5.723365       6.751084      -0.710114      44.049866 0.69448233E+03  0.17883512E+05                                 9.971169                            8.264763       0.162841       2.045242                    0.998006      31.179880      86.158167       0.644887       0.368834      -1.125937      -0.073358      -0.098242      -0.021082       0.124408       0.011369      -0.038085       0.072639      -0.009060      -0.183334      -0.111205       0.035535       0.075670             10.812124      13.806318       5.037558      -1.801091      10.484292      -0.972565       8.145761          -0.000004
          187              O      -6.180166       5.144935       8.691248      -0.669611      39.445944 0.64463217E+03  0.16239318E+05                                 9.168575                            7.912790       0.293257       2.110384                    0.997369      29.752238      80.434488       0.667531       0.364232      -1.133250       0.011847      -0.091022       0.059252       0.109253      -0.021427      -0.014481       0.013693      -0.118972       0.088363      -0.079283       0.021444       0.057839              9.670314       8.574997       2.676299      -2.322998      11.511273      -2.929760       8.924671          -0.000002
          188              O      -6.044201       3.764739      10.440412      -0.629850      35.739364 0.58188497E+03  0.14315849E+05                                 8.635906                            7.548002       0.278356       2.121323                    0.996815      28.972110      77.896528       0.678060       0.367162      -1.128790       0.045871       0.057449      -0.074991       0.105016      -0.032638      -0.001098       0.008877      -0.049139       0.147866      -0.065575       0.014188       0.051387              8.999573       8.433501      -1.275016       2.264871       7.603340      -2.570699      10.961878          -0.000005
          189              O      -1.191465      -5.355745      13.733378      -0.621241      39.435978 0.64068191E+03  0.16119085E+05                                 9.260943                            7.945895       0.148028       2.077258                    0.996587      29.143351      78.802663       0.658770       0.369551      -1.128866       0.060780       0.015596       0.044073       0.076680      -0.031046      -0.024526      -0.043075       0.112859       0.169058      -0.106711       0.032227       0.074484             10.031818      14.654939      -3.625586      -0.864938       8.785818       0.779006       6.654698          -0.000003
          190              O       0.958020      -5.539431      14.300636      -0.671434      37.926932 0.57863957E+03  0.14185162E+05                                 8.888301                            7.433246       0.343818       2.125601                    0.998045      29.414684      78.385069       0.697750       0.358080      -1.138359      -0.102823       0.002158       0.005446       0.102989       0.016901      -0.006487      -0.018639       0.085222       0.126118      -0.069503       0.020848       0.048655              9.627938      14.669098       3.613078       1.428468       8.253660       0.570056       5.961057          -0.000006
          191              O      -5.376692       6.696661      14.136921      -0.726784      50.879214 0.80658412E+03  0.21544050E+05                                11.053737                            8.940645      -0.209340       1.923677                    0.996329      31.963661      89.710283       0.617034       0.371637      -1.124743      -0.064347      -0.035377       0.003246       0.073502       0.055150      -0.003282       0.008872      -0.008929       0.170549      -0.084259       0.026314       0.057946             12.559233      14.506490       3.860855       4.283201      13.805564       0.457843       9.365644          -0.000004
          192              O      -5.567342       4.652980      13.288189      -0.688338      45.767113 0.75783532E+03  0.19922149E+05                                10.316546                            8.675305      -0.125476       1.964083                    0.995533      31.091563      86.474465       0.625632       0.372414      -1.124538      -0.006856       0.038290       0.001731       0.038937      -0.041637      -0.049002      -0.014299      -0.084526       0.133946      -0.099550       0.036064       0.063486             11.380875      11.484572      -2.832106       2.670178      13.530167       0.734352       9.127885          -0.000003
          193              O      -3.112933      -4.120349      11.348024      -0.653225      39.722261 0.60152137E+03  0.14928877E+05                                 9.315976                            7.658695       0.212813       2.087191                    0.997239      29.584011      80.005956       0.674901       0.365670      -1.129438       0.003002       0.048446      -0.064863       0.081014       0.043061       0.024695      -0.033119       0.116167       0.162028      -0.108808       0.038815       0.069993             10.317409      10.959479       1.061404      -5.251899       7.954019      -1.961195      12.038727          -0.000007
          194              O      -2.060563      -2.697646      10.036869      -0.710127      44.051136 0.69450464E+03  0.17884226E+05                                 9.971318                            8.264858       0.162701       2.045182                    0.998005      31.180443      86.159991       0.644888       0.368831      -1.125940      -0.079331      -0.094789       0.014188       0.124417       0.066731       0.059200      -0.036251       0.024158       0.055592      -0.111192       0.035535       0.075657             10.812312       8.530465       2.408135      -1.052604      15.307909      -3.948912       8.598563          -0.000004
          195              O      -0.103986      -3.191119       7.927246      -0.669608      39.445916 0.64463504E+03  0.16239403E+05                                 9.168536                            7.912778       0.293186       2.110351                    0.997370      29.752456      80.435014       0.667536       0.364230      -1.133253       0.014731      -0.092723      -0.055904       0.109269      -0.012141       0.048036       0.044201       0.024274      -0.076850      -0.079309       0.021473       0.057836              9.670266       6.763053      -0.028007       0.439398      15.256677      -0.318724       6.991068          -0.000002
          196              O      -7.401992       9.364806       7.117288      -0.629864      35.737536 0.58184752E+03  0.14314664E+05                                 8.635504                            7.547665       0.278552       2.121387                    0.996817      28.971774      77.894322       0.678089       0.367153      -1.128799      -0.028375       0.100504      -0.010877       0.104998      -0.035532       0.023548       0.029818       0.056935      -0.025436      -0.065605       0.014296       0.051309              8.999152       8.946354      -2.387204      -2.673339       8.720280       1.865945       9.330823          -0.000005
          197              O       5.133404      -4.210379      12.705134      -0.621270      39.439734 0.64076387E+03  0.16121742E+05                                 9.261763                            7.946604       0.147902       2.077213                    0.996586      29.144311      78.807980       0.658712       0.369570      -1.128846       0.060196       0.015944      -0.044758       0.076688      -0.085165      -0.017131      -0.028787      -0.016884       0.080650      -0.106730       0.032268       0.074462             10.032703       6.979736       0.319458       0.611303       6.792190      -1.216624      16.326184          -0.000003
          198              O       6.085254      -3.699664      10.753481      -0.671458      37.924914 0.57860335E+03  0.14184183E+05                                 8.888227                            7.433181       0.343606       2.125537                    0.998044      29.415416      78.389144       0.697723       0.358096      -1.138335      -0.020214      -0.045714       0.090030       0.102975      -0.039843      -0.025959      -0.037343       0.000794      -0.043370      -0.069459       0.020793       0.048667              9.627851       8.782896       3.656949      -3.118461      10.181540      -3.484583       9.919116          -0.000006
          199              O      -2.763975       9.994414       8.010539      -0.726827      50.881297 0.80662144E+03  0.21545322E+05                                11.054092                            8.940902      -0.209460       1.923638                    0.996328      31.964286      89.712963       0.617019       0.371641      -1.124738      -0.028710      -0.056023       0.037885       0.073472      -0.012340      -0.005432      -0.023916       0.027726      -0.235136      -0.084093       0.026246       0.057847             12.559648      13.579196       4.721526      -4.121615      13.120054      -0.178920      10.979694          -0.000004
          200              O      -4.433013       8.807966       7.150318      -0.688391      45.771792 0.75793026E+03  0.19925338E+05                                10.317412                            8.675979      -0.125522       1.964050                    0.995532      31.093042      86.481067       0.625591       0.372425      -1.124526       0.016398       0.024824       0.025109       0.038930      -0.054004       0.059272       0.032012      -0.023530      -0.021346      -0.099631       0.036177       0.063454             11.381897      11.202463       1.601446      -0.528881       8.484719       2.959272      14.458510          -0.000003
          201              O       8.359070      -1.146702      10.193404      -0.653254      39.726187 0.60159715E+03  0.14931268E+05                                 9.316685                            7.659258       0.212599       2.087112                    0.997239      29.585477      80.011974       0.674864       0.365678      -1.129429       0.040563       0.026682       0.064874       0.081030      -0.028284       0.041086      -0.004862      -0.133164       0.162051      -0.108889       0.038932       0.069957             10.318205       7.781085      -0.758262      -0.906901      11.133970       5.532778      12.039560          -0.000007
          202              O       9.071055       0.473411      11.504559      -0.710136      44.053947 0.69456632E+03  0.17886249E+05                                 9.971847                            8.265321       0.162605       2.045151                    0.998004      31.181204      86.163738       0.644857       0.368839      -1.125931      -0.042861      -0.115946      -0.014186       0.124426       0.023395       0.060924      -0.033261      -0.127398       0.055580      -0.111247       0.035663       0.075584             10.812859      11.559571       4.141762       2.904421      12.280053       2.875290       8.598954          -0.000004
          203              O      -8.929548       1.926408      13.614182      -0.669615      39.447662 0.64467344E+03  0.16240632E+05                                 9.168881                            7.913083       0.293421       2.110422                    0.997372      29.752661      80.436553       0.667513       0.364236      -1.133246      -0.087782      -0.033270       0.055906       0.109261      -0.016623      -0.014429      -0.063549       0.008623      -0.076835      -0.079192       0.021430       0.057762              9.670615      13.185324       3.647763       0.494799       8.835180      -0.223103       6.991342          -0.000002
          204              O       9.769839       9.033358       0.063188      -0.629846      35.737019 0.58183856E+03  0.14314389E+05                                 8.635423                            7.547602       0.278523       2.121384                    0.996818      28.971505      77.893458       0.678093       0.367153      -1.128800       0.101344       0.025287       0.010879       0.105016      -0.042564      -0.014130      -0.035137       0.032435      -0.025414      -0.065506       0.014191       0.051315              8.999061      10.834413      -1.306513      -2.947385       6.832135       1.393220       9.330637          -0.000004
          205              O       4.184451       5.965431       8.836294      -0.621258      39.436580 0.64069488E+03  0.16119459E+05                                 9.260919                            7.945863       0.147900       2.077200                    0.996586      29.144005      78.804012       0.658787       0.369541      -1.128876      -0.016050       0.060167       0.044783       0.076702      -0.035855       0.016563       0.029271       0.155448       0.080620      -0.106793       0.032282       0.074511             10.031799       6.562418       0.080928       1.359463       7.208201       0.073944      16.324779          -0.000003
          206              O       4.154877       7.045278      10.787947      -0.671482      37.927784 0.57866145E+03  0.14186007E+05                                 8.888777                            7.433635       0.343610       2.125527                    0.998043      29.416439      78.393746       0.697688       0.358104      -1.138326      -0.029641      -0.040243      -0.090049       0.102990      -0.020501       0.019566       0.041192       0.068275      -0.043340      -0.069563       0.020909       0.048655              9.628464       6.683576       2.455363       1.475215      12.282223       4.437721       9.919593          -0.000006
          207              O       3.835383       6.167907      13.530889      -0.726790      50.881828 0.80662987E+03  0.21545658E+05                                11.054282                            8.941015      -0.209388       1.923662                    0.996333      31.964178      89.713641       0.617007       0.371647      -1.124731      -0.034347      -0.052783      -0.037906       0.073502      -0.018203       0.018128       0.016733       0.007078      -0.235259      -0.084196       0.026349       0.057847             12.559901       9.162284       2.193424      -1.892236      17.537580       3.665896      10.979840          -0.000004
          208              O       7.811688      11.333479       0.030158      -0.688324      45.772597 0.75794480E+03  0.19925989E+05                                10.317995                            8.676430      -0.125382       1.964119                    0.995535      31.092061      86.481366       0.625530       0.372457      -1.124492       0.013399       0.026573      -0.025135       0.038954      -0.017231       0.001731      -0.067197       0.104950      -0.021312      -0.099457       0.036017       0.063441             11.382570       7.774845      -0.360702      -2.831125      11.913538      -1.010958      14.459327          -0.000003

******************************************************
Auxiliary information for the entire system
The total spin magnetic moment of the unit cell is   -0.000052
The total net atomic charge of the unit cell is   -0.000003
Accuracy of reproducing the electrostatic potential in the unit cell:
  The inner radius (bohr) =    5.0000
  The outer radius (bohr) =   12.0000
  Valid grid points have density less than (e/(bohr^3)) =    0.0001
  The number of valid grid points were=        87130
  The rms potential error without charges in kcal/mol is=      7.03360
  The rms potential error with partial charges in kcal/mol is=      2.67234
  The RRMSE value at monopole order=      0.37994
  The rms potential error with partial charges and cloud penetration in kcal/mol is=      2.66510
  The RRMSE value at monopole order with cloud penetration is=      0.37891
  The rms potential error with partial charges and atomic dipoles in kcal/mol is=      1.63374
  The RRMSE value at dipole order=      0.23228
  The rms potential error with partial charges, atomic dipoles and cloud penetration in kcal/mol is=      1.62799
  The RRMSE value at dipole order with cloud penetration=      0.23146

******************************************************
The electron densities and ab initio electrostatic potential were computed in VASP using the PBE functional and
projector augmented wave method. See the main text of the journal article for a description of computational details.
The atomic charges, dipoles, and quadrupoles were computed with the DDEC6 method as described in
(a) T. A. Manz and N. Gabaldon Limas, RSC Adv. 6 (2016) 47771-47801 DOI: 10.1039/c6ra04656h
(b) N. Gabaldon Limas and T. A. Manz, RSC Adv. 8 (2018) 2678-2707 DOI: 10.1039/c7ra11829e.
For each atom in the material, the electron cloud parameters were fit to the spherically averaged atom-in-material
electron density using radial positions for which this density was between 10^-4 and 10^-2 electrons per cubic bohr.
The polarizabilities, dispersion coefficients, and quantum Drude oscillator (QDO) parameters were fit using the MCLF method.
The magnetic structure of the system was optimized in VASP from the default ferromagnetic initial guess using spin polarization.
The atomic spin moments (ASMs) were computed on this optimized magnetic structure using the DDEC6 partition as inputs
to the method of T. A. Manz and D. S. Sholl, J. Chem. Theory Comput. 7 (2011) 4146-4164 DOI: 10.1021/ct200539n.
The RMSE and RRMSE were computed using a uniform grid with Ewald summation.
