# Supplementary material for: A collection of forcefield precursors for metal–organic frameworks
Source: RSC Adv. 2019 Nov 13;9(63):36492–507. doi: 10.1039/c9ra07327b (PMC9075174; doi:10.1039/c9ra07327b)
Supplement: RA-009-C9RA07327B-s5237 [file RA-009-C9RA07327B-s5237.xyz]

  208
jmolscript: load "" {1 1 1} spacegroup "x,y,z" unitcell [{     16.544100     0.000000     0.000000 }, {     -4.149021    16.015395     0.000000 }, {      4.148993     9.593210    12.824329 }]
Nd    11.464033    12.326213     7.897094     2.011284
Nd    14.901934    18.737534     6.789841     2.005058
Nd    14.215255     6.212205     3.055140     2.011291
Nd     5.005574    17.072201     1.654467     2.005021
Nd    17.807405    13.394326     9.679932     2.011302
Nd     8.314142     7.644351     0.144787     2.005026
Nd     7.871870    17.948395     7.684466     2.011280
Nd    11.593380    15.361082     1.887356     2.005051
Nd     5.080039    13.282392     4.927235     2.011284
Nd     1.642138     6.871071     6.034488     2.005059
Nd     2.328817    19.396400     9.769189     2.011290
Nd    11.538498     8.536404    11.169862     2.005020
Nd    -1.263333    12.214279     3.144397     2.011302
Nd     8.229930    17.964254    12.679542     2.005025
Nd     8.672202     7.660210     5.139863     2.011281
Nd     4.950692    10.247523    10.936973     2.005051
H     12.051113    16.148467     7.061076     0.079501
H     11.210585    15.544183     9.770856     0.075199
H     11.790829     3.811951     1.051595     0.079506
H     14.544879     2.935280     1.299105     0.075199
H     14.254525    14.978371    10.401813     0.079501
H     14.628719    12.230348    11.252066     0.075195
H      9.587403    17.786350     4.123022     0.079501
H     11.126732    19.053417     6.230059     0.075201
H      4.492959     9.460138     5.763253     0.079501
H      5.333487    10.064422     3.053473     0.075199
H      4.753243    21.796654    11.772734     0.079506
H      1.999193    22.673325    11.525224     0.075199
H      2.289547    10.630234     2.422516     0.079501
H      1.915353    13.378257     1.572263     0.075195
H      6.956669     7.822255     8.701307     0.079501
H      5.417340     6.555188     6.594270     0.075201
C     12.854161    15.724136     7.256005     0.206910
C     14.305461    14.191170     7.745895    -0.049896
C     14.962690    15.421329     7.604827     0.001565
C     16.356714    15.878940     7.692033     0.666792
C     14.734792    12.816625     8.085739     0.662558
C     11.437532    14.887099    10.388989     0.233210
C     11.855765    12.947513    11.255914    -0.015683
C     11.939673    13.963256    12.243387     0.017545
C      8.163174     4.355772     0.845123     0.631717
C     11.955691    11.525727    11.207181     0.635320
C     11.706389     3.680121     1.967252     0.206905
C     11.957841     3.895254     4.108915    -0.049902
C     11.043374     2.864183     3.852428     0.001553
C      6.089488    17.965992     4.675750     0.666794
C     12.540869     4.486293     5.333638     0.662546
C     15.165990     2.936016     1.991618     0.233238
C     16.382465     3.610432     3.651086    -0.015689
C     12.562777    18.290259     3.302265     0.017554
C     13.488093    17.300103     3.881924     0.631766
C     16.846804     4.595509     4.571873     0.635329
C     14.866688    15.224191    11.055854     0.206904
C     16.714629    15.443175    12.166441    -0.049909
C     11.539611     6.528818     0.014107     0.001565
C     11.446223     7.336065     1.238830     0.666791
C     18.152919    15.213509    12.426775     0.662544
C     15.321721    11.768267    11.666292     0.233247
C     17.304214    11.025226    12.120273    -0.015684
C     12.192985     0.842535     0.156457     0.017539
C      8.151203    15.929854     1.296540     0.631756
C     18.705624    10.908610    11.883023     0.635336
C      9.693848    16.984369     4.579568     0.206886
C      9.548659    15.447552     6.100533    -0.049895
C     10.317446    14.967787     5.030984     0.001546
C     10.999993    13.704565     4.716788     0.666791
C      9.122727    14.893712     7.404768     0.662547
C     11.281786    18.859151     7.126480     0.233221
C     10.934002    18.337022     9.198891    -0.015708
C     12.309479    18.606678     8.977030     0.017544
C     13.500049    18.530324     9.842673     0.631736
C     10.096857    18.016929    10.308196     0.635314
C      3.689911     9.884469     5.568324     0.206911
C      2.238611    11.417435     5.078434    -0.049896
C      1.581382    10.187276     5.219502     0.001565
C      0.187358     9.729665     5.132296     0.666792
C      1.809280    12.791980     4.738590     0.662558
C      5.106540    10.721506     2.435340     0.233209
C      4.688307    12.661092     1.568415    -0.015683
C      4.604399    11.645349     0.580942     0.017545
C      8.380898    21.252833    11.979206     0.631717
C      4.588381    14.082878     1.617148     0.635320
C      4.837683    21.928484    10.857077     0.206905
C      4.586231    21.713351     8.715414    -0.049902
C      9.649719     6.729027     8.971901     0.001553
C     10.454584     7.642613     8.148579     0.666794
C      4.003203    21.122312     7.490691     0.662546
C      1.378082    22.672589    10.832711     0.233238
C      0.161607    21.998173     9.173243    -0.015689
C      3.981295     7.318346     9.522064     0.017554
C      3.055979     8.308502     8.942405     0.631766
C     -0.302732    21.013096     8.252456     0.635329
C      1.677384    10.384414     1.768475     0.206904
C     -0.170557    10.165430     0.657888    -0.049909
C      0.855468     9.486577    -0.014107     0.001565
C      5.097849    18.272540    11.585499     0.666791
C     -1.608847    10.395096     0.397554     0.662544
C      1.222351    13.840338     1.158037     0.233247
C     -0.760142    14.583379     0.704056    -0.015684
C      4.351087    24.766070    12.667872     0.017539
C      8.392869     9.678751    11.527789     0.631756
C     -2.161552    14.699995     0.941306     0.635336
C      6.850224     8.624236     8.244761     0.206886
C      6.995413    10.161053     6.723796    -0.049895
C      6.226626    10.640818     7.793345     0.001546
C      5.544079    11.904040     8.107541     0.666791
C      7.421345    10.714893     5.419561     0.662547
C      5.262286     6.749454     5.697849     0.233221
C      5.610070     7.271583     3.625438    -0.015707
C      4.234593     7.001927     3.847299     0.017544
C      3.044023     7.078281     2.981656     0.631736
C      6.447215     7.591676     2.516133     0.635314
N     14.024637    16.349639     7.302173    -0.421491
N     12.955742    14.416309     7.520187    -0.460826
N     11.545563    13.602447    10.050427    -0.455573
N     11.670146    15.170587    11.658597    -0.440118
N     10.915962     2.760482     2.508439    -0.421490
N     12.368225     4.397107     2.882909    -0.460835
N     15.348389     3.995891     2.779032    -0.455581
N     15.924158     1.885719     2.253235    -0.440170
N     14.554710    15.959894    12.116426    -0.421483
N     16.158197    14.875087    11.030205    -0.460839
N     16.592411    11.909033    11.289257    -0.455582
N     15.105634    10.929094    12.664025    -0.440157
N     10.385875    15.954530     4.106350    -0.421470
N      9.165756    16.742631     5.785055    -0.460831
N     10.301527    18.493608     7.952366    -0.455564
N     12.488656    18.931514     7.659972    -0.440135
N      2.519435     9.258966     5.522156    -0.421491
N      3.588330    11.192296     5.304142    -0.460826
N      4.998509    12.006158     2.773902    -0.455573
N      4.873926    10.438018     1.165732    -0.440118
N      5.628110    22.848123    10.315890    -0.421489
N      4.175847    21.211498     9.941420    -0.460835
N      1.195683    21.612714    10.045297    -0.455581
N      0.619914    23.722886    10.571094    -0.440170
N      1.989362     9.648711     0.707903    -0.421483
N      0.385875    10.733518     1.794124    -0.460839
N     -0.048339    13.699572     1.535072    -0.455582
N      1.438438    14.679511     0.160304    -0.440157
N      6.158197     9.654075     8.717979    -0.421470
N      7.378316     8.865974     7.039274    -0.460831
N      6.242545     7.114997     4.871963    -0.455564
N      4.055416     6.677091     5.164357    -0.440135
O      0.042180    17.050837     7.267547    -0.654464
O      0.732525    15.133687     8.121648    -0.712898
O     15.901178    12.607896     8.508942    -0.671123
O     13.839996    11.954712     8.057526    -0.640872
O      8.326041     5.512711     1.368356    -0.622473
O      8.253594     3.253770     1.472233    -0.661313
O     12.087871    10.803704    12.271600    -0.737878
O     11.867084    10.941283    10.087617    -0.681983
O      5.191103    17.311724     4.066595    -0.654462
O      6.253298    17.872508     5.920993    -0.712900
O      8.219564    19.941040     6.446790    -0.671116
O     13.299577     5.453530     5.151533    -0.640858
O     13.363396    16.113622     3.417684    -0.622521
O     14.356923    17.659701     4.737307    -0.661328
O     17.886304     4.410720     5.318249    -0.737891
O     16.249995     5.710426     4.632148    -0.682009
O     10.369347     7.985131     1.397852    -0.654461
O     12.398361     7.413515     2.059587    -0.712888
O     14.498498     5.926400     0.718162    -0.671118
O      2.218788    14.587771    11.543179    -0.640868
O      7.072083    15.779110     1.968535    -0.622506
O      9.240667    15.314582     1.520965    -0.661314
O     19.437726    10.024457    12.478072    -0.737892
O      2.705065    11.665927    11.026358    -0.682002
O     11.408050    13.573127     3.524126    -0.654463
O     11.131576    12.788378     5.570889    -0.712909
O      9.622258    13.818233     7.825406    -0.671120
O      8.376671    15.624774     8.078045    -0.640854
O     14.617340    18.651525     9.229670    -0.622490
O     13.369835    18.403191    11.100739    -0.661343
O     10.536434    17.994269    11.523942    -0.737880
O      8.867900    17.790084    10.105571    -0.681982
O     16.501892     8.557768     5.556782    -0.654464
O     15.811547    10.474918     4.702681    -0.712898
O      0.642894    13.000709     4.315387    -0.671123
O      2.704076    13.653893     4.766803    -0.640872
O      8.218031    20.095894    11.455973    -0.622473
O      8.290478    22.354835    11.352096    -0.661313
O      4.456201    14.804901     0.552729    -0.737878
O      4.676988    14.667322     2.736712    -0.681983
O     11.352969     8.296881     8.757734    -0.654462
O     10.290774     7.736097     6.903336    -0.712900
O      8.324508     5.667565     6.377539    -0.671116
O      3.244495    20.155075     7.672796    -0.640858
O      3.180676     9.494983     9.406645    -0.622521
O      2.187149     7.948904     8.087022    -0.661328
O     -1.342232    21.197885     7.506080    -0.737891
O      0.294077    19.898179     8.192181    -0.682008
O      6.174725    17.623474    11.426477    -0.654461
O      4.145711    18.195090    10.764742    -0.712888
O      2.045574    19.682205    12.106167    -0.671118
O     -2.218816    11.020834     1.281150    -0.640868
O      9.471989     9.829495    10.855794    -0.622506
O      7.303405    10.294023    11.303364    -0.661314
O     -2.893654    15.584148     0.346257    -0.737892
O     -2.705093    13.942678     1.797971    -0.682002
O      5.136022    12.035478     9.300203    -0.654463
O      5.412496    12.820227     7.253440    -0.712909
O      6.921814    11.790372     4.998923    -0.671120
O      8.167401     9.983831     4.746284    -0.640854
O      1.926732     6.957080     3.594659    -0.622491
O      3.174237     7.205414     1.723590    -0.661343
O      6.007638     7.614336     1.300387    -0.737880
O      7.676172     7.818521     2.718758    -0.681982

The following XYZ coordinates are in angstroms. Other properties are in atomic units.
The sperically averaged electron density of each atom fit to a function of the form exp(a - br)
eigen_1, eigen_2 and eigen_3 are the three eigenvalues of traceless quadrupole moment tensor
  atom number  atomic symbol              X              Y              Z     net charge C6 coefficient C8 coefficient C10 coefficient fluctuating dipole atomic polarizability isotropic forcefield polarizability              a              b squared Pearson coefficient          <r^3>          <r^4>         wp_QDO          m_QDO          q_QDO       dipole_x       dipole_y       dipole_z         dipole            Qxy            Qxz            Qyz     Q(x^2-y^2)  Q(3z^2 - R^2)        eigen_1        eigen_2        eigen_3 static polarizability      alpha(xx)      alpha(xy)      alpha(xz)      alpha(yy)      alpha(yz)      alpha(zz) atomic spin moment
            1             Nd      11.464033      12.326213       7.897094       2.011284     148.764271 0.37335400E+04  0.13432590E+06                                18.299268                           16.372153       2.623933       2.458105                    0.999767      87.747881     216.382582       0.632332       0.269229      -1.327575      -0.039734      -0.071329      -0.029205       0.086715      -0.002560      -0.047420       0.040201       0.002532      -0.300670      -0.122291       0.047357       0.074934             19.554105      18.606642       1.393040       3.288344      16.949543      -3.339984      23.106131          -0.000012
            2             Nd      14.901934      18.737534       6.789841       2.005058     164.512992 0.41091905E+04  0.15121034E+06                                19.619201                           17.164444       2.778731       2.494885                    0.999479      88.427157     219.498085       0.619079       0.268865      -1.329929       0.072934       0.022926      -0.039809       0.086196      -0.005007      -0.040460       0.005407       0.103114       0.232542      -0.090634      -0.006594       0.097228             21.948380      17.111068       3.866401       2.647160      27.814227      -0.336461      20.919845           0.000037
            3             Nd      14.215255       6.212205       3.055140       2.011291     148.756636 0.37333176E+04  0.13431578E+06                                18.298531                           16.371566       2.623888       2.458086                    0.999766      87.747165     216.378498       0.632350       0.269226      -1.327580       0.024861       0.082856       0.006217       0.086728       0.056239      -0.069524       0.052296      -0.034592       0.068558      -0.122377       0.047398       0.074979             19.553275      21.067861      -0.819467       3.763085      18.899002      -4.182131      18.692962           0.000002
            4             Nd       5.005574      17.072201       1.654467       2.005021     164.523278 0.41095296E+04  0.15122619E+06                                19.620129                           17.165286       2.778759       2.494884                    0.999480      88.429153     219.506697       0.619056       0.268869      -1.329922      -0.076100      -0.020466       0.034902       0.086187      -0.062185      -0.037364      -0.026299       0.093590      -0.092165      -0.090653      -0.006528       0.097181             21.949374      20.666777       3.165347       4.581864      26.771554       1.334456      18.409791           0.000030
            5             Nd      17.807405      13.394326       9.679932       2.011302     148.744663 0.37329531E+04  0.13429920E+06                                18.297344                           16.370592       2.624011       2.458123                    0.999766      87.746032     216.371899       0.632379       0.269220      -1.327589       0.059085      -0.010370      -0.062614       0.086713       0.042432      -0.028210       0.082158       0.062292      -0.114578      -0.122316       0.047398       0.074918             19.551923      16.375735      -3.737275       1.777201      19.444643      -2.545514      22.835391           0.000001
            6             Nd       8.314142       7.644351       0.144787       2.005026     164.527481 0.41096461E+04  0.15123152E+06                                19.620486                           17.165534       2.778698       2.494861                    0.999479      88.429396     219.507932       0.619051       0.268869      -1.329922      -0.003904       0.077629       0.037294       0.086211       0.029998       0.014278      -0.024683      -0.168650      -0.017731      -0.090612      -0.006578       0.097190             21.949851      25.265541      -4.373948      -4.194740      18.092218      -1.303528      22.491794           0.000040
            7             Nd       7.871870      17.948395       7.684466       2.011280     148.765973 0.37336234E+04  0.13432974E+06                                18.299471                           16.372418       2.623921       2.458096                    0.999766      87.748257     216.384693       0.632322       0.269232      -1.327571      -0.073970       0.021886       0.039629       0.086724       0.020079      -0.086888       0.004679      -0.090381      -0.129597      -0.122345       0.047382       0.074962             19.554254      19.434273      -3.253188       3.985784      16.865736       0.150311      22.362751          -0.000005
            8             Nd      11.593380      15.361082       1.887356       2.005051     164.504181 0.41089461E+04  0.15119889E+06                                19.618290                           17.163768       2.778810       2.494909                    0.999480      88.426886     219.494626       0.619101       0.268860      -1.329937       0.000731      -0.075150      -0.042186       0.086184       0.033336       0.071313       0.039276      -0.025912      -0.105794      -0.090544      -0.006607       0.097151             21.947228      24.847903      -2.430538      -3.487528      15.331564       0.656658      25.662218           0.000036
            9             Nd       5.080039      13.282392       4.927235       2.011284     148.764165 0.37335366E+04  0.13432574E+06                                18.299257                           16.372144       2.623933       2.458105                    0.999767      87.747869     216.382518       0.632332       0.269229      -1.327575       0.039734       0.071329       0.029205       0.086715      -0.002560      -0.047420       0.040201       0.002533      -0.300670      -0.122291       0.047357       0.074934             19.554095      18.606630       1.393039       3.288342      16.949534      -3.339982      23.106119          -0.000006
           10             Nd       1.642138       6.871071       6.034488       2.005059     164.512769 0.41091835E+04  0.15121001E+06                                19.619181                           17.164427       2.778731       2.494885                    0.999479      88.427117     219.497915       0.619080       0.268865      -1.329929      -0.072934      -0.022926       0.039808       0.086196      -0.005006      -0.040460       0.005407       0.103115       0.232543      -0.090635      -0.006594       0.097229             21.948357      17.111050       3.866395       2.647157      27.814197      -0.336461      20.919823           0.000037
           11             Nd       2.328817      19.396400       9.769189       2.011290     148.756719 0.37333201E+04  0.13431590E+06                                18.298539                           16.371573       2.623888       2.458086                    0.999766      87.747175     216.378549       0.632349       0.269226      -1.327580      -0.024861      -0.082856      -0.006217       0.086728       0.056239      -0.069524       0.052297      -0.034592       0.068559      -0.122377       0.047398       0.074979             19.553284      21.067872      -0.819469       3.763088      18.899011      -4.182134      18.692969          -0.000006
           12             Nd      11.538498       8.536404      11.169862       2.005020     164.523320 0.41095311E+04  0.15122626E+06                                19.620133                           17.165290       2.778759       2.494884                    0.999480      88.429160     219.506732       0.619056       0.268869      -1.329922       0.076101       0.020466      -0.034902       0.086188      -0.062185      -0.037363      -0.026299       0.093590      -0.092166      -0.090652      -0.006528       0.097181             21.949378      20.666782       3.165349       4.581865      26.771558       1.334457      18.409794           0.000040
           13             Nd      -1.263333      12.214279       3.144397       2.011302     148.744602 0.37329511E+04  0.13429910E+06                                18.297338                           16.370587       2.624011       2.458123                    0.999766      87.746026     216.371863       0.632380       0.269220      -1.327589      -0.059085       0.010370       0.062614       0.086713       0.042432      -0.028210       0.082158       0.062292      -0.114577      -0.122316       0.047398       0.074918             19.551917      16.375729      -3.737275       1.777200      19.444637      -2.545514      22.835384          -0.000004
           14             Nd       8.229930      17.964254      12.679542       2.005025     164.527609 0.41096500E+04  0.15123170E+06                                19.620499                           17.165545       2.778698       2.494861                    0.999479      88.429409     219.508009       0.619051       0.268870      -1.329922       0.003904      -0.077629      -0.037294       0.086211       0.029998       0.014278      -0.024683      -0.168651      -0.017732      -0.090612      -0.006578       0.097191             21.949866      25.265559      -4.373952      -4.194743      18.092229      -1.303528      22.491809           0.000029
           15             Nd       8.672202       7.660210       5.139863       2.011281     148.765798 0.37336179E+04  0.13432949E+06                                18.299453                           16.372403       2.623921       2.458096                    0.999766      87.748241     216.384598       0.632322       0.269232      -1.327571       0.073970      -0.021886      -0.039629       0.086724       0.020079      -0.086887       0.004679      -0.090382      -0.129596      -0.122345       0.047383       0.074962             19.554235      19.434255      -3.253185       3.985780      16.865721       0.150311      22.362728          -0.000004
           16             Nd       4.950692      10.247523      10.936973       2.005051     164.504176 0.41089458E+04  0.15119887E+06                                19.618289                           17.163768       2.778810       2.494909                    0.999480      88.426882     219.494614       0.619101       0.268860      -1.329937      -0.000731       0.075150       0.042186       0.086184       0.033336       0.071313       0.039276      -0.025912      -0.105794      -0.090544      -0.006607       0.097151             21.947228      24.847904      -2.430538      -3.487527      15.331563       0.656657      25.662218           0.000030
           17              H      12.051113      16.148467       7.061076       0.079501       0.994737 0.69440950E+01  0.66917688E+02                                 1.739003                            1.609875      -1.194123       2.299869                    0.994214       3.893208      11.408343       0.454131       1.399586      -0.681674      -0.041866       0.025014      -0.012403       0.050322      -0.007286       0.000584      -0.008704       0.004041      -0.037799      -0.016515       0.001347       0.015168              1.799687       2.263213      -0.463131       0.299777       1.643705      -0.125532       1.492143           0.000000
           18              H      11.210585      15.544183       9.770856       0.075199       1.047205 0.71776148E+01  0.69528030E+02                                 1.781733                            1.622349      -1.168022       2.312531                    0.994423       3.851222      11.201463       0.459819       1.375117      -0.686797      -0.018396       0.031207      -0.033275       0.049188      -0.005625       0.008457      -0.001965      -0.008938       0.026020      -0.013738       0.000399       0.013339              1.874074       1.485688      -0.275035       0.232230       2.105160      -0.619469       2.031374           0.000000
           19              H      11.790829       3.811951       1.051595       0.079506       0.994777 0.69444872E+01  0.66923119E+02                                 1.739120                            1.609973      -1.194363       2.299759                    0.994209       3.893460      11.409616       0.454090       1.399678      -0.681656       0.001542       0.006192      -0.049915       0.050321       0.007693       0.000862       0.000794       0.009268       0.045256      -0.016525       0.001343       0.015182              1.799814       1.371302      -0.002652      -0.043177       1.465318      -0.215395       2.562821           0.000000
           20              H      14.544879       2.935280       1.299105       0.075199       1.047209 0.71776427E+01  0.69528472E+02                                 1.781748                            1.622360      -1.168079       2.312506                    0.994421       3.851246      11.201601       0.459813       1.375131      -0.686795      -0.028735       0.005271      -0.039573       0.049188      -0.007915       0.010076      -0.001607      -0.005596       0.010220      -0.013735       0.000401       0.013334              1.874093       1.993878      -0.031670       0.680867       1.424081       0.017259       2.204318           0.000000
           21              H      14.254525      14.978371      10.401813       0.079501       0.994808 0.69447650E+01  0.66926623E+02                                 1.739170                            1.610015      -1.194458       2.299712                    0.994208       3.893578      11.410120       0.454079       1.399696      -0.681652      -0.034715      -0.010588      -0.034858       0.050322      -0.002450       0.011012       0.008666       0.012989      -0.009467      -0.016500       0.001333       0.015167              1.799867       1.907734       0.175127       0.562549       1.426074       0.170264       2.065794           0.000000
           22              H      14.628719      12.230348      11.252066       0.075195       1.047227 0.71777998E+01  0.69530334E+02                                 1.781761                            1.622374      -1.168041       2.312518                    0.994423       3.851282      11.201712       0.459813       1.375124      -0.686796      -0.034824       0.020663      -0.027925       0.049188      -0.001565       0.004604      -0.011601       0.008069       0.010405      -0.013746       0.000407       0.013339              1.874105       2.199778      -0.472894       0.466203       1.735049      -0.326724       1.687487          -0.000000
           23              H       9.587403      17.786350       4.123022       0.079501       0.994785 0.69445440E+01  0.66923718E+02                                 1.739121                            1.609973      -1.194346       2.299762                    0.994209       3.893462      11.409579       0.454093       1.399666      -0.681658      -0.005609       0.041793      -0.027458       0.050319      -0.002229      -0.003919      -0.007415      -0.024077       0.019719      -0.016522       0.001338       0.015183              1.799815       1.460693      -0.170581       0.101993       2.228884      -0.542234       1.709867           0.000000
           24              H      11.126732      19.053417       6.230059       0.075201       1.047201 0.71775710E+01  0.69527566E+02                                 1.781735                            1.622350      -1.168014       2.312532                    0.994423       3.851222      11.201495       0.459816       1.375127      -0.686796      -0.012310       0.015817      -0.044920       0.049189       0.000071       0.006891      -0.008114       0.014256       0.015245      -0.013750       0.000416       0.013334              1.874078       1.475284      -0.023906       0.225204       1.473996      -0.312856       2.672953           0.000000
           25              H       4.492959       9.460138       5.763253       0.079501       0.994737 0.69440960E+01  0.66917698E+02                                 1.739003                            1.609875      -1.194123       2.299869                    0.994214       3.893208      11.408342       0.454131       1.399586      -0.681674       0.041866      -0.025014       0.012403       0.050322      -0.007286       0.000584      -0.008704       0.004041      -0.037799      -0.016515       0.001347       0.015168              1.799687       2.263213      -0.463131       0.299777       1.643704      -0.125532       1.492143           0.000000
           26              H       5.333487      10.064422       3.053473       0.075199       1.047205 0.71776157E+01  0.69528039E+02                                 1.781733                            1.622349      -1.168022       2.312531                    0.994423       3.851222      11.201462       0.459819       1.375117      -0.686797       0.018396      -0.031207       0.033275       0.049188      -0.005625       0.008457      -0.001965      -0.008938       0.026020      -0.013738       0.000399       0.013339              1.874074       1.485688      -0.275035       0.232230       2.105159      -0.619469       2.031374           0.000000
           27              H       4.753243      21.796654      11.772734       0.079506       0.994777 0.69444872E+01  0.66923119E+02                                 1.739120                            1.609973      -1.194363       2.299759                    0.994209       3.893460      11.409616       0.454090       1.399678      -0.681656      -0.001542      -0.006192       0.049915       0.050321       0.007693       0.000862       0.000794       0.009268       0.045256      -0.016525       0.001343       0.015182              1.799814       1.371302      -0.002652      -0.043177       1.465318      -0.215395       2.562821           0.000000
           28              H       1.999193      22.673325      11.525224       0.075199       1.047209 0.71776451E+01  0.69528502E+02                                 1.781749                            1.622361      -1.168080       2.312506                    0.994421       3.851247      11.201605       0.459813       1.375131      -0.686795       0.028735      -0.005271       0.039573       0.049188      -0.007915       0.010076      -0.001607      -0.005596       0.010220      -0.013735       0.000401       0.013334              1.874093       1.993878      -0.031670       0.680867       1.424082       0.017259       2.204319          -0.000000
           29              H       2.289547      10.630234       2.422516       0.079501       0.994807 0.69447597E+01  0.66926564E+02                                 1.739170                            1.610015      -1.194457       2.299712                    0.994208       3.893577      11.410119       0.454078       1.399697      -0.681652       0.034715       0.010588       0.034858       0.050322      -0.002450       0.011012       0.008666       0.012989      -0.009467      -0.016500       0.001333       0.015167              1.799867       1.907733       0.175127       0.562549       1.426074       0.170264       2.065794           0.000000
           30              H       1.915353      13.378257       1.572263       0.075195       1.047227 0.71778050E+01  0.69530391E+02                                 1.781761                            1.622374      -1.168041       2.312518                    0.994423       3.851283      11.201713       0.459813       1.375123      -0.686796       0.034824      -0.020663       0.027925       0.049188      -0.001565       0.004604      -0.011601       0.008069       0.010405      -0.013746       0.000407       0.013339              1.874105       2.199778      -0.472894       0.466203       1.735049      -0.326724       1.687487          -0.000000
           31              H       6.956669       7.822255       8.701307       0.079501       0.994784 0.69445406E+01  0.66923679E+02                                 1.739121                            1.609972      -1.194345       2.299762                    0.994209       3.893461      11.409576       0.454093       1.399667      -0.681658       0.005609      -0.041793       0.027458       0.050319      -0.002229      -0.003919      -0.007415      -0.024077       0.019718      -0.016522       0.001338       0.015183              1.799815       1.460693      -0.170581       0.101993       2.228884      -0.542233       1.709867           0.000000
           32              H       5.417340       6.555188       6.594270       0.075201       1.047201 0.71775719E+01  0.69527575E+02                                 1.781735                            1.622350      -1.168013       2.312532                    0.994423       3.851222      11.201494       0.459816       1.375126      -0.686796       0.012310      -0.015817       0.044920       0.049189       0.000071       0.006891      -0.008114       0.014256       0.015245      -0.013750       0.000416       0.013334              1.874078       1.475284      -0.023906       0.225204       1.473996      -0.312856       2.672953           0.000000
           33              C      12.854161      15.724136       7.256005       0.206910      22.784395 0.30627542E+03  0.67089022E+04                                 7.371458                            6.106829      -0.181994       1.970563                    0.997821      26.097592      76.518573       0.612373       0.456616      -1.022585       0.050238      -0.031031      -0.002586       0.059106      -0.031249      -0.003755       0.006133       0.031447       0.161084      -0.061921       0.007251       0.054670              7.931957      10.470874      -1.665583       1.599736       8.372851      -1.347340       4.952146          -0.000000
           34              C      14.305461      14.191170       7.745895      -0.049896      36.725700 0.47930136E+03  0.11540575E+05                                 9.608957                            7.308814       0.058597       1.997372                    0.999643      29.209325      84.836604       0.608655       0.417942      -1.063782      -0.071816       0.055467      -0.019086       0.092727      -0.025493       0.012887      -0.005082       0.040574       0.044002      -0.039934       0.005180       0.034755             10.932332       9.749282      -1.978744       1.333550      16.780529      -3.087614       6.267184          -0.000000
           35              C      14.962690      15.421329       7.604827       0.001565      33.862253 0.44174646E+03  0.10450382E+05                                 9.193010                            7.094250      -0.045174       1.981489                    0.999436      28.300524      82.213593       0.606004       0.427239      -1.055030      -0.076564       0.021837      -0.023272       0.082948      -0.026947      -0.001062      -0.000059       0.038755       0.103855      -0.050504       0.015837       0.034667             10.157117      14.449438       1.998810       0.962797      10.580654      -1.243052       5.441257          -0.000000
           36              C      16.356714      15.878940       7.692033       0.666792      22.334475 0.24325316E+03  0.50593220E+04                                 7.544148                            5.728035      -0.393119       1.939560                    0.998633      22.555370      65.668289       0.582221       0.505806      -0.991021       0.093953       0.021413      -0.014045       0.097380      -0.016729      -0.045022       0.064922      -0.016546       0.268894      -0.067053      -0.062616       0.129669              8.358243      10.183682      -0.182665       1.025238       9.569080      -2.088545       5.321968           0.000001
           37              C      14.734792      12.816625       8.085739       0.662558      21.176171 0.23695902E+03  0.48870136E+04                                 7.230456                            5.615390      -0.206516       2.001487                    0.999360      22.312068      64.290141       0.595138       0.499020      -0.996247       0.036688      -0.100578       0.018908       0.108717      -0.016365      -0.053485       0.032095      -0.015711       0.239590      -0.067925      -0.040493       0.108418              7.937069       9.121612      -0.797975       1.622546       9.517152      -1.224133       5.172445           0.000001
           38              C      11.437532      14.887099      10.388989       0.233210      23.447906 0.29448474E+03  0.63817227E+04                                 7.503926                            5.978948      -0.168733       1.979216                    0.998426      25.572355      74.351972       0.620888       0.455216      -1.024317      -0.008110      -0.044292       0.039548       0.059930       0.007324      -0.017519      -0.036942       0.108836      -0.107531      -0.073472      -0.003283       0.076755              8.339147       4.735160      -1.328832       1.616680      10.225069      -2.135937      10.057213          -0.000001
           39              C      11.855765      12.947513      11.255914      -0.015683      39.119417 0.44342674E+03  0.10454091E+05                                10.038468                            7.032037       0.115766       2.035948                    0.999635      27.905735      79.774919       0.621255       0.418188      -1.065360      -0.039863       0.060636      -0.045270       0.085529      -0.006610      -0.004147      -0.042961       0.029521       0.026512      -0.051340       0.011315       0.040025             12.216927       5.493461      -0.087012       1.183767      21.628661       0.363867       9.528658          -0.000001
           40              C      11.939673      13.963256      12.243387       0.017545      34.870747 0.44210931E+03  0.10415395E+05                                 9.271172                            7.024665      -0.028878       1.980959                    0.999440      27.997919      80.011969       0.621165       0.418555      -1.065115      -0.042132       0.048742      -0.062072       0.089464       0.002564      -0.013715      -0.030174       0.042852      -0.045060      -0.045529       0.009396       0.036133             10.554448       5.545306      -0.380267       2.680886      10.530330       0.717014      15.587709          -0.000001
           41              C       8.163174       4.355772       0.845123       0.631717      22.382716 0.25051094E+03  0.52042958E+04                                 7.338233                            5.667185      -0.153060       2.012833                    0.999217      22.278500      63.050304       0.613241       0.480772      -1.012243       0.008676      -0.002875       0.101823       0.102233      -0.008127      -0.038944       0.006128       0.180107      -0.126108      -0.070362      -0.050505       0.120866              8.099702       4.527742      -0.720183       1.385045      10.107867      -0.567683       9.663499           0.000000
           42              C      11.955691      11.525727      11.207181       0.635320      23.291981 0.24662920E+03  0.51468907E+04                                 7.725622                            5.701921      -0.351153       1.939435                    0.999125      23.094744      67.337136       0.593713       0.494344      -0.996785      -0.008020      -0.076464       0.005798       0.077101      -0.003157      -0.020875      -0.001234       0.199871      -0.071837      -0.088052      -0.027034       0.115086              9.035420       4.923176       0.630838       0.972486      14.127925      -0.895439       8.055158           0.000000
           43              C      11.706389       3.680121       1.967252       0.206905      22.784307 0.30627222E+03  0.67088335E+04                                 7.371496                            6.106814      -0.182088       1.970535                    0.997823      26.097758      76.519776       0.612370       0.456618      -1.022580      -0.014992       0.003754       0.057044       0.059101      -0.056129      -0.002588      -0.007882       0.026813       0.019981      -0.061923       0.007374       0.054549              7.932024       5.768804       1.578815       0.201032       6.167383      -0.874944      11.859883          -0.000000
           44              C      11.957841       3.895254       4.108915      -0.049902      36.725705 0.47929980E+03  0.11540528E+05                                 9.608939                            7.308786       0.058452       1.997323                    0.999643      29.209379      84.836732       0.608658       0.417941      -1.063783      -0.000530       0.000532      -0.092715       0.092718      -0.022992       0.000034      -0.017496       0.009368       0.082147      -0.039976       0.005140       0.034836             10.932325       8.778509       3.493382       3.449720       8.891716       2.570489      15.126750          -0.000000
           45              C      11.043374       2.864183       3.852428       0.001553      33.863157 0.44175878E+03  0.10450766E+05                                 9.193205                            7.094371      -0.045140       1.981495                    0.999435      28.301117      82.216162       0.605995       0.427242      -1.055026       0.011635       0.028424      -0.077040       0.082937      -0.039053      -0.004508      -0.011270       0.026441       0.042661      -0.050490       0.015918       0.034572             10.157347       9.231419       4.519648      -1.130230       9.804714      -1.969132      11.435908          -0.000000
           46              C       6.089488      17.965992       4.675750       0.666794      22.334999 0.24325902E+03  0.50594711E+04                                 7.544248                            5.728093      -0.392960       1.939605                    0.998632      22.555624      65.669071       0.582220       0.505804      -0.991023      -0.066021      -0.043022       0.057196       0.097370      -0.090199      -0.032059       0.033903      -0.006490      -0.165442      -0.066978      -0.062637       0.129614              8.358361       7.563870       2.647088       0.757708       6.758375      -0.641982      10.752837           0.000001
           47              C      12.540869       4.486293       5.333638       0.662546      21.176499 0.23696267E+03  0.48870952E+04                                 7.230448                            5.615375      -0.206297       2.001555                    0.999359      22.312175      64.289955       0.595150       0.499009      -0.996254       0.035413       0.044783       0.092508       0.108708      -0.073076      -0.021012       0.032562       0.047893      -0.137605      -0.067846      -0.040514       0.108360              7.937069       5.982378       1.921155       0.965728       7.188598      -0.268313      10.640229           0.000001
           48              C      15.165990       2.936016       1.991618       0.233238      23.447255 0.29447400E+03  0.63814539E+04                                 7.503928                            5.978934      -0.168450       1.979315                    0.998428      25.571897      74.351270       0.620871       0.455231      -1.024305       0.051908       0.010403       0.028103       0.059937       0.035884      -0.030806      -0.033805       0.084473       0.076761      -0.073464      -0.003351       0.076815              8.339171       8.282375      -0.989905       4.067264       7.575762       0.734025       9.159376          -0.000002
           49              C      16.382465       3.610432       3.651086      -0.015689      39.120227 0.44343263E+03  0.10454316E+05                                10.038833                            7.032217       0.115689       2.035929                    0.999636      27.905903      79.777024       0.621227       0.418204      -1.065345      -0.038761       0.000229      -0.076241       0.085529       0.002703       0.014050      -0.017468       0.077601       0.044480      -0.051341       0.011413       0.039928             12.217456       9.182528       2.347106       4.774708      15.652457       5.758854      11.817383          -0.000001
           50              C      12.562777      18.290259       3.302265       0.017554      34.870613 0.44210673E+03  0.10415329E+05                                 9.271181                            7.024651      -0.028831       1.980974                    0.999440      27.997848      80.012019       0.621164       0.418556      -1.065113      -0.046062       0.019514      -0.074188       0.089478       0.019449      -0.007343      -0.012832       0.063888       0.037268      -0.045515       0.009367       0.036148             10.554478       9.680517      -3.733218       3.660698      13.243485      -0.277036       8.739431          -0.000001
           51              C      13.488093      17.300103       3.881924       0.631766      22.382315 0.25050573E+03  0.52041922E+04                                 7.338336                            5.667256      -0.153065       2.012833                    0.999217      22.278395      63.051292       0.613213       0.480794      -1.012225       0.075724      -0.062454       0.028605       0.102239       0.016423      -0.088349      -0.032461       0.064712       0.103408      -0.070399      -0.050532       0.120931              8.099822       7.447392      -1.059657       3.092353       8.884661       1.078462       7.967412           0.000000
           52              C      16.846804       4.595509       4.571873       0.635329      23.291255 0.24661967E+03  0.51466984E+04                                 7.725792                            5.702021      -0.351276       1.939407                    0.999127      23.094866      67.339944       0.593668       0.494380      -0.996756       0.038164       0.053135       0.040790       0.077095       0.007758      -0.077257      -0.055760       0.063003       0.094524      -0.088076      -0.027074       0.115150              9.035652       8.223913       1.633477       3.596880      10.599400       2.570813       8.283642           0.000000
           53              C      14.866688      15.224191      11.055854       0.206904      22.784485 0.30627472E+03  0.67088850E+04                                 7.371462                            6.106777      -0.182040       1.970545                    0.997821      26.097696      76.518945       0.612382       0.456609      -1.022588       0.042643       0.026535       0.031155       0.059103       0.026511       0.023814      -0.038742      -0.051597      -0.002343      -0.061917       0.007259       0.054658              7.931993       9.313543      -0.188329       2.595494       5.433292       1.853992       9.049143          -0.000000
           54              C      16.714629      15.443175      12.166441      -0.049909      36.725927 0.47930401E+03  0.11540629E+05                                 9.608896                            7.308758       0.058473       1.997331                    0.999643      29.209452      84.836316       0.608668       0.417934      -1.063790      -0.071698      -0.018041      -0.055963       0.092726       0.012789       0.030575      -0.011183      -0.010533       0.044486      -0.039946       0.005163       0.034783             10.932280      17.299005      -2.647492       2.009014       6.834891       1.275553       8.662943          -0.000000
           55              C      11.539611       6.528818       0.014107       0.001565      33.863122 0.44175877E+03  0.10450773E+05                                 9.193246                            7.094404      -0.045259       1.981461                    0.999435      28.301046      82.216178       0.605989       0.427246      -1.055023      -0.040334      -0.022485      -0.068902       0.082945       0.019974       0.026228      -0.022779      -0.039402       0.008601      -0.050488       0.015849       0.034639             10.157397       9.853748      -1.641033       0.218327       8.339468       4.494522      12.278976          -0.000001
           56              C      11.446223       7.336065       1.238830       0.666791      22.334849 0.24325760E+03  0.50594553E+04                                 7.544327                            5.728150      -0.393118       1.939555                    0.998631      22.555771      65.670485       0.582204       0.505817      -0.991012       0.002823       0.068924       0.068702       0.097357       0.065759      -0.035948      -0.064140      -0.091453      -0.097622      -0.067037      -0.062633       0.129670              8.358456       9.696699      -1.639863       1.612464       6.571191       2.138531       8.807477           0.000001
           57              C      18.152919      15.213509      12.426775       0.662544      21.176619 0.23696483E+03  0.48871512E+04                                 7.230462                            5.615391      -0.206328       2.001541                    0.999359      22.312331      64.290496       0.595150       0.499008      -0.996255       0.106563      -0.008979       0.019563       0.108715       0.041944      -0.018261      -0.052234      -0.098551      -0.145067      -0.067908      -0.040506       0.108414              7.937084       9.879771      -0.914412       1.435260       5.247058       1.363421       8.684423           0.000001
           58              C      15.321721      11.768267      11.666292       0.233247      23.447585 0.29447902E+03  0.63816163E+04                                 7.504129                            5.979093      -0.168580       1.979277                    0.998428      25.572248      74.353612       0.620844       0.455247      -1.024292       0.040840      -0.043038       0.008504       0.059937      -0.013053       0.034782       0.057695      -0.060099       0.018967      -0.073377      -0.003358       0.076735              8.339387      10.525315      -2.082943       1.344432       7.052812      -2.987351       7.440035          -0.000001
           59              C      17.304214      11.025226      12.120273      -0.015684      39.119567 0.44342763E+03  0.10454130E+05                                10.038558                            7.032087       0.115747       2.035944                    0.999636      27.905764      79.775379       0.621246       0.418193      -1.065356      -0.068697       0.022253      -0.045843       0.085534      -0.024644       0.034607       0.002442      -0.035773      -0.022657      -0.051236       0.011306       0.039929             12.217048      20.656367      -2.256493      -3.109007       7.242996      -1.818365       8.751780          -0.000001
           60              C      12.192985       0.842535       0.156457       0.017539      34.870398 0.44210472E+03  0.10415253E+05                                 9.271074                            7.024594      -0.028837       1.980974                    0.999440      27.997858      80.011498       0.621173       0.418551      -1.065118      -0.057755       0.032607      -0.060049       0.089469      -0.015686       0.021931       0.026261      -0.032626      -0.023070      -0.045439       0.009356       0.036083             10.554335      10.401309      -0.508352      -0.715926       9.368608      -5.538610      11.893087          -0.000001
           61              C       8.151203      15.929854       1.296540       0.631756      22.382546 0.25050943E+03  0.52042744E+04                                 7.338332                            5.667264      -0.153106       2.012825                    0.999217      22.278331      63.050593       0.613219       0.480789      -1.012231       0.004949      -0.076935       0.067138       0.102230       0.043062       0.031282       0.076315      -0.095807       0.035107      -0.070386      -0.050473       0.120859              8.099809      10.106692      -1.152558      -0.043365       6.671737      -2.801241       7.520999           0.000000
           62              C      18.705624      10.908610      11.883023       0.635336      23.291216 0.24661997E+03  0.51466482E+04                                 7.725462                            5.701817      -0.351213       1.939429                    0.999126      23.094228      67.335230       0.593718       0.494344      -0.996785       0.072012      -0.020784      -0.018086       0.077103       0.034001       0.038618       0.064163      -0.113210       0.103506      -0.088050      -0.027015       0.115065              9.035222      13.242405      -2.558206      -1.565673       6.561212      -1.280045       7.302050           0.000000
           63              C       9.693848      16.984369       4.579568       0.206886      22.784560 0.30627595E+03  0.67089108E+04                                 7.371447                            6.106774      -0.182036       1.970546                    0.997822      26.097714      76.518703       0.612386       0.456606      -1.022591      -0.007408      -0.053809       0.023308       0.059106       0.027761       0.048634      -0.011011       0.010515      -0.041759      -0.061894       0.007346       0.054548              7.931972       5.375700      -1.603299      -0.645140       9.982222      -2.534857       8.437995          -0.000000
           64              C       9.548659      15.447552       6.100533      -0.049895      36.725694 0.47930027E+03  0.11540533E+05                                 9.608919                            7.308776       0.058521       1.997340                    0.999643      29.209340      84.836385       0.608660       0.417939      -1.063785      -0.000646       0.074020      -0.055846       0.092726      -0.000107       0.028009      -0.021894      -0.020805      -0.022721      -0.039918       0.005125       0.034792             10.932293       7.188381      -0.546022      -3.439732       9.638255      -3.353071      15.970243          -0.000000
           65              C      10.317446      14.967787       5.030984       0.001546      33.863274 0.44176008E+03  0.10450806E+05                                 9.193246                            7.094395      -0.045246       1.981466                    0.999435      28.301124      82.216271       0.605993       0.427244      -1.055025      -0.024584       0.072687      -0.031419       0.082915       0.016523       0.038296      -0.011782      -0.010399      -0.033068      -0.050451       0.015871       0.034581             10.157399       7.574225      -3.749564      -2.303291      12.968674       0.460898       9.929299          -0.000000
           66              C      10.999993      13.704565       4.716788       0.666791      22.334503 0.24325310E+03  0.50593301E+04                                 7.544139                            5.728017      -0.393083       1.939567                    0.998632      22.555777      65.669951       0.582224       0.505803      -0.991021       0.025098      -0.090540      -0.025569       0.097371       0.079051       0.037376       0.023644       0.094914      -0.160642      -0.067008      -0.062622       0.129630              8.358242       5.523724      -1.918788      -1.210360       9.502251      -1.099014      10.048750           0.000001
           67              C       9.122727      14.893712       7.404768       0.662547      21.176393 0.23696179E+03  0.48870886E+04                                 7.230525                            5.615437      -0.206414       2.001515                    0.999358      22.312243      64.290920       0.595133       0.499022      -0.996245      -0.034461      -0.046824       0.091859       0.108712       0.074716       0.038384       0.029448       0.052275      -0.068094      -0.067913      -0.040430       0.108344              7.937146       6.180021      -1.583379      -1.278723       8.498722      -1.995305       9.132697           0.000001
           68              C      11.281786      18.859151       7.126480       0.233221      23.447642 0.29447991E+03  0.63815984E+04                                 7.503926                            5.978935      -0.168730       1.979225                    0.998426      25.572117      74.351407       0.620882       0.455222      -1.024313       0.002943       0.009137       0.059151       0.059925      -0.026482       0.006232       0.018437      -0.135104      -0.002477      -0.073435      -0.003274       0.076709              8.339165       8.100842       0.373361       1.015639       4.702694      -1.836403      12.213959          -0.000002
           69              C      10.934002      18.337022       9.198891      -0.015708      39.120736 0.44343976E+03  0.10454491E+05                                10.038732                            7.032152       0.115779       2.035946                    0.999634      27.906284      79.777248       0.621248       0.418189      -1.065358      -0.009930       0.038616      -0.075672       0.085534      -0.006442       0.025389       0.003612      -0.053205       0.096233      -0.051295       0.011323       0.039972             12.217323      14.105774       1.335277      -5.522776       5.607409      -2.235160      16.938787          -0.000001
           70              C      12.309479      18.606678       8.977030       0.017544      34.871300 0.44211721E+03  0.10415652E+05                                 9.271339                            7.024775      -0.028902       1.980949                    0.999440      27.998338      80.014056       0.621153       0.418561      -1.065109      -0.030421       0.035634      -0.076213       0.089463      -0.009336       0.005101       0.011869      -0.072541       0.043878      -0.045500       0.009431       0.036069             10.554649      14.832221       0.486921       2.631277       5.174390      -1.291744      11.657335          -0.000001
           71              C      13.500049      18.530324       9.842673       0.631736      22.383017 0.25051512E+03  0.52044126E+04                                 7.338367                            5.667282      -0.153041       2.012838                    0.999216      22.278610      63.051118       0.613227       0.480781      -1.012237       0.079444       0.011613       0.063308       0.102245      -0.006566       0.006604       0.019033      -0.172172      -0.195698      -0.070323      -0.050525       0.120848              8.099853       9.308829       0.560882       0.301537       4.497534      -1.374632      10.493196           0.000000
           72              C      10.096857      18.016929      10.308196       0.635314      23.291870 0.24662670E+03  0.51468663E+04                                 7.725793                            5.702016      -0.351164       1.939427                    0.999126      23.095191      67.340367       0.593684       0.494365      -0.996767      -0.041835      -0.002544       0.064682       0.077074      -0.022579       0.027501       0.017399      -0.157878      -0.191441      -0.087975      -0.027072       0.115048              9.035655       9.656873       0.069665      -2.555642       4.641692      -0.741962      12.808401           0.000000
           73              C       3.689911       9.884469       5.568324       0.206911      22.784395 0.30627543E+03  0.67089024E+04                                 7.371458                            6.106829      -0.181994       1.970562                    0.997821      26.097593      76.518580       0.612373       0.456616      -1.022585      -0.050238       0.031031       0.002586       0.059106      -0.031249      -0.003755       0.006133       0.031447       0.161084      -0.061921       0.007251       0.054670              7.931957      10.470874      -1.665583       1.599736       8.372850      -1.347340       4.952146          -0.000000
           74              C       2.238611      11.417435       5.078434      -0.049896      36.725703 0.47930141E+03  0.11540577E+05                                 9.608957                            7.308815       0.058597       1.997372                    0.999643      29.209327      84.836613       0.608654       0.417942      -1.063782       0.071816      -0.055467       0.019086       0.092727      -0.025493       0.012887      -0.005082       0.040574       0.044002      -0.039934       0.005179       0.034755             10.932332       9.749283      -1.978743       1.333550      16.780529      -3.087614       6.267185          -0.000000
           75              C       1.581382      10.187276       5.219502       0.001565      33.862258 0.44174651E+03  0.10450384E+05                                 9.193012                            7.094251      -0.045175       1.981489                    0.999436      28.300527      82.213613       0.606004       0.427239      -1.055029       0.076564      -0.021837       0.023272       0.082948      -0.026948      -0.001062      -0.000059       0.038755       0.103855      -0.050504       0.015837       0.034667             10.157119      14.449443       1.998811       0.962798      10.580656      -1.243052       5.441258          -0.000000
           76              C       0.187358       9.729665       5.132296       0.666792      22.334479 0.24325322E+03  0.50593237E+04                                 7.544150                            5.728036      -0.393120       1.939560                    0.998633      22.555377      65.668325       0.582221       0.505806      -0.991021      -0.093953      -0.021413       0.014045       0.097380      -0.016729      -0.045022       0.064922      -0.016546       0.268894      -0.067053      -0.062616       0.129669              8.358246      10.183685      -0.182665       1.025238       9.569083      -2.088546       5.321969           0.000001
           77              C       1.809280      12.791980       4.738590       0.662558      21.176170 0.23695902E+03  0.48870133E+04                                 7.230455                            5.615389      -0.206516       2.001487                    0.999360      22.312065      64.290127       0.595138       0.499020      -0.996247      -0.036688       0.100578      -0.018908       0.108717      -0.016365      -0.053485       0.032095      -0.015711       0.239590      -0.067925      -0.040493       0.108418              7.937069       9.121611      -0.797975       1.622546       9.517151      -1.224133       5.172445           0.000001
           78              C       5.106540      10.721506       2.435340       0.233209      23.447909 0.29448478E+03  0.63817239E+04                                 7.503927                            5.978948      -0.168734       1.979216                    0.998426      25.572358      74.351984       0.620888       0.455217      -1.024317       0.008110       0.044292      -0.039548       0.059930       0.007324      -0.017519      -0.036942       0.108836      -0.107531      -0.073472      -0.003283       0.076755              8.339148       4.735160      -1.328832       1.616680      10.225071      -2.135937      10.057214          -0.000002
           79              C       4.688307      12.661092       1.568415      -0.015683      39.119422 0.44342679E+03  0.10454092E+05                                10.038468                            7.032037       0.115766       2.035948                    0.999635      27.905737      79.774926       0.621255       0.418188      -1.065360       0.039863      -0.060636       0.045270       0.085529      -0.006610      -0.004147      -0.042961       0.029521       0.026512      -0.051340       0.011315       0.040025             12.216928       5.493461      -0.087012       1.183767      21.628664       0.363867       9.528658          -0.000001
           80              C       4.604399      11.645349       0.580942       0.017545      34.870748 0.44210933E+03  0.10415395E+05                                 9.271173                            7.024666      -0.028878       1.980959                    0.999440      27.997920      80.011974       0.621165       0.418555      -1.065115       0.042132      -0.048742       0.062072       0.089464       0.002564      -0.013715      -0.030174       0.042852      -0.045060      -0.045529       0.009396       0.036133             10.554448       5.545306      -0.380267       2.680886      10.530331       0.717014      15.587708          -0.000001
           81              C       8.380898      21.252833      11.979206       0.631717      22.382718 0.25051098E+03  0.52042966E+04                                 7.338233                            5.667185      -0.153060       2.012833                    0.999217      22.278500      63.050296       0.613242       0.480772      -1.012243      -0.008676       0.002875      -0.101823       0.102233      -0.008127      -0.038944       0.006127       0.180107      -0.126108      -0.070362      -0.050505       0.120866              8.099702       4.527741      -0.720182       1.385045      10.107866      -0.567683       9.663498           0.000000
           82              C       4.588381      14.082878       1.617148       0.635320      23.291982 0.24662920E+03  0.51468907E+04                                 7.725623                            5.701922      -0.351154       1.939435                    0.999125      23.094745      67.337144       0.593713       0.494344      -0.996785       0.008020       0.076464      -0.005798       0.077101      -0.003157      -0.020875      -0.001234       0.199871      -0.071837      -0.088052      -0.027034       0.115086              9.035421       4.923176       0.630838       0.972486      14.127927      -0.895439       8.055159           0.000000
           83              C       4.837683      21.928484      10.857077       0.206905      22.784306 0.30627222E+03  0.67088334E+04                                 7.371496                            6.106814      -0.182088       1.970535                    0.997823      26.097758      76.519778       0.612370       0.456618      -1.022580       0.014992      -0.003754      -0.057044       0.059101      -0.056129      -0.002588      -0.007882       0.026813       0.019981      -0.061923       0.007374       0.054549              7.932024       5.768804       1.578815       0.201032       6.167384      -0.874944      11.859884          -0.000000
           84              C       4.586231      21.713351       8.715414      -0.049902      36.725703 0.47929978E+03  0.11540527E+05                                 9.608938                            7.308785       0.058452       1.997323                    0.999643      29.209378      84.836728       0.608658       0.417941      -1.063783       0.000530      -0.000532       0.092715       0.092718      -0.022992       0.000034      -0.017496       0.009369       0.082147      -0.039976       0.005140       0.034836             10.932324       8.778508       3.493382       3.449719       8.891716       2.570489      15.126749          -0.000000
           85              C       9.649719       6.729027       8.971901       0.001553      33.863160 0.44175883E+03  0.10450767E+05                                 9.193205                            7.094371      -0.045140       1.981494                    0.999435      28.301119      82.216171       0.605995       0.427242      -1.055026      -0.011635      -0.028424       0.077040       0.082937      -0.039053      -0.004508      -0.011270       0.026441       0.042661      -0.050490       0.015918       0.034572             10.157348       9.231420       4.519649      -1.130230       9.804715      -1.969133      11.435909          -0.000000
           86              C      10.454584       7.642613       8.148579       0.666794      22.335002 0.24325907E+03  0.50594723E+04                                 7.544248                            5.728094      -0.392960       1.939605                    0.998632      22.555626      65.669076       0.582220       0.505804      -0.991023       0.066021       0.043022      -0.057196       0.097370      -0.090199      -0.032059       0.033903      -0.006490      -0.165442      -0.066978      -0.062636       0.129614              8.358361       7.563871       2.647088       0.757708       6.758375      -0.641982      10.752837           0.000001
           87              C       4.003203      21.122312       7.490691       0.662546      21.176497 0.23696265E+03  0.48870944E+04                                 7.230447                            5.615374      -0.206296       2.001556                    0.999359      22.312172      64.289941       0.595150       0.499009      -0.996254      -0.035413      -0.044783      -0.092509       0.108708      -0.073076      -0.021012       0.032562       0.047893      -0.137605      -0.067846      -0.040514       0.108360              7.937068       5.982378       1.921155       0.965728       7.188597      -0.268313      10.640228           0.000001
           88              C       1.378082      22.672589      10.832711       0.233238      23.447258 0.29447402E+03  0.63814546E+04                                 7.503928                            5.978934      -0.168451       1.979315                    0.998428      25.571899      74.351277       0.620871       0.455231      -1.024305      -0.051908      -0.010403      -0.028103       0.059937       0.035884      -0.030806      -0.033805       0.084473       0.076761      -0.073464      -0.003351       0.076815              8.339171       8.282376      -0.989905       4.067264       7.575762       0.734025       9.159376          -0.000001
           89              C       0.161607      21.998173       9.173243      -0.015689      39.120230 0.44343265E+03  0.10454317E+05                                10.038833                            7.032217       0.115689       2.035929                    0.999636      27.905904      79.777029       0.621227       0.418204      -1.065345       0.038761      -0.000229       0.076241       0.085529       0.002703       0.014050      -0.017468       0.077601       0.044480      -0.051341       0.011413       0.039928             12.217457       9.182528       2.347106       4.774709      15.652458       5.758854      11.817384          -0.000001
           90              C       3.981295       7.318346       9.522064       0.017554      34.870616 0.44210677E+03  0.10415330E+05                                 9.271181                            7.024651      -0.028831       1.980974                    0.999440      27.997850      80.012024       0.621164       0.418556      -1.065113       0.046062      -0.019514       0.074188       0.089478       0.019449      -0.007343      -0.012832       0.063888       0.037268      -0.045515       0.009367       0.036148             10.554478       9.680518      -3.733219       3.660698      13.243485      -0.277036       8.739431          -0.000001
           91              C       3.055979       8.308502       8.942405       0.631766      22.382317 0.25050575E+03  0.52041928E+04                                 7.338336                            5.667256      -0.153065       2.012833                    0.999217      22.278397      63.051300       0.613213       0.480794      -1.012225      -0.075724       0.062454      -0.028605       0.102239       0.016423      -0.088349      -0.032461       0.064712       0.103409      -0.070399      -0.050532       0.120931              8.099822       7.447393      -1.059657       3.092353       8.884662       1.078462       7.967412           0.000000
           92              C      -0.302732      21.013096       8.252456       0.635329      23.291256 0.24661966E+03  0.51466984E+04                                 7.725792                            5.702021      -0.351277       1.939407                    0.999127      23.094866      67.339946       0.593668       0.494380      -0.996756      -0.038164      -0.053135      -0.040790       0.077095       0.007758      -0.077257      -0.055760       0.063003       0.094524      -0.088076      -0.027074       0.115150              9.035652       8.223913       1.633477       3.596881      10.599401       2.570813       8.283643           0.000000
           93              C       1.677384      10.384414       1.768475       0.206904      22.784485 0.30627474E+03  0.67088855E+04                                 7.371462                            6.106777      -0.182040       1.970545                    0.997821      26.097696      76.518943       0.612382       0.456609      -1.022588      -0.042643      -0.026535      -0.031155       0.059103       0.026511       0.023814      -0.038742      -0.051597      -0.002343      -0.061917       0.007259       0.054658              7.931993       9.313543      -0.188329       2.595494       5.433292       1.853992       9.049143          -0.000000
           94              C      -0.170557      10.165430       0.657888      -0.049909      36.725937 0.47930416E+03  0.11540633E+05                                 9.608898                            7.308759       0.058472       1.997330                    0.999643      29.209458      84.836340       0.608668       0.417934      -1.063790       0.071698       0.018041       0.055963       0.092726       0.012789       0.030575      -0.011183      -0.010533       0.044486      -0.039946       0.005162       0.034783             10.932282      17.299009      -2.647492       2.009015       6.834892       1.275553       8.662944          -0.000000
           95              C       0.855468       9.486577      -0.014107       0.001565      33.863125 0.44175880E+03  0.10450774E+05                                 9.193248                            7.094405      -0.045259       1.981461                    0.999435      28.301048      82.216191       0.605989       0.427246      -1.055023       0.040334       0.022485       0.068902       0.082945       0.019974       0.026228      -0.022779      -0.039402       0.008601      -0.050488       0.015849       0.034639             10.157399       9.853749      -1.641034       0.218327       8.339469       4.494523      12.278978          -0.000000
           96              C       5.097849      18.272540      11.585499       0.666791      22.334851 0.24325762E+03  0.50594559E+04                                 7.544328                            5.728151      -0.393118       1.939555                    0.998631      22.555774      65.670500       0.582204       0.505817      -0.991012      -0.002823      -0.068924      -0.068702       0.097357       0.065759      -0.035948      -0.064140      -0.091453      -0.097622      -0.067037      -0.062633       0.129670              8.358457       9.696700      -1.639864       1.612465       6.571192       2.138531       8.807479           0.000001
           97              C      -1.608847      10.395096       0.397554       0.662544      21.176622 0.23696487E+03  0.48871523E+04                                 7.230463                            5.615392      -0.206328       2.001540                    0.999359      22.312334      64.290506       0.595151       0.499008      -0.996255      -0.106563       0.008979      -0.019563       0.108715       0.041944      -0.018261      -0.052234      -0.098551      -0.145067      -0.067908      -0.040506       0.108414              7.937084       9.879771      -0.914412       1.435261       5.247058       1.363421       8.684423           0.000001
           98              C       1.222351      13.840338       1.158037       0.233247      23.447587 0.29447904E+03  0.63816170E+04                                 7.504130                            5.979094      -0.168580       1.979277                    0.998428      25.572250      74.353619       0.620844       0.455248      -1.024292      -0.040840       0.043038      -0.008504       0.059937      -0.013053       0.034782       0.057695      -0.060099       0.018967      -0.073377      -0.003358       0.076735              8.339388      10.525315      -2.082943       1.344433       7.052812      -2.987351       7.440035          -0.000001
           99              C      -0.760142      14.583379       0.704056      -0.015684      39.119569 0.44342766E+03  0.10454130E+05                                10.038558                            7.032088       0.115747       2.035944                    0.999636      27.905765      79.775384       0.621246       0.418193      -1.065356       0.068697      -0.022253       0.045843       0.085534      -0.024644       0.034607       0.002442      -0.035773      -0.022657      -0.051236       0.011306       0.039929             12.217049      20.656368      -2.256493      -3.109008       7.242997      -1.818365       8.751781          -0.000001
          100              C       4.351087      24.766070      12.667872       0.017539      34.870404 0.44210480E+03  0.10415255E+05                                 9.271075                            7.024595      -0.028837       1.980974                    0.999440      27.997861      80.011510       0.621173       0.418551      -1.065118       0.057755      -0.032607       0.060049       0.089469      -0.015686       0.021931       0.026261      -0.032626      -0.023070      -0.045439       0.009356       0.036083             10.554336      10.401310      -0.508353      -0.715926       9.368609      -5.538611      11.893089          -0.000001
          101              C       8.392869       9.678751      11.527789       0.631756      22.382549 0.25050946E+03  0.52042753E+04                                 7.338334                            5.667265      -0.153106       2.012825                    0.999217      22.278334      63.050609       0.613219       0.480789      -1.012231      -0.004949       0.076935      -0.067138       0.102230       0.043062       0.031282       0.076315      -0.095807       0.035107      -0.070386      -0.050473       0.120859              8.099811      10.106694      -1.152558      -0.043365       6.671738      -2.801242       7.521000           0.000000
          102              C      -2.161552      14.699995       0.941306       0.635336      23.291217 0.24661998E+03  0.51466485E+04                                 7.725462                            5.701818      -0.351213       1.939429                    0.999126      23.094229      67.335236       0.593718       0.494344      -0.996785      -0.072012       0.020784       0.018087       0.077103       0.034001       0.038618       0.064163      -0.113211       0.103506      -0.088050      -0.027015       0.115065              9.035223      13.242405      -2.558206      -1.565673       6.561212      -1.280045       7.302051           0.000000
          103              C       6.850224       8.624236       8.244761       0.206886      22.784560 0.30627595E+03  0.67089109E+04                                 7.371447                            6.106774      -0.182036       1.970546                    0.997822      26.097714      76.518704       0.612386       0.456606      -1.022591       0.007408       0.053809      -0.023308       0.059106       0.027761       0.048634      -0.011011       0.010515      -0.041759      -0.061894       0.007346       0.054548              7.931972       5.375700      -1.603299      -0.645140       9.982222      -2.534857       8.437995          -0.000000
          104              C       6.995413      10.161053       6.723796      -0.049895      36.725695 0.47930029E+03  0.11540534E+05                                 9.608920                            7.308776       0.058521       1.997340                    0.999643      29.209341      84.836388       0.608660       0.417939      -1.063785       0.000646      -0.074020       0.055847       0.092726      -0.000107       0.028009      -0.021894      -0.020805      -0.022721      -0.039918       0.005125       0.034792             10.932293       7.188381      -0.546022      -3.439732       9.638255      -3.353070      15.970244          -0.000000
          105              C       6.226626      10.640818       7.793345       0.001546      33.863279 0.44176014E+03  0.10450808E+05                                 9.193247                            7.094396      -0.045246       1.981466                    0.999435      28.301127      82.216286       0.605992       0.427244      -1.055025       0.024584      -0.072687       0.031419       0.082915       0.016523       0.038296      -0.011782      -0.010399      -0.033068      -0.050451       0.015871       0.034581             10.157401       7.574226      -3.749565      -2.303292      12.968676       0.460898       9.929301          -0.000000
          106              C       5.544079      11.904040       8.107541       0.666791      22.334504 0.24325310E+03  0.50593304E+04                                 7.544140                            5.728018      -0.393084       1.939567                    0.998632      22.555780      65.669970       0.582224       0.505803      -0.991021      -0.025098       0.090540       0.025569       0.097371       0.079051       0.037376       0.023645       0.094914      -0.160642      -0.067009      -0.062622       0.129630              8.358243       5.523725      -1.918789      -1.210361       9.502252      -1.099014      10.048751           0.000001
          107              C       7.421345      10.714893       5.419561       0.662547      21.176391 0.23696177E+03  0.48870880E+04                                 7.230525                            5.615437      -0.206414       2.001515                    0.999358      22.312242      64.290916       0.595133       0.499022      -0.996245       0.034461       0.046824      -0.091859       0.108712       0.074716       0.038385       0.029448       0.052275      -0.068094      -0.067913      -0.040430       0.108344              7.937146       6.180020      -1.583379      -1.278723       8.498721      -1.995304       9.132697           0.000001
          108              C       5.262286       6.749454       5.697849       0.233221      23.447640 0.29447989E+03  0.63815977E+04                                 7.503926                            5.978935      -0.168730       1.979226                    0.998426      25.572116      74.351404       0.620882       0.455222      -1.024313      -0.002943      -0.009137      -0.059151       0.059925      -0.026482       0.006232       0.018437      -0.135104      -0.002477      -0.073435      -0.003274       0.076709              8.339165       8.100842       0.373361       1.015639       4.702694      -1.836403      12.213959          -0.000002
          109              C       5.610070       7.271583       3.625438      -0.015707      39.120738 0.44343979E+03  0.10454492E+05                                10.038733                            7.032152       0.115779       2.035946                    0.999634      27.906285      79.777254       0.621248       0.418189      -1.065358       0.009930      -0.038616       0.075672       0.085534      -0.006442       0.025389       0.003612      -0.053205       0.096233      -0.051295       0.011323       0.039972             12.217324      14.105774       1.335277      -5.522777       5.607409      -2.235160      16.938788          -0.000001
          110              C       4.234593       7.001927       3.847299       0.017544      34.871300 0.44211721E+03  0.10415652E+05                                 9.271340                            7.024775      -0.028902       1.980949                    0.999440      27.998338      80.014056       0.621153       0.418561      -1.065109       0.030421      -0.035635       0.076213       0.089464      -0.009336       0.005101       0.011869      -0.072542       0.043877      -0.045500       0.009431       0.036069             10.554649      14.832221       0.486921       2.631277       5.174390      -1.291744      11.657335          -0.000001
          111              C       3.044023       7.078281       2.981656       0.631736      22.383017 0.25051513E+03  0.52044128E+04                                 7.338367                            5.667282      -0.153041       2.012838                    0.999216      22.278611      63.051123       0.613227       0.480781      -1.012237      -0.079444      -0.011613      -0.063308       0.102246      -0.006566       0.006604       0.019033      -0.172172      -0.195698      -0.070324      -0.050525       0.120848              8.099853       9.308830       0.560882       0.301537       4.497534      -1.374632      10.493196           0.000000
          112              C       6.447215       7.591676       2.516133       0.635314      23.291870 0.24662671E+03  0.51468666E+04                                 7.725794                            5.702016      -0.351164       1.939427                    0.999126      23.095193      67.340378       0.593684       0.494365      -0.996767       0.041835       0.002544      -0.064682       0.077074      -0.022579       0.027501       0.017399      -0.157878      -0.191440      -0.087975      -0.027072       0.115048              9.035656       9.656874       0.069665      -2.555642       4.641692      -0.741962      12.808402           0.000000
          113              N      14.024637      16.349639       7.302173      -0.421491      40.831714 0.69496540E+03  0.18124420E+05                                 9.927529                            8.566524      -0.104673       1.932776                    0.999474      32.369441      93.769441       0.593100       0.395984      -1.092368      -0.021723      -0.216504       0.026549       0.219204      -0.034009       0.012535       0.032565       0.183626       0.188940      -0.135327       0.061050       0.074276             10.634435      12.664486      -0.468554       1.174329      12.691671      -1.709554       6.547146          -0.000002
          114              N      12.955742      14.416309       7.520187      -0.460826      42.576347 0.75310902E+03  0.20024763E+05                                10.169925                            8.905281      -0.082797       1.925597                    0.999090      33.480801      97.700568       0.583348       0.394883      -1.093921       0.165857       0.149542      -0.013028       0.223699      -0.100143       0.011131      -0.007576       0.027742       0.131956      -0.123107       0.039490       0.083618             10.756918      12.499805      -0.490281       1.527446      12.504394      -2.098602       7.266555           0.000000
          115              N      11.545563      13.602447      10.050427      -0.455573      43.273909 0.71132390E+03  0.18595953E+05                                10.245248                            8.603935      -0.035028       1.950321                    0.999574      32.510797      93.251883       0.600340       0.390264      -1.100081       0.009440       0.071103       0.198768       0.211314      -0.021007      -0.017269      -0.076193      -0.006056      -0.214701      -0.114692       0.034330       0.080362             11.230163       6.157602      -0.572573       1.531748      14.161644      -1.326444      13.371244          -0.000000
          116              N      11.670146      15.170587      11.658597      -0.440118      41.020624 0.67432463E+03  0.17426351E+05                                 9.892657                            8.402941      -0.074318       1.941115                    0.999351      32.258694      92.541697       0.603592       0.392667      -1.096407      -0.022324      -0.191707      -0.077965       0.208154       0.000599       0.000867      -0.086925       0.126570       0.091075      -0.126608       0.048104       0.078504             10.732870       6.491563      -1.394576       1.827213      12.760934      -0.450546      12.946112          -0.000003
          117              N      10.915962       2.760482       2.508439      -0.421490      40.832387 0.69497815E+03  0.18124867E+05                                 9.927681                            8.566628      -0.104712       1.932764                    0.999473      32.369903      93.771602       0.593093       0.395986      -1.092364       0.115462       0.143956       0.118317       0.219212      -0.078127      -0.053704      -0.066485       0.005526       0.066566      -0.135356       0.061030       0.074326             10.634613       8.933021       3.145039       0.584505       9.333710      -0.131886      13.637107          -0.000001
          118              N      12.368225       4.397107       2.882909      -0.460835      42.578044 0.75314545E+03  0.20026025E+05                                10.170283                            8.905561      -0.082830       1.925585                    0.999090      33.481730      97.704823       0.583331       0.394889      -1.093914      -0.150814      -0.161191       0.036268       0.223702      -0.079404       0.011353       0.005371       0.034555       0.247295      -0.123100       0.039364       0.083736             10.757318       9.249278       2.836667       1.103210       9.302436      -0.517165      13.720239           0.000000
          119              N      15.348389       3.995891       2.779032      -0.455581      43.273229 0.71131044E+03  0.18595522E+05                                10.245166                            8.603855      -0.034967       1.950343                    0.999574      32.510631      93.251363       0.600342       0.390264      -1.100080       0.121773      -0.172662       0.004023       0.211322       0.063300       0.017995       0.013873       0.107168       0.189863      -0.114722       0.034393       0.080329             11.230096      11.091312      -1.059422       4.460315      11.959960       1.555800      10.639015          -0.000001
          120              N      15.924158       1.885719       2.253235      -0.440170      41.023336 0.67438064E+03  0.17428193E+05                                 9.893152                            8.403327      -0.074114       1.941163                    0.999352      32.259991      92.547032       0.603573       0.392671      -1.096403       0.025120       0.189548       0.082279       0.208157       0.001109       0.015283      -0.070941       0.162586       0.066937      -0.126604       0.048208       0.078396             10.733435       9.634746      -1.859654       3.615302      11.598931       1.206144      10.966626          -0.000003
          121              N      14.554710      15.959894      12.116426      -0.421483      40.831722 0.69496360E+03  0.18124374E+05                                 9.927569                            8.566537      -0.104643       1.932786                    0.999473      32.369487      93.769791       0.593096       0.395986      -1.092365       0.204141      -0.066370      -0.044424       0.219207       0.067314       0.042445      -0.020486      -0.127583       0.188591      -0.135357       0.061003       0.074354             10.634494      12.917503      -1.319568       1.490457       7.981795       2.625973      11.004183          -0.000001
          122              N      16.158197      14.875087      11.030205      -0.460839      42.577120 0.75312417E+03  0.20025232E+05                                10.169970                            8.905304      -0.082816       1.925587                    0.999089      33.481187      97.701312       0.583355       0.394877      -1.093927      -0.103171       0.129071       0.150798       0.223704       0.048442       0.081495      -0.051679       0.015937      -0.039260      -0.123093       0.039482       0.083611             10.756979      12.742283      -1.677427       1.788726       8.145385       2.127124      11.383270           0.000000
          123              N      16.592411      11.909033      11.289257      -0.455582      43.273158 0.71130992E+03  0.18595486E+05                                10.245086                            8.603806      -0.034972       1.950339                    0.999574      32.510701      93.251196       0.600349       0.390260      -1.100084      -0.066461      -0.143008       0.140671       0.211322      -0.045395       0.055060       0.055414       0.052047      -0.135743      -0.114577       0.034274       0.080303             11.229974      13.936115      -2.199894      -0.155948       9.760344      -3.676564       9.993463          -0.000001
          124              N      15.105634      10.929094      12.664025      -0.440157      41.022433 0.67436299E+03  0.17427610E+05                                 9.892951                            8.403173      -0.074196       1.941139                    0.999352      32.259723      92.545686       0.603584       0.392667      -1.096406       0.179989       0.020680      -0.102490       0.208154      -0.049392       0.074659       0.010714      -0.124769       0.050356      -0.126498       0.048078       0.078420             10.733195      13.044123      -0.897643       0.293213       8.940616      -3.699312      10.214846          -0.000002
          125              N      10.385875      15.954530       4.106350      -0.421470      40.832066 0.69497145E+03  0.18124642E+05                                 9.927643                            8.566607      -0.104757       1.932748                    0.999473      32.369712      93.770812       0.593091       0.395988      -1.092363      -0.110412      -0.006162       0.189293       0.219227       0.001032       0.086195      -0.013646      -0.038832      -0.263049      -0.135234       0.060983       0.074251             10.634561       7.781430      -1.924780      -2.115157      11.995219      -1.662285      12.127035          -0.000002
          126              N       9.165756      16.742631       5.785055      -0.460831      42.576709 0.75311356E+03  0.20024846E+05                                10.169812                            8.905165      -0.082843       1.925579                    0.999090      33.481040      97.700098       0.583368       0.394871      -1.093934       0.118211      -0.140712      -0.127553       0.223704       0.048575       0.060821      -0.074059      -0.035435       0.000161      -0.123102       0.039377       0.083725             10.756807       7.921380      -2.115453      -1.530385      11.710881      -1.747185      12.638161           0.000000
          127              N      10.301527      18.493608       7.952366      -0.455564      43.273195 0.71130869E+03  0.18595429E+05                                10.245061                            8.603772      -0.035126       1.950291                    0.999574      32.510660      93.250736       0.600354       0.390257      -1.100087       0.197687       0.041458       0.062128       0.211326      -0.010364      -0.028877      -0.014270      -0.146108       0.216912      -0.114714       0.034266       0.080449             11.229968      12.419572       0.738763       0.340574       6.119960      -1.333122      15.150371          -0.000001
          128              N      12.488656      18.931514       7.659972      -0.440135      41.020893 0.67432897E+03  0.17426488E+05                                 9.892687                            8.402949      -0.074316       1.941115                    0.999351      32.258865      92.542187       0.603594       0.392666      -1.096409      -0.177200      -0.022831       0.106812       0.208158      -0.034939       0.074216       0.019098      -0.121512       0.131930      -0.126518       0.048085       0.078433             10.732926      12.377680       0.897112       0.763579       6.561336      -2.086362      13.259760          -0.000002
          129              N       2.519435       9.258966       5.522156      -0.421491      40.831724 0.69496563E+03  0.18124428E+05                                 9.927531                            8.566525      -0.104673       1.932776                    0.999474      32.369447      93.769464       0.593100       0.395984      -1.092368       0.021723       0.216504      -0.026549       0.219205      -0.034009       0.012535       0.032565       0.183626       0.188940      -0.135327       0.061050       0.074276             10.634436      12.664489      -0.468554       1.174330      12.691672      -1.709554       6.547147          -0.000002
          130              N       3.588330      11.192296       5.304142      -0.460826      42.576348 0.75310906E+03  0.20024764E+05                                10.169925                            8.905281      -0.082797       1.925597                    0.999090      33.480802      97.700573       0.583348       0.394883      -1.093921      -0.165857      -0.149543       0.013028       0.223699      -0.100143       0.011131      -0.007576       0.027742       0.131956      -0.123107       0.039490       0.083618             10.756918      12.499806      -0.490280       1.527447      12.504393      -2.098602       7.266555           0.000000
          131              N       4.998509      12.006158       2.773902      -0.455573      43.273913 0.71132397E+03  0.18595955E+05                                10.245249                            8.603936      -0.035028       1.950321                    0.999574      32.510799      93.251890       0.600340       0.390264      -1.100081      -0.009440      -0.071103      -0.198768       0.211314      -0.021007      -0.017269      -0.076193      -0.006056      -0.214701      -0.114692       0.034330       0.080362             11.230164       6.157602      -0.572573       1.531748      14.161645      -1.326444      13.371245          -0.000000
          132              N       4.873926      10.438018       1.165732      -0.440118      41.020626 0.67432466E+03  0.17426353E+05                                 9.892658                            8.402941      -0.074319       1.941115                    0.999351      32.258695      92.541704       0.603592       0.392667      -1.096407       0.022324       0.191707       0.077965       0.208154       0.000599       0.000867      -0.086925       0.126570       0.091075      -0.126608       0.048104       0.078504             10.732870       6.491563      -1.394576       1.827213      12.760935      -0.450546      12.946112          -0.000002
          133              N       5.628110      22.848123      10.315890      -0.421489      40.832388 0.69497819E+03  0.18124868E+05                                 9.927682                            8.566628      -0.104712       1.932764                    0.999473      32.369904      93.771607       0.593093       0.395986      -1.092364      -0.115462      -0.143956      -0.118317       0.219212      -0.078127      -0.053703      -0.066485       0.005526       0.066566      -0.135356       0.061030       0.074326             10.634613       8.933021       3.145039       0.584504       9.333710      -0.131886      13.637107          -0.000002
          134              N       4.175847      21.211498       9.941420      -0.460835      42.578041 0.75314537E+03  0.20026023E+05                                10.170282                            8.905560      -0.082829       1.925585                    0.999090      33.481728      97.704814       0.583331       0.394889      -1.093914       0.150814       0.161191      -0.036268       0.223702      -0.079404       0.011353       0.005371       0.034555       0.247295      -0.123100       0.039364       0.083736             10.757317       9.249277       2.836667       1.103210       9.302436      -0.517165      13.720237           0.000000
          135              N       1.195683      21.612714      10.045297      -0.455581      43.273230 0.71131044E+03  0.18595522E+05                                10.245166                            8.603855      -0.034967       1.950343                    0.999574      32.510631      93.251364       0.600342       0.390264      -1.100080      -0.121773       0.172662      -0.004023       0.211322       0.063300       0.017995       0.013873       0.107168       0.189863      -0.114722       0.034393       0.080329             11.230096      11.091313      -1.059422       4.460315      11.959961       1.555800      10.639015          -0.000001
          136              N       0.619914      23.722886      10.571094      -0.440170      41.023344 0.67438079E+03  0.17428198E+05                                 9.893153                            8.403328      -0.074114       1.941163                    0.999352      32.259995      92.547047       0.603573       0.392671      -1.096403      -0.025120      -0.189548      -0.082279       0.208157       0.001109       0.015283      -0.070941       0.162586       0.066937      -0.126604       0.048208       0.078396             10.733436       9.634748      -1.859655       3.615303      11.598933       1.206144      10.966627          -0.000003
          137              N       1.989362       9.648711       0.707903      -0.421483      40.831720 0.69496354E+03  0.18124372E+05                                 9.927569                            8.566537      -0.104643       1.932786                    0.999473      32.369486      93.769791       0.593096       0.395986      -1.092365      -0.204140       0.066370       0.044424       0.219207       0.067314       0.042445      -0.020486      -0.127583       0.188591      -0.135357       0.061004       0.074354             10.634494      12.917503      -1.319568       1.490457       7.981795       2.625973      11.004183          -0.000001
          138              N       0.385875      10.733518       1.794124      -0.460839      42.577129 0.75312438E+03  0.20025239E+05                                10.169972                            8.905306      -0.082816       1.925587                    0.999089      33.481192      97.701336       0.583355       0.394877      -1.093927       0.103171      -0.129071      -0.150798       0.223704       0.048442       0.081495      -0.051679       0.015937      -0.039259      -0.123093       0.039482       0.083611             10.756981      12.742285      -1.677428       1.788727       8.145386       2.127124      11.383273           0.000000
          139              N      -0.048339      13.699572       1.535072      -0.455582      43.273155 0.71130987E+03  0.18595484E+05                                10.245085                            8.603805      -0.034972       1.950339                    0.999574      32.510700      93.251190       0.600349       0.390260      -1.100084       0.066461       0.143008      -0.140671       0.211322      -0.045395       0.055060       0.055414       0.052047      -0.135743      -0.114577       0.034274       0.080303             11.229973      13.936114      -2.199894      -0.155948       9.760344      -3.676564       9.993462          -0.000000
          140              N       1.438438      14.679511       0.160304      -0.440157      41.022435 0.67436302E+03  0.17427611E+05                                 9.892951                            8.403173      -0.074196       1.941139                    0.999352      32.259724      92.545690       0.603584       0.392667      -1.096406      -0.179989      -0.020680       0.102490       0.208154      -0.049392       0.074659       0.010714      -0.124769       0.050356      -0.126498       0.048078       0.078420             10.733195      13.044124      -0.897643       0.293213       8.940617      -3.699313      10.214846          -0.000002
          141              N       6.158197       9.654075       8.717979      -0.421470      40.832072 0.69497159E+03  0.18124647E+05                                 9.927645                            8.566608      -0.104757       1.932748                    0.999473      32.369716      93.770829       0.593091       0.395988      -1.092363       0.110412       0.006162      -0.189293       0.219227       0.001032       0.086196      -0.013646      -0.038832      -0.263049      -0.135234       0.060983       0.074251             10.634563       7.781430      -1.924781      -2.115157      11.995221      -1.662285      12.127037          -0.000002
          142              N       7.378316       8.865974       7.039274      -0.460831      42.576713 0.75311365E+03  0.20024849E+05                                10.169813                            8.905165      -0.082843       1.925579                    0.999090      33.481042      97.700103       0.583368       0.394871      -1.093934      -0.118211       0.140712       0.127553       0.223704       0.048575       0.060820      -0.074059      -0.035435       0.000161      -0.123102       0.039377       0.083725             10.756808       7.921381      -2.115453      -1.530385      11.710881      -1.747184      12.638161           0.000000
          143              N       6.242545       7.114997       4.871963      -0.455564      43.273200 0.71130878E+03  0.18595432E+05                                10.245061                            8.603773      -0.035126       1.950291                    0.999574      32.510662      93.250744       0.600353       0.390257      -1.100087      -0.197687      -0.041458      -0.062128       0.211326      -0.010364      -0.028877      -0.014270      -0.146108       0.216912      -0.114714       0.034266       0.080449             11.229969      12.419572       0.738763       0.340574       6.119961      -1.333122      15.150373          -0.000000
          144              N       4.055416       6.677091       5.164357      -0.440135      41.020892 0.67432895E+03  0.17426487E+05                                 9.892687                            8.402949      -0.074315       1.941115                    0.999351      32.258864      92.542184       0.603594       0.392666      -1.096409       0.177200       0.022831      -0.106812       0.208158      -0.034939       0.074216       0.019098      -0.121512       0.131930      -0.126518       0.048085       0.078433             10.732926      12.377680       0.897112       0.763579       6.561336      -2.086362      13.259760          -0.000003
          145              O       0.042180      17.050837       7.267547      -0.654464      40.134497 0.61076534E+03  0.15211825E+05                                 9.385677                            7.715593       0.159343       2.068622                    0.997212      29.670753      80.306552       0.672827       0.365507      -1.129890       0.043020      -0.071319      -0.001636       0.083306      -0.019836      -0.044346       0.006016      -0.155253       0.130762      -0.113853       0.045743       0.068111             10.410942       7.853265       1.279348      -0.310673      16.480482      -2.912303       6.899079          -0.000007
          146              O       0.732525      15.133687       8.121648      -0.712898      44.596139 0.70683294E+03  0.18283701E+05                                10.060217                            8.342716       0.146250       2.037760                    0.998112      31.346296      86.840584       0.641253       0.369258      -1.125506      -0.045261       0.066620      -0.095013       0.124556      -0.065379      -0.006623       0.004989      -0.068676       0.221728      -0.110854       0.035359       0.075495             10.907511      11.624369      -4.518285       2.397251      11.792809      -3.254839       9.305355          -0.000004
          147              O      15.901178      12.607896       8.508942      -0.671123      39.863392 0.64367186E+03  0.16214653E+05                                 9.242617                            7.912787       0.206051       2.082790                    0.997353      29.751835      80.522525       0.666557       0.364776      -1.132439      -0.093989      -0.037124      -0.038224       0.108042       0.012764      -0.006499       0.026957       0.075898       0.146817      -0.070891       0.015470       0.055421              9.796963      13.244116      -2.185821       3.371399       7.229276      -0.752273       8.917498          -0.000001
          148              O      13.839996      11.954712       8.057526      -0.640872      36.281407 0.59305503E+03  0.14666055E+05                                 8.732771                            7.626146       0.254974       2.110117                    0.996732      29.199953      78.814698       0.673506       0.367745      -1.127891       0.099699      -0.015784       0.031300       0.105682       0.028033      -0.034181       0.024195       0.057095       0.049438      -0.064691       0.011862       0.052829              9.100202      11.023001       3.261024       0.056780      10.022826      -0.005223       6.254780          -0.000004
          149              O       8.326041       5.512711       1.368356      -0.622473      39.957503 0.66181692E+03  0.16772401E+05                                 9.337502                            8.066893       0.096342       2.057673                    0.996628      29.312135      79.330137       0.655455       0.368728      -1.130444      -0.014609      -0.066975       0.037918       0.078338       0.002651      -0.035536       0.036739       0.025497      -0.279717      -0.110329       0.042013       0.068315             10.098654       6.696667      -1.256872      -0.553465      14.573472       3.579225       9.025823          -0.000003
          150              O       8.253594       3.253770       1.472233      -0.661313      37.393791 0.57650172E+03  0.14115129E+05                                 8.803092                            7.415972       0.341076       2.125587                    0.998016      29.333480      78.037689       0.699286       0.357739      -1.138997      -0.032029       0.098221       0.006201       0.103497      -0.006287      -0.026496      -0.024155       0.025047      -0.163776      -0.068960       0.022213       0.046747              9.501257       6.591969      -2.247413       1.449986      13.665432      -3.590452       8.246369          -0.000006
          151              O      12.087871      10.803704      12.271600      -0.737878      51.374114 0.81624265E+03  0.21855387E+05                                11.106991                            8.976895      -0.189428       1.927213                    0.996415      32.103459      90.056326       0.617878       0.370224      -1.126413      -0.034927       0.055524      -0.033390       0.073605      -0.013737      -0.024756      -0.057891       0.080405      -0.004429      -0.086601       0.031219       0.055382             12.641258       9.188615       0.768127       2.803405      15.463180      -4.925868      13.271979          -0.000003
          152              O      11.867084      10.941283      10.087617      -0.681983      45.523322 0.74438004E+03  0.19484743E+05                                10.293927                            8.601708      -0.120267       1.968876                    0.995575      30.877391      85.748880       0.627770       0.372740      -1.124076       0.010974       0.009565       0.038864       0.041501       0.005585      -0.018248       0.058571       0.126948       0.019459      -0.100366       0.032854       0.067512             11.432573       7.866461       2.966485       1.102985      13.485210       1.792313      12.946048          -0.000002
          153              O       5.191103      17.311724       4.066595      -0.654462      40.132952 0.61073787E+03  0.15210940E+05                                 9.385306                            7.715316       0.159129       2.068549                    0.997206      29.670750      80.305506       0.672854       0.365497      -1.129900       0.004972       0.034173       0.075799       0.083295      -0.035977       0.032565       0.079621       0.031111      -0.103214      -0.113714       0.045641       0.068073             10.410504      11.067335       4.326861       3.282301       9.837110       2.861667      10.327065          -0.000007
          154              O       6.253298      17.872508       5.920993      -0.712900      44.594355 0.70679511E+03  0.18282438E+05                                10.059830                            8.342388       0.146225       2.037759                    0.998112      31.345988      86.838437       0.641279       0.369248      -1.125515      -0.076958       0.027971      -0.093855       0.124554      -0.083007       0.032309       0.036454       0.022859       0.050536      -0.110801       0.035430       0.075371             10.907096       8.613895      -0.129629       2.659391       6.802414      -0.275733      17.304978          -0.000003
          155              O       8.219564      19.941040       6.446790      -0.671116      39.862703 0.64365583E+03  0.16214143E+05                                 9.242471                            7.912654       0.206124       2.082816                    0.997355      29.751843      80.522211       0.666567       0.364772      -1.132442       0.031634       0.085380      -0.058162       0.108043      -0.039018      -0.030170      -0.030553       0.001298      -0.097834      -0.070886       0.015557       0.055329              9.796814       6.739549      -0.486462       0.040064       8.494818      -3.327697      14.156076          -0.000001
          156              O      13.299577       5.453530       5.151533      -0.640858      36.280058 0.59302699E+03  0.14665202E+05                                 8.732572                            7.625978       0.254874       2.110091                    0.996733      29.199753      78.813983       0.673511       0.367746      -1.127889      -0.019304      -0.046456       0.092951       0.105692      -0.007102      -0.044280      -0.008348       0.021384      -0.127814      -0.064685       0.011887       0.052798              9.099994       9.228190       3.575736      -0.939502      10.610286      -0.894189       7.461506          -0.000004
          157              O      13.363396      16.113622       3.417684      -0.622521      39.960597 0.66188261E+03  0.16774534E+05                                 9.338119                            8.067401       0.096310       2.057652                    0.996626      29.313024      79.334454       0.655419       0.368738      -1.130433       0.062669       0.029749       0.036362       0.078324       0.054097      -0.067193       0.033972      -0.037570       0.066688      -0.110418       0.041986       0.068432             10.099345       7.070910      -0.678180      -0.023304      13.454672       4.510768       9.772451          -0.000003
          158              O      14.356923      17.659701       4.737307      -0.661328      37.394534 0.57651644E+03  0.14115589E+05                                 8.803249                            7.416091       0.341013       2.125570                    0.998014      29.333563      78.038344       0.699277       0.357742      -1.138994      -0.017356      -0.060003      -0.082523       0.103497       0.041525      -0.020593       0.011627       0.054280       0.091980      -0.069024       0.022182       0.046842              9.501435       8.822789       1.137377       4.579410       7.090241       1.886843      12.591274          -0.000006
          159              O      17.886304       4.410720       5.318249      -0.737891      51.378743 0.81632932E+03  0.21858435E+05                                11.108025                            8.977639      -0.189421       1.927215                    0.996413      32.104147      90.061727       0.617820       0.370246      -1.126389      -0.030056      -0.005240      -0.066991       0.073611       0.009045      -0.006343      -0.023916       0.133159       0.088110      -0.086629       0.031256       0.055373             12.642533      13.684555       1.707572       6.164447      11.318402      -0.699123      12.924641          -0.000004
          160              O      16.249995       5.710426       4.632148      -0.682009      45.526030 0.74443360E+03  0.19486618E+05                                10.294659                            8.602264      -0.120034       1.968952                    0.995575      30.877668      85.752459       0.627718       0.372761      -1.124052       0.020951      -0.034256       0.010473       0.041498      -0.024728      -0.078804      -0.025816      -0.032745      -0.036493      -0.100434       0.032843       0.067590             11.433438      10.983180       0.088425       1.665390      16.075081       0.636164       7.242053          -0.000002
          161              O      10.369347       7.985131       1.397852      -0.654461      40.134966 0.61077280E+03  0.15212063E+05                                 9.385760                            7.715641       0.159395       2.068636                    0.997210      29.670866      80.307105       0.672825       0.365507      -1.129889       0.079818       0.015548       0.018044       0.083297       0.001428      -0.026486      -0.056845       0.023787      -0.262917      -0.113783       0.045625       0.068158             10.411055      15.316932      -4.119669      -0.930679       8.648211       1.307078       7.268022          -0.000007
          162              O      12.398361       7.413515       2.059587      -0.712888      44.596686 0.70684143E+03  0.18283998E+05                                10.060367                            8.342810       0.146361       2.037798                    0.998114      31.346244      86.840972       0.641243       0.369261      -1.125502      -0.075835       0.059850      -0.078608       0.124548       0.029501       0.028489      -0.081348       0.008039      -0.124841      -0.110829       0.035365       0.075465             10.907703      13.976330      -0.662953       5.377763       7.911049      -0.359728      10.835730          -0.000004
          163              O      14.498498       5.926400       0.718162      -0.671118      39.864231 0.64368820E+03  0.16215186E+05                                 9.242781                            7.912924       0.205907       2.082745                    0.997351      29.752092      80.523816       0.666546       0.364779      -1.132435       0.012357      -0.029476      -0.103203       0.108038       0.026600      -0.010837      -0.016484      -0.099950       0.083003      -0.070892       0.015471       0.055422              9.797142       8.669052       0.759118       3.642143       7.003632       0.516334      13.718743          -0.000001
          164              O       2.218788      14.587771      11.543179      -0.640868      36.280848 0.59304238E+03  0.14665656E+05                                 8.732666                            7.626052       0.254954       2.110115                    0.996734      29.199804      78.813927       0.673512       0.367744      -1.127892       0.040276       0.030384       0.092862       0.105682       0.019280      -0.027722       0.014262      -0.094078      -0.001352      -0.064716       0.011978       0.052738              9.100098       8.502272      -1.577647      -2.076822       8.459600       3.001167      10.338423          -0.000004
          165              O       7.072083      15.779110       1.968535      -0.622506      39.958288 0.66183721E+03  0.16773054E+05                                 9.337638                            8.067029       0.096300       2.057659                    0.996626      29.312474      79.331537       0.655447       0.368729      -1.130442       0.061154      -0.048893      -0.002038       0.078323       0.038002      -0.023561       0.080159       0.048719      -0.059039      -0.110369       0.042041       0.068327             10.098779      14.688390       2.398378      -2.810000       7.801971      -1.274514       7.805976          -0.000003
          166              O       9.240667      15.314582       1.520965      -0.661314      37.389113 0.57641875E+03  0.14112701E+05                                 8.802524                            7.415529       0.341175       2.125618                    0.998018      29.333657      78.039061       0.699289       0.357748      -1.138981      -0.103114      -0.008783      -0.001389       0.103497      -0.006417       0.019258       0.052018       0.011459      -0.082072      -0.068909       0.022177       0.046732              9.500621      14.310712      -2.925917       2.497736       6.937747      -1.245552       7.253404          -0.000006
          167              O      19.437726      10.024457      12.478072      -0.737892      51.373392 0.81623073E+03  0.21854972E+05                                11.106902                            8.976843      -0.189309       1.927262                    0.996414      32.102978      90.054551       0.617879       0.370225      -1.126413      -0.062500       0.014831      -0.035932       0.073602      -0.020961       0.055052       0.025579      -0.074070      -0.055821      -0.086493       0.031214       0.055280             12.641140      14.695417      -5.695896       1.519927      10.663876      -2.007868      12.564126          -0.000003
          168              O       2.705065      11.665927      11.026358      -0.682002      45.524200 0.74439787E+03  0.19485363E+05                                10.294158                            8.601890      -0.120153       1.968908                    0.995574      30.877641      85.750437       0.627753       0.372747      -1.124068      -0.006502      -0.023328       0.033717       0.041513       0.064672      -0.015979       0.024080      -0.088085       0.104450      -0.100457       0.032974       0.067483             11.432853      11.691780      -1.202649      -4.042711      10.311801      -2.004490      12.294978          -0.000002
          169              O      11.408050      13.573127       3.524126      -0.654463      40.135815 0.61078607E+03  0.15212492E+05                                 9.385916                            7.715747       0.159141       2.068554                    0.997207      29.671298      80.308809       0.672817       0.365509      -1.129886      -0.031829      -0.052695       0.056108       0.083294       0.078606      -0.010086       0.008337       0.087898       0.137079      -0.113853       0.045712       0.068141             10.411237       7.814071      -0.527756      -3.956388       7.582659       0.225560      15.836981          -0.000007
          170              O      11.131576      12.788378       5.570889      -0.712909      44.603044 0.70696409E+03  0.18288060E+05                                10.061538                            8.343734       0.146013       2.037680                    0.998108      31.347965      86.849348       0.641182       0.369279      -1.125482      -0.046382       0.034750      -0.110250       0.124555       0.068607       0.046220      -0.038095       0.063949       0.060285      -0.110887       0.035499       0.075387             10.908994       6.980393      -0.416547       1.002465      11.721790      -4.961882      14.024800          -0.000004
          171              O       9.622258      13.818233       7.825406      -0.671120      39.865353 0.64371281E+03  0.16215981E+05                                 9.243023                            7.913133       0.206090       2.082802                    0.997354      29.752178      80.524814       0.666529       0.364784      -1.132430      -0.074725       0.077744       0.006831       0.108049       0.003035       0.040712       0.025057       0.021077      -0.144879      -0.070777       0.015446       0.055331              9.797395       8.621192      -2.588217       1.935036      12.213919      -3.393100       8.557072          -0.000001
          172              O       8.376671      15.624774       8.078045      -0.640854      36.279110 0.59300556E+03  0.14664493E+05                                 8.732321                            7.625752       0.255219       2.110203                    0.996737      29.199149      78.811057       0.673535       0.367737      -1.127899       0.040119      -0.092598       0.031389       0.105685       0.009297       0.007275       0.046140      -0.010068      -0.122592      -0.064585       0.011857       0.052728              9.099735       8.786962      -2.577851      -2.394364       9.836833       2.041985       8.675411          -0.000004
          173              O      14.617340      18.651525       9.229670      -0.622490      39.955354 0.66177184E+03  0.16770888E+05                                 9.336916                            8.066398       0.096348       2.057672                    0.996630      29.312038      79.327683       0.655505       0.368708      -1.130465      -0.013107       0.011703       0.076337       0.078333       0.006068      -0.075000       0.004684      -0.088847      -0.140933      -0.110392       0.042065       0.068328             10.098015      13.380696       2.927596      -3.384899       7.764518      -1.574006       9.148832          -0.000003
          174              O      13.369835      18.403191      11.100739      -0.661343      37.390944 0.57645234E+03  0.14113760E+05                                 8.802848                            7.415782       0.340963       2.125545                    0.998016      29.334565      78.042692       0.699270       0.357752      -1.138975       0.053730       0.047006      -0.074929       0.103493      -0.000663      -0.028392       0.003775      -0.105312       0.039271      -0.069021       0.022306       0.046715              9.500984       6.646649       0.199317      -0.865446       6.691358      -2.980299      15.164945          -0.000007
          175              O      10.536434      17.994269      11.523942      -0.737880      51.377718 0.81630572E+03  0.21857609E+05                                11.107773                            8.977435      -0.189457       1.927200                    0.996413      32.103952      90.060295       0.617836       0.370240      -1.126396      -0.002464       0.035434      -0.064470       0.073607      -0.002568       0.032417       0.012305      -0.124771       0.089140      -0.086551       0.031252       0.055300             12.642234      10.637897      -2.329881       0.596131       7.884812      -0.944947      19.403993          -0.000003
          176              O       8.867900      17.790084      10.105571      -0.681982      45.526954 0.74444906E+03  0.19487168E+05                                10.294919                            8.602458      -0.119878       1.968999                    0.995578      30.877601      85.753216       0.627698       0.372770      -1.124043       0.038442      -0.001385       0.015643       0.041526       0.004057       0.014029       0.019476      -0.031737      -0.289845      -0.100305       0.032849       0.067456             11.433752      15.712299      -0.628111      -1.170566       7.015232       1.468350      11.573725          -0.000002
          177              O      16.501892       8.557768       5.556782      -0.654464      40.134525 0.61076585E+03  0.15211841E+05                                 9.385681                            7.715596       0.159342       2.068621                    0.997212      29.670764      80.306594       0.672827       0.365507      -1.129890      -0.043020       0.071319       0.001636       0.083306      -0.019836      -0.044346       0.006016      -0.155253       0.130762      -0.113853       0.045743       0.068111             10.410948       7.853269       1.279349      -0.310673      16.480492      -2.912305       6.899082          -0.000007
          178              O      15.811547      10.474918       4.702681      -0.712898      44.596177 0.70683366E+03  0.18283725E+05                                10.060223                            8.342721       0.146248       2.037760                    0.998112      31.346308      86.840636       0.641253       0.369258      -1.125506       0.045261      -0.066620       0.095013       0.124556      -0.065379      -0.006623       0.004989      -0.068676       0.221728      -0.110854       0.035359       0.075495             10.907518      11.624376      -4.518289       2.397253      11.792817      -3.254842       9.305362          -0.000004
          179              O       0.642894      13.000709       4.315387      -0.671123      39.863365 0.64367135E+03  0.16214636E+05                                 9.242612                            7.912783       0.206052       2.082790                    0.997353      29.751827      80.522488       0.666557       0.364775      -1.132439       0.093989       0.037124       0.038224       0.108042       0.012764      -0.006499       0.026957       0.075898       0.146817      -0.070891       0.015470       0.055421              9.796958      13.244107      -2.185820       3.371396       7.229272      -0.752272       8.917493          -0.000001
          180              O       2.704076      13.653893       4.766803      -0.640872      36.281382 0.59305451E+03  0.14666038E+05                                 8.732766                            7.626142       0.254975       2.110118                    0.996732      29.199944      78.814659       0.673506       0.367745      -1.127891      -0.099699       0.015784      -0.031300       0.105682       0.028033      -0.034181       0.024195       0.057094       0.049438      -0.064691       0.011862       0.052829              9.100197      11.022994       3.261022       0.056779      10.022821      -0.005224       6.254777          -0.000004
          181              O       8.218031      20.095894      11.455973      -0.622473      39.957497 0.66181682E+03  0.16772397E+05                                 9.337500                            8.066892       0.096342       2.057673                    0.996628      29.312135      79.330131       0.655455       0.368728      -1.130444       0.014609       0.066975      -0.037918       0.078338       0.002651      -0.035536       0.036739       0.025497      -0.279717      -0.110329       0.042014       0.068315             10.098652       6.696666      -1.256871      -0.553464      14.573468       3.579225       9.025821          -0.000003
          182              O       8.290478      22.354835      11.352096      -0.661313      37.393755 0.57650105E+03  0.14115108E+05                                 8.803084                            7.415966       0.341077       2.125587                    0.998016      29.333472      78.037645       0.699287       0.357739      -1.138997       0.032029      -0.098221      -0.006201       0.103497      -0.006287      -0.026497      -0.024155       0.025047      -0.163776      -0.068960       0.022212       0.046748              9.501249       6.591964      -2.247410       1.449984      13.665420      -3.590448       8.246362          -0.000007
          183              O       4.456201      14.804901       0.552729      -0.737878      51.374114 0.81624263E+03  0.21855387E+05                                11.106991                            8.976895      -0.189428       1.927213                    0.996415      32.103460      90.056326       0.617878       0.370224      -1.126413       0.034927      -0.055524       0.033390       0.073605      -0.013737      -0.024756      -0.057891       0.080405      -0.004429      -0.086601       0.031219       0.055382             12.641257       9.188614       0.768126       2.803405      15.463179      -4.925868      13.271978          -0.000003
          184              O       4.676988      14.667322       2.736712      -0.681983      45.523331 0.74438022E+03  0.19484749E+05                                10.293928                            8.601709      -0.120267       1.968876                    0.995575      30.877395      85.748894       0.627770       0.372740      -1.124076      -0.010974      -0.009565      -0.038864       0.041501       0.005585      -0.018248       0.058571       0.126948       0.019459      -0.100366       0.032854       0.067512             11.432574       7.866462       2.966486       1.102986      13.485212       1.792314      12.946049          -0.000002
          185              O      11.352969       8.296881       8.757734      -0.654462      40.132938 0.61073763E+03  0.15210932E+05                                 9.385303                            7.715314       0.159130       2.068549                    0.997206      29.670748      80.305492       0.672854       0.365497      -1.129900      -0.004972      -0.034173      -0.075799       0.083295      -0.035977       0.032565       0.079621       0.031112      -0.103214      -0.113715       0.045641       0.068073             10.410500      11.067332       4.326859       3.282299       9.837107       2.861666      10.327062          -0.000007
          186              O      10.290774       7.736097       6.903336      -0.712900      44.594354 0.70679512E+03  0.18282438E+05                                10.059830                            8.342388       0.146225       2.037759                    0.998112      31.345989      86.838440       0.641279       0.369248      -1.125515       0.076958      -0.027971       0.093855       0.124554      -0.083007       0.032309       0.036454       0.022859       0.050536      -0.110800       0.035429       0.075371             10.907095       8.613895      -0.129629       2.659391       6.802414      -0.275733      17.304977          -0.000004
          187              O       8.324508       5.667565       6.377539      -0.671116      39.862698 0.64365576E+03  0.16214141E+05                                 9.242470                            7.912653       0.206124       2.082816                    0.997355      29.751842      80.522206       0.666567       0.364772      -1.132442      -0.031634      -0.085380       0.058162       0.108043      -0.039018      -0.030170      -0.030553       0.001298      -0.097834      -0.070886       0.015557       0.055329              9.796813       6.739548      -0.486462       0.040064       8.494817      -3.327697      14.156074          -0.000001
          188              O       3.244495      20.155075       7.672796      -0.640858      36.280037 0.59302655E+03  0.14665188E+05                                 8.732568                            7.625975       0.254875       2.110091                    0.996733      29.199746      78.813950       0.673511       0.367746      -1.127889       0.019304       0.046456      -0.092952       0.105692      -0.007102      -0.044280      -0.008348       0.021384      -0.127814      -0.064685       0.011887       0.052798              9.099989       9.228185       3.575734      -0.939501      10.610280      -0.894188       7.461503          -0.000004
          189              O       3.180676       9.494983       9.406645      -0.622521      39.960611 0.66188291E+03  0.16774543E+05                                 9.338121                            8.067403       0.096309       2.057652                    0.996626      29.313029      79.334475       0.655419       0.368738      -1.130432      -0.062669      -0.029749      -0.036362       0.078324       0.054097      -0.067193       0.033972      -0.037570       0.066688      -0.110418       0.041986       0.068433             10.099347       7.070912      -0.678180      -0.023304      13.454676       4.510769       9.772454          -0.000003
          190              O       2.187149       7.948904       8.087022      -0.661328      37.394538 0.57651652E+03  0.14115591E+05                                 8.803249                            7.416092       0.341012       2.125570                    0.998014      29.333567      78.038355       0.699277       0.357742      -1.138994       0.017356       0.060003       0.082523       0.103497       0.041526      -0.020594       0.011627       0.054280       0.091981      -0.069024       0.022182       0.046842              9.501435       8.822790       1.137377       4.579410       7.090241       1.886843      12.591274          -0.000006
          191              O      -1.342232      21.197885       7.506080      -0.737891      51.378752 0.81632950E+03  0.21858441E+05                                11.108026                            8.977640      -0.189422       1.927215                    0.996413      32.104151      90.061741       0.617820       0.370246      -1.126389       0.030056       0.005240       0.066991       0.073611       0.009045      -0.006343      -0.023916       0.133159       0.088110      -0.086628       0.031256       0.055373             12.642534      13.684557       1.707573       6.164448      11.318404      -0.699123      12.924642          -0.000004
          192              O       0.294077      19.898179       8.192181      -0.682008      45.526012 0.74443325E+03  0.19486607E+05                                10.294656                            8.602261      -0.120034       1.968952                    0.995575      30.877662      85.752433       0.627718       0.372761      -1.124052      -0.020951       0.034256      -0.010473       0.041498      -0.024728      -0.078804      -0.025816      -0.032745      -0.036492      -0.100434       0.032843       0.067591             11.433434      10.983177       0.088425       1.665389      16.075075       0.636164       7.242051          -0.000002
          193              O       6.174725      17.623474      11.426477      -0.654461      40.134977 0.61077297E+03  0.15212069E+05                                 9.385762                            7.715642       0.159395       2.068636                    0.997210      29.670867      80.307114       0.672825       0.365507      -1.129889      -0.079818      -0.015548      -0.018044       0.083297       0.001428      -0.026486      -0.056845       0.023788      -0.262917      -0.113783       0.045625       0.068157             10.411057      15.316936      -4.119671      -0.930679       8.648213       1.307079       7.268024          -0.000007
          194              O       4.145711      18.195090      10.764742      -0.712888      44.596709 0.70684185E+03  0.18284012E+05                                10.060371                            8.342813       0.146360       2.037798                    0.998114      31.346250      86.841000       0.641243       0.369261      -1.125502       0.075835      -0.059850       0.078608       0.124548       0.029501       0.028489      -0.081348       0.008039      -0.124841      -0.110830       0.035365       0.075465             10.907707      13.976336      -0.662954       5.377765       7.911052      -0.359729      10.835734          -0.000004
          195              O       2.045574      19.682205      12.106167      -0.671118      39.864236 0.64368830E+03  0.16215189E+05                                 9.242782                            7.912925       0.205906       2.082745                    0.997351      29.752094      80.523824       0.666546       0.364779      -1.132435      -0.012357       0.029476       0.103203       0.108038       0.026600      -0.010837      -0.016484      -0.099950       0.083003      -0.070893       0.015471       0.055422              9.797143       8.669053       0.759118       3.642144       7.003633       0.516334      13.718744          -0.000001
          196              O      -2.218816      11.020834       1.281150      -0.640868      36.280855 0.59304252E+03  0.14665660E+05                                 8.732667                            7.626053       0.254953       2.110114                    0.996734      29.199807      78.813939       0.673512       0.367744      -1.127892      -0.040276      -0.030384      -0.092862       0.105682       0.019280      -0.027722       0.014262      -0.094078      -0.001352      -0.064716       0.011978       0.052738              9.100099       8.502273      -1.577648      -2.076822       8.459601       3.001167      10.338425          -0.000004
          197              O       9.471989       9.829495      10.855794      -0.622506      39.958292 0.66183727E+03  0.16773056E+05                                 9.337639                            8.067030       0.096300       2.057659                    0.996626      29.312474      79.331540       0.655447       0.368729      -1.130442      -0.061154       0.048893       0.002038       0.078323       0.038002      -0.023561       0.080159       0.048719      -0.059039      -0.110369       0.042041       0.068327             10.098780      14.688392       2.398378      -2.810000       7.801971      -1.274514       7.805976          -0.000003
          198              O       7.303405      10.294023      11.303364      -0.661314      37.389136 0.57641918E+03  0.14112714E+05                                 8.802528                            7.415533       0.341174       2.125618                    0.998018      29.333663      78.039090       0.699289       0.357748      -1.138981       0.103114       0.008783       0.001389       0.103497      -0.006417       0.019258       0.052018       0.011459      -0.082072      -0.068909       0.022177       0.046732              9.500626      14.310720      -2.925919       2.497738       6.937750      -1.245553       7.253408          -0.000006
          199              O      -2.893654      15.584148       0.346257      -0.737892      51.373396 0.81623082E+03  0.21854975E+05                                11.106903                            8.976844      -0.189309       1.927262                    0.996414      32.102979      90.054557       0.617879       0.370225      -1.126413       0.062500      -0.014831       0.035932       0.073602      -0.020961       0.055052       0.025579      -0.074070      -0.055821      -0.086493       0.031214       0.055280             12.641141      14.695419      -5.695897       1.519927      10.663877      -2.007868      12.564127          -0.000004
          200              O      -2.705093      13.942678       1.797971      -0.682002      45.524195 0.74439778E+03  0.19485360E+05                                10.294158                            8.601889      -0.120153       1.968908                    0.995574      30.877639      85.750431       0.627753       0.372747      -1.124068       0.006502       0.023328      -0.033717       0.041513       0.064672      -0.015979       0.024080      -0.088085       0.104450      -0.100457       0.032974       0.067483             11.432853      11.691779      -1.202649      -4.042710      10.311800      -2.004490      12.294978          -0.000002
          201              O       5.136022      12.035478       9.300203      -0.654463      40.135831 0.61078635E+03  0.15212501E+05                                 9.385919                            7.715749       0.159140       2.068553                    0.997207      29.671301      80.308826       0.672817       0.365509      -1.129886       0.031829       0.052695      -0.056108       0.083294       0.078606      -0.010086       0.008337       0.087898       0.137079      -0.113853       0.045712       0.068141             10.411241       7.814074      -0.527756      -3.956390       7.582661       0.225560      15.836987          -0.000007
          202              O       5.412496      12.820227       7.253440      -0.712909      44.603069 0.70696457E+03  0.18288077E+05                                10.061543                            8.343738       0.146012       2.037680                    0.998108      31.347971      86.849380       0.641181       0.369279      -1.125482       0.046383      -0.034750       0.110250       0.124555       0.068607       0.046220      -0.038096       0.063949       0.060285      -0.110887       0.035499       0.075388             10.909000       6.980396      -0.416547       1.002465      11.721796      -4.961885      14.024807          -0.000004
          203              O       6.921814      11.790372       4.998923      -0.671120      39.865350 0.64371277E+03  0.16215979E+05                                 9.243023                            7.913133       0.206090       2.082802                    0.997354      29.752178      80.524812       0.666529       0.364784      -1.132430       0.074725      -0.077744      -0.006831       0.108049       0.003035       0.040712       0.025057       0.021077      -0.144879      -0.070777       0.015446       0.055331              9.797394       8.621192      -2.588217       1.935036      12.213918      -3.393100       8.557072          -0.000001
          204              O       8.167401       9.983831       4.746284      -0.640854      36.279119 0.59300576E+03  0.14664499E+05                                 8.732322                            7.625753       0.255219       2.110202                    0.996737      29.199155      78.811076       0.673535       0.367737      -1.127899      -0.040119       0.092599      -0.031388       0.105685       0.009297       0.007275       0.046140      -0.010068      -0.122592      -0.064585       0.011857       0.052728              9.099737       8.786963      -2.577851      -2.394365       9.836834       2.041986       8.675412          -0.000004
          205              O       1.926732       6.957080       3.594659      -0.622491      39.955361 0.66177197E+03  0.16770892E+05                                 9.336918                            8.066399       0.096347       2.057672                    0.996630      29.312040      79.327692       0.655505       0.368708      -1.130465       0.013107      -0.011703      -0.076337       0.078333       0.006068      -0.075000       0.004684      -0.088847      -0.140933      -0.110392       0.042064       0.068328             10.098017      13.380698       2.927597      -3.384900       7.764519      -1.574006       9.148834          -0.000003
          206              O       3.174237       7.205414       1.723590      -0.661343      37.390951 0.57645245E+03  0.14113763E+05                                 8.802849                            7.415784       0.340962       2.125545                    0.998016      29.334564      78.042695       0.699270       0.357752      -1.138975      -0.053730      -0.047006       0.074929       0.103493      -0.000663      -0.028392       0.003775      -0.105312       0.039271      -0.069021       0.022306       0.046715              9.500986       6.646650       0.199317      -0.865447       6.691359      -2.980300      15.164949          -0.000007
          207              O       6.007638       7.614336       1.300387      -0.737880      51.377719 0.81630572E+03  0.21857609E+05                                11.107774                            8.977435      -0.189457       1.927200                    0.996413      32.103951      90.060294       0.617836       0.370240      -1.126396       0.002464      -0.035434       0.064469       0.073607      -0.002568       0.032417       0.012305      -0.124771       0.089140      -0.086551       0.031252       0.055300             12.642234      10.637897      -2.329882       0.596132       7.884813      -0.944947      19.403993          -0.000003
          208              O       7.676172       7.818521       2.718758      -0.681982      45.526974 0.74444947E+03  0.19487181E+05                                10.294923                            8.602461      -0.119878       1.968998                    0.995578      30.877608      85.753247       0.627698       0.372770      -1.124043      -0.038442       0.001385      -0.015643       0.041526       0.004057       0.014029       0.019476      -0.031737      -0.289845      -0.100305       0.032849       0.067456             11.433756      15.712304      -0.628112      -1.170566       7.015235       1.468351      11.573729          -0.000002

******************************************************
Auxiliary information for the entire system
The total spin magnetic moment of the unit cell is   -0.000046
The total net atomic charge of the unit cell is   -0.000009
Accuracy of reproducing the electrostatic potential in the unit cell:
  The inner radius (bohr) =    5.0000
  The outer radius (bohr) =   12.0000
  Valid grid points have density less than (e/(bohr^3)) =    0.0001
  The number of valid grid points were=        88348
  The rms potential error without charges in kcal/mol is=      7.09288
  The rms potential error with partial charges in kcal/mol is=      2.97323
  The RRMSE value at monopole order=      0.41919
  The rms potential error with partial charges and cloud penetration in kcal/mol is=      2.96533
  The RRMSE value at monopole order with cloud penetration is=      0.41807
  The rms potential error with partial charges and atomic dipoles in kcal/mol is=      1.68864
  The RRMSE value at dipole order=      0.23808
  The rms potential error with partial charges, atomic dipoles and cloud penetration in kcal/mol is=      1.68305
  The RRMSE value at dipole order with cloud penetration=      0.23729

******************************************************
The electron densities and ab initio electrostatic potential were computed in VASP using the PBE functional and
projector augmented wave method. See the main text of the journal article for a description of computational details.
The atomic charges, dipoles, and quadrupoles were computed with the DDEC6 method as described in
(a) T. A. Manz and N. Gabaldon Limas, RSC Adv. 6 (2016) 47771-47801 DOI: 10.1039/c6ra04656h
(b) N. Gabaldon Limas and T. A. Manz, RSC Adv. 8 (2018) 2678-2707 DOI: 10.1039/c7ra11829e.
For each atom in the material, the electron cloud parameters were fit to the spherically averaged atom-in-material
electron density using radial positions for which this density was between 10^-4 and 10^-2 electrons per cubic bohr.
The polarizabilities, dispersion coefficients, and quantum Drude oscillator (QDO) parameters were fit using the MCLF method.
The magnetic structure of the system was optimized in VASP from the default ferromagnetic initial guess using spin polarization.
The atomic spin moments (ASMs) were computed on this optimized magnetic structure using the DDEC6 partition as inputs
to the method of T. A. Manz and D. S. Sholl, J. Chem. Theory Comput. 7 (2011) 4146-4164 DOI: 10.1021/ct200539n.
The RMSE and RRMSE were computed using a uniform grid with Ewald summation.
