# Supplementary material for: A collection of forcefield precursors for metal–organic frameworks
Source: RSC Adv. 2019 Nov 13;9(63):36492–507. doi: 10.1039/c9ra07327b (PMC9075174; doi:10.1039/c9ra07327b)
Supplement: RA-009-C9RA07327B-s5238 [file RA-009-C9RA07327B-s5238.xyz]

  208
jmolscript: load "" {1 1 1} spacegroup "x,y,z" unitcell [{     16.115900     0.000000     0.000000 }, {      8.057958    14.332315     0.000000 }, {      8.057983     0.000003    14.332301 }]
Gd    25.610280    13.874685     5.435239     1.979456
Gd    10.780092     8.791012     0.339246     1.955935
Gd    17.552318     7.623789     1.730912     1.979478
Gd    18.838059    12.707462     6.826905     1.955892
Gd    13.523356     8.897073     6.708520     1.979450
Gd    14.809073    13.993069     1.624853     1.955916
Gd    21.581293    12.601401     0.457630     1.979470
Gd    22.867029     7.505405     5.541298     1.955914
Gd     6.621561     0.457633     8.897062     1.979456
Gd    21.451749     5.541306    13.993055     1.955935
Gd    14.679523     6.708529    12.601389     1.979478
Gd    13.393782     1.624856     7.505396     1.955891
Gd    18.708485     5.435245     7.623781     1.979451
Gd    17.422768     0.339249    12.707448     1.955916
Gd    10.650548     1.730917    13.874671     1.979471
Gd     9.364812     6.826913     8.791003     1.955915
H     11.200565    10.691908     3.726398     0.072531
H      9.266661    10.347933     5.646927     0.076076
H     19.258514    10.806566     3.439752     0.072533
H     17.324602    11.150541     1.519224     0.076076
H     15.229540    10.605914     3.525746     0.072532
H     13.295630     8.685384     3.181771     0.076073
H     23.287490    10.892560     3.640404     0.072529
H     21.353584    12.813090     3.984380     0.076073
H     21.031276     3.640410    10.605903     0.072531
H     22.965180     3.984385     8.685374     0.076076
H     12.973327     3.525752    10.892549     0.072533
H     14.907239     3.181777    12.813077     0.076076
H     17.002301     3.726404    10.806555     0.072532
H     18.936211     5.646934    11.150530     0.076073
H      8.944351     3.439758    10.691897     0.072529
H     10.878257     1.519228    10.347921     0.076073
C     10.485018    11.140509     3.114409     0.217133
C      8.934668    12.450483     2.452257    -0.041172
C      9.074873    11.421422     1.512058    -0.002935
C      8.472135    11.127609     0.220717     0.659086
C     24.144855    13.582735     2.564049     0.643873
C     24.562263    10.627413     5.932139     0.224813
C     22.961956    11.990416     6.337744    -0.000849
C     22.492982    10.689042     6.452402     0.010976
C     21.168256    10.115749     6.701784     0.651883
C     22.402735    13.340520     6.501132     0.627992
C     18.542970    10.357965     4.051741     0.217122
C     16.992621     9.047991     4.713894    -0.041166
C     17.132832    10.077052     5.654093    -0.002969
C     16.530100    10.370865     6.945433     0.659073
C     16.086906     7.915739     4.602102     0.643862
C     16.504302    10.871061     1.234011     0.224817
C     14.903992     9.508058     0.828407    -0.000855
C     14.435019    10.809432     0.713749     0.010975
C     13.110292    11.382725     0.464367     0.651888
C     14.344769     8.157954     0.665019     0.627999
C     14.513995    11.217904     3.974347     0.217130
C     12.963649    11.880057     5.284319    -0.041155
C     13.103855    12.820257     4.255260    -0.002940
C     12.501121    14.111598     3.961448     0.659086
C     12.057938    11.768265     6.416571     0.643837
C     12.475331     8.400171     3.461251     0.224810
C     10.875025     7.994566     4.824253    -0.000838
C     10.406049     7.879908     3.522880     0.010966
C      9.081321     7.630525     2.949588     0.651886
C     10.315806     7.831178     6.174355     0.627986
C     22.571943    10.280570     3.191803     0.217124
C     21.021590     9.618417     1.881831    -0.041158
C     21.161800     8.678217     2.910890    -0.002939
C     20.559065     7.386876     3.204703     0.659075
C     20.115874     9.730209     0.749579     0.643849
C     20.533284    13.098303     3.704900     0.224815
C     18.932972    13.503908     2.341898    -0.000853
C     18.464003    13.618566     3.643271     0.010970
C     17.139277    13.867949     4.216563     0.651882
C     18.373748    13.667296     0.991795     0.627999
C     21.746823     3.191809    11.217892     0.217133
C     23.297173     1.881835    11.880044    -0.041172
C     23.156968     2.910896    12.820243    -0.002935
C     23.759706     3.204709    14.111584     0.659086
C      8.086986     0.749583    11.768252     0.643873
C      7.669578     3.704905     8.400162     0.224813
C      9.269885     2.341902     7.994557    -0.000849
C      9.738859     3.643276     7.879899     0.010976
C     11.063585     4.216569     7.630517     0.651883
C      9.829106     0.991798     7.831169     0.627992
C     13.688871     3.974353    10.280560     0.217122
C     15.239220     5.284327     9.618407    -0.041166
C     15.099009     4.255266     8.678208    -0.002969
C     15.701741     3.961453     7.386868     0.659073
C     16.144935     6.416579     9.730199     0.643862
C     15.727539     3.461257    13.098290     0.224817
C     17.327849     4.824260    13.503894    -0.000854
C     17.796822     3.522886    13.618552     0.010975
C     19.121549     2.949593    13.867934     0.651888
C     17.887072     6.174364    13.667282     0.627999
C     17.717846     3.114414    10.357954     0.217130
C     19.268192     2.452261     9.047982    -0.041155
C     19.127986     1.512061    10.077041    -0.002940
C     19.730720     0.220720    10.370853     0.659086
C     20.173903     2.564053     7.915730     0.643837
C     19.756510     5.932147    10.871050     0.224809
C     21.356816     6.337752     9.508048    -0.000838
C     21.825792     6.452410    10.809421     0.010966
C     23.150520     6.701793    11.382713     0.651886
C     21.916035     6.501140     8.157946     0.627985
C      9.659898     4.051748    11.140498     0.217124
C     11.210251     4.713901    12.450470    -0.041158
C     11.070041     5.654101    11.421411    -0.002939
C     11.672776     6.945442    11.127598     0.659075
C     12.115967     4.602109    13.582722     0.643849
C     11.698557     1.234015    10.627401     0.224815
C     13.298869     0.828410    11.990403    -0.000853
C     13.767838     0.713752    10.689030     0.010970
C     15.092564     0.464369    10.115738     0.651882
C     13.858093     0.665022    13.340506     0.627999
N     10.078894    10.597314     1.949193    -0.427382
N      9.841995    12.248397     3.468417    -0.453513
N     24.297963    11.937386     5.983736    -0.479589
N     23.522787     9.830536     6.187254    -0.437139
N     18.136852    10.901160     5.216958    -0.427355
N     17.899944     9.250077     3.697734    -0.453516
N     16.240000     9.561088     1.182415    -0.479593
N     15.464826    11.667938     0.978896    -0.437134
N     14.107874    12.383121     3.431153    -0.427388
N     13.870973    10.863896     5.082234    -0.453522
N     12.211033     8.348574     4.771223    -0.479593
N     11.435853     8.145055     2.664375    -0.437133
N     22.165823     9.115353     3.734998    -0.427380
N     21.928916    10.634578     2.083917    -0.453526
N     20.268980    13.149900     2.394927    -0.479585
N     19.493810    13.353419     4.501776    -0.437133
N     22.152947     3.735004    12.383108    -0.427382
N     22.389846     2.083921    10.863884    -0.453513
N      7.933878     2.394932     8.348565    -0.479589
N      8.709054     4.501782     8.145047    -0.437139
N     14.094989     3.431158     9.115343    -0.427355
N     14.331897     5.082241    10.634567    -0.453516
N     15.991841     4.771230    13.149886    -0.479593
N     16.767015     2.664380    13.353405    -0.437134
N     18.123967     1.949197    10.901148    -0.427388
N     18.360868     3.468422     9.250067    -0.453522
N     20.020808     5.983744     9.561078    -0.479593
N     20.795988     6.187263    11.667926    -0.437133
N     10.066018     5.216965    10.597303    -0.427380
N     10.302925     3.697740    12.248384    -0.453526
N     11.962861     1.182418    11.937374    -0.479585
N     12.738031     0.978899     9.830525    -0.437133
O     17.037767    10.137249    13.900899    -0.641359
O     15.556717    11.768267    14.075753    -0.675932
O     23.129552    13.683062     1.841701    -0.658995
O     16.376986     0.111793     3.451218    -0.638848
O     21.094122     8.861672     6.554161    -0.624686
O     20.222254    10.839531     7.081590    -0.658699
O     21.219829    13.538306     6.956899    -0.722749
O     15.073216    -0.014331     6.191554    -0.655877
O     17.037753    11.361228     7.597553    -0.641337
O     15.556701     9.730210     7.422699    -0.675918
O     15.071606     7.815412     5.324450    -0.658991
O     16.376990     7.054366     3.714932    -0.638837
O     13.036160    12.636802     0.611989    -0.624694
O     12.164287    10.658943     0.084561    -0.658702
O     13.161860     7.960168     0.209252    -0.722771
O     15.073208     7.180490     0.974596    -0.655877
O      4.950812     0.431403     2.971086    -0.641346
O      3.469764     0.256549     4.602102    -0.675940
O     11.042637    12.490614     6.516897    -0.658995
O     12.348025    10.881095     7.277942    -0.638816
O      9.007185     7.778148     1.695511    -0.624696
O      8.135319     7.250719     3.673369    -0.658693
O      9.132899     7.375411     6.372141    -0.722764
O     11.044247     8.140756     7.151818    -0.655870
O     21.066718     6.734756     4.195065    -0.641342
O     19.585663     6.909610     2.564049    -0.675934
O     19.100571     9.007860     0.649253    -0.659010
O     28.463941    10.617382    14.220509    -0.638822
O     17.065147    13.720326     5.470639    -0.624695
O     16.193272    14.247755     3.492782    -0.658689
O     17.190840    14.123063     0.794009    -0.722761
O     19.102184    13.357718     0.014332    -0.655887
O     15.194074     4.195069     0.431402    -0.641359
O     16.675124     2.564051     0.256548    -0.675932
O      9.102289     0.649256    12.490600    -0.658995
O     15.854855    14.220525    10.881083    -0.638848
O     11.137719     5.470646     7.778140    -0.624686
O     12.009587     3.492787     7.250711    -0.658699
O     11.012012     0.794012     7.375402    -0.722749
O      9.100667     0.014334     8.140747    -0.655877
O     15.194088     2.971090     6.734748    -0.641337
O     16.675140     4.602108     6.909602    -0.675918
O     17.160235     6.516906     9.007851    -0.658991
O     15.854851     7.277952    10.617369    -0.638837
O     19.195681     1.695516    13.720312    -0.624694
O     20.067554     3.673375    14.247740    -0.658702
O     19.069981     6.372150    14.123049    -0.722771
O     17.158633     7.151828    13.357705    -0.655877
O     27.281029    13.900915    11.361215    -0.641346
O     28.762077    14.075769     9.730199    -0.675940
O     21.189204     1.841704     7.815404    -0.658995
O     19.883816     3.451223     7.054359    -0.638816
O     23.224656     6.554170    12.636790    -0.624696
O     24.096522     7.081599    10.658932    -0.658693
O     23.098942     6.956907     7.960160    -0.722764
O     21.187594     6.191562     7.180483    -0.655870
O     11.165123     7.597562    10.137236    -0.641342
O     12.646178     7.422708    11.768252    -0.675934
O     13.131270     5.324458    13.683048    -0.659010
O      3.767900     3.714936     0.111792    -0.638822
O     15.166694     0.611992     8.861662    -0.624695
O     16.038569     0.084563    10.839519    -0.658689
O     15.041001     0.209255    13.538292    -0.722760
O      5.071674     0.974597    -0.014332    -0.655887

The following XYZ coordinates are in angstroms. Other properties are in atomic units.
The sperically averaged electron density of each atom fit to a function of the form exp(a - br)
eigen_1, eigen_2 and eigen_3 are the three eigenvalues of traceless quadrupole moment tensor
  atom number  atomic symbol              X              Y              Z     net charge C6 coefficient C8 coefficient C10 coefficient fluctuating dipole atomic polarizability isotropic forcefield polarizability              a              b squared Pearson coefficient          <r^3>          <r^4>         wp_QDO          m_QDO          q_QDO       dipole_x       dipole_y       dipole_z         dipole            Qxy            Qxz            Qyz     Q(x^2-y^2)  Q(3z^2 - R^2)        eigen_1        eigen_2        eigen_3 static polarizability      alpha(xx)      alpha(xy)      alpha(xz)      alpha(yy)      alpha(yz)      alpha(zz) atomic spin moment
            1             Gd      25.610280      13.874685       5.435239       1.979456     137.741121 0.33591190E+04  0.11777032E+06                                17.868092                           15.971779       2.076057       2.362288                    0.998412      80.011194     195.129870       0.613456       0.284782      -1.308326       0.016247       0.124288       0.060069       0.138995      -0.035297       0.061550       0.065182      -0.272802       0.158864      -0.188202       0.035567       0.152635             19.213430      25.275774       1.837227      -1.897723      14.900831       2.063068      17.463685           0.000003
            2             Gd      10.780092       8.791012       0.339246       1.955935     159.406869 0.38729683E+04  0.14074558E+06                                19.855995                           17.225272       1.779697       2.259899                    0.997484      81.973006     203.725146       0.586673       0.287289      -1.305084       0.005716       0.002848      -0.104836       0.105030       0.051890      -0.031844      -0.035763       0.082061       0.239924      -0.108073       0.002014       0.106059             22.455346      20.806651      -0.199298      -2.472885      27.843465       6.406902      18.715923           0.000001
            3             Gd      17.552318       7.623789       1.730912       1.979478     137.728766 0.33587521E+04  0.11775395E+06                                17.866783                           15.970699       2.076489       2.362421                    0.998413      80.009438     195.121072       0.613490       0.284775      -1.308338       0.016258      -0.124277      -0.060062       0.138984       0.035206      -0.061633       0.065180      -0.272769       0.158874      -0.188205       0.035579       0.152626             19.211944      25.273518      -1.837039       1.897430      14.899870       2.062892      17.462443           0.000003
            4             Gd      18.838059      12.707462       6.826905       1.955892     159.421153 0.38733973E+04  0.14076537E+06                                19.857352                           17.226381       1.779564       2.259839                    0.997484      81.975563     203.735966       0.586645       0.287294      -1.305076       0.005708      -0.002843       0.104846       0.105040      -0.052009       0.031756      -0.035767       0.082046       0.239990      -0.108173       0.002135       0.106039             22.456961      20.808089       0.199143       2.473005      27.845597       6.407584      18.717195           0.000001
            5             Gd      13.523356       8.897073       6.708520       1.979450     137.746016 0.33592738E+04  0.11777716E+06                                17.868598                           15.972226       2.076038       2.362280                    0.998412      80.011621     195.132325       0.613442       0.284785      -1.308322       0.016254      -0.060072       0.124292       0.139001      -0.061629      -0.035288      -0.065143      -0.215824       0.329767      -0.188234       0.035636       0.152598             19.213985      25.276525       1.897846       1.837225      17.464248      -2.063207      14.901182           0.000003
            6             Gd      14.809073      13.993069       1.624853       1.955916     159.419515 0.38733363E+04  0.14076247E+06                                19.857176                           17.226213       1.779569       2.259851                    0.997483      81.974492     203.732174       0.586650       0.287293      -1.305078       0.005709       0.104843       0.002841       0.105036       0.031756       0.051901       0.035812      -0.078937      -0.243079      -0.108104       0.002076       0.106028             22.456775      20.808070       2.473077      -0.199507      18.716964      -6.407460      27.845291           0.000001
            7             Gd      21.581293      12.601401       0.457630       1.979470     137.733565 0.33588982E+04  0.11776045E+06                                17.867291                           15.971133       2.076360       2.362382                    0.998413      80.010021     195.124183       0.613476       0.284778      -1.308333       0.016249       0.060067      -0.124280       0.138988       0.061542       0.035206      -0.065137      -0.215828       0.329740      -0.188157       0.035568       0.152590             19.212506      25.274301      -1.897590      -1.837049      17.462966      -2.063038      14.900250           0.000003
            8             Gd      22.867029       7.505405       5.541298       1.955914     159.426093 0.38735281E+04  0.14077134E+06                                19.857875                           17.226775       1.779466       2.259822                    0.997484      81.974834     203.735173       0.586632       0.287298      -1.305071       0.005726      -0.104841      -0.002846       0.105036      -0.031834      -0.051987       0.035814      -0.078953      -0.243060      -0.108157       0.002052       0.106106             22.457622      20.808779      -2.473065       0.199253      18.717686      -6.407837      27.846400           0.000001
            9             Gd       6.621561       0.457633       8.897062       1.979456     137.741159 0.33591202E+04  0.11777038E+06                                17.868096                           15.971783       2.076055       2.362288                    0.998412      80.011198     195.129895       0.613455       0.284782      -1.308326      -0.016247      -0.124288      -0.060069       0.138995      -0.035297       0.061550       0.065182      -0.272801       0.158864      -0.188202       0.035567       0.152635             19.213434      25.275780       1.837227      -1.897723      14.900835       2.063069      17.463689           0.000003
           10             Gd      21.451749       5.541306      13.993055       1.955935     159.406883 0.38729688E+04  0.14074560E+06                                19.855996                           17.225273       1.779697       2.259899                    0.997484      81.973008     203.725156       0.586672       0.287289      -1.305084      -0.005716      -0.002848       0.104836       0.105030       0.051890      -0.031844      -0.035763       0.082061       0.239924      -0.108072       0.002014       0.106058             22.455348      20.806652      -0.199299      -2.472885      27.843467       6.406902      18.715924           0.000001
           11             Gd      14.679523       6.708529      12.601389       1.979478     137.728717 0.33587506E+04  0.11775388E+06                                17.866778                           15.970694       2.076491       2.362421                    0.998413      80.009430     195.121036       0.613490       0.284775      -1.308338      -0.016258       0.124277       0.060062       0.138984       0.035206      -0.061633       0.065180      -0.272769       0.158874      -0.188205       0.035579       0.152626             19.211938      25.273511      -1.837038       1.897428      14.899865       2.062891      17.462438           0.000003
           12             Gd      13.393782       1.624856       7.505396       1.955891     159.421220 0.38733993E+04  0.14076546E+06                                19.857358                           17.226386       1.779563       2.259839                    0.997484      81.975572     203.736010       0.586644       0.287295      -1.305076      -0.005708       0.002843      -0.104846       0.105040      -0.052009       0.031756      -0.035767       0.082046       0.239990      -0.108173       0.002135       0.106039             22.456969      20.808096       0.199143       2.473005      27.845607       6.407586      18.717202           0.000001
           13             Gd      18.708485       5.435245       7.623781       1.979451     137.745894 0.33592700E+04  0.11777699E+06                                17.868585                           15.972215       2.076042       2.362281                    0.998412      80.011602     195.132237       0.613443       0.284785      -1.308323      -0.016254       0.060072      -0.124292       0.139001      -0.061629      -0.035288      -0.065142      -0.215824       0.329766      -0.188234       0.035636       0.152598             19.213971      25.276506       1.897844       1.837223      17.464236      -2.063205      14.901171           0.000003
           14             Gd      17.422768       0.339249      12.707448       1.955916     159.419451 0.38733346E+04  0.14076239E+06                                19.857169                           17.226208       1.779570       2.259852                    0.997483      81.974486     203.732139       0.586650       0.287293      -1.305078      -0.005709      -0.104843      -0.002841       0.105036       0.031756       0.051901       0.035812      -0.078937      -0.243079      -0.108104       0.002076       0.106028             22.456767      20.808062       2.473076      -0.199507      18.716958      -6.407458      27.845281           0.000001
           15             Gd      10.650548       1.730917      13.874671       1.979471     137.733473 0.33588953E+04  0.11776032E+06                                17.867281                           15.971124       2.076363       2.362383                    0.998413      80.010009     195.124119       0.613476       0.284778      -1.308333      -0.016249      -0.060067       0.124280       0.138988       0.061542       0.035206      -0.065137      -0.215828       0.329740      -0.188157       0.035568       0.152589             19.212495      25.274286      -1.897589      -1.837047      17.462957      -2.063036      14.900242           0.000003
           16             Gd       9.364812       6.826913       8.791003       1.955915     159.425979 0.38735246E+04  0.14077118E+06                                19.857863                           17.226765       1.779469       2.259823                    0.997484      81.974819     203.735094       0.586633       0.287298      -1.305072      -0.005726       0.104841       0.002846       0.105036      -0.031834      -0.051987       0.035814      -0.078953      -0.243059      -0.108157       0.002052       0.106105             22.457608      20.808767      -2.473063       0.199252      18.717675      -6.407832      27.846382           0.000001
           17              H      11.200565      10.691908       3.726398       0.072531       1.272406 0.98154152E+01  0.10301755E+03                                 2.028122                            1.890795      -1.621020       2.078477                    0.990276       4.520941      13.774070       0.427260       1.365876      -0.686626       0.041720      -0.027097       0.033988       0.060250      -0.014026       0.007045      -0.000966       0.002791       0.015831      -0.017481       0.002341       0.015140              2.099211       2.430978      -0.389608       0.577947       1.902955      -0.301603       1.963701           0.000000
           18              H       9.266661      10.347933       5.646927       0.076076       1.008192 0.68738567E+01  0.65881229E+02                                 1.736903                            1.588482      -1.144607       2.324937                    0.995177       3.801393      11.004216       0.464248       1.376560      -0.686497       0.046405      -0.009745      -0.013303       0.049248       0.000589      -0.004222      -0.000258       0.013249      -0.038231      -0.013420      -0.000278       0.013699              1.820901       2.458020      -0.371839      -0.327264       1.539824       0.080036       1.464859           0.000000
           19              H      19.258514      10.806566       3.439752       0.072533       1.272420 0.98155730E+01  0.10302017E+03                                 2.028179                            1.890842      -1.621080       2.078446                    0.990274       4.521066      13.774755       0.427241       1.365923      -0.686616       0.041722       0.027099      -0.033985       0.060250       0.014013      -0.007055      -0.000965       0.002792       0.015834      -0.017471       0.002334       0.015138              2.099273       2.431053       0.389626      -0.577977       1.903006      -0.301617       1.963759           0.000000
           20              H      17.324602      11.150541       1.519224       0.076076       1.008204 0.68739642E+01  0.65882543E+02                                 1.736920                            1.588496      -1.144640       2.324920                    0.995176       3.801420      11.004332       0.464245       1.376563      -0.686496       0.046406       0.009745       0.013304       0.049249      -0.000599       0.004211      -0.000258       0.013250      -0.038231      -0.013417      -0.000280       0.013697              1.820919       2.458047       0.371841       0.327268       1.539837       0.080037       1.464873           0.000000
           21              H      15.229540      10.605914       3.525746       0.072532       1.272402 0.98153626E+01  0.10301678E+03                                 2.028111                            1.890784      -1.620982       2.078491                    0.990276       4.520924      13.773967       0.427263       1.365868      -0.686627       0.041722      -0.033986      -0.027097       0.060250      -0.007058      -0.014026       0.000973      -0.006517      -0.012100      -0.017481       0.002328       0.015154              2.099201       2.430964      -0.577945      -0.389606       1.963693       0.301603       1.902944           0.000000
           22              H      13.295630       8.685384       3.181771       0.076073       1.008220 0.68740868E+01  0.65884093E+02                                 1.736946                            1.588515      -1.144681       2.324904                    0.995176       3.801471      11.004555       0.464239       1.376573      -0.686494       0.046405       0.013304      -0.009742       0.049248       0.004210       0.000590       0.000265       0.025740      -0.000762      -0.013416      -0.000280       0.013696              1.820949       2.458096       0.327280      -0.371857       1.464892      -0.080041       1.539861           0.000000
           23              H      23.287490      10.892560       3.640404       0.072529       1.272492 0.98162429E+01  0.10302848E+03                                 2.028209                            1.890869      -1.621142       2.078411                    0.990274       4.521161      13.774920       0.427253       1.365869      -0.686626       0.041724       0.033985       0.027098       0.060251       0.007041       0.014012       0.000972      -0.006518      -0.012107      -0.017464       0.002334       0.015130              2.099305       2.431095       0.577988       0.389634       1.963786       0.301622       1.903033           0.000000
           24              H      21.353584      12.813090       3.984380       0.076073       1.008240 0.68742599E+01  0.65886269E+02                                 1.736977                            1.588542      -1.144724       2.324878                    0.995175       3.801541      11.004857       0.464231       1.376584      -0.686491       0.046405      -0.013303       0.009746       0.049249      -0.004222      -0.000599       0.000264       0.025740      -0.000760      -0.013420      -0.000280       0.013700              1.820983       2.458150      -0.327289       0.371864       1.464916      -0.080042       1.539884           0.000000
           25              H      21.031276       3.640410      10.605903       0.072531       1.272407 0.98154208E+01  0.10301762E+03                                 2.028122                            1.890795      -1.621020       2.078477                    0.990276       4.520942      13.774072       0.427260       1.365875      -0.686626      -0.041720       0.027097      -0.033988       0.060250      -0.014026       0.007045      -0.000966       0.002791       0.015831      -0.017481       0.002341       0.015140              2.099211       2.430978      -0.389608       0.577947       1.902955      -0.301604       1.963701           0.000000
           26              H      22.965180       3.984385       8.685374       0.076076       1.008192 0.68738567E+01  0.65881229E+02                                 1.736903                            1.588482      -1.144607       2.324937                    0.995177       3.801393      11.004216       0.464248       1.376560      -0.686497      -0.046405       0.009745       0.013303       0.049248       0.000589      -0.004222      -0.000258       0.013249      -0.038231      -0.013420      -0.000278       0.013699              1.820901       2.458020      -0.371839      -0.327264       1.539824       0.080036       1.464859           0.000000
           27              H      12.973327       3.525752      10.892549       0.072533       1.272420 0.98155730E+01  0.10302017E+03                                 2.028179                            1.890842      -1.621080       2.078446                    0.990274       4.521066      13.774755       0.427241       1.365923      -0.686616      -0.041722      -0.027099       0.033985       0.060250       0.014013      -0.007055      -0.000965       0.002792       0.015834      -0.017471       0.002334       0.015138              2.099273       2.431053       0.389626      -0.577977       1.903006      -0.301617       1.963759           0.000000
           28              H      14.907239       3.181777      12.813077       0.076076       1.008204 0.68739624E+01  0.65882525E+02                                 1.736920                            1.588496      -1.144640       2.324920                    0.995176       3.801420      11.004334       0.464244       1.376564      -0.686496      -0.046406      -0.009745      -0.013304       0.049249      -0.000599       0.004211      -0.000258       0.013250      -0.038231      -0.013417      -0.000280       0.013697              1.820919       2.458048       0.371841       0.327269       1.539837       0.080037       1.464873           0.000000
           29              H      17.002301       3.726404      10.806555       0.072532       1.272403 0.98153651E+01  0.10301680E+03                                 2.028111                            1.890784      -1.620982       2.078491                    0.990276       4.520924      13.773965       0.427264       1.365868      -0.686627      -0.041722       0.033986       0.027097       0.060250      -0.007058      -0.014026       0.000973      -0.006517      -0.012100      -0.017481       0.002328       0.015154              2.099200       2.430964      -0.577945      -0.389606       1.963693       0.301603       1.902944           0.000000
           30              H      18.936211       5.646934      11.150530       0.076073       1.008220 0.68740818E+01  0.65884037E+02                                 1.736946                            1.588515      -1.144681       2.324904                    0.995176       3.801470      11.004554       0.464239       1.376574      -0.686494      -0.046405      -0.013304       0.009742       0.049248       0.004210       0.000590       0.000265       0.025740      -0.000762      -0.013416      -0.000280       0.013696              1.820949       2.458095       0.327280      -0.371857       1.464892      -0.080041       1.539861           0.000000
           31              H       8.944351       3.439758      10.691897       0.072529       1.272493 0.98162498E+01  0.10302856E+03                                 2.028209                            1.890869      -1.621142       2.078411                    0.990274       4.521162      13.774921       0.427253       1.365868      -0.686626      -0.041724      -0.033985      -0.027098       0.060251       0.007041       0.014012       0.000972      -0.006518      -0.012107      -0.017464       0.002334       0.015130              2.099305       2.431095       0.577988       0.389634       1.963786       0.301622       1.903033           0.000000
           32              H      10.878257       1.519228      10.347921       0.076073       1.008240 0.68742599E+01  0.65886269E+02                                 1.736977                            1.588542      -1.144723       2.324878                    0.995175       3.801541      11.004857       0.464231       1.376584      -0.686491      -0.046405       0.013303      -0.009746       0.049249      -0.004222      -0.000599       0.000264       0.025740      -0.000760      -0.013420      -0.000280       0.013700              1.820983       2.458150      -0.327289       0.371864       1.464916      -0.080042       1.539884           0.000000
           33              C      10.485018      11.140509       3.114409       0.217133      24.201627 0.33795278E+03  0.75639060E+04                                 7.627689                            6.363521      -0.141568       1.977374                    0.997759      26.461895      77.642848       0.609040       0.449335      -1.029863      -0.036357       0.036272      -0.049334       0.071213       0.022949      -0.019320      -0.043932       0.041803      -0.028784      -0.057086      -0.001318       0.058404              8.211709       9.208643      -2.708026       2.743553       7.440096       0.068462       7.986388          -0.000001
           34              C       8.934668      12.450483       2.452257      -0.041172      35.711385 0.46533890E+03  0.11141188E+05                                 9.458935                            7.216865      -0.013807       1.976482                    0.999598      29.095342      84.745608       0.609516       0.419719      -1.060813       0.077550      -0.044888       0.039049       0.097743       0.007969       0.012457      -0.022343       0.046680      -0.079883      -0.044842       0.005499       0.039342             10.741074      11.460155      -5.583200       0.789120      12.639235       1.835450       8.123832          -0.000001
           35              C       9.074873      11.421422       1.512058      -0.002935      33.927160 0.45321664E+03  0.10802317E+05                                 9.224718                            7.204750      -0.160320       1.941187                    0.999219      28.664838      83.879495       0.598318       0.429500      -1.052502       0.065700      -0.028101       0.054862       0.090089       0.011107      -0.000869      -0.030530       0.036725      -0.046831      -0.044402       0.012326       0.032076             10.125620       9.205156      -1.566649       3.222500       8.368728       2.592206      12.802976           0.000001
           36              C       8.472135      11.127609       0.220717       0.659086      22.733990 0.25150759E+03  0.52569077E+04                                 7.572671                            5.785288      -0.363253       1.946190                    0.998920      22.506365      64.961623       0.587214       0.499034      -0.997756      -0.030720      -0.012611      -0.098991       0.104413       0.070226      -0.042913      -0.058537      -0.031465      -0.021925      -0.068696      -0.049007       0.117702              8.376338       8.724849      -2.762136       1.884447       7.577352       1.080515       8.826814           0.000003
           37              C      24.144855      13.582735       2.564049       0.643873      21.918448 0.24452806E+03  0.50793008E+04                                 7.385260                            5.692856      -0.216283       1.992943                    0.999340      22.566083      65.103463       0.593291       0.497008      -0.997963      -0.061358       0.091615      -0.000728       0.110266       0.036328      -0.060079      -0.055102      -0.016564       0.022155      -0.065018      -0.037523       0.102541              8.164928       9.389861      -2.229728       2.019298       8.458451       1.108824       6.646470           0.000002
           38              C      24.562263      10.627413       5.932139       0.224813      23.461008 0.29906129E+03  0.65093673E+04                                 7.519636                            6.039065      -0.223936       1.957934                    0.998485      25.822446      75.373587       0.615343       0.457310      -1.022603      -0.044443       0.021620       0.036144       0.061229      -0.025802       0.017013       0.010724       0.054166       0.199956      -0.072659       0.002036       0.070623              8.317431      11.809383      -1.290336      -2.018711       8.343612       0.336038       4.799297          -0.000002
           39              C      22.961956      11.990416       6.337744      -0.000849      37.569767 0.43370302E+03  0.10175724E+05                                 9.796366                            6.967240       0.089160       2.028306                    0.999594      27.785900      79.429770       0.621975       0.419721      -1.063612       0.079861      -0.032392       0.005564       0.086360      -0.021658      -0.006434       0.000285       0.075140       0.055215      -0.052595       0.016228       0.036367             11.825210      10.872096      -3.201871      -1.881507      18.745574       2.547496       5.857960          -0.000002
           40              C      22.492982      10.689042       6.452402       0.010976      33.973172 0.42898051E+03  0.10039943E+05                                 9.111074                            6.924271      -0.067508       1.970630                    0.999344      27.876530      79.655480       0.624411       0.419123      -1.063723       0.084790      -0.025497       0.002482       0.088575      -0.024218       0.004196       0.002678       0.040625       0.104632      -0.049257       0.013835       0.035422             10.325134      14.143600       2.500716      -2.063259      11.582220      -0.244751       5.249580          -0.000001
           41              C      21.168256      10.115749       6.701784       0.651883      21.313259 0.23476504E+03  0.48051391E+04                                 7.127741                            5.506105      -0.199246       2.005544                    0.998982      21.846173      61.639347       0.617941       0.484269      -1.009049      -0.087143      -0.037362       0.030850       0.099707       0.001206       0.046143      -0.028627       0.018376       0.307836      -0.070204      -0.049957       0.120161              7.860669      10.080020      -0.606363      -1.376903       9.184956       0.222638       4.317032           0.000001
           42              C      22.402735      13.340520       6.501132       0.627992      23.180762 0.25174451E+03  0.52703129E+04                                 7.679323                            5.745214      -0.319585       1.948715                    0.999091      23.087633      66.991973       0.595040       0.491681      -1.000094      -0.031809       0.065529       0.020690       0.075723       0.017295       0.052587      -0.019043       0.062083       0.291245      -0.090340      -0.027894       0.118234              8.928477       9.294064      -2.090469      -1.757115      11.932281       2.247611       5.559087           0.000000
           43              C      18.542970      10.357965       4.051741       0.217122      24.201836 0.33795563E+03  0.75639846E+04                                 7.627705                            6.363512      -0.141437       1.977415                    0.997758      26.462074      77.643406       0.609046       0.449330      -1.029867      -0.036356      -0.036265       0.049331       0.071207      -0.023026       0.019265      -0.043937       0.041809      -0.028755      -0.057102      -0.001320       0.058422              8.211739       9.208685       2.708047      -2.743598       7.440087       0.068442       7.986444          -0.000001
           44              C      16.992621       9.047991       4.713894      -0.041166      35.710878 0.46533074E+03  0.11140930E+05                                 9.458794                            7.216762      -0.013793       1.976487                    0.999598      29.095125      84.744401       0.609526       0.419715      -1.060817       0.077550       0.044894      -0.039046       0.097745      -0.008056      -0.012531      -0.022337       0.046683      -0.079870      -0.044873       0.005493       0.039380             10.740914      11.460007       5.583129      -0.789101      12.639016       1.835404       8.123719          -0.000000
           45              C      17.132832      10.077052       5.654093      -0.002969      33.928269 0.45323318E+03  0.10802816E+05                                 9.224905                            7.204871      -0.160361       1.941173                    0.999218      28.665503      83.881999       0.598314       0.429499      -1.052502       0.065698       0.028104      -0.054858       0.090086      -0.011189       0.000809      -0.030533       0.036724      -0.046893      -0.044430       0.012316       0.032115             10.125838       9.205383       1.566717      -3.222605       8.368870       2.592225      12.803261           0.000001
           46              C      16.530100      10.370865       6.945433       0.659073      22.734535 0.25151419E+03  0.52570758E+04                                 7.572760                            5.785343      -0.363190       1.946205                    0.998919      22.506642      64.962438       0.587215       0.499030      -0.997758      -0.030716       0.012609       0.098978       0.104399      -0.070276       0.042861      -0.058533      -0.031469      -0.021951      -0.068750      -0.048960       0.117710              8.376445       8.724971       2.762183      -1.884481       7.577427       1.080526       8.826936           0.000003
           47              C      16.086906       7.915739       4.602102       0.643862      21.919019 0.24453543E+03  0.50794841E+04                                 7.385339                            5.692910      -0.216318       1.992922                    0.999340      22.566351      65.104091       0.593294       0.497002      -0.997967      -0.061386      -0.091614       0.000755       0.110281      -0.036359       0.060067      -0.055098      -0.016583       0.022120      -0.065002      -0.037544       0.102547              8.165020       9.389989       2.229777      -2.019323       8.458534       1.108832       6.646537           0.000002
           48              C      16.504302      10.871061       1.234011       0.224817      23.461130 0.29906289E+03  0.65094232E+04                                 7.519732                            6.039133      -0.223917       1.957937                    0.998485      25.822513      75.374368       0.615330       0.457318      -1.022597      -0.044442      -0.021620      -0.036152       0.061233       0.025749      -0.017070       0.010712       0.054168       0.199974      -0.072628       0.001977       0.070651              8.317546      11.809594       1.290349       2.018750       8.343688       0.336048       4.799357          -0.000002
           49              C      14.903992       9.508058       0.828407      -0.000855      37.570424 0.43371114E+03  0.10175986E+05                                 9.796564                            6.967367       0.089147       2.028303                    0.999595      27.786217      79.431569       0.621959       0.419728      -1.063605       0.079872       0.032394      -0.005561       0.086371       0.021601       0.006378       0.000286       0.075146       0.055194      -0.052565       0.016251       0.036314             11.825457      10.872357       3.201976       1.881562      18.745934       2.547571       5.858079          -0.000002
           50              C      14.435019      10.809432       0.713749       0.010975      33.973250 0.42898166E+03  0.10039981E+05                                 9.111110                            6.924294      -0.067534       1.970624                    0.999344      27.876531      79.655645       0.624408       0.419125      -1.063721       0.084787       0.025495      -0.002480       0.088572       0.024164      -0.004259       0.002677       0.040612       0.104623      -0.049213       0.013777       0.035436             10.325176      14.143654      -2.500767       2.063262      11.582273      -0.244748       5.249601          -0.000001
           51              C      13.110292      11.382725       0.464367       0.651888      21.313214 0.23476504E+03  0.48051373E+04                                 7.127710                            5.506089      -0.199148       2.005569                    0.998981      21.846168      61.639242       0.617944       0.484266      -1.009051      -0.087148       0.037364      -0.030853       0.099714      -0.001249      -0.046181      -0.028631       0.018381       0.307842      -0.070251      -0.049929       0.120180              7.860630      10.079983       0.606340       1.376895       9.184886       0.222633       4.317022           0.000001
           52              C      14.344769       8.157954       0.665019       0.627999      23.180433 0.25174073E+03  0.52702021E+04                                 7.679191                            5.745128      -0.319532       1.948736                    0.999090      23.087310      66.990344       0.595052       0.491674      -1.000100      -0.031813      -0.065519      -0.020679       0.075713      -0.017340      -0.052626      -0.019047       0.062086       0.291209      -0.090372      -0.027877       0.118249              8.928310       9.293871       2.090404       1.757059      11.932063       2.247551       5.558996           0.000000
           53              C      14.513995      11.217904       3.974347       0.217130      24.201926 0.33795665E+03  0.75640028E+04                                 7.627686                            6.363503      -0.141475       1.977399                    0.997759      26.462074      77.643032       0.609049       0.449327      -1.029869      -0.036361       0.049329       0.036270       0.071211       0.019255       0.022951       0.043981       0.035290      -0.048358      -0.057144      -0.001244       0.058387              8.211715       9.208636      -2.743561      -2.708037       7.986410      -0.068468       7.440097          -0.000001
           54              C      12.963649      11.880057       5.284319      -0.041155      35.710834 0.46532753E+03  0.11140867E+05                                 9.458917                            7.216832      -0.013853       1.976475                    0.999598      29.095032      84.744981       0.609509       0.419726      -1.060807       0.077551      -0.039050      -0.044891       0.097746      -0.012526       0.007970       0.022374       0.063273      -0.030060      -0.044888       0.005532       0.039356             10.741074      11.460125      -0.789102      -5.583229       8.123851      -1.835478      12.639246          -0.000000
           55              C      13.103855      12.820257       4.255260      -0.002940      33.927578 0.45322071E+03  0.10802472E+05                                 9.224899                            7.204854      -0.160355       1.941177                    0.999219      28.665120      83.881417       0.598302       0.429509      -1.052493       0.065704      -0.054867      -0.028103       0.090095       0.000801       0.011111       0.030563       0.041789      -0.031641      -0.044445       0.012391       0.032055             10.125844       9.205322      -3.222578      -1.566709      12.803300      -2.592288       8.368911           0.000000
           56              C      12.501121      14.111598       3.961448       0.659086      22.733880 0.25150506E+03  0.52568542E+04                                 7.572688                            5.785282      -0.363199       1.946206                    0.998919      22.506500      64.962524       0.587210       0.499038      -0.997751      -0.030715       0.098991      -0.012608       0.104411       0.042864       0.070226       0.058564      -0.004767       0.058191      -0.068706      -0.048991       0.117697              8.376372       8.724868      -1.884450      -2.762157       8.826856      -1.080526       7.577390           0.000003
           57              C      12.057938      11.768265       6.416571       0.643837      21.919267 0.24453875E+03  0.50795701E+04                                 7.385361                            5.692924      -0.216257       1.992942                    0.999340      22.566624      65.104977       0.593297       0.496998      -0.997970      -0.061384       0.000754       0.091611       0.110278       0.060060       0.036317       0.055137      -0.019364       0.013808      -0.065019      -0.037528       0.102547              8.165043       9.389965      -2.019315      -2.229776       6.646578      -1.108861       8.458586           0.000002
           58              C      12.475331       8.400171       3.461251       0.224810      23.460898 0.29905809E+03  0.65092817E+04                                 7.519629                            6.039036      -0.223854       1.957960                    0.998486      25.822304      75.373130       0.615344       0.457310      -1.022603      -0.044438      -0.036146       0.021619       0.061226      -0.017073      -0.025815      -0.010689      -0.072907      -0.181248      -0.072672       0.002019       0.070653              8.317443      11.809452       2.018751      -1.290397       4.799302      -0.336067       8.343577          -0.000002
           59              C      10.875025       7.994566       4.824253      -0.000838      37.570271 0.43370553E+03  0.10175831E+05                                 9.796574                            6.967333       0.089124       2.028297                    0.999594      27.786043      79.431199       0.621959       0.419730      -1.063603       0.079873      -0.005563      -0.032376       0.086365       0.006377      -0.021649      -0.000254       0.009969      -0.140317      -0.052591       0.016265       0.036326             11.825515      10.872329       1.881572      -3.202000       5.858080      -2.547610      18.746137          -0.000002
           60              C      10.406049       7.879908       3.522880       0.010966      33.974732 0.42900213E+03  0.10040613E+05                                 9.111455                            6.924518      -0.067620       1.970586                    0.999343      27.877406      79.659609       0.624388       0.419132      -1.063713       0.084792      -0.002483      -0.025494       0.088576      -0.004257      -0.024216      -0.002646      -0.032010      -0.113251      -0.049255       0.013814       0.035441             10.325589      14.144221       2.063360       2.500840       5.249780       0.244747      11.582766          -0.000001
           61              C       9.081321       7.630525       2.949588       0.651886      21.313703 0.23477076E+03  0.48052914E+04                                 7.127870                            5.506194      -0.199134       2.005571                    0.998981      21.846477      61.640686       0.617931       0.484273      -1.009046      -0.087151      -0.030851      -0.037367       0.099716      -0.046184       0.001204       0.028653      -0.144727      -0.181518      -0.070231      -0.049964       0.120194              7.860816      10.080225       1.376938      -0.606346       4.317104      -0.222643       9.185117           0.000001
           62              C      10.315806       7.831178       6.174355       0.627986      23.180608 0.25174196E+03  0.52702675E+04                                 7.679374                            5.745232      -0.319441       1.948759                    0.999090      23.087853      66.993546       0.595029       0.491689      -1.000086      -0.031814      -0.020684       0.065532       0.075726      -0.052629       0.017301       0.019062      -0.114579      -0.238748      -0.090357      -0.027906       0.118263              8.928559       9.294117       1.757121      -2.090520       5.559133      -2.247654      11.932427           0.000000
           63              C      22.571943      10.280570       3.191803       0.217124      24.202171 0.33795998E+03  0.75641124E+04                                 7.627804                            6.363582      -0.141514       1.977385                    0.997757      26.462357      77.644598       0.609038       0.449334      -1.029863      -0.036361      -0.049328      -0.036266       0.071207      -0.019332      -0.023028       0.043984       0.035294      -0.048353      -0.057148      -0.001350       0.058498              8.211855       9.208833       2.743638       2.708099       7.986547      -0.068453       7.440185          -0.000001
           64              C      21.021590       9.618417       1.881831      -0.041158      35.710946 0.46532999E+03  0.11140926E+05                                 9.458874                            7.216802      -0.013870       1.976467                    0.999598      29.095107      84.744858       0.609517       0.419720      -1.060812       0.077548       0.039048       0.044890       0.097742       0.012468      -0.008040       0.022373       0.063273      -0.030070      -0.044883       0.005532       0.039352             10.741029      11.460151       0.789106       5.583221       8.123790      -1.835423      12.639148          -0.000000
           65              C      21.161800       8.678217       2.910890      -0.002939      33.927670 0.45322321E+03  0.10802531E+05                                 9.224883                            7.204855      -0.160356       1.941173                    0.999219      28.665104      83.880973       0.598306       0.429506      -1.052496       0.065702       0.054863       0.028102       0.090091      -0.000858      -0.011181       0.030568       0.041787      -0.031662      -0.044452       0.012316       0.032136             10.125818       9.205327       3.222555       1.566718      12.803252      -2.592259       8.368876           0.000001
           66              C      20.559065       7.386876       3.204703       0.659075      22.734405 0.25151279E+03  0.52570464E+04                                 7.572771                            5.785353      -0.363225       1.946193                    0.998920      22.506636      64.962718       0.587210       0.499035      -0.997755      -0.030723      -0.098990       0.012612       0.104413      -0.042906      -0.070268       0.058558      -0.004766       0.058170      -0.068740      -0.049005       0.117745              8.376457       8.724958       1.884455       2.762193       8.826949      -1.080542       7.577465           0.000003
           67              C      20.115874       9.730209       0.749579       0.643849      21.919178 0.24453753E+03  0.50795508E+04                                 7.385422                            5.692966      -0.216334       1.992918                    0.999340      22.566649      65.105609       0.593285       0.497007      -0.997962      -0.061381      -0.000751      -0.091607       0.110273      -0.060099      -0.036373       0.055137      -0.019369       0.013802      -0.065039      -0.037567       0.102606              8.165119       9.390079       2.019326       2.229820       6.646617      -1.108858       8.458659           0.000002
           68              C      20.533284      13.098303       3.704900       0.224815      23.460865 0.29905776E+03  0.65092704E+04                                 7.519596                            6.039013      -0.223857       1.957957                    0.998486      25.822303      75.373015       0.615348       0.457307      -1.022605      -0.044442       0.036154      -0.021619       0.061233       0.017010       0.025745      -0.010686      -0.072923      -0.181234      -0.072614       0.001980       0.070634              8.317400      11.809407      -2.018739       1.290372       4.799282      -0.336056       8.343513          -0.000002
           69              C      18.932972      13.503908       2.341898      -0.000853      37.570005 0.43370517E+03  0.10175787E+05                                 9.796407                            6.967260       0.089132       2.028296                    0.999594      27.785978      79.430043       0.621974       0.419721      -1.063612       0.079868       0.005564       0.032387       0.086364      -0.006433       0.021593      -0.000258       0.009962      -0.140349      -0.052573       0.016235       0.036339             11.825268      10.872135      -1.881526       3.201931       5.857988      -2.547530      18.745680          -0.000002
           70              C      18.464003      13.618566       3.643271       0.010970      33.973543 0.42898604E+03  0.10040104E+05                                 9.111124                            6.924308      -0.067524       1.970622                    0.999344      27.876762      79.656269       0.624410       0.419122      -1.063724       0.084792       0.002480       0.025492       0.088575       0.004199       0.024155      -0.002650      -0.032002      -0.113231      -0.049201       0.013783       0.035418             10.325187      14.143650      -2.063274      -2.500706       5.249613       0.244742      11.582299          -0.000001
           71              C      17.139277      13.867949       4.216563       0.651882      21.313266 0.23476541E+03  0.48051383E+04                                 7.127692                            5.506076      -0.199275       2.005534                    0.998982      21.846070      61.638573       0.617949       0.484263      -1.009054      -0.087144       0.030846       0.037362       0.099707       0.046148      -0.001255       0.028650      -0.144727      -0.181470      -0.070252      -0.049911       0.120163              7.860609      10.079964      -1.376902       0.606353       4.317007      -0.222638       9.184855           0.000001
           72              C      18.373748      13.667296       0.991795       0.627999      23.180601 0.25174270E+03  0.52702551E+04                                 7.679206                            5.745135      -0.319476       1.948749                    0.999090      23.087530      66.991111       0.595054       0.491671      -1.000101      -0.031804       0.020685      -0.065529       0.075719       0.052585      -0.017349       0.019066      -0.114569      -0.238752      -0.090383      -0.027846       0.118229              8.928335       9.293901      -1.757070       2.090426       5.559009      -2.247564      11.932094           0.000000
           73              C      21.746823       3.191809      11.217892       0.217133      24.201628 0.33795279E+03  0.75639064E+04                                 7.627690                            6.363521      -0.141568       1.977374                    0.997759      26.461896      77.642851       0.609040       0.449335      -1.029863       0.036357      -0.036272       0.049334       0.071213       0.022949      -0.019320      -0.043932       0.041803      -0.028784      -0.057086      -0.001318       0.058404              8.211709       9.208644      -2.708027       2.743553       7.440096       0.068462       7.986388          -0.000001
           74              C      23.297173       1.881835      11.880044      -0.041172      35.711383 0.46533887E+03  0.11141187E+05                                 9.458935                            7.216865      -0.013807       1.976482                    0.999598      29.095341      84.745605       0.609516       0.419719      -1.060813      -0.077550       0.044888      -0.039049       0.097743       0.007969       0.012457      -0.022343       0.046680      -0.079883      -0.044842       0.005499       0.039342             10.741074      11.460155      -5.583200       0.789120      12.639234       1.835450       8.123833          -0.000000
           75              C      23.156968       2.910896      12.820243      -0.002935      33.927159 0.45321661E+03  0.10802316E+05                                 9.224718                            7.204750      -0.160320       1.941187                    0.999219      28.664837      83.879493       0.598318       0.429500      -1.052502      -0.065700       0.028101      -0.054862       0.090089       0.011107      -0.000869      -0.030530       0.036725      -0.046831      -0.044402       0.012326       0.032076             10.125620       9.205156      -1.566649       3.222500       8.368728       2.592206      12.802976           0.000000
           76              C      23.759706       3.204709      14.111584       0.659086      22.733991 0.25150760E+03  0.52569078E+04                                 7.572671                            5.785288      -0.363253       1.946190                    0.998920      22.506366      64.961628       0.587214       0.499034      -0.997756       0.030720       0.012611       0.098991       0.104413       0.070226      -0.042913      -0.058537      -0.031465      -0.021925      -0.068696      -0.049007       0.117702              8.376339       8.724850      -2.762136       1.884447       7.577352       1.080515       8.826814           0.000003
           77              C       8.086986       0.749583      11.768252       0.643873      21.918447 0.24452805E+03  0.50793004E+04                                 7.385260                            5.692856      -0.216282       1.992943                    0.999340      22.566082      65.103458       0.593291       0.497008      -0.997963       0.061358      -0.091615       0.000728       0.110266       0.036328      -0.060079      -0.055102      -0.016564       0.022155      -0.065018      -0.037523       0.102541              8.164927       9.389861      -2.229728       2.019298       8.458451       1.108824       6.646470           0.000002
           78              C       7.669578       3.704905       8.400162       0.224813      23.461006 0.29906126E+03  0.65093665E+04                                 7.519635                            6.039065      -0.223936       1.957934                    0.998485      25.822444      75.373579       0.615343       0.457310      -1.022603       0.044443      -0.021620      -0.036144       0.061229      -0.025802       0.017013       0.010724       0.054166       0.199956      -0.072659       0.002036       0.070623              8.317430      11.809382      -1.290336      -2.018711       8.343612       0.336038       4.799296          -0.000002
           79              C       9.269885       2.341902       7.994557      -0.000849      37.569764 0.43370300E+03  0.10175723E+05                                 9.796364                            6.967239       0.089160       2.028307                    0.999594      27.785899      79.429762       0.621975       0.419721      -1.063613      -0.079861       0.032392      -0.005564       0.086360      -0.021658      -0.006434       0.000285       0.075140       0.055215      -0.052595       0.016228       0.036367             11.825209      10.872095      -3.201871      -1.881507      18.745571       2.547496       5.857959          -0.000002
           80              C       9.738859       3.643276       7.879899       0.010976      33.973171 0.42898049E+03  0.10039942E+05                                 9.111073                            6.924270      -0.067508       1.970631                    0.999344      27.876529      79.655470       0.624411       0.419123      -1.063723      -0.084790       0.025497      -0.002482       0.088575      -0.024218       0.004196       0.002678       0.040625       0.104632      -0.049257       0.013835       0.035422             10.325132      14.143599       2.500716      -2.063258      11.582218      -0.244751       5.249580          -0.000001
           81              C      11.063585       4.216569       7.630517       0.651883      21.313259 0.23476504E+03  0.48051390E+04                                 7.127741                            5.506105      -0.199246       2.005544                    0.998982      21.846173      61.639348       0.617941       0.484269      -1.009049       0.087143       0.037362      -0.030850       0.099707       0.001206       0.046143      -0.028627       0.018377       0.307836      -0.070204      -0.049957       0.120161              7.860669      10.080020      -0.606363      -1.376903       9.184956       0.222638       4.317032           0.000001
           82              C       9.829106       0.991798       7.831169       0.627992      23.180762 0.25174452E+03  0.52703131E+04                                 7.679323                            5.745214      -0.319585       1.948715                    0.999091      23.087633      66.991971       0.595040       0.491681      -1.000094       0.031809      -0.065529      -0.020690       0.075723       0.017295       0.052587      -0.019043       0.062083       0.291245      -0.090340      -0.027894       0.118234              8.928477       9.294064      -2.090469      -1.757115      11.932280       2.247610       5.559087           0.000000
           83              C      13.688871       3.974353      10.280560       0.217122      24.201836 0.33795564E+03  0.75639848E+04                                 7.627705                            6.363511      -0.141437       1.977415                    0.997758      26.462074      77.643403       0.609046       0.449330      -1.029867       0.036356       0.036265      -0.049331       0.071207      -0.023026       0.019265      -0.043937       0.041809      -0.028756      -0.057102      -0.001320       0.058422              8.211739       9.208685       2.708047      -2.743598       7.440087       0.068442       7.986444          -0.000001
           84              C      15.239220       5.284327       9.618407      -0.041166      35.710872 0.46533065E+03  0.11140927E+05                                 9.458792                            7.216761      -0.013793       1.976487                    0.999598      29.095121      84.744384       0.609526       0.419715      -1.060817      -0.077550      -0.044894       0.039046       0.097745      -0.008056      -0.012531      -0.022337       0.046683      -0.079870      -0.044873       0.005493       0.039380             10.740913      11.460005       5.583128      -0.789101      12.639014       1.835403       8.123718          -0.000001
           85              C      15.099009       4.255266       8.678208      -0.002969      33.928265 0.45323311E+03  0.10802813E+05                                 9.224904                            7.204870      -0.160361       1.941173                    0.999218      28.665500      83.881986       0.598314       0.429499      -1.052502      -0.065698      -0.028104       0.054858       0.090086      -0.011189       0.000809      -0.030533       0.036724      -0.046893      -0.044430       0.012316       0.032115             10.125837       9.205381       1.566717      -3.222605       8.368869       2.592225      12.803260           0.000001
           86              C      15.701741       3.961453       7.386868       0.659073      22.734534 0.25151418E+03  0.52570754E+04                                 7.572760                            5.785343      -0.363190       1.946205                    0.998919      22.506642      64.962440       0.587215       0.499030      -0.997758       0.030716      -0.012609      -0.098978       0.104399      -0.070276       0.042861      -0.058533      -0.031469      -0.021952      -0.068750      -0.048960       0.117710              8.376445       8.724971       2.762183      -1.884481       7.577427       1.080526       8.826936           0.000003
           87              C      16.144935       6.416579       9.730199       0.643862      21.919014 0.24453538E+03  0.50794827E+04                                 7.385338                            5.692910      -0.216318       1.992922                    0.999340      22.566348      65.104081       0.593294       0.497002      -0.997967       0.061386       0.091614      -0.000755       0.110281      -0.036359       0.060067      -0.055098      -0.016583       0.022120      -0.065002      -0.037544       0.102547              8.165019       9.389987       2.229777      -2.019323       8.458533       1.108832       6.646537           0.000002
           88              C      15.727539       3.461257      13.098290       0.224817      23.461133 0.29906293E+03  0.65094244E+04                                 7.519733                            6.039133      -0.223917       1.957937                    0.998485      25.822515      75.374377       0.615330       0.457318      -1.022597       0.044442       0.021620       0.036152       0.061233       0.025749      -0.017070       0.010712       0.054168       0.199974      -0.072628       0.001977       0.070651              8.317547      11.809595       1.290350       2.018750       8.343689       0.336048       4.799357          -0.000002
           89              C      17.327849       4.824260      13.503894      -0.000854      37.570424 0.43371114E+03  0.10175986E+05                                 9.796564                            6.967367       0.089147       2.028303                    0.999595      27.786217      79.431569       0.621959       0.419728      -1.063605      -0.079872      -0.032394       0.005561       0.086371       0.021601       0.006379       0.000286       0.075146       0.055194      -0.052565       0.016251       0.036314             11.825457      10.872357       3.201976       1.881562      18.745934       2.547571       5.858079          -0.000002
           90              C      17.796822       3.522886      13.618552       0.010975      33.973251 0.42898168E+03  0.10039981E+05                                 9.111110                            6.924294      -0.067534       1.970624                    0.999344      27.876532      79.655645       0.624408       0.419125      -1.063721      -0.084787      -0.025495       0.002480       0.088572       0.024164      -0.004259       0.002677       0.040612       0.104623      -0.049213       0.013777       0.035436             10.325176      14.143654      -2.500766       2.063262      11.582273      -0.244748       5.249601          -0.000002
           91              C      19.121549       2.949593      13.867934       0.651888      21.313212 0.23476502E+03  0.48051366E+04                                 7.127710                            5.506089      -0.199148       2.005569                    0.998981      21.846166      61.639234       0.617944       0.484266      -1.009051       0.087148      -0.037364       0.030853       0.099714      -0.001249      -0.046181      -0.028631       0.018381       0.307843      -0.070251      -0.049929       0.120180              7.860630      10.079982       0.606340       1.376895       9.184886       0.222633       4.317021           0.000001
           92              C      17.887072       6.174364      13.667282       0.627999      23.180435 0.25174075E+03  0.52702026E+04                                 7.679191                            5.745128      -0.319532       1.948736                    0.999090      23.087311      66.990346       0.595052       0.491674      -1.000100       0.031813       0.065519       0.020679       0.075713      -0.017340      -0.052626      -0.019047       0.062086       0.291209      -0.090372      -0.027877       0.118249              8.928310       9.293872       2.090404       1.757059      11.932063       2.247551       5.558996           0.000000
           93              C      17.717846       3.114414      10.357954       0.217130      24.201925 0.33795665E+03  0.75640026E+04                                 7.627686                            6.363503      -0.141475       1.977399                    0.997759      26.462074      77.643032       0.609049       0.449327      -1.029869       0.036361      -0.049329      -0.036270       0.071211       0.019255       0.022951       0.043981       0.035290      -0.048358      -0.057144      -0.001244       0.058387              8.211715       9.208637      -2.743560      -2.708038       7.986410      -0.068468       7.440097          -0.000001
           94              C      19.268192       2.452261       9.047982      -0.041155      35.710838 0.46532758E+03  0.11140868E+05                                 9.458918                            7.216832      -0.013853       1.976475                    0.999598      29.095034      84.744989       0.609509       0.419726      -1.060807      -0.077551       0.039050       0.044891       0.097746      -0.012526       0.007970       0.022374       0.063273      -0.030060      -0.044888       0.005531       0.039356             10.741075      11.460126      -0.789102      -5.583230       8.123851      -1.835477      12.639247          -0.000001
           95              C      19.127986       1.512061      10.077041      -0.002940      33.927577 0.45322071E+03  0.10802472E+05                                 9.224898                            7.204854      -0.160354       1.941177                    0.999219      28.665120      83.881416       0.598302       0.429509      -1.052493      -0.065704       0.054867       0.028103       0.090095       0.000801       0.011111       0.030563       0.041790      -0.031641      -0.044445       0.012391       0.032055             10.125844       9.205322      -3.222578      -1.566709      12.803299      -2.592287       8.368911           0.000001
           96              C      19.730720       0.220720      10.370853       0.659086      22.733878 0.25150503E+03  0.52568533E+04                                 7.572687                            5.785281      -0.363198       1.946206                    0.998919      22.506496      64.962502       0.587210       0.499038      -0.997752       0.030715      -0.098991       0.012608       0.104411       0.042864       0.070226       0.058564      -0.004767       0.058191      -0.068706      -0.048991       0.117697              8.376370       8.724866      -1.884449      -2.762157       8.826855      -1.080526       7.577389           0.000003
           97              C      20.173903       2.564053       7.915730       0.643837      21.919267 0.24453875E+03  0.50795700E+04                                 7.385361                            5.692924      -0.216257       1.992942                    0.999340      22.566625      65.104983       0.593297       0.496998      -0.997970       0.061384      -0.000754      -0.091611       0.110278       0.060060       0.036317       0.055137      -0.019364       0.013808      -0.065019      -0.037528       0.102547              8.165043       9.389966      -2.019315      -2.229776       6.646578      -1.108861       8.458586           0.000002
           98              C      19.756510       5.932147      10.871050       0.224809      23.460899 0.29905812E+03  0.65092825E+04                                 7.519629                            6.039036      -0.223854       1.957960                    0.998486      25.822305      75.373134       0.615344       0.457310      -1.022603       0.044437       0.036146      -0.021619       0.061226      -0.017073      -0.025815      -0.010689      -0.072907      -0.181248      -0.072672       0.002019       0.070653              8.317444      11.809452       2.018751      -1.290398       4.799302      -0.336067       8.343578          -0.000002
           99              C      21.356816       6.337752       9.508048      -0.000838      37.570276 0.43370558E+03  0.10175832E+05                                 9.796575                            6.967334       0.089124       2.028297                    0.999594      27.786045      79.431209       0.621959       0.419730      -1.063603      -0.079873       0.005563       0.032376       0.086365       0.006377      -0.021649      -0.000254       0.009969      -0.140317      -0.052591       0.016265       0.036326             11.825517      10.872330       1.881572      -3.202001       5.858080      -2.547610      18.746140          -0.000001
          100              C      21.825792       6.452410      10.809421       0.010966      33.974737 0.42900220E+03  0.10040615E+05                                 9.111457                            6.924519      -0.067621       1.970586                    0.999343      27.877409      79.659623       0.624388       0.419132      -1.063713      -0.084792       0.002483       0.025494       0.088577      -0.004257      -0.024216      -0.002646      -0.032010      -0.113251      -0.049255       0.013814       0.035441             10.325591      14.144223       2.063361       2.500840       5.249781       0.244747      11.582768          -0.000002
          101              C      23.150520       6.701793      11.382713       0.651886      21.313704 0.23477077E+03  0.48052918E+04                                 7.127871                            5.506194      -0.199134       2.005571                    0.998981      21.846478      61.640694       0.617931       0.484273      -1.009046       0.087151       0.030851       0.037367       0.099716      -0.046184       0.001204       0.028653      -0.144727      -0.181518      -0.070231      -0.049964       0.120194              7.860817      10.080226       1.376938      -0.606346       4.317105      -0.222643       9.185119           0.000001
          102              C      21.916035       6.501140       8.157946       0.627985      23.180606 0.25174193E+03  0.52702669E+04                                 7.679374                            5.745233      -0.319441       1.948759                    0.999090      23.087853      66.993550       0.595029       0.491690      -1.000086       0.031814       0.020684      -0.065532       0.075726      -0.052629       0.017301       0.019062      -0.114579      -0.238748      -0.090357      -0.027906       0.118263              8.928560       9.294117       1.757121      -2.090520       5.559133      -2.247654      11.932429           0.000000
          103              C       9.659898       4.051748      11.140498       0.217124      24.202170 0.33795995E+03  0.75641117E+04                                 7.627804                            6.363582      -0.141514       1.977385                    0.997757      26.462357      77.644601       0.609038       0.449334      -1.029863       0.036361       0.049328       0.036266       0.071207      -0.019332      -0.023028       0.043984       0.035294      -0.048353      -0.057148      -0.001350       0.058498              8.211855       9.208833       2.743638       2.708099       7.986547      -0.068453       7.440185          -0.000001
          104              C      11.210251       4.713901      12.450470      -0.041158      35.710946 0.46532998E+03  0.11140926E+05                                 9.458874                            7.216802      -0.013870       1.976467                    0.999598      29.095107      84.744859       0.609517       0.419720      -1.060812      -0.077548      -0.039048      -0.044890       0.097742       0.012468      -0.008040       0.022373       0.063273      -0.030070      -0.044883       0.005532       0.039352             10.741029      11.460151       0.789106       5.583222       8.123789      -1.835423      12.639148          -0.000000
          105              C      11.070041       5.654101      11.421411      -0.002939      33.927672 0.45322325E+03  0.10802532E+05                                 9.224882                            7.204855      -0.160356       1.941173                    0.999219      28.665105      83.880973       0.598306       0.429506      -1.052496      -0.065702      -0.054863      -0.028102       0.090091      -0.000858      -0.011181       0.030568       0.041787      -0.031662      -0.044452       0.012316       0.032136             10.125818       9.205327       3.222555       1.566718      12.803251      -2.592258       8.368876           0.000001
          106              C      11.672776       6.945442      11.127598       0.659075      22.734404 0.25151278E+03  0.52570462E+04                                 7.572770                            5.785353      -0.363225       1.946193                    0.998920      22.506634      64.962705       0.587210       0.499035      -0.997755       0.030723       0.098990      -0.012612       0.104413      -0.042906      -0.070268       0.058558      -0.004766       0.058170      -0.068740      -0.049005       0.117745              8.376456       8.724956       1.884455       2.762192       8.826948      -1.080542       7.577464           0.000003
          107              C      12.115967       4.602109      13.582722       0.643849      21.919177 0.24453752E+03  0.50795504E+04                                 7.385422                            5.692966      -0.216334       1.992918                    0.999340      22.566649      65.105610       0.593285       0.497007      -0.997962       0.061381       0.000751       0.091608       0.110273      -0.060099      -0.036373       0.055137      -0.019369       0.013802      -0.065039      -0.037567       0.102606              8.165119       9.390079       2.019326       2.229820       6.646617      -1.108858       8.458659           0.000002
          108              C      11.698557       1.234015      10.627401       0.224815      23.460867 0.29905779E+03  0.65092712E+04                                 7.519597                            6.039013      -0.223857       1.957957                    0.998486      25.822305      75.373022       0.615348       0.457307      -1.022605       0.044442      -0.036154       0.021619       0.061233       0.017010       0.025745      -0.010686      -0.072923      -0.181234      -0.072614       0.001980       0.070634              8.317401      11.809407      -2.018739       1.290372       4.799282      -0.336056       8.343513          -0.000002
          109              C      13.298869       0.828410      11.990403      -0.000853      37.570011 0.43370524E+03  0.10175789E+05                                 9.796408                            6.967261       0.089131       2.028295                    0.999594      27.785981      79.430055       0.621974       0.419721      -1.063612      -0.079868      -0.005564      -0.032387       0.086364      -0.006433       0.021593      -0.000258       0.009962      -0.140349      -0.052573       0.016235       0.036339             11.825269      10.872136      -1.881527       3.201932       5.857989      -2.547530      18.745684          -0.000002
          110              C      13.767838       0.713752      10.689030       0.010970      33.973547 0.42898609E+03  0.10040106E+05                                 9.111125                            6.924309      -0.067524       1.970621                    0.999344      27.876764      79.656282       0.624410       0.419122      -1.063724      -0.084792      -0.002480      -0.025492       0.088575       0.004199       0.024155      -0.002650      -0.032002      -0.113231      -0.049201       0.013783       0.035418             10.325189      14.143652      -2.063274      -2.500707       5.249613       0.244742      11.582302          -0.000001
          111              C      15.092564       0.464369      10.115738       0.651882      21.313267 0.23476542E+03  0.48051386E+04                                 7.127692                            5.506076      -0.199275       2.005534                    0.998982      21.846070      61.638572       0.617949       0.484263      -1.009055       0.087144      -0.030846      -0.037362       0.099707       0.046148      -0.001255       0.028650      -0.144727      -0.181470      -0.070252      -0.049911       0.120163              7.860609      10.079964      -1.376902       0.606353       4.317007      -0.222638       9.184855           0.000001
          112              C      13.858093       0.665022      13.340506       0.627999      23.180603 0.25174272E+03  0.52702557E+04                                 7.679206                            5.745135      -0.319476       1.948749                    0.999090      23.087532      66.991119       0.595054       0.491671      -1.000101       0.031804      -0.020685       0.065529       0.075719       0.052585      -0.017349       0.019066      -0.114569      -0.238752      -0.090383      -0.027846       0.118229              8.928336       9.293902      -1.757070       2.090426       5.559009      -2.247564      11.932096           0.000000
          113              N      10.078894      10.597314       1.949193      -0.427382      41.607530 0.73021735E+03  0.19283834E+05                                10.076638                            8.796385      -0.126900       1.919888                    0.998816      32.775362      95.590801       0.583683       0.397363      -1.091247      -0.075340       0.175877       0.080717       0.207663       0.057887       0.032198      -0.076615       0.104362       0.024467      -0.131463       0.057470       0.073994             10.792417      10.721944      -3.288090       1.821599      10.840326       1.655022      10.814980          -0.000002
          114              N       9.841995      12.248397       3.468417      -0.453513      42.123471 0.74542824E+03  0.19793964E+05                                10.132318                            8.885326      -0.164640       1.901455                    0.999071      33.482461      98.030206       0.580774       0.397166      -1.091013      -0.015417      -0.103966      -0.190619       0.217674      -0.006973      -0.001340      -0.100484       0.067153      -0.157814      -0.133099       0.058566       0.074533             10.741157      11.732767      -2.809698       2.056425      10.115307       1.667944      10.375396          -0.000001
          115              N      24.297963      11.937386       5.983736      -0.479589      43.592529 0.71284615E+03  0.18665993E+05                                10.286415                            8.601079      -0.078788       1.931156                    0.999583      32.938618      94.892037       0.601048       0.389172      -1.099655      -0.137466      -0.152717       0.063938       0.215191      -0.091321       0.005931       0.016256       0.035673       0.100816      -0.111685       0.034652       0.077033             11.302029      14.342602      -0.530333      -2.652008      12.848143       0.885134       6.715342          -0.000002
          116              N      23.522787       9.830536       6.187254      -0.437139      40.989857 0.67943573E+03  0.17584092E+05                                 9.865676                            8.417200      -0.025698       1.951742                    0.999218      32.269513      92.511039       0.605224       0.391037      -1.098017       0.002611       0.209216       0.033477       0.211893      -0.016792      -0.018217       0.000235       0.197384       0.159275      -0.126666       0.042479       0.084187             10.676617      13.217248      -0.468322      -1.481396      12.585369      -0.268281       6.227236          -0.000003
          117              N      18.136852      10.901160       5.216958      -0.427355      41.607004 0.73020398E+03  0.19283450E+05                                10.076695                            8.796413      -0.126938       1.919883                    0.998815      32.775178      95.591112       0.583670       0.397373      -1.091237      -0.075348      -0.175895      -0.080718       0.207682      -0.057957      -0.032273      -0.076605       0.104342       0.024447      -0.131514       0.057478       0.074036             10.792495      10.722031       3.288146      -1.821613      10.840391       1.655040      10.815063          -0.000002
          118              N      17.899944       9.250077       3.697734      -0.453516      42.124113 0.74544154E+03  0.19794431E+05                                10.132479                            8.885452      -0.164657       1.901446                    0.999071      33.482787      98.031846       0.580764       0.397170      -1.091008      -0.015414       0.103963       0.190620       0.217674       0.006894       0.001239      -0.100485       0.067171      -0.157800      -0.133095       0.058565       0.074530             10.741338      11.732978       2.809764      -2.056466      10.115447       1.667969      10.375589          -0.000002
          119              N      16.240000       9.561088       1.182415      -0.479593      43.592549 0.71284730E+03  0.18666058E+05                                10.286480                            8.601132      -0.078601       1.931211                    0.999582      32.938691      94.892802       0.601041       0.389176      -1.099651      -0.137462       0.152721      -0.063934       0.215190       0.091250      -0.006003       0.016257       0.035681       0.100814      -0.111626       0.034676       0.076950             11.302102      14.342755       0.530352       2.652038      12.848160       0.885148       6.715390          -0.000002
          120              N      15.464826      11.667938       0.978896      -0.437134      40.989137 0.67942069E+03  0.17583585E+05                                 9.865515                            8.417067      -0.025665       1.951755                    0.999218      32.269158      92.509356       0.605234       0.391034      -1.098021       0.002593      -0.209205      -0.033469       0.211881       0.016743       0.018150       0.000235       0.197365       0.159317      -0.126655       0.042541       0.084114             10.676435      13.217065       0.468260       1.481369      12.585086      -0.268257       6.227155          -0.000003
          121              N      14.107874      12.383121       3.431153      -0.427388      41.608781 0.73024236E+03  0.19284705E+05                                10.076911                            8.796587      -0.126930       1.919876                    0.998816      32.776118      95.594258       0.583670       0.397368      -1.091242      -0.075337      -0.080716       0.175881       0.207665      -0.032279       0.057886       0.076663       0.039953      -0.168759      -0.131528       0.057542       0.073987             10.792739      10.722234      -1.821646      -3.288242      10.815294      -1.655111      10.840689          -0.000002
          122              N      13.870973      10.863896       5.082234      -0.453522      42.123836 0.74543271E+03  0.19794073E+05                                10.132268                            8.885262      -0.164612       1.901457                    0.999071      33.482651      98.030091       0.580786       0.397158      -1.091020      -0.015414       0.190616      -0.103960       0.217669       0.001241      -0.006981       0.100533       0.112500      -0.021848      -0.133149       0.058539       0.074610             10.741116      11.732670      -2.056402      -2.809708      10.375411      -1.667978      10.115268          -0.000001
          123              N      12.211033       8.348574       4.771223      -0.479593      43.592276 0.71283991E+03  0.18665785E+05                                10.286362                            8.601022      -0.078622       1.931206                    0.999582      32.938546      94.891652       0.601053       0.389170      -1.099657      -0.137445      -0.063935      -0.152730       0.215187      -0.006005      -0.091305      -0.016212      -0.032599      -0.103931      -0.111678       0.034692       0.076986             11.301987      14.342565       2.652029      -0.530411       6.715319      -0.885165      12.848077          -0.000002
          124              N      11.435853       8.145055       2.664375      -0.437133      40.989557 0.67942767E+03  0.17583824E+05                                 9.865605                            8.417125      -0.025664       1.951752                    0.999218      32.269381      92.510362       0.605230       0.391035      -1.098020       0.002612      -0.033471       0.209217       0.211894       0.018146      -0.016790      -0.000193       0.019057      -0.375715      -0.126666       0.042543       0.084123             10.676552      13.217187       1.481406      -0.468378       6.227212       0.268239      12.585258          -0.000003
          125              N      22.165823       9.115353       3.734998      -0.427380      41.607465 0.73021136E+03  0.19283546E+05                                10.076397                            8.796155      -0.126936       1.919875                    0.998816      32.775191      95.588524       0.583713       0.397346      -1.091264      -0.075333       0.080717      -0.175880       0.207663       0.032196      -0.057973       0.076663       0.039957      -0.168769      -0.131548       0.057479       0.074069             10.792177      10.721691       1.821569       3.288017      10.814783      -1.655012      10.840057          -0.000002
          126              N      21.928916      10.634578       2.083917      -0.453526      42.124898 0.74545772E+03  0.19794967E+05                                10.132582                            8.885527      -0.164700       1.901429                    0.999071      33.483194      98.033286       0.580764       0.397168      -1.091010      -0.015415      -0.190618       0.103965       0.217673      -0.001334       0.006884       0.100530       0.112489      -0.021851      -0.133143       0.058612       0.074532             10.741462      11.733135       2.056483       2.809838      10.375685      -1.667988      10.115565          -0.000001
          127              N      20.268980      13.149900       2.394927      -0.479585      43.591838 0.71283243E+03  0.18665523E+05                                10.286275                            8.600973      -0.078618       1.931206                    0.999582      32.938250      94.890362       0.601055       0.389170      -1.099658      -0.137464       0.063936       0.152728       0.215197       0.005930       0.091253      -0.016217      -0.032559      -0.103901      -0.111607       0.034643       0.076964             11.301868      14.342378      -2.651977       0.530412       6.715267      -0.885151      12.847960          -0.000002
          128              N      19.493810      13.353419       4.501776      -0.437133      40.989631 0.67943069E+03  0.17583940E+05                                 9.865670                            8.417194      -0.025705       1.951744                    0.999217      32.269428      92.510922       0.605221       0.391040      -1.098015       0.002594       0.033468      -0.209208       0.211884      -0.018227       0.016737      -0.000201       0.019031      -0.375700      -0.126652       0.042473       0.084179             10.676607      13.217272      -1.481416       0.468325       6.227249       0.268263      12.585301          -0.000002
          129              N      22.152947       3.735004      12.383108      -0.427382      41.607528 0.73021730E+03  0.19283833E+05                                10.076638                            8.796385      -0.126900       1.919888                    0.998816      32.775361      95.590799       0.583683       0.397363      -1.091247       0.075340      -0.175877      -0.080717       0.207663       0.057887       0.032198      -0.076615       0.104362       0.024467      -0.131463       0.057470       0.073994             10.792417      10.721944      -3.288090       1.821599      10.840326       1.655022      10.814981          -0.000002
          130              N      22.389846       2.083921      10.863884      -0.453513      42.123470 0.74542819E+03  0.19793963E+05                                10.132318                            8.885326      -0.164639       1.901455                    0.999071      33.482460      98.030203       0.580774       0.397166      -1.091013       0.015417       0.103966       0.190619       0.217674      -0.006973      -0.001340      -0.100484       0.067153      -0.157814      -0.133099       0.058566       0.074533             10.741157      11.732767      -2.809698       2.056425      10.115307       1.667944      10.375396          -0.000002
          131              N       7.933878       2.394932       8.348565      -0.479589      43.592526 0.71284610E+03  0.18665991E+05                                10.286415                            8.601079      -0.078788       1.931156                    0.999583      32.938616      94.892032       0.601048       0.389172      -1.099655       0.137466       0.152717      -0.063939       0.215191      -0.091321       0.005931       0.016256       0.035673       0.100816      -0.111685       0.034652       0.077033             11.302029      14.342602      -0.530333      -2.652008      12.848143       0.885134       6.715342          -0.000002
          132              N       8.709054       4.501782       8.145047      -0.437139      40.989850 0.67943557E+03  0.17584087E+05                                 9.865674                            8.417198      -0.025698       1.951742                    0.999218      32.269509      92.511020       0.605224       0.391037      -1.098018      -0.002611      -0.209216      -0.033477       0.211893      -0.016792      -0.018217       0.000235       0.197384       0.159275      -0.126666       0.042479       0.084187             10.676616      13.217246      -0.468323      -1.481396      12.585366      -0.268281       6.227235          -0.000003
          133              N      14.094989       3.431158       9.115343      -0.427355      41.607004 0.73020399E+03  0.19283450E+05                                10.076695                            8.796413      -0.126938       1.919883                    0.998815      32.775178      95.591111       0.583670       0.397373      -1.091237       0.075348       0.175895       0.080718       0.207682      -0.057957      -0.032273      -0.076605       0.104342       0.024447      -0.131514       0.057478       0.074036             10.792495      10.722031       3.288146      -1.821613      10.840391       1.655040      10.815064          -0.000002
          134              N      14.331897       5.082241      10.634567      -0.453516      42.124113 0.74544155E+03  0.19794431E+05                                10.132479                            8.885452      -0.164657       1.901446                    0.999071      33.482787      98.031845       0.580764       0.397170      -1.091008       0.015414      -0.103963      -0.190620       0.217674       0.006894       0.001239      -0.100485       0.067171      -0.157800      -0.133095       0.058565       0.074530             10.741338      11.732978       2.809764      -2.056466      10.115447       1.667969      10.375589          -0.000002
          135              N      15.991841       4.771230      13.149886      -0.479593      43.592551 0.71284733E+03  0.18666059E+05                                10.286481                            8.601132      -0.078601       1.931211                    0.999582      32.938692      94.892805       0.601041       0.389176      -1.099651       0.137462      -0.152721       0.063934       0.215190       0.091250      -0.006003       0.016257       0.035681       0.100814      -0.111626       0.034676       0.076950             11.302102      14.342755       0.530352       2.652038      12.848160       0.885148       6.715391          -0.000002
          136              N      16.767015       2.664380      13.353405      -0.437134      40.989137 0.67942070E+03  0.17583586E+05                                 9.865516                            8.417067      -0.025665       1.951755                    0.999218      32.269158      92.509359       0.605234       0.391034      -1.098021      -0.002593       0.209205       0.033469       0.211881       0.016743       0.018150       0.000235       0.197365       0.159317      -0.126655       0.042541       0.084114             10.676436      13.217066       0.468261       1.481369      12.585087      -0.268257       6.227156          -0.000003
          137              N      18.123967       1.949197      10.901148      -0.427388      41.608783 0.73024240E+03  0.19284706E+05                                10.076911                            8.796587      -0.126930       1.919876                    0.998816      32.776119      95.594262       0.583670       0.397368      -1.091242       0.075337       0.080716      -0.175881       0.207665      -0.032279       0.057886       0.076663       0.039953      -0.168759      -0.131529       0.057542       0.073987             10.792739      10.722235      -1.821645      -3.288243      10.815294      -1.655111      10.840690          -0.000002
          138              N      18.360868       3.468422       9.250067      -0.453522      42.123838 0.74543275E+03  0.19794074E+05                                10.132268                            8.885262      -0.164612       1.901457                    0.999071      33.482652      98.030093       0.580786       0.397158      -1.091020       0.015414      -0.190616       0.103960       0.217669       0.001241      -0.006981       0.100533       0.112500      -0.021848      -0.133149       0.058539       0.074610             10.741116      11.732670      -2.056402      -2.809708      10.375410      -1.667978      10.115268          -0.000001
          139              N      20.020808       5.983744       9.561078      -0.479593      43.592279 0.71283999E+03  0.18665787E+05                                10.286363                            8.601023      -0.078623       1.931206                    0.999582      32.938548      94.891660       0.601053       0.389170      -1.099657       0.137445       0.063935       0.152730       0.215187      -0.006005      -0.091305      -0.016212      -0.032599      -0.103931      -0.111678       0.034692       0.076986             11.301988      14.342566       2.652030      -0.530411       6.715319      -0.885165      12.848078          -0.000002
          140              N      20.795988       6.187263      11.667926      -0.437133      40.989556 0.67942766E+03  0.17583824E+05                                 9.865605                            8.417125      -0.025664       1.951752                    0.999218      32.269381      92.510363       0.605230       0.391035      -1.098020      -0.002612       0.033471      -0.209217       0.211894       0.018146      -0.016790      -0.000193       0.019057      -0.375715      -0.126666       0.042543       0.084123             10.676552      13.217187       1.481406      -0.468379       6.227212       0.268239      12.585258          -0.000003
          141              N      10.066018       5.216965      10.597303      -0.427380      41.607469 0.73021144E+03  0.19283549E+05                                10.076397                            8.796156      -0.126936       1.919875                    0.998816      32.775193      95.588531       0.583713       0.397346      -1.091264       0.075333      -0.080717       0.175880       0.207663       0.032196      -0.057973       0.076663       0.039957      -0.168769      -0.131548       0.057479       0.074069             10.792177      10.721691       1.821569       3.288017      10.814783      -1.655012      10.840057          -0.000002
          142              N      10.302925       3.697740      12.248384      -0.453526      42.124901 0.74545780E+03  0.19794970E+05                                10.132583                            8.885527      -0.164700       1.901429                    0.999071      33.483196      98.033294       0.580764       0.397168      -1.091010       0.015415       0.190618      -0.103965       0.217673      -0.001334       0.006884       0.100530       0.112489      -0.021851      -0.133143       0.058612       0.074532             10.741462      11.733136       2.056483       2.809838      10.375685      -1.667988      10.115566          -0.000002
          143              N      11.962861       1.182418      11.937374      -0.479585      43.591847 0.71283261E+03  0.18665529E+05                                10.286277                            8.600975      -0.078618       1.931206                    0.999582      32.938254      94.890382       0.601055       0.389170      -1.099658       0.137464      -0.063936      -0.152728       0.215197       0.005930       0.091253      -0.016217      -0.032559      -0.103901      -0.111607       0.034643       0.076964             11.301870      14.342381      -2.651977       0.530412       6.715268      -0.885152      12.847963          -0.000002
          144              N      12.738031       0.978899       9.830525      -0.437133      40.989634 0.67943074E+03  0.17583942E+05                                 9.865671                            8.417194      -0.025705       1.951743                    0.999217      32.269429      92.510930       0.605221       0.391040      -1.098015      -0.002594      -0.033468       0.209208       0.211884      -0.018227       0.016737      -0.000201       0.019031      -0.375700      -0.126652       0.042473       0.084179             10.676608      13.217272      -1.481416       0.468325       6.227250       0.268263      12.585303          -0.000003
          145              O      17.037767      10.137249      13.900899      -0.641359      37.143553 0.57173838E+03  0.13965715E+05                                 8.810567                            7.384765       0.321205       2.128604                    0.997564      28.983432      76.947974       0.701024       0.357690      -1.139344      -0.065417       0.056443      -0.025640       0.090125      -0.005579      -0.064935      -0.006816      -0.073826      -0.120516      -0.094986       0.037476       0.057510              9.654730       8.246699      -3.647431      -1.293542      12.112624       3.464102       8.604868           0.000000
          146              O      15.556717      11.768267      14.075753      -0.675932      39.923186 0.61201770E+03  0.15219273E+05                                 9.235599                            7.659021       0.343635       2.121494                    0.998457      29.721229      79.838588       0.685271       0.359430      -1.136988       0.112644      -0.041204      -0.049201       0.129643      -0.004670      -0.025882      -0.058701       0.019826      -0.134733      -0.086584       0.032073       0.054511             10.093643      13.399507      -4.299214       1.586646       9.082427      -1.803647       7.798994           0.000002
          147              O      23.129552      13.683062       1.841701      -0.658995      39.775669 0.63076669E+03  0.15816656E+05                                 9.245925                            7.838875       0.163995       2.072640                    0.996824      29.581091      79.997820       0.668637       0.365317      -1.131493       0.065943       0.053428       0.076347       0.114157       0.044654      -0.006810      -0.029519       0.048776       0.066435      -0.067560       0.012542       0.055018              9.907447      14.251082      -0.560767       3.711761       7.090774      -0.797508       8.380486           0.000001
          148              O      16.376986       0.111793       3.451218      -0.638848      34.437070 0.56519215E+03  0.13773876E+05                                 8.344643                            7.359193       0.372676       2.149152                    0.997286      28.862401      76.678875       0.699440       0.359332      -1.137400      -0.064313       0.032206      -0.087851       0.113539       0.047951      -0.005978       0.011918      -0.030458       0.126086      -0.072557       0.027039       0.045518              8.659277       6.664514       0.670767       1.409614       9.349317       2.918564       9.963999           0.000001
          149              O      21.094122       8.861672       6.554161      -0.624686      39.116632 0.64704848E+03  0.16300852E+05                                 9.170954                            7.953194       0.184916       2.087352                    0.996860      29.175313      78.646222       0.663216       0.366587      -1.132438      -0.048659       0.045370       0.039797       0.077524      -0.026389       0.052673      -0.001673      -0.129431       0.170405      -0.113835       0.037869       0.075965              9.892541       7.111442      -0.608847      -0.237601      15.924568      -1.290247       6.641613          -0.000000
          150              O      20.222254      10.839531       7.081590      -0.658699      36.977557 0.55969145E+03  0.13602029E+05                                 8.724231                            7.297334       0.362200       2.138173                    0.997872      29.011484      76.885259       0.706383       0.356789      -1.139797       0.044316      -0.093973       0.009096       0.104296      -0.035755       0.014402       0.004574      -0.010464       0.153361      -0.063387       0.009770       0.053617              9.468754      12.774834      -4.652406      -0.861482       9.868313       0.841970       5.763115          -0.000001
          151              O      21.219829      13.538306       6.956899      -0.722749      50.525256 0.79394430E+03  0.21103664E+05                                10.961815                            8.838356      -0.188928       1.932474                    0.996523      31.695608      88.478920       0.624531       0.368964      -1.127800       0.058263      -0.040512      -0.000345       0.070964      -0.031502      -0.008497      -0.012457       0.095616       0.170096      -0.087042       0.028218       0.058824             12.507756      16.888268      -2.556538      -2.050625      11.337391       3.785047       9.297609          -0.000001
          152              O      15.073216      -0.014331       6.191554      -0.655877      41.757096 0.68648828E+03  0.17578314E+05                                 9.629185                            8.200373       0.045608       2.029965                    0.995731      30.056066      82.080811       0.651173       0.367338      -1.130176      -0.030876      -0.010880      -0.002140       0.032806       0.065092       0.036861      -0.033872      -0.032937       0.154232      -0.108433       0.040866       0.067567             10.528923      10.049664       1.993437      -1.714471      13.116048       1.994266       8.421056          -0.000000
          153              O      17.037753      11.361228       7.597553      -0.641337      37.140494 0.57168002E+03  0.13963896E+05                                 8.809975                            7.384291       0.321370       2.128669                    0.997565      28.982586      76.943972       0.701062       0.357681      -1.139355      -0.065407      -0.056445       0.025628       0.090116       0.005530       0.064874      -0.006808      -0.073818      -0.120525      -0.094921       0.037418       0.057504              9.654070       8.246148       3.647140       1.293479      12.111768       3.463859       8.604292           0.000000
          154              O      15.556701       9.730210       7.422699      -0.675918      39.923690 0.61202580E+03  0.15219544E+05                                 9.235742                            7.659125       0.343661       2.121506                    0.998457      29.721142      79.838855       0.685258       0.359435      -1.136983       0.112650       0.041203       0.049193       0.129644       0.004617       0.025835      -0.058703       0.019862      -0.134713      -0.086559       0.032041       0.054518             10.093809      13.399772       4.299269      -1.586704       9.082524      -1.803684       7.799130           0.000002
          155              O      15.071606       7.815412       5.324450      -0.658991      39.774163 0.63073563E+03  0.15815679E+05                                 9.245663                            7.838655       0.163949       2.072633                    0.996823      29.580797      79.996469       0.668650       0.365315      -1.131496       0.065937      -0.053433      -0.076349       0.114158      -0.044717       0.006745      -0.029520       0.048791       0.066461      -0.067631       0.012619       0.055012              9.907168      14.250687       0.560748      -3.711661       7.090565      -0.797477       8.380251           0.000001
          156              O      16.376990       7.054366       3.714932      -0.638837      34.436014 0.56517004E+03  0.13773188E+05                                 8.344420                            7.359005       0.372704       2.149159                    0.997286      28.862197      76.677646       0.699456       0.359327      -1.137405      -0.064291      -0.032179       0.087857       0.113524      -0.047991       0.005944       0.011931      -0.030491       0.126075      -0.072594       0.027057       0.045537              8.659041       6.664323      -0.670738      -1.409540       9.349072       2.918483       9.963727           0.000000
          157              O      13.036160      12.636802       0.611989      -0.624694      39.118300 0.64708515E+03  0.16302055E+05                                 9.171354                            7.953543       0.185045       2.087387                    0.996860      29.175623      78.648496       0.663184       0.366599      -1.132426      -0.048668      -0.045366      -0.039797       0.077527       0.026323      -0.052736      -0.001681      -0.129436       0.170447      -0.113856       0.037850       0.076006              9.892969       7.111761       0.608861       0.237624      15.925233      -1.290330       6.641912          -0.000000
          158              O      12.164287      10.658943       0.084561      -0.658702      36.976461 0.55967230E+03  0.13601433E+05                                 8.724032                            7.297185       0.362254       2.138192                    0.997873      29.011121      76.883660       0.706394       0.356786      -1.139800       0.044314       0.093975      -0.009096       0.104296       0.035695      -0.014456       0.004562      -0.010476       0.153350      -0.063336       0.009704       0.053633              9.468523      12.774507       4.652257       0.861455       9.868056       0.841949       5.763007          -0.000001
          159              O      13.161860       7.960168       0.209252      -0.722771      50.527286 0.79398503E+03  0.21105028E+05                                10.962136                            8.838611      -0.188966       1.932453                    0.996524      31.696234      88.481402       0.624519       0.368967      -1.127797       0.058272       0.040510       0.000341       0.070970       0.031447       0.008429      -0.012464       0.095631       0.170129      -0.087021       0.028207       0.058814             12.508137      16.888700       2.556626       2.050624      11.337785       3.785222       9.297927          -0.000001
          160              O      15.073208       7.180490       0.974596      -0.655877      41.755601 0.68645846E+03  0.17577325E+05                                 9.628862                            8.200118       0.045606       2.029963                    0.995732      30.055858      82.079185       0.651194       0.367331      -1.130184      -0.030877       0.010885       0.002134       0.032809      -0.065160      -0.036920      -0.033875      -0.032933       0.154253      -0.108522       0.040938       0.067585             10.528549      10.049262      -1.993441       1.714342      13.115638       1.994148       8.420746          -0.000000
          161              O       4.950812       0.431403       2.971086      -0.641346      37.144844 0.57175894E+03  0.13966373E+05                                 8.810891                            7.384991       0.321330       2.128658                    0.997564      28.983338      76.948700       0.700999       0.357699      -1.139335      -0.065415       0.025640       0.056447       0.090127       0.064882      -0.005583       0.006839       0.023348       0.171018      -0.094940       0.037421       0.057519              9.655126       8.247031       1.293607      -3.647660       8.605176      -3.464268      12.113169           0.000000
          162              O       3.469764       0.256549       4.602102      -0.675940      39.926121 0.61207057E+03  0.15220953E+05                                 9.236139                            7.659422       0.343532       2.121451                    0.998456      29.722050      79.842358       0.685242       0.359436      -1.136980       0.112635       0.049200      -0.041199       0.129633       0.025829      -0.004668       0.058732       0.077289       0.037597      -0.086595       0.032089       0.054506             10.094267      13.400390      -1.586728      -4.299559       7.799426       1.803751       9.082986           0.000002
          163              O      11.042637      12.490614       6.516897      -0.658995      39.776227 0.63077727E+03  0.15817010E+05                                 9.246053                            7.838982       0.163916       2.072617                    0.996823      29.581304      79.998985       0.668626       0.365321      -1.131489       0.065944      -0.076343       0.053429       0.114156       0.006756       0.044651       0.029557      -0.008836      -0.106412      -0.067593       0.012593       0.055000              9.907583      14.251276      -3.711805      -0.560780       8.380598       0.797512       7.090876           0.000001
          164              O      12.348025      10.881095       7.277942      -0.638816      34.435738 0.56516263E+03  0.13772973E+05                                 8.344422                            7.358992       0.372758       2.149187                    0.997287      28.861867      76.676883       0.699451       0.359331      -1.137401      -0.064301       0.087866       0.032170       0.113534       0.005930       0.047940      -0.011904      -0.078269      -0.017327      -0.072537       0.027021       0.045515              8.659052       6.664308      -1.409554       0.670749       9.963785      -2.918510       9.349063           0.000000
          165              O       9.007185       7.778148       1.695511      -0.624696      39.116556 0.64704741E+03  0.16300807E+05                                 9.170897                            7.953148       0.184872       2.087332                    0.996859      29.175507      78.646524       0.663223       0.366584      -1.132442      -0.048666      -0.039796       0.045368       0.077527      -0.052738      -0.026388       0.001709      -0.149921       0.108925      -0.113864       0.037841       0.076024              9.892473       7.111386       0.237604      -0.608757       6.641591       1.290222      15.924441          -0.000000
          166              O       8.135319       7.250719       3.673369      -0.658693      36.975825 0.55965853E+03  0.13601016E+05                                 8.723926                            7.297087       0.362246       2.138198                    0.997872      29.010858      76.882747       0.706400       0.356785      -1.139801       0.044318      -0.009095      -0.093968       0.104291      -0.014459      -0.035742      -0.004540      -0.081901      -0.060960      -0.063376       0.009746       0.053630              9.468414      12.774365       0.861476      -4.652199       5.762942      -0.841946       9.867933          -0.000001
          167              O       9.132899       7.375411       6.372141      -0.722764      50.528846 0.79400824E+03  0.21105866E+05                                10.962498                            8.838831      -0.188995       1.932441                    0.996525      31.696491      88.483504       0.624499       0.368974      -1.127788       0.058269       0.000341      -0.040510       0.070968       0.008443      -0.031505       0.012497      -0.037264      -0.228496      -0.087056       0.028230       0.058825             12.508613      16.889471       2.050766      -2.556765       9.298179      -3.785370      11.338190          -0.000001
          168              O      11.044247       8.140756       7.151818      -0.655870      41.759351 0.68653148E+03  0.17579800E+05                                 9.629832                            8.200869       0.045608       2.029968                    0.995730      30.056148      82.083505       0.651121       0.367359      -1.130153      -0.030875       0.002140      -0.010884       0.032807      -0.036922       0.065096       0.033900      -0.093588      -0.027694      -0.108475       0.040876       0.067598             10.529685      10.050395       1.714651       1.993528       8.421650      -1.994510      13.117009          -0.000000
          169              O      21.066718       6.734756       4.195065      -0.641342      37.142539 0.57171701E+03  0.13965051E+05                                 8.810409                            7.384621       0.321356       2.128664                    0.997564      28.982767      76.945619       0.701032       0.357690      -1.139346      -0.065413      -0.025634      -0.056444       0.090122      -0.064922       0.005535       0.006835       0.023349       0.171005      -0.094973       0.037462       0.057511              9.654575       8.246561      -1.293549       3.647391       8.604714      -3.464059      12.112450           0.000000
          170              O      19.585663       6.909610       2.564049      -0.675934      39.923800 0.61202986E+03  0.15219656E+05                                 9.235703                            7.659106       0.343580       2.121475                    0.998457      29.721419      79.839378       0.685266       0.359430      -1.136987       0.112645      -0.049199       0.041202       0.129642      -0.025877       0.004615       0.058729       0.077279       0.037637      -0.086596       0.032029       0.054567             10.093760      13.399644       1.586668       4.299265       7.799100       1.803674       9.082537           0.000002
          171              O      19.100571       9.007860       0.649253      -0.659010      39.777361 0.63080006E+03  0.15817729E+05                                 9.246236                            7.839125       0.163873       2.072594                    0.996824      29.581753      80.000651       0.668619       0.365321      -1.131488       0.065937       0.076348      -0.053434       0.114157      -0.006815      -0.044705       0.029553      -0.008841      -0.106393      -0.067615       0.012541       0.055074              9.907789      14.251596       3.711879       0.560796       8.380751       0.797538       7.091021           0.000001
          172              O      28.463941      10.617382      14.220509      -0.638822      34.436050 0.56516927E+03  0.13773174E+05                                 8.344464                            7.359028       0.372718       2.149171                    0.997286      28.862014      76.677358       0.699451       0.359330      -1.137402      -0.064310      -0.087864      -0.032179       0.113540      -0.005983      -0.047983      -0.011905      -0.078261      -0.017337      -0.072584       0.027079       0.045505              8.659096       6.664349       1.409560      -0.670738       9.963816      -2.918530       9.349123           0.000000
          173              O      17.065147      13.720326       5.470639      -0.624695      39.116107 0.64703920E+03  0.16300540E+05                                 9.170800                            7.953085       0.185013       2.087374                    0.996861      29.175391      78.645924       0.663228       0.366583      -1.132444      -0.048660       0.039795      -0.045371       0.077525       0.052688       0.026316       0.001707      -0.149932       0.108942      -0.113823       0.037839       0.075984              9.892348       7.111338      -0.237610       0.608785       6.641523       1.290210      15.924182          -0.000000
          174              O      16.193272      14.247755       3.492782      -0.658689      36.975544 0.55965532E+03  0.13600908E+05                                 8.723852                            7.297046       0.362244       2.138193                    0.997872      29.010918      76.882642       0.706405       0.356784      -1.139803       0.044322       0.009093       0.093975       0.104300       0.014409       0.035703      -0.004544      -0.081902      -0.060968      -0.063329       0.009716       0.053613              9.468320      12.774272      -0.861452       4.652122       5.762902      -0.841926       9.867785          -0.000001
          175              O      17.190840      14.123063       0.794009      -0.722761      50.526866 0.79397397E+03  0.21104663E+05                                10.962074                            8.838547      -0.188971       1.932454                    0.996524      31.696052      88.480782       0.624521       0.368966      -1.127797       0.058268      -0.000342       0.040508       0.070966      -0.008499       0.031441       0.012504      -0.037253      -0.228496      -0.087024       0.028184       0.058841             12.508072      16.888719      -2.050623       2.556539       9.297820      -3.785157      11.337676          -0.000001
          176              O      19.102184      13.357718       0.014332      -0.655887      41.758169 0.68650874E+03  0.17578984E+05                                 9.629387                            8.200527       0.045554       2.029940                    0.995731      30.056440      82.082414       0.651163       0.367340      -1.130173      -0.030873      -0.002142       0.010873       0.032802       0.036868      -0.065156       0.033905      -0.093588      -0.027731      -0.108505       0.040919       0.067586             10.529166      10.049829      -1.714499      -1.993475       8.421260      -1.994366      13.116409          -0.000001
          177              O      15.194074       4.195069       0.431402      -0.641359      37.143564 0.57173859E+03  0.13965721E+05                                 8.810569                            7.384766       0.321205       2.128604                    0.997564      28.983435      76.947988       0.701024       0.357690      -1.139344       0.065417      -0.056443       0.025640       0.090125      -0.005579      -0.064935      -0.006815      -0.073826      -0.120516      -0.094986       0.037476       0.057510              9.654733       8.246701      -3.647432      -1.293542      12.112627       3.464103       8.604870           0.000000
          178              O      16.675124       2.564051       0.256548      -0.675932      39.923193 0.61201783E+03  0.15219278E+05                                 9.235600                            7.659022       0.343635       2.121493                    0.998457      29.721232      79.838599       0.685271       0.359430      -1.136988      -0.112644       0.041204       0.049201       0.129643      -0.004670      -0.025882      -0.058701       0.019826      -0.134733      -0.086584       0.032073       0.054511             10.093644      13.399509      -4.299214       1.586646       9.082428      -1.803647       7.798995           0.000002
          179              O       9.102289       0.649256      12.490600      -0.658995      39.775671 0.63076674E+03  0.15816658E+05                                 9.245925                            7.838875       0.163995       2.072639                    0.996824      29.581092      79.997824       0.668637       0.365317      -1.131493      -0.065943      -0.053428      -0.076347       0.114157       0.044654      -0.006810      -0.029519       0.048776       0.066435      -0.067560       0.012542       0.055018              9.907448      14.251083      -0.560767       3.711761       7.090774      -0.797508       8.380487           0.000001
          180              O      15.854855      14.220525      10.881083      -0.638848      34.437069 0.56519213E+03  0.13773875E+05                                 8.344643                            7.359192       0.372676       2.149152                    0.997286      28.862401      76.678874       0.699440       0.359332      -1.137400       0.064313      -0.032206       0.087851       0.113539       0.047951      -0.005978       0.011918      -0.030458       0.126086      -0.072557       0.027039       0.045518              8.659277       6.664514       0.670767       1.409614       9.349317       2.918564       9.963999           0.000000
          181              O      11.137719       5.470646       7.778140      -0.624686      39.116625 0.64704833E+03  0.16300847E+05                                 9.170953                            7.953193       0.184917       2.087352                    0.996860      29.175310      78.646210       0.663216       0.366587      -1.132438       0.048659      -0.045370      -0.039798       0.077524      -0.026389       0.052673      -0.001673      -0.129431       0.170405      -0.113834       0.037869       0.075965              9.892540       7.111441      -0.608847      -0.237601      15.924566      -1.290246       6.641613          -0.000000
          182              O      12.009587       3.492787       7.250711      -0.658699      36.977570 0.55969169E+03  0.13602036E+05                                 8.724234                            7.297336       0.362199       2.138172                    0.997872      29.011487      76.885275       0.706383       0.356789      -1.139797      -0.044316       0.093973      -0.009096       0.104296      -0.035755       0.014402       0.004574      -0.010464       0.153360      -0.063387       0.009770       0.053617              9.468757      12.774839      -4.652407      -0.861482       9.868317       0.841970       5.763116          -0.000001
          183              O      11.012012       0.794012       7.375402      -0.722749      50.525256 0.79394429E+03  0.21103664E+05                                10.961814                            8.838355      -0.188927       1.932474                    0.996523      31.695608      88.478919       0.624531       0.368964      -1.127800      -0.058263       0.040512       0.000345       0.070964      -0.031502      -0.008497      -0.012457       0.095616       0.170096      -0.087042       0.028218       0.058824             12.507756      16.888268      -2.556538      -2.050625      11.337391       3.785046       9.297609          -0.000001
          184              O       9.100667       0.014334       8.140747      -0.655877      41.757091 0.68648818E+03  0.17578311E+05                                 9.629184                            8.200373       0.045608       2.029965                    0.995731      30.056065      82.080805       0.651173       0.367338      -1.130176       0.030876       0.010880       0.002140       0.032806       0.065092       0.036861      -0.033872      -0.032937       0.154232      -0.108433       0.040866       0.067567             10.528922      10.049663       1.993437      -1.714471      13.116046       1.994265       8.421055          -0.000000
          185              O      15.194088       2.971090       6.734748      -0.641337      37.140513 0.57168038E+03  0.13963907E+05                                 8.809978                            7.384293       0.321369       2.128669                    0.997565      28.982592      76.943997       0.701062       0.357681      -1.139355       0.065407       0.056445      -0.025628       0.090116       0.005530       0.064874      -0.006808      -0.073818      -0.120525      -0.094921       0.037417       0.057504              9.654073       8.246152       3.647142       1.293479      12.111773       3.463861       8.604295           0.000000
          186              O      16.675140       4.602108       6.909602      -0.675918      39.923691 0.61202582E+03  0.15219545E+05                                 9.235742                            7.659125       0.343661       2.121506                    0.998457      29.721142      79.838856       0.685258       0.359435      -1.136983      -0.112650      -0.041204      -0.049193       0.129644       0.004617       0.025835      -0.058702       0.019862      -0.134713      -0.086559       0.032041       0.054518             10.093809      13.399772       4.299270      -1.586704       9.082524      -1.803684       7.799131           0.000002
          187              O      17.160235       6.516906       9.007851      -0.658991      39.774166 0.63073571E+03  0.15815682E+05                                 9.245664                            7.838656       0.163949       2.072633                    0.996823      29.580798      79.996475       0.668650       0.365315      -1.131496      -0.065937       0.053433       0.076349       0.114158      -0.044717       0.006745      -0.029520       0.048791       0.066461      -0.067631       0.012619       0.055012              9.907169      14.250688       0.560748      -3.711661       7.090565      -0.797477       8.380252           0.000001
          188              O      15.854851       7.277952      10.617369      -0.638837      34.436014 0.56517004E+03  0.13773188E+05                                 8.344421                            7.359006       0.372704       2.149159                    0.997286      28.862196      76.677645       0.699456       0.359327      -1.137405       0.064291       0.032179      -0.087857       0.113524      -0.047991       0.005944       0.011931      -0.030492       0.126075      -0.072594       0.027057       0.045537              8.659041       6.664323      -0.670738      -1.409540       9.349072       2.918483       9.963728           0.000000
          189              O      19.195681       1.695516      13.720312      -0.624694      39.118284 0.64708483E+03  0.16302045E+05                                 9.171351                            7.953541       0.185045       2.087388                    0.996860      29.175618      78.648472       0.663184       0.366599      -1.132426       0.048668       0.045366       0.039797       0.077527       0.026323      -0.052736      -0.001681      -0.129436       0.170447      -0.113856       0.037850       0.076006              9.892965       7.111759       0.608861       0.237624      15.925227      -1.290329       6.641909          -0.000000
          190              O      20.067554       3.673375      14.247740      -0.658702      36.976461 0.55967232E+03  0.13601434E+05                                 8.724033                            7.297185       0.362254       2.138193                    0.997873      29.011121      76.883661       0.706394       0.356786      -1.139800      -0.044314      -0.093975       0.009096       0.104296       0.035695      -0.014456       0.004562      -0.010476       0.153350      -0.063336       0.009703       0.053633              9.468523      12.774507       4.652257       0.861455       9.868056       0.841949       5.763007          -0.000001
          191              O      19.069981       6.372150      14.123049      -0.722771      50.527289 0.79398510E+03  0.21105030E+05                                10.962136                            8.838611      -0.188966       1.932453                    0.996524      31.696236      88.481407       0.624519       0.368967      -1.127797      -0.058272      -0.040510      -0.000341       0.070970       0.031447       0.008429      -0.012464       0.095631       0.170129      -0.087021       0.028207       0.058814             12.508137      16.888700       2.556626       2.050624      11.337785       3.785222       9.297927          -0.000001
          192              O      17.158633       7.151828      13.357705      -0.655877      41.755606 0.68645856E+03  0.17577328E+05                                 9.628863                            8.200119       0.045606       2.029962                    0.995732      30.055860      82.079193       0.651194       0.367331      -1.130184       0.030877      -0.010885      -0.002134       0.032809      -0.065160      -0.036920      -0.033875      -0.032933       0.154253      -0.108522       0.040938       0.067585             10.528550      10.049263      -1.993441       1.714342      13.115639       1.994149       8.420747          -0.000000
          193              O      27.281029      13.900915      11.361215      -0.641346      37.144803 0.57175819E+03  0.13966349E+05                                 8.810883                            7.384985       0.321332       2.128658                    0.997564      28.983329      76.948651       0.700999       0.357699      -1.139335       0.065415      -0.025640      -0.056447       0.090127       0.064882      -0.005583       0.006839       0.023348       0.171018      -0.094940       0.037421       0.057519              9.655116       8.247023       1.293606      -3.647656       8.605168      -3.464264      12.113157           0.000000
          194              O      28.762077      14.075769       9.730199      -0.675940      39.926115 0.61207049E+03  0.15220950E+05                                 9.236138                            7.659421       0.343532       2.121451                    0.998456      29.722049      79.842353       0.685242       0.359436      -1.136980      -0.112635      -0.049200       0.041200       0.129633       0.025829      -0.004668       0.058732       0.077289       0.037597      -0.086595       0.032089       0.054506             10.094266      13.400387      -1.586728      -4.299558       7.799426       1.803751       9.082984           0.000002
          195              O      21.189204       1.841704       7.815404      -0.658995      39.776234 0.63077740E+03  0.15817014E+05                                 9.246054                            7.838983       0.163915       2.072617                    0.996823      29.581305      79.998992       0.668626       0.365321      -1.131489      -0.065944       0.076343      -0.053429       0.114156       0.006756       0.044651       0.029557      -0.008836      -0.106412      -0.067593       0.012593       0.055000              9.907585      14.251278      -3.711806      -0.560780       8.380599       0.797512       7.090877           0.000001
          196              O      19.883816       3.451223       7.054359      -0.638816      34.435749 0.56516284E+03  0.13772980E+05                                 8.344424                            7.358994       0.372757       2.149187                    0.997287      28.861870      76.676897       0.699451       0.359331      -1.137401       0.064301      -0.087866      -0.032170       0.113534       0.005930       0.047940      -0.011904      -0.078269      -0.017327      -0.072537       0.027021       0.045515              8.659054       6.664309      -1.409554       0.670749       9.963788      -2.918511       9.349065           0.000001
          197              O      23.224656       6.554170      12.636790      -0.624696      39.116550 0.64704728E+03  0.16300803E+05                                 9.170895                            7.953147       0.184872       2.087332                    0.996859      29.175505      78.646514       0.663223       0.366584      -1.132442       0.048666       0.039796      -0.045368       0.077527      -0.052738      -0.026388       0.001709      -0.149921       0.108925      -0.113864       0.037841       0.076024              9.892471       7.111385       0.237604      -0.608757       6.641590       1.290222      15.924439          -0.000000
          198              O      24.096522       7.081599      10.658932      -0.658693      36.975833 0.55965869E+03  0.13601020E+05                                 8.723927                            7.297088       0.362245       2.138198                    0.997872      29.010863      76.882763       0.706400       0.356785      -1.139801      -0.044318       0.009095       0.093968       0.104291      -0.014459      -0.035742      -0.004540      -0.081901      -0.060960      -0.063375       0.009746       0.053629              9.468415      12.774367       0.861476      -4.652199       5.762943      -0.841946       9.867934          -0.000001
          199              O      23.098942       6.956907       7.960160      -0.722764      50.528853 0.79400838E+03  0.21105871E+05                                10.962499                            8.838832      -0.188996       1.932441                    0.996525      31.696493      88.483514       0.624499       0.368974      -1.127788      -0.058269      -0.000341       0.040510       0.070968       0.008443      -0.031505       0.012497      -0.037264      -0.228496      -0.087056       0.028230       0.058825             12.508615      16.889472       2.050766      -2.556766       9.298181      -3.785371      11.338192          -0.000001
          200              O      21.187594       6.191562       7.180483      -0.655870      41.759353 0.68653151E+03  0.17579801E+05                                 9.629833                            8.200870       0.045608       2.029968                    0.995730      30.056147      82.083504       0.651121       0.367359      -1.130153       0.030875      -0.002140       0.010884       0.032807      -0.036922       0.065096       0.033900      -0.093588      -0.027694      -0.108475       0.040876       0.067599             10.529685      10.050395       1.714651       1.993528       8.421651      -1.994511      13.117010          -0.000000
          201              O      11.165123       7.597562      10.137236      -0.641342      37.142507 0.57171641E+03  0.13965032E+05                                 8.810403                            7.384616       0.321358       2.128664                    0.997564      28.982760      76.945581       0.701033       0.357690      -1.139346       0.065413       0.025634       0.056444       0.090122      -0.064922       0.005535       0.006836       0.023349       0.171004      -0.094973       0.037462       0.057511              9.654567       8.246554      -1.293548       3.647388       8.604708      -3.464056      12.112440           0.000000
          202              O      12.646178       7.422708      11.768252      -0.675934      39.923803 0.61202995E+03  0.15219658E+05                                 9.235704                            7.659107       0.343580       2.121474                    0.998457      29.721421      79.839386       0.685266       0.359430      -1.136987      -0.112645       0.049199      -0.041202       0.129642      -0.025878       0.004615       0.058729       0.077279       0.037637      -0.086596       0.032029       0.054567             10.093761      13.399645       1.586668       4.299265       7.799101       1.803674       9.082537           0.000002
          203              O      13.131270       5.324458      13.683048      -0.659010      39.777366 0.63080015E+03  0.15817732E+05                                 9.246236                            7.839126       0.163873       2.072594                    0.996824      29.581754      80.000656       0.668619       0.365321      -1.131488      -0.065937      -0.076348       0.053434       0.114157      -0.006815      -0.044705       0.029553      -0.008841      -0.106393      -0.067615       0.012541       0.055074              9.907790      14.251597       3.711879       0.560796       8.380752       0.797538       7.091022           0.000001
          204              O       3.767900       3.714936       0.111792      -0.638822      34.436061 0.56516950E+03  0.13773181E+05                                 8.344466                            7.359029       0.372718       2.149171                    0.997286      28.862018      76.677374       0.699450       0.359330      -1.137402       0.064311       0.087864       0.032179       0.113540      -0.005983      -0.047983      -0.011905      -0.078261      -0.017338      -0.072584       0.027079       0.045505              8.659098       6.664351       1.409561      -0.670738       9.963818      -2.918531       9.349125           0.000000
          205              O      15.166694       0.611992       8.861662      -0.624695      39.116104 0.64703914E+03  0.16300538E+05                                 9.170800                            7.953085       0.185013       2.087374                    0.996861      29.175390      78.645920       0.663228       0.366583      -1.132444       0.048660      -0.039795       0.045371       0.077525       0.052688       0.026317       0.001707      -0.149932       0.108942      -0.113823       0.037839       0.075984              9.892347       7.111338      -0.237610       0.608785       6.641523       1.290210      15.924181          -0.000000
          206              O      16.038569       0.084563      10.839519      -0.658689      36.975528 0.55965504E+03  0.13600899E+05                                 8.723848                            7.297044       0.362244       2.138193                    0.997872      29.010915      76.882624       0.706406       0.356783      -1.139803      -0.044322      -0.009093      -0.093975       0.104300       0.014409       0.035703      -0.004544      -0.081902      -0.060968      -0.063329       0.009716       0.053613              9.468316      12.774266      -0.861451       4.652120       5.762900      -0.841926       9.867781          -0.000001
          207              O      15.041001       0.209255      13.538292      -0.722760      50.526867 0.79397400E+03  0.21104664E+05                                10.962074                            8.838547      -0.188971       1.932454                    0.996524      31.696053      88.480785       0.624521       0.368966      -1.127797      -0.058268       0.000342      -0.040508       0.070966      -0.008499       0.031441       0.012504      -0.037253      -0.228496      -0.087024       0.028184       0.058841             12.508072      16.888719      -2.050623       2.556539       9.297820      -3.785157      11.337676          -0.000001
          208              O       5.071674       0.974597      -0.014332      -0.655887      41.758182 0.68650899E+03  0.17578992E+05                                 9.629389                            8.200528       0.045554       2.029940                    0.995731      30.056444      82.082430       0.651163       0.367340      -1.130173       0.030873       0.002142      -0.010873       0.032802       0.036868      -0.065156       0.033905      -0.093588      -0.027731      -0.108505       0.040919       0.067586             10.529169      10.049831      -1.714500      -1.993476       8.421263      -1.994367      13.116413          -0.000000

******************************************************
Auxiliary information for the entire system
The total spin magnetic moment of the unit cell is   -0.000019
The total net atomic charge of the unit cell is   -0.000000
Accuracy of reproducing the electrostatic potential in the unit cell:
  The inner radius (bohr) =    5.0000
  The outer radius (bohr) =   12.0000
  Valid grid points have density less than (e/(bohr^3)) =    0.0001
  The number of valid grid points were=        94336
  The rms potential error without charges in kcal/mol is=      7.79679
  The rms potential error with partial charges in kcal/mol is=      1.36688
  The RRMSE value at monopole order=      0.17531
  The rms potential error with partial charges and cloud penetration in kcal/mol is=      1.35245
  The RRMSE value at monopole order with cloud penetration is=      0.17346
  The rms potential error with partial charges and atomic dipoles in kcal/mol is=      1.68705
  The RRMSE value at dipole order=      0.21638
  The rms potential error with partial charges, atomic dipoles and cloud penetration in kcal/mol is=      1.67403
  The RRMSE value at dipole order with cloud penetration=      0.21471

******************************************************
The electron densities and ab initio electrostatic potential were computed in VASP using the PBE functional and
projector augmented wave method. See the main text of the journal article for a description of computational details.
The atomic charges, dipoles, and quadrupoles were computed with the DDEC6 method as described in
(a) T. A. Manz and N. Gabaldon Limas, RSC Adv. 6 (2016) 47771-47801 DOI: 10.1039/c6ra04656h
(b) N. Gabaldon Limas and T. A. Manz, RSC Adv. 8 (2018) 2678-2707 DOI: 10.1039/c7ra11829e.
For each atom in the material, the electron cloud parameters were fit to the spherically averaged atom-in-material
electron density using radial positions for which this density was between 10^-4 and 10^-2 electrons per cubic bohr.
The polarizabilities, dispersion coefficients, and quantum Drude oscillator (QDO) parameters were fit using the MCLF method.
The magnetic structure of the system was optimized in VASP from the default ferromagnetic initial guess using spin polarization.
The atomic spin moments (ASMs) were computed on this optimized magnetic structure using the DDEC6 partition as inputs
to the method of T. A. Manz and D. S. Sholl, J. Chem. Theory Comput. 7 (2011) 4146-4164 DOI: 10.1021/ct200539n.
The RMSE and RRMSE were computed using a uniform grid with Ewald summation.
