# Supplementary material for: A collection of forcefield precursors for metal–organic frameworks
Source: RSC Adv. 2019 Nov 13;9(63):36492–507. doi: 10.1039/c9ra07327b (PMC9075174; doi:10.1039/c9ra07327b)
Supplement: RA-009-C9RA07327B-s5239 [file RA-009-C9RA07327B-s5239.xyz]

  208
jmolscript: load "" {1 1 1} spacegroup "x,y,z" unitcell [{     16.023000     0.000000     0.000000 }, {      8.011515    14.290842     0.000000 }, {      8.011490    -0.000003    14.290856 }]
Tb    14.579176    12.571224     6.668828     1.999241
Tb    13.310954     7.498262     1.616153     1.992355
Tb     6.567676     8.865038     0.476600     1.999233
Tb    21.322458    13.938000     5.529275     1.992356
Tb    18.584922     7.622019     5.425809     1.999234
Tb    17.316710    12.674691     0.352841     1.992356
Tb    10.573431    13.814242     1.719619     1.999235
Tb     9.305201     8.761571     6.792587     1.992354
Tb    17.466829     1.719615     7.622028     1.999242
Tb    18.735051     6.792577    12.674703     1.992355
Tb    25.478329     5.425801    13.814256     1.999233
Tb    10.723547     0.352839     8.761581     1.992356
Tb    13.461083     6.668820     8.865047     1.999234
Tb    14.729295     1.616148    13.938015     1.992356
Tb    21.472574     0.476597    12.571237     1.999235
Tb    22.740804     5.529268     7.498269     1.992354
H     12.940184    10.758145     3.515551     0.071934
H     14.766808    12.870332     3.129697     0.077027
H     20.951683    10.678116     3.629877     0.072012
H     22.778303     8.565930     4.015731     0.077024
H     16.945934    10.775294     3.612728     0.072013
H     18.772555    11.161146     5.724917     0.077027
H      8.934434    10.660967     3.532700     0.072007
H     10.761057    10.275115     1.420511     0.077027
H     19.105821     3.532694    10.775305     0.071934
H     17.279197     1.420507    11.161159     0.077027
H     11.094322     3.612723    10.660979     0.072012
H      9.267702     5.724909    10.275125     0.077024
H     15.100071     3.515545    10.678128     0.072013
H     13.273450     3.129693     8.565939     0.077027
H     23.111571     3.629872    10.758156     0.072007
H     21.284948     4.015724    12.870345     0.077027
C     13.605137    10.239387     3.911407     0.210254
C     15.144946     9.599157     5.251890    -0.045151
C     15.007148     8.665966     4.232952    -0.002424
C     15.620828     7.378361     3.922840     0.664942
C     16.027813     9.697764     6.396587     0.647538
C     15.611220    13.081836     3.455529     0.241336
C     17.245566    13.476263     4.798869     0.000061
C     17.686199    13.592019     3.525554     0.023798
C     19.009700    13.824960     2.912476     0.655478
C     17.745482    13.623458     6.149355     0.630473
C     21.616639    11.196874     3.234021     0.210111
C     23.156451    11.837104     1.893538    -0.045130
C     23.018653    12.770296     2.912476    -0.002439
C     23.632335    14.057901     3.222588     0.664941
C      8.016319    11.738497     0.748841     0.647529
C      7.599715     8.354425     3.689899     0.241336
C      9.234062     7.959999     2.346559     0.000065
C      9.674693     7.844242     3.619874     0.023794
C     10.998192     7.611302     4.232952     0.655483
C      9.733980     7.812803     0.996073     0.630463
C     17.610888    10.379438     3.093970     0.210109
C     19.150697     9.038957     2.453740    -0.045158
C     19.012901    10.057894     1.520547    -0.002425
C     19.626583    10.368006     0.232941     0.664945
C     20.033563     7.894261     2.552347     0.647544
C     19.616966    10.835315     5.936422     0.241341
C     21.251310     9.491976     6.330849     0.000055
C     21.691944    10.765290     6.446605     0.023797
C     23.015444    11.378367     6.679546     0.655480
C     21.751227     8.141491     6.478045     0.630475
C      9.599388    11.056824     4.051458     0.210124
C     11.139199    12.397304     4.691688    -0.045157
C     11.001400    11.378367     5.624881    -0.002425
C     11.615079    11.068256     6.912487     0.664931
C     12.022068    13.542001     4.593081     0.647540
C     11.605469    10.600946     1.209006     0.241344
C     13.239817    11.944286     0.814579     0.000076
C     13.680448    10.670972     0.698823     0.023784
C     15.003947    10.057895     0.465882     0.655484
C     13.739736    13.294770     0.667383     0.630475
C     18.440868     4.051452    10.379449     0.210255
C     16.901059     4.691682     9.038966    -0.045151
C     17.038857     5.624873    10.057904    -0.002424
C     16.425177     6.912478    10.368016     0.664942
C     16.018192     4.593075     7.894269     0.647538
C     16.434785     1.209003    10.835327     0.241336
C     14.800439     0.814576     9.491987     0.000061
C     14.359806     0.698820    10.765302     0.023797
C     13.036305     0.465879    11.378380     0.655478
C     14.300523     0.667381     8.141501     0.630473
C     10.429366     3.093965    11.056835     0.210111
C      8.889554     2.453735    12.397318    -0.045131
C      9.027352     1.520543    11.378380    -0.002439
C      8.413670     0.232938    11.068268     0.664941
C     24.029686     2.552342    13.542015     0.647529
C     24.446290     5.936414    10.600957     0.241336
C     22.811943     6.330840    11.944297     0.000065
C     22.371312     6.446597    10.670982     0.023794
C     21.047813     6.679537    10.057904     0.655483
C     22.312025     6.478036    13.294783     0.630463
C     14.435117     3.911401    11.196886     0.210109
C     12.895308     5.251882    11.837116    -0.045158
C     13.033104     4.232945    12.770309    -0.002425
C     12.419422     3.922833    14.057915     0.664945
C     12.012442     6.396578    11.738509     0.647544
C     12.429039     3.455524     8.354434     0.241341
C     10.794695     4.798863     7.960007     0.000055
C     10.354061     3.525549     7.844251     0.023797
C      9.030561     2.912472     7.611310     0.655480
C     10.294778     6.149348     7.812811     0.630475
C     22.446617     3.234015    10.239398     0.210124
C     20.906806     1.893535     9.599168    -0.045157
C     21.044605     2.912472     8.665975    -0.002425
C     20.430926     3.222583     7.378369     0.664931
C     20.023937     0.748838     9.697775     0.647541
C     20.440536     3.689893    13.081850     0.241344
C     18.806188     2.346553    13.476277     0.000076
C     18.365557     3.619867    13.592033     0.023784
C     17.042058     4.232944    13.824974     0.655484
C     18.306269     0.996069    13.623473     0.630475
N     13.996098     9.060393     3.389791    -0.424948
N     14.230034    10.628098     5.040385    -0.458795
N     15.875599    13.154719     4.737419    -0.493312
N     16.644705    13.330497     2.649525    -0.458856
N     22.007601    12.375868     3.755637    -0.424911
N     22.241536    10.808163     2.105043    -0.458757
N      7.864095     8.281542     2.408009    -0.493306
N      8.633198     8.105765     4.495903    -0.458858
N     18.001851    10.901054     1.914975    -0.424910
N     18.235784     9.250461     3.482682    -0.458753
N     19.881344     9.553427     6.009305    -0.493304
N     20.650450    11.641319     6.185082    -0.458859
N      9.990348    10.535208     5.230453    -0.424910
N     10.224287    12.185800     3.662746    -0.458757
N     11.869850    11.882835     1.136123    -0.493311
N     12.638952     9.794943     0.960346    -0.458868
N     18.049907     5.230446    10.901065    -0.424948
N     17.815971     3.662741     9.250471    -0.458795
N     16.170406     1.136120     9.553437    -0.493312
N     15.401300     0.960342    11.641331    -0.458856
N     10.038404     1.914971    10.535219    -0.424911
N      9.804469     3.482676    12.185813    -0.458757
N     24.181910     6.009297    11.882847    -0.493306
N     23.412807     6.185074     9.794953    -0.458858
N     14.044154     3.389785    12.375881    -0.424910
N     13.810221     5.040378    10.808174    -0.458753
N     12.164661     4.737412     8.281551    -0.493305
N     11.395555     2.649520     8.105774    -0.458859
N     22.055657     3.755631     9.060403    -0.424910
N     21.821718     2.105039    10.628110    -0.458757
N     20.176155     2.408004    13.154733    -0.493311
N     19.407053     4.495896    13.330510    -0.458868
O     15.109694     6.719553     2.961065    -0.645579
O     16.567786     6.891043     4.567358    -0.683136
O     17.019635     8.978935     6.503769    -0.651482
O     15.741001    10.613807     7.261184    -0.657616
O     19.107441    13.676335     1.680605    -0.616896
O     19.948647    14.197951     3.659888    -0.674453
O     18.960026    14.102202     6.362289    -0.762320
O     17.053288    13.327638     7.116846    -0.639470
O     15.109687     0.425866     4.184363    -0.645578
O     16.567780     0.254376     2.578070    -0.683139
O      9.008143    12.457327     0.641659    -0.651483
O     15.740997    10.822452    14.175100    -0.657612
O     11.095932     7.759926     5.464823    -0.616896
O     11.937140     7.238311     3.485540    -0.674463
O     10.948523     7.334060     0.783139    -0.762309
O      9.041787     8.108624     0.028582    -0.639468
O     27.126941    11.329777    13.864988    -0.645580
O     28.585032     9.723486    14.036479    -0.683139
O     21.025387     7.787079     1.833517    -0.651486
O     19.746750     7.029664     3.468391    -0.657621
O     23.113186    12.610238     6.530921    -0.616900
O     23.954391    10.630956     7.052537    -0.674454
O     22.965769     7.928558     6.956789    -0.762321
O     21.059032     7.174001     6.182224    -0.639468
O     11.103944    10.106482     7.571296    -0.645577
O     12.562039    11.712773     7.399805    -0.683129
O     13.013891    13.649182     5.311911    -0.651490
O      3.723743     0.115755     3.677037    -0.657614
O     15.101686     8.826024     0.614507    -0.616894
O     15.942896    10.805306     0.092891    -0.674454
O     14.954280    13.507704     0.188639    -0.762322
O      5.036028    -0.028582     0.963204    -0.639468
O     16.936311     7.571286    11.329791    -0.645579
O     15.478219     7.399796     9.723498    -0.683136
O     15.026370     5.311904     7.787087    -0.651482
O     16.305004     3.677032     7.029672    -0.657616
O     12.938564     0.614504    12.610251    -0.616896
O     12.097358     0.092888    10.630968    -0.674453
O     13.085979     0.188637     7.928567    -0.762320
O     14.992717     0.963201     7.174010    -0.639471
O     16.936318    13.864973    10.106493    -0.645578
O     15.478225    14.036463    11.712786    -0.683139
O     23.037862     1.833512    13.649197    -0.651483
O     16.305008     3.468387     0.115756    -0.657612
O     20.950073     6.530913     8.826033    -0.616896
O     20.108865     7.052528    10.805316    -0.674463
O     21.097482     6.956779    13.507717    -0.762309
O     14.992728     6.182218    -0.028582    -0.639468
O      4.919064     2.961062     0.425868    -0.645580
O      3.460973     4.567353     0.254377    -0.683139
O     11.020618     6.503760    12.457339    -0.651486
O     12.299255     7.261175    10.822465    -0.657621
O      8.932819     1.680601     7.759935    -0.616900
O      8.091614     3.659883     7.238319    -0.674454
O      9.080236     6.362281     7.334067    -0.762321
O     10.986973     7.116838     8.108632    -0.639469
O     20.942061     4.184357     6.719560    -0.645577
O     19.483966     2.578066     6.891051    -0.683129
O     19.032114     0.641657     8.978945    -0.651490
O     28.322262    14.175084    10.613819    -0.657614
O     16.944319     5.464815    13.676349    -0.616894
O     16.103109     3.485533    14.197965    -0.674454
O     17.091725     0.783135    14.102217    -0.762322
O     18.998462     0.028579    13.327652    -0.639468

The following XYZ coordinates are in angstroms. Other properties are in atomic units.
The sperically averaged electron density of each atom fit to a function of the form exp(a - br)
eigen_1, eigen_2 and eigen_3 are the three eigenvalues of traceless quadrupole moment tensor
  atom number  atomic symbol              X              Y              Z     net charge C6 coefficient C8 coefficient C10 coefficient fluctuating dipole atomic polarizability isotropic forcefield polarizability              a              b squared Pearson coefficient          <r^3>          <r^4>         wp_QDO          m_QDO          q_QDO       dipole_x       dipole_y       dipole_z         dipole            Qxy            Qxz            Qyz     Q(x^2-y^2)  Q(3z^2 - R^2)        eigen_1        eigen_2        eigen_3 static polarizability      alpha(xx)      alpha(xy)      alpha(xz)      alpha(yy)      alpha(yz)      alpha(zz) atomic spin moment
            1             Tb      14.579176      12.571224       6.668828       1.999241     110.467134 0.25447222E+04  0.82909640E+05                                15.105848                           13.602445       2.455459       2.491823                    0.999812      75.356489     174.911809       0.689472       0.272662      -1.327815      -0.017070       0.057870       0.127950       0.141463      -0.062824       0.037387       0.076803      -0.211932       0.331007      -0.189547       0.026536       0.163011             16.161556      21.059743       1.535953      -1.486749      14.848993       1.528001      12.575934          -0.000001
            2             Tb      13.310954       7.498262       1.616153       1.992355     129.516128 0.29616765E+04  0.10007849E+06                                16.910579                           14.712747       2.566700       2.515940                    0.999715      76.338471     179.590888       0.661335       0.274082      -1.328034      -0.014174      -0.104141      -0.003172       0.105149       0.022355      -0.055667      -0.034112      -0.071967      -0.231354      -0.108062       0.012087       0.095975             19.089077      17.605920       2.157229       0.236355      15.936384       5.279894      23.724928           0.000000
            3             Tb       6.567676       8.865038       0.476600       1.999233     110.470839 0.25448318E+04  0.82914190E+05                                15.106275                           13.602823       2.455446       2.491817                    0.999812      75.357065     174.914776       0.689455       0.272666      -1.327809      -0.017074      -0.057866      -0.127957       0.141468       0.062790      -0.037416       0.076797      -0.211918       0.331020      -0.189534       0.026530       0.163004             16.162011      21.060343      -1.535984       1.486771      14.849413       1.528098      12.576278          -0.000000
            4             Tb      21.322458      13.938000       5.529275       1.992356     129.512071 0.29615583E+04  0.10007344E+06                                16.910164                           14.712387       2.566698       2.515940                    0.999715      76.338057     179.588620       0.661348       0.274080      -1.328038      -0.014175       0.104139       0.003190       0.105148      -0.022396       0.055621      -0.034113      -0.071958      -0.231381      -0.108029       0.012035       0.095994             19.088608      17.605521      -2.157209      -0.236398      15.935998       5.279683      23.724304           0.000000
            5             Tb      18.584922       7.622019       5.425809       1.999234     110.471957 0.25448570E+04  0.82915192E+05                                15.106383                           13.602888       2.455449       2.491817                    0.999812      75.357027     174.914697       0.689454       0.272665      -1.327810      -0.017075      -0.127957       0.057871       0.141469      -0.037418      -0.062820      -0.076785      -0.271478       0.152376      -0.189556       0.026559       0.162996             16.162165      21.060711       1.486755       1.536118      12.576264      -1.528094      14.849521          -0.000000
            6             Tb      17.316710      12.674691       0.352841       1.992356     129.513771 0.29616081E+04  0.10007552E+06                                16.910305                           14.712518       2.566702       2.515941                    0.999715      76.338118     179.588979       0.661345       0.274080      -1.328038      -0.014174       0.003189      -0.104142       0.105150       0.055616       0.022356       0.034135       0.079713       0.223626      -0.108034       0.012057       0.095977             19.088752      17.605680      -0.236426       2.157247      23.724447      -5.279740      15.936128           0.000000
            7             Tb      10.573431      13.814242       1.719619       1.999235     110.469081 0.25447773E+04  0.82911917E+05                                15.106064                           13.602628       2.455460       2.491821                    0.999812      75.356800     174.913259       0.689464       0.272664      -1.327813      -0.017072       0.127956      -0.057873       0.141469       0.037384       0.062792      -0.076783      -0.271470       0.152370      -0.189524       0.026531       0.162993             16.161794      21.060078      -1.486774      -1.535960      12.576099      -1.528041      14.849205          -0.000000
            8             Tb       9.305201       8.761571       6.792587       1.992354     129.517215 0.29616959E+04  0.10007927E+06                                16.910666                           14.712778       2.566695       2.515938                    0.999715      76.338342     179.590418       0.661336       0.274082      -1.328036      -0.014174      -0.003190       0.104142       0.105150      -0.055660      -0.022389       0.034138       0.079701       0.223634      -0.108062       0.012050       0.096012             19.089227      17.606129       0.236371      -2.157180      23.725143      -5.279952      15.936408           0.000000
            9             Tb      17.466829       1.719615       7.622028       1.999242     110.466999 0.25447183E+04  0.82909479E+05                                15.105833                           13.602432       2.455459       2.491823                    0.999812      75.356477     174.911735       0.689472       0.272662      -1.327815       0.017070      -0.057870      -0.127950       0.141462      -0.062823       0.037387       0.076803      -0.211932       0.331007      -0.189547       0.026536       0.163011             16.161540      21.059721       1.535952      -1.486747      14.848978       1.527999      12.575922          -0.000000
           10             Tb      18.735051       6.792577      12.674703       1.992355     129.516122 0.29616764E+04  0.10007849E+06                                16.910578                           14.712747       2.566700       2.515940                    0.999715      76.338472     179.590888       0.661335       0.274082      -1.328034       0.014174       0.104141       0.003172       0.105149       0.022355      -0.055667      -0.034112      -0.071967      -0.231354      -0.108062       0.012087       0.095975             19.089076      17.605919       2.157229       0.236356      15.936384       5.279893      23.724926           0.000000
           11             Tb      25.478329       5.425801      13.814256       1.999233     110.470808 0.25448308E+04  0.82914152E+05                                15.106271                           13.602820       2.455446       2.491817                    0.999812      75.357061     174.914756       0.689455       0.272666      -1.327809       0.017074       0.057866       0.127957       0.141468       0.062790      -0.037416       0.076797      -0.211918       0.331020      -0.189534       0.026530       0.163004             16.162008      21.060339      -1.535983       1.486770      14.849410       1.528097      12.576275          -0.000000
           12             Tb      10.723547       0.352839       8.761581       1.992356     129.512110 0.29615594E+04  0.10007349E+06                                16.910168                           14.712390       2.566698       2.515940                    0.999715      76.338062     179.588645       0.661348       0.274080      -1.328038       0.014175      -0.104139      -0.003190       0.105148      -0.022396       0.055621      -0.034113      -0.071958      -0.231381      -0.108029       0.012035       0.095994             19.088612      17.605525      -2.157209      -0.236398      15.936002       5.279685      23.724309           0.000000
           13             Tb      13.461083       6.668820       8.865047       1.999234     110.471903 0.25448555E+04  0.82915128E+05                                15.106377                           13.602883       2.455449       2.491817                    0.999812      75.357022     174.914666       0.689454       0.272665      -1.327810       0.017075       0.127957      -0.057871       0.141469      -0.037418      -0.062820      -0.076785      -0.271478       0.152376      -0.189556       0.026559       0.162996             16.162158      21.060702       1.486754       1.536117      12.576259      -1.528093      14.849515          -0.000001
           14             Tb      14.729295       1.616148      13.938015       1.992356     129.513838 0.29616099E+04  0.10007560E+06                                16.910312                           14.712523       2.566702       2.515941                    0.999715      76.338126     179.589020       0.661345       0.274080      -1.328038       0.014174      -0.003189       0.104142       0.105151       0.055617       0.022356       0.034135       0.079713       0.223627      -0.108034       0.012057       0.095977             19.088760      17.605688      -0.236425       2.157248      23.724458      -5.279743      15.936134           0.000000
           15             Tb      21.472574       0.476597      12.571237       1.999235     110.469035 0.25447760E+04  0.82911862E+05                                15.106059                           13.602623       2.455460       2.491821                    0.999812      75.356795     174.913232       0.689465       0.272664      -1.327813       0.017072      -0.127956       0.057873       0.141469       0.037384       0.062792      -0.076783      -0.271470       0.152370      -0.189524       0.026531       0.162993             16.161788      21.060071      -1.486774      -1.535959      12.576095      -1.528040      14.849200          -0.000000
           16             Tb      22.740804       5.529268       7.498269       1.992354     129.517277 0.29616977E+04  0.10007935E+06                                16.910672                           14.712784       2.566695       2.515938                    0.999715      76.338350     179.590459       0.661336       0.274082      -1.328035       0.014174       0.003190      -0.104142       0.105150      -0.055660      -0.022389       0.034138       0.079701       0.223634      -0.108062       0.012050       0.096012             19.089234      17.606136       0.236371      -2.157181      23.725153      -5.279954      15.936414           0.000000
           17              H      12.940184      10.758145       3.515551       0.071934       1.005679 0.72104009E+01  0.70272639E+02                                 1.759772                            1.645571      -1.280731       2.251615                    0.993326       4.044538      11.992202       0.446246       1.408332      -0.679337      -0.037453       0.025561      -0.021791       0.050308      -0.006120       0.012630      -0.000407      -0.005651      -0.011632      -0.015818       0.002550       0.013268              1.812247       2.101574      -0.465434       0.334130       1.686182      -0.237848       1.648986           0.000001
           18              H      14.766808      12.870332       3.129697       0.077027       1.032704 0.70641540E+01  0.68111470E+02                                 1.761749                            1.607328      -1.143943       2.326197                    0.994748       3.805310      11.018187       0.463197       1.371451      -0.687714      -0.048159      -0.005840      -0.015639       0.050970       0.002394       0.000898      -0.000672       0.027316      -0.002562      -0.013483      -0.000856       0.014339              1.849542       2.514319       0.266393       0.426749       1.438878       0.068940       1.595430           0.000001
           19              H      20.951683      10.678116       3.629877       0.072012       1.005401 0.72079397E+01  0.70241972E+02                                 1.759396                            1.645253      -1.280332       2.251843                    0.993333       4.043657      11.988638       0.446308       1.408269      -0.679351      -0.037430      -0.025550       0.021778       0.050280       0.006114      -0.012640      -0.000408      -0.005641      -0.011630      -0.015824       0.002552       0.013272              1.811844       2.101066       0.465254      -0.334001       1.685822      -0.237758       1.648646           0.000001
           20              H      22.778303       8.565930       4.015731       0.077024       1.032729 0.70643438E+01  0.68113715E+02                                 1.761770                            1.607344      -1.143957       2.326190                    0.994748       3.805362      11.018349       0.463198       1.371441      -0.687716      -0.048162       0.005845       0.015636       0.050973      -0.002400      -0.000909      -0.000668       0.027317      -0.002563      -0.013484      -0.000858       0.014342              1.849566       2.514359      -0.266397      -0.426762       1.438891       0.068942       1.595448           0.000001
           21              H      16.945934      10.775294       3.612728       0.072013       1.005392 0.72078547E+01  0.70240916E+02                                 1.759384                            1.645242      -1.280331       2.251844                    0.993333       4.043632      11.988533       0.446310       1.408267      -0.679351      -0.037430       0.021777       0.025549       0.050279      -0.012641      -0.006124       0.000414       0.002994       0.014282      -0.015827       0.002544       0.013283              1.811832       2.101050      -0.333999      -0.465249       1.648635       0.237756       1.685811           0.000001
           22              H      18.772555      11.161146       5.724917       0.077027       1.032709 0.70641835E+01  0.68111895E+02                                 1.761762                            1.607337      -1.143940       2.326196                    0.994748       3.805332      11.018299       0.463193       1.371460      -0.687713      -0.048159       0.015638      -0.005839       0.050970      -0.000907       0.002395       0.000675       0.014938      -0.039689      -0.013483      -0.000857       0.014340              1.849557       2.514343      -0.426759       0.266396       1.595442      -0.068942       1.438886           0.000001
           23              H       8.934434      10.660967       3.532700       0.072007       1.005411 0.72080273E+01  0.70243084E+02                                 1.759412                            1.645266      -1.280416       2.251807                    0.993331       4.043705      11.988828       0.446305       1.408273      -0.679350      -0.037431      -0.021768      -0.025551       0.050277       0.012633       0.006113       0.000418       0.003003       0.014288      -0.015817       0.002544       0.013273              1.811862       2.101088       0.334009       0.465264       1.648660       0.237763       1.685838           0.000001
           24              H      10.761057      10.275115       1.420511       0.077027       1.032710 0.70641976E+01  0.68112006E+02                                 1.761757                            1.607334      -1.143945       2.326195                    0.994748       3.805322      11.018237       0.463196       1.371452      -0.687714      -0.048158      -0.015638       0.005839       0.050969       0.000897      -0.002402       0.000675       0.014937      -0.039689      -0.013484      -0.000855       0.014339              1.849551       2.514336       0.426754      -0.266392       1.595435      -0.068940       1.438883           0.000001
           25              H      19.105821       3.532694      10.775305       0.071934       1.005678 0.72103999E+01  0.70272628E+02                                 1.759772                            1.645571      -1.280732       2.251615                    0.993326       4.044538      11.992203       0.446246       1.408333      -0.679337       0.037453      -0.025561       0.021791       0.050308      -0.006120       0.012630      -0.000407      -0.005651      -0.011632      -0.015818       0.002550       0.013268              1.812248       2.101574      -0.465434       0.334130       1.686183      -0.237848       1.648986           0.000001
           26              H      17.279197       1.420507      11.161159       0.077027       1.032704 0.70641540E+01  0.68111470E+02                                 1.761749                            1.607328      -1.143944       2.326196                    0.994748       3.805310      11.018187       0.463197       1.371451      -0.687714       0.048159       0.005840       0.015639       0.050970       0.002394       0.000898      -0.000672       0.027316      -0.002562      -0.013483      -0.000856       0.014339              1.849542       2.514319       0.266393       0.426749       1.438878       0.068940       1.595430           0.000001
           27              H      11.094322       3.612723      10.660979       0.072012       1.005400 0.72079331E+01  0.70241899E+02                                 1.759396                            1.645253      -1.280332       2.251843                    0.993333       4.043656      11.988638       0.446308       1.408270      -0.679351       0.037430       0.025550      -0.021778       0.050280       0.006114      -0.012640      -0.000408      -0.005641      -0.011630      -0.015824       0.002552       0.013272              1.811844       2.101065       0.465254      -0.334001       1.685822      -0.237758       1.648646           0.000001
           28              H       9.267702       5.724909      10.275125       0.077024       1.032728 0.70643429E+01  0.68113706E+02                                 1.761770                            1.607344      -1.143957       2.326190                    0.994748       3.805362      11.018350       0.463197       1.371441      -0.687716       0.048162      -0.005845      -0.015636       0.050973      -0.002400      -0.000909      -0.000668       0.027317      -0.002563      -0.013484      -0.000858       0.014342              1.849566       2.514359      -0.266397      -0.426762       1.438891       0.068942       1.595448           0.000001
           29              H      15.100071       3.515545      10.678128       0.072013       1.005392 0.72078547E+01  0.70240916E+02                                 1.759384                            1.645242      -1.280331       2.251844                    0.993333       4.043632      11.988533       0.446310       1.408267      -0.679351       0.037430      -0.021777      -0.025549       0.050279      -0.012641      -0.006124       0.000414       0.002994       0.014282      -0.015827       0.002544       0.013283              1.811832       2.101050      -0.333999      -0.465249       1.648635       0.237756       1.685811           0.000001
           30              H      13.273450       3.129693       8.565939       0.077027       1.032709 0.70641826E+01  0.68111886E+02                                 1.761762                            1.607337      -1.143940       2.326196                    0.994748       3.805332      11.018300       0.463193       1.371460      -0.687713       0.048159      -0.015638       0.005839       0.050970      -0.000907       0.002395       0.000675       0.014938      -0.039689      -0.013483      -0.000857       0.014340              1.849557       2.514343      -0.426759       0.266396       1.595442      -0.068942       1.438886           0.000001
           31              H      23.111571       3.629872      10.758156       0.072007       1.005411 0.72080273E+01  0.70243084E+02                                 1.759412                            1.645266      -1.280416       2.251807                    0.993331       4.043705      11.988828       0.446305       1.408273      -0.679350       0.037431       0.021768       0.025551       0.050277       0.012633       0.006113       0.000418       0.003003       0.014288      -0.015817       0.002544       0.013273              1.811862       2.101088       0.334009       0.465264       1.648660       0.237763       1.685838           0.000001
           32              H      21.284948       4.015724      12.870345       0.077027       1.032711 0.70641985E+01  0.68112015E+02                                 1.761757                            1.607334      -1.143945       2.326195                    0.994748       3.805322      11.018236       0.463196       1.371451      -0.687714       0.048158       0.015638      -0.005839       0.050969       0.000897      -0.002402       0.000675       0.014937      -0.039688      -0.013484      -0.000855       0.014339              1.849551       2.514336       0.426754      -0.266392       1.595435      -0.068940       1.438883           0.000001
           33              C      13.605137      10.239387       3.911407       0.210254      22.637851 0.31551592E+03  0.69676673E+04                                 7.360063                            6.210505      -0.242209       1.949174                    0.997361      26.361112      77.780728       0.605029       0.458420      -1.020873       0.033739      -0.044325       0.036987       0.066866       0.015016      -0.020250      -0.047506       0.042753      -0.063578      -0.064062       0.007369       0.056693              7.858283       8.727325      -2.475789       2.537395       7.629441       0.186780       7.218083           0.000002
           34              C      15.144946       9.599157       5.251890      -0.045151      35.870182 0.46683324E+03  0.11191510E+05                                 9.498444                            7.242425      -0.026823       1.973284                    0.999558      29.150211      85.099209       0.606376       0.421345      -1.059260      -0.073828       0.039644      -0.046490       0.095831      -0.012872      -0.009647      -0.023521       0.065461      -0.041354      -0.047076       0.004468       0.042608             10.769288      11.370498      -0.750995       5.609390       8.119301       1.914544      12.818066          -0.000000
           35              C      15.007148       8.665966       4.232952      -0.002424      33.669214 0.45029966E+03  0.10718904E+05                                 9.185114                            7.188868      -0.158272       1.943566                    0.999196      28.598772      83.719341       0.597870       0.430379      -1.051628      -0.066128       0.055322      -0.024324       0.089583       0.003785      -0.009342      -0.035602       0.037617      -0.042499      -0.048796       0.015040       0.033756             10.064306       9.197207      -3.069940       1.634305      12.490670       2.680247       8.505039           0.000001
           36              C      15.620828       7.378361       3.922840       0.664942      21.969878 0.24197631E+03  0.50186269E+04                                 7.428692                            5.691949      -0.382818       1.942205                    0.998908      22.425946      64.881565       0.588184       0.502089      -0.994339       0.029851      -0.099083      -0.012345       0.104215       0.042361      -0.076018      -0.060319      -0.005126       0.051551      -0.075340      -0.047080       0.122420              8.196515       8.535507      -1.831877       2.687206       8.626141       1.065912       7.427898           0.000003
           37              C      16.027813       9.697764       6.396587       0.647538      21.737108 0.24234840E+03  0.50277258E+04                                 7.360059                            5.678673      -0.226722       1.990357                    0.999401      22.574561      65.297185       0.591684       0.498982      -0.995992       0.058023       0.000849       0.093900       0.110384       0.064220      -0.036165      -0.052162      -0.016333       0.027717      -0.070452      -0.032311       0.102762              8.124819       9.265139      -1.993273       2.282007       6.656997       1.081220       8.452321           0.000002
           38              C      15.611220      13.081836       3.455529       0.241336      23.042970 0.29181677E+03  0.63161268E+04                                 7.440551                            5.971090      -0.223729       1.960699                    0.998522      25.602412      74.647799       0.617643       0.458172      -1.021594       0.044591       0.035945       0.018207       0.060099      -0.025148       0.024335       0.010193      -0.083615      -0.213308      -0.081243      -0.003170       0.084414              8.230611      11.664292       1.775493       1.491976       4.613145       0.352097       8.414396           0.000001
           39              C      17.245566      13.476263       4.798869       0.000061      37.678893 0.42249969E+03  0.98595671E+04                                 9.833343                            6.895104       0.042449       2.017582                    0.999536      27.599855      78.982055       0.621997       0.421975      -1.060967      -0.074865       0.009667      -0.032227       0.082078       0.010630       0.026775       0.002536       0.020618      -0.177930      -0.066071       0.015519       0.050552             11.938453      10.627897       1.689341       3.123654       5.752629       2.480934      19.434831           0.000000
           40              C      17.686199      13.592019       3.525554       0.023798      33.642141 0.42096621E+03  0.98115122E+04                                 9.075201                            6.876942      -0.069707       1.974343                    0.999340      27.641269      78.963244       0.623796       0.421284      -1.061763      -0.085325       0.008203      -0.019529       0.087915      -0.002441       0.030886       0.003700      -0.034544      -0.138868      -0.060823       0.020195       0.040628             10.302351      13.804041       1.886943      -2.556301       5.166545      -0.205653      11.936467          -0.000000
           41              C      19.009700      13.824960       2.912476       0.655478      20.921298 0.23153809E+03  0.47255164E+04                                 7.051194                            5.475501      -0.186898       2.011509                    0.999019      21.782461      61.490257       0.618049       0.485575      -1.007774       0.087598       0.032195      -0.035128       0.099719      -0.047653      -0.001946      -0.030308      -0.147917      -0.192258      -0.074218      -0.050138       0.124356              7.758900       9.696647       1.242307       0.416526       4.247470       0.190720       9.332584           0.000002
           42              C      17.745482      13.623458       6.149355       0.630473      23.118204 0.24793648E+03  0.51776292E+04                                 7.688935                            5.715225      -0.353532       1.938091                    0.999103      23.092494      67.209384       0.593688       0.494035      -0.997593       0.034232       0.023698       0.062944       0.075468      -0.053888      -0.008692      -0.019823      -0.113994      -0.243898      -0.087221      -0.033023       0.120244              8.980811       8.942494       1.633274       2.004543       5.533302       2.252951      12.466637           0.000000
           43              C      21.616639      11.196874       3.234021       0.210111      22.640667 0.31557262E+03  0.69692199E+04                                 7.360620                            6.211069      -0.242101       1.949178                    0.997360      26.363297      77.788390       0.605002       0.458421      -1.020874       0.033760       0.044348      -0.037001       0.066900      -0.015101       0.020221      -0.047506       0.042764      -0.063569      -0.064055       0.007320       0.056735              7.858832       8.727835       2.475786      -2.537487       7.629972       0.186977       7.218690           0.000002
           44              C      23.156451      11.837104       1.893538      -0.045130      35.870135 0.46683306E+03  0.11191515E+05                                 9.498478                            7.242454      -0.026808       1.973289                    0.999558      29.150149      85.099318       0.606370       0.421348      -1.059256      -0.073825      -0.039632       0.046508       0.095832       0.012815       0.009586      -0.023512       0.065461      -0.041304      -0.047038       0.004467       0.042571             10.769324      11.370547       0.750982      -5.609426       8.119311       1.914555      12.818114           0.000000
           45              C      23.018653      12.770296       2.912476      -0.002439      33.669241 0.45030180E+03  0.10718955E+05                                 9.185074                            7.188855      -0.158273       1.943565                    0.999196      28.598771      83.719031       0.597875       0.430375      -1.051632      -0.066130      -0.055305       0.024334       0.089576      -0.003836       0.009286      -0.035613       0.037635      -0.042500      -0.048803       0.015045       0.033758             10.064250       9.197146       3.069899      -1.634287      12.490602       2.680251       8.505003           0.000000
           46              C      23.632335      14.057901       3.222588       0.664941      21.969654 0.24197381E+03  0.50185579E+04                                 7.428605                            5.691894      -0.382825       1.942204                    0.998909      22.425838      64.880962       0.588192       0.502084      -0.994342       0.029853       0.099088       0.012340       0.104221      -0.042393       0.075977      -0.060317      -0.005120       0.051535      -0.075291      -0.047113       0.122404              8.196411       8.535388       1.831834      -2.687162       8.626025       1.065906       7.427819           0.000003
           47              C       8.016319      11.738497       0.748841       0.647529      21.737193 0.24234984E+03  0.50277685E+04                                 7.360095                            5.678702      -0.226666       1.990371                    0.999401      22.574723      65.297962       0.591680       0.498984      -0.995990       0.058024      -0.000851      -0.093903       0.110387      -0.064260       0.036127      -0.052170      -0.016341       0.027729      -0.070501      -0.032271       0.102772              8.124855       9.265164       1.993266      -2.282011       6.657030       1.081238       8.452370           0.000002
           48              C       7.599715       8.354425       3.689899       0.241336      23.042752 0.29181279E+03  0.63160007E+04                                 7.440406                            5.970974      -0.223703       1.960713                    0.998522      25.602200      74.646234       0.617662       0.458160      -1.021603       0.044584      -0.035953      -0.018199       0.060096       0.025105      -0.024391       0.010189      -0.083624      -0.213292      -0.081271      -0.003121       0.084392              8.230448      11.664047      -1.775447      -1.491982       4.613054       0.352090       8.414243           0.000000
           49              C       9.234062       7.959999       2.346559       0.000065      37.678802 0.42249924E+03  0.98595431E+04                                 9.833293                            6.895078       0.042457       2.017586                    0.999536      27.599783      78.981517       0.622002       0.421972      -1.060970      -0.074871      -0.009663       0.032224       0.082082      -0.010677      -0.026826       0.002542       0.020614      -0.177936      -0.066097       0.015495       0.050602             11.938384      10.627817      -1.689321      -3.123645       5.752591       2.480904      19.434744           0.000000
           50              C       9.674693       7.844242       3.619874       0.023794      33.642009 0.42096505E+03  0.98114703E+04                                 9.075141                            6.876912      -0.069704       1.974345                    0.999340      27.641258      78.962939       0.623801       0.421281      -1.061766      -0.085323      -0.008206       0.019533       0.087914       0.002398      -0.030931       0.003707      -0.034537      -0.138875      -0.060858       0.020236       0.040621             10.302269      13.803901      -1.886918       2.556226       5.166509      -0.205648      11.936396          -0.000000
           51              C      10.998192       7.611302       4.232952       0.655483      20.921164 0.23153615E+03  0.47254580E+04                                 7.051125                            5.475453      -0.186883       2.011518                    0.999019      21.782267      61.489214       0.618057       0.485571      -1.007778       0.087599      -0.032197       0.035126       0.099720       0.047619       0.001918      -0.030307      -0.147915      -0.192253      -0.074188      -0.050151       0.124339              7.758819       9.696517      -1.242283      -0.416534       4.247423       0.190720       9.332518           0.000002
           52              C       9.733980       7.812803       0.996073       0.630463      23.118210 0.24793664E+03  0.51776377E+04                                 7.688963                            5.715246      -0.353524       1.938094                    0.999103      23.092554      67.209781       0.593683       0.494038      -0.997591       0.034228      -0.023697      -0.062941       0.075463       0.053846       0.008659      -0.019824      -0.113999      -0.243894      -0.087200      -0.033018       0.120219              8.980843       8.942544      -1.633290      -2.004569       5.533315       2.252956      12.466671           0.000000
           53              C      17.610888      10.379438       3.093970       0.210109      22.640701 0.31557294E+03  0.69692256E+04                                 7.360617                            6.211066      -0.242175       1.949153                    0.997361      26.363287      77.788233       0.605003       0.458420      -1.020875       0.033757      -0.037000      -0.044346       0.066896       0.020222       0.015047       0.047545       0.053167      -0.032377      -0.064098       0.007381       0.056717              7.858830       8.727831      -2.537494      -2.475785       7.218696      -0.186980       7.629965           0.000002
           54              C      19.150697       9.038957       2.453740      -0.045158      35.870267 0.46683458E+03  0.11191554E+05                                 9.498473                            7.242445      -0.026816       1.973287                    0.999558      29.150233      85.099411       0.606373       0.421346      -1.059259      -0.073825       0.046495       0.039638       0.095828       0.009587      -0.012865       0.023555       0.053401      -0.077543      -0.047095       0.004501       0.042594             10.769322      11.370522      -5.609422      -0.750969      12.818123      -1.914580       8.119320          -0.000000
           55              C      19.012901      10.057894       1.520547      -0.002425      33.669213 0.45030110E+03  0.10718960E+05                                 9.185162                            7.188919      -0.158277       1.943565                    0.999196      28.598812      83.719889       0.597862       0.430383      -1.051624      -0.066125       0.024320       0.055327       0.089583       0.009287       0.003783       0.035633       0.040055      -0.035164      -0.048821       0.015094       0.033727             10.064348       9.197217      -1.634306      -3.069913       8.505097      -2.680297      12.490730           0.000001
           56              C      19.626583      10.368006       0.232941       0.664945      21.969814 0.24197583E+03  0.50186162E+04                                 7.428690                            5.691954      -0.382826       1.942203                    0.998908      22.425918      64.881551       0.588182       0.502091      -0.994337       0.029849       0.012344      -0.099082       0.104214       0.075978       0.042362       0.060336      -0.028340      -0.018088      -0.075304      -0.047099       0.122403              8.196505       8.535484      -2.687196      -1.831865       7.427894      -1.065917       8.626136           0.000002
           57              C      20.033563       7.894261       2.552347       0.647544      21.737023 0.24234737E+03  0.50277063E+04                                 7.360075                            5.678686      -0.226731       1.990354                    0.999401      22.574591      65.297594       0.591679       0.498986      -0.995988       0.058018      -0.093904       0.000859       0.110385       0.036125       0.064215       0.052180      -0.022040       0.010647      -0.070461      -0.032287       0.102748              8.124834       9.265136      -2.282010      -1.993256       8.452349      -1.081241       6.657018           0.000002
           58              C      19.616966      10.835315       5.936422       0.241341      23.042854 0.29181415E+03  0.63160492E+04                                 7.440498                            5.971038      -0.223726       1.960704                    0.998522      25.602277      74.647026       0.617650       0.458168      -1.021597       0.044596      -0.018208       0.035947       0.060105      -0.024385      -0.025149      -0.010164       0.064837       0.232068      -0.081264      -0.003145       0.084409              8.230563      11.664196      -1.492027       1.775482       8.414380      -0.352108       4.613113           0.000001
           59              C      21.251310       9.491976       6.330849       0.000055      37.679300 0.42250330E+03  0.98596727E+04                                 9.833424                            6.895130       0.042486       2.017594                    0.999536      27.599954      78.982433       0.621996       0.421974      -1.060967      -0.074863       0.032218       0.009674       0.082074      -0.026821       0.010627      -0.002505       0.099291       0.058048      -0.066102       0.015533       0.050570             11.938590      10.627958      -3.123738       1.689363      19.435144      -2.480989       5.752668           0.000000
           60              C      21.691944      10.765290       6.446605       0.023797      33.642009 0.42096434E+03  0.98114518E+04                                 9.075147                            6.876905      -0.069733       1.974335                    0.999340      27.641271      78.963022       0.623801       0.421281      -1.061766      -0.085323       0.019525       0.008201       0.087912      -0.030926      -0.002436      -0.003675       0.052166       0.121247      -0.060852       0.020228       0.040625             10.302288      13.803909       2.556242       1.886923      11.936437       0.205641       5.166516          -0.000000
           61              C      23.015444      11.378367       6.679546       0.655480      20.921348 0.23153849E+03  0.47255270E+04                                 7.051218                            5.475517      -0.186895       2.011511                    0.999019      21.782459      61.490291       0.618046       0.485577      -1.007772       0.087598       0.035127       0.032194       0.099718       0.001916      -0.047655       0.030324       0.022169       0.317992      -0.074201      -0.050159       0.124360              7.758927       9.696667      -0.416530       1.242312       9.332635      -0.190724       4.247479           0.000002
           62              C      21.751227       8.141491       6.478045       0.630475      23.117812 0.24793104E+03  0.51775264E+04                                 7.689058                            5.715298      -0.353528       1.938094                    0.999103      23.092714      67.211756       0.593658       0.494058      -0.997574       0.034233      -0.062943       0.023699       0.075468       0.008657      -0.053883       0.019846       0.064943       0.292935      -0.087207      -0.033037       0.120244              8.980978       8.942669      -2.004627       1.633318      12.466866      -2.253015       5.533398           0.000000
           63              C       9.599388      11.056824       4.051458       0.210124      22.640383 0.31556666E+03  0.69690434E+04                                 7.360520                            6.210979      -0.242128       1.949167                    0.997361      26.362916      77.786573       0.605012       0.458417      -1.020878       0.033759       0.036991       0.044348       0.066894      -0.020271      -0.015102       0.047546       0.053152      -0.032411      -0.064096       0.007306       0.056790              7.858730       8.727736       2.537462       2.475769       7.218576      -0.186962       7.629878           0.000002
           64              C      11.139199      12.397304       4.691688      -0.045157      35.870169 0.46683366E+03  0.11191525E+05                                 9.498462                            7.242444      -0.026821       1.973288                    0.999558      29.150158      85.099131       0.606373       0.421347      -1.059258      -0.073826      -0.046492      -0.039641       0.095829      -0.009645       0.012819       0.023552       0.053399      -0.077532      -0.047091       0.004501       0.042590             10.769310      11.370541       5.609403       0.750973      12.818074      -1.914553       8.119314          -0.000000
           65              C      11.001400      11.378367       5.624881      -0.002425      33.669231 0.45030132E+03  0.10718955E+05                                 9.185124                            7.188891      -0.158276       1.943564                    0.999196      28.598801      83.719524       0.597868       0.430380      -1.051627      -0.066118      -0.024318      -0.055326       0.089577      -0.009338      -0.003839       0.035626       0.040058      -0.035166      -0.048815       0.015016       0.033799             10.064307       9.197180       1.634319       3.069877       8.505046      -2.680274      12.490694           0.000001
           66              C      11.615079      11.068256       6.912487       0.664931      21.969891 0.24197673E+03  0.50186474E+04                                 7.428739                            5.691986      -0.382858       1.942192                    0.998908      22.426086      64.882446       0.588177       0.502094      -0.994334       0.029844      -0.012344       0.099079       0.104210      -0.076017      -0.042395       0.060335      -0.028354      -0.018088      -0.075334      -0.047115       0.122449              8.196564       8.535536       2.687237       1.831850       7.427963      -1.065932       8.626194           0.000003
           67              C      12.022068      13.542001       4.593081       0.647540      21.737002 0.24234741E+03  0.50277110E+04                                 7.360088                            5.678700      -0.226696       1.990365                    0.999400      22.574642      65.297918       0.591675       0.498989      -0.995986       0.058023       0.093897      -0.000854       0.110381      -0.036160      -0.064256       0.052186      -0.022038       0.010636      -0.070496      -0.032305       0.102801              8.124847       9.265137       2.282003       1.993251       8.452376      -1.081246       6.657026           0.000002
           68              C      11.605469      10.600946       1.209006       0.241344      23.042667 0.29181189E+03  0.63159914E+04                                 7.440472                            5.971031      -0.223710       1.960710                    0.998522      25.602173      74.646799       0.617647       0.458170      -1.021595       0.044594       0.018206      -0.035944       0.060100       0.024331       0.025098      -0.010168       0.064838       0.232073      -0.081228      -0.003158       0.084386              8.230519      11.664154       1.491978      -1.775452       8.414298      -0.352093       4.613105           0.000001
           69              C      13.239817      11.944286       0.814579       0.000076      37.678425 0.42249401E+03  0.98593916E+04                                 9.833239                            6.895047       0.042464       2.017590                    0.999536      27.599601      78.980901       0.622001       0.421974      -1.060969      -0.074871      -0.032234      -0.009661       0.082086       0.026777      -0.010684      -0.002515       0.099290       0.058050      -0.066081       0.015494       0.050587             11.938312      10.627746       3.123630      -1.689320      19.434607      -2.480910       5.752582          -0.000000
           70              C      13.680448      10.670972       0.698823       0.023784      33.642155 0.42096758E+03  0.98115376E+04                                 9.075130                            6.876908      -0.069694       1.974348                    0.999340      27.641355      78.963084       0.623805       0.421278      -1.061768      -0.085333      -0.019545      -0.008192       0.087925       0.030900       0.002390      -0.003697       0.052155       0.121298      -0.060838       0.020199       0.040639             10.302252      13.803882      -2.556221      -1.886935      11.936354       0.205650       5.166519          -0.000000
           71              C      15.003947      10.057895       0.465882       0.655484      20.921285 0.23153788E+03  0.47255034E+04                                 7.051159                            5.475479      -0.186952       2.011494                    0.999019      21.782346      61.489551       0.618054       0.485572      -1.007777       0.087593      -0.035125      -0.032194       0.099713      -0.001955       0.047625       0.030326       0.022177       0.317986      -0.074226      -0.050115       0.124341              7.758854       9.696588       0.416538      -1.242305       9.332528      -0.190719       4.247446           0.000002
           72              C      13.739736      13.294770       0.667383       0.630475      23.118211 0.24793690E+03  0.51776288E+04                                 7.688863                            5.715181      -0.353463       1.938112                    0.999103      23.092410      67.208600       0.593699       0.494026      -0.997600       0.034233       0.062943      -0.023696       0.075466      -0.008697       0.053844       0.019853       0.064960       0.292941      -0.087233      -0.032987       0.120219              8.980718       8.942404       2.004522      -1.633264      12.466492      -2.252923       5.533257           0.000000
           73              C      18.440868       4.051452      10.379449       0.210255      22.637849 0.31551590E+03  0.69676668E+04                                 7.360063                            6.210505      -0.242209       1.949174                    0.997361      26.361111      77.780726       0.605029       0.458420      -1.020873      -0.033739       0.044325      -0.036987       0.066866       0.015016      -0.020250      -0.047506       0.042753      -0.063578      -0.064062       0.007369       0.056693              7.858283       8.727324      -2.475789       2.537395       7.629441       0.186780       7.218083           0.000002
           74              C      16.901059       4.691682       9.038966      -0.045151      35.870185 0.46683329E+03  0.11191511E+05                                 9.498444                            7.242425      -0.026823       1.973284                    0.999558      29.150213      85.099216       0.606376       0.421345      -1.059260       0.073828      -0.039644       0.046490       0.095831      -0.012872      -0.009647      -0.023521       0.065461      -0.041354      -0.047076       0.004468       0.042608             10.769289      11.370499      -0.750995       5.609390       8.119301       1.914544      12.818066          -0.000000
           75              C      17.038857       5.624873      10.057904      -0.002424      33.669214 0.45029965E+03  0.10718904E+05                                 9.185114                            7.188868      -0.158272       1.943566                    0.999196      28.598772      83.719344       0.597870       0.430379      -1.051628       0.066128      -0.055323       0.024324       0.089583       0.003785      -0.009342      -0.035602       0.037617      -0.042499      -0.048796       0.015040       0.033756             10.064306       9.197207      -3.069940       1.634305      12.490671       2.680247       8.505039           0.000001
           76              C      16.425177       6.912478      10.368016       0.664942      21.969878 0.24197631E+03  0.50186269E+04                                 7.428692                            5.691949      -0.382818       1.942205                    0.998908      22.425946      64.881565       0.588184       0.502089      -0.994339      -0.029851       0.099083       0.012345       0.104215       0.042361      -0.076018      -0.060319      -0.005126       0.051551      -0.075340      -0.047080       0.122420              8.196515       8.535506      -1.831877       2.687206       8.626141       1.065912       7.427897           0.000003
           77              C      16.018192       4.593075       7.894269       0.647538      21.737109 0.24234841E+03  0.50277260E+04                                 7.360059                            5.678674      -0.226722       1.990357                    0.999401      22.574561      65.297185       0.591684       0.498982      -0.995992      -0.058023      -0.000849      -0.093900       0.110384       0.064220      -0.036165      -0.052162      -0.016333       0.027717      -0.070452      -0.032311       0.102762              8.124819       9.265139      -1.993273       2.282007       6.656997       1.081220       8.452321           0.000002
           78              C      16.434785       1.209003      10.835327       0.241336      23.042969 0.29181676E+03  0.63161267E+04                                 7.440551                            5.971090      -0.223730       1.960699                    0.998522      25.602412      74.647803       0.617643       0.458172      -1.021594      -0.044591      -0.035945      -0.018207       0.060099      -0.025148       0.024335       0.010193      -0.083615      -0.213308      -0.081243      -0.003170       0.084414              8.230612      11.664293       1.775493       1.491976       4.613145       0.352097       8.414397           0.000001
           79              C      14.800439       0.814576       9.491987       0.000061      37.678898 0.42249974E+03  0.98595684E+04                                 9.833344                            6.895104       0.042448       2.017582                    0.999536      27.599857      78.982065       0.621997       0.421975      -1.060967       0.074865      -0.009667       0.032227       0.082078       0.010630       0.026775       0.002536       0.020618      -0.177930      -0.066071       0.015519       0.050552             11.938454      10.627898       1.689341       3.123655       5.752630       2.480935      19.434834          -0.000000
           80              C      14.359806       0.698820      10.765302       0.023797      33.642143 0.42096623E+03  0.98115127E+04                                 9.075201                            6.876942      -0.069707       1.974343                    0.999340      27.641270      78.963246       0.623796       0.421284      -1.061763       0.085326      -0.008203       0.019529       0.087915      -0.002441       0.030886       0.003700      -0.034544      -0.138869      -0.060823       0.020195       0.040628             10.302351      13.804041       1.886943      -2.556301       5.166545      -0.205653      11.936467           0.000000
           81              C      13.036305       0.465879      11.378380       0.655478      20.921299 0.23153810E+03  0.47255165E+04                                 7.051194                            5.475501      -0.186898       2.011509                    0.999019      21.782461      61.490255       0.618049       0.485575      -1.007774      -0.087598      -0.032195       0.035128       0.099719      -0.047653      -0.001946      -0.030308      -0.147917      -0.192258      -0.074218      -0.050138       0.124356              7.758900       9.696647       1.242307       0.416526       4.247470       0.190720       9.332584           0.000002
           82              C      14.300523       0.667381       8.141501       0.630473      23.118206 0.24793650E+03  0.51776298E+04                                 7.688935                            5.715225      -0.353532       1.938091                    0.999103      23.092496      67.209392       0.593688       0.494035      -0.997593      -0.034231      -0.023698      -0.062944       0.075468      -0.053888      -0.008692      -0.019823      -0.113994      -0.243898      -0.087221      -0.033023       0.120244              8.980812       8.942494       1.633274       2.004544       5.533302       2.252951      12.466638           0.000000
           83              C      10.429366       3.093965      11.056835       0.210111      22.640668 0.31557267E+03  0.69692212E+04                                 7.360620                            6.211069      -0.242101       1.949178                    0.997360      26.363298      77.788392       0.605002       0.458421      -1.020874      -0.033760      -0.044348       0.037001       0.066900      -0.015101       0.020221      -0.047506       0.042764      -0.063569      -0.064055       0.007320       0.056735              7.858832       8.727835       2.475786      -2.537487       7.629972       0.186977       7.218690           0.000002
           84              C       8.889554       2.453735      12.397318      -0.045131      35.870138 0.46683311E+03  0.11191516E+05                                 9.498479                            7.242455      -0.026808       1.973289                    0.999558      29.150151      85.099323       0.606370       0.421348      -1.059256       0.073825       0.039632      -0.046508       0.095832       0.012815       0.009586      -0.023512       0.065461      -0.041304      -0.047038       0.004467       0.042571             10.769325      11.370548       0.750982      -5.609427       8.119311       1.914555      12.818115          -0.000000
           85              C       9.027352       1.520543      11.378380      -0.002439      33.669241 0.45030179E+03  0.10718955E+05                                 9.185074                            7.188855      -0.158274       1.943565                    0.999196      28.598771      83.719031       0.597875       0.430375      -1.051632       0.066130       0.055305      -0.024334       0.089576      -0.003836       0.009286      -0.035613       0.037635      -0.042500      -0.048803       0.015045       0.033758             10.064250       9.197146       3.069899      -1.634287      12.490602       2.680251       8.505003           0.000001
           86              C       8.413670       0.232938      11.068268       0.664941      21.969653 0.24197379E+03  0.50185575E+04                                 7.428605                            5.691894      -0.382825       1.942204                    0.998909      22.425837      64.880961       0.588192       0.502084      -0.994342      -0.029853      -0.099088      -0.012340       0.104221      -0.042393       0.075977      -0.060317      -0.005120       0.051535      -0.075291      -0.047113       0.122404              8.196411       8.535388       1.831834      -2.687162       8.626025       1.065906       7.427819           0.000002
           87              C      24.029686       2.552342      13.542015       0.647529      21.737191 0.24234982E+03  0.50277680E+04                                 7.360095                            5.678702      -0.226666       1.990371                    0.999401      22.574723      65.297964       0.591680       0.498984      -0.995990      -0.058024       0.000851       0.093903       0.110387      -0.064260       0.036127      -0.052170      -0.016341       0.027729      -0.070501      -0.032271       0.102772              8.124855       9.265164       1.993266      -2.282011       6.657029       1.081238       8.452370           0.000002
           88              C      24.446290       5.936414      10.600957       0.241336      23.042753 0.29181281E+03  0.63160011E+04                                 7.440406                            5.970974      -0.223702       1.960713                    0.998522      25.602201      74.646237       0.617662       0.458160      -1.021603      -0.044584       0.035953       0.018199       0.060096       0.025105      -0.024391       0.010189      -0.083624      -0.213292      -0.081271      -0.003121       0.084392              8.230448      11.664048      -1.775447      -1.491982       4.613054       0.352090       8.414243           0.000001
           89              C      22.811943       6.330840      11.944297       0.000065      37.678802 0.42249924E+03  0.98595431E+04                                 9.833293                            6.895078       0.042457       2.017586                    0.999536      27.599783      78.981519       0.622002       0.421972      -1.060970       0.074871       0.009662      -0.032224       0.082082      -0.010677      -0.026826       0.002542       0.020614      -0.177936      -0.066097       0.015495       0.050602             11.938385      10.627818      -1.689321      -3.123645       5.752591       2.480904      19.434745          -0.000000
           90              C      22.371312       6.446597      10.670982       0.023794      33.642007 0.42096502E+03  0.98114694E+04                                 9.075141                            6.876912      -0.069704       1.974345                    0.999340      27.641257      78.962936       0.623801       0.421281      -1.061766       0.085323       0.008206      -0.019533       0.087914       0.002398      -0.030931       0.003707      -0.034537      -0.138875      -0.060858       0.020236       0.040621             10.302268      13.803900      -1.886917       2.556226       5.166509      -0.205648      11.936396           0.000000
           91              C      21.047813       6.679537      10.057904       0.655483      20.921166 0.23153618E+03  0.47254587E+04                                 7.051125                            5.475453      -0.186883       2.011518                    0.999019      21.782268      61.489214       0.618057       0.485571      -1.007778      -0.087599       0.032197      -0.035126       0.099720       0.047619       0.001918      -0.030307      -0.147915      -0.192253      -0.074188      -0.050151       0.124339              7.758819       9.696517      -1.242283      -0.416534       4.247423       0.190720       9.332518           0.000002
           92              C      22.312025       6.478036      13.294783       0.630463      23.118210 0.24793665E+03  0.51776379E+04                                 7.688963                            5.715246      -0.353525       1.938094                    0.999103      23.092554      67.209779       0.593683       0.494038      -0.997591      -0.034228       0.023697       0.062941       0.075463       0.053846       0.008659      -0.019824      -0.113999      -0.243894      -0.087200      -0.033018       0.120219              8.980843       8.942544      -1.633290      -2.004569       5.533315       2.252956      12.466671           0.000000
           93              C      14.435117       3.911401      11.196886       0.210109      22.640701 0.31557294E+03  0.69692255E+04                                 7.360617                            6.211065      -0.242175       1.949153                    0.997361      26.363287      77.788232       0.605003       0.458420      -1.020875      -0.033757       0.037000       0.044346       0.066896       0.020222       0.015047       0.047545       0.053167      -0.032377      -0.064098       0.007381       0.056717              7.858830       8.727830      -2.537493      -2.475784       7.218695      -0.186980       7.629965           0.000002
           94              C      12.895308       5.251882      11.837116      -0.045158      35.870267 0.46683457E+03  0.11191553E+05                                 9.498473                            7.242445      -0.026816       1.973287                    0.999558      29.150233      85.099409       0.606373       0.421346      -1.059259       0.073825      -0.046495      -0.039638       0.095828       0.009587      -0.012865       0.023555       0.053402      -0.077543      -0.047095       0.004501       0.042594             10.769321      11.370521      -5.609422      -0.750969      12.818123      -1.914580       8.119320          -0.000000
           95              C      13.033104       4.232945      12.770309      -0.002425      33.669213 0.45030110E+03  0.10718960E+05                                 9.185162                            7.188919      -0.158277       1.943565                    0.999196      28.598812      83.719888       0.597862       0.430383      -1.051624       0.066125      -0.024320      -0.055327       0.089583       0.009287       0.003783       0.035633       0.040055      -0.035164      -0.048821       0.015094       0.033727             10.064348       9.197217      -1.634306      -3.069913       8.505097      -2.680297      12.490730           0.000001
           96              C      12.419422       3.922833      14.057915       0.664945      21.969815 0.24197583E+03  0.50186162E+04                                 7.428690                            5.691954      -0.382826       1.942203                    0.998908      22.425919      64.881555       0.588182       0.502091      -0.994337      -0.029849      -0.012344       0.099082       0.104214       0.075978       0.042362       0.060336      -0.028340      -0.018088      -0.075304      -0.047099       0.122403              8.196505       8.535484      -2.687196      -1.831865       7.427894      -1.065917       8.626136           0.000002
           97              C      12.012442       6.396578      11.738509       0.647544      21.737025 0.24234741E+03  0.50277072E+04                                 7.360076                            5.678686      -0.226731       1.990354                    0.999401      22.574593      65.297600       0.591679       0.498986      -0.995988      -0.058018       0.093904      -0.000859       0.110385       0.036125       0.064215       0.052180      -0.022039       0.010647      -0.070461      -0.032287       0.102748              8.124835       9.265136      -2.282010      -1.993256       8.452350      -1.081241       6.657019           0.000002
           98              C      12.429039       3.455524       8.354434       0.241341      23.042855 0.29181417E+03  0.63160498E+04                                 7.440498                            5.971038      -0.223726       1.960704                    0.998522      25.602278      74.647027       0.617650       0.458168      -1.021597      -0.044596       0.018208      -0.035947       0.060105      -0.024385      -0.025149      -0.010164       0.064837       0.232068      -0.081264      -0.003145       0.084409              8.230563      11.664196      -1.492027       1.775482       8.414379      -0.352108       4.613113           0.000001
           99              C      10.794695       4.798863       7.960007       0.000055      37.679299 0.42250330E+03  0.98596727E+04                                 9.833424                            6.895130       0.042486       2.017594                    0.999536      27.599954      78.982431       0.621996       0.421974      -1.060967       0.074863      -0.032218      -0.009674       0.082074      -0.026821       0.010627      -0.002505       0.099291       0.058047      -0.066102       0.015533       0.050570             11.938589      10.627957      -3.123738       1.689363      19.435143      -2.480989       5.752668          -0.000000
          100              C      10.354061       3.525549       7.844251       0.023797      33.642005 0.42096429E+03  0.98114502E+04                                 9.075146                            6.876904      -0.069733       1.974335                    0.999340      27.641269      78.963012       0.623801       0.421281      -1.061766       0.085323      -0.019525      -0.008201       0.087912      -0.030926      -0.002436      -0.003675       0.052166       0.121247      -0.060852       0.020228       0.040625             10.302286      13.803907       2.556241       1.886923      11.936436       0.205641       5.166516          -0.000000
          101              C       9.030561       2.912472       7.611310       0.655480      20.921348 0.23153849E+03  0.47255269E+04                                 7.051217                            5.475516      -0.186895       2.011511                    0.999019      21.782458      61.490283       0.618046       0.485577      -1.007772      -0.087598      -0.035127      -0.032195       0.099719       0.001916      -0.047655       0.030324       0.022170       0.317992      -0.074201      -0.050159       0.124360              7.758926       9.696666      -0.416530       1.242312       9.332634      -0.190724       4.247478           0.000002
          102              C      10.294778       6.149348       7.812811       0.630475      23.117812 0.24793105E+03  0.51775265E+04                                 7.689058                            5.715298      -0.353528       1.938094                    0.999103      23.092714      67.211754       0.593658       0.494058      -0.997574      -0.034233       0.062943      -0.023699       0.075468       0.008657      -0.053883       0.019846       0.064943       0.292935      -0.087207      -0.033037       0.120244              8.980977       8.942669      -2.004627       1.633318      12.466865      -2.253014       5.533397           0.000000
          103              C      22.446617       3.234015      10.239398       0.210124      22.640382 0.31556665E+03  0.69690430E+04                                 7.360520                            6.210979      -0.242128       1.949167                    0.997361      26.362915      77.786568       0.605012       0.458416      -1.020878      -0.033759      -0.036991      -0.044348       0.066894      -0.020271      -0.015102       0.047546       0.053152      -0.032411      -0.064096       0.007306       0.056790              7.858730       8.727735       2.537461       2.475769       7.218575      -0.186962       7.629878           0.000002
          104              C      20.906806       1.893535       9.599168      -0.045157      35.870166 0.46683362E+03  0.11191523E+05                                 9.498461                            7.242443      -0.026821       1.973288                    0.999558      29.150156      85.099119       0.606373       0.421346      -1.059258       0.073827       0.046492       0.039641       0.095829      -0.009645       0.012819       0.023552       0.053399      -0.077532      -0.047091       0.004501       0.042590             10.769308      11.370540       5.609402       0.750973      12.818073      -1.914553       8.119313          -0.000000
          105              C      21.044605       2.912472       8.665975      -0.002425      33.669229 0.45030128E+03  0.10718954E+05                                 9.185124                            7.188890      -0.158276       1.943564                    0.999196      28.598799      83.719515       0.597868       0.430380      -1.051627       0.066118       0.024318       0.055326       0.089577      -0.009338      -0.003839       0.035626       0.040057      -0.035166      -0.048815       0.015016       0.033799             10.064306       9.197179       1.634319       3.069877       8.505046      -2.680274      12.490693           0.000001
          106              C      20.430926       3.222583       7.378369       0.664931      21.969888 0.24197669E+03  0.50186463E+04                                 7.428738                            5.691986      -0.382858       1.942192                    0.998908      22.426085      64.882445       0.588177       0.502094      -0.994334      -0.029844       0.012344      -0.099079       0.104210      -0.076017      -0.042395       0.060335      -0.028354      -0.018088      -0.075334      -0.047115       0.122449              8.196564       8.535536       2.687237       1.831850       7.427963      -1.065932       8.626193           0.000003
          107              C      20.023937       0.748838       9.697775       0.647541      21.737001 0.24234741E+03  0.50277108E+04                                 7.360087                            5.678699      -0.226696       1.990365                    0.999400      22.574641      65.297913       0.591675       0.498989      -0.995986      -0.058023      -0.093897       0.000854       0.110381      -0.036160      -0.064256       0.052186      -0.022038       0.010636      -0.070496      -0.032305       0.102801              8.124846       9.265136       2.282002       1.993251       8.452376      -1.081246       6.657026           0.000002
          108              C      20.440536       3.689893      13.081850       0.241344      23.042667 0.29181189E+03  0.63159913E+04                                 7.440472                            5.971031      -0.223709       1.960710                    0.998522      25.602173      74.646797       0.617647       0.458170      -1.021595      -0.044594      -0.018206       0.035944       0.060100       0.024331       0.025098      -0.010168       0.064838       0.232073      -0.081228      -0.003158       0.084386              8.230519      11.664154       1.491978      -1.775452       8.414298      -0.352093       4.613105           0.000000
          109              C      18.806188       2.346553      13.476277       0.000076      37.678429 0.42249406E+03  0.98593931E+04                                 9.833240                            6.895048       0.042464       2.017590                    0.999536      27.599603      78.980911       0.622001       0.421974      -1.060969       0.074871       0.032234       0.009661       0.082086       0.026777      -0.010684      -0.002515       0.099290       0.058050      -0.066081       0.015494       0.050587             11.938313      10.627747       3.123631      -1.689320      19.434609      -2.480911       5.752583          -0.000000
          110              C      18.365557       3.619867      13.592033       0.023784      33.642159 0.42096763E+03  0.98115393E+04                                 9.075132                            6.876909      -0.069694       1.974348                    0.999340      27.641357      78.963096       0.623805       0.421278      -1.061768       0.085333       0.019545       0.008192       0.087925       0.030900       0.002390      -0.003697       0.052155       0.121298      -0.060838       0.020199       0.040638             10.302253      13.803885      -2.556221      -1.886936      11.936355       0.205650       5.166520          -0.000000
          111              C      17.042058       4.232944      13.824974       0.655484      20.921287 0.23153790E+03  0.47255039E+04                                 7.051160                            5.475480      -0.186952       2.011494                    0.999019      21.782348      61.489563       0.618054       0.485572      -1.007777      -0.087593       0.035125       0.032194       0.099713      -0.001955       0.047625       0.030326       0.022177       0.317986      -0.074226      -0.050115       0.124341              7.758855       9.696590       0.416538      -1.242306       9.332529      -0.190719       4.247446           0.000002
          112              C      18.306269       0.996069      13.623473       0.630475      23.118209 0.24793688E+03  0.51776284E+04                                 7.688863                            5.715181      -0.353463       1.938112                    0.999103      23.092410      67.208604       0.593699       0.494026      -0.997600      -0.034233      -0.062943       0.023696       0.075466      -0.008697       0.053844       0.019853       0.064960       0.292941      -0.087233      -0.032986       0.120219              8.980718       8.942405       2.004522      -1.633264      12.466493      -2.252923       5.533257           0.000000
          113              N      13.996098       9.060393       3.389791      -0.424948      41.319245 0.72570968E+03  0.19119235E+05                                10.013301                            8.759853      -0.109905       1.928224                    0.999041      32.503078      94.426950       0.586322       0.396517      -1.092738       0.068412       0.082293       0.176932       0.206778      -0.035640      -0.052327      -0.073130       0.040341      -0.176816      -0.128056       0.055675       0.072381             10.720138      10.682116      -1.666238       3.306716      10.679341       1.681768      10.798958          -0.000001
          114              N      14.230034      10.628098       5.040385      -0.458795      42.654745 0.77029352E+03  0.20578927E+05                                10.171957                            9.001742      -0.103093       1.920386                    0.999003      33.455586      97.569886       0.581181       0.394483      -1.095188       0.015236      -0.193016      -0.105879       0.220676      -0.004975       0.019747      -0.096776       0.114127      -0.005919      -0.129852       0.045096       0.084757             10.725562      11.602196      -1.999378       2.647579      10.477539       1.787029      10.096950           0.000000
          115              N      15.875599      13.154719       4.737419      -0.493312      43.790872 0.71465670E+03  0.18717034E+05                                10.300251                            8.597258      -0.031307       1.943076                    0.999700      33.052797      95.093406       0.602994       0.387841      -1.101082       0.142356       0.065303      -0.158797       0.223039      -0.005461       0.091855       0.013148      -0.028252      -0.139628      -0.115926       0.038339       0.077587             11.320558      14.347041       2.558573       0.698152       6.613390       0.888609      13.001244          -0.000000
          116              N      16.644705      13.330497       2.649525      -0.458856      41.784378 0.70231833E+03  0.18316089E+05                                 9.993769                            8.554499      -0.081346       1.935035                    0.999514      32.577482      93.562698       0.601064       0.390739      -1.098908      -0.007518       0.036107       0.208655       0.211889       0.018065       0.021830       0.002845       0.020002      -0.366651      -0.124655       0.040890       0.083765             10.819238      13.225196       1.355698       0.511369       6.268835      -0.227134      12.963683          -0.000000
          117              N      22.007601      12.375868       3.755637      -0.424911      41.318121 0.72568602E+03  0.19118473E+05                                10.013144                            8.759734      -0.109988       1.928206                    0.999041      32.502662      94.425682       0.586324       0.396519      -1.092735       0.068406      -0.082321      -0.176938       0.206793       0.035585       0.052268      -0.073118       0.040326      -0.176833      -0.127998       0.055672       0.072326             10.719957      10.681917       1.666128      -3.306657      10.679114       1.681766      10.798839          -0.000001
          118              N      22.241536      10.808163       2.105043      -0.458757      42.653479 0.77026430E+03  0.20577960E+05                                10.171754                            9.001572      -0.103162       1.920372                    0.999003      33.455081      97.568109       0.581186       0.394483      -1.095188       0.015220       0.193021       0.105904       0.220691       0.004900      -0.019820      -0.096768       0.114128      -0.005875      -0.129853       0.045086       0.084768             10.725334      11.601893       1.999308      -2.647465      10.477373       1.787041      10.096736          -0.000000
          119              N       7.864095       8.281542       2.408009      -0.493306      43.790158 0.71464205E+03  0.18716510E+05                                10.300045                            8.597100      -0.031306       1.943076                    0.999700      33.052452      95.091319       0.603008       0.387835      -1.101089       0.142358      -0.065305       0.158803       0.223045       0.005397      -0.091912       0.013151      -0.028256      -0.139627      -0.115975       0.038325       0.077650             11.320319      14.346677      -2.558496      -0.698185       6.613257       0.888585      13.001024          -0.000000
          120              N       8.633198       8.105765       4.495903      -0.458858      41.784775 0.70232705E+03  0.18316375E+05                                 9.993838                            8.554563      -0.081299       1.935046                    0.999514      32.577677      93.563442       0.601061       0.390740      -1.098907      -0.007517      -0.036105      -0.208659       0.211893      -0.018128      -0.021884       0.002846       0.019997      -0.366651      -0.124667       0.040841       0.083826             10.819314      13.225268      -1.355699      -0.511423       6.268864      -0.227140      12.963810          -0.000000
          121              N      18.001851      10.901054       1.914975      -0.424910      41.318257 0.72568857E+03  0.19118551E+05                                10.013140                            8.759727      -0.109935       1.928218                    0.999041      32.502740      94.425841       0.586326       0.396517      -1.092737       0.068408      -0.176944       0.082317       0.206797       0.052264      -0.035647       0.073162       0.108574       0.027915      -0.128049       0.055700       0.072349             10.719952      10.681908      -3.306666      -1.666132      10.798848      -1.681766      10.679101          -0.000001
          122              N      18.235784       9.250461       3.482682      -0.458753      42.653264 0.77025825E+03  0.20577727E+05                                10.171649                            9.001479      -0.103145       1.920377                    0.999003      33.454990      97.567202       0.581196       0.394478      -1.095193       0.015221       0.105904      -0.193026       0.220695      -0.019831      -0.004975       0.096812       0.060012      -0.168276      -0.129896       0.045050       0.084846             10.725223      11.601757      -2.647442      -1.999277      10.096643      -1.787036      10.477269           0.000000
          123              N      19.881344       9.553427       6.009305      -0.493304      43.789442 0.71462605E+03  0.18715980E+05                                10.299920                            8.596984      -0.031247       1.943098                    0.999700      33.052183      95.090169       0.603014       0.387833      -1.101091       0.142362       0.158798       0.065303       0.223043      -0.091913      -0.005461      -0.013118       0.055686       0.112183      -0.115975       0.038335       0.077640             11.320197      14.346490      -0.698266       2.558478      13.000916      -0.888608       6.613186          -0.000000
          124              N      20.650450      11.641319       6.185082      -0.458859      41.784690 0.70232442E+03  0.18316291E+05                                 9.993831                            8.554546      -0.081343       1.935035                    0.999514      32.577628      93.563285       0.601062       0.390740      -1.098907      -0.007520      -0.208655       0.036107       0.211890      -0.021885       0.018064      -0.002809       0.193321       0.153313      -0.124663       0.040894       0.083769             10.819318      13.225259      -0.511444       1.355707      12.963822       0.227123       6.268873          -0.000001
          125              N       9.990348      10.535208       5.230453      -0.424910      41.317930 0.72568068E+03  0.19118244E+05                                10.012988                            8.759600      -0.109974       1.928209                    0.999040      32.502450      94.423984       0.586340       0.396510      -1.092745       0.068408       0.176940      -0.082312       0.206792      -0.052334       0.035586       0.073160       0.108578       0.027913      -0.128066       0.055716       0.072350             10.719789      10.681769       3.306612       1.666116      10.798633      -1.681722      10.678965          -0.000001
          126              N      10.224287      12.185800       3.662746      -0.458757      42.653008 0.77025179E+03  0.20577493E+05                                10.171584                            9.001424      -0.103173       1.920369                    0.999004      33.454797      97.566211       0.581200       0.394476      -1.095195       0.015229      -0.105901       0.193024       0.220693       0.019752       0.004904       0.096804       0.060012      -0.168263      -0.129887       0.045146       0.084741             10.725157      11.601733       2.647402       1.999296      10.096544      -1.786990      10.477195           0.000000
          127              N      11.869850      11.882835       1.136123      -0.493311      43.790019 0.71463908E+03  0.18716414E+05                                10.300029                            8.597087      -0.031237       1.943101                    0.999700      33.052320      95.090916       0.603008       0.387835      -1.101089       0.142359      -0.158797      -0.065302       0.223040       0.091849       0.005403      -0.013117       0.055686       0.112189      -0.115909       0.038323       0.077587             11.320300      14.346641       0.698155      -2.558475      13.000994      -0.888600       6.613263          -0.000000
          128              N      12.638952       9.794943       0.960346      -0.458868      41.784794 0.70232843E+03  0.18316436E+05                                 9.993872                            8.554596      -0.081356       1.935032                    0.999514      32.577750      93.563990       0.601057       0.390742      -1.098905      -0.007521       0.208649      -0.036117       0.211885       0.021817      -0.018133      -0.002820       0.193314       0.153312      -0.124644       0.040830       0.083814             10.819342      13.225301       0.511415      -1.355713      12.963818       0.227140       6.268908          -0.000001
          129              N      18.049907       5.230446      10.901065      -0.424948      41.319245 0.72570968E+03  0.19119235E+05                                10.013301                            8.759853      -0.109905       1.928224                    0.999041      32.503078      94.426951       0.586322       0.396517      -1.092738      -0.068412      -0.082293      -0.176932       0.206778      -0.035640      -0.052327      -0.073130       0.040341      -0.176816      -0.128056       0.055675       0.072381             10.720138      10.682116      -1.666238       3.306716      10.679341       1.681768      10.798958          -0.000001
          130              N      17.815971       3.662741       9.250471      -0.458795      42.654750 0.77029365E+03  0.20578931E+05                                10.171957                            9.001742      -0.103093       1.920386                    0.999003      33.455589      97.569898       0.581181       0.394483      -1.095188      -0.015236       0.193016       0.105879       0.220676      -0.004975       0.019747      -0.096776       0.114127      -0.005919      -0.129852       0.045096       0.084757             10.725563      11.602197      -1.999378       2.647579      10.477539       1.787029      10.096951           0.000000
          131              N      16.170406       1.136120       9.553437      -0.493312      43.790880 0.71465687E+03  0.18717040E+05                                10.300252                            8.597259      -0.031307       1.943076                    0.999700      33.052801      95.093422       0.602994       0.387841      -1.101082      -0.142356      -0.065303       0.158797       0.223039      -0.005461       0.091855       0.013148      -0.028252      -0.139627      -0.115926       0.038339       0.077587             11.320560      14.347043       2.558574       0.698153       6.613391       0.888609      13.001246          -0.000000
          132              N      15.401300       0.960342      11.641331      -0.458856      41.784377 0.70231831E+03  0.18316088E+05                                 9.993769                            8.554498      -0.081346       1.935034                    0.999514      32.577482      93.562696       0.601064       0.390739      -1.098908       0.007518      -0.036107      -0.208655       0.211889       0.018065       0.021830       0.002845       0.020002      -0.366651      -0.124655       0.040890       0.083765             10.819238      13.225196       1.355698       0.511369       6.268835      -0.227134      12.963683          -0.000001
          133              N      10.038404       1.914971      10.535219      -0.424911      41.318122 0.72568605E+03  0.19118474E+05                                10.013144                            8.759734      -0.109988       1.928206                    0.999041      32.502663      94.425685       0.586324       0.396519      -1.092735      -0.068406       0.082321       0.176938       0.206793       0.035585       0.052268      -0.073118       0.040326      -0.176833      -0.127998       0.055672       0.072326             10.719957      10.681917       1.666128      -3.306658      10.679114       1.681766      10.798839          -0.000001
          134              N       9.804469       3.482676      12.185813      -0.458757      42.653480 0.77026433E+03  0.20577961E+05                                10.171754                            9.001572      -0.103162       1.920372                    0.999003      33.455082      97.568111       0.581186       0.394483      -1.095188      -0.015220      -0.193021      -0.105904       0.220691       0.004900      -0.019820      -0.096768       0.114128      -0.005875      -0.129853       0.045086       0.084768             10.725334      11.601893       1.999308      -2.647465      10.477373       1.787041      10.096736           0.000000
          135              N      24.181910       6.009297      11.882847      -0.493306      43.790162 0.71464213E+03  0.18716512E+05                                10.300046                            8.597100      -0.031306       1.943076                    0.999700      33.052454      95.091327       0.603008       0.387835      -1.101089      -0.142358       0.065305      -0.158803       0.223045       0.005397      -0.091912       0.013151      -0.028256      -0.139627      -0.115975       0.038325       0.077650             11.320320      14.346678      -2.558497      -0.698185       6.613257       0.888585      13.001025          -0.000000
          136              N      23.412807       6.185074       9.794953      -0.458858      41.784778 0.70232712E+03  0.18316377E+05                                 9.993839                            8.554563      -0.081300       1.935046                    0.999514      32.577679      93.563449       0.601061       0.390740      -1.098907       0.007517       0.036105       0.208659       0.211893      -0.018128      -0.021884       0.002846       0.019997      -0.366651      -0.124667       0.040841       0.083826             10.819315      13.225268      -1.355699      -0.511423       6.268865      -0.227140      12.963811          -0.000001
          137              N      14.044154       3.389785      12.375881      -0.424910      41.318259 0.72568862E+03  0.19118553E+05                                10.013140                            8.759727      -0.109935       1.928218                    0.999041      32.502741      94.425842       0.586326       0.396517      -1.092737      -0.068408       0.176944      -0.082317       0.206797       0.052264      -0.035647       0.073162       0.108574       0.027915      -0.128049       0.055700       0.072349             10.719952      10.681907      -3.306666      -1.666132      10.798848      -1.681766      10.679101          -0.000001
          138              N      13.810221       5.040378      10.808174      -0.458753      42.653267 0.77025833E+03  0.20577730E+05                                10.171650                            9.001480      -0.103145       1.920377                    0.999003      33.454992      97.567211       0.581196       0.394478      -1.095193      -0.015221      -0.105904       0.193026       0.220695      -0.019831      -0.004975       0.096812       0.060012      -0.168277      -0.129896       0.045050       0.084846             10.725224      11.601758      -2.647442      -1.999277      10.096643      -1.787036      10.477270           0.000000
          139              N      12.164661       4.737412       8.281551      -0.493305      43.789444 0.71462609E+03  0.18715982E+05                                10.299921                            8.596984      -0.031247       1.943098                    0.999700      33.052184      95.090174       0.603014       0.387833      -1.101091      -0.142362      -0.158798      -0.065303       0.223043      -0.091913      -0.005461      -0.013118       0.055685       0.112183      -0.115975       0.038335       0.077640             11.320198      14.346491      -0.698266       2.558478      13.000917      -0.888608       6.613187          -0.000000
          140              N      11.395555       2.649520       8.105774      -0.458859      41.784687 0.70232437E+03  0.18316289E+05                                 9.993830                            8.554545      -0.081343       1.935035                    0.999514      32.577627      93.563279       0.601062       0.390740      -1.098907       0.007520       0.208655      -0.036107       0.211890      -0.021885       0.018064      -0.002809       0.193321       0.153313      -0.124663       0.040894       0.083769             10.819317      13.225258      -0.511444       1.355707      12.963821       0.227123       6.268872          -0.000001
          141              N      22.055657       3.755631       9.060403      -0.424910      41.317928 0.72568062E+03  0.19118241E+05                                10.012987                            8.759599      -0.109974       1.928209                    0.999040      32.502448      94.423973       0.586340       0.396510      -1.092745      -0.068408      -0.176940       0.082312       0.206792      -0.052334       0.035586       0.073160       0.108578       0.027913      -0.128066       0.055716       0.072350             10.719788      10.681768       3.306611       1.666116      10.798632      -1.681722      10.678965          -0.000001
          142              N      21.821718       2.105039      10.628110      -0.458757      42.653008 0.77025180E+03  0.20577494E+05                                10.171584                            9.001424      -0.103173       1.920369                    0.999004      33.454797      97.566209       0.581200       0.394476      -1.095195      -0.015229       0.105901      -0.193024       0.220693       0.019752       0.004904       0.096804       0.060012      -0.168263      -0.129887       0.045146       0.084741             10.725157      11.601733       2.647402       1.999296      10.096544      -1.786990      10.477195           0.000000
          143              N      20.176155       2.408004      13.154733      -0.493311      43.790020 0.71463909E+03  0.18716415E+05                                10.300030                            8.597087      -0.031237       1.943101                    0.999700      33.052320      95.090918       0.603008       0.387835      -1.101089      -0.142359       0.158797       0.065302       0.223040       0.091849       0.005403      -0.013117       0.055686       0.112189      -0.115909       0.038323       0.077587             11.320300      14.346643       0.698155      -2.558475      13.000994      -0.888600       6.613264          -0.000000
          144              N      19.407053       4.495896      13.330510      -0.458868      41.784792 0.70232839E+03  0.18316435E+05                                 9.993872                            8.554596      -0.081355       1.935032                    0.999514      32.577749      93.563987       0.601057       0.390742      -1.098905       0.007521      -0.208649       0.036117       0.211885       0.021817      -0.018133      -0.002820       0.193314       0.153312      -0.124644       0.040830       0.083814             10.819342      13.225301       0.511415      -1.355713      12.963818       0.227140       6.268908          -0.000000
          145              O      15.109694       6.719553       2.961065      -0.645579      37.703697 0.57939206E+03  0.14217946E+05                                 8.935816                            7.468312       0.272215       2.111143                    0.997289      29.164684      77.932010       0.691414       0.360997      -1.135275       0.067639      -0.030571       0.063809       0.097884       0.063060       0.000606      -0.011035       0.019256       0.161283      -0.091203       0.034618       0.056585              9.795849       8.393867       1.316519       3.726430       8.752175       3.514019      12.241505           0.000002
          146              O      16.567786       6.891043       4.567358      -0.683136      40.427864 0.62152037E+03  0.15532841E+05                                 9.345814                            7.751933       0.314794       2.110053                    0.998469      29.942966      80.934417       0.675950       0.362573      -1.133229      -0.115438      -0.057430      -0.044304       0.136334       0.029757      -0.001845      -0.057322       0.070823       0.039320      -0.083352       0.023052       0.060300             10.202221      13.434416      -1.623825       4.395652       7.896527      -1.849376       9.275721           0.000002
          147              O      17.019635       8.978935       6.503769      -0.651482      39.525451 0.62454755E+03  0.15641947E+05                                 9.244455                            7.835830       0.100529       2.054099                    0.996682      29.535201      80.159891       0.663353       0.368668      -1.127471      -0.065920       0.076389       0.054219       0.114545       0.017418      -0.044918      -0.029509      -0.016157      -0.088182      -0.062625       0.000270       0.062355              9.893531      14.127432      -3.683691       0.677418       8.393314      -0.853474       7.159848           0.000000
          148              O      15.741001      10.613807       7.261184      -0.657616      35.832108 0.59822719E+03  0.14784468E+05                                 8.584855                            7.583695       0.365307       2.139440                    0.997217      29.356374      78.487041       0.687448       0.360518      -1.136694       0.067482      -0.089846       0.038990       0.118939       0.002867      -0.043808       0.020351      -0.080125      -0.015267      -0.069792       0.017213       0.052580              8.900672       6.866880      -1.433859      -0.655275      10.347607       2.984004       9.487530           0.000003
          149              O      19.107441      13.676335       1.680605      -0.616896      38.849080 0.63637282E+03  0.15982913E+05                                 9.162460                            7.920115       0.149651       2.079066                    0.996631      29.056324      78.486865       0.659750       0.369643      -1.128850       0.053642       0.042745       0.043153       0.081035      -0.053396       0.025325      -0.004385      -0.157224       0.084258      -0.112821       0.029265       0.083555              9.900960       7.073572       0.212511       0.542358       6.666608      -1.320601      15.962699          -0.000000
          150              O      19.948647      14.197951       3.659888      -0.674453      37.727866 0.58128840E+03  0.14264933E+05                                 8.856308                            7.451171       0.343609       2.126030                    0.997831      29.416960      78.405997       0.696850       0.358170      -1.138403      -0.044605       0.009143      -0.095472       0.105773      -0.018282       0.035181       0.002892      -0.082004      -0.049170      -0.063062       0.009614       0.053448              9.593736      12.849307       0.736698       4.702392       5.809207       0.805676      10.122695          -0.000000
          151              O      18.960026      14.102202       6.362289      -0.762320      53.708502 0.86665676E+03  0.23518575E+05                                11.404351                            9.214217      -0.249835       1.905202                    0.997701      32.635150      91.692030       0.614386       0.367368      -1.130371      -0.058589       0.001448      -0.041880       0.072033       0.015306       0.039156      -0.011624      -0.015830      -0.232631      -0.092012       0.034814       0.057198             13.072172      17.327013       2.072630       2.823977       9.827275       4.147650      12.062227           0.000000
          152              O      17.053288      13.327638       7.116846      -0.639470      41.384675 0.66960257E+03  0.17076522E+05                                 9.633026                            8.153596      -0.027884       2.008538                    0.995768      29.954507      82.218322       0.645077       0.372317      -1.123937       0.037673      -0.000803      -0.009953       0.038974      -0.045039      -0.058130      -0.035870      -0.106987      -0.044252      -0.110035       0.029754       0.080281             10.561673       9.898881       1.616576      -2.082537       8.414138       1.989418      13.372000           0.000001
          153              O      15.109687       0.425866       4.184363      -0.645578      37.705071 0.57941760E+03  0.14218755E+05                                 8.936118                            7.468551       0.272237       2.111148                    0.997289      29.164918      77.933582       0.691391       0.361004      -1.135268       0.067638       0.030568      -0.063809       0.097883      -0.063106      -0.000649      -0.011041       0.019261       0.161275      -0.091251       0.034678       0.056573              9.796187       8.394158      -1.316557      -3.726582       8.752467       3.514142      12.241937           0.000002
          154              O      16.567780       0.254376       2.578070      -0.683139      40.427980 0.62152349E+03  0.15532945E+05                                 9.345845                            7.751967       0.314772       2.110046                    0.998468      29.943037      80.934776       0.675946       0.362575      -1.133227      -0.115439       0.057427       0.044303       0.136333      -0.029810       0.001803      -0.057325       0.070822       0.039327      -0.083383       0.023081       0.060302             10.202247      13.434426       1.623798      -4.395665       7.896545      -1.849370       9.275770           0.000002
          155              O       9.008143      12.457327       0.641659      -0.651483      39.526851 0.62457594E+03  0.15642849E+05                                 9.244722                            7.836053       0.100519       2.054095                    0.996682      29.535434      80.161225       0.663338       0.368672      -1.127467      -0.065921      -0.076390      -0.054222       0.114547      -0.017470       0.044869      -0.029509      -0.016160      -0.088166      -0.062571       0.000206       0.062365              9.893815      14.127839       3.683781      -0.677425       8.393546      -0.853500       7.160059           0.000000
          156              O      15.740997      10.822452      14.175100      -0.657612      35.832382 0.59823240E+03  0.14784637E+05                                 8.584922                            7.583747       0.365330       2.139449                    0.997217      29.356377      78.487289       0.687442       0.360520      -1.136692       0.067484       0.089846      -0.038991       0.118940      -0.002911       0.043759       0.020350      -0.080124      -0.015257      -0.069755       0.017201       0.052554              8.900745       6.866927       1.433883       0.655288      10.347708       2.984039       9.487600           0.000003
          157              O      11.095932       7.759926       5.464823      -0.616896      38.847442 0.63633760E+03  0.15981750E+05                                 9.162035                            7.919754       0.149601       2.079054                    0.996630      29.056089      78.484626       0.659785       0.369630      -1.128864       0.053638      -0.042746      -0.043154       0.081034       0.053352      -0.025369      -0.004384      -0.157202       0.084281      -0.112805       0.029282       0.083523              9.900497       7.073219      -0.212484      -0.542334       6.666299      -1.320521      15.961974          -0.000000
          158              O      11.937140       7.238311       3.485540      -0.674463      37.728369 0.58129895E+03  0.14265253E+05                                 8.856364                            7.451228       0.343643       2.126037                    0.997830      29.417242      78.406847       0.696849       0.358168      -1.138404      -0.044611      -0.009144       0.095473       0.105777       0.018241      -0.035214       0.002898      -0.082014      -0.049175      -0.063088       0.009654       0.053434              9.593792      12.849388      -0.736693      -4.702423       5.809236       0.805671      10.122752          -0.000000
          159              O      10.948523       7.334060       0.783139      -0.762309      53.706982 0.86662734E+03  0.23517557E+05                                11.404089                            9.214021      -0.249807       1.905215                    0.997701      32.634780      91.690305       0.614397       0.367365      -1.130374      -0.058595      -0.001443       0.041880       0.072038      -0.015364      -0.039205      -0.011620      -0.015820      -0.232622      -0.092042       0.034783       0.057259             13.071843      17.326630      -2.072606      -2.823888       9.827007       4.147496      12.061892           0.000000
          160              O       9.041787       8.108624       0.028582      -0.639468      41.385624 0.66962210E+03  0.17077167E+05                                 9.633234                            8.153767      -0.027943       2.008520                    0.995767      29.954664      82.219449       0.645063       0.372321      -1.123932       0.037672       0.000801       0.009952       0.038973       0.044988       0.058081      -0.035873      -0.106984      -0.044244      -0.109969       0.029707       0.080261             10.561906       9.899104      -1.616644       2.082539       8.414330       1.989488      13.372285           0.000001
          161              O      27.126941      11.329777      13.864988      -0.645580      37.704878 0.57941476E+03  0.14218668E+05                                 8.936082                            7.468529       0.272262       2.111158                    0.997290      29.164874      77.933414       0.691393       0.361004      -1.135268       0.067638      -0.063808      -0.030573       0.097883      -0.000652       0.063062       0.011064      -0.071013      -0.109541      -0.091213       0.034630       0.056583              9.796141       8.394094      -3.726540       1.316555      12.241877      -3.514135       8.752453           0.000002
          162              O      28.585032       9.723486      14.036479      -0.683139      40.426372 0.62149311E+03  0.15531952E+05                                 9.345455                            7.751654       0.314770       2.110043                    0.998468      29.942877      80.932999       0.675978       0.362563      -1.133240      -0.115438       0.044305      -0.057432       0.136335       0.001796       0.029758       0.057347       0.015753      -0.125909      -0.083386       0.023103       0.060283             10.201811      13.433831      -4.395457      -1.623750       9.275375       1.849297       7.896226           0.000002
          163              O      21.025387       7.787079       1.833517      -0.651486      39.526641 0.62457180E+03  0.15642714E+05                                 9.244668                            7.836008       0.100503       2.054090                    0.996682      29.535455      80.161122       0.663342       0.368671      -1.127469      -0.065922      -0.054221       0.076389       0.114546       0.044868       0.017424       0.029536       0.036018       0.068328      -0.062592       0.000245       0.062347              9.893755      14.127751      -0.677429      -3.683765       7.160013       0.853496       8.393502           0.000000
          164              O      19.746750       7.029664       3.468391      -0.657621      35.832761 0.59824073E+03  0.14784896E+05                                 8.584988                            7.583803       0.365297       2.139438                    0.997217      29.356532      78.487880       0.687439       0.360520      -1.136692       0.067481      -0.038993      -0.089843       0.118936       0.043761       0.002867      -0.020329      -0.032424       0.127821      -0.069744       0.017191       0.052554              8.900815       6.866976       0.655286      -1.433883       9.487656      -2.984069      10.347813           0.000003
          165              O      23.113186      12.610238       6.530921      -0.616900      38.848325 0.63635653E+03  0.15982364E+05                                 9.162218                            7.919908       0.149530       2.079027                    0.996629      29.056397      78.486117       0.659773       0.369633      -1.128860       0.053643      -0.043153       0.042744       0.081036      -0.025369      -0.053401       0.004412      -0.120743       0.193686      -0.112833       0.029263       0.083569              9.900699       7.073373      -0.542335       0.212500      15.962284       1.320543       6.666439           0.000000
          166              O      23.954391      10.630956       7.052537      -0.674454      37.727956 0.58128964E+03  0.14264969E+05                                 8.856312                            7.451174       0.343664       2.126048                    0.997831      29.416977      78.406022       0.696851       0.358169      -1.138403      -0.044607       0.095471       0.009144       0.105774      -0.035225      -0.018279      -0.002873      -0.016423       0.147584      -0.063099       0.009651       0.053448              9.593742      12.849311      -4.702399       0.736711      10.122715      -0.805677       5.809200          -0.000000
          167              O      22.965769       7.928558       6.956789      -0.762321      53.709493 0.86667202E+03  0.23519141E+05                                11.404590                            9.214360      -0.249815       1.905210                    0.997701      32.635240      91.693197       0.614374       0.367373      -1.130365      -0.058583       0.041878       0.001447       0.072027      -0.039191       0.015315       0.011649       0.108395       0.140084      -0.092041       0.034831       0.057210             13.072479      17.327551      -2.824057       2.072756      12.062469      -4.147721       9.827418           0.000000
          168              O      21.059032       7.174001       6.182224      -0.639468      41.388498 0.66967719E+03  0.17079026E+05                                 9.633980                            8.154339      -0.027846       2.008553                    0.995768      29.954948      82.222931       0.645008       0.372343      -1.123909       0.037670       0.009952      -0.000803       0.038971       0.058083      -0.045034       0.035900      -0.031379       0.182596      -0.110003       0.029711       0.080292             10.562786       9.899945       2.082652       1.616842      13.373398      -1.989769       8.415015           0.000001
          169              O      11.103944      10.106482       7.571296      -0.645577      37.705767 0.57942934E+03  0.14219121E+05                                 8.936264                            7.468652       0.272274       2.111161                    0.997290      29.164885      77.933815       0.691383       0.361007      -1.135265       0.067638       0.063807       0.030571       0.097882       0.000609      -0.063098       0.011058      -0.071011      -0.109526      -0.091242       0.034644       0.056598              9.796371       8.394304       3.726692      -1.316607      12.242201      -3.514234       8.752607           0.000002
          170              O      12.562039      11.712773       7.399805      -0.683129      40.427714 0.62151838E+03  0.15532774E+05                                 9.345768                            7.751901       0.314757       2.110039                    0.998468      29.943001      80.934390       0.675954       0.362572      -1.133231      -0.115441      -0.044314       0.057426       0.136338      -0.001839      -0.029803       0.057347       0.015753      -0.125904      -0.083393       0.023054       0.060339             10.202166      13.434302       4.395654       1.623781       9.275723       1.849356       7.896474           0.000003
          171              O      13.013891      13.649182       5.311911      -0.651490      39.527715 0.62459396E+03  0.15643430E+05                                 9.244889                            7.836196       0.100461       2.054073                    0.996682      29.535767      80.162746       0.663327       0.368675      -1.127464      -0.065920       0.054223      -0.076391       0.114547      -0.044914      -0.017470       0.029537       0.036013       0.068325      -0.062620       0.000211       0.062410              9.893992      14.128095       0.677446       3.683830       7.160205       0.853517       8.393677           0.000000
          172              O       3.723743       0.115755       3.677037      -0.657614      35.832093 0.59822591E+03  0.14784430E+05                                 8.584858                            7.583687       0.365317       2.139446                    0.997217      29.356316      78.486892       0.687448       0.360518      -1.136694       0.067483       0.038992       0.089844       0.118938      -0.043801      -0.002914      -0.020330      -0.032422       0.127815      -0.069790       0.017246       0.052545              8.900682       6.866879      -0.655292       1.433882       9.487527      -2.984029      10.347641           0.000003
          173              O      15.101686       8.826024       0.614507      -0.616894      38.847525 0.63634082E+03  0.15981861E+05                                 9.162069                            7.919797       0.149585       2.079047                    0.996629      29.056121      78.484953       0.659780       0.369632      -1.128862       0.053637       0.043156      -0.042742       0.081032       0.025321       0.053357       0.004410      -0.120748       0.193685      -0.112796       0.029260       0.083536              9.900517       7.073264       0.542318      -0.212500      15.961955       1.320524       6.666333          -0.000000
          174              O      15.942896      10.805306       0.092891      -0.674454      37.727527 0.58128288E+03  0.14264753E+05                                 8.856215                            7.451107       0.343599       2.126025                    0.997831      29.416988      78.405760       0.696858       0.358167      -1.138406      -0.044614      -0.095466      -0.009144       0.105772       0.035184       0.018239      -0.002874      -0.016413       0.147589      -0.063051       0.009621       0.053430              9.593623      12.849171       4.702319      -0.736694      10.122543      -0.805661       5.809156          -0.000000
          175              O      14.954280      13.507704       0.188639      -0.762322      53.707745 0.86664263E+03  0.23518070E+05                                11.404187                            9.214102      -0.249781       1.905218                    0.997702      32.635001      91.691045       0.614394       0.367365      -1.130374      -0.058587      -0.041882      -0.001448       0.072032       0.039154      -0.015360       0.011658       0.108402       0.140069      -0.092025       0.034779       0.057246             13.071957      17.326738       2.823892      -2.072599      12.062013      -4.147560       9.827121           0.000000
          176              O       5.036028      -0.028582       0.963204      -0.639468      41.384843 0.66960571E+03  0.17076628E+05                                 9.633082                            8.153645      -0.027908       2.008532                    0.995767      29.954396      82.218161       0.645071       0.372319      -1.123935       0.037671      -0.009946       0.000798       0.038970      -0.058128       0.044988       0.035896      -0.031369       0.182616      -0.110020       0.029749       0.080271             10.561736       9.898927      -2.082528      -1.616596      13.372072      -1.989446       8.414209           0.000001
          177              O      16.936311       7.571286      11.329791      -0.645579      37.703695 0.57939202E+03  0.14217945E+05                                 8.935816                            7.468312       0.272215       2.111143                    0.997289      29.164683      77.932007       0.691414       0.360997      -1.135275      -0.067639       0.030571      -0.063809       0.097884       0.063060       0.000606      -0.011035       0.019256       0.161283      -0.091203       0.034618       0.056585              9.795848       8.393866       1.316519       3.726429       8.752175       3.514019      12.241504           0.000002
          178              O      15.478219       7.399796       9.723498      -0.683136      40.427864 0.62152040E+03  0.15532842E+05                                 9.345814                            7.751934       0.314794       2.110053                    0.998469      29.942966      80.934419       0.675950       0.362573      -1.133229       0.115438       0.057430       0.044304       0.136334       0.029757      -0.001845      -0.057322       0.070823       0.039320      -0.083352       0.023052       0.060300             10.202222      13.434416      -1.623825       4.395653       7.896527      -1.849376       9.275721           0.000002
          179              O      15.026370       5.311904       7.787087      -0.651482      39.525449 0.62454753E+03  0.15641946E+05                                 9.244455                            7.835830       0.100528       2.054099                    0.996682      29.535201      80.159890       0.663354       0.368668      -1.127471       0.065920      -0.076389      -0.054219       0.114545       0.017418      -0.044918      -0.029509      -0.016157      -0.088182      -0.062625       0.000270       0.062355              9.893531      14.127431      -3.683691       0.677418       8.393314      -0.853474       7.159848           0.000000
          180              O      16.305004       3.677032       7.029672      -0.657616      35.832096 0.59822695E+03  0.14784460E+05                                 8.584853                            7.583694       0.365308       2.139440                    0.997217      29.356368      78.487021       0.687448       0.360518      -1.136694      -0.067482       0.089846      -0.038990       0.118939       0.002867      -0.043808       0.020351      -0.080125      -0.015267      -0.069792       0.017213       0.052580              8.900671       6.866879      -1.433858      -0.655275      10.347605       2.984003       9.487528           0.000003
          181              O      12.938564       0.614504      12.610251      -0.616896      38.849080 0.63637281E+03  0.15982913E+05                                 9.162460                            7.920115       0.149651       2.079066                    0.996631      29.056324      78.486865       0.659750       0.369643      -1.128850      -0.053642      -0.042745      -0.043153       0.081035      -0.053396       0.025325      -0.004385      -0.157224       0.084258      -0.112821       0.029265       0.083555              9.900959       7.073572       0.212511       0.542358       6.666608      -1.320601      15.962698           0.000000
          182              O      12.097358       0.092888      10.630968      -0.674453      37.727862 0.58128832E+03  0.14264930E+05                                 8.856307                            7.451171       0.343609       2.126030                    0.997831      29.416959      78.405992       0.696850       0.358170      -1.138403       0.044605      -0.009143       0.095472       0.105773      -0.018282       0.035181       0.002892      -0.082004      -0.049170      -0.063062       0.009614       0.053448              9.593735      12.849305       0.736698       4.702391       5.809206       0.805676      10.122694          -0.000001
          183              O      13.085979       0.188637       7.928567      -0.762320      53.708510 0.86665690E+03  0.23518580E+05                                11.404353                            9.214217      -0.249835       1.905202                    0.997701      32.635152      91.692039       0.614386       0.367368      -1.130371       0.058589      -0.001448       0.041880       0.072033       0.015306       0.039156      -0.011624      -0.015830      -0.232631      -0.092012       0.034814       0.057198             13.072173      17.327015       2.072630       2.823977       9.827276       4.147650      12.062228           0.000000
          184              O      14.992717       0.963201       7.174010      -0.639471      41.384684 0.66960273E+03  0.17076528E+05                                 9.633027                            8.153597      -0.027884       2.008538                    0.995768      29.954510      82.218336       0.645076       0.372317      -1.123937      -0.037673       0.000803       0.009953       0.038974      -0.045039      -0.058130      -0.035870      -0.106987      -0.044252      -0.110035       0.029754       0.080281             10.561675       9.898883       1.616576      -2.082538       8.414139       1.989419      13.372003           0.000001
          185              O      16.936318      13.864973      10.106493      -0.645578      37.705071 0.57941759E+03  0.14218755E+05                                 8.936118                            7.468551       0.272237       2.111147                    0.997289      29.164917      77.933581       0.691391       0.361004      -1.135268      -0.067639      -0.030568       0.063809       0.097883      -0.063106      -0.000649      -0.011041       0.019262       0.161275      -0.091251       0.034678       0.056573              9.796188       8.394158      -1.316557      -3.726582       8.752467       3.514143      12.241938           0.000002
          186              O      15.478225      14.036463      11.712786      -0.683139      40.427971 0.62152334E+03  0.15532940E+05                                 9.345844                            7.751966       0.314773       2.110046                    0.998468      29.943036      80.934767       0.675947       0.362575      -1.133227       0.115438      -0.057427      -0.044303       0.136333      -0.029810       0.001803      -0.057325       0.070822       0.039327      -0.083383       0.023081       0.060302             10.202245      13.434423       1.623798      -4.395664       7.896543      -1.849369       9.275768           0.000002
          187              O      23.037862       1.833512      13.649197      -0.651483      39.526854 0.62457601E+03  0.15642851E+05                                 9.244722                            7.836053       0.100519       2.054095                    0.996682      29.535435      80.161229       0.663338       0.368672      -1.127467       0.065921       0.076390       0.054222       0.114547      -0.017470       0.044869      -0.029510      -0.016160      -0.088166      -0.062571       0.000206       0.062365              9.893816      14.127840       3.683782      -0.677425       8.393547      -0.853500       7.160060           0.000000
          188              O      16.305008       3.468387       0.115756      -0.657612      35.832396 0.59823271E+03  0.14784646E+05                                 8.584925                            7.583750       0.365330       2.139448                    0.997217      29.356381      78.487309       0.687442       0.360520      -1.136692      -0.067484      -0.089846       0.038991       0.118940      -0.002911       0.043759       0.020350      -0.080124      -0.015258      -0.069755       0.017201       0.052554              8.900748       6.866929       1.433884       0.655289      10.347712       2.984040       9.487603           0.000003
          189              O      20.950073       6.530913       8.826033      -0.616896      38.847438 0.63633752E+03  0.15981748E+05                                 9.162034                            7.919754       0.149601       2.079054                    0.996630      29.056088      78.484621       0.659785       0.369630      -1.128864      -0.053638       0.042746       0.043154       0.081034       0.053352      -0.025369      -0.004384      -0.157202       0.084281      -0.112805       0.029282       0.083523              9.900496       7.073218      -0.212484      -0.542334       6.666298      -1.320520      15.961973          -0.000000
          190              O      20.108865       7.052528      10.805316      -0.674463      37.728360 0.58129879E+03  0.14265247E+05                                 8.856362                            7.451226       0.343644       2.126037                    0.997830      29.417241      78.406838       0.696849       0.358168      -1.138404       0.044611       0.009144      -0.095473       0.105777       0.018241      -0.035214       0.002898      -0.082014      -0.049175      -0.063088       0.009654       0.053434              9.593789      12.849385      -0.736693      -4.702422       5.809235       0.805671      10.122749          -0.000000
          191              O      21.097482       6.956779      13.507717      -0.762309      53.706982 0.86662734E+03  0.23517557E+05                                11.404089                            9.214021      -0.249808       1.905215                    0.997701      32.634781      91.690306       0.614397       0.367365      -1.130374       0.058595       0.001443      -0.041880       0.072038      -0.015363      -0.039205      -0.011620      -0.015820      -0.232622      -0.092042       0.034783       0.057259             13.071843      17.326630      -2.072606      -2.823888       9.827006       4.147496      12.061891           0.000000
          192              O      14.992728       6.182218      -0.028582      -0.639468      41.385624 0.66962208E+03  0.17077166E+05                                 9.633233                            8.153767      -0.027943       2.008520                    0.995767      29.954664      82.219447       0.645063       0.372321      -1.123932      -0.037672      -0.000801      -0.009952       0.038973       0.044988       0.058081      -0.035873      -0.106984      -0.044244      -0.109969       0.029707       0.080261             10.561906       9.899104      -1.616644       2.082539       8.414329       1.989488      13.372285           0.000001
          193              O       4.919064       2.961062       0.425868      -0.645580      37.704890 0.57941496E+03  0.14218674E+05                                 8.936085                            7.468531       0.272262       2.111158                    0.997290      29.164874      77.933423       0.691393       0.361004      -1.135268      -0.067638       0.063808       0.030573       0.097883      -0.000652       0.063062       0.011064      -0.071013      -0.109541      -0.091213       0.034630       0.056583              9.796144       8.394097      -3.726542       1.316556      12.241881      -3.514136       8.752456           0.000002
          194              O       3.460973       4.567353       0.254377      -0.683139      40.426381 0.62149326E+03  0.15531957E+05                                 9.345456                            7.751655       0.314770       2.110043                    0.998468      29.942879      80.933009       0.675978       0.362563      -1.133240       0.115438      -0.044305       0.057432       0.136335       0.001796       0.029758       0.057347       0.015753      -0.125909      -0.083386       0.023103       0.060283             10.201813      13.433834      -4.395458      -1.623750       9.275377       1.849297       7.896227           0.000002
          195              O      11.020618       6.503760      12.457339      -0.651486      39.526644 0.62457184E+03  0.15642715E+05                                 9.244668                            7.836008       0.100503       2.054090                    0.996682      29.535456      80.161126       0.663342       0.368671      -1.127469       0.065922       0.054221      -0.076389       0.114546       0.044868       0.017424       0.029536       0.036018       0.068328      -0.062592       0.000245       0.062347              9.893756      14.127751      -0.677429      -3.683765       7.160014       0.853496       8.393502           0.000000
          196              O      12.299255       7.261175      10.822465      -0.657621      35.832761 0.59824074E+03  0.14784896E+05                                 8.584988                            7.583803       0.365297       2.139438                    0.997217      29.356533      78.487883       0.687439       0.360520      -1.136692      -0.067481       0.038993       0.089843       0.118936       0.043761       0.002867      -0.020329      -0.032424       0.127821      -0.069744       0.017191       0.052554              8.900815       6.866976       0.655286      -1.433883       9.487656      -2.984069      10.347813           0.000003
          197              O       8.932819       1.680601       7.759935      -0.616900      38.848314 0.63635630E+03  0.15982357E+05                                 9.162216                            7.919906       0.149531       2.079027                    0.996629      29.056394      78.486100       0.659773       0.369633      -1.128860      -0.053643       0.043153      -0.042744       0.081036      -0.025369      -0.053401       0.004412      -0.120743       0.193686      -0.112832       0.029263       0.083569              9.900696       7.073371      -0.542335       0.212500      15.962279       1.320542       6.666437           0.000000
          198              O       8.091614       3.659883       7.238319      -0.674454      37.727952 0.58128957E+03  0.14264967E+05                                 8.856312                            7.451173       0.343664       2.126048                    0.997831      29.416975      78.406015       0.696851       0.358169      -1.138403       0.044607      -0.095471      -0.009144       0.105774      -0.035225      -0.018279      -0.002873      -0.016423       0.147584      -0.063099       0.009651       0.053448              9.593741      12.849310      -4.702399       0.736711      10.122714      -0.805677       5.809200          -0.000000
          199              O       9.080236       6.362281       7.334067      -0.762321      53.709493 0.86667200E+03  0.23519141E+05                                11.404590                            9.214359      -0.249815       1.905210                    0.997701      32.635240      91.693196       0.614374       0.367373      -1.130365       0.058583      -0.041878      -0.001447       0.072027      -0.039191       0.015315       0.011649       0.108395       0.140084      -0.092041       0.034831       0.057210             13.072479      17.327551      -2.824057       2.072756      12.062468      -4.147721       9.827418           0.000000
          200              O      10.986973       7.116838       8.108632      -0.639469      41.388499 0.66967722E+03  0.17079026E+05                                 9.633980                            8.154339      -0.027846       2.008553                    0.995768      29.954950      82.222934       0.645008       0.372343      -1.123909      -0.037670      -0.009952       0.000803       0.038971       0.058083      -0.045034       0.035900      -0.031379       0.182596      -0.110003       0.029711       0.080292             10.562785       9.899944       2.082652       1.616842      13.373397      -1.989768       8.415015           0.000001
          201              O      20.942061       4.184357       6.719560      -0.645577      37.705779 0.57942957E+03  0.14219128E+05                                 8.936267                            7.468654       0.272273       2.111161                    0.997290      29.164887      77.933828       0.691383       0.361007      -1.135265      -0.067638      -0.063807      -0.030571       0.097882       0.000609      -0.063098       0.011058      -0.071011      -0.109527      -0.091242       0.034644       0.056598              9.796374       8.394307       3.726694      -1.316607      12.242205      -3.514235       8.752610           0.000002
          202              O      19.483966       2.578066       6.891051      -0.683129      40.427732 0.62151872E+03  0.15532785E+05                                 9.345771                            7.751904       0.314756       2.110039                    0.998468      29.943006      80.934414       0.675954       0.362572      -1.133231       0.115441       0.044314      -0.057426       0.136338      -0.001839      -0.029803       0.057347       0.015754      -0.125905      -0.083393       0.023054       0.060339             10.202170      13.434306       4.395656       1.623781       9.275727       1.849357       7.896477           0.000002
          203              O      19.032114       0.641657       8.978945      -0.651490      39.527727 0.62459422E+03  0.15643438E+05                                 9.244891                            7.836198       0.100461       2.054073                    0.996682      29.535772      80.162767       0.663327       0.368675      -1.127464       0.065920      -0.054223       0.076391       0.114547      -0.044914      -0.017470       0.029537       0.036013       0.068325      -0.062620       0.000211       0.062410              9.893994      14.128098       0.677446       3.683831       7.160206       0.853517       8.393679           0.000000
          204              O      28.322262      14.175084      10.613819      -0.657614      35.832082 0.59822568E+03  0.14784422E+05                                 8.584856                            7.583685       0.365317       2.139446                    0.997217      29.356314      78.486879       0.687448       0.360518      -1.136694      -0.067482      -0.038992      -0.089844       0.118938      -0.043801      -0.002914      -0.020330      -0.032422       0.127815      -0.069790       0.017246       0.052545              8.900680       6.866877      -0.655292       1.433881       9.487525      -2.984028      10.347638           0.000003
          205              O      16.944319       5.464815      13.676349      -0.616894      38.847523 0.63634076E+03  0.15981860E+05                                 9.162069                            7.919796       0.149585       2.079047                    0.996629      29.056120      78.484948       0.659780       0.369632      -1.128862      -0.053637      -0.043156       0.042742       0.081032       0.025321       0.053357       0.004410      -0.120748       0.193685      -0.112796       0.029260       0.083536              9.900517       7.073263       0.542318      -0.212500      15.961955       1.320524       6.666333           0.000000
          206              O      16.103109       3.485533      14.197965      -0.674454      37.727543 0.58128318E+03  0.14264762E+05                                 8.856218                            7.451110       0.343599       2.126025                    0.997831      29.416990      78.405777       0.696857       0.358167      -1.138406       0.044614       0.095466       0.009144       0.105772       0.035184       0.018239      -0.002874      -0.016413       0.147588      -0.063051       0.009621       0.053430              9.593627      12.849177       4.702321      -0.736694      10.122547      -0.805661       5.809158          -0.000000
          207              O      17.091725       0.783135      14.102217      -0.762322      53.707751 0.86664274E+03  0.23518074E+05                                11.404188                            9.214103      -0.249781       1.905218                    0.997702      32.635002      91.691051       0.614394       0.367365      -1.130374       0.058587       0.041882       0.001448       0.072032       0.039154      -0.015360       0.011658       0.108402       0.140069      -0.092025       0.034779       0.057246             13.071958      17.326740       2.823892      -2.072599      12.062013      -4.147560       9.827121           0.000000
          208              O      18.998462       0.028579      13.327652      -0.639468      41.384847 0.66960579E+03  0.17076630E+05                                 9.633083                            8.153645      -0.027909       2.008532                    0.995767      29.954398      82.218168       0.645071       0.372319      -1.123935      -0.037670       0.009946      -0.000798       0.038970      -0.058128       0.044988       0.035896      -0.031369       0.182616      -0.110020       0.029749       0.080271             10.561736       9.898927      -2.082528      -1.616596      13.372073      -1.989446       8.414209           0.000001

******************************************************
Auxiliary information for the entire system
The total spin magnetic moment of the unit cell is   0.000146
The total net atomic charge of the unit cell is   -0.000002
Accuracy of reproducing the electrostatic potential in the unit cell:
  The inner radius (bohr) =    5.0000
  The outer radius (bohr) =   12.0000
  Valid grid points have density less than (e/(bohr^3)) =    0.0001
  The number of valid grid points were=        92902
  The rms potential error without charges in kcal/mol is=      7.76016
  The rms potential error with partial charges in kcal/mol is=      1.47070
  The RRMSE value at monopole order=      0.18952
  The rms potential error with partial charges and cloud penetration in kcal/mol is=      1.45536
  The RRMSE value at monopole order with cloud penetration is=      0.18754
  The rms potential error with partial charges and atomic dipoles in kcal/mol is=      1.68139
  The RRMSE value at dipole order=      0.21667
  The rms potential error with partial charges, atomic dipoles and cloud penetration in kcal/mol is=      1.66833
  The RRMSE value at dipole order with cloud penetration=      0.21499

******************************************************
The electron densities and ab initio electrostatic potential were computed in VASP using the PBE functional and
projector augmented wave method. See the main text of the journal article for a description of computational details.
The atomic charges, dipoles, and quadrupoles were computed with the DDEC6 method as described in
(a) T. A. Manz and N. Gabaldon Limas, RSC Adv. 6 (2016) 47771-47801 DOI: 10.1039/c6ra04656h
(b) N. Gabaldon Limas and T. A. Manz, RSC Adv. 8 (2018) 2678-2707 DOI: 10.1039/c7ra11829e.
For each atom in the material, the electron cloud parameters were fit to the spherically averaged atom-in-material
electron density using radial positions for which this density was between 10^-4 and 10^-2 electrons per cubic bohr.
The polarizabilities, dispersion coefficients, and quantum Drude oscillator (QDO) parameters were fit using the MCLF method.
The magnetic structure of the system was optimized in VASP from the default ferromagnetic initial guess using spin polarization.
The atomic spin moments (ASMs) were computed on this optimized magnetic structure using the DDEC6 partition as inputs
to the method of T. A. Manz and D. S. Sholl, J. Chem. Theory Comput. 7 (2011) 4146-4164 DOI: 10.1021/ct200539n.
The RMSE and RRMSE were computed using a uniform grid with Ewald summation.
