# Supplementary material for: A collection of forcefield precursors for metal–organic frameworks
Source: RSC Adv. 2019 Nov 13;9(63):36492–507. doi: 10.1039/c9ra07327b (PMC9075174; doi:10.1039/c9ra07327b)
Supplement: RA-009-C9RA07327B-s5240 [file RA-009-C9RA07327B-s5240.xyz]

  208
jmolscript: load "" {1 1 1} spacegroup "x,y,z" unitcell [{     15.873000     0.000000     0.000000 }, {      7.936498    14.244443     0.000000 }, {      7.936498     0.000020    14.244443 }]
Er    22.355927     6.628099    12.537389     2.006032
Er     5.246978     1.604647     7.496138     1.992330
Er    14.419270     0.494152     8.829276     2.005946
Er    13.183476     5.517604    13.870526     1.992337
Er    18.387598     1.707073    13.750446     2.005998
Er    17.151727     6.748317     8.726858     1.992330
Er    10.451099     5.415178     7.616219     2.006000
Er     9.215227     0.373934    12.639806     1.992333
Er     9.390069     7.616364     1.707054     2.006032
Er    26.499018    12.639816     6.748305     1.992329
Er    17.326726    13.750311     5.415167     2.005946
Er    18.562520     8.726859     0.373917     1.992337
Er    13.358398    12.537390     0.493997     2.005998
Er    14.594269     7.496146     5.517585     1.992329
Er    21.294897     8.829285     6.628224     2.006001
Er    22.530769    13.870529     1.604637     1.992333
H     20.722199     3.502724    10.770223     0.073692
H     22.526959     3.085364    12.871279     0.077633
H     12.785700     3.619528    10.596441     0.073689
H     14.590460     4.036887     8.495386     0.077631
H     16.753950     3.474235    10.624930     0.073693
H     18.558710     1.373179    10.207568     0.077632
H      8.817449     3.648017    10.741734     0.073695
H     10.622209     5.749073    11.159097     0.077630
H     11.023797    10.741739     3.474220     0.073692
H      9.219037    11.159099     1.373164     0.077633
H     18.960296    10.624935     3.648002     0.073689
H     17.155536    10.207576     5.749057     0.077631
H     14.992046    10.770228     3.619513     0.073693
H     13.187286    12.871284     4.036875     0.077632
H     22.928547    10.596446     3.502709     0.073695
H     21.123787     8.495390     3.085346     0.077630
C     21.385691     3.894445    10.250301     0.211638
C     22.917435     5.226300     9.585086    -0.039636
C     22.774579     4.210669     8.649226    -0.001454
C      7.517451     3.911534     7.364377     0.661611
C     23.814260     6.377251     9.696192     0.653336
C     23.374577     3.420109    13.057881     0.239039
C     24.968226     4.807518    13.453876     0.003040
C      9.574591     3.502728    13.550739     0.009484
C     10.915860     2.937224    13.791470     0.653781
C     25.531718     6.142223    13.611990     0.628697
C     13.449191     3.227806    11.116363     0.211630
C     14.980935     1.895952    11.781579    -0.039628
C     14.838078     2.911582    12.717439    -0.001453
C     15.453950     3.210717    14.002287     0.661613
C     15.877760     0.745001    11.670472     0.653323
C     15.438078     3.702142     8.308784     0.239037
C     17.031728     2.314733     7.912788     0.003056
C     17.511092     3.619524     7.815926     0.009477
C     18.852360     4.185028     7.575195     0.653782
C     17.595219     0.980029     7.754675     0.628687
C     17.417441     3.994157    11.016652     0.211623
C     18.949185     4.659375    12.348508    -0.039642
C     18.806328     5.595233    11.332879    -0.001451
C     19.422200     6.880081    11.033746     0.661591
C     19.846009     4.548270    13.499459     0.653337
C     19.406328     1.186577    10.542312     0.239031
C     20.999977     0.790583    11.929721     0.003047
C     21.479342     0.693719    10.624930     0.009467
C      6.947611     0.452987    10.059426     0.653773
C     21.563469     0.632472    13.264425     0.628704
C      9.480941     3.128094    10.350012     0.211627
C     11.012686     2.462877     9.018157    -0.039644
C     10.869829     1.527018    10.033786    -0.001456
C     11.485701     0.242170    10.332919     0.661603
C     11.909510     2.573982     7.867206     0.653326
C     11.469827     5.935675    10.824352     0.239031
C     13.063477     6.331668     9.436943     0.003049
C     13.542841     6.428532    10.741734     0.009468
C     14.884110     6.669264    11.307239     0.653774
C     13.626968     6.489780     8.102239     0.628701
C     10.360305    10.350018     3.994142     0.211639
C      8.828561     9.018163     4.659357    -0.039637
C      8.971417    10.033794     5.595217    -0.001453
C     24.228545    10.332929     6.880066     0.661611
C      7.931736     7.867212     4.548251     0.653336
C      8.371419    10.824354     1.186562     0.239038
C      6.777770     9.436945     0.790567     0.003040
C     22.171405    10.741735     0.693704     0.009484
C     20.830136    11.307239     0.452973     0.653781
C      6.214278     8.102240     0.632453     0.628697
C     18.296805    11.016657     3.128080     0.211630
C     16.765061    12.348511     2.462864    -0.039629
C     16.907918    11.332881     1.527004    -0.001453
C     16.292046    11.033746     0.242156     0.661613
C     15.868236    13.499462     2.573971     0.653323
C     16.307918    10.542321     5.935659     0.239037
C     14.714268    11.929730     6.331655     0.003056
C     14.234904    10.624939     6.428517     0.009477
C     12.893636    10.059435     6.669248     0.653782
C     14.150777    13.264434     6.489768     0.628687
C     14.328555    10.250306     3.227791     0.211623
C     12.796811     9.585088     1.895935    -0.039642
C     12.939668     8.649230     2.911564    -0.001451
C     12.323796     7.364382     3.210697     0.661590
C     11.899987     9.696193     0.744984     0.653337
C     12.339668    13.057886     3.702131     0.239031
C     10.746019    13.453880     2.314722     0.003047
C     10.266654    13.550744     3.619513     0.009467
C     24.798385    13.791476     4.185017     0.653772
C     10.182527    13.611991     0.980018     0.628704
C     22.265055    11.116369     3.894431     0.211627
C     20.733310    11.781586     5.226286    -0.039645
C     20.876167    12.717445     4.210657    -0.001456
C     20.260295    14.002293     3.911524     0.661603
C     19.836486    11.670481     6.377237     0.653327
C     20.276169     8.308788     3.420091     0.239031
C     18.682519     7.912795     4.807500     0.003050
C     18.203155     7.815931     3.502709     0.009468
C     16.861886     7.575199     2.937204     0.653774
C     18.119028     7.754683     6.142204     0.628701
N     21.795215     3.367399     9.090804    -0.426859
N     22.007912     5.034001    10.603563    -0.457144
N     23.634894     4.727749    13.103463    -0.490242
N     24.412672     2.629543    13.295763    -0.452831
N     13.858714     3.754852    12.275861    -0.426861
N     14.071413     2.088250    10.763101    -0.457135
N     15.698396     2.394502     8.263201    -0.490251
N     16.476172     4.492709     8.070901    -0.452838
N     17.826964     5.153654    10.489608    -0.426866
N     18.039662     3.640897    12.156208    -0.457107
N     19.666645     1.140997    11.849952    -0.490210
N     20.444422     0.948694     9.751746    -0.452837
N      9.890464     1.968597    10.877057    -0.426865
N     10.103163     3.481355     9.210457    -0.457099
N     11.730145     5.981255     9.516712    -0.490214
N     12.507922     6.173558    11.614919    -0.452842
N      9.950781    10.877064     5.153639    -0.426859
N      9.738084     9.210462     3.640880    -0.457144
N      8.111102     9.516714     1.140980    -0.490242
N      7.333324    11.614920     0.948680    -0.452831
N     17.887282    10.489611     1.968582    -0.426861
N     17.674583    12.156213     3.481342    -0.457135
N     16.047600    11.849961     5.981242    -0.490251
N     15.269824     9.751754     6.173542    -0.452838
N     13.919032     9.090809     3.754835    -0.426866
N     13.706334    10.603566     2.088235    -0.457107
N     12.079351    13.103466     2.394491    -0.490211
N     11.301574    13.295769     4.492697    -0.452837
N     21.855532    12.275866     3.367386    -0.426865
N     21.642833    10.763108     5.033986    -0.457099
N     20.015851     8.263208     4.727731    -0.490215
N     19.238074     8.070905     2.629524    -0.452842
O      7.020627     2.901602     6.719104    -0.650416
O      8.492053     4.543987     6.877217    -0.684658
O      8.930148     6.492630     8.939812    -0.673333
O     23.542831     7.202005    10.620657    -0.642336
O     10.993638     1.686561    13.620536    -0.624875
O     11.857128     3.669388    14.164674    -0.668351
O     26.701558     6.368710    14.072085    -0.735281
O     24.796798     7.117967    13.291490    -0.662881
O      7.020627     4.220629     0.403118    -0.650425
O      8.492055     2.578245     0.245004    -0.684655
O     16.866648     0.629622    12.426852    -0.673338
O     23.542830    14.164689    10.746008    -0.642294
O     18.930138     5.435690     7.746128    -0.624879
O     19.793630     3.452863     7.201990    -0.668353
O     18.765059     0.753541     7.294579    -0.735289
O     16.860299     0.004285     8.075175    -0.662844
O     18.925375     7.525353    10.023815    -0.650433
O     20.396802     7.367242    11.666199    -0.684649
O     20.834897     5.304650    13.614839    -0.673330
O     11.638083     3.623786     0.079769    -0.642327
O      7.025388     0.623919     8.808764    -0.624875
O      7.888879     0.079784    10.791590    -0.668350
O     22.733309     0.172377    13.490912    -0.735286
O     12.892050     0.952953    -0.004273    -0.662885
O     18.925374    13.841341    11.342850    -0.650419
O     20.396802    13.999452     9.700466    -0.684652
O     12.898398     1.817602     7.751826    -0.673303
O     11.638082     3.498445     7.042453    -0.642315
O     14.961887     6.498333    12.557901    -0.624879
O     15.825379     7.042467    10.575074    -0.668343
O     14.796809     6.949875     7.875753    -0.735282
O     12.892049     6.169278     7.126495    -0.662883
O     24.725369    11.342861     7.525339    -0.650416
O     23.253943     9.700476     7.367226    -0.684657
O     22.815848     7.751833     5.304631    -0.673333
O      8.203165     7.042458     3.623786    -0.642336
O     20.752358    12.557902     0.623907    -0.624875
O     19.888868    10.575075     0.079769    -0.668351
O      5.044438     7.875753     0.172358    -0.735281
O      6.949198     7.126496     0.952953    -0.662881
O     24.725369    10.023834    13.841325    -0.650425
O     23.253941    11.666218    13.999439    -0.684655
O     14.879348    13.614841     1.817591    -0.673338
O      8.203166     0.079774     3.498435    -0.642294
O     12.815858     8.808773     6.498315    -0.624879
O     11.952366    10.791600     7.042453    -0.668353
O     12.980937    13.490922     6.949864    -0.735289
O      6.949199    -0.004265     6.169268    -0.662844
O     12.820621     6.719110     4.220628    -0.650432
O     11.349194     6.877221     2.578244    -0.684648
O     10.911099     8.939813     0.629604    -0.673331
O     20.107913    10.620677    14.164674    -0.642328
O     24.720608    13.620544     5.435679    -0.624875
O     23.857117    14.164679     3.452853    -0.668350
O      9.012687    14.072086     0.753531    -0.735286
O     10.917448    13.291490     0.004273    -0.662885
O     12.820622     0.403122     2.901593    -0.650419
O     11.349194     0.245011     4.543977    -0.684652
O     18.847598    12.426861     6.492617    -0.673304
O     20.107914    10.746018     7.201990    -0.642315
O     16.784109     7.746130     1.686542    -0.624879
O     15.920617     7.201996     3.669369    -0.668343
O     16.949187     7.294588     6.368690    -0.735282
O     18.853947     8.075185     7.117948    -0.662883

The following XYZ coordinates are in angstroms. Other properties are in atomic units.
The sperically averaged electron density of each atom fit to a function of the form exp(a - br)
eigen_1, eigen_2 and eigen_3 are the three eigenvalues of traceless quadrupole moment tensor
  atom number  atomic symbol              X              Y              Z     net charge C6 coefficient C8 coefficient C10 coefficient fluctuating dipole atomic polarizability isotropic forcefield polarizability              a              b squared Pearson coefficient          <r^3>          <r^4>         wp_QDO          m_QDO          q_QDO       dipole_x       dipole_y       dipole_z         dipole            Qxy            Qxz            Qyz     Q(x^2-y^2)  Q(3z^2 - R^2)        eigen_1        eigen_2        eigen_3 static polarizability      alpha(xx)      alpha(xy)      alpha(xz)      alpha(yy)      alpha(yz)      alpha(zz) atomic spin moment
            1             Er      22.355927       6.628099      12.537389       2.006032      95.075987 0.20767006E+04  0.64222990E+05                                13.752619                           12.360242       2.329844       2.497445                    0.999824      69.183664     155.768220       0.717923       0.275874      -1.325706      -0.016819       0.143115       0.072853       0.161469       0.034738      -0.060945       0.075097      -0.270024       0.153220      -0.186847       0.025884       0.160962             14.721640      19.227762      -1.312820       1.371766      11.461172       1.276988      13.475986           0.000033
            2             Er       5.246978       1.604647       7.496138       1.992330     113.130119 0.24899245E+04  0.80421960E+05                                15.554211                           13.581530       2.447676       2.520354                    0.999660      70.325337     160.808084       0.682614       0.277807      -1.325930      -0.004825      -0.005986      -0.115673       0.115928      -0.052188       0.026917      -0.028199       0.077035       0.222581      -0.102979       0.007880       0.095100             17.507727      16.160806      -0.048833       1.859797      21.713375       4.637587      14.648999          -0.000004
            3             Er      14.419270       0.494152       8.829276       2.005946      95.092792 0.20771580E+04  0.64240945E+05                                13.754503                           12.361851       2.329889       2.497405                    0.999825      69.187627     155.783925       0.717852       0.275885      -1.325687      -0.016856      -0.143158      -0.072849       0.161509      -0.034759       0.060835       0.075156      -0.270048       0.153174      -0.186803       0.025781       0.161022             14.723715      19.230895       1.313107      -1.371807      11.462636       1.277231      13.477614           0.000032
            4             Er      13.183476       5.517604      13.870526       1.992337     113.126512 0.24898247E+04  0.80417884E+05                                15.553830                           13.581205       2.447681       2.520359                    0.999660      70.324843     160.805792       0.682627       0.277804      -1.325934      -0.004820       0.005985       0.115674       0.115929       0.052152      -0.026948      -0.028192       0.077034       0.222573      -0.102947       0.007838       0.095109             17.507292      16.160411       0.048848      -1.859723      21.712793       4.637449      14.648672          -0.000004
            5             Er      18.387598       1.707073      13.750446       2.005998      95.088056 0.20770242E+04  0.64235729E+05                                13.754028                           12.361422       2.329611       2.497349                    0.999824      69.186501     155.779747       0.717868       0.275884      -1.325690      -0.016846      -0.072860       0.143173       0.161527       0.060910       0.034764      -0.075044      -0.211647       0.328269      -0.186816       0.025928       0.160888             14.723211      19.230062      -1.372004      -1.312837      13.477349      -1.277444      11.462223           0.000033
            6             Er      17.151727       6.748317       8.726858       1.992330     113.132954 0.24899923E+04  0.80424702E+05                                15.554503                           13.581734       2.447647       2.520345                    0.999660      70.325428     160.808872       0.682607       0.277807      -1.325929      -0.004817       0.115677      -0.005985       0.115932      -0.026957      -0.052188       0.028214      -0.072776      -0.226865      -0.102984       0.007845       0.095139             17.508111      16.161246      -1.859750      -0.048844      14.649183      -4.637728      21.713904          -0.000004
            7             Er      10.451099       5.415178       7.616219       2.006000      95.089474 0.20770606E+04  0.64237146E+05                                13.754200                           12.361558       2.329612       2.497349                    0.999824      69.186543     155.780274       0.717861       0.275885      -1.325688      -0.016846       0.072864      -0.143174       0.161530      -0.060940      -0.034792      -0.075047      -0.211664       0.328289      -0.186853       0.025956       0.160897             14.723415      19.230447       1.372095       1.312844      13.477500      -1.277452      11.462298           0.000033
            8             Er       9.215227       0.373934      12.639806       1.992333     113.130098 0.24899215E+04  0.80421822E+05                                15.554191                           13.581508       2.447647       2.520345                    0.999660      70.325255     160.807758       0.682616       0.277806      -1.325931      -0.004821      -0.115676       0.005986       0.115931       0.026919       0.052146       0.028214      -0.072772      -0.226866      -0.102954       0.007852       0.095102             17.507700      16.160880       1.859822       0.048822      14.648930      -4.637539      21.713291          -0.000005
            9             Er       9.390069       7.616364       1.707054       2.006032      95.075977 0.20767004E+04  0.64222982E+05                                13.752618                           12.360241       2.329844       2.497445                    0.999824      69.183665     155.768220       0.717924       0.275874      -1.325706       0.016819      -0.143115      -0.072853       0.161469       0.034738      -0.060945       0.075097      -0.270024       0.153220      -0.186847       0.025884       0.160962             14.721638      19.227758      -1.312819       1.371764      11.461171       1.276988      13.475985           0.000033
           10             Er      26.499018      12.639816       6.748305       1.992329     113.130136 0.24899250E+04  0.80421981E+05                                15.554212                           13.581531       2.447677       2.520354                    0.999660      70.325344     160.808107       0.682614       0.277807      -1.325930       0.004826       0.005986       0.115673       0.115928      -0.052188       0.026916      -0.028199       0.077035       0.222581      -0.102979       0.007880       0.095100             17.507728      16.160806      -0.048833       1.859797      21.713377       4.637586      14.649002          -0.000004
           11             Er      17.326726      13.750311       5.415167       2.005946      95.092742 0.20771566E+04  0.64240890E+05                                13.754497                           12.361845       2.329889       2.497405                    0.999825      69.187623     155.783896       0.717852       0.275885      -1.325687       0.016857       0.143158       0.072848       0.161509      -0.034759       0.060835       0.075156      -0.270048       0.153174      -0.186803       0.025781       0.161022             14.723709      19.230889       1.313107      -1.371809      11.462631       1.277230      13.477607           0.000033
           12             Er      18.562520       8.726859       0.373917       1.992337     113.126529 0.24898250E+04  0.80417895E+05                                15.553832                           13.581206       2.447681       2.520359                    0.999660      70.324838     160.805785       0.682626       0.277804      -1.325934       0.004820      -0.005985      -0.115674       0.115928       0.052153      -0.026948      -0.028192       0.077034       0.222572      -0.102947       0.007838       0.095109             17.507295      16.160415       0.048849      -1.859723      21.712799       4.637449      14.648672          -0.000004
           13             Er      13.358398      12.537390       0.493997       2.005998      95.088092 0.20770250E+04  0.64235762E+05                                13.754032                           12.361425       2.329611       2.497349                    0.999824      69.186503     155.779763       0.717868       0.275884      -1.325690       0.016847       0.072860      -0.143173       0.161527       0.060910       0.034764      -0.075044      -0.211647       0.328269      -0.186816       0.025929       0.160888             14.723217      19.230072      -1.372006      -1.312841      13.477353      -1.277443      11.462227           0.000033
           14             Er      14.594269       7.496146       5.517585       1.992329     113.133068 0.24899953E+04  0.80424826E+05                                15.554515                           13.581744       2.447647       2.520345                    0.999660      70.325445     160.808949       0.682607       0.277807      -1.325929       0.004817      -0.115677       0.005985       0.115932      -0.026957      -0.052188       0.028214      -0.072776      -0.226865      -0.102984       0.007845       0.095139             17.508126      16.161260      -1.859751      -0.048847      14.649195      -4.637732      21.713922          -0.000003
           15             Er      21.294897       8.829285       6.628224       2.006001      95.089433 0.20770595E+04  0.64237103E+05                                13.754195                           12.361555       2.329612       2.497349                    0.999824      69.186537     155.780247       0.717861       0.275885      -1.325688       0.016846      -0.072863       0.143174       0.161529      -0.060940      -0.034792      -0.075047      -0.211664       0.328289      -0.186853       0.025956       0.160897             14.723410      19.230439       1.372095       1.312843      13.477495      -1.277452      11.462295           0.000033
           16             Er      22.530769      13.870529       1.604637       1.992333     113.130192 0.24899238E+04  0.80421916E+05                                15.554201                           13.581516       2.447647       2.520345                    0.999660      70.325257     160.807791       0.682615       0.277806      -1.325931       0.004821       0.115676      -0.005986       0.115931       0.026919       0.052146       0.028214      -0.072772      -0.226867      -0.102954       0.007852       0.095102             17.507713      16.160896       1.859823       0.048825      14.648936      -4.637541      21.713308          -0.000004
           17              H      20.722199       3.502724      10.770223       0.073692       0.994339 0.70994195E+01  0.68992770E+02                                 1.753196                            1.638283      -1.364997       2.215313                    0.992667       4.043762      12.012223       0.444569       1.417706      -0.677527      -0.037125      -0.021742       0.025107       0.049813       0.012301      -0.006525      -0.000268       0.001493       0.011811      -0.015293       0.002102       0.013191              1.806206       2.099743       0.323907      -0.470737       1.632741      -0.233167       1.686133           0.000003
           18              H      22.526959       3.085364      12.871279       0.077633       1.033713 0.70885996E+01  0.68459936E+02                                 1.767438                            1.613445      -1.168800       2.314220                    0.994432       3.829945      11.127153       0.460522       1.377144      -0.686464      -0.048672      -0.016136      -0.003198       0.051377       0.000793       0.002187      -0.001676       0.014641      -0.042890      -0.014669       0.000005       0.014664              1.855586       2.526034       0.434599       0.238494       1.611483       0.057414       1.429240           0.000005
           19              H      12.785700       3.619528      10.596441       0.073689       0.994363 0.70996159E+01  0.68994961E+02                                 1.753200                            1.638287      -1.365015       2.215302                    0.992667       4.043789      12.012217       0.444577       1.417674      -0.677533      -0.037124       0.021743      -0.025107       0.049813      -0.012312       0.006515      -0.000267       0.001495       0.011810      -0.015299       0.002108       0.013192              1.806210       2.099746      -0.323909       0.470739       1.632746      -0.233169       1.686138           0.000003
           20              H      14.590460       4.036887       8.495386       0.077631       1.033726 0.70886932E+01  0.68460986E+02                                 1.767443                            1.613448      -1.168783       2.314226                    0.994432       3.829963      11.127175       0.460526       1.377131      -0.686466      -0.048671       0.016136       0.003198       0.051375      -0.000803      -0.002197      -0.001676       0.014639      -0.042893      -0.014671       0.000005       0.014666              1.855592       2.526049      -0.434603      -0.238498       1.611486       0.057416       1.429242           0.000005
           21              H      16.753950       3.474235      10.624930       0.073693       0.994359 0.70995546E+01  0.68994125E+02                                 1.753185                            1.638272      -1.365026       2.215300                    0.992666       4.043754      12.012040       0.444583       1.417660      -0.677535      -0.037123      -0.025108      -0.021742       0.049812       0.006513       0.012300       0.000274      -0.005157      -0.008152      -0.015286       0.002100       0.013186              1.806195       2.099729       0.470736       0.323906       1.686126       0.233167       1.632731           0.000003
           22              H      18.558710       1.373179      10.207568       0.077632       1.033733 0.70887500E+01  0.68461797E+02                                 1.767464                            1.613465      -1.168832       2.314203                    0.994431       3.829992      11.127347       0.460518       1.377148      -0.686463      -0.048671       0.003198      -0.016134       0.051375      -0.002197       0.000791       0.001680       0.028766      -0.000513      -0.014672       0.000007       0.014665              1.855615       2.526085      -0.238502       0.434609       1.429257      -0.057416       1.611503           0.000005
           23              H       8.817449       3.648017      10.741734       0.073695       0.994362 0.70995856E+01  0.68994502E+02                                 1.753189                            1.638275      -1.365026       2.215301                    0.992666       4.043760      12.012065       0.444583       1.417660      -0.677535      -0.037123       0.025107       0.021741       0.049811      -0.006525      -0.012312       0.000274      -0.005156      -0.008151      -0.015301       0.002098       0.013203              1.806199       2.099734      -0.470738      -0.323907       1.686129       0.233168       1.632733           0.000003
           24              H      10.622209       5.749073      11.159097       0.077630       1.033747 0.70888624E+01  0.68463131E+02                                 1.767476                            1.613474      -1.168831       2.314203                    0.994431       3.830028      11.127460       0.460519       1.377142      -0.686464      -0.048671      -0.003198       0.016134       0.051375       0.002187      -0.000802       0.001680       0.028766      -0.000512      -0.014671       0.000007       0.014664              1.855629       2.526107       0.238505      -0.434618       1.429265      -0.057418       1.611516           0.000005
           25              H      11.023797      10.741739       3.474220       0.073692       0.994339 0.70994149E+01  0.68992718E+02                                 1.753195                            1.638283      -1.364996       2.215314                    0.992667       4.043761      12.012221       0.444569       1.417707      -0.677527       0.037125       0.021742      -0.025107       0.049813       0.012301      -0.006525      -0.000268       0.001492       0.011811      -0.015293       0.002102       0.013191              1.806206       2.099743       0.323907      -0.470737       1.632741      -0.233167       1.686133           0.000003
           26              H       9.219037      11.159099       1.373164       0.077633       1.033713 0.70885991E+01  0.68459924E+02                                 1.767438                            1.613445      -1.168800       2.314221                    0.994432       3.829944      11.127147       0.460523       1.377143      -0.686464       0.048672       0.016136       0.003198       0.051377       0.000793       0.002187      -0.001676       0.014641      -0.042890      -0.014669       0.000005       0.014664              1.855585       2.526033       0.434599       0.238494       1.611483       0.057414       1.429239           0.000005
           27              H      18.960296      10.624935       3.648002       0.073689       0.994362 0.70996114E+01  0.68994909E+02                                 1.753200                            1.638287      -1.365015       2.215302                    0.992667       4.043788      12.012215       0.444577       1.417675      -0.677533       0.037124      -0.021743       0.025107       0.049813      -0.012312       0.006515      -0.000267       0.001495       0.011810      -0.015299       0.002108       0.013192              1.806210       2.099746      -0.323909       0.470739       1.632746      -0.233169       1.686138           0.000003
           28              H      17.155536      10.207576       5.749057       0.077631       1.033726 0.70886944E+01  0.68460999E+02                                 1.767444                            1.613448      -1.168783       2.314226                    0.994432       3.829963      11.127175       0.460526       1.377131      -0.686466       0.048671      -0.016136      -0.003198       0.051375      -0.000803      -0.002197      -0.001676       0.014639      -0.042893      -0.014671       0.000005       0.014666              1.855592       2.526049      -0.434603      -0.238498       1.611486       0.057416       1.429242           0.000005
           29              H      14.992046      10.770228       3.619513       0.073693       0.994358 0.70995499E+01  0.68994070E+02                                 1.753185                            1.638272      -1.365026       2.215300                    0.992666       4.043753      12.012037       0.444583       1.417661      -0.677535       0.037123       0.025108       0.021742       0.049812       0.006513       0.012300       0.000274      -0.005157      -0.008152      -0.015286       0.002100       0.013186              1.806195       2.099728       0.470736       0.323906       1.686125       0.233167       1.632730           0.000003
           30              H      13.187286      12.871284       4.036875       0.077632       1.033733 0.70887524E+01  0.68461827E+02                                 1.767464                            1.613465      -1.168833       2.314203                    0.994431       3.829993      11.127351       0.460518       1.377148      -0.686463       0.048671      -0.003198       0.016134       0.051375      -0.002197       0.000791       0.001680       0.028766      -0.000513      -0.014673       0.000007       0.014665              1.855615       2.526085      -0.238502       0.434609       1.429257      -0.057417       1.611504           0.000005
           31              H      22.928547      10.596446       3.502709       0.073695       0.994362 0.70995841E+01  0.68994482E+02                                 1.753188                            1.638275      -1.365025       2.215301                    0.992666       4.043759      12.012060       0.444583       1.417659      -0.677536       0.037123      -0.025107      -0.021741       0.049811      -0.006525      -0.012312       0.000274      -0.005156      -0.008151      -0.015301       0.002098       0.013203              1.806198       2.099733      -0.470737      -0.323906       1.686128       0.233168       1.632733           0.000003
           32              H      21.123787       8.495390       3.085346       0.077630       1.033747 0.70888633E+01  0.68463140E+02                                 1.767476                            1.613474      -1.168830       2.314204                    0.994431       3.830028      11.127459       0.460519       1.377142      -0.686464       0.048671       0.003198      -0.016134       0.051375       0.002187      -0.000802       0.001680       0.028766      -0.000512      -0.014671       0.000007       0.014664              1.855629       2.526107       0.238505      -0.434618       1.429265      -0.057418       1.611516           0.000005
           33              C      21.385691       3.894445      10.250301       0.211638      22.429691 0.31227599E+03  0.68856364E+04                                 7.341427                            6.198637      -0.290345       1.935444                    0.996972      26.364043      77.999645       0.602026       0.461408      -1.018137       0.031709       0.036945      -0.044909       0.066236      -0.019812       0.015118      -0.045834       0.048404      -0.039282      -0.061446       0.006137       0.055309              7.835711       8.758486       2.473039      -2.568016       7.165035       0.143332       7.583611          -0.000001
           34              C      22.917435       5.226300       9.585086      -0.039636      35.330383 0.46414876E+03  0.11115149E+05                                 9.420776                            7.229952      -0.032424       1.972650                    0.999553      29.102886      85.015755       0.605624       0.422323      -1.058262      -0.073171      -0.046529       0.038659       0.094939      -0.012854      -0.009102      -0.025698       0.048325      -0.086234      -0.049175       0.007315       0.041860             10.649129      11.310665       5.434580      -0.742213      12.547883       1.934440       8.088840          -0.000011
           35              C      22.774579       4.210669       8.649226      -0.001454      33.373965 0.44644200E+03  0.10610637E+05                                 9.138490                            7.164224      -0.183258       1.935933                    0.999130      28.605306      83.838604       0.597758       0.431126      -1.050539      -0.065248      -0.028507       0.054602       0.089730      -0.013365       0.004221      -0.031297       0.041683      -0.043615      -0.045923       0.009282       0.036641              9.992790       9.108298       1.548327      -3.127393       8.363105       2.578970      12.506968           0.000001
           36              C       7.517451       3.911534       7.364377       0.661611      22.732273 0.25293118E+03  0.52968629E+04                                 7.584207                            5.810564      -0.369080       1.944276                    0.998903      22.557852      65.283050       0.584284       0.500571      -0.996474       0.035081      -0.014604      -0.103021       0.109806      -0.073169       0.042691      -0.058773      -0.030973      -0.006536      -0.074101      -0.045142       0.119243              8.373939       8.766369       2.728596      -1.924007       7.596540       1.066400       8.758909           0.000034
           37              C      23.814260       6.377251       9.696192       0.653336      21.658549 0.24276198E+03  0.50379550E+04                                 7.350785                            5.690392      -0.230071       1.991619                    0.999234      22.506495      65.089942       0.590062       0.500190      -0.995488       0.062588       0.095174       0.000512       0.113910      -0.038498       0.062086      -0.054274      -0.016900      -0.007018      -0.069124      -0.034533       0.103658              8.101305       9.168926       2.234583      -2.027451       8.284420       1.087571       6.850570           0.000032
           38              C      23.374577       3.420109      13.057881       0.239039      23.465127 0.29738658E+03  0.64666193E+04                                 7.541139                            6.034125      -0.241088       1.955411                    0.998340      25.691021      75.059013       0.613496       0.459133      -1.021147       0.046086       0.026410       0.037444       0.064988       0.025550      -0.023493       0.008091       0.058726       0.220491      -0.077380      -0.002455       0.079836              8.362673      11.910158       1.542379       1.684309       8.573477       0.287060       4.604384          -0.000006
           39              C      24.968226       4.807518      13.453876       0.003040      37.774699 0.43072464E+03  0.10095785E+05                                 9.853910                            6.955024       0.067628       2.022558                    0.999552      27.762960      79.513257       0.620493       0.421142      -1.061942      -0.083292      -0.029772       0.006236       0.088672       0.021174       0.006129       0.001165       0.067512       0.073085      -0.052033       0.019589       0.032444             11.961862      10.964869       3.498673       1.879446      19.030877       2.682829       5.889839          -0.000009
           40              C       9.574591       3.502728      13.550739       0.009484      34.202093 0.43870136E+03  0.10319564E+05                                 9.152780                            6.998795      -0.040502       1.977989                    0.999364      27.988871      80.038098       0.621878       0.418706      -1.064562      -0.089068      -0.027211       0.000934       0.093136       0.024460      -0.001747       0.002886       0.040645       0.111250      -0.050471       0.013254       0.037217             10.350391      14.191083      -2.385260       1.903060      11.636366      -0.119991       5.223723          -0.000006
           41              C      10.915860       2.937224      13.791470       0.653781      21.124928 0.23467282E+03  0.48041635E+04                                 7.088492                            5.507369      -0.186748       2.010361                    0.998994      21.857166      61.734274       0.617297       0.484682      -1.008544       0.090305      -0.036716       0.031980       0.102595      -0.003737      -0.045200      -0.030021       0.019135       0.317132      -0.074017      -0.048560       0.122577              7.796248       9.981383       0.726590       1.283231       9.131078       0.292005       4.276285           0.000027
           42              C      25.531718       6.142223      13.611990       0.628697      23.178478 0.24966820E+03  0.52246450E+04                                 7.707148                            5.738100      -0.367852       1.932407                    0.998993      23.204518      67.680645       0.591845       0.494543      -0.996998       0.034442       0.064722       0.023298       0.076929      -0.015847      -0.054117      -0.020954       0.057500       0.296539      -0.089483      -0.031205       0.120688              9.004897       9.278721       2.330890       1.794807      12.075620       2.359698       5.660348           0.000015
           43              C      13.449191       3.227806      11.116363       0.211630      22.429756 0.31227680E+03  0.68856500E+04                                 7.341400                            6.198617      -0.290241       1.935474                    0.996973      26.364042      77.999294       0.602032       0.461404      -1.018140       0.031717      -0.036941       0.044907       0.066236       0.019741      -0.015187      -0.045833       0.048410      -0.039284      -0.061438       0.006131       0.055306              7.835680       8.758428      -2.473030       2.568007       7.165022       0.143322       7.583591          -0.000001
           44              C      14.980935       1.895952      11.781579      -0.039628      35.330706 0.46415249E+03  0.11115295E+05                                 9.420955                            7.230070      -0.032426       1.972653                    0.999553      29.103047      85.017298       0.605606       0.422334      -1.058252      -0.073160       0.046532      -0.038662       0.094934       0.012786       0.009031      -0.025699       0.048319      -0.086200      -0.049138       0.007321       0.041817             10.649343      11.310928      -5.434697       0.742292      12.548102       1.934437       8.088999          -0.000013
           45              C      14.838078       2.911582      12.717439      -0.001453      33.373834 0.44643935E+03  0.10610551E+05                                 9.138434                            7.164177      -0.183268       1.935930                    0.999129      28.605226      83.838079       0.597763       0.431123      -1.050541      -0.065247       0.028508      -0.054603       0.089729       0.013295      -0.004289      -0.031298       0.041684      -0.043610      -0.045907       0.009278       0.036629              9.992733       9.108231      -1.548308       3.127374       8.363060       2.578964      12.506909           0.000002
           46              C      15.453950       3.210717      14.002287       0.661613      22.732271 0.25293112E+03  0.52968595E+04                                 7.584195                            5.810556      -0.369048       1.944285                    0.998904      22.557835      65.282916       0.584286       0.500569      -0.996475       0.035081       0.014605       0.103021       0.109806       0.073123      -0.042740      -0.058774      -0.030969      -0.006544      -0.074047      -0.045190       0.119238              8.373927       8.766346      -2.728581       1.924004       7.596524       1.066409       8.758912           0.000034
           47              C      15.877760       0.745001      11.670472       0.653323      21.658784 0.24276517E+03  0.50380448E+04                                 7.350883                            5.690462      -0.230054       1.991622                    0.999234      22.506676      65.090909       0.590052       0.500196      -0.995484       0.062593      -0.095163      -0.000513       0.113904       0.038447      -0.062131      -0.054278      -0.016907      -0.006992      -0.069180      -0.034480       0.103660              8.101417       9.169075      -2.234626       2.027478       8.284560       1.087579       6.850617           0.000031
           48              C      15.438078       3.702142       8.308784       0.239037      23.464820 0.29738221E+03  0.64664744E+04                                 7.540936                            6.033976      -0.241089       1.955412                    0.998340      25.690781      75.057037       0.613522       0.459117      -1.021160       0.046086      -0.026413      -0.037442       0.064988      -0.025607       0.023432       0.008092       0.058729       0.220481      -0.077415      -0.002388       0.079802              8.362441      11.909837      -1.542347      -1.684269       8.573216       0.287061       4.604271          -0.000006
           49              C      17.031728       2.314733       7.912788       0.003056      37.774668 0.43072167E+03  0.10095701E+05                                 9.853928                            6.955018       0.067512       2.022526                    0.999552      27.762828      79.512913       0.620491       0.421144      -1.061940      -0.083297       0.029767      -0.006234       0.088675      -0.021228      -0.006184       0.001166       0.067510       0.073084      -0.052060       0.019548       0.032512             11.961905      10.964900      -3.498742      -1.879448      19.030964       2.682859       5.889849          -0.000008
           50              C      17.511092       3.619524       7.815926       0.009477      34.202156 0.43870309E+03  0.10319608E+05                                 9.152757                            6.998789      -0.040506       1.977986                    0.999364      27.988973      80.038245       0.621881       0.418703      -1.064564      -0.089070       0.027213      -0.000931       0.093139      -0.024510       0.001694       0.002887       0.040650       0.111233      -0.050507       0.013298       0.037208             10.350360      14.191024       2.385197      -1.903037      11.636349      -0.119976       5.223707          -0.000006
           51              C      18.852360       4.185028       7.575195       0.653782      21.125048 0.23467428E+03  0.48041902E+04                                 7.088469                            5.507354      -0.186751       2.010359                    0.998994      21.857123      61.733692       0.617305       0.484676      -1.008549       0.090306       0.036715      -0.031979       0.102595       0.003698       0.045164      -0.030017       0.019137       0.317123      -0.073974      -0.048584       0.122559              7.796222       9.981330      -0.726594      -1.283218       9.131074       0.292005       4.276262           0.000028
           52              C      17.595219       0.980029       7.754675       0.628687      23.178715 0.24967046E+03  0.52247092E+04                                 7.707236                            5.738152      -0.367857       1.932405                    0.998993      23.204650      67.681358       0.591838       0.494548      -0.996995       0.034443      -0.064716      -0.023299       0.076924       0.015800       0.054066      -0.020952       0.057513       0.296532      -0.089447      -0.031209       0.120656              9.005016       9.278806      -2.330953      -1.794820      12.075838       2.359753       5.660403           0.000015
           53              C      17.417441       3.994157      11.016652       0.211623      22.429752 0.31227561E+03  0.68855988E+04                                 7.341333                            6.198558      -0.290250       1.935474                    0.996973      26.363815      77.997801       0.602044       0.461397      -1.018147       0.031710       0.044911       0.036947       0.066239      -0.015199      -0.019810       0.045880       0.043828      -0.052979      -0.061485       0.006099       0.055386              7.835609       8.758353       2.567999       2.473002       7.583531      -0.143317       7.164944          -0.000001
           54              C      18.949185       4.659375      12.348508      -0.039642      35.330869 0.46415322E+03  0.11115296E+05                                 9.420911                            7.230023      -0.032397       1.972658                    0.999553      29.103057      85.016746       0.605616       0.422327      -1.058258      -0.073165      -0.038658      -0.046532       0.094935       0.009039      -0.012852       0.025730       0.067259      -0.029369      -0.049180       0.007337       0.041843             10.649312      11.310857       0.742187       5.434697       8.088955      -1.934535      12.548122          -0.000010
           55              C      18.806328       5.595233      11.332879      -0.001451      33.374120 0.44644302E+03  0.10610682E+05                                 9.138567                            7.164269      -0.183281       1.935926                    0.999130      28.605451      83.839488       0.597750       0.431131      -1.050534      -0.065242      -0.054603      -0.028507       0.089726      -0.004285      -0.013368       0.031331       0.042648      -0.040713      -0.045948       0.009260       0.036688              9.992883       9.108304       3.127327       1.548349      12.507111      -2.579093       8.363236          -0.000000
           56              C      19.422200       6.880081      11.033746       0.661591      22.732460 0.25293550E+03  0.52969838E+04                                 7.584265                            5.810625      -0.369027       1.944286                    0.998903      22.558234      65.284662       0.584279       0.500573      -0.996472       0.035074       0.103013      -0.014609       0.109797      -0.042743      -0.073172       0.058793      -0.012212       0.049727      -0.074097      -0.045190       0.119287              8.373986       8.766316       1.923981       2.728565       8.759033      -1.066452       7.596609           0.000034
           57              C      19.846009       4.548270      13.499459       0.653337      21.658529 0.24276007E+03  0.50379140E+04                                 7.350829                            5.690405      -0.230212       1.991576                    0.999233      22.506471      65.090219       0.590055       0.500196      -0.995483       0.062583      -0.000516       0.095176       0.113910      -0.062129      -0.038487       0.054300      -0.004959       0.028848      -0.069174      -0.034525       0.103699              8.101372       9.169011       2.027448       2.234589       6.850588      -1.087631       8.284517           0.000031
           58              C      19.406328       1.186577      10.542312       0.239031      23.465120 0.29738604E+03  0.64666011E+04                                 7.541104                            6.034090      -0.241063       1.955421                    0.998341      25.691066      75.058976       0.613503       0.459128      -1.021150       0.046082      -0.037440       0.026406       0.064981       0.023436       0.025543      -0.008052      -0.080871      -0.198367      -0.077371      -0.002436       0.079807              8.362639      11.910168      -1.684313       1.542416       4.604369      -0.287079       8.573381          -0.000006
           59              C      20.999977       0.790583      11.929721       0.003047      37.774493 0.43072172E+03  0.10095695E+05                                 9.853859                            6.954993       0.067506       2.022522                    0.999552      27.762835      79.512699       0.620496       0.421141      -1.061943      -0.083283      -0.006241      -0.029777       0.088666      -0.006185       0.021165      -0.001120      -0.002798      -0.137782      -0.052021       0.019545       0.032476             11.961794      10.964741      -1.879408       3.498707       5.889803      -2.682824      19.030837          -0.000010
           60              C      21.479342       0.693719      10.624930       0.009467      34.202487 0.43870887E+03  0.10319787E+05                                 9.152838                            6.998851      -0.040462       1.977997                    0.999364      27.989173      80.039198       0.621875       0.418705      -1.064562      -0.089068      -0.000931      -0.027216       0.093138       0.001695       0.024458      -0.002858      -0.035293      -0.116591      -0.050465       0.013257       0.037208             10.350443      14.191176      -1.903071      -2.385200       5.223759       0.119974      11.636394          -0.000005
           61              C       6.947611       0.452987      10.059426       0.653773      21.125134 0.23467553E+03  0.48042233E+04                                 7.088485                            5.507366      -0.186766       2.010355                    0.998994      21.857239      61.734113       0.617304       0.484676      -1.008549       0.090299      -0.031982      -0.036718       0.102591       0.045166      -0.003740       0.030043      -0.148981      -0.187264      -0.074018      -0.048541       0.122559              7.796234       9.981364      -1.283231       0.726611       4.276276      -0.292008       9.131063           0.000028
           62              C      21.563469       0.632472      13.264425       0.628704      23.178481 0.24966789E+03  0.52246233E+04                                 7.707058                            5.738035      -0.367883       1.932398                    0.998993      23.204370      67.679528       0.591860       0.494533      -0.997006       0.034441      -0.023305       0.064727       0.076934       0.054067      -0.015847       0.020980      -0.119500      -0.234530      -0.089487      -0.031166       0.120653              9.004789       9.278588      -1.794762       2.330832       5.660271      -2.359646      12.075509           0.000015
           63              C       9.480941       3.128094      10.350012       0.211627      22.429842 0.31227746E+03  0.68856487E+04                                 7.341342                            6.198567      -0.290260       1.935473                    0.996973      26.363883      77.998015       0.602045       0.461395      -1.018148       0.031707      -0.044913      -0.036948       0.066240       0.015126       0.019737       0.045880       0.043827      -0.052976      -0.061483       0.006201       0.055282              7.835617       8.758379      -2.568001      -2.473015       7.583522      -0.143311       7.164950          -0.000001
           64              C      11.012686       2.462877       9.018157      -0.039644      35.330853 0.46415482E+03  0.11115344E+05                                 9.420907                            7.230037      -0.032359       1.972669                    0.999553      29.103096      85.016898       0.605615       0.422328      -1.058258      -0.073168       0.038660       0.046533       0.094939      -0.009098       0.012788       0.025729       0.067259      -0.029367      -0.049183       0.007362       0.041821             10.649292      11.310868      -0.742209      -5.434685       8.088934      -1.934498      12.548074          -0.000012
           65              C      10.869829       1.527018      10.033786      -0.001456      33.374166 0.44644631E+03  0.10610800E+05                                 9.138644                            7.164350      -0.183233       1.935941                    0.999130      28.605574      83.840523       0.597739       0.431137      -1.050528      -0.065247       0.054605       0.028507       0.089730       0.004224       0.013306       0.031329       0.042639      -0.040712      -0.045944       0.009337       0.036607              9.992954       9.108435      -3.127357      -1.548384      12.507134      -2.579068       8.363293           0.000000
           66              C      11.485701       0.242170      10.332919       0.661603      22.732360 0.25293337E+03  0.52969145E+04                                 7.584205                            5.810577      -0.369039       1.944288                    0.998903      22.557854      65.282865       0.584286       0.500569      -0.996477       0.035080      -0.103019       0.014605       0.109803       0.042694       0.073122       0.058794      -0.012209       0.049719      -0.074055      -0.045170       0.119225              8.373925       8.766339      -1.923963      -2.728600       8.758893      -1.066418       7.596545           0.000034
           67              C      11.909510       2.573982       7.867206       0.653326      21.658729 0.24276209E+03  0.50379558E+04                                 7.350812                            5.690387      -0.230078       1.991618                    0.999234      22.506459      65.089736       0.590063       0.500189      -0.995489       0.062584       0.000521      -0.095175       0.113909       0.062084       0.038440       0.054303      -0.004951       0.028842      -0.069145      -0.034497       0.103642              8.101352       9.168993      -2.027496      -2.234537       6.850616      -1.087635       8.284448           0.000032
           68              C      11.469827       5.935675      10.824352       0.239031      23.465338 0.29738910E+03  0.64666704E+04                                 7.541073                            6.034058      -0.241034       1.955429                    0.998341      25.691188      75.058817       0.613515       0.459119      -1.021157       0.046082       0.037444      -0.026409       0.064985      -0.023495      -0.025606      -0.008055      -0.080870      -0.198354      -0.077416      -0.002417       0.079833              8.362615      11.910121       1.684308      -1.542473       4.604350      -0.287092       8.573374          -0.000006
           69              C      13.063477       6.331668       9.436943       0.003049      37.774838 0.43072345E+03  0.10095763E+05                                 9.853993                            6.955039       0.067502       2.022521                    0.999552      27.762916      79.513475       0.620488       0.421145      -1.061938      -0.083283       0.006241       0.029776       0.088666       0.006126      -0.021222      -0.001122      -0.002798      -0.137781      -0.052050       0.019610       0.032440             11.962017      10.964884       1.879450      -3.498855       5.889876      -2.682907      19.031290          -0.000010
           70              C      13.542841       6.428532      10.741734       0.009468      34.202371 0.43870708E+03  0.10319730E+05                                 9.152804                            6.998823      -0.040474       1.977993                    0.999364      27.989147      80.038972       0.621879       0.418704      -1.064564      -0.089068       0.000928       0.027215       0.093137      -0.001748      -0.024511      -0.002859      -0.035287      -0.116594      -0.050507       0.013299       0.037208             10.350407      14.191049       1.903049       2.385159       5.223737       0.119964      11.636437          -0.000006
           71              C      14.884110       6.669264      11.307239       0.653774      21.125137 0.23467551E+03  0.48042277E+04                                 7.088524                            5.507393      -0.186778       2.010352                    0.998994      21.857231      61.734327       0.617298       0.484681      -1.008545       0.090302       0.031977       0.036719       0.102593      -0.045206       0.003700       0.030044      -0.148981      -0.187262      -0.073996      -0.048585       0.122581              7.796280       9.981388       1.283233      -0.726615       4.276294      -0.292007       9.131157           0.000027
           72              C      13.626968       6.489780       8.102239       0.628701      23.178322 0.24966470E+03  0.52246018E+04                                 7.707380                            5.738233      -0.367891       1.932394                    0.998993      23.204895      67.683985       0.591806       0.494573      -0.996974       0.034440       0.023306      -0.064726       0.076933      -0.054113       0.015802       0.020977      -0.119506      -0.234520      -0.089461      -0.031225       0.120686              9.005212       9.279007       1.794864      -2.331015       5.660509      -2.359803      12.076120           0.000016
           73              C      10.360305      10.350018       3.994142       0.211639      22.429689 0.31227598E+03  0.68856358E+04                                 7.341426                            6.198637      -0.290345       1.935444                    0.996972      26.364040      77.999630       0.602026       0.461408      -1.018137      -0.031709      -0.036945       0.044908       0.066236      -0.019812       0.015118      -0.045834       0.048404      -0.039282      -0.061445       0.006137       0.055309              7.835710       8.758485       2.473039      -2.568015       7.165035       0.143332       7.583610          -0.000002
           74              C       8.828561       9.018163       4.659357      -0.039637      35.330383 0.46414875E+03  0.11115149E+05                                 9.420776                            7.229952      -0.032423       1.972651                    0.999553      29.102885      85.015747       0.605624       0.422323      -1.058262       0.073171       0.046529      -0.038659       0.094939      -0.012854      -0.009102      -0.025698       0.048324      -0.086234      -0.049175       0.007315       0.041860             10.649129      11.310665       5.434580      -0.742213      12.547883       1.934440       8.088840          -0.000011
           75              C       8.971417      10.033794       5.595217      -0.001453      33.373954 0.44644184E+03  0.10610632E+05                                 9.138488                            7.164222      -0.183257       1.935933                    0.999130      28.605299      83.838571       0.597758       0.431126      -1.050539       0.065248       0.028507      -0.054602       0.089730      -0.013365       0.004221      -0.031297       0.041683      -0.043615      -0.045923       0.009282       0.036641              9.992787       9.108294       1.548326      -3.127391       8.363103       2.578969      12.506963           0.000000
           76              C      24.228545      10.332929       6.880066       0.661611      22.732266 0.25293111E+03  0.52968609E+04                                 7.584205                            5.810563      -0.369078       1.944276                    0.998903      22.557847      65.283028       0.584285       0.500571      -0.996474      -0.035081       0.014604       0.103021       0.109806      -0.073169       0.042691      -0.058773      -0.030973      -0.006536      -0.074101      -0.045143       0.119243              8.373937       8.766367       2.728596      -1.924006       7.596539       1.066399       8.758906           0.000034
           77              C       7.931736       7.867212       4.548251       0.653336      21.658545 0.24276192E+03  0.50379538E+04                                 7.350785                            5.690392      -0.230071       1.991618                    0.999234      22.506495      65.089947       0.590062       0.500190      -0.995488      -0.062587      -0.095174      -0.000512       0.113910      -0.038498       0.062086      -0.054274      -0.016900      -0.007018      -0.069124      -0.034533       0.103658              8.101305       9.168926       2.234583      -2.027450       8.284420       1.087571       6.850569           0.000032
           78              C       8.371419      10.824354       1.186562       0.239038      23.465124 0.29738654E+03  0.64666180E+04                                 7.541137                            6.034124      -0.241088       1.955411                    0.998340      25.691018      75.058992       0.613496       0.459133      -1.021147      -0.046086      -0.026410      -0.037444       0.064988       0.025550      -0.023493       0.008091       0.058726       0.220491      -0.077380      -0.002455       0.079836              8.362671      11.910155       1.542378       1.684308       8.573475       0.287060       4.604383          -0.000006
           79              C       6.777770       9.436945       0.790567       0.003040      37.774675 0.43072437E+03  0.10095777E+05                                 9.853905                            6.955021       0.067629       2.022559                    0.999552      27.762949      79.513209       0.620493       0.421142      -1.061942       0.083292       0.029772      -0.006236       0.088672       0.021174       0.006129       0.001165       0.067512       0.073086      -0.052033       0.019589       0.032444             11.961855      10.964864       3.498670       1.879445      19.030866       2.682827       5.889836          -0.000009
           80              C      22.171405      10.741735       0.693704       0.009484      34.202084 0.43870123E+03  0.10319559E+05                                 9.152777                            6.998793      -0.040501       1.977990                    0.999364      27.988866      80.038064       0.621878       0.418706      -1.064562       0.089068       0.027211      -0.000934       0.093136       0.024460      -0.001747       0.002886       0.040645       0.111249      -0.050471       0.013254       0.037217             10.350386      14.191079      -2.385258       1.903060      11.636360      -0.119991       5.223721          -0.000006
           81              C      20.830136      11.307239       0.452973       0.653781      21.124930 0.23467285E+03  0.48041641E+04                                 7.088493                            5.507369      -0.186748       2.010361                    0.998994      21.857169      61.734285       0.617297       0.484682      -1.008544      -0.090305       0.036716      -0.031980       0.102595      -0.003737      -0.045200      -0.030021       0.019135       0.317132      -0.074017      -0.048560       0.122577              7.796249       9.981383       0.726591       1.283232       9.131079       0.292006       4.276285           0.000027
           82              C       6.214278       8.102240       0.632453       0.628697      23.178473 0.24966815E+03  0.52246437E+04                                 7.707146                            5.738099      -0.367852       1.932407                    0.998993      23.204515      67.680631       0.591845       0.494543      -0.996998      -0.034442      -0.064722      -0.023298       0.076929      -0.015847      -0.054117      -0.020954       0.057500       0.296539      -0.089483      -0.031205       0.120688              9.004894       9.278719       2.330889       1.794807      12.075616       2.359697       5.660347           0.000016
           83              C      18.296805      11.016657       3.128080       0.211630      22.429751 0.31227673E+03  0.68856479E+04                                 7.341399                            6.198616      -0.290241       1.935474                    0.996973      26.364037      77.999273       0.602032       0.461404      -1.018141      -0.031717       0.036941      -0.044907       0.066236       0.019741      -0.015187      -0.045833       0.048410      -0.039284      -0.061438       0.006131       0.055307              7.835679       8.758427      -2.473030       2.568006       7.165020       0.143322       7.583590          -0.000001
           84              C      16.765061      12.348511       2.462864      -0.039629      35.330710 0.46415256E+03  0.11115297E+05                                 9.420956                            7.230071      -0.032426       1.972653                    0.999553      29.103050      85.017312       0.605606       0.422334      -1.058252       0.073160      -0.046532       0.038663       0.094934       0.012786       0.009031      -0.025699       0.048319      -0.086200      -0.049138       0.007321       0.041817             10.649344      11.310930      -5.434698       0.742292      12.548103       1.934437       8.089000          -0.000012
           85              C      16.907918      11.332881       1.527004      -0.001453      33.373841 0.44643944E+03  0.10610554E+05                                 9.138435                            7.164178      -0.183268       1.935930                    0.999129      28.605230      83.838091       0.597763       0.431123      -1.050541       0.065247      -0.028508       0.054603       0.089729       0.013295      -0.004288      -0.031298       0.041684      -0.043610      -0.045907       0.009278       0.036628              9.992734       9.108232      -1.548308       3.127374       8.363060       2.578965      12.506910           0.000002
           86              C      16.292046      11.033746       0.242156       0.661613      22.732277 0.25293119E+03  0.52968614E+04                                 7.584197                            5.810557      -0.369049       1.944285                    0.998904      22.557843      65.282953       0.584286       0.500570      -0.996475      -0.035081      -0.014605      -0.103021       0.109806       0.073123      -0.042740      -0.058774      -0.030969      -0.006545      -0.074047      -0.045191       0.119238              8.373929       8.766348      -2.728582       1.924005       7.596526       1.066410       8.758914           0.000034
           87              C      15.868236      13.499462       2.573971       0.653323      21.658784 0.24276517E+03  0.50380448E+04                                 7.350883                            5.690462      -0.230054       1.991622                    0.999234      22.506675      65.090905       0.590052       0.500196      -0.995484      -0.062593       0.095163       0.000513       0.113904       0.038447      -0.062131      -0.054278      -0.016907      -0.006991      -0.069180      -0.034480       0.103660              8.101417       9.169075      -2.234626       2.027478       8.284560       1.087579       6.850616           0.000032
           88              C      16.307918      10.542321       5.935659       0.239037      23.464815 0.29738213E+03  0.64664721E+04                                 7.540934                            6.033974      -0.241088       1.955413                    0.998340      25.690777      75.057015       0.613522       0.459117      -1.021160      -0.046086       0.026413       0.037442       0.064988      -0.025607       0.023432       0.008092       0.058729       0.220481      -0.077415      -0.002388       0.079802              8.362439      11.909834      -1.542347      -1.684268       8.573214       0.287061       4.604270          -0.000007
           89              C      14.714268      11.929730       6.331655       0.003056      37.774672 0.43072171E+03  0.10095703E+05                                 9.853928                            6.955018       0.067512       2.022526                    0.999552      27.762830      79.512914       0.620491       0.421144      -1.061940       0.083297      -0.029767       0.006234       0.088675      -0.021228      -0.006184       0.001166       0.067510       0.073084      -0.052060       0.019548       0.032512             11.961904      10.964900      -3.498742      -1.879448      19.030964       2.682858       5.889849          -0.000007
           90              C      14.234904      10.624939       6.428517       0.009477      34.202146 0.43870297E+03  0.10319604E+05                                 9.152754                            6.998787      -0.040505       1.977986                    0.999364      27.988969      80.038221       0.621881       0.418703      -1.064564       0.089070      -0.027213       0.000931       0.093139      -0.024510       0.001694       0.002887       0.040650       0.111234      -0.050507       0.013298       0.037209             10.350357      14.191019       2.385196      -1.903036      11.636346      -0.119976       5.223706          -0.000008
           91              C      12.893636      10.059435       6.669248       0.653782      21.125045 0.23467425E+03  0.48041892E+04                                 7.088467                            5.507353      -0.186750       2.010360                    0.998994      21.857119      61.733671       0.617305       0.484676      -1.008549      -0.090306      -0.036715       0.031979       0.102595       0.003698       0.045164      -0.030017       0.019137       0.317123      -0.073974      -0.048584       0.122559              7.796221       9.981327      -0.726594      -1.283218       9.131073       0.292005       4.276262           0.000029
           92              C      14.150777      13.264434       6.489768       0.628687      23.178717 0.24967048E+03  0.52247099E+04                                 7.707237                            5.738152      -0.367858       1.932404                    0.998993      23.204652      67.681368       0.591838       0.494548      -0.996995      -0.034443       0.064716       0.023298       0.076924       0.015800       0.054066      -0.020952       0.057513       0.296532      -0.089447      -0.031209       0.120656              9.005017       9.278808      -2.330954      -1.794820      12.075839       2.359754       5.660404           0.000015
           93              C      14.328555      10.250306       3.227791       0.211623      22.429752 0.31227565E+03  0.68855998E+04                                 7.341333                            6.198558      -0.290250       1.935474                    0.996973      26.363815      77.997799       0.602044       0.461397      -1.018147      -0.031710      -0.044911      -0.036947       0.066239      -0.015199      -0.019810       0.045880       0.043828      -0.052979      -0.061485       0.006099       0.055386              7.835609       8.758352       2.567998       2.473002       7.583531      -0.143318       7.164944          -0.000001
           94              C      12.796811       9.585088       1.895935      -0.039642      35.330844 0.46415287E+03  0.11115285E+05                                 9.420905                            7.230020      -0.032395       1.972659                    0.999553      29.103042      85.016679       0.605616       0.422327      -1.058258       0.073164       0.038658       0.046532       0.094935       0.009039      -0.012852       0.025730       0.067259      -0.029370      -0.049180       0.007337       0.041843             10.649305      11.310851       0.742187       5.434693       8.088951      -1.934533      12.548114          -0.000012
           95              C      12.939668       8.649230       2.911564      -0.001451      33.374109 0.44644289E+03  0.10610678E+05                                 9.138563                            7.164267      -0.183279       1.935926                    0.999130      28.605443      83.839442       0.597751       0.431131      -1.050534       0.065243       0.054603       0.028507       0.089726      -0.004285      -0.013368       0.031331       0.042648      -0.040713      -0.045948       0.009260       0.036688              9.992879       9.108300       3.127324       1.548348      12.507104      -2.579092       8.363232           0.000001
           96              C      12.323796       7.364382       3.210697       0.661590      22.732454 0.25293543E+03  0.52969815E+04                                 7.584262                            5.810623      -0.369023       1.944287                    0.998903      22.558226      65.284618       0.584279       0.500572      -0.996472      -0.035074      -0.103014       0.014609       0.109797      -0.042743      -0.073172       0.058793      -0.012212       0.049727      -0.074097      -0.045190       0.119287              8.373982       8.766312       1.923980       2.728564       8.759029      -1.066451       7.596606           0.000034
           97              C      11.899987       9.696193       0.744984       0.653337      21.658520 0.24275996E+03  0.50379111E+04                                 7.350827                            5.690404      -0.230212       1.991577                    0.999233      22.506464      65.090192       0.590055       0.500196      -0.995483      -0.062583       0.000516      -0.095176       0.113910      -0.062129      -0.038487       0.054300      -0.004959       0.028848      -0.069174      -0.034526       0.103699              8.101370       9.169008       2.027448       2.234588       6.850587      -1.087631       8.284514           0.000032
           98              C      12.339668      13.057886       3.702131       0.239031      23.465133 0.29738622E+03  0.64666063E+04                                 7.541108                            6.034092      -0.241065       1.955420                    0.998341      25.691078      75.059032       0.613502       0.459129      -1.021149      -0.046082       0.037440      -0.026406       0.064981       0.023436       0.025543      -0.008052      -0.080871      -0.198367      -0.077371      -0.002436       0.079807              8.362644      11.910176      -1.684314       1.542417       4.604371      -0.287079       8.573385          -0.000006
           99              C      10.746019      13.453880       2.314722       0.003047      37.774512 0.43072193E+03  0.10095702E+05                                 9.853864                            6.954996       0.067503       2.022521                    0.999552      27.762845      79.512753       0.620495       0.421141      -1.061942       0.083283       0.006240       0.029777       0.088666      -0.006185       0.021165      -0.001121      -0.002798      -0.137782      -0.052020       0.019545       0.032476             11.961800      10.964748      -1.879409       3.498709       5.889806      -2.682826      19.030847          -0.000009
          100              C      10.266654      13.550744       3.619513       0.009467      34.202526 0.43870937E+03  0.10319802E+05                                 9.152847                            6.998856      -0.040463       1.977996                    0.999364      27.989193      80.039290       0.621875       0.418705      -1.064562       0.089068       0.000931       0.027215       0.093138       0.001695       0.024458      -0.002858      -0.035293      -0.116591      -0.050465       0.013258       0.037207             10.350454      14.191195      -1.903074      -2.385204       5.223763       0.119974      11.636403          -0.000006
          101              C      24.798385      13.791476       4.185017       0.653772      21.125143 0.23467562E+03  0.48042260E+04                                 7.088489                            5.507368      -0.186767       2.010354                    0.998994      21.857251      61.734176       0.617304       0.484676      -1.008549      -0.090299       0.031982       0.036718       0.102591       0.045166      -0.003740       0.030043      -0.148981      -0.187264      -0.074018      -0.048540       0.122558              7.796240       9.981372      -1.283232       0.726611       4.276279      -0.292008       9.131069           0.000028
          102              C      10.182527      13.611991       0.980018       0.628704      23.178480 0.24966787E+03  0.52246229E+04                                 7.707059                            5.738035      -0.367883       1.932398                    0.998993      23.204371      67.679539       0.591860       0.494533      -0.997006      -0.034441       0.023305      -0.064726       0.076934       0.054067      -0.015847       0.020980      -0.119500      -0.234529      -0.089487      -0.031166       0.120653              9.004790       9.278589      -1.794763       2.330832       5.660272      -2.359647      12.075510           0.000015
          103              C      22.265055      11.116369       3.894431       0.211627      22.429839 0.31227742E+03  0.68856475E+04                                 7.341341                            6.198567      -0.290259       1.935473                    0.996973      26.363880      77.998003       0.602045       0.461395      -1.018148      -0.031707       0.044913       0.036948       0.066240       0.015126       0.019737       0.045880       0.043827      -0.052977      -0.061483       0.006201       0.055282              7.835616       8.758378      -2.568000      -2.473014       7.583522      -0.143311       7.164949          -0.000002
          104              C      20.733310      11.781586       5.226286      -0.039645      35.330855 0.46415488E+03  0.11115346E+05                                 9.420907                            7.230037      -0.032358       1.972669                    0.999553      29.103098      85.016900       0.605615       0.422328      -1.058258       0.073168      -0.038660      -0.046533       0.094939      -0.009098       0.012788       0.025729       0.067259      -0.029366      -0.049183       0.007362       0.041821             10.649291      11.310867      -0.742209      -5.434683       8.088935      -1.934499      12.548073          -0.000011
          105              C      20.876167      12.717445       4.210657      -0.001456      33.374168 0.44644632E+03  0.10610800E+05                                 9.138645                            7.164350      -0.183233       1.935941                    0.999130      28.605575      83.840528       0.597739       0.431137      -1.050528       0.065247      -0.054605      -0.028507       0.089730       0.004224       0.013306       0.031329       0.042639      -0.040712      -0.045944       0.009338       0.036607              9.992955       9.108435      -3.127357      -1.548384      12.507136      -2.579069       8.363293           0.000000
          106              C      20.260295      14.002293       3.911524       0.661603      22.732365 0.25293343E+03  0.52969165E+04                                 7.584207                            5.810579      -0.369039       1.944288                    0.998903      22.557864      65.282916       0.584286       0.500569      -0.996476      -0.035080       0.103018      -0.014605       0.109803       0.042693       0.073122       0.058794      -0.012209       0.049720      -0.074055      -0.045170       0.119225              8.373929       8.766343      -1.923964      -2.728602       8.758896      -1.066418       7.596547           0.000035
          107              C      19.836486      11.670481       6.377237       0.653327      21.658724 0.24276203E+03  0.50379540E+04                                 7.350810                            5.690385      -0.230077       1.991619                    0.999234      22.506450      65.089692       0.590064       0.500189      -0.995489      -0.062584      -0.000521       0.095175       0.113909       0.062084       0.038440       0.054303      -0.004951       0.028842      -0.069145      -0.034497       0.103642              8.101349       9.168989      -2.027495      -2.234535       6.850614      -1.087635       8.284445           0.000031
          108              C      20.276169       8.308788       3.420091       0.239031      23.465334 0.29738903E+03  0.64666684E+04                                 7.541072                            6.034057      -0.241033       1.955429                    0.998341      25.691184      75.058800       0.613515       0.459119      -1.021157      -0.046082      -0.037444       0.026409       0.064985      -0.023494      -0.025606      -0.008055      -0.080870      -0.198354      -0.077416      -0.002417       0.079833              8.362614      11.910120       1.684308      -1.542473       4.604350      -0.287092       8.573372          -0.000005
          109              C      18.682519       7.912795       4.807500       0.003050      37.774841 0.43072350E+03  0.10095764E+05                                 9.853993                            6.955039       0.067502       2.022521                    0.999552      27.762918      79.513481       0.620488       0.421145      -1.061938       0.083283      -0.006241      -0.029776       0.088666       0.006126      -0.021222      -0.001122      -0.002798      -0.137781      -0.052050       0.019610       0.032440             11.962017      10.964884       1.879450      -3.498854       5.889876      -2.682907      19.031289          -0.000009
          110              C      18.203155       7.815931       3.502709       0.009468      34.202374 0.43870711E+03  0.10319731E+05                                 9.152804                            6.998823      -0.040474       1.977993                    0.999364      27.989148      80.038974       0.621879       0.418703      -1.064564       0.089068      -0.000928      -0.027215       0.093138      -0.001748      -0.024511      -0.002859      -0.035287      -0.116595      -0.050507       0.013299       0.037208             10.350408      14.191050       1.903049       2.385159       5.223737       0.119963      11.636437          -0.000007
          111              C      16.861886       7.575199       2.937204       0.653774      21.125142 0.23467556E+03  0.48042292E+04                                 7.088525                            5.507395      -0.186778       2.010351                    0.998994      21.857236      61.734353       0.617297       0.484681      -1.008545      -0.090302      -0.031977      -0.036719       0.102593      -0.045206       0.003700       0.030044      -0.148981      -0.187262      -0.073996      -0.048584       0.122581              7.796282       9.981391       1.283233      -0.726616       4.276296      -0.292007       9.131160           0.000028
          112              C      18.119028       7.754683       6.142204       0.628701      23.178328 0.24966477E+03  0.52246039E+04                                 7.707382                            5.738234      -0.367892       1.932394                    0.998993      23.204901      67.684011       0.591806       0.494573      -0.996974      -0.034440      -0.023306       0.064726       0.076933      -0.054113       0.015802       0.020977      -0.119506      -0.234520      -0.089461      -0.031226       0.120686              9.005214       9.279009       1.794865      -2.331015       5.660510      -2.359804      12.076123           0.000015
          113              N      21.795215       3.367399       9.090804      -0.426859      40.879743 0.71930910E+03  0.18923237E+05                                 9.951128                            8.730547      -0.102470       1.929033                    0.998951      32.608014      94.901565       0.585906       0.397373      -1.091309       0.074493       0.180027       0.085786       0.212881      -0.059797      -0.035130      -0.081713       0.112058       0.024120      -0.139562       0.061634       0.077928             10.618632      10.476806       3.153352      -1.833370      10.745720       1.576713      10.633370          -0.000006
          114              N      22.007912       5.034001      10.603563      -0.457144      42.212423 0.76074384E+03  0.20274120E+05                                10.107939                            8.948346      -0.113723       1.917105                    0.999034      33.433219      97.599180       0.582270       0.394710      -1.094296       0.010115      -0.108654      -0.195307       0.223724       0.013859      -0.002003      -0.100118       0.065161      -0.182343      -0.136028       0.054819       0.081210             10.659792      11.630128       2.573321      -2.062670      10.050738       1.757677      10.298511          -0.000007
          115              N      23.634894       4.727749      13.103463      -0.490242      44.274330 0.71955287E+03  0.18884522E+05                                10.382459                            8.636616      -0.075465       1.928668                    0.999626      33.140655      95.562092       0.600354       0.388737      -1.100036       0.142840      -0.158470       0.064436       0.222863       0.094783      -0.012861       0.015374       0.038189       0.122133      -0.119550       0.043217       0.076333             11.438378      14.553223       0.727977       2.683093      13.026686       0.826870       6.735226          -0.000006
          116              N      24.412672       2.629543      13.295763      -0.452831      41.487794 0.69382825E+03  0.18054558E+05                                 9.956423                            8.511872      -0.091745       1.930993                    0.999508      32.588850      93.742663       0.601093       0.391588      -1.097410      -0.005045       0.210670       0.038170       0.214160       0.022918       0.012074      -0.004731       0.197178       0.175268      -0.130625       0.052049       0.078576             10.779799      13.317032       0.467677       1.314519      12.790057      -0.221168       6.232309          -0.000005
          117              N      13.858714       3.754852      12.275861      -0.426861      40.879997 0.71931435E+03  0.18923391E+05                                 9.951120                            8.730538      -0.102481       1.929029                    0.998951      32.608052      94.901408       0.585910       0.397370      -1.091312       0.074496      -0.180025      -0.085787       0.212880       0.059720       0.035053      -0.081713       0.112059       0.024133      -0.139495       0.061624       0.077871             10.618625      10.476786      -3.153344       1.833368      10.745713       1.576705      10.633377          -0.000005
          118              N      14.071413       2.088250      10.763101      -0.457135      42.212135 0.76073543E+03  0.20273845E+05                                10.107902                            8.948299      -0.113844       1.917074                    0.999034      33.433060      97.598681       0.582271       0.394710      -1.094295       0.010136       0.108656       0.195292       0.223714      -0.013950       0.001909      -0.100102       0.065162      -0.182314      -0.136018       0.054801       0.081216             10.659759      11.629987      -2.573221       2.062781      10.050704       1.757718      10.298585          -0.000006
          119              N      15.698396       2.394502       8.263201      -0.490251      44.274563 0.71955682E+03  0.18884595E+05                                10.382361                            8.636537      -0.075391       1.928690                    0.999627      33.140756      95.561371       0.600369       0.388728      -1.100045       0.142838       0.158474      -0.064441       0.222866      -0.094866       0.012801       0.015403       0.038234       0.122164      -0.119635       0.043222       0.076413             11.438285      14.553285      -0.728039      -2.683098      13.026383       0.826927       6.735188          -0.000006
          120              N      16.476172       4.492709       8.070901      -0.452838      41.488451 0.69384258E+03  0.18055027E+05                                 9.956536                            8.511973      -0.091747       1.930990                    0.999508      32.589176      93.743908       0.601088       0.391589      -1.097409      -0.005046      -0.210674      -0.038168       0.214163      -0.022987      -0.012144      -0.004730       0.197179       0.175255      -0.130639       0.051992       0.078647             10.779927      13.317159      -0.467746      -1.314526      12.790255      -0.221170       6.232367          -0.000006
          121              N      17.826964       5.153654      10.489608      -0.426866      40.880141 0.71931675E+03  0.18923394E+05                                 9.950941                            8.730389      -0.102380       1.929053                    0.998951      32.608001      94.899873       0.585934       0.397355      -1.091327       0.074504      -0.085787       0.180025       0.212884       0.035053      -0.059801       0.081765       0.043950      -0.180190      -0.139584       0.061655       0.077929             10.618430      10.476589       1.833335       3.153271      10.633204      -1.576697      10.745497          -0.000005
          122              N      18.039662       3.640897      12.156208      -0.457107      42.210743 0.76070420E+03  0.20272757E+05                                10.107618                            8.948073      -0.113836       1.917083                    0.999032      33.432246      97.594940       0.582284       0.394707      -1.094301       0.010132       0.195286      -0.108663       0.223711       0.001914       0.013864       0.100154       0.123736      -0.006607      -0.136063       0.054878       0.081185             10.659449      11.629764       2.062709       2.573191      10.298104      -1.757580      10.050480          -0.000007
          123              N      19.666645       1.140997      11.849952      -0.490210      44.274125 0.71955512E+03  0.18884585E+05                                10.382432                            8.636638      -0.075358       1.928708                    0.999627      33.140447      95.561335       0.600352       0.388738      -1.100036       0.142823      -0.064438      -0.158475       0.222857       0.012790       0.094784      -0.015362      -0.041955      -0.118452      -0.119547       0.043212       0.076335             11.438320      14.553129      -2.683017       0.728206       6.735226      -0.826986      13.026604          -0.000006
          124              N      20.444422       0.948694       9.751746      -0.452837      41.488611 0.69384658E+03  0.18055182E+05                                 9.956603                            8.512026      -0.091789       1.930978                    0.999508      32.589340      93.744929       0.601082       0.391592      -1.097406      -0.005050      -0.038173       0.210672       0.214162      -0.012146       0.022917       0.004766       0.010970      -0.383395      -0.130626       0.051988       0.078638             10.779993      13.317276      -1.314538       0.467750       6.232419       0.221157      12.790285          -0.000006
          125              N       9.890464       1.968597      10.877057      -0.426865      40.880363 0.71932344E+03  0.18923669E+05                                 9.951103                            8.730534      -0.102412       1.929043                    0.998951      32.608271      94.901799       0.585917       0.397364      -1.091317       0.074503       0.085786      -0.180028       0.212885      -0.035134       0.059720       0.081765       0.043946      -0.180183      -0.139568       0.061703       0.077865             10.618601      10.476791      -1.833353      -3.153348      10.633322      -1.576709      10.745690          -0.000005
          126              N      10.103163       3.481355       9.210457      -0.457099      42.210189 0.76069115E+03  0.20272296E+05                                10.107473                            8.947951      -0.113838       1.917085                    0.999032      33.431958      97.593411       0.582293       0.394703      -1.094305       0.010133      -0.195285       0.108662       0.223711      -0.002000      -0.013952       0.100156       0.123739      -0.006616      -0.136065       0.054765       0.081300             10.659290      11.629594      -2.062664      -2.573167      10.297944      -1.757548      10.050333          -0.000006
          127              N      11.730145       5.981255       9.516712      -0.490214      44.273891 0.71954941E+03  0.18884384E+05                                10.382360                            8.636568      -0.075355       1.928709                    0.999627      33.140460      95.561002       0.600359       0.388734      -1.100039       0.142827       0.064440       0.158475       0.222859      -0.012863      -0.094859      -0.015361      -0.041957      -0.118447      -0.119630       0.043221       0.076409             11.438259      14.553030       2.683011      -0.728335       6.735180      -0.827012      13.026565          -0.000005
          128              N      12.507922       6.173558      11.614919      -0.452842      41.488781 0.69384980E+03  0.18055272E+05                                 9.956605                            8.512025      -0.091770       1.930982                    0.999508      32.589407      93.744901       0.601085       0.391590      -1.097408      -0.005048       0.038173      -0.210675       0.214165       0.012074      -0.022989       0.004767       0.010974      -0.383405      -0.130645       0.052056       0.078589             10.780007      13.317247       1.314533      -0.467813       6.232421       0.221148      12.790353          -0.000005
          129              N       9.950781      10.877064       5.153639      -0.426859      40.879748 0.71930922E+03  0.18923241E+05                                 9.951128                            8.730547      -0.102470       1.929033                    0.998951      32.608016      94.901568       0.585906       0.397373      -1.091309      -0.074493      -0.180027      -0.085786       0.212880      -0.059797      -0.035130      -0.081713       0.112058       0.024120      -0.139562       0.061634       0.077928             10.618632      10.476805       3.153352      -1.833370      10.745721       1.576712      10.633370          -0.000006
          130              N       9.738084       9.210462       3.640880      -0.457144      42.212420 0.76074376E+03  0.20274117E+05                                10.107938                            8.948346      -0.113723       1.917105                    0.999034      33.433217      97.599168       0.582270       0.394710      -1.094296      -0.010115       0.108654       0.195307       0.223724       0.013859      -0.002003      -0.100118       0.065161      -0.182343      -0.136028       0.054818       0.081210             10.659791      11.630127       2.573321      -2.062670      10.050737       1.757676      10.298509          -0.000007
          131              N       8.111102       9.516714       1.140980      -0.490242      44.274330 0.71955290E+03  0.18884522E+05                                10.382458                            8.636615      -0.075465       1.928668                    0.999626      33.140656      95.562086       0.600354       0.388737      -1.100036      -0.142840       0.158470      -0.064435       0.222863       0.094783      -0.012861       0.015374       0.038189       0.122134      -0.119550       0.043217       0.076333             11.438377      14.553220       0.727978       2.683092      13.026685       0.826871       6.735225          -0.000005
          132              N       7.333324      11.614920       0.948680      -0.452831      41.487786 0.69382810E+03  0.18054552E+05                                 9.956420                            8.511870      -0.091744       1.930994                    0.999508      32.588848      93.742641       0.601093       0.391588      -1.097410       0.005045      -0.210670      -0.038170       0.214160       0.022918       0.012074      -0.004731       0.197178       0.175268      -0.130625       0.052049       0.078576             10.779796      13.317028       0.467677       1.314519      12.790052      -0.221167       6.232307          -0.000006
          133              N      17.887282      10.489611       1.968582      -0.426861      40.879995 0.71931432E+03  0.18923390E+05                                 9.951119                            8.730538      -0.102480       1.929029                    0.998951      32.608051      94.901402       0.585911       0.397370      -1.091312      -0.074496       0.180025       0.085787       0.212880       0.059720       0.035053      -0.081713       0.112060       0.024133      -0.139495       0.061624       0.077871             10.618625      10.476786      -3.153344       1.833369      10.745712       1.576704      10.633376          -0.000005
          134              N      17.674583      12.156213       3.481342      -0.457135      42.212135 0.76073545E+03  0.20273846E+05                                10.107902                            8.948299      -0.113845       1.917074                    0.999034      33.433060      97.598683       0.582271       0.394710      -1.094295      -0.010136      -0.108656      -0.195292       0.223714      -0.013950       0.001909      -0.100102       0.065162      -0.182314      -0.136018       0.054801       0.081216             10.659759      11.629988      -2.573221       2.062782      10.050704       1.757718      10.298585          -0.000007
          135              N      16.047600      11.849961       5.981242      -0.490251      44.274572 0.71955700E+03  0.18884601E+05                                10.382362                            8.636538      -0.075392       1.928689                    0.999627      33.140761      95.561386       0.600369       0.388728      -1.100045      -0.142838      -0.158474       0.064441       0.222866      -0.094866       0.012801       0.015403       0.038235       0.122164      -0.119635       0.043222       0.076413             11.438286      14.553286      -0.728040      -2.683098      13.026385       0.826927       6.735188          -0.000006
          136              N      15.269824       9.751754       6.173542      -0.452838      41.488450 0.69384258E+03  0.18055027E+05                                 9.956535                            8.511973      -0.091747       1.930990                    0.999508      32.589177      93.743904       0.601088       0.391589      -1.097409       0.005046       0.210674       0.038168       0.214163      -0.022987      -0.012144      -0.004730       0.197179       0.175254      -0.130639       0.051992       0.078647             10.779926      13.317156      -0.467746      -1.314526      12.790255      -0.221170       6.232366          -0.000005
          137              N      13.919032       9.090809       3.754835      -0.426866      40.880136 0.71931667E+03  0.18923391E+05                                 9.950940                            8.730389      -0.102380       1.929054                    0.998951      32.607998      94.899859       0.585934       0.397355      -1.091327      -0.074504       0.085787      -0.180026       0.212884       0.035053      -0.059801       0.081765       0.043949      -0.180190      -0.139584       0.061655       0.077929             10.618429      10.476587       1.833334       3.153270      10.633204      -1.576698      10.745495          -0.000006
          138              N      13.706334      10.603566       2.088235      -0.457107      42.210739 0.76070412E+03  0.20272754E+05                                10.107616                            8.948071      -0.113835       1.917083                    0.999032      33.432243      97.594917       0.582284       0.394707      -1.094301      -0.010132      -0.195286       0.108663       0.223711       0.001914       0.013864       0.100154       0.123736      -0.006607      -0.136063       0.054878       0.081185             10.659447      11.629761       2.062707       2.573190      10.298101      -1.757579      10.050477          -0.000006
          139              N      12.079351      13.103466       2.394491      -0.490211      44.274154 0.71955564E+03  0.18884603E+05                                10.382438                            8.636642      -0.075359       1.928707                    0.999627      33.140460      95.561398       0.600352       0.388738      -1.100035      -0.142823       0.064438       0.158475       0.222857       0.012790       0.094784      -0.015362      -0.041955      -0.118452      -0.119547       0.043212       0.076335             11.438327      14.553141      -2.683019       0.728204       6.735229      -0.826986      13.026611          -0.000006
          140              N      11.301574      13.295769       4.492697      -0.452837      41.488631 0.69384695E+03  0.18055195E+05                                 9.956608                            8.512030      -0.091791       1.930977                    0.999508      32.589349      93.744981       0.601082       0.391592      -1.097406       0.005050       0.038173      -0.210672       0.214162      -0.012146       0.022917       0.004766       0.010970      -0.383394      -0.130625       0.051988       0.078638             10.780000      13.317286      -1.314539       0.467751       6.232422       0.221157      12.790292          -0.000006
          141              N      21.855532      12.275866       3.367386      -0.426865      40.880349 0.71932316E+03  0.18923660E+05                                 9.951101                            8.730533      -0.102412       1.929043                    0.998951      32.608264      94.901776       0.585917       0.397364      -1.091317      -0.074503      -0.085786       0.180028       0.212885      -0.035134       0.059720       0.081765       0.043947      -0.180183      -0.139568       0.061703       0.077865             10.618599      10.476789      -1.833353      -3.153346      10.633321      -1.576709      10.745686          -0.000005
          142              N      21.642833      10.763108       5.033986      -0.457099      42.210190 0.76069119E+03  0.20272297E+05                                10.107472                            8.947950      -0.113837       1.917086                    0.999032      33.431959      97.593407       0.582293       0.394703      -1.094305      -0.010133       0.195286      -0.108662       0.223711      -0.002000      -0.013952       0.100156       0.123739      -0.006616      -0.136065       0.054765       0.081300             10.659289      11.629591      -2.062663      -2.573165      10.297944      -1.757548      10.050330          -0.000007
          143              N      20.015851       8.263208       4.727731      -0.490215      44.273903 0.71954963E+03  0.18884391E+05                                10.382363                            8.636570      -0.075355       1.928709                    0.999627      33.140464      95.561023       0.600359       0.388735      -1.100039      -0.142827      -0.064440      -0.158475       0.222859      -0.012863      -0.094859      -0.015361      -0.041957      -0.118447      -0.119630       0.043221       0.076409             11.438262      14.553036       2.683012      -0.728335       6.735182      -0.827013      13.026568          -0.000006
          144              N      19.238074       8.070905       2.629524      -0.452842      41.488763 0.69384941E+03  0.18055259E+05                                 9.956601                            8.512022      -0.091769       1.930982                    0.999508      32.589398      93.744859       0.601085       0.391590      -1.097408       0.005048      -0.038173       0.210675       0.214165       0.012074      -0.022990       0.004767       0.010974      -0.383405      -0.130645       0.052056       0.078589             10.780003      13.317242       1.314532      -0.467813       6.232419       0.221148      12.790348          -0.000006
          145              O       7.020627       2.901602       6.719104      -0.650416      38.444708 0.59745387E+03  0.14763298E+05                                 9.050298                            7.578679       0.271437       2.107902                    0.997341      29.356516      78.529129       0.687564       0.360507      -1.136493       0.076905       0.054252      -0.032928       0.099709       0.000711       0.063461      -0.007764      -0.078461      -0.107084      -0.092664       0.034387       0.058277              9.928761       8.436683       3.726148       1.251688      12.599678       3.557161       8.749921          -0.000016
          146              O       8.492053       4.543987       6.877217      -0.684658      40.334805 0.62113647E+03  0.15508437E+05                                 9.308824                            7.728761       0.338810       2.116516                    0.998743      29.934663      80.662306       0.680238       0.360632      -1.135659      -0.112514      -0.050368      -0.058294       0.136362       0.000144       0.024001      -0.057336       0.016182      -0.114636      -0.079824       0.024257       0.055567             10.162217      13.475200       4.325905      -1.522083       9.148236      -1.793412       7.863215          -0.000006
          147              O       8.930148       6.492630       8.939812      -0.673333      40.721974 0.65276767E+03  0.16516962E+05                                 9.406348                            7.993282       0.121744       2.053367                    0.996999      29.966554      81.531831       0.659495       0.367048      -1.129629      -0.066644       0.059304       0.079618       0.119572      -0.041382       0.009969      -0.028080       0.036029       0.066709      -0.060483       0.006745       0.053738             10.056176      14.164881       0.616967      -3.774674       7.293225      -0.926250       8.710423          -0.000008
          148              O      23.542831       7.202005      10.620657      -0.642336      35.017091 0.57508723E+03  0.14082765E+05                                 8.462209                            7.447052       0.339754       2.138004                    0.997048      28.978970      77.296268       0.691649       0.361632      -1.135039       0.066570       0.040016      -0.085794       0.115730      -0.046633       0.012281       0.011747      -0.018647       0.113946      -0.069226       0.028431       0.040795              8.784400       6.822464      -0.552791      -1.399839       9.125522       2.979422      10.405212          -0.000013
          149              O      10.993638       1.686561      13.620536      -0.624875      39.524710 0.65988004E+03  0.16713601E+05                                 9.262705                            8.057916       0.102947       2.060441                    0.996533      29.305804      79.329277       0.655374       0.368988      -1.130073       0.055577       0.042620       0.039932       0.080621       0.026135      -0.055274      -0.003341      -0.129619       0.184873      -0.116911       0.035074       0.081837              9.981241       7.198832       0.690024       0.214897      15.989480      -1.236739       6.755412          -0.000008
          150              O      11.857128       3.669388      14.164674      -0.668351      37.797227 0.57633306E+03  0.14120024E+05                                 8.880227                            7.432105       0.310374       2.117267                    0.997862      29.337443      78.255095       0.695605       0.359403      -1.136866      -0.043332      -0.103630       0.014328       0.113235       0.029219      -0.013989       0.002308      -0.012212       0.155396      -0.057151       0.002989       0.054162              9.647857      12.958250       4.816586       0.740703      10.153697       0.814439       5.831625          -0.000012
          151              O      26.701558       6.368710      14.072085      -0.735281      52.309217 0.81658861E+03  0.21873229E+05                                11.244422                            8.984870      -0.211120       1.918785                    0.997037      32.127193      90.224931       0.616801       0.370725      -1.125710      -0.060438      -0.041706       0.002638       0.073479       0.040082       0.006483      -0.017406       0.091715       0.174125      -0.092222       0.031885       0.060338             12.945163      17.107574       2.975378       2.195460      11.943493       4.209326       9.784420          -0.000004
          152              O      24.796798       7.117967      13.291490      -0.662881      42.961940 0.71464207E+03  0.18492918E+05                                 9.841764                            8.389261       0.023774       2.016712                    0.995714      30.470370      83.783024       0.640913       0.369309      -1.128122       0.033321      -0.004507      -0.002366       0.033708      -0.073006      -0.037445      -0.038807      -0.041341       0.169545      -0.120230       0.045300       0.074929             10.768324      10.169357      -1.980493       1.743337      13.365007       2.146512       8.770609          -0.000002
          153              O       7.020627       4.220629       0.403118      -0.650425      38.445153 0.59746232E+03  0.14763558E+05                                 9.050371                            7.578737       0.271471       2.107908                    0.997341      29.356637      78.529583       0.687561       0.360508      -1.136493       0.076909      -0.054253       0.032926       0.099712      -0.000760      -0.063520      -0.007767      -0.078465      -0.107071      -0.092725       0.034456       0.058269              9.928847       8.436736      -3.726172      -1.251702      12.599788       3.557213       8.750016          -0.000017
          154              O       8.492055       2.578245       0.245004      -0.684655      40.334454 0.62113053E+03  0.15508258E+05                                 9.308777                            7.728731       0.338815       2.116518                    0.998742      29.934649      80.662298       0.680238       0.360632      -1.135658      -0.112513       0.050370       0.058293       0.136362      -0.000198      -0.024061      -0.057331       0.016177      -0.114651      -0.079851       0.024291       0.055560             10.162158      13.475107      -4.325871       1.522073       9.148187      -1.793396       7.863181          -0.000007
          155              O      16.866648       0.629622      12.426852      -0.673338      40.723200 0.65279278E+03  0.16517762E+05                                 9.406561                            7.993459       0.121736       2.053361                    0.996999      29.966771      81.532918       0.659485       0.367050      -1.129627      -0.066646      -0.059302      -0.079620       0.119574       0.041317      -0.010031      -0.028085       0.036023       0.066706      -0.060416       0.006667       0.053749             10.056413      14.165257      -0.617009       3.774734       7.293410      -0.926292       8.710573          -0.000007
          156              O      23.542830      14.164689      10.746008      -0.642294      35.014630 0.57503587E+03  0.14081169E+05                                 8.461759                            7.446667       0.339841       2.138042                    0.997049      28.978023      77.292386       0.691675       0.361626      -1.135045       0.066568      -0.039992       0.085756       0.115692       0.046581      -0.012312       0.011744      -0.018656       0.114048      -0.069200       0.028370       0.040830              8.783926       6.822189       0.552790       1.399766       9.125096       2.979306      10.404494          -0.000013
          157              O      18.930138       5.435690       7.746128      -0.624879      39.522619 0.65983432E+03  0.16712073E+05                                 9.262142                            8.057438       0.102906       2.060425                    0.996533      29.305590      79.326566       0.655421       0.368969      -1.130093       0.055573      -0.042620      -0.039928       0.080617      -0.026190       0.055224      -0.003337      -0.129612       0.184861      -0.116896       0.035084       0.081812              9.980628       7.198375      -0.689967      -0.214868      15.988503      -1.236631       6.755007          -0.000008
          158              O      19.793630       3.452863       7.201990      -0.668353      37.797441 0.57633779E+03  0.14120165E+05                                 8.880243                            7.432128       0.310340       2.117255                    0.997862      29.337552      78.255370       0.695605       0.359402      -1.136867      -0.043336       0.103626      -0.014326       0.113232      -0.029272       0.013941       0.002315      -0.012205       0.155383      -0.057192       0.003049       0.054142              9.647872      12.958285      -4.816586      -0.740692      10.153694       0.814427       5.831636          -0.000013
          159              O      18.765059       0.753541       7.294579      -0.735289      52.308436 0.81657646E+03  0.21872784E+05                                11.244201                            8.984714      -0.211110       1.918785                    0.997037      32.127242      90.224298       0.616817       0.370717      -1.125718      -0.060439       0.041706      -0.002640       0.073479      -0.040149      -0.006544      -0.017403       0.091716       0.174111      -0.092268       0.031931       0.060337             12.944891      17.107207      -2.975315      -2.195400      11.943260       4.209220       9.784205          -0.000003
          160              O      16.860299       0.004285       8.075175      -0.662844      42.960920 0.71462287E+03  0.18492318E+05                                 9.841695                            8.389220       0.023910       2.016769                    0.995718      30.469686      83.781221       0.640906       0.369316      -1.128116       0.033299       0.004528       0.002366       0.033689       0.072938       0.037374      -0.038799      -0.041319       0.169517      -0.120129       0.045218       0.074911             10.768233      10.169168       1.980566      -1.743204      13.365022       2.146477       8.770510          -0.000002
          161              O      18.925375       7.525353      10.023815      -0.650433      38.447587 0.59750843E+03  0.14765016E+05                                 9.050860                            7.579120       0.271448       2.107897                    0.997342      29.357086      78.532213       0.687530       0.360516      -1.136484       0.076908       0.032923       0.054258       0.099714      -0.063516       0.000715       0.007792       0.014294       0.171235      -0.092721       0.034433       0.058288              9.929398       8.437157      -1.251754       3.726378       8.750497      -3.557458      12.600541          -0.000016
          162              O      20.396802       7.367242      11.666199      -0.684649      40.333714 0.62112899E+03  0.15508181E+05                                 9.308570                            7.728644       0.338683       2.116459                    0.998743      29.934923      80.662437       0.680254       0.360625      -1.135666      -0.112512       0.058281      -0.050372       0.136356      -0.024073       0.000141       0.057356       0.065428       0.033014      -0.079869       0.024251       0.055618             10.161867      13.474413       1.522010       4.325585       7.863152       1.793403       9.148035          -0.000007
          163              O      20.834897       5.304650      13.614839      -0.673330      40.722967 0.65278217E+03  0.16517439E+05                                 9.406575                            7.993433       0.121571       2.053318                    0.996998      29.966462      81.532139       0.659481       0.367054      -1.129623      -0.066663      -0.079604       0.059297       0.119570      -0.010013      -0.041391       0.028102      -0.015334      -0.087443      -0.060496       0.006704       0.053792             10.056463      14.165463       3.774738       0.616938       8.710492       0.926275       7.293432          -0.000007
          164              O      11.638083       3.623786       0.079769      -0.642327      35.016798 0.57507584E+03  0.14082418E+05                                 8.462174                            7.446983       0.339866       2.138052                    0.997051      28.978648      77.295235       0.691651       0.361632      -1.135039       0.066573       0.085787       0.039998       0.115720      -0.012324      -0.046629      -0.011718      -0.066321      -0.029026      -0.069234       0.028430       0.040805              8.784389       6.822510       1.399954      -0.552869      10.405180      -2.979531       9.125479          -0.000013
          165              O       7.025388       0.623919       8.808764      -0.624875      39.522812 0.65983990E+03  0.16712264E+05                                 9.262202                            8.057499       0.102849       2.060407                    0.996532      29.305703      79.327220       0.655415       0.368972      -1.130090       0.055575      -0.039925       0.042633       0.080624       0.055233       0.026137       0.003373      -0.157243       0.102016      -0.116889       0.035066       0.081823              9.980673       7.198428      -0.214882       0.689967       6.755066       1.236632      15.988525          -0.000009
          166              O       7.888879       0.079784      10.791590      -0.668350      37.797201 0.57633244E+03  0.14120002E+05                                 8.880205                            7.432091       0.310290       2.117240                    0.997864      29.337501      78.255167       0.695607       0.359402      -1.136867      -0.043339      -0.014323      -0.103627       0.113234       0.013951       0.029222      -0.002284      -0.083797      -0.059412      -0.057143       0.002990       0.054153              9.647827      12.958237      -0.740699       4.816568       5.831610      -0.814425      10.153633          -0.000012
          167              O      22.733309       0.172377      13.490912      -0.735286      52.309470 0.81659288E+03  0.21873375E+05                                11.244471                            8.984910      -0.211085       1.918798                    0.997036      32.127189      90.225022       0.616798       0.370726      -1.125709      -0.060439      -0.002642      -0.041708       0.073481      -0.006546       0.040081       0.017440      -0.041207      -0.224622      -0.092232       0.031882       0.060350             12.945220      17.107674      -2.195430       2.975350       9.784429      -4.209333      11.943558          -0.000003
          168              O      12.892050       0.952953      -0.004273      -0.662885      42.962475 0.71464943E+03  0.18493143E+05                                 9.841827                            8.389292       0.023892       2.016737                    0.995718      30.470397      83.782980       0.640914       0.369308      -1.128124       0.033315       0.002374      -0.004519       0.033704       0.037395      -0.073003       0.038836      -0.105452      -0.022757      -0.120217       0.045267       0.074950             10.768405      10.169497      -1.743357      -1.980604       8.770662      -2.146477      13.365057          -0.000003
          169              O      18.925374      13.841341      11.342850      -0.650419      38.445920 0.59747760E+03  0.14764055E+05                                 9.050561                            7.578899       0.271443       2.107903                    0.997341      29.356715      78.530531       0.687544       0.360514      -1.136486       0.076900      -0.032926      -0.054255       0.099706       0.063469      -0.000763       0.007797       0.014300       0.171250      -0.092679       0.034398       0.058281              9.929048       8.436868       1.251716      -3.726198       8.750241      -3.557316      12.600036          -0.000016
          170              O      20.396802      13.999452       9.700466      -0.684652      40.330452 0.62105978E+03  0.15505965E+05                                 9.307887                            7.728053       0.338657       2.116458                    0.998745      29.934165      80.658165       0.680303       0.360610      -1.135682      -0.112514      -0.058303       0.050376       0.136369       0.023998      -0.000196       0.057367       0.065413       0.033017      -0.079862       0.024308       0.055554             10.161141      13.473591      -1.521780      -4.325364       7.862503       1.793163       9.147328          -0.000006
          171              O      12.898398       1.817602       7.751826      -0.673303      40.721378 0.65274666E+03  0.16516309E+05                                 9.406302                            7.993191       0.121674       2.053353                    0.996999      29.965860      81.529811       0.659494       0.367051      -1.129625      -0.066634       0.079608      -0.059299       0.119557       0.009927       0.041333       0.028099      -0.015298      -0.087498      -0.060474       0.006781       0.053693             10.056154      14.164938      -3.774768      -0.616780       8.710349       0.926143       7.293177          -0.000007
          172              O      11.638082       3.498445       7.042453      -0.642315      35.016524 0.57506841E+03  0.14082194E+05                                 8.462150                            7.446953       0.339817       2.138039                    0.997050      28.978448      77.294658       0.691650       0.361634      -1.135037       0.066572      -0.085781      -0.039998       0.115716       0.012270       0.046584      -0.011721      -0.066326      -0.029024      -0.069180       0.028377       0.040803              8.784369       6.822484      -1.399946       0.552879      10.405190      -2.979535       9.125432          -0.000013
          173              O      14.961887       6.498333      12.557901      -0.624879      39.522473 0.65983122E+03  0.16711973E+05                                 9.262108                            8.057407       0.102898       2.060422                    0.996532      29.305610      79.326533       0.655424       0.368968      -1.130094       0.055581       0.039924      -0.042634       0.080628      -0.055288      -0.026193       0.003376      -0.157235       0.102020      -0.116933       0.035071       0.081862              9.980590       7.198329       0.214874      -0.689967       6.754997       1.236621      15.988443          -0.000008
          174              O      15.825379       7.042467      10.575074      -0.668343      37.797515 0.57633844E+03  0.14120191E+05                                 8.880284                            7.432156       0.310315       2.117253                    0.997864      29.337387      78.255075       0.695600       0.359404      -1.136865      -0.043333       0.014324       0.103627       0.113232      -0.014000      -0.029274      -0.002282      -0.083789      -0.059392      -0.057198       0.003035       0.054164              9.647918      12.958342       0.740706      -4.816623       5.831649      -0.814431      10.153764          -0.000012
          175              O      14.796809       6.949875       7.875753      -0.735282      52.311327 0.81662444E+03  0.21874511E+05                                11.244914                            8.985196      -0.211116       1.918789                    0.997036      32.127448      90.227414       0.616774       0.370735      -1.125698      -0.060437       0.002641       0.041705       0.073477       0.006492      -0.040133       0.017433      -0.041212      -0.224622      -0.092259       0.031914       0.060345             12.945795      17.108532       2.195602      -2.975552       9.784779      -4.209529      11.944073          -0.000004
          176              O      12.892049       6.169278       7.126495      -0.662883      42.965272 0.71470560E+03  0.18495068E+05                                 9.842530                            8.389836       0.023901       2.016741                    0.995718      30.470722      83.786547       0.640865       0.369327      -1.128103       0.033317      -0.002370       0.004517       0.033705      -0.037448       0.072948       0.038835      -0.105456      -0.022747      -0.120191       0.045235       0.074956             10.769225      10.170287       1.743555       1.980690       8.771285      -2.146724      13.366102          -0.000002
          177              O      24.725369      11.342861       7.525339      -0.650416      38.444714 0.59745402E+03  0.14763303E+05                                 9.050299                            7.578680       0.271436       2.107902                    0.997341      29.356518      78.529138       0.687564       0.360507      -1.136493      -0.076905      -0.054252       0.032928       0.099709       0.000711       0.063461      -0.007764      -0.078461      -0.107086      -0.092665       0.034387       0.058278              9.928762       8.436684       3.726148       1.251687      12.599680       3.557161       8.749922          -0.000016
          178              O      23.253943       9.700476       7.367226      -0.684657      40.334789 0.62113619E+03  0.15508428E+05                                 9.308822                            7.728759       0.338811       2.116517                    0.998743      29.934657      80.662284       0.680238       0.360632      -1.135659       0.112514       0.050368       0.058294       0.136362       0.000144       0.024001      -0.057336       0.016182      -0.114637      -0.079824       0.024257       0.055567             10.162214      13.475195       4.325904      -1.522082       9.148234      -1.793411       7.863213          -0.000007
          179              O      22.815848       7.751833       5.304631      -0.673333      40.722018 0.65276855E+03  0.16516991E+05                                 9.406356                            7.993289       0.121741       2.053365                    0.996999      29.966567      81.531893       0.659495       0.367048      -1.129628       0.066645      -0.059304      -0.079618       0.119572      -0.041382       0.009969      -0.028080       0.036030       0.066710      -0.060483       0.006745       0.053738             10.056186      14.164895       0.616968      -3.774678       7.293232      -0.926251       8.710431          -0.000007
          180              O       8.203165       7.042458       3.623786      -0.642336      35.017103 0.57508747E+03  0.14082773E+05                                 8.462211                            7.447053       0.339753       2.138003                    0.997048      28.978977      77.296291       0.691649       0.361632      -1.135039      -0.066570      -0.040016       0.085794       0.115730      -0.046634       0.012281       0.011747      -0.018648       0.113946      -0.069226       0.028432       0.040795              8.784401       6.822465      -0.552791      -1.399840       9.125524       2.979423      10.405215          -0.000013
          181              O      20.752358      12.557902       0.623907      -0.624875      39.524699 0.65987976E+03  0.16713592E+05                                 9.262703                            8.057915       0.102947       2.060441                    0.996533      29.305798      79.329256       0.655374       0.368988      -1.130073      -0.055577      -0.042620      -0.039931       0.080621       0.026135      -0.055274      -0.003341      -0.129619       0.184873      -0.116911       0.035074       0.081837              9.981240       7.198831       0.690025       0.214897      15.989478      -1.236736       6.755411          -0.000008
          182              O      19.888868      10.575075       0.079769      -0.668351      37.797288 0.57633419E+03  0.14120060E+05                                 8.880239                            7.432114       0.310371       2.117265                    0.997862      29.337461      78.255178       0.695604       0.359403      -1.136866       0.043332       0.103630      -0.014327       0.113235       0.029219      -0.013989       0.002308      -0.012212       0.155394      -0.057151       0.002990       0.054161              9.647871      12.958268       4.816594       0.740704      10.153712       0.814440       5.831632          -0.000012
          183              O       5.044438       7.875753       0.172358      -0.735281      52.309231 0.81658889E+03  0.21873239E+05                                11.244423                            8.984872      -0.211120       1.918786                    0.997037      32.127198      90.224948       0.616801       0.370725      -1.125710       0.060438       0.041706      -0.002638       0.073479       0.040083       0.006483      -0.017406       0.091715       0.174124      -0.092222       0.031885       0.060337             12.945164      17.107577       2.975377       2.195460      11.943494       4.209326       9.784421          -0.000004
          184              O       6.949198       7.126496       0.952953      -0.662881      42.961954 0.71464238E+03  0.18492928E+05                                 9.841767                            8.389264       0.023773       2.016712                    0.995714      30.470374      83.783046       0.640913       0.369309      -1.128122      -0.033321       0.004507       0.002366       0.033708      -0.073007      -0.037445      -0.038807      -0.041341       0.169545      -0.120230       0.045300       0.074929             10.768327      10.169360      -1.980493       1.743338      13.365010       2.146513       8.770612          -0.000003
          185              O      24.725369      10.023834      13.841325      -0.650425      38.445197 0.59746310E+03  0.14763583E+05                                 9.050380                            7.578743       0.271469       2.107908                    0.997341      29.356645      78.529631       0.687560       0.360508      -1.136493      -0.076909       0.054253      -0.032926       0.099712      -0.000760      -0.063520      -0.007766      -0.078465      -0.107071      -0.092725       0.034457       0.058269              9.928857       8.436745      -3.726177      -1.251703      12.599802       3.557217       8.750024          -0.000016
          186              O      23.253941      11.666218      13.999439      -0.684655      40.334500 0.62113134E+03  0.15508284E+05                                 9.308786                            7.728738       0.338813       2.116517                    0.998742      29.934659      80.662352       0.680238       0.360633      -1.135658       0.112513      -0.050369      -0.058293       0.136361      -0.000198      -0.024061      -0.057331       0.016177      -0.114653      -0.079852       0.024291       0.055560             10.162169      13.475122      -4.325877       1.522074       9.148197      -1.793397       7.863188          -0.000007
          187              O      14.879348      13.614841       1.817591      -0.673338      40.723221 0.65279323E+03  0.16517777E+05                                 9.406565                            7.993462       0.121734       2.053360                    0.996999      29.966779      81.532952       0.659485       0.367050      -1.129626       0.066646       0.059302       0.079620       0.119573       0.041318      -0.010031      -0.028085       0.036023       0.066707      -0.060416       0.006667       0.053749             10.056417      14.165264      -0.617010       3.774735       7.293413      -0.926293       8.710575          -0.000007
          188              O       8.203166       0.079774       3.498435      -0.642294      35.014589 0.57503502E+03  0.14081143E+05                                 8.461750                            7.446660       0.339843       2.138043                    0.997049      28.978012      77.292329       0.691676       0.361626      -1.135045      -0.066567       0.039992      -0.085756       0.115692       0.046582      -0.012312       0.011744      -0.018657       0.114047      -0.069200       0.028370       0.040830              8.783918       6.822183       0.552790       1.399764       9.125087       2.979304      10.404483          -0.000013
          189              O      12.815858       8.808773       6.498315      -0.624879      39.522609 0.65983412E+03  0.16712066E+05                                 9.262140                            8.057436       0.102907       2.060425                    0.996533      29.305588      79.326554       0.655421       0.368969      -1.130093      -0.055573       0.042620       0.039928       0.080617      -0.026190       0.055224      -0.003337      -0.129612       0.184861      -0.116896       0.035084       0.081812              9.980626       7.198373      -0.689967      -0.214868      15.988498      -1.236631       6.755005          -0.000008
          190              O      11.952366      10.791600       7.042453      -0.668353      37.797410 0.57633722E+03  0.14120147E+05                                 8.880237                            7.432123       0.310342       2.117255                    0.997862      29.337544      78.255329       0.695606       0.359402      -1.136867       0.043336      -0.103626       0.014325       0.113232      -0.029272       0.013941       0.002315      -0.012205       0.155383      -0.057192       0.003049       0.054142              9.647865      12.958275      -4.816582      -0.740691      10.153686       0.814426       5.831633          -0.000013
          191              O      12.980937      13.490922       6.949864      -0.735289      52.308418 0.81657608E+03  0.21872771E+05                                11.244197                            8.984711      -0.211109       1.918785                    0.997037      32.127238      90.224276       0.616817       0.370717      -1.125718       0.060439      -0.041705       0.002640       0.073479      -0.040149      -0.006544      -0.017403       0.091716       0.174112      -0.092268       0.031931       0.060337             12.944887      17.107203      -2.975314      -2.195400      11.943255       4.209218       9.784201          -0.000003
          192              O       6.949199      -0.004265       6.169268      -0.662844      42.960937 0.71462323E+03  0.18492330E+05                                 9.841698                            8.389223       0.023909       2.016769                    0.995718      30.469692      83.781248       0.640905       0.369316      -1.128116      -0.033299      -0.004528      -0.002366       0.033689       0.072939       0.037374      -0.038799      -0.041319       0.169516      -0.120129       0.045219       0.074911             10.768237      10.169172       1.980566      -1.743205      13.365027       2.146478       8.770512          -0.000003
          193              O      12.820621       6.719110       4.220628      -0.650432      38.447582 0.59750836E+03  0.14765014E+05                                 9.050860                            7.579121       0.271448       2.107897                    0.997342      29.357077      78.532193       0.687529       0.360516      -1.136484      -0.076908      -0.032924      -0.054258       0.099713      -0.063516       0.000715       0.007792       0.014294       0.171235      -0.092720       0.034432       0.058288              9.929399       8.437157      -1.251754       3.726378       8.750497      -3.557458      12.600541          -0.000017
          194              O      11.349194       6.877221       2.578244      -0.684648      40.333655 0.62112790E+03  0.15508146E+05                                 9.308559                            7.728636       0.338686       2.116460                    0.998743      29.934905      80.662357       0.680254       0.360625      -1.135666       0.112512      -0.058282       0.050372       0.136356      -0.024073       0.000141       0.057356       0.065428       0.033013      -0.079869       0.024251       0.055617             10.161855      13.474396       1.522008       4.325579       7.863143       1.793400       9.148025          -0.000006
          195              O      10.911099       8.939813       0.629604      -0.673331      40.722988 0.65278261E+03  0.16517453E+05                                 9.406579                            7.993436       0.121570       2.053317                    0.996998      29.966471      81.532173       0.659480       0.367054      -1.129623       0.066664       0.079604      -0.059297       0.119570      -0.010013      -0.041391       0.028102      -0.015334      -0.087443      -0.060497       0.006705       0.053792             10.056466      14.165468       3.774740       0.616938       8.710495       0.926276       7.293435          -0.000008
          196              O      20.107913      10.620677      14.164674      -0.642328      35.016783 0.57507556E+03  0.14082409E+05                                 8.462171                            7.446980       0.339867       2.138052                    0.997051      28.978646      77.295218       0.691651       0.361632      -1.135039      -0.066573      -0.085787      -0.039998       0.115720      -0.012324      -0.046629      -0.011718      -0.066321      -0.029027      -0.069234       0.028430       0.040805              8.784386       6.822508       1.399954      -0.552869      10.405175      -2.979529       9.125474          -0.000012
          197              O      24.720608      13.620544       5.435679      -0.624875      39.522822 0.65984002E+03  0.16712269E+05                                 9.262205                            8.057501       0.102849       2.060407                    0.996532      29.305702      79.327227       0.655414       0.368972      -1.130090      -0.055575       0.039926      -0.042633       0.080624       0.055232       0.026137       0.003373      -0.157243       0.102016      -0.116888       0.035066       0.081823              9.980677       7.198430      -0.214882       0.689968       6.755068       1.236632      15.988533          -0.000008
          198              O      23.857117      14.164679       3.452853      -0.668350      37.797305 0.57633431E+03  0.14120061E+05                                 8.880226                            7.432107       0.310287       2.117240                    0.997864      29.337522      78.255288       0.695606       0.359402      -1.136867       0.043339       0.014323       0.103627       0.113234       0.013951       0.029222      -0.002284      -0.083796      -0.059410      -0.057143       0.002990       0.054153              9.647851      12.958273      -0.740701       4.816582       5.831622      -0.814426      10.153658          -0.000013
          199              O       9.012687      14.072086       0.753531      -0.735286      52.309486 0.81659317E+03  0.21873385E+05                                11.244474                            8.984912      -0.211086       1.918798                    0.997036      32.127190      90.225036       0.616798       0.370726      -1.125709       0.060439       0.002642       0.041708       0.073481      -0.006546       0.040081       0.017440      -0.041207      -0.224623      -0.092232       0.031882       0.060350             12.945225      17.107679      -2.195431       2.975350       9.784432      -4.209335      11.943563          -0.000003
          200              O      10.917448      13.291490       0.004273      -0.662885      42.962460 0.71464913E+03  0.18493133E+05                                 9.841824                            8.389290       0.023892       2.016737                    0.995718      30.470393      83.782963       0.640914       0.369308      -1.128124      -0.033315      -0.002374       0.004519       0.033704       0.037395      -0.073003       0.038836      -0.105453      -0.022758      -0.120217       0.045267       0.074950             10.768402      10.169494      -1.743356      -1.980604       8.770659      -2.146475      13.365052          -0.000002
          201              O      12.820622       0.403122       2.901593      -0.650419      38.446034 0.59747972E+03  0.14764122E+05                                 9.050583                            7.578916       0.271439       2.107902                    0.997341      29.356742      78.530667       0.687542       0.360514      -1.136486      -0.076900       0.032926       0.054255       0.099706       0.063468      -0.000763       0.007796       0.014301       0.171250      -0.092679       0.034398       0.058281              9.929073       8.436890       1.251719      -3.726209       8.750262      -3.557325      12.600068          -0.000017
          202              O      11.349194       0.245011       4.543977      -0.684652      40.330465 0.62105994E+03  0.15505970E+05                                 9.307891                            7.728055       0.338656       2.116458                    0.998745      29.934161      80.658167       0.680303       0.360610      -1.135682       0.112514       0.058303      -0.050376       0.136369       0.023997      -0.000196       0.057367       0.065413       0.033017      -0.079861       0.024308       0.055554             10.161146      13.473599      -1.521781      -4.325368       7.862506       1.793164       9.147333          -0.000006
          203              O      18.847598      12.426861       6.492617      -0.673304      40.721349 0.65274613E+03  0.16516291E+05                                 9.406296                            7.993186       0.121675       2.053354                    0.996999      29.965855      81.529778       0.659494       0.367051      -1.129625       0.066634      -0.079608       0.059299       0.119557       0.009927       0.041333       0.028099      -0.015298      -0.087498      -0.060474       0.006781       0.053693             10.056147      14.164927      -3.774764      -0.616780       8.710343       0.926142       7.293172          -0.000007
          204              O      20.107914      10.746018       7.201990      -0.642315      35.016468 0.57506727E+03  0.14082158E+05                                 8.462138                            7.446943       0.339820       2.138041                    0.997050      28.978433      77.294582       0.691651       0.361634      -1.135037      -0.066572       0.085781       0.039998       0.115716       0.012270       0.046584      -0.011721      -0.066325      -0.029023      -0.069179       0.028377       0.040802              8.784357       6.822475      -1.399943       0.552878      10.405176      -2.979531       9.125421          -0.000013
          205              O      16.784109       7.746130       1.686542      -0.624879      39.522469 0.65983110E+03  0.16711969E+05                                 9.262108                            8.057406       0.102899       2.060422                    0.996532      29.305608      79.326525       0.655424       0.368968      -1.130094      -0.055581      -0.039924       0.042634       0.080628      -0.055288      -0.026193       0.003376      -0.157235       0.102020      -0.116932       0.035071       0.081862              9.980589       7.198328       0.214874      -0.689967       6.754996       1.236620      15.988443          -0.000008
          206              O      15.920617       7.201996       3.669369      -0.668343      37.797558 0.57633921E+03  0.14120215E+05                                 8.880293                            7.432163       0.310315       2.117253                    0.997864      29.337393      78.255120       0.695600       0.359405      -1.136865       0.043332      -0.014324      -0.103627       0.113232      -0.014000      -0.029274      -0.002282      -0.083788      -0.059391      -0.057198       0.003035       0.054163              9.647929      12.958356       0.740706      -4.816630       5.831655      -0.814432      10.153775          -0.000012
          207              O      16.949187       7.294588       6.368690      -0.735282      52.311347 0.81662482E+03  0.21874524E+05                                11.244917                            8.985198      -0.211117       1.918789                    0.997036      32.127453      90.227440       0.616774       0.370735      -1.125698       0.060437      -0.002640      -0.041705       0.073477       0.006492      -0.040133       0.017433      -0.041212      -0.224622      -0.092259       0.031914       0.060345             12.945799      17.108538       2.195603      -2.975552       9.784782      -4.209531      11.944077          -0.000004
          208              O      18.853947       8.075185       7.117948      -0.662883      42.965274 0.71470563E+03  0.18495069E+05                                 9.842530                            8.389836       0.023900       2.016741                    0.995718      30.470724      83.786553       0.640865       0.369327      -1.128103      -0.033317       0.002370      -0.004517       0.033705      -0.037448       0.072948       0.038835      -0.105455      -0.022747      -0.120191       0.045236       0.074955             10.769224      10.170287       1.743555       1.980691       8.771284      -2.146724      13.366102          -0.000003

******************************************************
Auxiliary information for the entire system
The total spin magnetic moment of the unit cell is   0.000151
The total net atomic charge of the unit cell is   -0.000005
Accuracy of reproducing the electrostatic potential in the unit cell:
  The inner radius (bohr) =    5.0000
  The outer radius (bohr) =   12.0000
  Valid grid points have density less than (e/(bohr^3)) =    0.0001
  The number of valid grid points were=        92072
  The rms potential error without charges in kcal/mol is=      8.00315
  The rms potential error with partial charges in kcal/mol is=      1.15197
  The RRMSE value at monopole order=      0.14394
  The rms potential error with partial charges and cloud penetration in kcal/mol is=      1.13596
  The RRMSE value at monopole order with cloud penetration is=      0.14194
  The rms potential error with partial charges and atomic dipoles in kcal/mol is=      1.68895
  The RRMSE value at dipole order=      0.21104
  The rms potential error with partial charges, atomic dipoles and cloud penetration in kcal/mol is=      1.67452
  The RRMSE value at dipole order with cloud penetration=      0.20923

******************************************************
The electron densities and ab initio electrostatic potential were computed in VASP using the PBE functional and
projector augmented wave method. See the main text of the journal article for a description of computational details.
The atomic charges, dipoles, and quadrupoles were computed with the DDEC6 method as described in
(a) T. A. Manz and N. Gabaldon Limas, RSC Adv. 6 (2016) 47771-47801 DOI: 10.1039/c6ra04656h
(b) N. Gabaldon Limas and T. A. Manz, RSC Adv. 8 (2018) 2678-2707 DOI: 10.1039/c7ra11829e.
For each atom in the material, the electron cloud parameters were fit to the spherically averaged atom-in-material
electron density using radial positions for which this density was between 10^-4 and 10^-2 electrons per cubic bohr.
The polarizabilities, dispersion coefficients, and quantum Drude oscillator (QDO) parameters were fit using the MCLF method.
The magnetic structure of the system was optimized in VASP from the default ferromagnetic initial guess using spin polarization.
The atomic spin moments (ASMs) were computed on this optimized magnetic structure using the DDEC6 partition as inputs
to the method of T. A. Manz and D. S. Sholl, J. Chem. Theory Comput. 7 (2011) 4146-4164 DOI: 10.1021/ct200539n.
The RMSE and RRMSE were computed using a uniform grid with Ewald summation.
