# Supplementary material for: A collection of forcefield precursors for metal–organic frameworks
Source: RSC Adv. 2019 Nov 13;9(63):36492–507. doi: 10.1039/c9ra07327b (PMC9075174; doi:10.1039/c9ra07327b)
Supplement: RA-009-C9RA07327B-s5241 [file RA-009-C9RA07327B-s5241.xyz]

  200
jmolscript: load "" {1 1 1} spacegroup "x,y,z" unitcell [{     14.857400     0.000000     0.000000 }, {     -7.036411    13.085536     0.000000 }, {     -5.868079    -5.372729    15.268867 }]
Zn    -4.643665     1.490338     9.751004     0.947231
Zn     4.918335    12.185349     0.318050     0.811264
Zn    -4.898018     1.642366    13.152297     0.946712
Zn    -1.959897     7.416356     7.316383     0.810587
Zn     6.596575     6.222469     5.517863     0.947231
Zn    -2.965425    -4.472542    14.950817     0.811254
Zn     6.850928     6.070441     2.116570     0.946712
Zn     3.912807     0.296451     7.952484     0.810587
H      8.785443     3.064341     6.032729     0.116992
H      9.176492     2.411476     2.097942     0.131169
H     11.122846     0.083123     4.713499     0.134010
H      8.194595    -2.160923    13.441184     0.121999
H      1.271990     4.042083    14.659639     0.129838
H      6.287149     9.150254     0.685572     0.102183
H     -1.021911     3.438194    14.096218     0.111322
H     -0.651675     4.854381    13.511420     0.122653
H     -2.849810     5.500391    13.557227     0.116992
H     -3.226057     4.077140    14.084003     0.103723
H      1.781961    11.846474    -0.015269     0.104670
H     -4.998117     5.477261    14.433660     0.125641
H      2.796310    10.945404     2.177340     0.085927
H      2.456783     9.484221     2.644568     0.110702
H      3.769163     8.570185     0.842841     0.117666
H      4.688281     9.564190     1.647511     0.122661
H      3.032791     6.502590     1.601704     0.118203
H      2.272591     6.537819     5.536491     0.130215
H     -0.699876     7.149348     2.920934     0.133934
H      7.699815    -1.865209     9.462117     0.120884
H     -5.452229     8.061017     8.243661     0.129011
H     -5.281299     7.184517     6.948861     0.100876
H     -4.897716     5.754684     8.807082     0.113019
H     -3.825762     6.751469     9.391880     0.122617
H     -2.215765     5.121427     9.346073     0.117537
H     -3.291093     4.116002     8.819298     0.103812
H     -0.772982     4.493531     7.649702     0.105656
H     -1.218707     3.218366     8.469641     0.127030
H     -2.046989     4.960161     5.457093     0.084904
H     -3.173115     3.969114     4.989866     0.111020
H     -4.599681     4.692102     6.791592     0.117925
H     -4.159511     5.972363     5.986923     0.123373
H     -6.832533     4.648466     9.236138     0.116993
H     -7.223582     5.301331    13.170925     0.131168
H     -9.169936     7.629684    10.555368     0.134010
H     -6.241685     9.873730     1.827683     0.121999
H      0.680920     3.670724     0.609228     0.129833
H     -4.334239    -1.437447    14.583295     0.102191
H      2.974821     4.274613     1.172649     0.111325
H      2.604585     2.858426     1.757447     0.122655
H      4.802720     2.212416     1.711640     0.116991
H      5.178967     3.635667     1.184864     0.103722
H      6.039028     1.239062     0.015269     0.104670
H      6.951027     2.235546     0.835207     0.125641
H     -0.843400    -3.232597    13.091527     0.085926
H     -0.503873    -1.771414    12.624299     0.110702
H     -1.816253    -0.857378    14.426026     0.117666
H     -2.735371    -1.851383    13.621356     0.122660
H     -1.079881     1.210217    13.667163     0.118204
H     -0.319681     1.174988     9.732376     0.130215
H      2.652786     0.563459    12.347933     0.133933
H     -5.746905     9.578016     5.806750     0.120884
H      7.405139    -0.348210     7.025206     0.129020
H      7.234209     0.528290     8.320006     0.100876
H      6.850626     1.958123     6.461785     0.113023
H      5.778672     0.961338     5.876987     0.122622
H      4.168675     2.591380     5.922794     0.117540
H      5.244003     3.596805     6.449569     0.103814
H      2.725892     3.219276     7.619165     0.105657
H      3.171617     4.494441     6.799226     0.127032
H      3.999899     2.752646     9.811774     0.084904
H      5.126025     3.743693    10.279001     0.111019
H      6.552591     3.020705     8.477275     0.117926
H      6.112421     1.740444     9.281944     0.123375
H     -0.830940     8.158321    11.451650     0.115540
H      2.783850    -0.445514     3.817217     0.115539
C     -4.515824     1.139711     7.043528     0.561154
C     10.004610     1.506275     5.611309    -0.012886
C      9.159773     2.581314     5.330361    -0.134738
C      8.869543     2.937705     4.038615    -0.037981
C      9.392955     2.191525     2.975902    -0.115119
C     10.242329     1.115550     3.244634    -0.010924
C     10.546285     0.791803     4.544015    -0.103877
C      7.986709     4.113599     3.775991     0.618009
C     10.816233     0.360504     2.091835     0.554969
C      7.200788    -3.671504    12.631934    -0.003064
C      7.871833    -2.497263    12.638041    -0.099591
C      7.026328    -4.488974    13.917572     0.570145
C      0.523465     4.363368    15.189469    -0.043952
C     -0.778866     4.347874    14.329832    -0.153260
C     -3.025207     4.985400    14.358843    -0.135538
C     -4.224224     5.543968    15.013877    -0.028229
C      2.625260    10.042421     1.868909    -0.036004
C      3.896789     9.499121     1.088670    -0.162328
C      0.600708     6.961641     0.590905     0.561479
C      1.083144     6.838468     2.023125    -0.013624
C      2.430089     6.603520     2.304072    -0.137578
C      2.881431     6.516691     3.595818    -0.036008
C      1.976355     6.624296     4.658531    -0.114142
C      0.626437     6.862797     4.389799    -0.011204
C      0.197345     6.977175     3.090419    -0.103433
C      4.335197     6.296041     3.858443     0.616783
C     -0.310361     7.010674     5.542599     0.556431
C      6.840048    -3.455900    10.271367    -0.004228
C      7.556447    -2.308766    10.265259    -0.097103
C     -0.833722     9.088828     8.985728     0.570131
C     -4.814762     7.553917     7.713832    -0.039560
C     -4.211627     6.399564     8.573469    -0.157516
C     -2.586272     4.723047     8.544458    -0.136245
C     -1.526469     3.931557     7.889424    -0.031082
C     -2.761274     4.381862     5.765524    -0.035006
C     -3.841971     5.244448     6.545763    -0.163848
C      6.468734     6.573096     8.225339     0.561158
C     -8.051700     6.206532     9.657558    -0.012888
C     -7.206863     5.131493     9.938506    -0.134737
C     -6.916633     4.775102    11.230252    -0.037980
C     -7.440045     5.521282    12.292965    -0.115119
C     -8.289419     6.597257    12.024233    -0.010924
C     -8.593375     6.921004    10.724852    -0.103876
C     -6.033799     3.599208    11.492876     0.618008
C     -8.863323     7.352303    13.177032     0.554964
C     -5.247878    11.384311     2.636933    -0.003063
C     -5.918923    10.210070     2.630826    -0.099591
C     -5.073418    12.201781     1.351295     0.570142
C      1.429445     3.349439     0.079398    -0.043950
C      2.731776     3.364933     0.939035    -0.153268
C      4.978117     2.727407     0.910024    -0.135538
C      6.177134     2.168839     0.254990    -0.028229
C     -0.672350    -2.329614    13.399958    -0.036004
C     -1.943879    -1.786314    14.180197    -0.162328
C      1.352202     0.751166    14.677962     0.561482
C      0.869766     0.874339    13.245742    -0.013625
C     -0.477179     1.109287    12.964795    -0.137577
C     -0.928521     1.196116    11.673049    -0.036007
C     -0.023445     1.088511    10.610336    -0.114142
C      1.326473     0.850010    10.879068    -0.011204
C      1.755565     0.735632    12.178448    -0.103433
C     -2.382287     1.416766    11.410424     0.616783
C      2.263271     0.702133     9.726268     0.556429
C     -4.887138    11.168707     4.997500    -0.004232
C     -5.603537    10.021573     5.003608    -0.097101
C      2.786632    -1.376021     6.283139     0.570134
C      6.767672     0.158890     7.555035    -0.039563
C      6.164537     1.313243     6.695398    -0.157536
C      4.539182     2.989760     6.724409    -0.136248
C      3.479379     3.781250     7.379443    -0.031080
C      4.714184     3.330945     9.503343    -0.035005
C      5.794881     2.468359     8.723104    -0.163846
C     -6.015474    -0.516080    11.451650     0.625433
C      8.090329    -1.773600    11.451650    -0.033543
C     -0.353860     8.956539    11.451650    -0.100842
C      7.968384     8.228887     3.817217     0.625433
C     -6.137419     9.486407     3.817217    -0.033544
C      2.306770    -1.243732     3.817217    -0.100841
N     -1.813812     4.959341    15.154350    -0.066312
N     -3.182938     5.777630     7.748950    -0.064515
N      3.766722     2.753466     0.114517    -0.066313
N      5.135848     1.935177     7.519917    -0.064507
O     -3.740717     0.232444     7.293938    -0.437011
O     -5.084481     1.872084     7.926069    -0.557848
O      7.377891     4.592920     4.771521    -0.593686
O      7.931638     4.542560     2.620138    -0.523738
O     11.762183    -0.433977     2.285749    -0.491749
O     10.355805     0.557548     0.940562    -0.509686
O     -5.714475    -0.026432    10.327862    -0.563694
O      7.640764    -4.168897    14.926844    -0.405119
O     -0.799675     7.619271    13.809163    -0.504426
O      6.649217    11.084588     0.364926    -0.272992
O      1.470136    10.036624     1.007745    -0.220585
O     -0.565449     7.214631     0.340496    -0.437018
O     -4.353026     1.434919    14.977232    -0.556964
O      5.045688     5.986832     2.862913    -0.593333
O      4.739084     6.450695     5.014296    -0.523769
O     -1.458092     7.467549     5.348684    -0.492629
O      0.081243     6.698478     6.693871    -0.509984
O     -5.726770    -0.019080    12.575439    -0.563270
O     -0.842813     9.781572     7.976456    -0.404440
O     -1.320515     7.930560     9.094137    -0.505091
O     -3.749123     8.419500     7.269508    -0.273969
O     -2.219316     3.361752     6.626688    -0.219761
O      5.693627     7.480363     7.974929    -0.437015
O      7.037391     5.840723     7.342798    -0.557851
O     -5.424981     3.119887    10.497346    -0.593686
O     -5.978728     3.170247    12.648729    -0.523738
O     -9.809273     8.146784    12.983118    -0.491746
O     -8.402895     7.155259    14.328305    -0.509674
O      7.667385     7.739239     4.941005    -0.563694
O     -5.687854    11.881704     0.342023    -0.405112
O      2.752585     0.093536     1.459704    -0.504418
O     -4.696307    -3.371781    14.903941    -0.272984
O      0.482774    -2.323817    14.261122    -0.220584
O      2.518359     0.498176    14.928371    -0.437020
O      6.305936     6.277888     0.291635    -0.556962
O     -3.092778     1.725975    12.405954    -0.593334
O     -2.786174     1.262112    10.254571    -0.523768
O      3.411002     0.245258     9.920183    -0.492623
O      1.871667     1.014329     8.574996    -0.509983
O      7.679680     7.731887     2.693428    -0.563269
O      2.795723    -2.068765     7.292411    -0.404440
O      3.273425    -0.217753     6.174730    -0.505100
O      5.702033    -0.706693     7.999359    -0.273986
O      4.172226     4.351055     8.642179    -0.219751

The following XYZ coordinates are in angstroms. Other properties are in atomic units.
The sperically averaged electron density of each atom fit to a function of the form exp(a - br)
eigen_1, eigen_2 and eigen_3 are the three eigenvalues of traceless quadrupole moment tensor
  atom number  atomic symbol              X              Y              Z     net charge C6 coefficient C8 coefficient C10 coefficient fluctuating dipole atomic polarizability isotropic forcefield polarizability              a              b squared Pearson coefficient          <r^3>          <r^4>         wp_QDO          m_QDO          q_QDO       dipole_x       dipole_y       dipole_z         dipole            Qxy            Qxz            Qyz     Q(x^2-y^2)  Q(3z^2 - R^2)        eigen_1        eigen_2        eigen_3 static polarizability      alpha(xx)      alpha(xy)      alpha(xz)      alpha(yy)      alpha(yz)      alpha(zz) atomic spin moment
            1             Zn      -4.643665       1.490338       9.751004       0.947231      92.619949 0.17816272E+04  0.56137331E+05                                16.965809                           14.024659       0.072483       1.896142                    0.998911      45.359705     124.186536       0.469540       0.413999      -1.131404      -0.008914       0.004406      -0.048540       0.049548      -0.012314       0.003820       0.002476      -0.024691      -0.263217      -0.087919       0.026608       0.061311             20.042081      18.562089       1.198489       2.729473      17.225015      -2.488678      24.339139           0.002295
            2             Zn       4.918335      12.185349       0.318050       0.811264      91.003461 0.20855269E+04  0.68031992E+05                                16.596836                           14.905589       0.356943       1.960351                    0.996998      47.731282     130.943478       0.469997       0.399497      -1.146902       0.037054       0.090363       0.015710       0.098920      -0.011278       0.028027      -0.000728       0.054641       0.090401      -0.044984      -0.006196       0.051180             18.762978      15.481268       0.112484      -5.577090      23.090602       1.243901      17.717064           0.118587
            3             Zn      -4.898018       1.642366      13.152297       0.946712      92.644709 0.17825753E+04  0.56175075E+05                                16.969091                           14.028914       0.070184       1.895428                    0.998907      45.370024     124.226371       0.469439       0.414030      -1.131375       0.008404      -0.005692       0.048897       0.049939       0.003570      -0.000596      -0.004074       0.034494      -0.264633      -0.088356       0.026632       0.061725             20.043984      16.528562       0.103397       3.481627      19.266156      -1.224598      24.337233           0.002289
            4             Zn      -1.959897       7.416356       7.316383       0.810587      91.100427 0.20884585E+04  0.68155211E+05                                16.611290                           14.918169       0.352282       1.958742                    0.997006      47.762143     131.077665       0.469674       0.399610      -1.146760       0.061897       0.075423      -0.016494       0.098954      -0.028601       0.014011      -0.023665      -0.010557       0.089680      -0.044340      -0.006077       0.050417             18.779249      21.307621       3.238300      -3.740037      17.294568       4.327925      17.735558           0.118519
            5             Zn       6.596575       6.222469       5.517863       0.947231      92.619995 0.17816278E+04  0.56137356E+05                                16.965818                           14.024663       0.072481       1.896141                    0.998911      45.359711     124.186581       0.469539       0.413999      -1.131404       0.008914      -0.004406       0.048540       0.049548      -0.012314       0.003821       0.002475      -0.024690      -0.263216      -0.087919       0.026608       0.061311             20.042096      18.562102       1.198486       2.729482      17.225014      -2.488679      24.339171           0.002293
            6             Zn      -2.965425      -4.472542      14.950817       0.811254      91.003410 0.20855259E+04  0.68031918E+05                                16.596800                           14.905561       0.356978       1.960362                    0.996998      47.731314     130.943345       0.469999       0.399496      -1.146904      -0.037050      -0.090368      -0.015713       0.098924      -0.011272       0.028020      -0.000727       0.054646       0.090412      -0.044985      -0.006190       0.051175             18.762936      15.481228       0.112532      -5.577071      23.090558       1.243890      17.717021           0.118583
            7             Zn       6.850928       6.070441       2.116570       0.946712      92.644926 0.17825800E+04  0.56175264E+05                                16.969123                           14.028937       0.070174       1.895424                    0.998907      45.370074     124.226599       0.469438       0.414030      -1.131375      -0.008405       0.005692      -0.048897       0.049940       0.003570      -0.000595      -0.004074       0.034491      -0.264632      -0.088356       0.026633       0.061723             20.044026      16.528586       0.103394       3.481636      19.266199      -1.224608      24.337294           0.002290
            8             Zn       3.912807       0.296451       7.952484       0.810587      91.099541 0.20884324E+04  0.68154122E+05                                16.611172                           14.918067       0.352304       1.958751                    0.997005      47.761883     131.076584       0.469676       0.399610      -1.146760      -0.061893      -0.075423       0.016504       0.098953      -0.028595       0.014031      -0.023673      -0.010552       0.089683      -0.044333      -0.006099       0.050432             18.779110      21.307457       3.238253      -3.740002      17.294440       4.327894      17.735432           0.118492
            9              H       8.785443       3.064341       6.032729       0.116992       1.002877 0.73495096E+01  0.71774325E+02                                 1.741761                            1.649627      -1.371279       2.226574                    0.993720       3.859484      11.353020       0.451701       1.388495      -0.683622      -0.014622       0.020023       0.027983       0.037387      -0.004710      -0.007951       0.007845      -0.005205       0.014346      -0.009455      -0.005462       0.014917              1.801891       1.715901      -0.109231      -0.196144       1.708331       0.240708       1.981440           0.000104
           10              H       9.176492       2.411476       2.097942       0.131169       1.103198 0.80812767E+01  0.79110496E+02                                 1.722616                            1.630313      -1.206715       2.318456                    0.995990       3.430301       9.422842       0.507293       1.233370      -0.719351      -0.004718       0.012313      -0.039876       0.041999      -0.000540       0.002407      -0.007917       0.002282       0.037641      -0.010190      -0.005406       0.015596              1.752568       1.550022      -0.188797       0.219183       1.533373      -0.075964       2.174310           0.000393
           11              H      11.122846       0.083123       4.713499       0.134010       1.135143 0.85113169E+01  0.84090579E+02                                 1.740290                            1.663830      -1.169836       2.342524                    0.996394       3.346701       9.122871       0.508280       1.219699      -0.724075       0.027893      -0.029840       0.007436       0.041518      -0.008933       0.002675      -0.002555      -0.005448      -0.028599      -0.010152      -0.004504       0.014655              1.754172       1.690542      -0.437962       0.024219       1.928079       0.028661       1.643897           0.000751
           12              H       8.194595      -2.160923      13.441184       0.121999       1.160572 0.85670572E+01  0.85689309E+02                                 1.828145                            1.712863      -1.325267       2.260008                    0.993833       3.628618      10.305530       0.476833       1.284236      -0.707213       0.009852       0.015453       0.035423       0.039882       0.002984       0.002057       0.010008       0.001431       0.033743      -0.011435      -0.004800       0.016235              1.876520       1.726192       0.257900       0.419412       1.716853       0.178272       2.186515           0.000376
           13              H       1.271990       4.042083      14.659639       0.129838       1.043258 0.77888250E+01  0.74961785E+02                                 1.638742                            1.585066      -0.627957       2.593300                    0.999901       3.129280       8.308963       0.526119       1.209634      -0.728509       0.033362      -0.007602      -0.021144       0.040223       0.000242      -0.005809       0.001495       0.008381      -0.005181      -0.005862      -0.002553       0.008414              1.652176       1.909117      -0.190893      -0.308445       1.479932       0.170070       1.567479           0.016888
           14              H       6.287149       9.150254       0.685572       0.102183       0.985635 0.76405003E+01  0.75152396E+02                                 1.710825                            1.671108      -1.235716       2.282370                    0.993431       3.880001      11.359462       0.454325       1.370624      -0.687588      -0.001171      -0.020424       0.029503       0.035902       0.005023       0.000003      -0.002888      -0.005004       0.024332      -0.009800       0.000761       0.009039              1.728501       1.597948       0.003156      -0.009475       1.738045      -0.374346       1.849509           0.012147
           15              H      -1.021911       3.438194      14.096218       0.111322       0.936944 0.69326339E+01  0.66525747E+02                                 1.657896                            1.595208      -1.102780       2.351223                    0.994611       3.713326      10.724005       0.463710       1.376473      -0.687131      -0.008480      -0.029628      -0.005132       0.031242       0.004614      -0.003927       0.000398      -0.000410      -0.015074      -0.007299      -0.000337       0.007636              1.703517       1.413564       0.106487       0.032263       2.247976       0.318916       1.449010           0.000281
           16              H      -0.651675       4.854381      13.511420       0.122653       1.092171 0.85277835E+01  0.84149463E+02                                 1.698117                            1.664977      -0.794356       2.507045                    0.999069       3.302957       8.947784       0.509190       1.219022      -0.725420       0.010135       0.017407      -0.031000       0.036969      -0.002410      -0.009291      -0.006283       0.010149       0.019405      -0.013093      -0.001210       0.014303              1.706025       1.466529       0.080525      -0.115883       1.708581      -0.334956       1.942964          -0.000269
           17              H      -2.849810       5.500391      13.557227       0.116992       1.024821 0.78553557E+01  0.76020915E+02                                 1.630508                            1.600488      -0.684893       2.553541                    0.999671       3.268416       8.799540       0.517569       1.222842      -0.724069       0.002385       0.022310      -0.026550       0.034761      -0.001527       0.003007      -0.008504       0.005294       0.008948      -0.009812      -0.000110       0.009922              1.635828       1.442816       0.065917      -0.071797       1.606560      -0.350833       1.858107           0.000067
           18              H      -3.226057       4.077140      14.084003       0.103723       0.986660 0.76593397E+01  0.75418112E+02                                 1.718835                            1.678557      -1.228638       2.287936                    0.993019       3.862420      11.330707       0.450930       1.379470      -0.686173      -0.007678      -0.029353      -0.003984       0.030602      -0.002358       0.007474       0.001333      -0.002538      -0.015258      -0.010439       0.003648       0.006792              1.746317       1.545682       0.186095       0.114011       2.172076       0.275352       1.521194           0.002385
           19              H       1.781961      11.846474      -0.015269       0.104670       1.082812 0.82617561E+01  0.81191073E+02                                 1.698048                            1.642785      -0.886794       2.444348                    0.998701       3.468610       9.495246       0.508803       1.224956      -0.721773       0.005265       0.036692       0.002709       0.037166      -0.002119      -0.004512      -0.002455      -0.016407       0.013390      -0.012103       0.004248       0.007855              1.717837       1.451007       0.023458       0.072162       2.242457       0.300402       1.460048           0.001368
           20              H      -4.998117       5.477261      14.433660       0.125641       0.963625 0.66743616E+01  0.62506439E+02                                 1.612807                            1.507675      -0.685859       2.565722                    0.999835       3.240875       8.808158       0.512099       1.277136      -0.710602      -0.029148      -0.001804      -0.024643       0.038212       0.004481       0.000723      -0.006029       0.012473       0.008448      -0.011570       0.004604       0.006966              1.667607       2.056866      -0.004859       0.545032       1.306834       0.059999       1.639120          -0.000041
           21              H       2.796310      10.945404       2.177340       0.085927       1.176937 0.91248004E+01  0.92077053E+02                                 1.796716                            1.725150      -1.112280       2.333987                    0.995930       3.718722      10.370301       0.496268       1.223099      -0.720876       0.001702       0.032880       0.014759       0.036080      -0.007754       0.003528       0.003753      -0.009619       0.000253      -0.011304       0.001916       0.009388              1.832408       1.430053       0.176770       0.021089       2.495592       0.347529       1.571578           0.001606
           22              H       2.456783       9.484221       2.644568       0.110702       1.118225 0.82813387E+01  0.81132356E+02                                 1.719913                            1.633602      -0.782976       2.505327                    0.999059       3.347720       9.040746       0.517356       1.208434      -0.726899      -0.006084      -0.018916       0.034291       0.039632       0.001823       0.001438      -0.005657       0.016949       0.018386      -0.013441       0.005351       0.008091              1.755351       1.389681       0.154067      -0.204843       1.910571      -0.511650       1.965799          -0.000097
           23              H       3.769163       8.570185       0.842841       0.117666       0.894186 0.67731397E+01  0.64622335E+02                                 1.609619                            1.580385      -1.008194       2.402628                    0.995689       3.635753      10.472030       0.464244       1.382824      -0.686296      -0.004193      -0.030233      -0.008172       0.031598      -0.000357       0.000244       0.001898      -0.017079       0.010687      -0.010334       0.002690       0.007644              1.639223       1.388615       0.164599      -0.029585       2.138953       0.043567       1.390101           0.000882
           24              H       4.688281       9.564190       1.647511       0.122661       1.009925 0.78494510E+01  0.76646179E+02                                 1.668603                            1.643785      -0.743253       2.530292                    0.999246       3.400055       9.473363       0.485929       1.290868      -0.707842       0.028784       0.001849       0.026932       0.039462       0.003396       0.009877      -0.003154       0.011760       0.030915      -0.013603      -0.002918       0.016521              1.675044       1.994371       0.030532       0.272703       1.412357       0.013103       1.618402           0.000380
           25              H       3.032791       6.502590       1.601704       0.118203       0.999292 0.73166932E+01  0.71369177E+02                                 1.737380                            1.645817      -1.361254       2.231396                    0.993950       3.848663      11.312009       0.452305       1.388287      -0.683693       0.024517      -0.003302      -0.027413       0.036925      -0.000368      -0.010642       0.003286       0.010451       0.014540      -0.009419      -0.005419       0.014838              1.797200       1.796361      -0.063032      -0.303263       1.619561       0.058412       1.975677           0.000102
           26              H       2.272591       6.537819       5.536491       0.130215       1.104001 0.80868307E+01  0.79157265E+02                                 1.721308                            1.629192      -1.194300       2.322992                    0.996201       3.431678       9.417931       0.508389       1.230828      -0.719915       0.013177       0.001937       0.040027       0.042185      -0.001213       0.008203       0.001636      -0.000230       0.038289      -0.010253      -0.005587       0.015840              1.751158       1.693304      -0.110867       0.170502       1.387797      -0.156786       2.172373           0.000395
           27              H      -0.699876       7.149348       2.920934       0.133934       1.136558 0.85228866E+01  0.84219767E+02                                 1.740185                            1.663685      -1.161159       2.345441                    0.996508       3.349233       9.125723       0.508970       1.217831      -0.724471      -0.039483       0.010260      -0.007504       0.041478      -0.002612       0.003535      -0.001165       0.018035      -0.028681      -0.010188      -0.004533       0.014722              1.754066       2.240245      -0.142461      -0.013680       1.378318      -0.034916       1.643635           0.000745
           28              H       7.699815      -1.865209       9.462117       0.120884       1.158167 0.85402905E+01  0.85301634E+02                                 1.820736                            1.706401      -1.300741       2.269575                    0.994159       3.622071      10.258817       0.479623       1.278560      -0.708437       0.008682       0.016088      -0.035938       0.040320       0.001346      -0.007876      -0.006508      -0.005981       0.033752      -0.011466      -0.004826       0.016291              1.868670       1.498319       0.137351       0.041220       1.930865      -0.451020       2.176827           0.000374
           29              H      -5.452229       8.061017       8.243661       0.129011       1.045306 0.78060185E+01  0.75157330E+02                                 1.639704                            1.585846      -0.626603       2.593218                    0.999899       3.132387       8.314773       0.526551       1.208157      -0.728841      -0.022665       0.025981       0.021290       0.040521      -0.003327      -0.004058       0.004535      -0.004728      -0.004940      -0.005802      -0.002619       0.008421              1.653182       1.736599      -0.284800      -0.296394       1.654601       0.191548       1.568347           0.016886
           30              H      -5.281299       7.184517       6.948861       0.100876       0.988370 0.76631408E+01  0.75398127E+02                                 1.710884                            1.671084      -1.215023       2.290229                    0.993747       3.880122      11.345453       0.455545       1.366536      -0.688400      -0.017715      -0.010985      -0.030016       0.036544       0.004699       0.002611       0.001332      -0.005741       0.024125      -0.009680       0.000702       0.008978              1.728557       1.703948       0.060354       0.325456       1.631900       0.185935       1.849825           0.012153
           31              H      -4.897716       5.754684       8.807082       0.113019       0.933707 0.69078517E+01  0.66270094E+02                                 1.658423                            1.595824      -1.120775       2.344690                    0.994414       3.713639      10.745418       0.461820       1.382478      -0.685954      -0.021643      -0.020873       0.005149       0.030506       0.002738      -0.002240       0.003258      -0.007481      -0.014737      -0.007258      -0.000335       0.007593              1.704027       1.972474       0.406433      -0.265727       1.689853      -0.179508       1.449754           0.000279
           32              H      -3.825762       6.751469       9.391880       0.122617       1.089555 0.85009785E+01  0.83803075E+02                                 1.693799                            1.661039      -0.787209       2.509743                    0.999100       3.300325       8.930757       0.510497       1.217088      -0.725845       0.010979       0.017809       0.030835       0.037263      -0.005873       0.000998       0.011156      -0.001562       0.020044      -0.013309      -0.001167       0.014476              1.701602       1.583404       0.144705       0.238901       1.584268       0.259322       1.937132          -0.000274
           33              H      -2.215765       5.121427       9.346073       0.117537       1.023466 0.78432255E+01  0.75886616E+02                                 1.630351                            1.600297      -0.692071       2.550795                    0.999612       3.266319       8.797614       0.517009       1.224440      -0.723714       0.018606       0.012567       0.026380       0.034641      -0.002979       0.008843       0.001468      -0.000209       0.009150      -0.009718      -0.000179       0.009897              1.635694       1.514685       0.104661       0.274979       1.534371       0.229340       1.858025           0.000066
           34              H      -3.291093       4.116002       8.819298       0.103812       0.987079 0.76623948E+01  0.75447320E+02                                 1.718434                            1.678159      -1.221022       2.290450                    0.993110       3.862159      11.325758       0.451330       1.378266      -0.686399      -0.022107      -0.020964       0.004059       0.030736      -0.000235       0.002333      -0.007248       0.005536      -0.014988      -0.010453       0.003658       0.006795              1.745902       1.875814       0.363747      -0.188445       1.840974      -0.230754       1.520919           0.002385
           35              H      -0.772982       4.493531       7.649702       0.105656       1.080889 0.82446989E+01  0.80985886E+02                                 1.696284                            1.641303      -0.885963       2.444890                    0.998729       3.465786       9.486959       0.508906       1.225276      -0.721687       0.029194       0.021754      -0.002611       0.036501       0.005840      -0.000002       0.005248       0.012974       0.013163      -0.012371       0.004347       0.008024              1.715958       2.043064       0.342038      -0.229697       1.646107      -0.205165       1.458703           0.001368
           36              H      -1.218707       3.218366       8.469641       0.127030       0.957616 0.66235135E+01  0.61905127E+02                                 1.605540                            1.501550      -0.687946       2.565546                    0.999832       3.228625       8.762945       0.513388       1.276504      -0.710766       0.011958      -0.025841       0.024477       0.037549      -0.002952       0.005626       0.002207      -0.014634       0.008386      -0.011731       0.004669       0.007061              1.659741       1.472859      -0.313055       0.203584       1.874964      -0.504407       1.631399          -0.000039
           37              H      -2.046989       4.960161       5.457093       0.084904       1.180162 0.91549056E+01  0.92452126E+02                                 1.799619                            1.727666      -1.115382       2.332213                    0.995867       3.723874      10.386906       0.496074       1.222635      -0.720982       0.028586       0.016747      -0.014969       0.036355      -0.000100      -0.001551      -0.005039       0.018077      -0.000213      -0.011296       0.001934       0.009363              1.835495       2.113096       0.543646      -0.296962       1.819652      -0.183690       1.573738           0.001606
           38              H      -3.173115       3.969114       4.989866       0.111020       1.119395 0.82920015E+01  0.81271232E+02                                 1.721946                            1.635299      -0.786631       2.503750                    0.999014       3.348733       9.048406       0.516729       1.209389      -0.726682      -0.013786      -0.014104      -0.034050       0.039349      -0.006023       0.005816       0.001338      -0.012841       0.018475      -0.013644       0.005432       0.008213              1.757526       1.667219       0.303014       0.354544       1.637015       0.423742       1.968345          -0.000096
           39              H      -4.599681       4.692102       6.791592       0.117925       0.890677 0.67400357E+01  0.64233842E+02                                 1.606379                            1.577376      -1.009715       2.402988                    0.995719       3.628236      10.447700       0.464264       1.384330      -0.686044      -0.024560      -0.018126       0.008416       0.031664       0.006901      -0.001462      -0.001055       0.009991       0.010821      -0.010328       0.002801       0.007527              1.635824       1.829136       0.402272      -0.052264       1.690685       0.005358       1.387651           0.000881
           40              H      -4.159511       5.972363       5.986923       0.123373       1.010853 0.78593919E+01  0.76767811E+02                                 1.669380                            1.644601      -0.739655       2.531536                    0.999237       3.401901       9.480136       0.485906       1.290516      -0.707888      -0.011979       0.025919      -0.026715       0.039102      -0.003221       0.007485      -0.007206      -0.012414       0.030780      -0.013746      -0.002827       0.016573              1.675800       1.518249      -0.226058       0.117672       1.890017      -0.246319       1.619133           0.000375
           41              H      -6.832533       4.648466       9.236138       0.116993       1.002876 0.73494990E+01  0.71774203E+02                                 1.741760                            1.649626      -1.371279       2.226574                    0.993720       3.859482      11.353016       0.451701       1.388495      -0.683622       0.014623      -0.020023      -0.027983       0.037387      -0.004710      -0.007951       0.007845      -0.005204       0.014346      -0.009455      -0.005463       0.014917              1.801890       1.715901      -0.109230      -0.196144       1.708330       0.240707       1.981438           0.000104
           42              H      -7.223582       5.301331      13.170925       0.131168       1.103193 0.80812399E+01  0.79110055E+02                                 1.722613                            1.630311      -1.206707       2.318460                    0.995990       3.430294       9.422822       0.507292       1.233372      -0.719351       0.004717      -0.012313       0.039876       0.041999      -0.000540       0.002407      -0.007917       0.002282       0.037642      -0.010190      -0.005406       0.015596              1.752566       1.550020      -0.188796       0.219183       1.533371      -0.075964       2.174306           0.000391
           43              H      -9.169936       7.629684      10.555368       0.134010       1.135147 0.85113575E+01  0.84091081E+02                                 1.740294                            1.663834      -1.169845       2.342519                    0.996394       3.346709       9.122898       0.508280       1.219698      -0.724075      -0.027893       0.029840      -0.007436       0.041518      -0.008933       0.002675      -0.002555      -0.005449      -0.028600      -0.010152      -0.004504       0.014656              1.754176       1.690545      -0.437964       0.024219       1.928083       0.028661       1.643901           0.000749
           44              H      -6.241685       9.873730       1.827683       0.121999       1.160575 0.85670924E+01  0.85689824E+02                                 1.828155                            1.712872      -1.325277       2.260005                    0.993833       3.628630      10.305603       0.476829       1.284244      -0.707211      -0.009852      -0.015452      -0.035423       0.039883       0.002984       0.002058       0.010008       0.001431       0.033744      -0.011435      -0.004801       0.016236              1.876531       1.726202       0.257902       0.419416       1.716862       0.178273       2.186528           0.000373
           45              H       0.680920       3.670724       0.609228       0.129833       1.043267 0.77888997E+01  0.74962624E+02                                 1.638746                            1.585069      -0.627958       2.593297                    0.999901       3.129291       8.308977       0.526121       1.209627      -0.728510      -0.033362       0.007600       0.021145       0.040223       0.000243      -0.005809       0.001494       0.008382      -0.005182      -0.005861      -0.002553       0.008414              1.652180       1.909123      -0.190894      -0.308447       1.479935       0.170072       1.567483           0.016888
           46              H      -4.334239      -1.437447      14.583295       0.102191       0.985611 0.76402730E+01  0.75149700E+02                                 1.710809                            1.671092      -1.235743       2.282364                    0.993431       3.879953      11.359336       0.454323       1.370639      -0.687585       0.001171       0.020426      -0.029502       0.035902       0.005023       0.000003      -0.002888      -0.005005       0.024331      -0.009801       0.000761       0.009039              1.728484       1.597932       0.003157      -0.009476       1.738027      -0.374342       1.849492           0.012155
           47              H       2.974821       4.274613       1.172649       0.111325       0.936935 0.69325610E+01  0.66524891E+02                                 1.657889                            1.595202      -1.102783       2.351223                    0.994611       3.713308      10.723950       0.463710       1.376477      -0.687130       0.008481       0.029627       0.005132       0.031242       0.004614      -0.003926       0.000398      -0.000410      -0.015075      -0.007299      -0.000337       0.007636              1.703509       1.413559       0.106486       0.032263       2.247963       0.318913       1.449004           0.000281
           48              H       2.604585       2.858426       1.757447       0.122655       1.092155 0.85276227E+01  0.84147467E+02                                 1.698100                            1.664961      -0.794339       2.507055                    0.999069       3.302928       8.947679       0.509192       1.219021      -0.725420      -0.010134      -0.017407       0.031000       0.036969      -0.002410      -0.009290      -0.006283       0.010150       0.019404      -0.013093      -0.001210       0.014303              1.706007       1.466516       0.080523      -0.115881       1.708563      -0.334951       1.942942          -0.000268
           49              H       4.802720       2.212416       1.711640       0.116991       1.024825 0.78553881E+01  0.76021301E+02                                 1.630511                            1.600491      -0.684894       2.553540                    0.999671       3.268422       8.799558       0.517569       1.222841      -0.724069      -0.002385      -0.022310       0.026550       0.034761      -0.001527       0.003007      -0.008503       0.005294       0.008948      -0.009812      -0.000110       0.009922              1.635831       1.442818       0.065917      -0.071797       1.606563      -0.350834       1.858111           0.000066
           50              H       5.178967       3.635667       1.184864       0.103722       0.986662 0.76593557E+01  0.75418301E+02                                 1.718836                            1.678558      -1.228634       2.287938                    0.993019       3.862423      11.330714       0.450931       1.379469      -0.686173       0.007678       0.029354       0.003984       0.030602      -0.002358       0.007473       0.001333      -0.002538      -0.015258      -0.010439       0.003647       0.006792              1.746319       1.545683       0.186096       0.114011       2.172078       0.275352       1.521195           0.002385
           51              H       6.039028       1.239062       0.015269       0.104670       1.082812 0.82617564E+01  0.81191072E+02                                 1.698048                            1.642785      -0.886792       2.444349                    0.998701       3.468610       9.495244       0.508803       1.224955      -0.721773      -0.005265      -0.036692      -0.002709       0.037166      -0.002119      -0.004512      -0.002455      -0.016407       0.013390      -0.012103       0.004248       0.007855              1.717837       1.451006       0.023458       0.072162       2.242457       0.300402       1.460048           0.001368
           52              H       6.951027       2.235546       0.835207       0.125641       0.963624 0.66743557E+01  0.62506382E+02                                 1.612807                            1.507676      -0.685861       2.565722                    0.999835       3.240875       8.808163       0.512098       1.277138      -0.710602       0.029148       0.001804       0.024643       0.038212       0.004482       0.000723      -0.006029       0.012473       0.008449      -0.011570       0.004604       0.006966              1.667607       2.056867      -0.004859       0.545032       1.306834       0.059999       1.639120          -0.000039
           53              H      -0.843400      -3.232597      13.091527       0.085926       1.176937 0.91247935E+01  0.92076956E+02                                 1.796714                            1.725149      -1.112280       2.333987                    0.995930       3.718720      10.370290       0.496269       1.223098      -0.720876      -0.001702      -0.032880      -0.014759       0.036080      -0.007754       0.003528       0.003753      -0.009619       0.000253      -0.011304       0.001916       0.009388              1.832407       1.430052       0.176769       0.021089       2.495590       0.347529       1.571577           0.001603
           54              H      -0.503873      -1.771414      12.624299       0.110702       1.118224 0.82813299E+01  0.81132236E+02                                 1.719911                            1.633600      -0.782977       2.505326                    0.999059       3.347718       9.040734       0.517357       1.208433      -0.726899       0.006084       0.018916      -0.034291       0.039632       0.001823       0.001438      -0.005657       0.016949       0.018386      -0.013441       0.005351       0.008091              1.755348       1.389680       0.154067      -0.204842       1.910569      -0.511649       1.965797          -0.000099
           55              H      -1.816253      -0.857378      14.426026       0.117666       0.894189 0.67731698E+01  0.64622689E+02                                 1.609622                            1.580387      -1.008195       2.402627                    0.995689       3.635761      10.472056       0.464244       1.382822      -0.686296       0.004193       0.030233       0.008173       0.031598      -0.000357       0.000244       0.001898      -0.017079       0.010687      -0.010334       0.002690       0.007644              1.639226       1.388618       0.164599      -0.029585       2.138957       0.043568       1.390103           0.000882
           56              H      -2.735371      -1.851383      13.621356       0.122660       1.009928 0.78494763E+01  0.76646488E+02                                 1.668606                            1.643788      -0.743256       2.530290                    0.999246       3.400060       9.473381       0.485929       1.290868      -0.707842      -0.028783      -0.001849      -0.026931       0.039461       0.003396       0.009877      -0.003154       0.011760       0.030915      -0.013603      -0.002919       0.016522              1.675047       1.994375       0.030532       0.272704       1.412359       0.013103       1.618405           0.000379
           57              H      -1.079881       1.210217      13.667163       0.118204       0.999293 0.73166978E+01  0.71369232E+02                                 1.737380                            1.645817      -1.361258       2.231394                    0.993950       3.848664      11.312012       0.452305       1.388286      -0.683693      -0.024517       0.003303       0.027413       0.036925      -0.000368      -0.010643       0.003286       0.010451       0.014540      -0.009419      -0.005419       0.014838              1.797200       1.796362      -0.063032      -0.303263       1.619561       0.058412       1.975677           0.000103
           58              H      -0.319681       1.174988       9.732376       0.130215       1.104005 0.80868597E+01  0.79157619E+02                                 1.721312                            1.629194      -1.194305       2.322989                    0.996201       3.431683       9.417949       0.508389       1.230827      -0.719915      -0.013177      -0.001937      -0.040027       0.042185      -0.001213       0.008203       0.001636      -0.000230       0.038288      -0.010253      -0.005586       0.015840              1.751161       1.693307      -0.110867       0.170503       1.387799      -0.156787       2.172378           0.000393
           59              H       2.652786       0.563459      12.347933       0.133933       1.136574 0.85230417E+01  0.84221708E+02                                 1.740202                            1.663702      -1.161182       2.345429                    0.996508       3.349261       9.125830       0.508966       1.217832      -0.724470       0.039483      -0.010260       0.007503       0.041478      -0.002612       0.003534      -0.001165       0.018035      -0.028684      -0.010189      -0.004533       0.014722              1.754084       2.240270      -0.142463      -0.013680       1.378330      -0.034917       1.643652           0.000746
           60              H      -5.746905       9.578016       5.806750       0.120884       1.158154 0.85401703E+01  0.85300181E+02                                 1.820728                            1.706394      -1.300711       2.269591                    0.994159       3.622048      10.258755       0.479622       1.278567      -0.708436      -0.008681      -0.016089       0.035938       0.040321       0.001345      -0.007875      -0.006509      -0.005980       0.033750      -0.011465      -0.004826       0.016291              1.868662       1.498313       0.137350       0.041219       1.930856      -0.451018       2.176817           0.000368
           61              H       7.405139      -0.348210       7.025206       0.129020       1.045266 0.78056504E+01  0.75153044E+02                                 1.639681                            1.585824      -0.626626       2.593219                    0.999899       3.132305       8.314566       0.526546       1.208181      -0.728836       0.022663      -0.025981      -0.021291       0.040521      -0.003327      -0.004059       0.004535      -0.004727      -0.004941      -0.005804      -0.002618       0.008422              1.653159       1.736573      -0.284794      -0.296389       1.654577       0.191545       1.568326           0.016901
           62              H       7.234209       0.528290       8.320006       0.100876       0.988375 0.76631818E+01  0.75398588E+02                                 1.710886                            1.671085      -1.215030       2.290226                    0.993747       3.880123      11.345439       0.455547       1.366530      -0.688401       0.017713       0.010988       0.030016       0.036544       0.004699       0.002611       0.001332      -0.005740       0.024125      -0.009680       0.000702       0.008979              1.728559       1.703949       0.060356       0.325459       1.631900       0.185936       1.849827           0.012154
           63              H       6.850626       1.958123       6.461785       0.113023       0.933705 0.69078380E+01  0.66269927E+02                                 1.658420                            1.595822      -1.120771       2.344691                    0.994414       3.713635      10.745402       0.461821       1.382477      -0.685954       0.021643       0.020872      -0.005148       0.030505       0.002738      -0.002241       0.003258      -0.007480      -0.014736      -0.007258      -0.000335       0.007593              1.704024       1.972470       0.406431      -0.265727       1.689849      -0.179507       1.449753           0.000281
           64              H       5.778672       0.961338       5.876987       0.122622       1.089548 0.85009085E+01  0.83802195E+02                                 1.693789                            1.661030      -0.787218       2.509739                    0.999100       3.300314       8.930711       0.510499       1.217085      -0.725846      -0.010979      -0.017809      -0.030834       0.037262      -0.005872       0.000997       0.011156      -0.001562       0.020043      -0.013309      -0.001167       0.014476              1.701592       1.583395       0.144704       0.238898       1.584260       0.259320       1.937119          -0.000266
           65              H       4.168675       2.591380       5.922794       0.117540       1.023464 0.78432023E+01  0.75886339E+02                                 1.630348                            1.600294      -0.692071       2.550796                    0.999612       3.266314       8.797599       0.517009       1.224440      -0.723714      -0.018606      -0.012567      -0.026380       0.034641      -0.002979       0.008843       0.001468      -0.000209       0.009150      -0.009718      -0.000179       0.009897              1.635691       1.514683       0.104661       0.274979       1.534369       0.229339       1.858022           0.000068
           66              H       5.244003       3.596805       6.449569       0.103814       0.987078 0.76623961E+01  0.75447355E+02                                 1.718435                            1.678160      -1.221032       2.290446                    0.993110       3.862162      11.325778       0.451329       1.378268      -0.686399       0.022107       0.020964      -0.004059       0.030735      -0.000235       0.002333      -0.007248       0.005536      -0.014988      -0.010453       0.003658       0.006795              1.745903       1.875815       0.363747      -0.188445       1.840975      -0.230754       1.520920           0.002386
           67              H       2.725892       3.219276       7.619165       0.105657       1.080889 0.82446946E+01  0.80985833E+02                                 1.696283                            1.641302      -0.885963       2.444890                    0.998729       3.465785       9.486955       0.508906       1.225276      -0.721687      -0.029194      -0.021754       0.002610       0.036501       0.005840      -0.000002       0.005248       0.012974       0.013163      -0.012371       0.004347       0.008024              1.715957       2.043063       0.342037      -0.229697       1.646106      -0.205165       1.458703           0.001370
           68              H       3.171617       4.494441       6.799226       0.127032       0.957612 0.66234800E+01  0.61904740E+02                                 1.605536                            1.501546      -0.687949       2.565546                    0.999832       3.228617       8.762920       0.513388       1.276505      -0.710766      -0.011958       0.025841      -0.024478       0.037549      -0.002952       0.005626       0.002207      -0.014634       0.008386      -0.011731       0.004669       0.007061              1.659736       1.472856      -0.313054       0.203583       1.874959      -0.504405       1.631395          -0.000038
           69              H       3.999899       2.752646       9.811774       0.084904       1.180164 0.91549227E+01  0.92452344E+02                                 1.799621                            1.727667      -1.115379       2.332214                    0.995867       3.723878      10.386920       0.496074       1.222635      -0.720982      -0.028586      -0.016747       0.014969       0.036355      -0.000100      -0.001551      -0.005039       0.018077      -0.000213      -0.011297       0.001934       0.009363              1.835497       2.113099       0.543648      -0.296962       1.819654      -0.183690       1.573739           0.001607
           70              H       5.126025       3.743693      10.279001       0.111019       1.119396 0.82920197E+01  0.81271526E+02                                 1.721955                            1.635306      -0.786635       2.503749                    0.999014       3.348737       9.048449       0.516724       1.209398      -0.726680       0.013786       0.014104       0.034050       0.039350      -0.006023       0.005816       0.001338      -0.012841       0.018475      -0.013645       0.005432       0.008213              1.757536       1.667228       0.303016       0.354547       1.637023       0.423745       1.968356          -0.000096
           71              H       6.552591       3.020705       8.477275       0.117926       0.890678 0.67400414E+01  0.64233903E+02                                 1.606379                            1.577376      -1.009713       2.402989                    0.995719       3.628235      10.447694       0.464264       1.384328      -0.686045       0.024560       0.018126      -0.008416       0.031664       0.006901      -0.001462      -0.001055       0.009991       0.010821      -0.010328       0.002801       0.007527              1.635824       1.829137       0.402272      -0.052264       1.690684       0.005359       1.387650           0.000884
           72              H       6.112421       1.740444       9.281944       0.123375       1.010831 0.78591578E+01  0.76764911E+02                                 1.669353                            1.644575      -0.739627       2.531552                    0.999237       3.401849       9.479936       0.485911       1.290514      -0.707888       0.011979      -0.025920       0.026714       0.039102      -0.003221       0.007485      -0.007205      -0.012415       0.030778      -0.013746      -0.002826       0.016572              1.675772       1.518225      -0.226053       0.117669       1.889985      -0.246314       1.619107           0.000381
           73              H      -0.830940       8.158321      11.451650       0.115540       1.145600 0.83527081E+01  0.82010768E+02                                 1.722443                            1.622109      -1.285943       2.266000                    0.995848       3.486351       9.426732       0.528078       1.181311      -0.731005      -0.018790      -0.031838      -0.000126       0.036970       0.006485       0.000614      -0.000508      -0.006817      -0.030052      -0.010098      -0.002237       0.012335              1.761197       1.570449       0.449114       0.060640       2.053435      -0.036192       1.659707           0.000730
           74              H       2.783850      -0.445514       3.817217       0.115539       1.145608 0.83527790E+01  0.82011623E+02                                 1.722450                            1.622115      -1.285947       2.265997                    0.995848       3.486364       9.426771       0.528078       1.181308      -0.731006       0.018790       0.031838       0.000126       0.036969       0.006485       0.000614      -0.000508      -0.006817      -0.030052      -0.010098      -0.002237       0.012335              1.761204       1.570454       0.449117       0.060641       2.053444      -0.036192       1.659713           0.000731
           75              C      -4.515824       1.139711       7.043528       0.561154      23.930881 0.27249219E+03  0.57595942E+04                                 7.674845                            5.877101      -0.101393       2.013150                    0.999474      22.970911      64.775193       0.609628       0.475339      -1.018939      -0.000914       0.009833       0.059555       0.060369       0.053318      -0.015858       0.007527       0.025598      -0.139702      -0.056811      -0.021800       0.078611              8.919546       6.339755      -1.973103       0.660886       6.963649      -0.547444      13.455235          -0.002993
           76              C      10.004610       1.506275       5.611309      -0.012886      38.851732 0.45200652E+03  0.10662726E+05                                 9.959111                            7.087923      -0.035790       1.998597                    0.999116      27.276379      76.937683       0.622957       0.416797      -1.070730       0.002357       0.017943      -0.037810       0.041918      -0.005710      -0.010282       0.008296       0.005426      -0.043508      -0.019778       0.001009       0.018769             12.359331       7.965096      -3.178927       0.341731       9.609271       0.519184      19.503626           0.009942
           77              C       9.159773       2.581314       5.330361      -0.134738      35.193127 0.47856945E+03  0.11608730E+05                                 9.548151                            7.483314      -0.238716       1.890221                    0.999143      30.734245      91.908991       0.575429       0.438808      -1.042740       0.014025      -0.007223      -0.019669       0.025214       0.037154      -0.015105       0.021280       0.012471      -0.069675      -0.050707       0.001344       0.049363             10.935892       8.933114      -3.632772       1.652623      10.103966      -1.640677      13.770596           0.002109
           78              C       8.869543       2.937705       4.038615      -0.037981      38.538104 0.43010559E+03  0.99881278E+04                                 9.745112                            6.807604       0.135455       2.047830                    0.999297      26.981464      74.707695       0.652758       0.404059      -1.082610       0.033379      -0.029884       0.009000       0.045697       0.009342      -0.009840      -0.002532       0.000998       0.025163      -0.014812      -0.001479       0.016292             12.124157       9.984166      -6.348053       0.831445      13.321039      -0.153439      13.067266           0.002142
           79              C       9.392955       2.191525       2.975902      -0.115119      35.095193 0.44067486E+03  0.10410834E+05                                 9.380724                            7.062846      -0.099568       1.936663                    0.999483      29.614565      85.760363       0.610754       0.424495      -1.057529       0.015893       0.005841       0.018782       0.025287       0.045287      -0.005843      -0.022685       0.019762       0.011693      -0.052050       0.000012       0.052039             11.015248       9.233379      -5.613525      -1.230020      12.145584       2.790247      11.666783           0.000815
           80              C      10.242329       1.115550       3.244634      -0.010924      38.603175 0.41368197E+03  0.95066847E+04                                 9.809053                            6.678367       0.073493       2.034682                    0.999304      26.500799      72.818587       0.659232       0.404301      -1.083244      -0.003934       0.025946       0.027817       0.038242      -0.002738       0.006427      -0.009878       0.016274      -0.018718      -0.015839       0.000597       0.015242             12.735255       8.809583      -5.217457      -3.005988      12.042178       5.158409      17.354005           0.002235
           81              C      10.546285       0.791803       4.544015      -0.103877      34.118768 0.42256697E+03  0.99043172E+04                                 9.284134                            6.964352      -0.089219       1.949221                    0.999486      29.298108      85.222019       0.607127       0.430425      -1.051160       0.002307       0.022334      -0.001451       0.022499       0.024708       0.004424      -0.008378       0.018649      -0.178291      -0.060821       0.004686       0.056135             10.962295       6.896675      -2.802280      -1.433033       8.791394       3.108110      17.198815           0.000687
           82              C       7.986709       4.113599       3.775991       0.618009      22.969359 0.23629999E+03  0.48071597E+04                                 7.363801                            5.402452       0.143856       2.108849                    0.999134      21.603703      59.255290       0.650028       0.463180      -1.028258      -0.030457       0.049739      -0.008696       0.058968       0.094667       0.014701       0.024797       0.055883      -0.075584      -0.088166      -0.028165       0.116331              8.735370       7.261662      -4.051363       0.582841       9.422546      -1.491418       9.521902           0.000354
           83              C      10.816233       0.360504       2.091835       0.554969      24.671035 0.26336008E+03  0.54984041E+04                                 7.814151                            5.702804      -0.016951       2.045476                    0.999598      22.481088      62.227490       0.633521       0.463082      -1.029519       0.033212      -0.011216      -0.036378       0.050519       0.069083       0.002901      -0.039330      -0.021486      -0.154612      -0.078505      -0.022495       0.101001              9.764179       7.615081      -3.827976      -2.757885       9.122030       4.665035      12.555427          -0.001638
           84              C       7.200788      -3.671504      12.631934      -0.003064      36.663774 0.39994405E+03  0.91200818E+04                                 9.473842                            6.586264       0.109602       2.051919                    0.999374      26.218860      71.929671       0.660384       0.406734      -1.080864       0.005247       0.016399      -0.028924       0.033661      -0.005892       0.000475       0.009690       0.017078      -0.032595      -0.017867       0.001800       0.016067             11.762965       7.416978       4.106807       0.441360      12.766448      -3.867706      15.105468           0.025500
           85              C       7.871833      -2.497263      12.638041      -0.099591      34.634670 0.42514464E+03  0.99864760E+04                                 9.379976                            6.991414      -0.161388       1.923697                    0.999362      29.417261      85.846546       0.604792       0.431146      -1.050028      -0.007765      -0.001064      -0.023162       0.024452      -0.045360      -0.005522       0.033161       0.054255      -0.020323      -0.062578      -0.000663       0.063242             11.050929       8.008948       4.792452       0.415552      13.848279      -2.946444      11.295561           0.003342
           86              C       7.026328      -4.488974      13.917572       0.570145      23.778556 0.25568390E+03  0.52997939E+04                                 7.597267                            5.648368      -0.056871       2.041686                    0.999193      22.114951      61.030712       0.631505       0.467922      -1.026656      -0.014008      -0.042644       0.032383       0.055348      -0.067163      -0.031245       0.038128       0.045224      -0.166593      -0.073932      -0.038303       0.112235              9.013673       6.851504       3.271115      -0.202318       9.362934      -3.494186      10.826581          -0.001297
           87              C       0.523465       4.363368      15.189469      -0.043952      23.783724 0.38006524E+03  0.86855507E+04                                 7.302807                            6.563484      -0.086298       1.981344                    0.998263      27.821200      80.221411       0.630558       0.425052      -1.053206      -0.014107       0.091269      -0.004305       0.092453       0.026725       0.019394       0.015970       0.010889      -0.033406      -0.022543      -0.021697       0.044240              7.712881       8.832937       0.010404       0.876366       8.069404       0.386468       6.236302           0.016603
           88              C      -0.778866       4.347874      14.329832      -0.153260      24.990147 0.41638603E+03  0.97623719E+04                                 7.615382                            6.901070      -0.340458       1.885878                    0.997980      29.453884      86.810263       0.609086       0.428912      -1.047903      -0.001159       0.019314       0.057486       0.060655      -0.017931      -0.026326      -0.003474       0.103237       0.010854      -0.057555      -0.006102       0.063657              8.052739       9.137053      -0.290576      -0.027737       7.706701       0.957906       7.314464           0.026324
           89              C      -3.025207       4.985400      14.358843      -0.135538      23.434480 0.38459717E+03  0.88504408E+04                                 7.285131                            6.626692      -0.236759       1.926997                    0.998265      28.755642      84.295985       0.621625       0.428172      -1.047096       0.011862       0.022307       0.079204       0.083136      -0.028748       0.024587      -0.023557       0.046017       0.028289      -0.044333      -0.011119       0.055451              7.625820       9.503859      -0.689958       0.566180       6.570348       0.159517       6.803253           0.005668
           90              C      -4.224224       5.543968      15.013877      -0.028229      22.512323 0.35785245E+03  0.80120899E+04                                 6.953531                            6.306303       0.249223       2.103236                    0.999256      26.541808      74.420258       0.656428       0.416751      -1.064175       0.016626      -0.068463       0.041162       0.081596      -0.000217      -0.020248      -0.052033       0.006329       0.093783      -0.054538      -0.013100       0.067638              7.223346       8.226642      -1.199405       0.701599       6.825295       0.102326       6.618101           0.003675
           91              C       2.625260      10.042421       1.868909      -0.036004      22.060697 0.36665458E+03  0.82839234E+04                                 6.877448                            6.409961      -0.011817       2.007836                    0.998515      27.372026      77.853623       0.645123       0.420228      -1.058796      -0.024956      -0.024880      -0.071193       0.079437      -0.018815       0.017922       0.004705       0.072687       0.111052      -0.060259       0.012170       0.048089              7.021068       6.556763       0.061163      -0.517690       7.209434      -0.253091       7.297007           0.002076
           92              C       3.896789       9.499121       1.088670      -0.162328      24.293377 0.43453867E+03  0.10296402E+05                                 7.498683                            7.099195      -0.303096       1.901624                    0.997614      29.567777      87.585269       0.594330       0.434932      -1.044343      -0.030783       0.048753      -0.034066       0.066970      -0.019495      -0.003356      -0.026220       0.034759       0.185784      -0.062277      -0.005581       0.067858              7.744998       8.026657      -0.109101      -0.942192       7.607761      -0.937801       7.600575           0.006078
           93              C       0.600708       6.961641       0.590905       0.561479      23.892401 0.27197268E+03  0.57453583E+04                                 7.664729                            5.870064      -0.097798       2.014864                    0.999501      22.944259      64.662849       0.610271       0.475107      -1.019154       0.009383       0.004409      -0.057884       0.058805       0.019093      -0.013065       0.010711      -0.102367      -0.139307      -0.055854      -0.022543       0.078397              8.906845       8.460841      -0.827000       0.794159       4.827869      -0.322262      13.431826          -0.002999
           94              C       1.083144       6.838468       2.023125      -0.013624      38.864476 0.45225257E+03  0.10669775E+05                                 9.959793                            7.089033      -0.035846       1.998403                    0.999115      27.285114      76.961945       0.623028       0.416701      -1.070812       0.015793       0.010143       0.038458       0.042793      -0.004873      -0.012384       0.006037       0.007369      -0.046410      -0.020929       0.001626       0.019303             12.359141      11.893955      -1.067152      -0.293402       5.682492      -0.547088      19.500976           0.009937
           95              C       2.430089       6.603520       2.304072      -0.137578      35.282401 0.48007788E+03  0.11655109E+05                                 9.566812                            7.497640      -0.244144       1.888218                    0.999075      30.782613      92.108384       0.574556       0.439105      -1.042508      -0.013941       0.009307       0.019478       0.025697       0.015316      -0.025630       0.004070      -0.070044      -0.070578      -0.050964       0.000951       0.050012             10.957980      12.900017      -1.518154       2.238958       6.177720      -0.681446      13.796205           0.002108
           96              C       2.881431       6.516691       3.595818      -0.036008      38.488391 0.42943243E+03  0.99686898E+04                                 9.737562                            6.802561       0.142932       2.050365                    0.999312      26.958552      74.632424       0.652952       0.404093      -1.082576      -0.042037       0.014692      -0.010201       0.045683       0.004755      -0.002537       0.010215      -0.013811       0.023697      -0.014031      -0.001941       0.015972             12.114750      17.856830      -2.107191       0.530117       5.433205      -0.659058      13.054214           0.002139
           97              C       1.976355       6.624296       4.658531      -0.114142      35.066765 0.44024447E+03  0.10398406E+05                                 9.378408                            7.061645      -0.105126       1.935368                    0.999485      29.595568      85.703595       0.610498       0.424765      -1.057333      -0.001574       0.016699      -0.017417       0.024180       0.016219       0.017711       0.015427      -0.086281       0.011941      -0.052165       0.000649       0.051516             11.012277      16.172096      -1.879936      -3.040264       5.202203      -0.237467      11.662531           0.000816
           98              C       0.626437       6.862797       4.389799      -0.011204      38.610200 0.41382497E+03  0.95107010E+04                                 9.809994                            6.679357       0.073760       2.034750                    0.999271      26.503962      72.827781       0.659214       0.404281      -1.083267       0.024519       0.008578      -0.028317       0.038427      -0.008749       0.012052      -0.001067      -0.004437      -0.017392      -0.016093       0.000377       0.015715             12.736078      15.671686      -1.528598      -5.968501       5.182386       0.204815      17.354161           0.002234
           99              C       0.197345       6.977175       3.090419      -0.103433      34.068561 0.42186511E+03  0.98834437E+04                                 9.274413                            6.958291      -0.089025       1.949695                    0.999504      29.274242      85.124695       0.607447       0.430391      -1.051214       0.018811       0.012840       0.001253       0.022810       0.005376       0.009300       0.000342      -0.051196      -0.177760      -0.060593       0.004795       0.055798             10.949239      10.694473      -0.754371      -3.410720       4.979084      -0.209506      17.174159           0.000674
          100              C       4.335197       6.296041       3.858443       0.616783      23.003954 0.23670057E+03  0.48174191E+04                                 7.370879                            5.406783       0.146032       2.109246                    0.999088      21.625325      59.330438       0.649802       0.463137      -1.028266       0.059046      -0.003086       0.009440       0.059875       0.028730      -0.015283      -0.024876      -0.189383      -0.076917      -0.088359      -0.028497       0.116856              8.744629      12.332886      -1.334580       1.592790       4.370273       0.192907       9.530729           0.000354
          101              C      -0.310361       7.010674       5.542599       0.556431      24.652296 0.26314155E+03  0.54929391E+04                                 7.811906                            5.701517      -0.021173       2.044178                    0.999524      22.471155      62.203666       0.633385       0.463258      -1.029377      -0.025648       0.024162       0.036891       0.051015       0.046794       0.036093       0.016050      -0.102301      -0.152809      -0.078103      -0.022082       0.100185              9.760712      11.973523      -1.481634      -5.411985       4.758419       0.219459      12.550194          -0.001640
          102              C       6.840048      -3.455900      10.271367      -0.004228      36.680002 0.40018518E+03  0.91268159E+04                                 9.475785                            6.587633       0.112365       2.052550                    0.999380      26.227461      71.954536       0.660418       0.406658      -1.080931       0.011195       0.011512       0.028598       0.032798      -0.010155      -0.007731      -0.004357       0.000703      -0.032163      -0.016898       0.001098       0.015800             11.765560       8.142786       4.496307       3.619151      12.043004       1.447120      15.110890           0.025484
          103              C       7.556447      -2.308766      10.265259      -0.097103      34.576499 0.42429795E+03  0.99617161E+04                                 9.373994                            6.988320      -0.165809       1.922944                    0.999369      29.377484      85.712169       0.604417       0.431624      -1.049727       0.002383      -0.008461       0.022338       0.024005      -0.047025      -0.031875      -0.011319       0.045287      -0.019629      -0.062430      -0.000047       0.062476             11.043156       8.536433       5.075212       2.791291      13.307264       1.032507      11.285771           0.003342
          104              C      -0.833722       9.088828       8.985728       0.570131      23.774285 0.25562715E+03  0.52983498E+04                                 7.596985                            5.648027      -0.056836       2.041718                    0.999179      22.111868      61.021654       0.631473       0.467970      -1.026625      -0.031410      -0.033837      -0.031865       0.056097      -0.055383      -0.048255       0.009586       0.085689      -0.170731      -0.074777      -0.037169       0.111945              9.013440       6.070406       2.850673       2.981895      10.142387       1.832744      10.827526          -0.001293
          105              C      -4.814762       7.553917       7.713832      -0.039560      23.701774 0.37832438E+03  0.86361144E+04                                 7.288143                            6.550327      -0.086073       1.982171                    0.998258      27.757150      80.000045       0.630898       0.425298      -1.053021       0.086942       0.030719       0.003991       0.092296       0.010494      -0.005028      -0.024874      -0.049226      -0.032877      -0.022686      -0.021276       0.043962              7.696928       8.214585      -0.311840       0.073983       8.651302      -0.949400       6.224898           0.016574
          106              C      -4.211627       6.399564       8.573469      -0.157516      25.090930 0.41866797E+03  0.98294257E+04                                 7.636209                            6.920288      -0.340865       1.884785                    0.998011      29.532053      87.104529       0.608188       0.428953      -1.047864       0.018194       0.008311      -0.056096       0.059555      -0.052875      -0.008523       0.024894      -0.028582       0.015998      -0.058638      -0.004369       0.063007              8.074924       8.295171      -0.761425      -0.862973       8.598295      -0.432554       7.331305           0.026321
          107              C      -2.586272       4.723047       8.544458      -0.136245      23.447226 0.38484453E+03  0.88571545E+04                                 7.285926                            6.627347      -0.231931       1.928269                    0.998357      28.763371      84.311002       0.621830       0.427982      -1.047260       0.013674       0.021108      -0.079824       0.083692      -0.035440       0.032403      -0.010187       0.024510       0.029465      -0.045070      -0.010763       0.055833              7.626498       7.804410      -1.603857       0.127217       8.270547      -0.573810       6.804537           0.005667
          108              C      -1.526469       3.931557       7.889424      -0.031082      22.556056 0.35891196E+03  0.80420227E+04                                 6.964559                            6.318105       0.242291       2.100795                    0.999266      26.575946      74.552934       0.655408       0.417078      -1.063931      -0.069350      -0.017532      -0.041186       0.082541      -0.003300       0.035405       0.042616      -0.002825       0.091680      -0.054463      -0.012243       0.066706              7.233852       8.154061      -1.247881       0.241300       6.919654      -0.662701       6.627841           0.003681
          109              C      -2.761274       4.381862       5.765524      -0.035006      22.025327 0.36578643E+03  0.82592122E+04                                 6.868817                            6.400842      -0.008080       2.009427                    0.998554      27.342672      77.739984       0.645828       0.420028      -1.058948      -0.009774      -0.031510       0.071095       0.078377      -0.039928       0.003574      -0.017512      -0.009979       0.107826      -0.059072       0.012496       0.046576              7.012689       7.004098       0.308361      -0.021573       6.746206       0.574655       7.287763           0.002070
          110              C      -3.841971       5.244448       6.545763      -0.163848      24.321099 0.43524301E+03  0.10317171E+05                                 7.504939                            7.105684      -0.304037       1.901148                    0.997523      29.585671      87.652902       0.593972       0.435022      -1.044298       0.057413      -0.004436       0.035200       0.067490      -0.025158       0.022139       0.016447       0.014611       0.185046      -0.062709      -0.005403       0.068112              7.751241       7.797790      -0.236686       0.380196       7.847675       1.276347       7.608257           0.006074
          111              C       6.468734       6.573096       8.225339       0.561158      23.930934 0.27249286E+03  0.57596118E+04                                 7.674852                            5.877105      -0.101386       2.013151                    0.999474      22.970953      64.775324       0.609628       0.475339      -1.018939       0.000914      -0.009832      -0.059556       0.060369       0.053319      -0.015858       0.007527       0.025600      -0.139707      -0.056812      -0.021801       0.078613              8.919556       6.339761      -1.973104       0.660887       6.963652      -0.547445      13.455254          -0.002995
          112              C      -8.051700       6.206532       9.657558      -0.012888      38.851856 0.45200809E+03  0.10662772E+05                                 9.959129                            7.087933      -0.035793       1.998596                    0.999116      27.276435      76.937879       0.622957       0.416797      -1.070730      -0.002357      -0.017943       0.037811       0.041919      -0.005710      -0.010282       0.008296       0.005427      -0.043508      -0.019779       0.001009       0.018770             12.359356       7.965110      -3.178932       0.341730       9.609285       0.519184      19.503674           0.009941
          113              C      -7.206863       5.131493       9.938506      -0.134737      35.193119 0.47856931E+03  0.11608727E+05                                 9.548152                            7.483315      -0.238718       1.890220                    0.999143      30.734242      91.909000       0.575429       0.438808      -1.042740      -0.014025       0.007223       0.019669       0.025214       0.037154      -0.015106       0.021280       0.012473      -0.069677      -0.050707       0.001344       0.049363             10.935893       8.933116      -3.632773       1.652623      10.103967      -1.640682      13.770598           0.002107
          114              C      -6.916633       4.775102      11.230252      -0.037980      38.538064 0.43010513E+03  0.99881148E+04                                 9.745108                            6.807602       0.135456       2.047831                    0.999297      26.981446      74.707641       0.652758       0.404059      -1.082609      -0.033379       0.029883      -0.009000       0.045697       0.009342      -0.009840      -0.002532       0.000999       0.025163      -0.014813      -0.001480       0.016292             12.124149       9.984160      -6.348048       0.831447      13.321029      -0.153445      13.067258           0.002140
          115              C      -7.440045       5.521282      12.292965      -0.115119      35.095161 0.44067455E+03  0.10410825E+05                                 9.380720                            7.062845      -0.099562       1.936665                    0.999483      29.614543      85.760295       0.610754       0.424495      -1.057529      -0.015894      -0.005842      -0.018782       0.025288       0.045286      -0.005843      -0.022685       0.019762       0.011694      -0.052051       0.000012       0.052038             11.015241       9.233375      -5.613520      -1.230016      12.145573       2.790239      11.666776           0.000809
          116              C      -8.289419       6.597257      12.024233      -0.010924      38.603161 0.41368190E+03  0.95066831E+04                                 9.809052                            6.678367       0.073497       2.034683                    0.999304      26.500795      72.818586       0.659232       0.404301      -1.083243       0.003933      -0.025947      -0.027818       0.038243      -0.002739       0.006427      -0.009877       0.016274      -0.018718      -0.015839       0.000597       0.015242             12.735253       8.809581      -5.217454      -3.005986      12.042171       5.158403      17.354005           0.002231
          117              C      -8.593375       6.921004      10.724852      -0.103876      34.118807 0.42256745E+03  0.99043328E+04                                 9.284145                            6.964359      -0.089226       1.949219                    0.999486      29.298133      85.222150       0.607127       0.430425      -1.051160      -0.002308      -0.022335       0.001451       0.022500       0.024708       0.004424      -0.008378       0.018649      -0.178292      -0.060821       0.004686       0.056135             10.962309       6.896684      -2.802284      -1.433038       8.791403       3.108113      17.198841           0.000679
          118              C      -6.033799       3.599208      11.492876       0.618008      22.969358 0.23630000E+03  0.48071598E+04                                 7.363800                            5.402452       0.143857       2.108849                    0.999134      21.603702      59.255281       0.650028       0.463179      -1.028258       0.030457      -0.049739       0.008696       0.058968       0.094667       0.014700       0.024797       0.055883      -0.075584      -0.088166      -0.028165       0.116330              8.735368       7.261661      -4.051362       0.582841       9.422544      -1.491419       9.521900           0.000354
          119              C      -8.863323       7.352303      13.177032       0.554964      24.671046 0.26336021E+03  0.54984080E+04                                 7.814159                            5.702810      -0.016952       2.045476                    0.999598      22.481075      62.227475       0.633520       0.463083      -1.029519      -0.033211       0.011215       0.036379       0.050519       0.069082       0.002901      -0.039329      -0.021487      -0.154610      -0.078504      -0.022496       0.101000              9.764190       7.615088      -3.827978      -2.757890       9.122037       4.665041      12.555446          -0.001642
          120              C      -5.247878      11.384311       2.636933      -0.003063      36.663798 0.39994418E+03  0.91200887E+04                                 9.473860                            6.586275       0.109590       2.051915                    0.999374      26.218858      71.929763       0.660381       0.406735      -1.080863      -0.005247      -0.016399       0.028921       0.033659      -0.005892       0.000476       0.009690       0.017081      -0.032589      -0.017866       0.001799       0.016066             11.762987       7.416994       4.106815       0.441370      12.766466      -3.867704      15.105502           0.025503
          121              C      -5.918923      10.210070       2.630826      -0.099591      34.634771 0.42514601E+03  0.99865202E+04                                 9.380007                            6.991433      -0.161424       1.923686                    0.999362      29.417309      85.846850       0.604790       0.431147      -1.050027       0.007763       0.001066       0.023161       0.024451      -0.045360      -0.005522       0.033160       0.054254      -0.020320      -0.062577      -0.000664       0.063241             11.050968       8.008975       4.792469       0.415559      13.848324      -2.946454      11.295604           0.003332
          122              C      -5.073418      12.201781       1.351295       0.570142      23.778550 0.25568378E+03  0.52997913E+04                                 7.597269                            5.648368      -0.056887       2.041681                    0.999193      22.114947      61.030724       0.631504       0.467923      -1.026656       0.014010       0.042644      -0.032381       0.055348      -0.067158      -0.031245       0.038124       0.045222      -0.166586      -0.073927      -0.038301       0.112228              9.013675       6.851509       3.271117      -0.202316       9.362935      -3.494184      10.826582          -0.001301
          123              C       1.429445       3.349439       0.079398      -0.043950      23.783509 0.38006078E+03  0.86854162E+04                                 7.302744                            6.563430      -0.086276       1.981355                    0.998263      27.820953      80.220336       0.630563       0.425050      -1.053208       0.014105      -0.091271       0.004310       0.092455       0.026729       0.019396       0.015964       0.010875      -0.033386      -0.022535      -0.021704       0.044239              7.712811       8.832862       0.010399       0.876343       8.069322       0.386464       6.236249           0.016609
          124              C       2.731776       3.364933       0.939035      -0.153268      24.990217 0.41638779E+03  0.97624202E+04                                 7.615390                            6.901081      -0.340454       1.885880                    0.997980      29.453902      86.810244       0.609087       0.428911      -1.047904       0.001160      -0.019314      -0.057482       0.060651      -0.017930      -0.026326      -0.003475       0.103243       0.010848      -0.057556      -0.006103       0.063659              8.052745       9.137067      -0.290583      -0.027745       7.706707       0.957911       7.314462           0.026322
          125              C       4.978117       2.727407       0.910024      -0.135538      23.434478 0.38459707E+03  0.88504377E+04                                 7.285128                            6.626689      -0.236752       1.926999                    0.998265      28.755648      84.295993       0.621626       0.428172      -1.047096      -0.011862      -0.022307      -0.079204       0.083136      -0.028748       0.024586      -0.023557       0.046016       0.028289      -0.044333      -0.011118       0.055451              7.625817       9.503850      -0.689957       0.566180       6.570349       0.159516       6.803253           0.005667
          126              C       6.177134       2.168839       0.254990      -0.028229      22.512335 0.35785274E+03  0.80120986E+04                                 6.953536                            6.306307       0.249220       2.103235                    0.999256      26.541817      74.420307       0.656428       0.416752      -1.064175      -0.016626       0.068463      -0.041162       0.081596      -0.000216      -0.020247      -0.052034       0.006328       0.093784      -0.054538      -0.013100       0.067639              7.223351       8.226648      -1.199407       0.701599       6.825300       0.102326       6.618105           0.003675
          127              C      -0.672350      -2.329614      13.399958      -0.036004      22.060705 0.36665477E+03  0.82839279E+04                                 6.877448                            6.409961      -0.011816       2.007836                    0.998515      27.372030      77.853615       0.645123       0.420228      -1.058796       0.024956       0.024880       0.071193       0.079437      -0.018814       0.017923       0.004705       0.072687       0.111053      -0.060259       0.012169       0.048090              7.021067       6.556761       0.061162      -0.517690       7.209433      -0.253089       7.297006           0.002072
          128              C      -1.943879      -1.786314      14.180197      -0.162328      24.293403 0.43453924E+03  0.10296420E+05                                 7.498691                            7.099202      -0.303105       1.901621                    0.997614      29.567815      87.585441       0.594330       0.434932      -1.044342       0.030784      -0.048755       0.034066       0.066971      -0.019495      -0.003356      -0.026219       0.034757       0.185783      -0.062276      -0.005581       0.067857              7.745006       8.026660      -0.109102      -0.942190       7.607774      -0.937803       7.600584           0.006078
          129              C       1.352202       0.751166      14.677962       0.561482      23.892581 0.27197505E+03  0.57454208E+04                                 7.664761                            5.870086      -0.097786       2.014865                    0.999501      22.944378      64.663245       0.610270       0.475107      -1.019154      -0.009381      -0.004409       0.057884       0.058805       0.019095      -0.013065       0.010711      -0.102377      -0.139321      -0.055858      -0.022547       0.078405              8.906886       8.460867      -0.827003       0.794162       4.827888      -0.322263      13.431901          -0.002995
          130              C       0.869766       0.874339      13.245742      -0.013625      38.864565 0.45225360E+03  0.10669804E+05                                 9.959802                            7.089037      -0.035845       1.998403                    0.999115      27.285156      76.962069       0.623029       0.416700      -1.070812      -0.015793      -0.010142      -0.038459       0.042795      -0.004872      -0.012384       0.006038       0.007366      -0.046414      -0.020930       0.001628       0.019302             12.359154      11.893966      -1.067154      -0.293409       5.682496      -0.547085      19.501001           0.009939
          131              C      -0.477179       1.109287      12.964795      -0.137577      35.282395 0.48007771E+03  0.11655104E+05                                 9.566811                            7.497639      -0.244145       1.888217                    0.999075      30.782607      92.108360       0.574557       0.439105      -1.042508       0.013941      -0.009306      -0.019478       0.025697       0.015316      -0.025630       0.004070      -0.070045      -0.070581      -0.050964       0.000951       0.050013             10.957980      12.900017      -1.518154       2.238960       6.177720      -0.681444      13.796202           0.002109
          132              C      -0.928521       1.196116      11.673049      -0.036007      38.488331 0.42943170E+03  0.99686685E+04                                 9.737552                            6.802555       0.142935       2.050367                    0.999312      26.958524      74.632321       0.652953       0.404093      -1.082576       0.042037      -0.014691       0.010201       0.045683       0.004755      -0.002537       0.010214      -0.013812       0.023696      -0.014031      -0.001941       0.015972             12.114736      17.856804      -2.107188       0.530120       5.433200      -0.659057      13.054202           0.002140
          133              C      -0.023445       1.088511      10.610336      -0.114142      35.066750 0.44024425E+03  0.10398400E+05                                 9.378406                            7.061644      -0.105126       1.935368                    0.999485      29.595563      85.703583       0.610498       0.424765      -1.057332       0.001574      -0.016698       0.017417       0.024180       0.016219       0.017712       0.015427      -0.086282       0.011938      -0.052165       0.000648       0.051517             11.012272      16.172084      -1.879936      -3.040253       5.202202      -0.237468      11.662531           0.000813
          134              C       1.326473       0.850010      10.879068      -0.011204      38.610192 0.41382486E+03  0.95106985E+04                                 9.809994                            6.679357       0.073760       2.034750                    0.999271      26.503959      72.827788       0.659214       0.404282      -1.083267      -0.024518      -0.008577       0.028317       0.038426      -0.008749       0.012051      -0.001067      -0.004437      -0.017395      -0.016093       0.000378       0.015715             12.736075      15.671671      -1.528598      -5.968485       5.182385       0.204814      17.354168           0.002230
          135              C       1.755565       0.735632      12.178448      -0.103433      34.068642 0.42186601E+03  0.98834729E+04                                 9.274433                            6.958302      -0.089037       1.949691                    0.999504      29.274300      85.124980       0.607446       0.430391      -1.051214      -0.018812      -0.012839      -0.001253       0.022810       0.005377       0.009298       0.000342      -0.051198      -0.177764      -0.060594       0.004794       0.055800             10.949265      10.694503      -0.754375      -3.410725       4.979093      -0.209505      17.174199           0.000674
          136              C      -2.382287       1.416766      11.410424       0.616783      23.003947 0.23670051E+03  0.48174175E+04                                 7.370878                            5.406783       0.146033       2.109246                    0.999088      21.625320      59.330421       0.649802       0.463137      -1.028266      -0.059046       0.003087      -0.009440       0.059875       0.028730      -0.015283      -0.024876      -0.189383      -0.076917      -0.088359      -0.028497       0.116856              8.744627      12.332881      -1.334580       1.592791       4.370273       0.192907       9.530728           0.000356
          137              C       2.263271       0.702133       9.726268       0.556429      24.652392 0.26314280E+03  0.54929706E+04                                 7.811921                            5.701527      -0.021171       2.044178                    0.999524      22.471205      62.203805       0.633386       0.463257      -1.029378       0.025647      -0.024161      -0.036891       0.051015       0.046794       0.036094       0.016050      -0.102300      -0.152804      -0.078102      -0.022082       0.100184              9.760731      11.973540      -1.481637      -5.411997       4.758428       0.219461      12.550226          -0.001647
          138              C      -4.887138      11.168707       4.997500      -0.004232      36.680096 0.40018651E+03  0.91268522E+04                                 9.475792                            6.587638       0.112368       2.052550                    0.999380      26.227515      71.954669       0.660419       0.406657      -1.080932      -0.011195      -0.011514      -0.028600       0.032800      -0.010155      -0.007730      -0.004360       0.000703      -0.032162      -0.016899       0.001099       0.015800             11.765568       8.142791       4.496307       3.619158      12.043006       1.447124      15.110908           0.025476
          139              C      -5.603537      10.021573       5.003608      -0.097101      34.576385 0.42429642E+03  0.99616704E+04                                 9.373974                            6.988307      -0.165787       1.922953                    0.999369      29.377408      85.711884       0.604418       0.431624      -1.049727      -0.002380       0.008460      -0.022337       0.024004      -0.047026      -0.031870      -0.011322       0.045286      -0.019628      -0.062430      -0.000043       0.062473             11.043130       8.536412       5.075194       2.791286      13.307227       1.032504      11.285750           0.003334
          140              C       2.786632      -1.376021       6.283139       0.570134      23.774226 0.25562638E+03  0.52983300E+04                                 7.596973                            5.648019      -0.056827       2.041721                    0.999179      22.111841      61.021558       0.631473       0.467970      -1.026625       0.031412       0.033837       0.031867       0.056099      -0.055383      -0.048256       0.009587       0.085692      -0.170739      -0.074779      -0.037170       0.111949              9.013423       6.070395       2.850665       2.981888      10.142367       1.832735      10.827508          -0.001290
          141              C       6.767672       0.158890       7.555035      -0.039563      23.701484 0.37831842E+03  0.86359353E+04                                 7.288054                            6.550250      -0.086039       1.982186                    0.998258      27.756859      79.998732       0.630906       0.425294      -1.053024      -0.086947      -0.030716      -0.003991       0.092300       0.010499      -0.005040      -0.024855      -0.049238      -0.032881      -0.022673      -0.021283       0.043956              7.696830       8.214472      -0.311822       0.073990       8.651186      -0.949380       6.224833           0.016575
          142              C       6.164537       1.313243       6.695398      -0.157536      25.091243 0.41867470E+03  0.98296156E+04                                 7.636245                            6.920323      -0.340841       1.884790                    0.998011      29.532276      87.105106       0.608190       0.428951      -1.047866      -0.018197      -0.008305       0.056096       0.059555      -0.052873      -0.008524       0.024900      -0.028575       0.016010      -0.058638      -0.004369       0.063007              8.074961       8.295212      -0.761428      -0.862985       8.598336      -0.432560       7.331335           0.026298
          143              C       4.539182       2.989760       6.724409      -0.136248      23.447295 0.38484601E+03  0.88571960E+04                                 7.285935                            6.627355      -0.231930       1.928268                    0.998357      28.763421      84.311147       0.621831       0.427981      -1.047260      -0.013674      -0.021108       0.079822       0.083691      -0.035439       0.032403      -0.010188       0.024511       0.029464      -0.045070      -0.010764       0.055834              7.626507       7.804421      -1.603858       0.127215       8.270558      -0.573811       6.804542           0.005671
          144              C       3.479379       3.781250       7.379443      -0.031080      22.556081 0.35891255E+03  0.80420387E+04                                 6.964563                            6.318109       0.242292       2.100795                    0.999266      26.575958      74.552959       0.655408       0.417078      -1.063932       0.069349       0.017533       0.041188       0.082542      -0.003300       0.035407       0.042616      -0.002826       0.091683      -0.054464      -0.012245       0.066708              7.233855       8.154067      -1.247880       0.241295       6.919656      -0.662700       6.627842           0.003685
          145              C       4.714184       3.330945       9.503343      -0.035005      22.025370 0.36578743E+03  0.82592399E+04                                 6.868824                            6.400849      -0.008076       2.009428                    0.998554      27.342703      77.740080       0.645828       0.420027      -1.058948       0.009772       0.031511      -0.071095       0.078377      -0.039927       0.003576      -0.017513      -0.009982       0.107827      -0.059072       0.012494       0.046578              7.012696       7.004105       0.308370      -0.021572       6.746208       0.574658       7.287776           0.002074
          146              C       5.794881       2.468359       8.723104      -0.163846      24.321006 0.43524085E+03  0.10317100E+05                                 7.504907                            7.105657      -0.304019       1.901156                    0.997523      29.585523      87.652202       0.593975       0.435021      -1.044300      -0.057412       0.004433      -0.035201       0.067490      -0.025157       0.022138       0.016447       0.014606       0.185041      -0.062706      -0.005404       0.068110              7.751206       7.797759      -0.236675       0.380187       7.847633       1.276346       7.608227           0.006083
          147              C      -6.015474      -0.516080      11.451650       0.625433      23.985456 0.23984355E+03  0.48903805E+04                                 7.570011                            5.428400       0.110872       2.095055                    0.998919      21.583951      58.990075       0.651995       0.460731      -1.031107       0.030430       0.052332      -0.000567       0.060539      -0.088732       0.002364      -0.001571       0.095946      -0.066263      -0.089826      -0.022147       0.111974              9.237665       6.857802       4.504394       0.640236      11.702660      -0.384622       9.152532           0.000087
          148              C       8.090329      -1.773600      11.451650      -0.033543      39.232217 0.42074722E+03  0.96948237E+04                                 9.847143                            6.708334       0.147832       2.056960                    0.999309      26.564005      72.715260       0.662747       0.401088      -1.087114      -0.023538      -0.040031      -0.000173       0.046439      -0.004306      -0.003583       0.002047       0.006106       0.057565      -0.014873      -0.005018       0.019891             12.626691       9.486895       6.901790       1.547322      16.910292      -0.926952      11.482886           0.004220
          149              C      -0.353860       8.956539      11.451650      -0.100842      33.532583 0.40845174E+03  0.94824193E+04                                 9.102083                            6.819083      -0.115886       1.938974                    0.999532      29.052176      83.812121       0.617995       0.426916      -1.054434       0.012046       0.020908      -0.000280       0.024132      -0.027594      -0.016700       0.009723       0.029918      -0.187425      -0.065392      -0.000150       0.065542             10.433341       6.473429       2.456243       2.082759       9.114100      -1.242548      15.712493           0.007266
          150              C       7.968384       8.228887       3.817217       0.625433      23.985462 0.23984359E+03  0.48903816E+04                                 7.570012                            5.428401       0.110873       2.095055                    0.998919      21.583954      58.990088       0.651995       0.460731      -1.031107      -0.030431      -0.052332       0.000567       0.060539      -0.088732       0.002364      -0.001571       0.095946      -0.066263      -0.089826      -0.022147       0.111974              9.237666       6.857801       4.504393       0.640234      11.702662      -0.384628       9.152536           0.000083
          151              C      -6.137419       9.486407       3.817217      -0.033544      39.232287 0.42074808E+03  0.96948486E+04                                 9.847153                            6.708339       0.147836       2.056961                    0.999309      26.564036      72.715366       0.662747       0.401088      -1.087114       0.023537       0.040031       0.000173       0.046438      -0.004305      -0.003582       0.002047       0.006105       0.057565      -0.014873      -0.005018       0.019891             12.626703       9.486901       6.901794       1.547323      16.910309      -0.926960      11.482901           0.004215
          152              C       2.306770      -1.243732       3.817217      -0.100841      33.532613 0.40845214E+03  0.94824302E+04                                 9.102081                            6.819081      -0.115881       1.938975                    0.999532      29.052215      83.812227       0.617996       0.426915      -1.054435      -0.012046      -0.020909       0.000281       0.024132      -0.027594      -0.016700       0.009722       0.029917      -0.187426      -0.065392      -0.000149       0.065542             10.433339       6.473432       2.456247       2.082765       9.114101      -1.242536      15.712485           0.007268
          153              N      -1.813812       4.959341      15.154350      -0.066312      25.099637 0.40155619E+03  0.91260536E+04                                 7.595904                            6.842602      -0.215875       1.979929                    0.998228      25.525310      68.917412       0.616371       0.437248      -1.066145      -0.051664      -0.162611      -0.042229       0.175769      -0.049077      -0.020270      -0.054309       0.168248       0.134562      -0.138047       0.061155       0.076892              8.130177      10.051983      -0.190687      -0.124402       6.780708      -0.529486       7.557841           0.027746
          154              N      -3.182938       5.777630       7.748950      -0.064515      25.051696 0.40054408E+03  0.90961895E+04                                 7.581640                            6.830142      -0.213760       1.981328                    0.998292      25.480840      68.743738       0.617528       0.436758      -1.066575      -0.119136      -0.121056       0.042916       0.175185      -0.096559       0.038275       0.044064      -0.009434       0.136562      -0.137860       0.061679       0.076181              8.114396       7.660006      -1.466965       0.406359       9.138373       0.359363       7.544808           0.027689
          155              N       3.766722       2.753466       0.114517      -0.066313      25.099682 0.40155706E+03  0.91260783E+04                                 7.595912                            6.842609      -0.215875       1.979927                    0.998228      25.525347      68.917533       0.616370       0.437248      -1.066145       0.051664       0.162611       0.042228       0.175768      -0.049077      -0.020271      -0.054308       0.168248       0.134567      -0.138047       0.061155       0.076892              8.130185      10.051986      -0.190686      -0.124400       6.780720      -0.529488       7.557849           0.027741
          156              N       5.135848       1.935177       7.519917      -0.064507      25.051573 0.40054161E+03  0.90961179E+04                                 7.581611                            6.830118      -0.213756       1.981331                    0.998292      25.480719      68.743319       0.617529       0.436757      -1.066576       0.119137       0.121053      -0.042914       0.175183      -0.096559       0.038275       0.044061      -0.009434       0.136561      -0.137858       0.061679       0.076180              8.114363       7.659974      -1.466956       0.406354       9.138338       0.359362       7.544777           0.027693
          157              O      -3.740717       0.232444       7.293938      -0.437011      23.531416 0.34899369E+03  0.75232230E+04                                 6.328703                            5.662308       0.823364       2.334319                    0.999082      25.375106      62.962152       0.824744       0.344509      -1.151904       0.003237       0.016606      -0.004639       0.017543       0.007350       0.003975      -0.005744       0.017744      -0.124446      -0.042408       0.010101       0.032307              6.578364       6.430528      -2.359956       0.960256       7.253237      -0.953216       6.051325           0.146558
          158              O      -5.084481       1.872084       7.926069      -0.557848      38.775586 0.56976365E+03  0.13855586E+05                                 9.039117                            7.319305       0.476270       2.217028                    0.995340      27.240074      71.316844       0.714331       0.352595      -1.147553       0.012701      -0.017384      -0.027286       0.034757      -0.002728      -0.029478       0.039543      -0.006879       0.074637      -0.044254      -0.015916       0.060170             10.555121       7.278564      -0.573747      -1.144076       7.383737       1.577768      17.003063           0.032359
          159              O       7.377891       4.592920       4.771521      -0.593686      39.026590 0.58961157E+03  0.14472188E+05                                 8.995934                            7.457528       0.363630       2.158878                    0.997545      28.010183      73.852439       0.705477       0.353716      -1.145797       0.024358      -0.022488      -0.013755       0.035892       0.035588      -0.026334       0.062349       0.051913       0.007555      -0.093073       0.041165       0.051909              9.934040       8.730309      -3.512750      -2.820786      10.469299       2.814710      10.602512           0.001576
          160              O       7.931638       4.542560       2.620138      -0.523738      32.866273 0.45363604E+03  0.10445151E+05                                 8.088519                            6.522247       0.457350       2.217337                    0.997178      26.367733      67.692321       0.756451       0.351656      -1.145614       0.019444      -0.008127       0.013552       0.025055       0.044494       0.028477      -0.025529       0.012111       0.025743      -0.068048       0.026190       0.041858              9.367121       6.716334      -2.650514       2.710518       9.396641      -4.108401      11.988388           0.001394
          161              O      11.762183      -0.433977       2.285749      -0.491749      26.709125 0.41225145E+03  0.92640598E+04                                 6.978491                            6.182562       0.486679       2.225097                    0.997543      26.044173      65.962895       0.783900       0.347701      -1.149339      -0.000928       0.024904       0.003731       0.025199      -0.019953      -0.017519       0.001928      -0.003768      -0.105363      -0.040887       0.000856       0.040031              7.622171       7.894034      -3.218703      -1.302279       8.081206       1.922687       6.891271           0.051824
          162              O      10.355805       0.557548       0.940562      -0.509686      26.529593 0.42815637E+03  0.96971184E+04                                 6.914623                            6.299040       0.819767       2.325512                    0.998903      26.334393      66.603544       0.778195       0.347518      -1.151368       0.009132       0.030751       0.013309       0.034730       0.026402       0.019586      -0.009714      -0.011491       0.113110      -0.051028       0.007590       0.043438              7.282226       5.789179      -0.967684       0.026819       5.982398       1.208092      10.075101           0.075995
          163              O      -5.714475      -0.026432      10.327862      -0.563694      35.592138 0.50199218E+03  0.11836706E+05                                 8.502513                            6.846252       0.512133       2.220951                    0.997946      27.096654      70.041431       0.741877       0.350139      -1.148626      -0.009769      -0.028061       0.014424       0.033029      -0.034756      -0.028624      -0.044752       0.042905       0.010958      -0.077400       0.036007       0.041393              9.828324       7.332818       3.484067      -1.717670      11.218341      -4.756169      10.933813           0.001885
          164              O       7.640764      -4.168897      14.926844      -0.405119      25.173050 0.38490223E+03  0.84954948E+04                                 6.705982                            6.020000       0.842345       2.352012                    0.998684      25.162592      62.995200       0.785948       0.353081      -1.145854       0.020546       0.004297      -0.029005       0.035804      -0.008810       0.006970       0.021635       0.039612      -0.014693      -0.035814       0.011381       0.024432              6.989904       7.250511       1.588451       1.821541       5.539372       0.074973       8.179828           0.209910
          165              O      -0.799675       7.619271      13.809163      -0.504426      32.326135 0.45407883E+03  0.10438550E+05                                 7.983768                            6.488749       0.392689       2.192167                    0.997942      26.261979      66.960402       0.766258       0.347714      -1.150977       0.019829       0.027394       0.002117       0.033884       0.026754      -0.023742      -0.008930      -0.017415      -0.082560      -0.040446      -0.007636       0.048082              9.249265       7.815501       4.570290      -1.769169      11.699205      -3.393607       8.233090           0.075341
          166              O       6.649217      11.084588       0.364926      -0.272992      26.909671 0.45065103E+03  0.10280653E+05                                 7.072775                            6.536250       0.596732       2.296250                    0.997974      24.147535      60.188537       0.755227       0.355507      -1.151240       0.009563      -0.123262      -0.056720       0.136023       0.010607      -0.021142       0.058314      -0.071691      -0.272736      -0.113231       0.013863       0.099368              7.460690       7.910141       0.882049       0.991805       9.657517       0.966255       4.814411           0.548520
          167              O       1.470136      10.036624       1.007745      -0.220585      19.918180 0.33607558E+03  0.71584937E+04                                 5.749549                            5.639725       0.579806       2.308938                    0.999340      22.814156      55.803424       0.810235       0.354903      -1.146292       0.191852       0.090135      -0.037720       0.215300       0.011299       0.122828      -0.133934       0.061441       0.348565      -0.187055      -0.040559       0.227614              5.718407       5.715025       0.162554       1.001745       4.837130      -1.287001       6.603066           0.046884
          168              O      -0.565449       7.214631       0.340496      -0.437018      23.565228 0.34962393E+03  0.75405228E+04                                 6.336667                            5.669028       0.822264       2.333653                    0.999092      25.385008      63.010794       0.823870       0.344705      -1.151692       0.013648       0.010713       0.005099       0.018084      -0.003321       0.007342      -0.000831      -0.020943      -0.125243      -0.042763       0.010851       0.031912              6.586975       9.049494      -0.959580       1.296340       4.651704      -0.394952       6.059726           0.146443
          169              O      -4.353026       1.434919      14.977232      -0.556964      38.713078 0.56869932E+03  0.13822441E+05                                 9.027804                            7.311288       0.483924       2.219604                    0.995278      27.219401      71.230545       0.714937       0.352482      -1.147712      -0.022277       0.003025       0.026999       0.035133       0.001443      -0.048505       0.007117       0.009912       0.074100      -0.043534      -0.016525       0.060058             10.540486       7.830545      -0.272215      -1.929971       6.815922       0.260401      16.974991           0.032396
          170              O       5.045688       5.986832       2.862913      -0.593333      39.011117 0.58931084E+03  0.14463088E+05                                 8.993915                            7.455900       0.363811       2.159358                    0.997561      28.003008      73.831231       0.705509       0.353742      -1.145766      -0.031715       0.010492       0.013670       0.036094      -0.002094      -0.067093      -0.006614      -0.087607       0.005683      -0.092686       0.041047       0.051639              9.931566      13.006127      -1.211568      -3.813923       6.188865       1.151310      10.599705           0.001578
          171              O       4.739084       6.450695       5.014296      -0.523769      32.874144 0.45373692E+03  0.10448222E+05                                 8.090257                            6.523296       0.455061       2.216529                    0.997207      26.370217      67.704653       0.756322       0.351691      -1.145568      -0.016380       0.013186      -0.013368       0.024918       0.019770       0.035978      -0.013250      -0.080911       0.024793      -0.068148       0.025976       0.042172              9.369491      11.009728      -0.343879       4.904442       5.107228      -0.441712      11.991517           0.001397
          172              O      -1.458092       7.467549       5.348684      -0.492629      26.732296 0.41271697E+03  0.92772003E+04                                 6.982498                            6.185986       0.486495       2.224998                    0.997564      26.056136      66.004179       0.783691       0.347694      -1.149337       0.021439       0.011288      -0.003972       0.024552      -0.009387      -0.009886       0.014557       0.034370      -0.105195      -0.040802       0.001253       0.039549              7.626577      10.730528      -1.697714      -2.311813       5.253666       0.236510       6.895538           0.051770
          173              O       0.081243       6.698478       6.693871      -0.509984      26.527229 0.42812852E+03  0.96964297E+04                                 6.914737                            6.299254       0.819700       2.325661                    0.998891      26.331098      66.597247       0.778096       0.347564      -1.151318       0.022792       0.022386      -0.013123       0.034537       0.019291       0.017810      -0.012305      -0.038037       0.113438      -0.051062       0.007663       0.043400              7.282111       6.746433      -0.453092      -1.050790       5.025089      -0.595647      10.074812           0.075994
          174              O      -5.726770      -0.019080      12.575439      -0.563270      35.565407 0.50157932E+03  0.11824215E+05                                 8.497318                            6.842872       0.510216       2.220635                    0.997942      27.085893      69.999209       0.742173       0.350081      -1.148705      -0.019754      -0.021536      -0.014447       0.032600      -0.037068       0.025338       0.046818       0.034184       0.009698      -0.077435       0.035420       0.042015              9.821444       7.435193       3.538676       3.371741      11.103343       3.760868      10.925795           0.001882
          175              O      -0.842813       9.781572       7.976456      -0.404440      25.146165 0.38438204E+03  0.84808680E+04                                 6.700104                            6.014816       0.844253       2.352872                    0.998701      25.153913      62.955073       0.786531       0.352950      -1.145997      -0.006195       0.019341       0.029223       0.035587      -0.021472      -0.015384      -0.016612      -0.007429      -0.015108      -0.035768       0.011031       0.024737              6.983650       4.594120       0.161583       0.795441       8.183985      -1.639472       8.172846           0.210540
          176              O      -1.320515       7.930560       9.094137      -0.505091      32.352729 0.45453327E+03  0.10451911E+05                                 7.989012                            6.492691       0.387973       2.190629                    0.997938      26.270779      66.998494       0.765880       0.347788      -1.150882       0.014065       0.029520      -0.002218       0.032774       0.021604      -0.003100       0.025420      -0.034058      -0.082241      -0.040351      -0.007302       0.047653              9.255670       7.019907       4.142981       2.153614      12.506789       3.169000       8.240315           0.075493
          177              O      -3.749123       8.419500       7.269508      -0.273969      26.921193 0.45093498E+03  0.10288618E+05                                 7.074363                            6.537865       0.603985       2.298297                    0.998010      24.155601      60.210461       0.755220       0.355459      -1.151294      -0.112165      -0.049300       0.056501       0.134922       0.035775      -0.061271      -0.008894       0.022351      -0.270978      -0.112660       0.013458       0.099201              7.462226       8.531593       1.215733      -0.381534       9.039689      -1.331511       4.815395           0.549423
          178              O      -2.219316       3.361752       6.626688      -0.219761      19.921499 0.33616604E+03  0.71611066E+04                                 5.750985                            5.641187       0.582120       2.309610                    0.999355      22.813965      55.810838       0.809956       0.354992      -1.146188      -0.011406       0.212169       0.038283       0.215897      -0.019588       0.176104      -0.044539      -0.052974       0.349665      -0.187142      -0.040606       0.227749              5.719697       4.898839      -0.276235       1.607630       5.655877      -0.272862       6.604375           0.046861
          179              O       5.693627       7.480363       7.974929      -0.437015      23.531538 0.34899597E+03  0.75232819E+04                                 6.328706                            5.662311       0.823377       2.334321                    0.999082      25.375272      62.962537       0.824747       0.344507      -1.151906      -0.003238      -0.016604       0.004637       0.017541       0.007351       0.003979      -0.005749       0.017744      -0.124494      -0.042425       0.010109       0.032316              6.578367       6.430533      -2.359958       0.960257       7.253239      -0.953217       6.051329           0.146547
          180              O       7.037391       5.840723       7.342798      -0.557851      38.775742 0.56976626E+03  0.13855666E+05                                 9.039141                            7.319321       0.476267       2.217026                    0.995340      27.240134      71.317053       0.714331       0.352595      -1.147553      -0.012701       0.017385       0.027285       0.034756      -0.002725      -0.029478       0.039543      -0.006877       0.074638      -0.044257      -0.015912       0.060169             10.555153       7.278583      -0.573748      -1.144078       7.383752       1.577773      17.003124           0.032350
          181              O      -5.424981       3.119887      10.497346      -0.593686      39.026580 0.58961148E+03  0.14472186E+05                                 8.995933                            7.457527       0.363631       2.158878                    0.997546      28.010183      73.852435       0.705477       0.353716      -1.145797      -0.024358       0.022489       0.013755       0.035892       0.035588      -0.026334       0.062348       0.051912       0.007555      -0.093073       0.041165       0.051909              9.934037       8.730307      -3.512749      -2.820785      10.469298       2.814707      10.602506           0.001577
          182              O      -5.978728       3.170247      12.648729      -0.523738      32.866229 0.45363534E+03  0.10445131E+05                                 8.088513                            6.522243       0.457359       2.217341                    0.997178      26.367709      67.692244       0.756451       0.351656      -1.145614      -0.019444       0.008127      -0.013551       0.025055       0.044494       0.028476      -0.025530       0.012110       0.025745      -0.068048       0.026191       0.041857              9.367113       6.716328      -2.650510       2.710515       9.396631      -4.108397      11.988379           0.001392
          183              O      -9.809273       8.146784      12.983118      -0.491746      26.709003 0.41224917E+03  0.92639962E+04                                 6.978474                            6.182550       0.486680       2.225099                    0.997543      26.044085      65.962638       0.783900       0.347702      -1.149339       0.000926      -0.024902      -0.003730       0.025197      -0.019954      -0.017518       0.001928      -0.003767      -0.105360      -0.040885       0.000854       0.040030              7.622152       7.894015      -3.218691      -1.302275       8.081185       1.922681       6.891254           0.051820
          184              O      -8.402895       7.155259      14.328305      -0.509674      26.529261 0.42814963E+03  0.96969285E+04                                 6.914577                            6.299000       0.819757       2.325513                    0.998903      26.334158      66.602847       0.778195       0.347519      -1.151367      -0.009132      -0.030751      -0.013312       0.034731       0.026392       0.019584      -0.009712      -0.011489       0.113100      -0.051016       0.007582       0.043434              7.282175       5.789139      -0.967670       0.026825       5.982355       1.208076      10.075030           0.076016
          185              O       7.667385       7.739239       4.941005      -0.563694      35.592122 0.50199184E+03  0.11836695E+05                                 8.502511                            6.846250       0.512134       2.220952                    0.997946      27.096643      70.041394       0.741878       0.350139      -1.148626       0.009769       0.028061      -0.014424       0.033029      -0.034755      -0.028623      -0.044753       0.042906       0.010960      -0.077400       0.036007       0.041392              9.828322       7.332814       3.484062      -1.717668      11.218335      -4.756171      10.933816           0.001879
          186              O      -5.687854      11.881704       0.342023      -0.405112      25.173204 0.38490512E+03  0.84955808E+04                                 6.706041                            6.020050       0.842349       2.352012                    0.998684      25.162537      62.995298       0.785939       0.353084      -1.145850      -0.020545      -0.004300       0.029011       0.035808      -0.008797       0.006959       0.021623       0.039612      -0.014714      -0.035796       0.011367       0.024429              6.989969       7.250584       1.588473       1.821557       5.539420       0.074968       8.179903           0.209940
          187              O       2.752585       0.093536       1.459704      -0.504418      32.325822 0.45407345E+03  0.10438394E+05                                 7.983719                            6.488713       0.392720       2.192180                    0.997942      26.261830      66.959907       0.766260       0.347714      -1.150977      -0.019830      -0.027398      -0.002118       0.033887       0.026756      -0.023739      -0.008931      -0.017420      -0.082535      -0.040438      -0.007643       0.048081              9.249207       7.815462       4.570265      -1.769152      11.699130      -3.393571       8.233028           0.075364
          188              O      -4.696307      -3.371781      14.903941      -0.272984      26.909009 0.45063728E+03  0.10280265E+05                                 7.072690                            6.536177       0.596678       2.296242                    0.997974      24.147124      60.187372       0.755226       0.355510      -1.151237      -0.009549       0.123256       0.056718       0.136015       0.010603      -0.021114       0.058279      -0.071788      -0.272418      -0.113112       0.013759       0.099353              7.460595       7.910032       0.882035       0.991787       9.657393       0.966243       4.814361           0.548535
          189              O       0.482774      -2.323817      14.261122      -0.220584      19.918148 0.33607482E+03  0.71584724E+04                                 5.749538                            5.639714       0.579813       2.308941                    0.999340      22.814153      55.803371       0.810237       0.354903      -1.146293      -0.191852      -0.090134       0.037721       0.215300       0.011301       0.122829      -0.133935       0.061442       0.348564      -0.187057      -0.040557       0.227614              5.718396       5.715013       0.162553       1.001743       4.837122      -1.286999       6.603053           0.046886
          190              O       2.518359       0.498176      14.928371      -0.437020      23.565395 0.34962709E+03  0.75406011E+04                                 6.336648                            5.669012       0.822295       2.333659                    0.999092      25.385356      63.011516       0.823881       0.344700      -1.151697      -0.013645      -0.010714      -0.005095       0.018081      -0.003320       0.007358      -0.000833      -0.020949      -0.125353      -0.042803       0.010870       0.031933              6.586954       9.049461      -0.959577       1.296336       4.651692      -0.394951       6.059708           0.146457
          191              O       6.305936       6.277888       0.291635      -0.556962      38.713146 0.56870038E+03  0.13822471E+05                                 9.027805                            7.311287       0.483922       2.219603                    0.995278      27.219445      71.230639       0.714938       0.352481      -1.147713       0.022279      -0.003025      -0.026998       0.035134       0.001446      -0.048506       0.007117       0.009898       0.074106      -0.043540      -0.016518       0.060058             10.540488       7.830541      -0.272215      -1.929972       6.815926       0.260401      16.974998           0.032397
          192              O      -3.092778       1.725975      12.405954      -0.593334      39.011128 0.58931112E+03  0.14463097E+05                                 8.993918                            7.455902       0.363809       2.159357                    0.997561      28.003013      73.831253       0.705509       0.353742      -1.145766       0.031716      -0.010492      -0.013670       0.036095      -0.002093      -0.067093      -0.006614      -0.087606       0.005683      -0.092685       0.041046       0.051639              9.931568      13.006131      -1.211568      -3.813921       6.188867       1.151311      10.599706           0.001579
          193              O      -2.786174       1.262112      10.254571      -0.523768      32.874116 0.45373651E+03  0.10448209E+05                                 8.090251                            6.523292       0.455062       2.216530                    0.997207      26.370211      67.704621       0.756322       0.351691      -1.145568       0.016380      -0.013186       0.013367       0.024917       0.019771       0.035978      -0.013250      -0.080911       0.024794      -0.068149       0.025976       0.042172              9.369483      11.009717      -0.343878       4.904437       5.107225      -0.441711      11.991508           0.001397
          194              O       3.411002       0.245258       9.920183      -0.492623      26.732012 0.41271149E+03  0.92770451E+04                                 6.982449                            6.185946       0.486541       2.225017                    0.997564      26.055976      66.003630       0.783693       0.347694      -1.149337      -0.021436      -0.011287       0.003969       0.024549      -0.009388      -0.009891       0.014558       0.034378      -0.105189      -0.040802       0.001248       0.039554              7.626520      10.730442      -1.697702      -2.311787       5.253634       0.236509       6.895485           0.051782
          195              O       1.871667       1.014329       8.574996      -0.509983      26.527275 0.42812941E+03  0.96964527E+04                                 6.914733                            6.299251       0.819712       2.325663                    0.998891      26.331177      66.597410       0.778098       0.347563      -1.151319      -0.022792      -0.022386       0.013122       0.034537       0.019294       0.017813      -0.012305      -0.038048       0.113443      -0.051070       0.007668       0.043402              7.282108       6.746427      -0.453092      -1.050790       5.025087      -0.595646      10.074811           0.075993
          196              O       7.679680       7.731887       2.693428      -0.563269      35.565428 0.50157964E+03  0.11824224E+05                                 8.497321                            6.842874       0.510212       2.220633                    0.997942      27.085898      69.999231       0.742172       0.350081      -1.148705       0.019753       0.021537       0.014446       0.032600      -0.037068       0.025338       0.046818       0.034184       0.009698      -0.077434       0.035420       0.042015              9.821448       7.435195       3.538677       3.371742      11.103349       3.760866      10.925799           0.001879
          197              O       2.795723      -2.068765       7.292411      -0.404440      25.146326 0.38438512E+03  0.84809524E+04                                 6.700127                            6.014835       0.844236       2.352863                    0.998701      25.154025      62.955402       0.786531       0.352949      -1.145998       0.006195      -0.019334      -0.029227       0.035586      -0.021467      -0.015384      -0.016607      -0.007422      -0.015110      -0.035761       0.011030       0.024730              6.983675       4.594134       0.161584       0.795445       8.184015      -1.639479       8.172875           0.210583
          198              O       3.273425      -0.217753       6.174730      -0.505100      32.352904 0.45453637E+03  0.10451997E+05                                 7.989023                            6.492699       0.387970       2.190625                    0.997938      26.270922      66.998833       0.765883       0.347787      -1.150884      -0.014063      -0.029520       0.002218       0.032774       0.021602      -0.003108       0.025420      -0.034062      -0.082260      -0.040359      -0.007295       0.047653              9.255684       7.019916       4.142986       2.153618      12.506806       3.169005       8.240329           0.075478
          199              O       5.702033      -0.706693       7.999359      -0.273986      26.921249 0.45093646E+03  0.10288672E+05                                 7.074427                            6.537923       0.603933       2.298283                    0.998009      24.155481      60.210446       0.755208       0.355464      -1.151289       0.112153       0.049297      -0.056536       0.134925       0.035785      -0.061361      -0.008752       0.022244      -0.270985      -0.112734       0.013545       0.099189              7.462294       8.531669       1.215736      -0.381529       9.039781      -1.331526       4.815434           0.549263
          200              O       4.172226       4.351055       8.642179      -0.219751      19.921358 0.33616270E+03  0.71610123E+04                                 5.750930                            5.641134       0.582148       2.309620                    0.999355      22.813975      55.810633       0.809966       0.354989      -1.146191       0.011408      -0.212168      -0.038283       0.215896      -0.019587       0.176115      -0.044540      -0.052994       0.349667      -0.187160      -0.040597       0.227757              5.719642       4.898793      -0.276230       1.607612       5.655819      -0.272860       6.604314           0.046895

******************************************************
Auxiliary information for the entire system
The total spin magnetic moment of the unit cell is   5.946013
The total net atomic charge of the unit cell is   0.000005
Accuracy of reproducing the electrostatic potential in the unit cell:
  The inner radius (bohr) =    5.0000
  The outer radius (bohr) =   12.0000
  Valid grid points have density less than (e/(bohr^3)) =    0.0001
  The number of valid grid points were=        99522
  The rms potential error without charges in kcal/mol is=      7.38491
  The rms potential error with partial charges in kcal/mol is=      1.19942
  The RRMSE value at monopole order=      0.16241
  The rms potential error with partial charges and cloud penetration in kcal/mol is=      1.19662
  The RRMSE value at monopole order with cloud penetration is=      0.16204
  The rms potential error with partial charges and atomic dipoles in kcal/mol is=      0.36233
  The RRMSE value at dipole order=      0.04906
  The rms potential error with partial charges, atomic dipoles and cloud penetration in kcal/mol is=      0.35626
  The RRMSE value at dipole order with cloud penetration=      0.04824

******************************************************
The electron densities and ab initio electrostatic potential were computed in VASP using the PBE functional and
projector augmented wave method. See the main text of the journal article for a description of computational details.
The atomic charges, dipoles, and quadrupoles were computed with the DDEC6 method as described in
(a) T. A. Manz and N. Gabaldon Limas, RSC Adv. 6 (2016) 47771-47801 DOI: 10.1039/c6ra04656h
(b) N. Gabaldon Limas and T. A. Manz, RSC Adv. 8 (2018) 2678-2707 DOI: 10.1039/c7ra11829e.
For each atom in the material, the electron cloud parameters were fit to the spherically averaged atom-in-material
electron density using radial positions for which this density was between 10^-4 and 10^-2 electrons per cubic bohr.
The polarizabilities, dispersion coefficients, and quantum Drude oscillator (QDO) parameters were fit using the MCLF method.
The magnetic structure of the system was optimized in VASP from the default ferromagnetic initial guess using spin polarization.
The atomic spin moments (ASMs) were computed on this optimized magnetic structure using the DDEC6 partition as inputs
to the method of T. A. Manz and D. S. Sholl, J. Chem. Theory Comput. 7 (2011) 4146-4164 DOI: 10.1021/ct200539n.
The RMSE and RRMSE were computed using a uniform grid with Ewald summation.
