# Supplementary material for: A collection of forcefield precursors for metal–organic frameworks
Source: RSC Adv. 2019 Nov 13;9(63):36492–507. doi: 10.1039/c9ra07327b (PMC9075174; doi:10.1039/c9ra07327b)
Supplement: RA-009-C9RA07327B-s5242 [file RA-009-C9RA07327B-s5242.xyz]

  776
jmolscript: load "" {1 1 1} spacegroup "x,y,z" unitcell [{     20.131000     0.000000     0.000000 }, {      0.000000    24.767000     0.000000 }, {      0.000000     0.000000    26.928000 }]
Co     8.997349     4.439732     0.173147     0.857352
Co    11.146333     6.094911    26.800900     0.852569
Co    11.133651    16.823232    13.290853     0.849145
Co     8.984667    18.478411    13.591100     0.856030
Co    19.062849    16.823232    26.754853     0.857340
Co     1.080833    18.478411     0.127100     0.852493
Co     1.068151     4.439732    13.637147     0.856956
Co    19.050167     6.094911    13.336900     0.852555
Co     1.068151     7.943768     0.173147     0.857199
Co    19.050167     6.288589    26.800900     0.852685
Co    19.062849    20.327268    13.290853     0.856636
Co     1.080833    18.672089    13.591100     0.852269
Co    11.133651    20.327268    26.754853     0.857106
Co     8.984667    18.672089     0.127100     0.852598
Co     8.997349     7.943768    13.637147     0.856694
Co    11.146333     6.288589    13.336900     0.852533
H      7.895378     1.508310     0.543946     0.102181
H      5.922540     4.794891     1.063656     0.118657
H      4.316086     2.937366     1.386792     0.130388
H      6.466077    24.613445    26.316734     0.132175
H      5.825911    22.243243    26.542930     0.148146
H      3.524938    23.204202     2.620094     0.131785
H      4.310047     0.589455     2.595859     0.116089
H      2.518388    21.232749    26.890301     0.069654
H      2.568716    18.996289     2.800512     0.134145
H      3.865152    21.002416     3.339072     0.142878
H     14.260800     0.943623    20.508365     0.096724
H     15.279429     0.532490    21.633955     0.091951
H     11.432395    24.269183    23.333112     0.124026
H     10.397662     0.941146    24.652584     0.109295
H     12.978456     3.752201    23.726261     0.110284
H     14.117870     2.288471    22.339469     0.120621
H     13.628687    24.103244    18.776894     0.099947
H     13.193857    23.048170    19.862093     0.097312
H     15.184813    20.469926    17.069659     0.125200
H     13.958835    19.055730    15.688253     0.122108
H     10.544618    20.938022    16.870392     0.122061
H     11.869238    22.495866    18.012139     0.112725
H     16.571839    23.714403    18.768816     0.099482
H     16.908027     0.000000    19.891714     0.088789
H     15.108316     2.801148    17.435880     0.126409
H     16.338320     4.163333    16.178342     0.119637
H     19.406284     1.691586    16.528406     0.115367
H     18.156149     0.364075    17.955590     0.129094
H     15.772639    21.906412    20.497594     0.103163
H     14.812390    22.352218    21.666269     0.100671
H     15.979988    20.616051    22.307155     0.129328
H     17.022774    19.120124    23.691254     0.121208
H     19.833061    21.906412    24.526022     0.115727
H     18.794302    23.432059    23.133845     0.140954
H     12.235622    13.891810    12.920054     0.102644
H     14.208460    17.178391    12.400344     0.118785
H     15.814914    15.320866    12.077208     0.130579
H     13.664923    12.229945    14.075266     0.132155
H     14.305089     9.859743    13.849070     0.148160
H     16.606062    10.820702    10.843906     0.131804
H     15.820953    12.972955    10.868141     0.116075
H     17.612612     8.849249    13.501699     0.069649
H     17.562284     6.612789    10.663488     0.134193
H     16.265848     8.618916    10.124928     0.142923
H      5.870200    13.327123    19.883635     0.096817
H      4.851571    12.915991    18.758045     0.091987
H      8.698605    11.885683    17.058888     0.124503
H      9.733339    13.324646    15.739416     0.109623
H      7.152544    16.135701    16.665739     0.110225
H      6.013130    14.671971    18.052531     0.120984
H      6.502313    11.719744    21.615106     0.099864
H      6.937143    10.664670    20.529907     0.097175
H      4.946187     8.086426    23.322341     0.124977
H      6.172165     6.672230    24.703747     0.122069
H      9.586382     8.554522    23.521608     0.121952
H      8.261762    10.112366    22.379861     0.112421
H      3.559161    11.330903    21.623184     0.099663
H      3.222973    12.383500    20.500286     0.088707
H      5.022685    15.184648    22.956120     0.126368
H      3.792680    16.546833    24.213658     0.119646
H      0.724716    14.075086    23.863594     0.115403
H      1.974851    12.747575    22.436410     0.129122
H      4.358361     9.522912    19.894406     0.103372
H      5.318610     9.968718    18.725731     0.100610
H      4.151012     8.232551    18.084845     0.129368
H      3.108226     6.736624    16.700746     0.121228
H      0.297939     9.522912    15.865978     0.115717
H      1.336698    11.048559    17.258155     0.140908
H     17.960878    13.891810    26.384054     0.102187
H     15.988040    17.178391    25.864344     0.118649
H     14.381586    15.320866    25.541208     0.130379
H     16.531577    12.229945     0.611266     0.132171
H     15.891411     9.859743     0.385070     0.148152
H     13.590438    10.820702    24.307906     0.131783
H     14.375547    12.972955    24.332141     0.116082
H     12.583888     8.849249     0.037699     0.069643
H     12.634216     6.612789    24.127488     0.134173
H     13.930652     8.618916    23.588928     0.142903
H      4.195300    13.327123     6.419635     0.096610
H      5.213929    12.915991     5.294045     0.091896
H      1.366895    11.885683     3.594888     0.124064
H      0.332162    13.324646     2.275416     0.109315
H      2.912956    16.135701     3.201739     0.110277
H      4.052370    14.671971     4.588531     0.120544
H      3.563187    11.719744     8.151106     0.099790
H      3.128357    10.664670     7.065907     0.097383
H      5.119313     8.086426     9.858341     0.124948
H      3.893335     6.672230    11.239747     0.122052
H      0.479118     8.554522    10.057608     0.121958
H      1.803738    10.112366     8.915861     0.112473
H      6.506339    11.330903     8.159184     0.099702
H      6.842527    12.383500     7.036286     0.088874
H      5.042816    15.184648     9.492120     0.126793
H      6.272820    16.546833    10.749658     0.119596
H      9.340784    14.075086    10.399594     0.115561
H      8.090649    12.747575     8.972410     0.129474
H      5.707139     9.522912     6.430406     0.103255
H      4.746890     9.968718     5.261731     0.100766
H      5.914488     8.232551     4.620845     0.129372
H      6.957274     6.736624     3.236746     0.121231
H      9.767561     9.522912     2.401978     0.115730
H      8.728802    11.048559     3.794155     0.140910
H      2.170122     1.508310    14.007946     0.102194
H      4.142960     4.794891    14.527656     0.118663
H      5.749414     2.937366    14.850792     0.130371
H      3.599423    24.613445    12.852734     0.132238
H      4.239589    22.243243    13.078930     0.148207
H      6.540562    23.204202    16.084094     0.131876
H      5.755453     0.589455    16.059859     0.116155
H      7.547112    21.232749    13.426301     0.070525
H      7.496784    18.996289    16.264512     0.133803
H      6.200348    21.002416    16.803072     0.143220
H     15.935700     0.943623     7.044365     0.096906
H     14.917071     0.532490     8.169955     0.091816
H     18.764105    24.269183     9.869112     0.124035
H     19.798839     0.941146    11.188584     0.109306
H     17.218044     3.752201    10.262261     0.110301
H     16.078630     2.288471     8.875469     0.120606
H     16.567813    24.103244     5.312894     0.100040
H     17.002643    23.048170     6.398093     0.097272
H     15.011687    20.469926     3.605659     0.124913
H     16.237665    19.055730     2.224253     0.122073
H     19.651882    20.938022     3.406392     0.121971
H     18.327262    22.495866     4.548139     0.112488
H     13.624661    23.714403     5.304816     0.099542
H     13.288473     0.000000     6.427714     0.088600
H     15.088185     2.801148     3.971880     0.126443
H     13.858180     4.163333     2.714342     0.119673
H     10.790216     1.691586     3.064406     0.115398
H     12.040351     0.364075     4.491590     0.129030
H     14.423862    21.906412     7.033594     0.103430
H     15.384110    22.352218     8.202269     0.100892
H     14.216512    20.616051     8.843155     0.129901
H     13.173726    19.120124    10.227254     0.121606
H     10.363439    21.906412    11.062022     0.116064
H     11.402198    23.432059     9.669845     0.141519
H      2.170122    10.875190     0.543946     0.102202
H      4.142960     7.588609     1.063656     0.118677
H      5.749414     9.446134     1.386792     0.130376
H      3.599423    12.537055    26.316734     0.132180
H      4.239589    14.907257    26.542930     0.148149
H      6.540562    13.946298     2.620094     0.131757
H      5.755453    11.794045     2.595859     0.116079
H      7.547112    15.917751    26.890301     0.069664
H      7.496784    18.154211     2.800512     0.134158
H      6.200348    16.148084     3.339072     0.142858
H     15.935700    11.439877    20.508365     0.096715
H     14.917071    11.851010    21.633955     0.091906
H     18.764105    12.881317    23.333112     0.124017
H     19.798839    11.442354    24.652584     0.109271
H     17.218044     8.631300    23.726261     0.110278
H     16.078630    10.095029    22.339469     0.120616
H     16.567813    13.047256    18.776894     0.099876
H     17.002643    14.102330    19.862093     0.097259
H     15.011687    16.680575    17.069659     0.124871
H     16.237665    18.094770    15.688253     0.121980
H     19.651882    16.212478    16.870392     0.121907
H     18.327262    14.654634    18.012139     0.112505
H     13.624661    13.436098    18.768816     0.099417
H     13.288473    12.383500    19.891714     0.088684
H     15.088185     9.582352    17.435880     0.126445
H     13.858180     8.220167    16.178342     0.119661
H     10.790216    10.691914    16.528406     0.115200
H     12.040351    12.019425    17.955590     0.128965
H     14.423862    15.244089    20.497594     0.103154
H     15.384110    14.798283    21.666269     0.100693
H     14.216512    16.534449    22.307155     0.129357
H     13.173726    18.030376    23.691254     0.121209
H     10.363439    15.244089    24.526022     0.115708
H     11.402198    13.718441    23.133845     0.140921
H     17.960878    23.258690    12.920054     0.102311
H     15.988040    19.972109    12.400344     0.118640
H     14.381586    21.829634    12.077208     0.130048
H     16.531577     0.153555    14.075266     0.132229
H     15.891411     2.523757    13.849070     0.148224
H     13.590438     1.562798    10.843906     0.131753
H     14.375547    24.177545    10.868141     0.115814
H     12.583888     3.534251    13.501699     0.069652
H     12.634216     5.770711    10.663488     0.134234
H     13.930652     3.764584    10.124928     0.142912
H      4.195300    23.823377    19.883635     0.096708
H      5.213929    24.234510    18.758045     0.091807
H      1.366895     0.497817    17.058888     0.124080
H      0.332162    23.825854    15.739416     0.109283
H      2.912956    21.014800    16.665739     0.110167
H      4.052370    22.478529    18.052531     0.120544
H      3.563187     0.663756    21.615106     0.099876
H      3.128357     1.718830    20.529907     0.097236
H      5.119313     4.297074    23.322341     0.124960
H      3.893335     5.711270    24.703747     0.122034
H      0.479118     3.828978    23.521608     0.121935
H      1.803738     2.271134    22.379861     0.112476
H      6.506339     1.052598    21.623184     0.099565
H      6.842527     0.000000    20.500286     0.088647
H      5.042816    21.965852    22.956120     0.126405
H      6.272820    20.603667    24.213658     0.119623
H      9.340784    23.075414    23.863594     0.115373
H      8.090649    24.402925    22.436410     0.129103
H      5.707139     2.860589    19.894406     0.103255
H      4.746890     2.414783    18.725731     0.100657
H      5.914488     4.150949    18.084845     0.129381
H      6.957274     5.646876    16.700746     0.121182
H      9.767561     2.860589    15.865978     0.115663
H      8.728802     1.334941    17.258155     0.140874
H     12.235622    23.258690    26.384054     0.102204
H     14.208460    19.972109    25.864344     0.118665
H     15.814914    21.829634    25.541208     0.130383
H     13.664923     0.153555     0.611266     0.132152
H     14.305089     2.523757     0.385070     0.148139
H     16.606062     1.562798    24.307906     0.131800
H     15.820953    24.177545    24.332141     0.116084
H     17.612612     3.534251     0.037699     0.069659
H     17.562284     5.770711    24.127488     0.134201
H     16.265848     3.764584    23.588928     0.142920
H      5.870200    23.823377     6.419635     0.096631
H      4.851571    24.234510     5.294045     0.091921
H      8.698605     0.497817     3.594888     0.124037
H      9.733339    23.825854     2.275416     0.109289
H      7.152544    21.014800     3.201739     0.110264
H      6.013130    22.478529     4.588531     0.120610
H      6.502313     0.663756     8.151106     0.099766
H      6.937143     1.718830     7.065907     0.097226
H      4.946187     4.297074     9.858341     0.124984
H      6.172165     5.711270    11.239747     0.122035
H      9.586382     3.828978    10.057608     0.121892
H      8.261762     2.271134     8.915861     0.112394
H      3.559161     1.052598     8.159184     0.099541
H      3.222973     0.000000     7.036286     0.088724
H      5.022685    21.965852     9.492120     0.126303
H      3.792680    20.603667    10.749658     0.119535
H      0.724716    23.075414    10.399594     0.115354
H      1.974851    24.402925     8.972410     0.129124
H      4.358361     2.860589     6.430406     0.103226
H      5.318610     2.414783     5.261731     0.100672
H      4.151012     4.150949     4.620845     0.129353
H      3.108226     5.646876     3.236746     0.121200
H      0.297939     2.860589     2.401978     0.115705
H      1.336698     1.334941     3.794155     0.140921
H      7.895378    10.875190    14.007946     0.102112
H      5.922540     7.588609    14.527656     0.118747
H      4.316086     9.446134    14.850792     0.130419
H      6.466077    12.537055    12.852734     0.132162
H      5.825911    14.907257    13.078930     0.147991
H      3.524938    13.946298    16.084094     0.131890
H      4.310047    11.794045    16.059859     0.116167
H      2.518388    15.917751    13.426301     0.069738
H      2.568716    18.154211    16.264512     0.134276
H      3.865152    16.148084    16.803072     0.142852
H     14.260800    11.439877     7.044365     0.096737
H     15.279429    11.851010     8.169955     0.091897
H     11.432395    12.881317     9.869112     0.123993
H     10.397662    11.442354    11.188584     0.109165
H     12.978456     8.631300    10.262261     0.110284
H     14.117870    10.095029     8.875469     0.120649
H     13.628687    13.047256     5.312894     0.099898
H     13.193857    14.102330     6.398093     0.097156
H     15.184813    16.680575     3.605659     0.124977
H     13.958835    18.094770     2.224253     0.122060
H     10.544618    16.212478     3.406392     0.121910
H     11.869238    14.654634     4.548139     0.112458
H     16.571839    13.436098     5.304816     0.099541
H     16.908027    12.383500     6.427714     0.088698
H     15.108316     9.582352     3.971880     0.126407
H     16.338320     8.220167     2.714342     0.119634
H     19.406284    10.691914     3.064406     0.115361
H     18.156149    12.019425     4.491590     0.129085
H     15.772639    15.244089     7.033594     0.103205
H     14.812390    14.798283     8.202269     0.100589
H     15.979988    16.534449     8.843155     0.129267
H     17.022774    18.030376    10.227254     0.121071
H     19.833061    15.244089    11.062022     0.115674
H     18.794302    13.718441     9.669845     0.140951
C      7.192806     2.100242     0.697435     0.108643
C      6.117811     3.888419     0.990950    -0.021587
C      5.217955     2.868019     1.163290    -0.142459
C      5.463553     0.398749     1.039421     0.187958
C      5.902409    24.318717     0.067320    -0.161303
C      5.457514    22.921859     0.131947    -0.147981
C      4.493239    22.731153     0.985565     0.198976
C      4.104711    23.498930     1.957666    -0.159568
C      4.595907    -0.009907     1.944202    -0.146156
C      3.043807    20.712642     0.527789     0.261808
C      2.908930    19.612987     2.191939    -0.004802
C      3.623580    20.675492     2.504304    -0.164667
C     15.033831    23.835761    20.221851     0.083634
C     14.552700     0.212996    21.076007    -0.082437
C     12.893906     0.735580    22.686840     0.272755
C     11.764556     0.366552    23.411203    -0.228570
C     11.162640     1.218536    24.200194    -0.078408
C     11.589417     2.451933    24.385997    -0.036232
C     12.688569     2.870495    23.650862    -0.081360
C     13.364971     2.008604    22.808016    -0.266546
C     10.915028     3.462427    25.284315     0.573264
C     13.938704    23.370141    19.332419    -0.073815
C     13.648818    21.631498    17.734781     0.270539
C     14.266840    20.588807    16.996954    -0.236972
C     13.534071    19.729392    16.164878    -0.097346
C     12.187307    19.905238    16.070630    -0.059378
C     11.472657    20.890965    16.854235    -0.089064
C     12.279910    21.775146    17.594755    -0.267483
C     11.337779    18.956662    15.165850     0.591226
C     16.201429    24.410355    19.331611    -0.072162
C     16.515472     1.429056    17.823643     0.283016
C     15.998106     2.580721    17.268926    -0.217196
C     16.718796     3.380696    16.509557    -0.078504
C     17.991075     3.085968    16.206617    -0.028047
C     18.530586     1.929349    16.735752    -0.074965
C     17.775673     1.119468    17.573213    -0.250183
C     18.752027     3.918139    15.319339     0.547061
C     15.514962    22.649422    21.068467    -0.075289
C     17.252267    22.178849    22.610095     0.264674
C     16.744966    20.873628    22.767624    -0.247868
C     17.369027    19.977062    23.591621    -0.067910
C     18.582926    20.365904    24.321639    -0.049180
C     19.051978    21.648835    24.092482    -0.074081
C     18.437983    22.582551    23.257714    -0.238867
C     19.174778    19.434665    25.199222     0.571953
C     12.938194    14.483742    12.766565     0.108671
C     14.013189    16.271919    12.473050    -0.020871
C     14.913045    15.251519    12.300710    -0.142184
C     14.667447    12.782249    12.424579     0.188032
C     14.228591    11.935217    13.396680    -0.161251
C     14.673486    10.538359    13.332053    -0.147954
C     15.637761    10.347653    12.478435     0.198959
C     16.026289    11.115430    11.506334    -0.159509
C     15.535093    12.373593    11.519798    -0.146237
C     17.087193     8.329142    12.936211     0.261919
C     17.222071     7.229487    11.272061    -0.004827
C     16.507420     8.291992    10.959696    -0.164566
C      5.097169    11.452261    20.170149     0.083636
C      5.578300    12.596496    19.315993    -0.082499
C      7.237095    13.119080    17.705160     0.273843
C      8.366444    12.750052    16.980797    -0.227821
C      8.968361    13.602036    16.191806    -0.077207
C      8.541583    14.835433    16.006003    -0.037043
C      7.442431    15.253995    16.741138    -0.080921
C      6.766029    14.392104    17.583984    -0.265812
C      9.215972    15.845927    15.107685     0.574176
C      6.192296    10.986641    21.059581    -0.073860
C      6.482182     9.247998    22.657219     0.269728
C      5.864160     8.205307    23.395046    -0.237154
C      6.596929     7.345892    24.227122    -0.097498
C      7.943693     7.521738    24.321370    -0.059787
C      8.658343     8.507465    23.537765    -0.089989
C      7.851090     9.391646    22.797245    -0.267726
C      8.793221     6.573162    25.226150     0.588729
C      3.929571    12.026855    21.060389    -0.072098
C      3.615528    13.812556    22.568357     0.282990
C      4.132894    14.964221    23.123074    -0.217251
C      3.412205    15.764196    23.882443    -0.078463
C      2.139925    15.469468    24.185383    -0.028052
C      1.600415    14.312849    23.656248    -0.074884
C      2.355327    13.502968    22.818787    -0.250126
C      1.378974    16.301639    25.072661     0.547049
C      4.616038    10.265922    19.323533    -0.075280
C      2.878733     9.795349    17.781905     0.264610
C      3.386034     8.490128    17.624376    -0.247851
C      2.761973     7.593562    16.800379    -0.067870
C      1.548074     7.982404    16.070361    -0.049111
C      1.079022     9.265335    16.299518    -0.074108
C      1.693017    10.199051    17.134286    -0.238946
C      0.956223     7.051165    15.192778     0.571917
C     17.258306    14.483742    26.230565     0.108653
C     16.183311    16.271919    25.937050    -0.021608
C     15.283455    15.251519    25.764710    -0.142492
C     15.529053    12.782249    25.888579     0.187950
C     15.967909    11.935217    26.860680    -0.161310
C     15.523014    10.538359    26.796053    -0.147960
C     14.558739    10.347653    25.942435     0.198973
C     14.170211    11.115430    24.970334    -0.159572
C     14.661407    12.373593    24.983798    -0.146173
C     13.109307     8.329142    26.400211     0.261822
C     12.974429     7.229487    24.736061    -0.004776
C     13.689080     8.291992    24.423696    -0.164618
C      4.968331    11.452261     6.706149     0.083690
C      4.487200    12.596496     5.851993    -0.082530
C      2.828406    13.119080     4.241160     0.272731
C      1.699056    12.750052     3.516797    -0.228506
C      1.097140    13.602036     2.727806    -0.078376
C      1.523917    14.835433     2.542003    -0.036194
C      2.623069    15.253995     3.277138    -0.081388
C      3.299471    14.392104     4.119984    -0.266625
C      0.849528    15.845927     1.643685     0.573244
C      3.873204    10.986641     7.595581    -0.073849
C      3.583318     9.247998     9.193219     0.269716
C      4.201340     8.205307     9.931046    -0.237236
C      3.468571     7.345892    10.763122    -0.097533
C      2.121807     7.521738    10.857370    -0.059852
C      1.407157     8.507465    10.073765    -0.089971
C      2.214410     9.391646     9.333245    -0.267677
C      1.272279     6.573162    11.762150     0.588729
C      6.135929    12.026855     7.596389    -0.072258
C      6.449972    13.812556     9.104357     0.284513
C      5.932606    14.964221     9.659074    -0.216964
C      6.653296    15.764196    10.418443    -0.077362
C      7.925575    15.469468    10.721383    -0.028535
C      8.465086    14.312849    10.192248    -0.072737
C      7.710173    13.502968     9.354787    -0.249931
C      8.686527    16.301639    11.608661     0.553605
C      5.449462    10.265922     5.859533    -0.075216
C      7.186767     9.795349     4.317905     0.264650
C      6.679466     8.490128     4.160376    -0.247832
C      7.303527     7.593562     3.336379    -0.067865
C      8.517426     7.982404     2.606361    -0.049134
C      8.986478     9.265335     2.835518    -0.074070
C      8.372483    10.199051     3.670286    -0.238928
C      9.109277     7.051165     1.728778     0.571947
C      2.872694     2.100242    14.161435     0.108713
C      3.947689     3.888419    14.454950    -0.021484
C      4.847545     2.868019    14.627290    -0.142503
C      4.601947     0.398749    14.503421     0.188024
C      4.163091    24.318717    13.531320    -0.161122
C      4.607986    22.921859    13.595947    -0.148009
C      5.572261    22.731153    14.449565     0.199185
C      5.960789    23.498930    15.421666    -0.159681
C      5.469593    -0.009907    15.408202    -0.145968
C      7.021693    20.712642    13.991789     0.260146
C      7.156571    19.612987    15.655939    -0.002170
C      6.441920    20.675492    15.968304    -0.163120
C     15.162669    23.835761     6.757851     0.083642
C     15.643800     0.212996     7.612007    -0.082533
C     17.302595     0.735580     9.222840     0.272709
C     18.431944     0.366552     9.947203    -0.228569
C     19.033861     1.218536    10.736194    -0.078385
C     18.607083     2.451933    10.921997    -0.036171
C     17.507931     2.870495    10.186862    -0.081340
C     16.831529     2.008604     9.344016    -0.266566
C     19.281472     3.462427    11.820315     0.573257
C     16.257796    23.370141     5.868419    -0.073766
C     16.547682    21.631498     4.270781     0.269692
C     15.929660    20.588807     3.532954    -0.237279
C     16.662429    19.729392     2.700878    -0.097488
C     18.009193    19.905238     2.606630    -0.059744
C     18.723843    20.890965     3.390235    -0.089941
C     17.916590    21.775146     4.130755    -0.267675
C     18.858721    18.956662     1.701850     0.588722
C     13.995071    24.410355     5.867611    -0.072239
C     13.681028     1.429056     4.359643     0.282982
C     14.198394     2.580721     3.804926    -0.217126
C     13.477705     3.380696     3.045557    -0.078409
C     12.205425     3.085968     2.742617    -0.028009
C     11.665915     1.929349     3.271752    -0.074908
C     12.420827     1.119468     4.109213    -0.250215
C     11.444474     3.918139     1.855339     0.547051
C     14.681538    22.649422     7.604467    -0.075365
C     12.944233    22.178849     9.146095     0.266707
C     13.451534    20.873628     9.303624    -0.247178
C     12.827473    19.977062    10.127621    -0.065758
C     11.613574    20.365904    10.857639    -0.049998
C     11.144522    21.648835    10.628482    -0.071468
C     11.758517    22.582551     9.793714    -0.238299
C     11.021723    19.434665    11.735222     0.576585
C      2.872694    10.283258     0.697435     0.108696
C      3.947689     8.495081     0.990950    -0.021528
C      4.847545     9.515481     1.163290    -0.142516
C      4.601947    11.984751     1.039421     0.187982
C      4.163091    12.831783     0.067320    -0.161298
C      4.607986    14.228642     0.131947    -0.147981
C      5.572261    14.419347     0.985565     0.198961
C      5.960789    13.651570     1.957666    -0.159599
C      5.469593    12.393407     1.944202    -0.146165
C      7.021693    16.437858     0.527789     0.261893
C      7.156571    17.537513     2.191939    -0.004821
C      6.441920    16.475008     2.504304    -0.164611
C     15.162669    13.314739    20.221851     0.083651
C     15.643800    12.170504    21.076007    -0.082445
C     17.302595    11.647920    22.686840     0.272774
C     18.431944    12.016948    23.411203    -0.228587
C     19.033861    11.164964    24.200194    -0.078444
C     18.607083     9.931567    24.385997    -0.036247
C     17.507931     9.513005    23.650862    -0.081360
C     16.831529    10.374896    22.808016    -0.266539
C     19.281472     8.921073    25.284315     0.573294
C     16.257796    13.780359    19.332419    -0.073780
C     16.547682    15.519002    17.734781     0.269867
C     15.929660    16.561693    16.996954    -0.237277
C     16.662429    17.421108    16.164878    -0.097646
C     18.009193    17.245262    16.070630    -0.059921
C     18.723843    16.259536    16.854235    -0.090029
C     17.916590    15.375354    17.594755    -0.267576
C     18.858721    18.193838    15.165850     0.588790
C     13.995071    12.740145    19.331611    -0.072158
C     13.681028    10.954444    17.823643     0.283095
C     14.198394     9.802779    17.268926    -0.217065
C     13.477705     9.002805    16.509557    -0.078439
C     12.205425     9.297532    16.206617    -0.027968
C     11.665915    10.454151    16.735752    -0.075192
C     12.420827    11.264032    17.573213    -0.250310
C     11.444474     8.465361    15.319339     0.547072
C     14.681538    14.501079    21.068467    -0.075252
C     12.944233    14.971652    22.610095     0.264655
C     13.451534    16.276872    22.767624    -0.247876
C     12.827473    17.173438    23.591621    -0.067941
C     11.613574    16.784596    24.321639    -0.049180
C     11.144522    15.501665    24.092482    -0.074152
C     11.758517    14.567949    23.257714    -0.238968
C     11.021723    17.715835    25.199222     0.571931
C     17.258306    22.666758    12.766565     0.108971
C     16.183311    20.878581    12.473050    -0.021536
C     15.283455    21.898981    12.300710    -0.143124
C     15.529053    24.368251    12.424579     0.187896
C     15.967909     0.448283    13.396680    -0.161213
C     15.523014     1.845142    13.332053    -0.147711
C     14.558739     2.035847    12.478435     0.199011
C     14.170211     1.268070    11.506334    -0.159626
C     14.661407     0.009907    11.519798    -0.146494
C     13.109307     4.054358    12.936211     0.261925
C     12.974429     5.154013    11.272061    -0.004731
C     13.689080     4.091508    10.959696    -0.164609
C      4.968331     0.931239    20.170149     0.083645
C      4.487200    24.554004    19.315993    -0.082452
C      2.828406    24.031420    17.705160     0.272832
C      1.699056    24.400448    16.980797    -0.228476
C      1.097140    23.548464    16.191806    -0.078413
C      1.523917    22.315067    16.006003    -0.036264
C      2.623069    21.896505    16.741138    -0.081535
C      3.299471    22.758396    17.583984    -0.266636
C      0.849528    21.304573    15.107685     0.573327
C      3.873204     1.396859    21.059581    -0.073795
C      3.583318     3.135502    22.657219     0.269802
C      4.201340     4.178193    23.395046    -0.237193
C      3.468571     5.037608    24.227122    -0.097567
C      2.121807     4.861762    24.321370    -0.059887
C      1.407157     3.876036    23.537765    -0.090024
C      2.214410     2.991854    22.797245    -0.267651
C      1.272279     5.810338    25.226150     0.588748
C      6.135929     0.356645    21.060389    -0.072142
C      6.449972    23.337944    22.568357     0.283033
C      5.932606    22.186279    23.123074    -0.217210
C      6.653296    21.386305    23.882443    -0.078536
C      7.925575    21.681032    24.185383    -0.028084
C      8.465086    22.837651    23.656248    -0.074977
C      7.710173    23.647532    22.818787    -0.250173
C      8.686527    20.848861    25.072661     0.547065
C      5.449462     2.117579    19.323533    -0.075241
C      7.186767     2.588152    17.781905     0.264710
C      6.679466     3.893372    17.624376    -0.247786
C      7.303527     4.789938    16.800379    -0.067916
C      8.517426     4.401096    16.070361    -0.049190
C      8.986478     3.118165    16.299518    -0.074162
C      8.372483     2.184449    17.134286    -0.238972
C      9.109277     5.332335    15.192778     0.571958
C     12.938194    22.666758    26.230565     0.108700
C     14.013189    20.878581    25.937050    -0.021579
C     14.913045    21.898981    25.764710    -0.142491
C     14.667447    24.368251    25.888579     0.187961
C     14.228591     0.448283    26.860680    -0.161345
C     14.673486     1.845142    26.796053    -0.147987
C     15.637761     2.035847    25.942435     0.198972
C     16.026289     1.268070    24.970334    -0.159548
C     15.535093     0.009907    24.983798    -0.146154
C     17.087193     4.054358    26.400211     0.261896
C     17.222071     5.154013    24.736061    -0.004783
C     16.507420     4.091508    24.423696    -0.164548
C      5.097169     0.931239     6.706149     0.083646
C      5.578300    24.554004     5.851993    -0.082450
C      7.237095    24.031420     4.241160     0.272746
C      8.366444    24.400448     3.516797    -0.228601
C      8.968361    23.548464     2.727806    -0.078465
C      8.541583    22.315067     2.542003    -0.036263
C      7.442431    21.896505     3.277138    -0.081448
C      6.766029    22.758396     4.119984    -0.266609
C      9.215972    21.304573     1.643685     0.573256
C      6.192296     1.396859     7.595581    -0.073800
C      6.482182     3.135502     9.193219     0.269824
C      5.864160     4.178193     9.931046    -0.237136
C      6.596929     5.037608    10.763122    -0.097554
C      7.943693     4.861762    10.857370    -0.059906
C      8.658343     3.876036    10.073765    -0.090117
C      7.851090     2.991854     9.333245    -0.267724
C      8.793221     5.810338    11.762150     0.588769
C      3.929571     0.356645     7.596389    -0.072130
C      3.615528    23.337944     9.104357     0.283074
C      4.132894    22.186279     9.659074    -0.217269
C      3.412205    21.386305    10.418443    -0.078606
C      2.139925    21.681032    10.721383    -0.028046
C      1.600415    22.837651    10.192248    -0.074957
C      2.355327    23.647532     9.354787    -0.250105
C      1.378974    20.848861    11.608661     0.547082
C      4.616038     2.117579     5.859533    -0.075240
C      2.878733     2.588152     4.317905     0.264693
C      3.386034     3.893372     4.160376    -0.247839
C      2.761973     4.789938     3.336379    -0.067908
C      1.548074     4.401096     2.606361    -0.049180
C      1.079022     3.118165     2.835518    -0.074108
C      1.693017     2.184449     3.670286    -0.238911
C      0.956223     5.332335     1.728778     0.571974
C      7.192806    10.283258    14.161435     0.108457
C      6.117811     8.495081    14.454950    -0.021314
C      5.217955     9.515481    14.627290    -0.142470
C      5.463553    11.984751    14.503421     0.188005
C      5.902409    12.831783    13.531320    -0.161488
C      5.457514    14.228642    13.595947    -0.148522
C      4.493239    14.419347    14.449565     0.198994
C      4.104711    13.651570    15.421666    -0.159549
C      4.595907    12.393407    15.408202    -0.146134
C      3.043807    16.437858    13.991789     0.261952
C      2.908930    17.537513    15.655939    -0.004626
C      3.623580    16.475008    15.968304    -0.165045
C     15.033831    13.314739     6.757851     0.083641
C     14.552700    12.170504     7.612007    -0.082441
C     12.893906    11.647920     9.222840     0.272806
C     11.764556    12.016948     9.947203    -0.228643
C     11.162640    11.164964    10.736194    -0.078531
C     11.589417     9.931567    10.921997    -0.036271
C     12.688569     9.513005    10.186862    -0.081337
C     13.364971    10.374896     9.344016    -0.266480
C     10.915028     8.921073    11.820315     0.573318
C     13.938704    13.780359     5.868419    -0.073795
C     13.648818    15.519002     4.270781     0.269786
C     14.266840    16.561693     3.532954    -0.237205
C     13.534071    17.421108     2.700878    -0.097571
C     12.187307    17.245262     2.606630    -0.059884
C     11.472657    16.259536     3.390235    -0.090127
C     12.279910    15.375354     4.130755    -0.267723
C     11.337779    18.193838     1.701850     0.588721
C     16.201429    12.740145     5.867611    -0.072137
C     16.515472    10.954444     4.359643     0.283048
C     15.998106     9.802779     3.804926    -0.217171
C     16.718796     9.002805     3.045557    -0.078480
C     17.991075     9.297532     2.742617    -0.028057
C     18.530586    10.454151     3.271752    -0.074958
C     17.775673    11.264032     4.109213    -0.250171
C     18.752027     8.465361     1.855339     0.547093
C     15.514962    14.501079     7.604467    -0.075259
C     17.252267    14.971652     9.146095     0.264735
C     16.744966    16.276872     9.303624    -0.247910
C     17.369027    17.173438    10.127621    -0.068087
C     18.582926    16.784596    10.857639    -0.049151
C     19.051978    15.501665    10.628482    -0.074148
C     18.437983    14.567949     9.793714    -0.238840
C     19.174778    17.715835    11.735222     0.571938
N      7.321645     3.375742     0.694742    -0.235905
N      5.946697     1.713876     0.934402     0.021663
N      2.727751    19.551070     0.657043    -0.323323
N      3.961781    21.245133     1.052885    -0.094787
N     12.809355    15.759242    12.769258    -0.234444
N     14.184303    14.097376    12.529598     0.021707
N     17.403250     7.167570    12.806957    -0.323289
N     16.169219     8.861633    12.411115    -0.094801
N     17.387145    15.759242    26.233258    -0.235902
N     16.012197    14.097376    25.993598     0.021668
N     12.793251     7.167570    26.270957    -0.323326
N     14.027281     8.861633    25.875115    -0.094782
N      2.743855     3.375742    14.158742    -0.235821
N      4.118803     1.713876    14.398402     0.021605
N      7.337750    19.551070    14.121043    -0.322416
N      6.103719    21.245133    14.516885    -0.095071
N      2.743855     9.007758     0.694742    -0.235866
N      4.118803    10.669624     0.934402     0.021642
N      7.337750    17.599430     0.657043    -0.323236
N      6.103719    15.905367     1.052885    -0.094751
N     17.387145    21.391258    12.769258    -0.235687
N     16.012197    23.053124    12.529598     0.021701
N     12.793251     5.215930    12.806957    -0.323165
N     14.027281     3.521867    12.411115    -0.094791
N     12.809355    21.391258    26.233258    -0.235907
N     14.184303    23.053124    25.993598     0.021662
N     17.403250     5.215930    26.270957    -0.323278
N     16.169219     3.521867    25.875115    -0.094791
N      7.321645     9.007758    14.158742    -0.235709
N      5.946697    10.669624    14.398402     0.021508
N      2.727751    17.599430    14.121043    -0.323160
N      3.961781    15.905367    14.516885    -0.095136
O     13.462808    24.548060    21.904312    -0.208495
O      9.757496     3.077052    25.736436    -0.562866
O     11.508691     4.516262    25.505932    -0.541546
O     14.454058    22.315067    18.513808    -0.184526
O     11.917552    18.008086    14.737694    -0.508704
O     10.127906    19.327671    15.118456    -0.568829
O     15.647826     0.655582    18.550699    -0.201446
O     18.217548     4.953152    14.753043    -0.530182
O     20.013838     3.589977    14.934269    -0.575009
O     16.636862    23.122224    21.810603    -0.205425
O      0.183997    19.723200    25.816951    -0.569900
O     18.615136    18.297612    25.465002    -0.568381
O      6.668192    12.164560    18.487688    -0.207604
O     10.373504    15.460552    14.655564    -0.563411
O      8.622309    16.899762    14.886068    -0.531855
O      5.676942     9.931567    21.878192    -0.184919
O      8.213448     5.624586    25.654306    -0.507293
O     10.003094     6.944171    25.273544    -0.562684
O      4.483174    13.039082    21.841301    -0.201465
O      1.913452    17.336652    25.638957    -0.530044
O      0.117162    15.973477    25.457731    -0.574673
O      3.494138    10.738724    18.581397    -0.205624
O     19.947003     7.339700    14.575049    -0.569906
O      1.515864     5.914112    14.926998    -0.568421
O      3.397308    12.164560     5.023688    -0.208353
O     19.822996    15.460552     1.191564    -0.562866
O      1.443191    16.899762     1.422068    -0.541542
O      4.388558     9.931567     8.414192    -0.185078
O      1.852052     5.624586    12.190306    -0.507210
O      0.062406     6.944171    11.809544    -0.562592
O      5.582326    13.039082     8.377301    -0.200542
O      8.152048    17.336652    12.174957    -0.538491
O      9.948338    15.973477    11.993731    -0.581027
O      6.571362    10.738724     5.117397    -0.205591
O     10.249497     7.339700     1.111049    -0.569899
O      8.549636     5.914112     1.462998    -0.568377
O     16.733692    24.548060     8.440312    -0.208590
O      0.308004     3.077052    12.272436    -0.562846
O     18.687809     4.516262    12.041932    -0.541575
O     15.742442    22.315067     5.049808    -0.185142
O     18.278948    18.008086     1.273694    -0.507332
O     20.068594    19.327671     1.654456    -0.562707
O     14.548674     0.655582     5.086699    -0.201274
O     11.978952     4.953152     1.289043    -0.530036
O     10.182662     3.589977     1.470269    -0.574722
O     13.559638    23.122224     8.346603    -0.204140
O      9.881503    19.723200    12.352951    -0.574410
O     11.581364    18.297612    12.001002    -0.565191
O     16.733692    12.602440    21.904312    -0.208446
O      0.308004     9.306448    25.736436    -0.562873
O     18.687809     7.867238    25.505932    -0.541557
O     15.742442    14.835433    18.513808    -0.184995
O     18.278948    19.142414    14.737694    -0.507263
O     20.068594    17.822829    15.118456    -0.562605
O     14.548674    11.727918    18.550699    -0.201320
O     11.978952     7.430348    14.753043    -0.530159
O     10.182662     8.793523    14.934269    -0.575299
O     13.559638    14.028276    21.810603    -0.205478
O      9.881503    17.427300    25.816951    -0.569941
O     11.581364    18.852888    25.465002    -0.568420
O      3.397308     0.218940    18.487688    -0.208365
O     19.822996    21.689948    14.655564    -0.562874
O      1.443191    20.250738    14.886068    -0.541684
O      4.388558     2.451933    21.878192    -0.184965
O      1.852052     6.758914    25.654306    -0.507235
O      0.062406     5.439329    25.273544    -0.562591
O      5.582326    24.111418    21.841301    -0.201350
O      8.152048    19.813848    25.638957    -0.530167
O      9.948338    21.177023    25.457731    -0.574950
O      6.571362     1.644776    18.581397    -0.205506
O     10.249497     5.043800    14.575049    -0.569947
O      8.549636     6.469388    14.926998    -0.568478
O      6.668192     0.218940     5.023688    -0.208425
O     10.373504    21.689948     1.191564    -0.562875
O      8.622309    20.250738     1.422068    -0.541569
O      5.676942     2.451933     8.414192    -0.184927
O      8.213448     6.758914    12.190306    -0.507200
O     10.003094     5.439329    11.809544    -0.562599
O      4.483174    24.111418     8.377301    -0.201404
O      1.913452    19.813848    12.174957    -0.530338
O      0.117162    21.177023    11.993731    -0.575156
O      3.494138     1.644776     5.117397    -0.205476
O     19.947003     5.043800     1.111049    -0.569910
O      1.515864     6.469388     1.462998    -0.568439
O     13.462808    12.602440     8.440312    -0.208475
O      9.757496     9.306448    12.272436    -0.563016
O     11.508691     7.867238    12.041932    -0.541552
O     14.454058    14.835433     5.049808    -0.184958
O     11.917552    19.142414     1.273694    -0.507236
O     10.127906    17.822829     1.654456    -0.562622
O     15.647826    11.727918     5.086699    -0.201366
O     18.217548     7.430348     1.289043    -0.530131
O     20.013838     8.793523     1.470269    -0.574938
O     16.636862    14.028276     8.346603    -0.205397
O      0.183997    17.427300    12.352951    -0.569980
O     18.615136    18.852888    12.001002    -0.568547

The following XYZ coordinates are in angstroms. Other properties are in atomic units.
The sperically averaged electron density of each atom fit to a function of the form exp(a - br)
eigen_1, eigen_2 and eigen_3 are the three eigenvalues of traceless quadrupole moment tensor
  atom number  atomic symbol              X              Y              Z     net charge C6 coefficient C8 coefficient C10 coefficient fluctuating dipole atomic polarizability isotropic forcefield polarizability              a              b squared Pearson coefficient          <r^3>          <r^4>         wp_QDO          m_QDO          q_QDO       dipole_x       dipole_y       dipole_z         dipole            Qxy            Qxz            Qyz     Q(x^2-y^2)  Q(3z^2 - R^2)        eigen_1        eigen_2        eigen_3 static polarizability      alpha(xx)      alpha(xy)      alpha(xz)      alpha(yy)      alpha(yz)      alpha(zz) atomic spin moment
            1             Co       8.997349       4.439732       0.173147       0.857352     117.063131 0.22215458E+04  0.72852224E+05                                18.626845                           14.781613       0.789539       2.102655                    0.993928      47.807507     127.056002       0.506406       0.368824      -1.182414      -0.045125      -0.056554      -0.002428       0.072391      -0.148686       0.051913       0.005549      -0.078883       0.211987      -0.196643       0.064672       0.131971             23.345024      24.771166      -1.943525      -0.797234      25.231927      -1.481689      20.031978           2.840552
            2             Co      11.146333       6.094911      26.800900       0.852569     122.954447 0.23107810E+04  0.76499806E+05                                19.045332                           14.908458       0.790185       2.099139                    0.994349      48.050399     128.151689       0.512940       0.360693      -1.189466       0.065453       0.042787       0.020553       0.080853      -0.143990       0.026755       0.030333      -0.103560       0.285020      -0.205670       0.093111       0.112559             24.436901      24.808449      -0.742606      -2.490627      27.743458      -2.885095      20.758797           2.826598
            3             Co      11.133651      16.823232      13.290853       0.849145     117.165965 0.22248275E+04  0.73023409E+05                                18.687940                           14.834378       0.711270       2.080694                    0.993985      47.845542     127.421175       0.503114       0.370914      -1.180153       0.024149      -0.033512       0.003219       0.041432       0.124794       0.105335      -0.038992      -0.102299       0.233606      -0.214852       0.080361       0.134491             23.414261      24.848979       1.942651      -0.787968      25.307730       1.497009      20.086073          -3.146460
            4             Co       8.984667      18.478411      13.591100       0.856030     122.131697 0.22927489E+04  0.75782310E+05                                18.999873                           14.880409       0.694471       2.075558                    0.994248      47.788941     127.506841       0.511670       0.362163      -1.187818      -0.054695       0.014664      -0.023062       0.061143       0.109291       0.064736      -0.081066      -0.070434       0.279456      -0.196327       0.058831       0.137496             24.368814      24.739738       0.734775      -2.466053      27.662089       2.902895      20.704615           2.658651
            5             Co      19.062849      16.823232      26.754853       0.857340     117.064551 0.22215651E+04  0.72853024E+05                                18.627049                           14.781715       0.789574       2.102660                    0.993929      47.808005     127.057506       0.506402       0.368826      -1.182413      -0.045131      -0.056598       0.002342       0.072427      -0.148750      -0.051805      -0.005447      -0.078878       0.211048      -0.196510       0.064420       0.132091             23.345595      24.771458      -1.943509       0.797347      25.233037       1.481606      20.032289           2.840510
            6             Co       1.080833      18.478411       0.127100       0.852493     122.957814 0.23108275E+04  0.76502172E+05                                19.046290                           14.909096       0.790076       2.099092                    0.994349      48.051492     128.157690       0.512901       0.360717      -1.189439       0.065519       0.042755      -0.020619       0.080907      -0.143914      -0.026932      -0.030529      -0.103321       0.285995      -0.205782       0.093209       0.112573             24.438579      24.809771      -0.742643       2.490994      27.745839       2.885425      20.760125           2.826380
            7             Co       1.068151       4.439732      13.637147       0.856956     117.085780 0.22220477E+04  0.72873778E+05                                18.630460                           14.784319       0.789219       2.102487                    0.993931      47.815486     127.087236       0.506300       0.368876      -1.182357       0.045116      -0.056281      -0.002899       0.072190       0.148379      -0.052485       0.006156      -0.078925       0.217755      -0.197515       0.066219       0.131295             23.349753      24.775844       1.944465       0.796290      25.236570      -1.482483      20.036845           2.839937
            8             Co      19.050167       6.094911      13.336900       0.852555     122.956445 0.23108268E+04  0.76501820E+05                                19.045830                           14.908868       0.790146       2.099110                    0.994351      48.051674     128.156138       0.512919       0.360706      -1.189453      -0.065104       0.043006       0.020154       0.080587       0.144528      -0.025777       0.029273      -0.104838       0.279633      -0.205167       0.092407       0.112760             24.437511      24.808283       0.742630       2.490345      27.743867      -2.885980      20.760382           2.826585
            9             Co       1.068151       7.943768       0.173147       0.857199     117.072538 0.22217114E+04  0.72859456E+05                                18.628398                           14.782607       0.789362       2.102577                    0.993929      47.810623     127.068382       0.506363       0.368847      -1.182389       0.045121       0.056354      -0.002800       0.072246      -0.148406      -0.052384      -0.005995      -0.078892       0.216273      -0.197250       0.065799       0.131451             23.347343      24.773354      -1.945050       0.796663      25.234612       1.481849      20.034062           2.840340
           10             Co      19.050167       6.288589      26.800900       0.852685     122.946366 0.23105897E+04  0.76491777E+05                                19.044483                           14.907801       0.790253       2.099170                    0.994350      48.048132     128.143582       0.512954       0.360691      -1.189469      -0.065194      -0.042962       0.020231       0.080656      -0.144391      -0.025985      -0.029473      -0.104686       0.280331      -0.205198       0.092512       0.112686             24.435902      24.806864      -0.743660       2.490379      27.742495       2.885256      20.758348           2.826807
           11             Co      19.062849      20.327268      13.290853       0.856636     117.107556 0.22223980E+04  0.72889119E+05                                18.634207                           14.786598       0.788939       2.102334                    0.993934      47.822701     127.115330       0.506197       0.368932      -1.182296      -0.045069       0.056141       0.003068       0.072059       0.148208      -0.052683       0.006399      -0.078962       0.219893      -0.197787       0.066791       0.130996             23.355921      24.781532       1.945677       0.796446      25.244555      -1.482468      20.041676           2.839478
           12             Co       1.080833      18.672089      13.591100       0.852269     122.979013 0.23110703E+04  0.76513450E+05                                19.050472                           14.911405       0.789749       2.098918                    0.994354      48.058438     128.185677       0.512774       0.360791      -1.189359       0.064924      -0.043083      -0.020006       0.080446       0.144729      -0.025388       0.028893      -0.105235       0.277769      -0.204989       0.092070       0.112919             24.445717      24.814900       0.742975       2.491911      27.755326      -2.888199      20.766926           2.826058
           13             Co      11.133651      20.327268      26.754853       0.857106     117.077287 0.22217298E+04  0.72860747E+05                                18.629802                           14.783334       0.789200       2.102511                    0.993930      47.812343     127.076616       0.506313       0.368880      -1.182354       0.045116       0.056325       0.002850       0.072223      -0.148423       0.052423       0.006065      -0.078933       0.216835      -0.197382       0.065972       0.131409             23.350160      24.776543      -1.945422      -0.796926      25.238002      -1.481987      20.035934           2.840168
           14             Co       8.984667      18.672089       0.127100       0.852598     122.955867 0.23107080E+04  0.76496844E+05                                19.045822                           14.908438       0.790193       2.099133                    0.994350      48.050933     128.152968       0.512929       0.360704      -1.189456      -0.065133      -0.042969      -0.020190       0.080600      -0.144456       0.025899       0.029360      -0.104745       0.279989      -0.205179       0.092481       0.112698             24.438800      24.809544      -0.744245      -2.490551      27.746338      -2.885670      20.760517           2.826701
           15             Co       8.997349       7.943768      13.637147       0.856694     117.101142 0.22222437E+04  0.72883180E+05                                18.634213                           14.786616       0.788869       2.102320                    0.993934      47.821843     127.114502       0.506166       0.368958      -1.182269      -0.045086       0.056153      -0.003069       0.072079       0.148300       0.052662      -0.006431      -0.078915       0.219810      -0.197854       0.066815       0.131038             23.355601      24.782804       1.946414      -0.796811      25.242149       1.482162      20.041851           2.839482
           16             Co      11.146333       6.288589      13.336900       0.852533     122.957876 0.23108428E+04  0.76502536E+05                                19.046108                           14.908983       0.790176       2.099109                    0.994352      48.052110     128.157745       0.512913       0.360709      -1.189450       0.064989      -0.043071       0.020013       0.080493       0.144693       0.025407      -0.028879      -0.105255       0.277503      -0.204919       0.092027       0.112892             24.438349      24.809653       0.743755      -2.490903      27.744065       2.885530      20.761328           2.826576
           17              H       7.895378       1.508310       0.543946       0.102181       1.185788 0.86306183E+01  0.86192533E+02                                 1.836339                            1.708991      -1.031354       2.389776                    0.997220       3.555809       9.980052       0.483292       1.269021      -0.711728       0.048409      -0.024536      -0.009287       0.055061      -0.008097      -0.006590       0.002814       0.009082      -0.068143      -0.023881       0.002104       0.021777              1.881973       2.208511      -0.418139      -0.156880       1.978071       0.067618       1.459338          -0.000009
           18              H       5.922540       4.794891       1.063656       0.118657       1.025862 0.69221268E+01  0.65569900E+02                                 1.685968                            1.543689      -0.859412       2.481861                    0.999325       3.332972       9.178493       0.500876       1.290955      -0.707075      -0.008863       0.046046       0.001344       0.046911      -0.006542      -0.007799       0.000489      -0.006116      -0.064436      -0.023468       0.004940       0.018528              1.774904       1.448671      -0.174997      -0.029452       2.528958       0.056293       1.347082           0.000107
           19              H       4.316086       2.937366       1.386792       0.130388       1.197764 0.87370006E+01  0.87919174E+02                                 1.872309                            1.737746      -1.272931       2.282486                    0.994447       3.639072      10.405073       0.469617       1.296108      -0.704786      -0.042623       0.011868       0.008119       0.044983      -0.003382      -0.006159       0.001175       0.000320      -0.077434      -0.026774       0.009810       0.016965              1.920451       2.579775      -0.182187      -0.365156       1.598971       0.021280       1.582607           0.000129
           20              H       6.466077      24.613445      26.316734       0.132175       0.998826 0.72561791E+01  0.69369854E+02                                 1.639741                            1.568907      -0.911183       2.460742                    0.999054       3.300628       9.054804       0.503646       1.272090      -0.711513       0.020518       0.010221      -0.032265       0.039579       0.000521      -0.010757      -0.002861      -0.009824       0.010532      -0.013551       0.002323       0.011228              1.666840       1.602271       0.187842      -0.392373       1.538841      -0.118770       1.859409          -0.000014
           21              H       5.825911      22.243243      26.542930       0.148146       0.900623 0.62244800E+01  0.58122110E+02                                 1.616653                            1.518358      -1.066708       2.400267                    0.997666       3.388339       9.641616       0.472271       1.388918      -0.685830       0.021975      -0.030253      -0.013033       0.039598      -0.003636      -0.008384       0.005020      -0.013170      -0.026799      -0.014765       0.000425       0.014340              1.656670       1.517044      -0.221779      -0.304967       1.758610       0.358516       1.694356          -0.000018
           22              H       3.524938      23.204202       2.620094       0.131785       1.084044 0.78164731E+01  0.75648830E+02                                 1.694572                            1.600017      -0.873897       2.472800                    0.999436       3.264290       8.825963       0.515282       1.228202      -0.722341      -0.019912      -0.006545       0.026790       0.034015       0.002325      -0.012658       0.004062      -0.000415       0.020022      -0.013766      -0.001687       0.015453              1.731491       1.719706       0.283554      -0.384200       1.712069      -0.151110       1.762696           0.000033
           23              H       4.310047       0.589455       2.595859       0.116089       0.962229 0.67892658E+01  0.64896742E+02                                 1.692073                            1.584198      -1.143902       2.336860                    0.995232       3.680900      10.655859       0.462252       1.386205      -0.685010      -0.009889       0.018521       0.024161       0.032009       0.006874      -0.008115       0.003636      -0.011231       0.001974      -0.014441       0.005882       0.008558              1.747987       1.424955      -0.179688      -0.244737       1.923532       0.453370       1.895474           0.000006
           24              H       2.518388      21.232749      26.890301       0.069654       1.346367 0.10372541E+02  0.10729886E+03                                 1.930760                            1.820581      -0.902801       2.435537                    0.998609       3.585468       9.887781       0.494117       1.198301      -0.729824      -0.045403       0.023032      -0.007042       0.051395      -0.009305       0.008224       0.001736       0.000317      -0.025495      -0.014476      -0.000128       0.014604              1.940884       2.019408      -0.139944       0.501885       1.856687      -0.327983       1.946559           0.000288
           25              H       2.568716      18.996289       2.800512       0.134145       1.197948 0.84419131E+01  0.83235103E+02                                 1.815563                            1.666718      -0.943187       2.452677                    0.998730       3.267540       8.898283       0.503415       1.233998      -0.721962      -0.023341      -0.029010       0.034515       0.050770       0.011349      -0.009413      -0.004439      -0.016150       0.052956      -0.023780       0.001313       0.022467              1.903179       1.724887       0.413614      -0.218024       2.260633      -0.444266       1.724016          -0.000110
           26              H       3.865152      21.002416       3.339072       0.142878       1.078583 0.75621187E+01  0.72079976E+02                                 1.639276                            1.537729      -0.884922       2.471740                    0.999402       3.140510       8.237042       0.548009       1.172594      -0.735870       0.003806       0.010732       0.045911       0.047302       0.020600      -0.005623       0.002626      -0.000180       0.069567      -0.032804       0.008716       0.024089              1.672718       1.478976       0.227709       0.283704       1.614271       0.318637       1.924906          -0.000015
           27              H      14.260800       0.943623      20.508365       0.096724       1.310297 0.10708035E+02  0.11189089E+03                                 1.908474                            1.853737      -1.173584       2.305994                    0.995890       3.688092      10.293042       0.487083       1.203422      -0.727505      -0.015329       0.024697      -0.020830       0.035761      -0.002331       0.007432      -0.006316       0.006710      -0.032748      -0.015073       0.001987       0.013086              1.949587       1.651214      -0.204675      -0.062964       1.956162      -0.236725       2.241386          -0.000010
           28              H      15.279429       0.532490      21.633955       0.091951       1.242116 0.10064429E+02  0.10443613E+03                                 1.899733                            1.841623      -1.125029       2.329018                    0.994889       3.789134      10.836237       0.467090       1.263699      -0.712563       0.025423       0.009872       0.019821       0.033714       0.012245       0.000825       0.000809       0.010108       0.014128      -0.015604       0.004509       0.011095              1.949193       1.986569       0.023089       0.258014       1.675022       0.275025       2.185990          -0.000015
           29              H      11.432395      24.269183      23.333112       0.124026       1.090922 0.78207313E+01  0.75991385E+02                                 1.723139                            1.614088      -0.878104       2.465311                    0.998970       3.377810       9.266483       0.504604       1.249218      -0.716529      -0.014833      -0.029606      -0.000098       0.033114       0.005786      -0.009806       0.005516      -0.009316      -0.025928      -0.017449       0.005654       0.011795              1.766332       1.694524       0.348369      -0.048569       2.173063       0.100179       1.431410           0.000049
           30              H      10.397662       0.941146      24.652584       0.109295       1.093173 0.77902931E+01  0.75612812E+02                                 1.721445                            1.607001      -0.953652       2.422867                    0.998406       3.423781       9.383786       0.507639       1.243110      -0.717493      -0.029205      -0.009640       0.016362       0.034836       0.009489      -0.007759      -0.000881      -0.001709      -0.011982      -0.011740      -0.001898       0.013638              1.784921       2.156037       0.216903      -0.440826       1.580171      -0.022983       1.618555           0.000202
           31              H      12.978456       3.752201      23.726261       0.110284       1.128010 0.82082160E+01  0.80816505E+02                                 1.766955                            1.657378      -0.971452       2.414660                    0.998362       3.476044       9.634139       0.495712       1.254948      -0.714912       0.010099       0.036356       0.002261       0.037800       0.004575      -0.006900      -0.000354      -0.012256      -0.021569      -0.012412       0.000780       0.011632              1.823380       1.573555       0.186148      -0.039953       2.428026       0.228525       1.468558          -0.000052
           32              H      14.117870       2.288471      22.339469       0.120621       1.113366 0.82291641E+01  0.80602382E+02                                 1.713254                            1.630044      -0.998696       2.400155                    0.998407       3.384974       9.180579       0.516464       1.210805      -0.725565       0.024864       0.015981      -0.014079       0.032739       0.009236      -0.014732       0.000980      -0.005995      -0.025356      -0.020583       0.003355       0.017228              1.751243       1.941392       0.087561      -0.420794       1.558611       0.077787       1.753726           0.000038
           33              H      13.628687      24.103244      18.776894       0.099947       1.318503 0.10764653E+02  0.11232227E+03                                 1.904827                            1.850951      -0.994353       2.393082                    0.997071       3.591682       9.927448       0.491835       1.193496      -0.731017      -0.009723       0.026186      -0.020462       0.034626      -0.013190       0.001926       0.002284      -0.007656       0.025520      -0.018304       0.008410       0.009895              1.933431       1.675467      -0.023464       0.176851       2.129668      -0.286020       1.995158          -0.000011
           34              H      13.193857      23.048170      19.862093       0.097312       1.307087 0.10631000E+02  0.11071196E+03                                 1.896872                            1.841962      -1.049855       2.367212                    0.996258       3.627755      10.055978       0.491436       1.196791      -0.729654      -0.024085      -0.014199       0.020761       0.034824       0.000660      -0.006189      -0.005736      -0.006875      -0.023356      -0.012288       0.002187       0.010101              1.926829       2.015318       0.237199      -0.262639       1.674761       0.045674       2.090409          -0.000015
           35              H      15.184813      20.469926      17.069659       0.125200       1.123891 0.83385292E+01  0.82028508E+02                                 1.736709                            1.652195      -0.983913       2.420194                    0.998037       3.352835       9.144031       0.507185       1.227622      -0.722319       0.036960      -0.006608      -0.001692       0.037584      -0.002411       0.000991       0.011488       0.017825      -0.025425      -0.018389       0.004900       0.013489              1.757934       2.227131      -0.131881       0.049958       1.560403       0.125381       1.486266           0.000041
           36              H      13.958835      19.055730      15.688253       0.122108       0.970428 0.67845772E+01  0.64316575E+02                                 1.658036                            1.551966      -0.962528       2.431791                    0.998039       3.437871       9.651835       0.485325       1.331291      -0.697607       0.017136      -0.029967      -0.018517       0.039173      -0.007987      -0.001230       0.009715       0.004338      -0.016717      -0.013535      -0.000323       0.013858              1.714509       1.664018      -0.297289      -0.118022       1.888044       0.385875       1.591464          -0.000011
           37              H      10.544618      20.938022      16.870392       0.122061       1.137727 0.81982148E+01  0.80099314E+02                                 1.727008                            1.620139      -1.024266       2.398521                    0.997957       3.339995       9.001588       0.522131       1.200651      -0.728223      -0.042246       0.000063       0.003286       0.042374      -0.002569      -0.005936       0.009418       0.012418      -0.030213      -0.016539       0.001944       0.014595              1.767790       2.416109       0.025763       0.126578       1.443933       0.127382       1.443327           0.000046
           38              H      11.869238      22.495866      18.012139       0.112725       1.137280 0.84127890E+01  0.82296043E+02                                 1.690169                            1.610431      -1.009795       2.389939                    0.998189       3.357449       8.900489       0.541616       1.156047      -0.739010      -0.021003       0.026326       0.008589       0.034756      -0.006221       0.000841       0.013300       0.012466      -0.047757      -0.023425       0.005910       0.017514              1.715996       1.616469      -0.170248      -0.023391       1.899175       0.437109       1.632343          -0.000043
           39              H      16.571839      23.714403      18.768816       0.099482       1.249781 0.10025885E+02  0.10274726E+03                                 1.836585                            1.786102      -0.944668       2.421445                    0.997355       3.504903       9.593639       0.500884       1.193222      -0.731225       0.013243      -0.026910      -0.024368       0.038643      -0.013941      -0.000847      -0.001690      -0.008270       0.024099      -0.018665       0.007870       0.010795              1.866123       1.648919      -0.052592      -0.252763       2.003197       0.258591       1.946252          -0.000032
           40              H      16.908027       0.000000      19.891714       0.088789       1.351948 0.11120519E+02  0.11678622E+03                                 1.914931                            1.863600      -1.151239       2.311923                    0.995691       3.680125      10.148838       0.497999       1.171147      -0.735716       0.024033       0.015618       0.019985       0.034942       0.000746       0.006197       0.007208      -0.006748      -0.023989      -0.013104       0.001919       0.011185              1.945953       1.969804       0.246243       0.215474       1.684263      -0.005313       2.183794          -0.000048
           41              H      15.108316       2.801148      17.435880       0.126409       1.143300 0.82406475E+01  0.79839754E+02                                 1.680599                            1.584119      -0.888079       2.462862                    0.999023       3.167020       8.234541       0.553609       1.141945      -0.744594      -0.030927       0.012317       0.002514       0.033385      -0.008297      -0.004886      -0.010301       0.005944      -0.036502      -0.019710       0.004627       0.015083              1.708792       2.169679      -0.169285      -0.228383       1.467004      -0.064605       1.489693           0.000080
           42              H      16.338320       4.163333      16.178342       0.119637       1.108870 0.78632544E+01  0.75719942E+02                                 1.677902                            1.570318      -0.878273       2.466422                    0.999191       3.221837       8.506225       0.540871       1.175992      -0.735004      -0.016604       0.033648      -0.010987       0.039097      -0.011518      -0.001319      -0.005491       0.002947      -0.033155      -0.014306      -0.003085       0.017392              1.729722       1.553322      -0.246688       0.062767       2.077635      -0.363161       1.558210           0.000182
           43              H      19.406284       1.691586      16.528406       0.115367       1.037877 0.72172507E+01  0.69057288E+02                                 1.687361                            1.564094      -1.009770       2.403517                    0.997355       3.463383       9.574211       0.503597       1.271116      -0.710080       0.037128      -0.010552      -0.010302       0.039949      -0.008927      -0.004899      -0.003908       0.007949      -0.024875      -0.013141      -0.000967       0.014108              1.754130       2.325283      -0.242041      -0.252766       1.501284      -0.060802       1.435823           0.000165
           44              H      18.156149       0.364075      17.955590       0.129094       1.049803 0.75764789E+01  0.72641286E+02                                 1.641782                            1.559070      -0.921575       2.444711                    0.998850       3.286932       8.799835       0.531000       1.203082      -0.727236       0.017997      -0.025770       0.010460       0.033127      -0.008140      -0.002337      -0.011818       0.003908      -0.027264      -0.018112       0.003479       0.014633              1.672402       1.588178      -0.165279      -0.032739       1.844936      -0.395354       1.584091           0.000072
           45              H      15.772639      21.906412      20.497594       0.103163       1.226287 0.97186120E+01  0.98952297E+02                                 1.816742                            1.760141      -1.006865       2.389224                    0.997516       3.521373       9.647507       0.503225       1.195424      -0.729957       0.012748      -0.027318      -0.022130       0.037397      -0.001371      -0.006892       0.008001       0.006489      -0.034482      -0.016445       0.003732       0.012713              1.851975       1.531173      -0.198793       0.028370       1.929280       0.289076       2.095470          -0.000036
           46              H      14.812390      22.352218      21.666269       0.100671       1.278041 0.10470134E+02  0.10908196E+03                                 1.903055                            1.855988      -0.997003       2.396049                    0.996635       3.633363      10.213666       0.476514       1.233757      -0.721071      -0.026917      -0.010894       0.021420       0.036083       0.012703       0.001162       0.000295       0.010558       0.014009      -0.016099       0.004493       0.011605              1.937786       1.983437      -0.012899      -0.303682       1.708550      -0.215389       2.121370          -0.000033
           47              H      15.979988      20.616051      22.307155       0.129328       1.007234 0.72644975E+01  0.68643895E+02                                 1.572666                            1.507191      -0.928554       2.442058                    0.998921       3.197866       8.387910       0.552774       1.172633      -0.734874      -0.028910      -0.019467      -0.015399       0.038104       0.012465       0.013821      -0.001446      -0.005578      -0.031436      -0.021611       0.001408       0.020203              1.596547       1.719320       0.023540       0.385037       1.468883      -0.073430       1.601437           0.000090
           48              H      17.022774      19.120124      23.691254       0.121208       1.045909 0.74480839E+01  0.71051905E+02                                 1.636129                            1.545872      -0.903133       2.456085                    0.999091       3.233973       8.614941       0.533631       1.203188      -0.727771      -0.016210      -0.038247       0.002159       0.041596       0.008320       0.007688       0.000817      -0.004110      -0.024116      -0.012876      -0.001135       0.014011              1.675986       1.445101       0.182664       0.034786       2.172841      -0.208851       1.410015          -0.000078
           49              H      19.833061      21.906412      24.526022       0.115727       1.153814 0.84154336E+01  0.82361962E+02                                 1.717495                            1.620977      -0.979784       2.418155                    0.998148       3.283249       8.717509       0.534499       1.170870      -0.736360       0.033972       0.012079       0.017748       0.040187       0.011203       0.007113      -0.001056      -0.002321      -0.023029      -0.013827      -0.001995       0.015822              1.751996       2.117775       0.149779       0.421616       1.531885      -0.013883       1.606330           0.000104
           50              H      18.794302      23.432059      23.133845       0.140954       1.012137 0.70975409E+01  0.66352008E+02                                 1.555482                            1.475271      -0.843832       2.495365                    0.999521       3.034546       7.791453       0.569761       1.149919      -0.742100       0.017407       0.031984      -0.003829       0.036614       0.007558       0.011620      -0.006261      -0.005144      -0.027805      -0.019784       0.006924       0.012860              1.578655       1.479554       0.245560      -0.010048       1.926971      -0.150774       1.329441           0.000088
           51              H      12.235622      13.891810      12.920054       0.102644       1.186677 0.86402093E+01  0.86325793E+02                                 1.838391                            1.710823      -1.037010       2.387630                    0.997125       3.557891       9.993173       0.482584       1.270331      -0.711433      -0.048486      -0.024437       0.009121       0.055057       0.008236      -0.006624      -0.002795       0.009052      -0.068118      -0.023880       0.001990       0.021890              1.884132       2.211229       0.418581      -0.157135       1.980352      -0.067681       1.460816          -0.000066
           52              H      14.208460      17.178391      12.400344       0.118785       1.026579 0.69290377E+01  0.65662983E+02                                 1.687838                            1.545284      -0.860996       2.481317                    0.999302       3.336097       9.194173       0.500131       1.292334      -0.706765       0.008726       0.046021      -0.001325       0.046859       0.006694      -0.007743      -0.000536      -0.006192      -0.064513      -0.023466       0.004771       0.018695              1.776971       1.450299       0.175264      -0.029538       2.532193      -0.056339       1.348422          -0.000239
           53              H      15.814914      15.320866      12.077208       0.130579       1.196807 0.87285429E+01  0.87814282E+02                                 1.871511                            1.737073      -1.272547       2.282860                    0.994453       3.637237      10.399228       0.469631       1.296360      -0.704740       0.042698       0.011782      -0.008067       0.045022       0.003342      -0.006135      -0.001221       0.000328      -0.077493      -0.026788       0.009849       0.016938              1.919586       2.578454       0.182106      -0.364914       1.598322      -0.021282       1.581983          -0.000243
           54              H      13.664923      12.229945      14.075266       0.132155       0.999145 0.72591617E+01  0.69406268E+02                                 1.640142                            1.569267      -0.911696       2.460495                    0.999049       3.301343       9.057609       0.503565       1.272150      -0.711497      -0.020516       0.010221       0.032247       0.039563      -0.000511      -0.010729       0.002854      -0.009813       0.010538      -0.013522       0.002322       0.011200              1.667263       1.602664      -0.187916      -0.392542       1.539208       0.118801       1.859917           0.000000
           55              H      14.305089       9.859743      13.849070       0.148160       0.900660 0.62248197E+01  0.58126344E+02                                 1.616726                            1.518422      -1.066890       2.400191                    0.997665       3.388425       9.642095       0.472248       1.388959      -0.685822      -0.021973      -0.030260       0.013027       0.039601       0.003635      -0.008381      -0.005021      -0.013171      -0.026810      -0.014766       0.000425       0.014341              1.656751       1.517123       0.221804      -0.304999       1.758693      -0.358545       1.694438          -0.000019
           56              H      16.606062      10.820702      10.843906       0.131804       1.083966 0.78158108E+01  0.75641108E+02                                 1.694528                            1.599981      -0.873815       2.472866                    0.999437       3.264124       8.825549       0.515271       1.228250      -0.722331       0.019915      -0.006546      -0.026799       0.034024      -0.002326      -0.012660      -0.004061      -0.000404       0.020023      -0.013766      -0.001690       0.015456              1.731436       1.719655      -0.283519      -0.384189       1.711988       0.151084       1.762666           0.000025
           57              H      15.820953      12.972955      10.868141       0.116075       0.962330 0.67900906E+01  0.64906320E+02                                 1.692154                            1.584264      -1.143904       2.336832                    0.995233       3.681069      10.656339       0.462257       1.386152      -0.685020       0.009885       0.018503      -0.024169       0.032004      -0.006876      -0.008121      -0.003628      -0.011233       0.002002      -0.014445       0.005889       0.008557              1.748080       1.425015       0.179726      -0.244765       1.923629      -0.453445       1.895596          -0.000010
           58              H      17.612612       8.849249      13.501699       0.069649       1.346295 0.10371824E+02  0.10728958E+03                                 1.930699                            1.820526      -0.902622       2.435621                    0.998611       3.585330       9.887313       0.494121       1.198313      -0.729822       0.045395       0.023028       0.007057       0.051389       0.009307       0.008219      -0.001739       0.000322      -0.025458      -0.014468      -0.000130       0.014598              1.940821       2.019341       0.139951       0.501864       1.856620       0.327971       1.946504           0.000294
           59              H      17.562284       6.612789      10.663488       0.134193       1.197421 0.84372690E+01  0.83176269E+02                                 1.814897                            1.666159      -0.942974       2.452821                    0.998733       3.266676       8.894674       0.503555       1.233849      -0.721997       0.023336      -0.029011      -0.034527       0.050777      -0.011347      -0.009414       0.004441      -0.016143       0.052962      -0.023778       0.001308       0.022470              1.902436       1.724249      -0.413342      -0.217910       2.259637       0.444015       1.723423          -0.000111
           60              H      16.265848       8.618916      10.124928       0.142923       1.078208 0.75586768E+01  0.72037853E+02                                 1.638806                            1.537310      -0.884696       2.471892                    0.999404       3.139768       8.234147       0.548129       1.172488      -0.735898      -0.003806       0.010716      -0.045926       0.047313      -0.020588      -0.005618      -0.002615      -0.000192       0.069578      -0.032792       0.008701       0.024091              1.672228       1.478552      -0.227584       0.283575       1.613780      -0.318502       1.924351          -0.000014
           61              H       5.870200      13.327123      19.883635       0.096817       1.309119 0.10695411E+02  0.11172177E+03                                 1.907062                            1.852441      -1.172773       2.306443                    0.995903       3.685937      10.284033       0.487352       1.203158      -0.727573       0.015283       0.024692       0.020924       0.035792       0.002359       0.007435       0.006341       0.006689      -0.032864      -0.015113       0.001994       0.013119              1.948067       1.650056       0.204459      -0.062740       1.954786       0.236502       2.239360          -0.000009
           62              H       4.851571      12.915991      18.758045       0.091987       1.241838 0.10061339E+02  0.10439471E+03                                 1.899368                            1.841279      -1.124642       2.329231                    0.994894       3.788372      10.833114       0.467163       1.263615      -0.712584      -0.025522       0.009855      -0.019742       0.033738      -0.012282       0.000828      -0.000810       0.010130       0.014055      -0.015630       0.004486       0.011143              1.948797       1.986059      -0.023209       0.258023       1.674755      -0.275010       2.185576          -0.000010
           63              H       8.698605      11.885683      17.058888       0.124503       1.088397 0.77980179E+01  0.75714288E+02                                 1.720512                            1.611791      -0.876449       2.466527                    0.998993       3.372495       9.247930       0.504949       1.249294      -0.716530       0.014843      -0.029687       0.000127       0.033191      -0.005774      -0.009739      -0.005512      -0.009375      -0.025883      -0.017386       0.005584       0.011802              1.763528       1.691851      -0.347633      -0.048379       2.169381      -0.099908       1.429351           0.000030
           64              H       9.733339      13.324646      15.739416       0.109623       1.092179 0.77812219E+01  0.75503953E+02                                 1.720630                            1.606252      -0.953742       2.423182                    0.998409       3.421151       9.375765       0.507661       1.243399      -0.717440       0.029321      -0.009730      -0.016410       0.034981      -0.009540      -0.007766       0.000943      -0.001699      -0.011924      -0.011740      -0.001967       0.013706              1.784051       2.155070      -0.216885      -0.440606       1.579307       0.023096       1.617775          -0.000154
           65              H       7.152544      16.135701      16.665739       0.110225       1.128070 0.82081410E+01  0.80812762E+02                                 1.766806                            1.657202      -0.970001       2.415390                    0.998368       3.475462       9.631249       0.495831       1.254693      -0.714974      -0.010277       0.036345      -0.002049       0.037825      -0.004620      -0.006824       0.000457      -0.012371      -0.021645      -0.012359       0.000624       0.011735              1.823213       1.573361      -0.186410      -0.039848       2.428021      -0.228375       1.468258          -0.000012
           66              H       6.013130      14.671971      18.052531       0.120984       1.111153 0.82082096E+01  0.80343729E+02                                 1.710900                            1.627922      -0.997021       2.401287                    0.998424       3.380488       9.164554       0.516836       1.210737      -0.725595      -0.024911       0.015982       0.014133       0.032798      -0.009235      -0.014719      -0.000927      -0.005907      -0.025281      -0.020530       0.003286       0.017243              1.748752       1.938557      -0.087512      -0.419878       1.556522      -0.077505       1.751176          -0.000036
           67              H       6.502313      11.719744      21.615106       0.099864       1.319310 0.10773142E+02  0.11243430E+03                                 1.905662                            1.851718      -0.994930       2.392736                    0.997063       3.593075       9.932709       0.491712       1.193544      -0.731001       0.009705       0.026094       0.020553       0.034605       0.013146       0.001929      -0.002281      -0.007622       0.025596      -0.018270       0.008415       0.009856              1.934294       1.676145       0.023433       0.176965       2.130747       0.286214       1.995990          -0.000007
           68              H       6.937143      10.664670      20.529907       0.097175       1.308127 0.10641909E+02  0.11085508E+03                                 1.897916                            1.842928      -1.050298       2.366891                    0.996249       3.629554      10.062633       0.491294       1.196819      -0.729642       0.024063      -0.014264      -0.020670       0.034781      -0.000642      -0.006170       0.005724      -0.006897      -0.023255      -0.012252       0.002175       0.010077              1.927903       2.016455      -0.237427      -0.262818       1.675601      -0.045716       2.091652          -0.000003
           69              H       4.946187       8.086426      23.322341       0.124977       1.125230 0.83511505E+01  0.82184210E+02                                 1.738051                            1.653406      -0.984858       2.419548                    0.998024       3.355440       9.153064       0.507014       1.227563      -0.722324      -0.036938      -0.006601       0.001711       0.037562       0.002419       0.000984      -0.011513       0.017815      -0.025438      -0.018413       0.004923       0.013490              1.759311       2.229008       0.132062       0.049986       1.561588      -0.125558       1.487338           0.000061
           70              H       6.172165       6.672230      24.703747       0.122069       0.969114 0.67731030E+01  0.64179142E+02                                 1.656529                            1.550668      -0.958507       2.433741                    0.998068       3.434818       9.640378       0.485533       1.331316      -0.697620      -0.016992      -0.029985       0.018567       0.039148       0.007875      -0.001109      -0.009804       0.004308      -0.016761      -0.013626      -0.000127       0.013753              1.712894       1.662420       0.296791      -0.117821       1.886187      -0.385333       1.590075           0.000054
           71              H       9.586382       8.554522      23.521608       0.121952       1.137322 0.81951257E+01  0.80062320E+02                                 1.726664                            1.619891      -1.021497       2.399769                    0.997970       3.339947       9.001344       0.522139       1.200735      -0.728204       0.042187      -0.000008      -0.003292       0.042315       0.002470      -0.005874      -0.009502       0.012399      -0.030193      -0.016604       0.002095       0.014509              1.767403       2.415360      -0.025806       0.126562       1.443736      -0.127349       1.443112           0.000102
           72              H       8.261762      10.112366      22.379861       0.112421       1.139645 0.84354114E+01  0.82577053E+02                                 1.692779                            1.612795      -1.011366       2.388909                    0.998174       3.361965       8.917200       0.541090       1.156334      -0.738926       0.021001       0.026307      -0.008550       0.034730       0.006206       0.000870      -0.013326       0.012514      -0.047882      -0.023482       0.005953       0.017529              1.718700       1.618978       0.170565      -0.023369       1.902265      -0.438148       1.634858           0.000042
           73              H       3.559161      11.330903      21.623184       0.099663       1.248781 0.10015873E+02  0.10262012E+03                                 1.835732                            1.785323      -0.944419       2.421722                    0.997362       3.503267       9.588352       0.500940       1.193373      -0.731194      -0.013250      -0.026932       0.024410       0.038689       0.013957      -0.000862       0.001686      -0.008269       0.024135      -0.018687       0.007890       0.010796              1.865212       1.648157       0.052506      -0.252495       2.002246      -0.258414       1.945234          -0.000030
           74              H       3.222973      12.383500      20.500286       0.088707       1.352375 0.11124797E+02  0.11684143E+03                                 1.915246                            1.863883      -1.151168       2.311871                    0.995693       3.680784      10.150832       0.497995       1.171053      -0.735737      -0.024039       0.015583      -0.019956       0.034914      -0.000732       0.006188      -0.007205      -0.006734      -0.023966      -0.013095       0.001927       0.011167              1.946276       1.970149      -0.246340       0.215596       1.684526       0.005330       2.184154          -0.000044
           75              H       5.022685      15.184648      22.956120       0.126368       1.143684 0.82442385E+01  0.79884028E+02                                 1.681031                            1.584508      -0.888299       2.462716                    0.999020       3.167663       8.236965       0.553512       1.142009      -0.744576       0.030931       0.012299      -0.002463       0.033377       0.008295      -0.004875       0.010306       0.005943      -0.036540      -0.019715       0.004626       0.015089              1.709233       2.170276       0.169348      -0.228459       1.467382       0.064640       1.490041           0.000088
           76              H       3.792680      16.546833      24.213658       0.119646       1.109004 0.78645877E+01  0.75737794E+02                                 1.678205                            1.570584      -0.878279       2.466425                    0.999191       3.222156       8.508010       0.540744       1.176190      -0.734956       0.016617       0.033637       0.011007       0.039099       0.011524      -0.001312       0.005490       0.002951      -0.033165      -0.014305      -0.003096       0.017401              1.730051       1.553593       0.246753       0.062779       2.078081       0.363269       1.558478           0.000186
           77              H       0.724716      14.075086      23.863594       0.115403       1.037704 0.72157673E+01  0.69039851E+02                                 1.687218                            1.563969      -1.009558       2.403649                    0.997358       3.463042       9.573181       0.503598       1.271174      -0.710069      -0.037128      -0.010567       0.010314       0.039957       0.008918      -0.004897       0.003901       0.007953      -0.024901      -0.013135      -0.000970       0.014105              1.753970       2.325068       0.242029      -0.252711       1.501159       0.060787       1.435685           0.000168
           78              H       1.974851      12.747575      22.436410       0.129122       1.049646 0.75750937E+01  0.72625094E+02                                 1.641669                            1.558970      -0.921315       2.444862                    0.998852       3.286650       8.799065       0.530993       1.203148      -0.727222      -0.017993      -0.025792      -0.010434       0.033134       0.008136      -0.002337       0.011817       0.003892      -0.027270      -0.018109       0.003478       0.014631              1.672277       1.588061       0.165280      -0.032708       1.844811       0.395306       1.583959           0.000073
           79              H       4.358361       9.522912      19.894406       0.103372       1.225287 0.97088608E+01  0.98830056E+02                                 1.815949                            1.759426      -1.006493       2.389581                    0.997523       3.519686       9.642354       0.503246       1.195652      -0.729908      -0.012760      -0.027356       0.022158       0.037445       0.001378      -0.006908      -0.008004       0.006468      -0.034537      -0.016465       0.003737       0.012729              1.851128       1.530560       0.198611       0.028372       1.928319      -0.288875       2.094506          -0.000039
           80              H       5.318610       9.968718      18.725731       0.100610       1.278094 0.10470756E+02  0.10908966E+03                                 1.903091                            1.856034      -0.996441       2.396277                    0.996638       3.633404      10.213718       0.476514       1.233744      -0.721076       0.026905      -0.010934      -0.021373       0.036059      -0.012692       0.001159      -0.000308       0.010557       0.013944      -0.016077       0.004470       0.011607              1.937803       1.983435       0.012826      -0.303655       1.708522       0.215443       2.121451          -0.000036
           81              H       4.151012       8.232551      18.084845       0.129368       1.006909 0.72614162E+01  0.68606740E+02                                 1.572272                            1.506829      -0.928221       2.442257                    0.998924       3.197153       8.385245       0.552869       1.172568      -0.734892       0.028900      -0.019486       0.015427       0.038117      -0.012464       0.013822       0.001442      -0.005575      -0.031407      -0.021607       0.001406       0.020201              1.596135       1.718877      -0.023557       0.384895       1.468495       0.073376       1.601034           0.000088
           82              H       3.108226       6.736624      16.700746       0.121228       1.045771 0.74467437E+01  0.71035060E+02                                 1.635907                            1.545672      -0.903117       2.456108                    0.999092       3.233611       8.613388       0.533704       1.203094      -0.727794       0.016203      -0.038255      -0.002144       0.041600      -0.008326       0.007684      -0.000819      -0.004112      -0.024094      -0.012869      -0.001144       0.014013              1.675745       1.444911      -0.182645       0.034767       2.172491       0.208798       1.409832          -0.000082
           83              H       0.297939       9.522912      15.865978       0.115717       1.153940 0.84165705E+01  0.82375821E+02                                 1.717613                            1.621081      -0.979895       2.418095                    0.998147       3.283414       8.718074       0.534486       1.170862      -0.736362      -0.033982       0.012065      -0.017731       0.040184      -0.011202       0.007110       0.001062      -0.002315      -0.023023      -0.013826      -0.001992       0.015818              1.752122       2.117930      -0.149791       0.421669       1.531982       0.013884       1.606455           0.000108
           84              H       1.336698      11.048559      17.258155       0.140908       1.012331 0.70991812E+01  0.66370504E+02                                 1.555599                            1.475375      -0.844133       2.495178                    0.999519       3.034878       7.792233       0.569785       1.149815      -0.742124      -0.017426       0.031961       0.003849       0.036606      -0.007560       0.011622       0.006261      -0.005127      -0.027793      -0.019784       0.006924       0.012859              1.578776       1.479661      -0.245592      -0.010043       1.927127       0.150788       1.329540           0.000093
           85              H      17.960878      13.891810      26.384054       0.102187       1.185789 0.86306600E+01  0.86193426E+02                                 1.836375                            1.709023      -1.031360       2.389780                    0.997220       3.555828       9.980274       0.483274       1.269062      -0.711719       0.048409      -0.024538       0.009285       0.055061      -0.008094       0.006593      -0.002816       0.009082      -0.068146      -0.023883       0.002106       0.021777              1.882012       2.208554      -0.418149       0.156884       1.978118      -0.067621       1.459362          -0.000010
           86              H      15.988040      17.178391      25.864344       0.118649       1.025884 0.69222832E+01  0.65571574E+02                                 1.685971                            1.543689      -0.859451       2.481835                    0.999325       3.333005       9.178516       0.500885       1.290927      -0.707081      -0.008861       0.046046      -0.001347       0.046910      -0.006542       0.007802      -0.000489      -0.006113      -0.064437      -0.023470       0.004942       0.018527              1.774914       1.448673      -0.174995       0.029453       2.528983      -0.056298       1.347088           0.000110
           87              H      14.381586      15.320866      25.541208       0.130379       1.197664 0.87360588E+01  0.87906725E+02                                 1.872153                            1.737612      -1.272805       2.282541                    0.994448       3.638903      10.404181       0.469654       1.296048      -0.704799      -0.042623       0.011867      -0.008125       0.044984      -0.003383       0.006163      -0.001176       0.000324      -0.077434      -0.026775       0.009809       0.016966              1.920289       2.579525      -0.182157       0.365110       1.598850      -0.021278       1.582493           0.000132
           88              H      16.531577      12.229945       0.611266       0.132171       0.998917 0.72570586E+01  0.69380772E+02                                 1.639874                            1.569029      -0.911268       2.460697                    0.999053       3.300855       9.055764       0.503611       1.272133      -0.711503       0.020521       0.010218       0.032261       0.039577       0.000521       0.010756       0.002862      -0.009825       0.010525      -0.013550       0.002324       0.011226              1.666978       1.602399       0.187863       0.392417       1.538969       0.118779       1.859565          -0.000014
           89              H      15.891411       9.859743       0.385070       0.148152       0.900643 0.62246749E+01  0.58124615E+02                                 1.616702                            1.518402      -1.066785       2.400234                    0.997665       3.388411       9.642002       0.472253       1.388954      -0.685823       0.021977      -0.030255       0.013029       0.039600      -0.003635       0.008383      -0.005020      -0.013173      -0.026808      -0.014767       0.000426       0.014341              1.656721       1.517092      -0.221791       0.304980       1.758669      -0.358530       1.694401          -0.000019
           90              H      13.590438      10.820702      24.307906       0.131783       1.084106 0.78170428E+01  0.75655913E+02                                 1.694650                            1.600086      -0.873988       2.472753                    0.999435       3.264421       8.826482       0.515265       1.228217      -0.722337      -0.019908      -0.006547      -0.026792       0.034014       0.002323       0.012659      -0.004063      -0.000416       0.020023      -0.013767      -0.001688       0.015454              1.731574       1.719793       0.283575       0.384229       1.712150       0.151116       1.762779           0.000033
           91              H      14.375547      12.972955      24.332141       0.116082       0.962190 0.67889058E+01  0.64892276E+02                                 1.692014                            1.584146      -1.143764       2.336923                    0.995233       3.680804      10.655409       0.462265       1.386188      -0.685014      -0.009888       0.018520      -0.024165       0.032011       0.006872       0.008120      -0.003638      -0.011231       0.001970      -0.014443       0.005886       0.008557              1.747925       1.424914      -0.179676       0.244727       1.923460      -0.453346       1.895402           0.000007
           92              H      12.583888       8.849249       0.037699       0.069643       1.346464 0.10373506E+02  0.10731163E+03                                 1.930870                            1.820679      -0.902836       2.435511                    0.998608       3.585635       9.888457       0.494097       1.198319      -0.729819      -0.045400       0.023029       0.007043       0.051391      -0.009305      -0.008223      -0.001738       0.000321      -0.025494      -0.014476      -0.000127       0.014603              1.940996       2.019537      -0.139949      -0.501928       1.856787       0.328004       1.946665           0.000286
           93              H      12.634216       6.612789      24.127488       0.134173       1.197669 0.84394390E+01  0.83203929E+02                                 1.815227                            1.666433      -0.943003       2.452787                    0.998732       3.267080       8.896430       0.503480       1.233939      -0.721976      -0.023334      -0.029014      -0.034522       0.050774       0.011348       0.009409       0.004441      -0.016143       0.052959      -0.023777       0.001309       0.022467              1.902806       1.724567       0.413479       0.217968       2.260141       0.444145       1.723710          -0.000116
           94              H      13.930652       8.618916      23.588928       0.142903       1.078429 0.75606989E+01  0.72062512E+02                                 1.639074                            1.537550      -0.884839       2.471800                    0.999403       3.140184       8.235758       0.548064       1.172540      -0.735884       0.003813       0.010721      -0.045917       0.047306       0.020594       0.005619      -0.002618      -0.000189       0.069572      -0.032798       0.008709       0.024089              1.672503       1.478792       0.227651      -0.283645       1.614057      -0.318572       1.924659          -0.000018
           95              H       4.195300      13.327123       6.419635       0.096610       1.311006 0.10715240E+02  0.11198294E+03                                 1.908981                            1.854210      -1.174006       2.305706                    0.995882       3.689126      10.296073       0.487090       1.203226      -0.727549      -0.015361       0.024666       0.020801       0.035736      -0.002333      -0.007419       0.006313       0.006737      -0.032710      -0.015055       0.001973       0.013082              1.950107       1.651583      -0.204779       0.062942       1.956762       0.236752       2.241976          -0.000007
           96              H       5.213929      12.915991       5.294045       0.091896       1.242591 0.10068886E+02  0.10449164E+03                                 1.900015                            1.841859      -1.125420       2.328767                    0.994885       3.789753      10.837703       0.467136       1.263463      -0.712612       0.025400       0.009847      -0.019855       0.033710       0.012237      -0.000828      -0.000813       0.010106       0.014152      -0.015600       0.004515       0.011085              1.949510       1.986867       0.023122      -0.258145       1.675299      -0.275148       2.186364          -0.000013
           97              H       1.366895      11.885683       3.594888       0.124064       1.090664 0.78183868E+01  0.75962664E+02                                 1.722860                            1.613843      -0.877877       2.465453                    0.998972       3.377282       9.264574       0.504646       1.249213      -0.716532      -0.014837      -0.029615       0.000103       0.033124       0.005785       0.009803      -0.005520      -0.009324      -0.025921      -0.017448       0.005651       0.011797              1.766036       1.694222       0.348277       0.048541       2.172690      -0.100167       1.431196           0.000047
           98              H       0.332162      13.324646       2.275416       0.109315       1.093103 0.77896886E+01  0.75605764E+02                                 1.721406                            1.606966      -0.953585       2.422920                    0.998406       3.423642       9.383448       0.507629       1.243153      -0.717484      -0.029206      -0.009642      -0.016367       0.034840       0.009488       0.007760       0.000883      -0.001707      -0.011971      -0.011739      -0.001898       0.013637              1.784873       2.155971       0.216899       0.440802       1.580136       0.022986       1.618511           0.000201
           99              H       2.912956      16.135701       3.201739       0.110277       1.128123 0.82093319E+01  0.80831272E+02                                 1.767162                            1.657559      -0.971568       2.414596                    0.998361       3.476370       9.635670       0.495648       1.255051      -0.714888       0.010098       0.036354      -0.002269       0.037798       0.004574       0.006897       0.000352      -0.012253      -0.021579      -0.012411       0.000780       0.011631              1.823614       1.573734       0.186172       0.039964       2.428380      -0.228588       1.468728          -0.000048
          100              H       4.052370      14.671971       4.588531       0.120544       1.113911 0.82342731E+01  0.80664890E+02                                 1.713773                            1.630513      -0.999243       2.399821                    0.998402       3.386016       9.184097       0.516407       1.210751      -0.725574       0.024857       0.015974       0.014057       0.032721       0.009236       0.014730      -0.000991      -0.006009      -0.025380      -0.020590       0.003366       0.017224              1.751787       1.941993       0.087588       0.420969       1.559098      -0.077860       1.754271           0.000041
          101              H       3.563187      11.719744       8.151106       0.099790       1.319601 0.10776339E+02  0.11247638E+03                                 1.905984                            1.852030      -0.994456       2.392923                    0.997064       3.593446       9.934226       0.491655       1.193592      -0.730991      -0.009738       0.026094       0.020481       0.034572      -0.013139      -0.001906      -0.002286      -0.007617       0.025500      -0.018243       0.008376       0.009867              1.934627       1.676368      -0.023495      -0.177046       2.131097       0.286196       1.996415          -0.000006
          102              H       3.128357      10.664670       7.065907       0.097383       1.307094 0.10631579E+02  0.11072296E+03                                 1.897133                            1.842216      -1.050257       2.367090                    0.996253       3.627949      10.057769       0.491306       1.197056      -0.729591      -0.024098      -0.014261      -0.020715       0.034831       0.000655       0.006174       0.005744      -0.006878      -0.023330      -0.012276       0.002177       0.010100              1.927103       2.015483       0.237201       0.262651       1.674986      -0.045746       2.090839          -0.000003
          103              H       5.119313       8.086426       9.858341       0.124948       1.125485 0.83535613E+01  0.82214072E+02                                 1.738318                            1.653645      -0.985148       2.419385                    0.998021       3.355923       9.154798       0.506976       1.227564      -0.722322       0.036928      -0.006619       0.001692       0.037555      -0.002425      -0.000987      -0.011517       0.017818      -0.025420      -0.018416       0.004927       0.013490              1.759596       2.229368      -0.132102      -0.049982       1.561840      -0.125611       1.487579           0.000061
          104              H       3.893335       6.672230      11.239747       0.122052       0.969203 0.67738610E+01  0.64188032E+02                                 1.656614                            1.550740      -0.958616       2.433670                    0.998067       3.435021       9.641032       0.485529       1.331291      -0.697624       0.016992      -0.029986       0.018559       0.039145      -0.007881       0.001111      -0.009802       0.004317      -0.016738      -0.013624      -0.000131       0.013755              1.712998       1.662505      -0.296808       0.117828       1.886305      -0.385382       1.590184           0.000054
          105              H       0.479118       8.554522      10.057608       0.121958       1.137187 0.81938297E+01  0.80045678E+02                                 1.726456                            1.619708      -1.021385       2.399829                    0.997971       3.339667       9.000066       0.522200       1.200654      -0.728223      -0.042187      -0.000011      -0.003310       0.042316      -0.002471       0.005879      -0.009503       0.012402      -0.030180      -0.016603       0.002091       0.014512              1.767177       2.414996       0.025790      -0.126534       1.443575      -0.127323       1.442959           0.000106
          106              H       1.803738      10.112366       8.915861       0.112473       1.139220 0.84313953E+01  0.82527760E+02                                 1.692370                            1.612423      -1.010998       2.389142                    0.998177       3.361194       8.914562       0.541148       1.156351      -0.738925      -0.021012       0.026300      -0.008589       0.034741      -0.006212      -0.000859      -0.013333       0.012510      -0.047838      -0.023477       0.005946       0.017531              1.718287       1.618575      -0.170520       0.023375       1.901795      -0.438001       1.634491           0.000042
          107              H       6.506339      11.330903       8.159184       0.099702       1.248426 0.10011899E+02  0.10256733E+03                                 1.835255                            1.784866      -0.944026       2.421921                    0.997367       3.502504       9.585116       0.501057       1.193235      -0.731229       0.013242      -0.027032       0.024322       0.038699      -0.014000       0.000857       0.001681      -0.008308       0.024067      -0.018722       0.007874       0.010847              1.864742       1.647855      -0.052578       0.252495       2.001580      -0.258349       1.944791           0.000001
          108              H       6.842527      12.383500       7.036286       0.088874       1.350565 0.11105382E+02  0.11658290E+03                                 1.913356                            1.862124      -1.150022       2.312565                    0.995707       3.677704      10.138912       0.498299       1.170888      -0.735786       0.024050       0.015551      -0.020069       0.034972       0.000772      -0.006237      -0.007205      -0.006742      -0.024066      -0.013140       0.001929       0.011211              1.944310       1.968281       0.245988      -0.215258       1.682971       0.005196       2.181679          -0.000001
          109              H       5.042816      15.184648       9.492120       0.126793       1.139979 0.82104550E+01  0.79469696E+02                                 1.677039                            1.580987      -0.886159       2.464112                    0.999048       3.161645       8.215013       0.554308       1.141618      -0.744690      -0.030967       0.012341      -0.002498       0.033430      -0.008298       0.004868       0.010262       0.005960      -0.036467      -0.019666       0.004587       0.015078              1.705090       2.164562      -0.168649       0.227715       1.463997       0.064340       1.486711          -0.000063
          110              H       6.272820      16.546833      10.749658       0.119596       1.114563 0.79138099E+01  0.76340501E+02                                 1.684447                            1.575958      -0.887870       2.461712                    0.999134       3.230962       8.542013       0.539513       1.176888      -0.734753      -0.016860       0.033546       0.010879       0.039089      -0.011817       0.001149       0.005170       0.003451      -0.032982      -0.014052      -0.003614       0.017667              1.736700       1.559253      -0.248355      -0.063163       2.086818       0.365482       1.564029           0.000132
          111              H       9.340784      14.075086      10.399594       0.115561       1.039307 0.72287154E+01  0.69193644E+02                                 1.688644                            1.565101      -1.016928       2.400215                    0.997300       3.465750       9.582241       0.503554       1.270735      -0.710141       0.037176      -0.010722       0.010193       0.040012      -0.009076       0.004620       0.003641       0.008026      -0.024843      -0.012823      -0.001410       0.014234              1.755543       2.327678      -0.242583       0.253067       1.502287       0.060802       1.436663          -0.000169
          112              H       8.090649      12.747575       8.972410       0.129474       1.047668 0.75564918E+01  0.72397958E+02                                 1.639306                            1.556826      -0.920200       2.445672                    0.998869       3.282221       8.782554       0.531507       1.202794      -0.727318       0.018015      -0.025791      -0.010462       0.033154      -0.008145       0.002300       0.011781       0.003848      -0.027202      -0.018050       0.003419       0.014631              1.669820       1.585711      -0.165017       0.032531       1.842074       0.394478       1.581675           0.000030
          113              H       5.707139       9.522912       6.430406       0.103255       1.225733 0.97130501E+01  0.98882073E+02                                 1.816263                            1.759696      -1.006468       2.389481                    0.997522       3.520453       9.644501       0.503261       1.195504      -0.729941       0.012728      -0.027350       0.022137       0.037417      -0.001367       0.006901      -0.008003       0.006469      -0.034505      -0.016456       0.003742       0.012714              1.851478       1.530820      -0.198707      -0.028379       1.928706      -0.289011       2.094908          -0.000039
          114              H       4.746890       9.968718       5.261731       0.100766       1.277408 0.10463768E+02  0.10899990E+03                                 1.902522                            1.855511      -0.996575       2.396342                    0.996640       3.632306      10.210216       0.476538       1.233873      -0.721049      -0.026929      -0.010922      -0.021415       0.036098       0.012711      -0.001161      -0.000292       0.010562       0.013988      -0.016104       0.004487       0.011616              1.937208       1.982865      -0.012913       0.303511       1.708055       0.215242       2.120704          -0.000037
          115              H       5.914488       8.232551       4.620845       0.129372       1.006932 0.72617049E+01  0.68610670E+02                                 1.572347                            1.506900      -0.928156       2.442290                    0.998925       3.197245       8.385767       0.552830       1.172631      -0.734877      -0.028916      -0.019475       0.015406       0.038115       0.012462      -0.013824       0.001442      -0.005569      -0.031424      -0.021609       0.001407       0.020202              1.596213       1.718970       0.023549      -0.384922       1.468567       0.073376       1.601101           0.000087
          116              H       6.957274       6.736624       3.236746       0.121231       1.045804 0.74471229E+01  0.71040288E+02                                 1.636010                            1.545766      -0.903015       2.456160                    0.999092       3.233734       8.614093       0.533654       1.203179      -0.727774      -0.016213      -0.038249      -0.002158       0.041600       0.008321      -0.007686      -0.000818      -0.004111      -0.024109      -0.012873      -0.001137       0.014010              1.675850       1.444999       0.182651      -0.034779       2.172643       0.208811       1.409908          -0.000082
          117              H       9.767561       9.522912       2.401978       0.115730       1.153812 0.84154222E+01  0.82361980E+02                                 1.717507                            1.620988      -0.979771       2.418162                    0.998148       3.283249       8.717570       0.534491       1.170887      -0.736356       0.033973       0.012076      -0.017748       0.040187       0.011201      -0.007112       0.001056      -0.002319      -0.023028      -0.013825      -0.001995       0.015820              1.752014       2.117802       0.149779      -0.421627       1.531893       0.013885       1.606346           0.000104
          118              H       8.728802      11.048559       3.794155       0.140910       1.012409 0.70999400E+01  0.66379927E+02                                 1.555731                            1.475495      -0.844111       2.495187                    0.999519       3.035049       7.793022       0.569733       1.149879      -0.742107       0.017408       0.031973       0.003815       0.036605       0.007559      -0.011624       0.006256      -0.005134      -0.027816      -0.019787       0.006922       0.012864              1.578913       1.479802       0.245624       0.010044       1.927302       0.150802       1.329635           0.000092
          119              H       2.170122       1.508310      14.007946       0.102194       1.185822 0.86309215E+01  0.86196775E+02                                 1.836420                            1.709057      -1.031568       2.389697                    0.997218       3.555832       9.980360       0.483265       1.269074      -0.711716      -0.048424      -0.024524      -0.009281       0.055068       0.008102       0.006585       0.002827       0.009092      -0.068120      -0.023873       0.002092       0.021781              1.882061       2.208618       0.418187       0.156890       1.978169       0.067627       1.459395          -0.000008
          120              H       4.142960       4.794891      14.527656       0.118663       1.025855 0.69220757E+01  0.65569572E+02                                 1.685994                            1.543709      -0.859468       2.481851                    0.999325       3.332954       9.178581       0.500858       1.290999      -0.707066       0.008852       0.046047       0.001349       0.046910       0.006545       0.007792       0.000486      -0.006126      -0.064417      -0.023460       0.004932       0.018528              1.774932       1.448687       0.175004       0.029450       2.529005       0.056293       1.347103           0.000110
          121              H       5.749414       2.937366      14.850792       0.130371       1.197969 0.87388699E+01  0.87943142E+02                                 1.872549                            1.737950      -1.273169       2.282355                    0.994443       3.639494      10.406760       0.469579       1.296135      -0.704779       0.042617       0.011879       0.008127       0.044982       0.003386       0.006160       0.001172       0.000313      -0.077444      -0.026778       0.009808       0.016969              1.920709       2.580169       0.182235       0.365233       1.599156       0.021288       1.582800           0.000131
          122              H       3.599423      24.613445      12.852734       0.132238       0.998620 0.72543959E+01  0.69349630E+02                                 1.639642                            1.568818      -0.911023       2.460887                    0.999056       3.300240       9.053995       0.503602       1.272259      -0.711479      -0.020527       0.010233      -0.032270       0.039591      -0.000515       0.010753      -0.002878      -0.009821       0.010531      -0.013548       0.002317       0.011231              1.666735       1.602160      -0.187813       0.392335       1.538739      -0.118754       1.859307          -0.000014
          123              H       4.239589      22.243243      13.078930       0.148207       0.900494 0.62233983E+01  0.58110210E+02                                 1.616584                            1.518292      -1.066900       2.400216                    0.997665       3.388167       9.641371       0.472245       1.389038      -0.685807      -0.021988      -0.030246      -0.013035       0.039600       0.003631       0.008372       0.005028      -0.013113      -0.026858      -0.014760       0.000433       0.014327              1.656607       1.516964       0.221780       0.304950       1.758552       0.358521       1.694305          -0.000017
          124              H       6.540562      23.204202      16.084094       0.131876       1.082812 0.78054619E+01  0.75515862E+02                                 1.693399                            1.598989      -0.871618       2.474008                    0.999448       3.262138       8.818687       0.515398       1.228355      -0.722316       0.019924      -0.006554       0.026807       0.034037      -0.002361       0.012689       0.003996      -0.000478       0.019963      -0.013798      -0.001647       0.015445              1.730251       1.718489      -0.283202       0.383774       1.710793      -0.150938       1.761470           0.000049
          125              H       5.755453       0.589455      16.059859       0.116155       0.962039 0.67876080E+01  0.64877496E+02                                 1.691921                            1.584062      -1.144010       2.336871                    0.995232       3.680491      10.654697       0.462242       1.386306      -0.684992       0.009871       0.018541       0.024175       0.032026      -0.006878       0.008108       0.003643      -0.011237       0.001967      -0.014441       0.005878       0.008563              1.747826       1.424850       0.179680       0.244722       1.923308       0.453302       1.895320           0.000008
          126              H       7.547112      21.232749      13.426301       0.070525       1.345535 0.10366963E+02  0.10724694E+03                                 1.931655                            1.821443      -0.906817       2.434420                    0.998573       3.583829       9.889612       0.493358       1.200082      -0.729416       0.045162       0.023001      -0.007238       0.051197       0.009141      -0.008082       0.001551       0.000099      -0.025265      -0.014193      -0.000211       0.014404              1.941781       2.020378       0.139863      -0.502115       1.857548      -0.328063       1.947416           0.000355
          127              H       7.496784      18.996289      16.264512       0.133803       1.201064 0.84679934E+01  0.83554547E+02                                 1.818408                            1.669056      -0.945109       2.451539                    0.998708       3.271525       8.911723       0.503181       1.233652      -0.722031       0.023409      -0.028964       0.034705       0.050905      -0.011324       0.009436      -0.004592      -0.016217       0.053305      -0.023823       0.001178       0.022645              1.906302       1.727523      -0.414690       0.218606       2.264625      -0.445508       1.726756          -0.000126
          128              H       6.200348      21.002416      16.803072       0.143220       1.076770 0.75462980E+01  0.71893884E+02                                 1.637841                            1.536462      -0.884261       2.472510                    0.999413       3.136796       8.226163       0.548034       1.173116      -0.735764      -0.003745       0.011009       0.045809       0.047262      -0.020509       0.005619       0.002695      -0.000466       0.069059      -0.032644       0.008727       0.023917              1.671200       1.477669      -0.227345      -0.283335       1.612746       0.318245       1.923183          -0.000022
          129              H      15.935700       0.943623       7.044365       0.096906       1.309394 0.10699018E+02  0.11177439E+03                                 1.907736                            1.853080      -1.173543       2.306184                    0.995891       3.686549      10.288087       0.487116       1.203581      -0.727473       0.015373       0.024721      -0.020844       0.035804       0.002346      -0.007444      -0.006321       0.006703      -0.032780      -0.015087       0.001981       0.013106              1.948785       1.650596       0.204495       0.062912       1.955332      -0.236527       2.240426          -0.000009
          130              H      14.917071       0.532490       8.169955       0.091816       1.242568 0.10068956E+02  0.10449383E+03                                 1.900103                            1.841959      -1.124569       2.329127                    0.994889       3.789928      10.838716       0.467082       1.263591      -0.712585      -0.025381       0.009903       0.019795       0.033677      -0.012219      -0.000834       0.000797       0.010091       0.014106      -0.015573       0.004501       0.011072              1.949580       1.986905      -0.023213      -0.258085       1.675292       0.275220       2.186543          -0.000011
          131              H      18.764105      24.269183       9.869112       0.124035       1.090828 0.78198069E+01  0.75979696E+02                                 1.723004                            1.613964      -0.878027       2.465355                    0.998971       3.377561       9.265451       0.504640       1.249175      -0.716539       0.014855      -0.029598      -0.000116       0.033117      -0.005789       0.009805       0.005517      -0.009313      -0.025888      -0.017443       0.005653       0.011789              1.766192       1.694369      -0.348338       0.048562       2.172892       0.100166       1.431314           0.000046
          132              H      19.798839       0.941146      11.188584       0.109306       1.093186 0.77903762E+01  0.75613628E+02                                 1.721440                            1.606995      -0.953795       2.422808                    0.998405       3.423734       9.383580       0.507648       1.243089      -0.717498       0.029209      -0.009638       0.016356       0.034837      -0.009492       0.007756      -0.000885      -0.001709      -0.011960      -0.011737      -0.001901       0.013638              1.784915       2.156016      -0.216908       0.440830       1.580165      -0.022991       1.618564           0.000200
          133              H      17.218044       3.752201      10.262261       0.110301       1.127870 0.82068249E+01  0.80798180E+02                                 1.766703                            1.657156      -0.971410       2.414692                    0.998363       3.475654       9.632313       0.495789       1.254824      -0.714941      -0.010087       0.036362       0.002251       0.037803      -0.004574       0.006897      -0.000357      -0.012255      -0.021571      -0.012409       0.000778       0.011632              1.823108       1.573340      -0.186130       0.039933       2.427615       0.228470       1.468370          -0.000050
          134              H      16.078630       2.288471       8.875469       0.120606       1.113281 0.82282374E+01  0.80589923E+02                                 1.713072                            1.629876      -0.998518       2.400227                    0.998409       3.384746       9.179354       0.516534       1.210691      -0.725592      -0.024845       0.015995      -0.014093       0.032737      -0.009235       0.014727       0.000982      -0.006007      -0.025330      -0.020577       0.003357       0.017221              1.751052       1.941170      -0.087575       0.420725       1.558437       0.077763       1.753547           0.000038
          135              H      16.567813      24.103244       5.312894       0.100040       1.318064 0.10760563E+02  0.11227145E+03                                 1.904615                            1.850777      -0.994202       2.393256                    0.997071       3.591057       9.926088       0.491776       1.193725      -0.730965       0.009750       0.026124      -0.020544       0.034635       0.013167      -0.001937       0.002279      -0.007627       0.025559      -0.018285       0.008420       0.009865              1.933183       1.675228       0.023380      -0.176728       2.129503      -0.285892       1.994817          -0.000012
          136              H      17.002643      23.048170       6.398093       0.097272       1.307549 0.10635960E+02  0.11077843E+03                                 1.897437                            1.842482      -1.050037       2.367084                    0.996256       3.628629      10.059635       0.491323       1.196908      -0.729623       0.024104      -0.014218       0.020679       0.034796      -0.000637       0.006163      -0.005740      -0.006865      -0.023282      -0.012260       0.002184       0.010076              1.927417       2.015858      -0.237312       0.262801       1.675239       0.045773       2.091155          -0.000005
          137              H      15.011687      20.469926       3.605659       0.124913       1.125839 0.83569444E+01  0.82256296E+02                                 1.738719                            1.654007      -0.985451       2.419205                    0.998018       3.356570       9.157279       0.506904       1.227605      -0.722310      -0.036925      -0.006592      -0.001745       0.037549       0.002418      -0.000971       0.011521       0.017803      -0.025456      -0.018419       0.004931       0.013488              1.760007       2.229948       0.132160      -0.049988       1.562205       0.125660       1.487867           0.000065
          138              H      16.237665      19.055730       2.224253       0.122073       0.969074 0.67727870E+01  0.64175667E+02                                 1.656517                            1.550658      -0.958449       2.433773                    0.998069       3.434775       9.640352       0.485520       1.331362      -0.697611      -0.016990      -0.029982      -0.018576       0.039149       0.007875       0.001111       0.009804       0.004304      -0.016773      -0.013626      -0.000128       0.013755              1.712895       1.662409       0.296785       0.117813       1.886201       0.385338       1.590074           0.000056
          139              H      19.651882      20.938022       3.406392       0.121971       1.137168 0.81936776E+01  0.80044242E+02                                 1.726480                            1.619727      -1.021388       2.399839                    0.997971       3.339632       9.000129       0.522179       1.200704      -0.728212       0.042190      -0.000000       0.003287       0.042318       0.002473       0.005874       0.009499       0.012401      -0.030196      -0.016602       0.002091       0.014510              1.767200       2.415050      -0.025791      -0.126517       1.443590       0.127321       1.442961           0.000104
          140              H      18.327262      22.495866       4.548139       0.112488       1.138988 0.84291802E+01  0.82499981E+02                                 1.692090                            1.612172      -1.010728       2.389284                    0.998179       3.360774       8.912880       0.541214       1.156295      -0.738940       0.021009       0.026323       0.008554       0.034748       0.006208      -0.000863       0.013329       0.012495      -0.047857      -0.023476       0.005951       0.017525              1.717989       1.618304       0.170486       0.023394       1.901464       0.437877       1.634198           0.000039
          141              H      13.624661      23.714403       5.304816       0.099542       1.249599 0.10023853E+02  0.10272059E+03                                 1.836357                            1.785878      -0.944988       2.421323                    0.997356       3.504568       9.592254       0.500937       1.193165      -0.731238      -0.013214      -0.026889      -0.024458       0.038675       0.013938       0.000862      -0.001677      -0.008254       0.024199      -0.018676       0.007910       0.010766              1.865879       1.648751       0.052565       0.252709       2.002953       0.258636       1.945933          -0.000027
          142              H      13.288473       0.000000       6.427714       0.088600       1.353016 0.11131395E+02  0.11692627E+03                                 1.915707                            1.864315      -1.151316       2.311716                    0.995688       3.681688      10.153493       0.497993       1.170902      -0.735772      -0.023998       0.015644       0.019918       0.034891      -0.000733      -0.006187       0.007189      -0.006777      -0.023941      -0.013081       0.001913       0.011168              1.946732       1.970726      -0.246477      -0.215600       1.684846      -0.005227       2.184625          -0.000045
          143              H      15.088185       2.801148       3.971880       0.126443       1.143002 0.82379773E+01  0.79807320E+02                                 1.680311                            1.583867      -0.887734       2.463053                    0.999027       3.166548       8.232942       0.553651       1.141952      -0.744594       0.030942       0.012310       0.002485       0.033394       0.008293       0.004883      -0.010298       0.005950      -0.036520      -0.019709       0.004626       0.015083              1.708485       2.169273       0.169240       0.228327       1.466750      -0.064564       1.489430           0.000079
          144              H      13.858180       4.163333       2.714342       0.119673       1.108783 0.78625582E+01  0.75712418E+02                                 1.677903                            1.570320      -0.878084       2.466541                    0.999193       3.221696       8.506121       0.540828       1.176099      -0.734979       0.016619       0.033642      -0.011003       0.039103       0.011525       0.001313      -0.005488       0.002945      -0.033152      -0.014302      -0.003097       0.017398              1.729711       1.553322       0.246702      -0.062772       2.077629      -0.363140       1.558182           0.000180
          145              H      10.790216       1.691586       3.064406       0.115398       1.037737 0.72160946E+01  0.69044088E+02                                 1.687284                            1.564027      -1.009577       2.403632                    0.997358       3.463175       9.573772       0.503575       1.271211      -0.710060      -0.037127      -0.010562      -0.010320       0.039956       0.008918       0.004899      -0.003900       0.007956      -0.024904      -0.013136      -0.000972       0.014108              1.754052       2.325194       0.242038       0.252738       1.501216      -0.060794       1.435746           0.000167
          146              H      12.040351       0.364075       4.491590       0.129030       1.050308 0.75811923E+01  0.72698815E+02                                 1.642380                            1.559609      -0.921856       2.444516                    0.998846       3.287969       8.803768       0.530873       1.203166      -0.727213      -0.017984      -0.025774       0.010414       0.033109       0.008128       0.002352      -0.011813       0.003908      -0.027285      -0.018114       0.003496       0.014618              1.673011       1.588781       0.165373       0.032764       1.845623      -0.395552       1.584630           0.000074
          147              H      14.423862      21.906412       7.033594       0.103430       1.224267 0.96978947E+01  0.98684911E+02                                 1.814543                            1.758121      -1.005362       2.390133                    0.997538       3.517571       9.633129       0.503595       1.195230      -0.730015      -0.012641      -0.027349      -0.022263       0.037462       0.001391       0.006906       0.008041       0.006439      -0.034661      -0.016516       0.003764       0.012752              1.849644       1.529477       0.198429      -0.028191       1.926951       0.288640       2.092503          -0.000000
          148              H      15.384110      22.352218       8.202269       0.100892       1.276531 0.10454366E+02  0.10887661E+03                                 1.901649                            1.854687      -0.995640       2.396887                    0.996654       3.630521      10.203741       0.476644       1.233885      -0.721053       0.027087      -0.010905       0.021315       0.036152      -0.012766      -0.001154       0.000287       0.010616       0.013914      -0.016153       0.004468       0.011685              1.936285       1.981777       0.012712       0.303414       1.707340      -0.215169       2.119738          -0.000003
          149              H      14.216512      20.616051       8.843155       0.129901       1.004019 0.72344003E+01  0.68283365E+02                                 1.568974                            1.503818      -0.925623       2.443949                    0.998957       3.190794       8.362610       0.553572       1.172248      -0.734990       0.028957      -0.019500      -0.015438       0.038171      -0.012463      -0.013788      -0.001375      -0.005473      -0.031327      -0.021525       0.001321       0.020203              1.592682       1.715162      -0.023677      -0.383626       1.465404      -0.072933       1.597480           0.000038
          150              H      13.173726      19.120124      10.227254       0.121606       1.043335 0.74234899E+01  0.70749107E+02                                 1.632685                            1.542733      -0.901283       2.457362                    0.999116       3.227530       8.589811       0.534551       1.202277      -0.728008       0.016401      -0.038358       0.002014       0.041766      -0.008401      -0.007454       0.001021      -0.004296      -0.024289      -0.012674      -0.001441       0.014114              1.672358       1.442135      -0.182464      -0.034504       2.167933      -0.208059       1.407006          -0.000026
          151              H      10.363439      21.906412      11.062022       0.116064       1.153497 0.84113062E+01  0.82309034E+02                                 1.717070                            1.620499      -0.982072       2.417487                    0.998130       3.281034       8.710122       0.534634       1.170753      -0.736400      -0.034048       0.012210       0.017773       0.040302      -0.011301      -0.006972      -0.000886      -0.002398      -0.023022      -0.013665      -0.002259       0.015924              1.751575       2.117591      -0.149991      -0.421705       1.531271      -0.013646       1.605864           0.000152
          152              H      11.402198      23.432059       9.669845       0.141519       1.008523 0.70648909E+01  0.65963815E+02                                 1.551243                            1.471466      -0.841427       2.497007                    0.999543       3.027453       7.765714       0.570794       1.149282      -0.742280      -0.017420       0.032046      -0.003840       0.036677      -0.007567      -0.011545      -0.006238      -0.005193      -0.027752      -0.019711       0.006857       0.012855              1.574249       1.475525      -0.244651       0.010092       1.921204      -0.150086       1.326017          -0.000053
          153              H       2.170122      10.875190       0.543946       0.102202       1.185786 0.86306294E+01  0.86193194E+02                                 1.836387                            1.709031      -1.031531       2.389716                    0.997218       3.555801       9.980259       0.483267       1.269079      -0.711715      -0.048419       0.024530      -0.009283       0.055067      -0.008102       0.006585      -0.002823       0.009093      -0.068126      -0.023875       0.002093       0.021782              1.882025       2.208583      -0.418162       0.156887       1.978128      -0.067623       1.459364          -0.000008
          154              H       4.142960       7.588609       1.063656       0.118677       1.025800 0.69216234E+01  0.65564322E+02                                 1.685948                            1.543668      -0.859424       2.481880                    0.999325       3.332879       9.178355       0.500859       1.291015      -0.707063       0.008855      -0.046052       0.001344       0.046915      -0.006542       0.007795      -0.000488      -0.006128      -0.064426      -0.023463       0.004936       0.018527              1.774886       1.448651      -0.174998       0.029450       2.528942      -0.056295       1.347064           0.000109
          155              H       5.749414       9.446134       1.386792       0.130376       1.197839 0.87376784E+01  0.87927520E+02                                 1.872366                            1.737796      -1.272969       2.282454                    0.994446       3.639206      10.405477       0.469618       1.296082      -0.704791       0.042620      -0.011871       0.008118       0.044981      -0.003383       0.006161      -0.001175       0.000316      -0.077445      -0.026779       0.009811       0.016968              1.920508       2.579862      -0.182200       0.365167       1.599023      -0.021283       1.582640           0.000130
          156              H       3.599423      12.537055      26.316734       0.132180       0.998855 0.72564931E+01  0.69373956E+02                                 1.639807                            1.568969      -0.911198       2.460736                    0.999054       3.300709       9.055247       0.503621       1.272134      -0.711504      -0.020524      -0.010223      -0.032259       0.039578       0.000522       0.010758       0.002863      -0.009821       0.010524      -0.013551       0.002322       0.011229              1.666904       1.602336       0.187852       0.392393       1.538907       0.118774       1.859468          -0.000013
          157              H       4.239589      14.907257      26.542930       0.148149       0.900627 0.62245115E+01  0.58122475E+02                                 1.616658                            1.518363      -1.066692       2.400274                    0.997666       3.388333       9.641604       0.472270       1.388919      -0.685830      -0.021978       0.030255      -0.013029       0.039600      -0.003634       0.008383      -0.005020      -0.013173      -0.026800      -0.014766       0.000426       0.014340              1.656674       1.517050      -0.221781       0.304966       1.758623      -0.358515       1.694349          -0.000017
          158              H       6.540562      13.946298       2.620094       0.131757       1.084281 0.78185936E+01  0.75674468E+02                                 1.694804                            1.600221      -0.874099       2.472676                    0.999434       3.264705       8.827378       0.515256       1.228181      -0.722344       0.019910       0.006543       0.026780       0.034006       0.002323       0.012657      -0.004065      -0.000418       0.020007      -0.013766      -0.001684       0.015449              1.731737       1.719958       0.283626       0.384280       1.712326       0.151141       1.762927           0.000037
          159              H       5.755453      11.794045       2.595859       0.116079       0.962262 0.67895704E+01  0.64900384E+02                                 1.692109                            1.584232      -1.143898       2.336853                    0.995232       3.680999      10.656207       0.462248       1.386201      -0.685011       0.009888      -0.018524       0.024156       0.032007       0.006874       0.008116      -0.003637      -0.011232       0.001975      -0.014442       0.005884       0.008558              1.748021       1.424986      -0.179689       0.244739       1.923588      -0.453381       1.895488           0.000006
          160              H       7.547112      15.917751      26.890301       0.069664       1.346280 0.10371668E+02  0.10728759E+03                                 1.930680                            1.820506      -0.902702       2.435587                    0.998610       3.585347       9.887350       0.494126       1.198304      -0.729823       0.045400      -0.023033      -0.007050       0.051395      -0.009313      -0.008220      -0.001738       0.000322      -0.025483      -0.014475      -0.000133       0.014608              1.940808       2.019331      -0.139942      -0.501857       1.856615       0.327966       1.946478           0.000295
          161              H       7.496784      18.154211       2.800512       0.134158       1.197998 0.84423707E+01  0.83241405E+02                                 1.815675                            1.666810      -0.943264       2.452646                    0.998729       3.267624       8.898839       0.503375       1.234068      -0.721946       0.023327       0.029019       0.034507       0.050764       0.011344       0.009413       0.004438      -0.016147       0.052938      -0.023773       0.001311       0.022462              1.903308       1.724999       0.413656       0.218045       2.260808       0.444309       1.724117          -0.000105
          162              H       6.200348      16.148084       3.339072       0.142858       1.078702 0.75630771E+01  0.72090676E+02                                 1.639313                            1.537762      -0.885036       2.471664                    0.999401       3.140674       8.237293       0.548043       1.172495      -0.735893      -0.003820      -0.010718       0.045902       0.047291       0.020594       0.005618      -0.002615      -0.000188       0.069565      -0.032796       0.008709       0.024087              1.672758       1.479014       0.227722      -0.283714       1.614319      -0.318646       1.924941          -0.000010
          163              H      15.935700      11.439877      20.508365       0.096715       1.310407 0.10709242E+02  0.11190711E+03                                 1.908604                            1.853860      -1.173750       2.305910                    0.995888       3.688329      10.294002       0.487058       1.203445      -0.727499       0.015335      -0.024689      -0.020836       0.035761      -0.002333      -0.007430       0.006318       0.006713      -0.032748      -0.015073       0.001985       0.013088              1.949733       1.651318      -0.204695       0.062973       1.956323       0.236709       2.241557          -0.000010
          164              H      14.917071      11.851010      21.633955       0.091906       1.242290 0.10066148E+02  0.10445864E+03                                 1.899914                            1.841778      -1.125045       2.328971                    0.994888       3.789564      10.837780       0.467071       1.263696      -0.712562      -0.025420      -0.009863       0.019816       0.033707       0.012241      -0.000825      -0.000806       0.010108       0.014133      -0.015601       0.004512       0.011089              1.949409       1.986757       0.023098      -0.258063       1.675200      -0.275105       2.186271          -0.000015
          165              H      18.764105      12.881317      23.333112       0.124017       1.090918 0.78206973E+01  0.75990693E+02                                 1.723107                            1.614064      -0.878084       2.465312                    0.998970       3.377794       9.266306       0.504619       1.249186      -0.716536       0.014826       0.029607      -0.000104       0.033112       0.005788       0.009808      -0.005521      -0.009324      -0.025928      -0.017454       0.005654       0.011800              1.766295       1.694475       0.348337       0.048573       2.173013      -0.100184       1.431397           0.000047
          166              H      19.798839      11.442354      24.652584       0.109271       1.093336 0.77917414E+01  0.75630405E+02                                 1.721607                            1.607143      -0.953826       2.422760                    0.998404       3.424097       9.384880       0.507620       1.243099      -0.717495       0.029196       0.009638       0.016366       0.034830       0.009491       0.007759       0.000881      -0.001713      -0.011974      -0.011742      -0.001896       0.013638              1.785093       2.156253       0.216918       0.440897       1.580315       0.022981       1.618709           0.000201
          167              H      17.218044       8.631300      23.726261       0.110278       1.128040 0.82084914E+01  0.80819935E+02                                 1.766989                            1.657408      -0.971464       2.414652                    0.998362       3.476100       9.634353       0.495706       1.254952      -0.714911      -0.010099      -0.036354       0.002262       0.037798       0.004572       0.006900       0.000354      -0.012256      -0.021575      -0.012413       0.000782       0.011631              1.823418       1.573583       0.186147       0.039954       2.428081      -0.228538       1.468589          -0.000051
          168              H      16.078630      10.095029      22.339469       0.120616       1.113420 0.82296881E+01  0.80609038E+02                                 1.713328                            1.630110      -0.998776       2.400113                    0.998406       3.385097       9.181089       0.516445       1.210826      -0.725560      -0.024863      -0.015979      -0.014079       0.032738       0.009237       0.014730      -0.000980      -0.005995      -0.025352      -0.020580       0.003353       0.017227              1.751323       1.941472       0.087559       0.420818       1.558686      -0.077809       1.753812           0.000038
          169              H      16.567813      13.047256      18.776894       0.099876       1.319159 0.10771753E+02  0.11241740E+03                                 1.905618                            1.851685      -0.994670       2.392882                    0.997065       3.592884       9.932428       0.491677       1.193655      -0.730976       0.009718      -0.026137      -0.020492       0.034605      -0.013163      -0.001920      -0.002288      -0.007641       0.025537      -0.018279       0.008398       0.009880              1.934266       1.676102      -0.023431      -0.176945       2.130700       0.286147       1.995997          -0.000009
          170              H      17.002643      14.102330      19.862093       0.097259       1.307756 0.10638236E+02  0.11080900E+03                                 1.897692                            1.842720      -1.050412       2.366905                    0.996250       3.629072      10.061455       0.491270       1.196962      -0.729609       0.024076       0.014226       0.020719       0.034804       0.000648       0.006172       0.005736      -0.006888      -0.023317      -0.012271       0.002179       0.010092              1.927701       2.016156       0.237330       0.262787       1.675459      -0.045779       2.091489          -0.000003
          171              H      15.011687      16.680575      17.069659       0.124871       1.126252 0.83608351E+01  0.82304638E+02                                 1.739171                            1.654410      -0.985575       2.419108                    0.998016       3.357275       9.159932       0.506831       1.227631      -0.722302      -0.036900       0.006589      -0.001697       0.037523      -0.002427      -0.001007      -0.011514       0.017750      -0.025427      -0.018403       0.004945       0.013458              1.760475       2.230597      -0.132188      -0.050038       1.562578      -0.125725       1.488250           0.000069
          172              H      16.237665      18.094770      15.688253       0.121980       0.969401 0.67756469E+01  0.64209521E+02                                 1.656858                            1.550956      -0.958600       2.433611                    0.998065       3.435660       9.643333       0.485487       1.331311      -0.697618      -0.016991       0.029961      -0.018569       0.039130      -0.007892       0.001112      -0.009803       0.004336      -0.016762      -0.013634      -0.000134       0.013768              1.713261       1.662766      -0.296848       0.117835       1.886603      -0.385473       1.590415           0.000055
          173              H      19.651882      16.212478      16.870392       0.121907       1.137331 0.81950576E+01  0.80059743E+02                                 1.726497                            1.619745      -1.021540       2.399697                    0.997970       3.339968       9.000652       0.522241       1.200529      -0.728251       0.042177       0.000005       0.003309       0.042306      -0.002473       0.005881      -0.009505       0.012414      -0.030209      -0.016613       0.002091       0.014522              1.767222       2.415060       0.025803      -0.126541       1.443612      -0.127329       1.442994           0.000108
          174              H      18.327262      14.654634      18.012139       0.112505       1.139064 0.84298974E+01  0.82509186E+02                                 1.692200                            1.612268      -1.010976       2.389179                    0.998178       3.360876       8.913420       0.541181       1.156334      -0.738929       0.020994      -0.026319       0.008580       0.034743      -0.006211      -0.000854      -0.013325       0.012486      -0.047837      -0.023466       0.005942       0.017524              1.718112       1.618410      -0.170486       0.023368       1.901598      -0.437937       1.634326           0.000043
          175              H      13.624661      13.436098      18.768816       0.099417       1.250619 0.10034703E+02  0.10286222E+03                                 1.837514                            1.786969      -0.945519       2.420970                    0.997346       3.506397       9.599479       0.500719       1.193330      -0.731194      -0.013195       0.026909      -0.024364       0.038624      -0.013936       0.000840       0.001704      -0.008283       0.024144      -0.018670       0.007874       0.010796              1.867095       1.649708      -0.052554       0.252920       2.004292      -0.258766       1.947284          -0.000030
          176              H      13.288473      12.383500      19.891714       0.088684       1.352800 0.11129361E+02  0.11690284E+03                                 1.915731                            1.864327      -1.151711       2.311601                    0.995685       3.681576      10.154026       0.497905       1.171130      -0.735715      -0.024000      -0.015617       0.019994       0.034924       0.000747      -0.006196      -0.007206      -0.006773      -0.023959      -0.013097       0.001907       0.011190              1.946808       1.970635       0.246437      -0.215626       1.684958       0.005316       2.184831          -0.000046
          177              H      15.088185       9.582352      17.435880       0.126445       1.143008 0.82379840E+01  0.79807389E+02                                 1.680319                            1.583870      -0.887797       2.463033                    0.999026       3.166511       8.232842       0.553649       1.141957      -0.744593       0.030938      -0.012309       0.002505       0.033391      -0.008293       0.004884       0.010293       0.005954      -0.036498      -0.019702       0.004623       0.015079              1.708499       2.169278      -0.169243       0.228318       1.466771       0.064582       1.489447           0.000081
          178              H      13.858180       8.220167      16.178342       0.119661       1.108759 0.78622649E+01  0.75708033E+02                                 1.677797                            1.570227      -0.878129       2.466512                    0.999192       3.221611       8.505495       0.540883       1.176003      -0.735003       0.016610      -0.033646      -0.010996       0.039100      -0.011517       0.001317       0.005491       0.002940      -0.033157      -0.014305      -0.003087       0.017392              1.729610       1.553225      -0.246672      -0.062773       2.077495       0.363122       1.558110           0.000182
          179              H      10.790216      10.691914      16.528406       0.115200       1.038489 0.72225417E+01  0.69118639E+02                                 1.687790                            1.564486      -1.009814       2.403326                    0.997350       3.464448       9.577021       0.503636       1.270821      -0.710141      -0.037089       0.010520      -0.010310       0.039907      -0.008939       0.004887       0.003916       0.007942      -0.024884      -0.013145      -0.000970       0.014115              1.754576       2.325915      -0.242033       0.252866       1.501620       0.060846       1.436191           0.000165
          180              H      12.040351      12.019425      17.955590       0.128965       1.050348 0.75813868E+01  0.72699084E+02                                 1.642214                            1.559463      -0.922096       2.444319                    0.998846       3.287989       8.802909       0.530998       1.202909      -0.727272      -0.017958       0.025752       0.010464       0.033093      -0.008144       0.002339       0.011825       0.003938      -0.027282      -0.018126       0.003487       0.014640              1.672853       1.588583      -0.165277       0.032773       1.845440       0.395539       1.584536           0.000071
          181              H      14.423862      15.244089      20.497594       0.103154       1.226686 0.97229448E+01  0.99010144E+02                                 1.817323                            1.760681      -1.007274       2.389011                    0.997512       3.522235       9.651397       0.503071       1.195624      -0.729906      -0.012714       0.027316      -0.022137       0.037388      -0.001359       0.006892      -0.007997       0.006479      -0.034509      -0.016451       0.003747       0.012704              1.852595       1.531632      -0.198851      -0.028464       1.929871      -0.289201       2.096281          -0.000036
          182              H      15.384110      14.798283      21.666269       0.100693       1.277803 0.10467830E+02  0.10905355E+03                                 1.902949                            1.855893      -0.996758       2.396196                    0.996637       3.633118      10.213259       0.476478       1.233901      -0.721040       0.026934       0.010900       0.021405       0.036089       0.012710      -0.001166      -0.000296       0.010560       0.014001      -0.016104       0.004490       0.011615              1.937686       1.983328      -0.012926       0.303646       1.708437       0.215341       2.121293          -0.000035
          183              H      14.216512      16.534449      22.307155       0.129357       1.007136 0.72637077E+01  0.68635497E+02                                 1.572663                            1.507189      -0.928487       2.442118                    0.998922       3.197764       8.387957       0.552723       1.172757      -0.734844       0.028926       0.019464      -0.015397       0.038113       0.012468      -0.013825       0.001443      -0.005570      -0.031436      -0.021614       0.001405       0.020209              1.596550       1.719313       0.023529      -0.385038       1.468882       0.073446       1.601454           0.000090
          184              H      13.173726      18.030376      23.691254       0.121209       1.045997 0.74489430E+01  0.71062923E+02                                 1.636294                            1.546018      -0.903242       2.456032                    0.999091       3.234194       8.616007       0.533571       1.203277      -0.727750       0.016220       0.038242       0.002169       0.041597       0.008326      -0.007689      -0.000817      -0.004104      -0.024110      -0.012876      -0.001139       0.014015              1.676162       1.445240       0.182679      -0.034796       2.173087       0.208893       1.410157          -0.000077
          185              H      10.363439      15.244089      24.526022       0.115708       1.153993 0.84171565E+01  0.82383920E+02                                 1.717741                            1.621197      -0.979937       2.418065                    0.998146       3.283633       8.719102       0.534431       1.170948      -0.736340      -0.033961      -0.012080       0.017760       0.040183       0.011200      -0.007115       0.001055      -0.002330      -0.023037      -0.013829      -0.001992       0.015822              1.752263       2.118107       0.149791      -0.421714       1.532109       0.013905       1.606572           0.000112
          186              H      11.402198      13.718441      23.133845       0.140921       1.012475 0.71006695E+01  0.66389801E+02                                 1.555940                            1.475685      -0.844105       2.495207                    0.999519       3.035213       7.794139       0.569620       1.150056      -0.742064      -0.017389      -0.031990      -0.003808       0.036609       0.007558      -0.011631       0.006260      -0.005152      -0.027817      -0.019796       0.006931       0.012865              1.579132       1.479998       0.245658       0.010032       1.927585       0.150840       1.329815           0.000092
          187              H      17.960878      23.258690      12.920054       0.102311       1.185265 0.86259696E+01  0.86136320E+02                                 1.836004                            1.708695      -1.031384       2.389898                    0.997222       3.554865       9.977523       0.483254       1.269265      -0.711678       0.048439       0.024536       0.009288       0.055087       0.008115       0.006578       0.002831       0.009096      -0.068061      -0.023852       0.002069       0.021783              1.881626       2.208075       0.418036       0.156835       1.977687       0.067603       1.459116          -0.000009
          188              H      15.988040      19.972109      12.400344       0.118640       1.026004 0.69232582E+01  0.65584618E+02                                 1.686262                            1.543912      -0.859726       2.481707                    0.999322       3.333465       9.180735       0.500782       1.291117      -0.707038      -0.008804      -0.046067      -0.001304       0.046919       0.006544       0.007791       0.000483      -0.006154      -0.064433      -0.023465       0.004932       0.018532              1.775260       1.448895       0.175028       0.029440       2.529599       0.056292       1.347285           0.000110
          189              H      14.381586      21.829634      12.077208       0.130048       1.199001 0.87478478E+01  0.88049691E+02                                 1.873015                            1.738373      -1.272419       2.282419                    0.994445       3.640834      10.409078       0.469747       1.295435      -0.704925      -0.042564      -0.011848      -0.008053       0.044910       0.003395       0.006172       0.001195       0.000279      -0.077554      -0.026818       0.009819       0.016999              1.921172       2.580778       0.182251       0.365288       1.599586       0.021250       1.583152           0.000150
          190              H      16.531577       0.153555      14.075266       0.132229       0.998737 0.72554131E+01  0.69361750E+02                                 1.639761                            1.568919      -0.911100       2.460835                    0.999055       3.300455       9.054726       0.503591       1.272243      -0.711481       0.020542      -0.010207       0.032266       0.039589      -0.000526       0.010756      -0.002866      -0.009812       0.010506      -0.013545       0.002318       0.011227              1.666866       1.602292      -0.187836       0.392385       1.538850      -0.118770       1.859455          -0.000014
          191              H      15.891411       2.523757      13.849070       0.148224       0.900448 0.62229401E+01  0.58104525E+02                                 1.616502                            1.518218      -1.066802       2.400289                    0.997667       3.387868       9.640220       0.472267       1.389005      -0.685815       0.021981       0.030266       0.013032       0.039611       0.003635       0.008371       0.005022      -0.013169      -0.026817      -0.014758       0.000418       0.014340              1.656514       1.516899       0.221762       0.304923       1.758443       0.358482       1.694199          -0.000019
          192              H      13.590438       1.562798      10.843906       0.131753       1.084433 0.78198925E+01  0.75689715E+02                                 1.694913                            1.600312      -0.874497       2.472476                    0.999432       3.264892       8.827861       0.515264       1.228117      -0.722358      -0.019890       0.006580      -0.026789       0.034008      -0.002328       0.012659       0.004064      -0.000407       0.020034      -0.013768      -0.001689       0.015457              1.731858       1.720077      -0.283679       0.384310       1.712427      -0.151170       1.763071           0.000033
          193              H      14.375547      24.177545      10.868141       0.115814       0.963029 0.67961658E+01  0.64976542E+02                                 1.692699                            1.584760      -1.143177       2.336988                    0.995232       3.682278      10.659562       0.462295       1.385779      -0.685091      -0.009835      -0.018466      -0.024142       0.031946      -0.006867       0.008142       0.003631      -0.011246       0.001961      -0.014459       0.005899       0.008561              1.748634       1.425425       0.179717       0.244837       1.924243       0.453546       1.896234           0.000016
          194              H      12.583888       3.534251      13.501699       0.069652       1.346390 0.10372739E+02  0.10730194E+03                                 1.930823                            1.820630      -0.902665       2.435592                    0.998611       3.585515       9.888115       0.494095       1.198344      -0.729814      -0.045393      -0.023015       0.007070       0.051382       0.009307      -0.008220       0.001741       0.000328      -0.025437      -0.014467      -0.000129       0.014596              1.940961       2.019512       0.139956      -0.501937       1.856726      -0.327995       1.946645           0.000292
          195              H      12.634216       5.770711      10.663488       0.134234       1.197216 0.84354815E+01  0.83154676E+02                                 1.814743                            1.666023      -0.942833       2.452921                    0.998735       3.266347       8.893717       0.503554       1.233910      -0.721985      -0.023328       0.029022      -0.034529       0.050781      -0.011343       0.009413      -0.004445      -0.016130       0.052951      -0.023768       0.001300       0.022468              1.902275       1.724111      -0.413288       0.217885       2.259435      -0.443967       1.723280          -0.000110
          196              H      13.930652       3.764584      10.124928       0.142912       1.078329 0.75597704E+01  0.72051084E+02                                 1.638941                            1.537430      -0.884706       2.471866                    0.999404       3.139990       8.234965       0.548101       1.172502      -0.735894       0.003818      -0.010693      -0.045924       0.047307      -0.020591       0.005616       0.002602      -0.000203       0.069585      -0.032795       0.008702       0.024093              1.672371       1.478678      -0.227618      -0.283616       1.613909       0.318526       1.924525          -0.000014
          197              H       4.195300      23.823377      19.883635       0.096708       1.310553 0.10710858E+02  0.11192927E+03                                 1.908816                            1.854055      -1.173891       2.305840                    0.995886       3.688641      10.295432       0.487006       1.203517      -0.727481      -0.015343      -0.024677       0.020854       0.035767       0.002344      -0.007432      -0.006318       0.006727      -0.032756      -0.015074       0.001973       0.013101              1.949959       1.651490       0.204736       0.062989       1.956527      -0.236751       2.241860          -0.000009
          198              H       5.213929      24.234510      18.758045       0.091807       1.242933 0.10072669E+02  0.10454150E+03                                 1.900392                            1.842225      -1.125490       2.328656                    0.994883       3.790654      10.841098       0.467078       1.263491      -0.712602       0.025413      -0.009841      -0.019786       0.033678      -0.012243      -0.000818       0.000804       0.010108       0.014132      -0.015602       0.004514       0.011089              1.949907       1.987257      -0.023077      -0.258133       1.675588       0.275203       2.186875          -0.000013
          199              H       1.366895       0.497817      17.058888       0.124080       1.090575 0.78175473E+01  0.75952178E+02                                 1.722744                            1.613739      -0.877849       2.465481                    0.998973       3.377064       9.263719       0.504672       1.249187      -0.716538      -0.014837       0.029616       0.000118       0.033125      -0.005787       0.009797       0.005520      -0.009330      -0.025909      -0.017442       0.005644       0.011798              1.765917       1.694100      -0.348234       0.048542       2.172532       0.100154       1.431118           0.000046
          200              H       0.332162      23.825854      15.739416       0.109283       1.093371 0.77920258E+01  0.75633852E+02                                 1.721643                            1.607170      -0.953946       2.422711                    0.998403       3.424117       9.384976       0.507617       1.243095      -0.717495      -0.029197       0.009646      -0.016358       0.034829      -0.009493       0.007756      -0.000883      -0.001720      -0.011959      -0.011740      -0.001898       0.013638              1.785131       2.156297      -0.216945       0.440903       1.580353      -0.022993       1.618744           0.000200
          201              H       2.912956      21.014800      16.665739       0.110167       1.128701 0.82145224E+01  0.80893808E+02                                 1.767594                            1.657946      -0.972182       2.414191                    0.998355       3.477418       9.638729       0.495660       1.254843      -0.714930       0.010057      -0.036342      -0.002246       0.037774      -0.004569       0.006911      -0.000358      -0.012271      -0.021575      -0.012424       0.000788       0.011636              1.824062       1.574079      -0.186202       0.039993       2.429037       0.228682       1.469071          -0.000052
          202              H       4.052370      22.478529      18.052531       0.120544       1.113881 0.82340282E+01  0.80662378E+02                                 1.713793                            1.630529      -0.999098       2.399875                    0.998405       3.385985       9.184187       0.516382       1.210811      -0.725561       0.024834      -0.015956       0.014103       0.032714      -0.009226       0.014719       0.000985      -0.005971      -0.025344      -0.020565       0.003354       0.017211              1.751810       1.942018      -0.087549       0.421034       1.559083       0.077860       1.754328           0.000040
          203              H       3.563187       0.663756      21.615106       0.099876       1.319134 0.10771491E+02  0.11241384E+03                                 1.905580                            1.851650      -0.994699       2.392867                    0.997065       3.592878       9.932335       0.491687       1.193640      -0.730979      -0.009715      -0.026122       0.020511       0.034604       0.013157      -0.001921       0.002286      -0.007634       0.025557      -0.018275       0.008402       0.009873              1.934224       1.676064       0.023413      -0.176934       2.130650      -0.286144       1.995958          -0.000011
          204              H       3.128357       1.718830      20.529907       0.097236       1.307944 0.10640165E+02  0.11083401E+03                                 1.897858                            1.842873      -1.050467       2.366857                    0.996249       3.629359      10.062441       0.491256       1.196944      -0.729612      -0.024073       0.014233      -0.020703       0.034796      -0.000644       0.006169      -0.005733      -0.006886      -0.023297      -0.012264       0.002179       0.010085              1.927869       2.016340      -0.237376       0.262814       1.675595       0.045786       2.091672          -0.000005
          205              H       5.119313       4.297074      23.322341       0.124960       1.125315 0.83519596E+01  0.82194182E+02                                 1.738134                            1.653481      -0.984975       2.419476                    0.998023       3.355620       9.153674       0.507005       1.227556      -0.722324       0.036935       0.006591       0.001709       0.037557       0.002420      -0.000983       0.011514       0.017816      -0.025442      -0.018415       0.004924       0.013491              1.759401       2.229107       0.132068      -0.049984       1.561674       0.125588       1.487422           0.000060
          206              H       3.893335       5.711270      24.703747       0.122034       0.969250 0.67742950E+01  0.64193202E+02                                 1.656668                            1.550790      -0.958590       2.433669                    0.998067       3.435151       9.641491       0.485521       1.331291      -0.697623       0.016992       0.029975       0.018568       0.039141       0.007879       0.001107       0.009804       0.004316      -0.016760      -0.013630      -0.000126       0.013755              1.713048       1.662559       0.296816       0.117833       1.886363       0.385397       1.590221           0.000054
          207              H       0.479118       3.828978      23.521608       0.121935       1.137381 0.81956224E+01  0.80067919E+02                                 1.726675                            1.619902      -1.021518       2.399743                    0.997969       3.340037       9.001457       0.522159       1.200678      -0.728216      -0.042182       0.000004      -0.003299       0.042311       0.002470       0.005877       0.009506       0.012398      -0.030192      -0.016608       0.002097       0.014511              1.767408       2.415356      -0.025808      -0.126562       1.443746       0.127352       1.443124           0.000104
          208              H       1.803738       2.271134      22.379861       0.112476       1.139256 0.84317322E+01  0.82531767E+02                                 1.692389                            1.612441      -1.011119       2.389081                    0.998176       3.361259       8.914732       0.541152       1.156331      -0.738929      -0.020997      -0.026316      -0.008569       0.034740       0.006210      -0.000860       0.013327       0.012499      -0.047853      -0.023474       0.005946       0.017528              1.718303       1.618591       0.170503       0.023363       1.901814       0.438008       1.634503           0.000039
          209              H       6.506339       1.052598      21.623184       0.099565       1.249327 0.10021350E+02  0.10269037E+03                                 1.836246                            1.785787      -0.944651       2.421525                    0.997358       3.504263       9.591766       0.500885       1.193340      -0.731199       0.013229       0.026934       0.024394       0.038672       0.013953       0.000856      -0.001691      -0.008273       0.024143      -0.018685       0.007888       0.010798              1.865778       1.648620       0.052536       0.252644       2.002840       0.258546       1.945873          -0.000031
          210              H       6.842527       0.000000      20.500286       0.088647       1.353084 0.11132414E+02  0.11694244E+03                                 1.915947                            1.864540      -1.151838       2.311500                    0.995684       3.682005      10.155397       0.497895       1.171077      -0.735727       0.024009      -0.015581      -0.019965       0.034897      -0.000728      -0.006188       0.007198      -0.006751      -0.023974      -0.013094       0.001928       0.011166              1.947019       1.970892      -0.246439      -0.215636       1.685102      -0.005382       2.185062          -0.000044
          211              H       5.042816      21.965852      22.956120       0.126405       1.143537 0.82430078E+01  0.79870400E+02                                 1.681026                            1.584502      -0.888080       2.462862                    0.999023       3.167392       8.236603       0.553445       1.142171      -0.744538      -0.030942      -0.012290      -0.002479       0.033386       0.008292       0.004882      -0.010305       0.005957      -0.036525      -0.019715       0.004631       0.015083              1.709235       2.170274       0.169333       0.228476       1.467371      -0.064648       1.490060           0.000084
          212              H       6.272820      20.603667      24.213658       0.119623       1.109182 0.78662259E+01  0.75758086E+02                                 1.678433                            1.570785      -0.878393       2.466355                    0.999190       3.222494       8.509366       0.540686       1.176247      -0.734941      -0.016614      -0.033631       0.011014       0.039094       0.011518       0.001320      -0.005497       0.002951      -0.033171      -0.014314      -0.003082       0.017396              1.730294       1.553807       0.246789      -0.062781       2.078377      -0.363349       1.558698           0.000188
          213              H       9.340784      23.075414      23.863594       0.115373       1.037888 0.72174172E+01  0.69060164E+02                                 1.687462                            1.564181      -1.009777       2.403519                    0.997354       3.463546       9.575151       0.503543       1.271228      -0.710055       0.037120       0.010569       0.010325       0.039953       0.008925       0.004901      -0.003909       0.007950      -0.024888      -0.013144      -0.000965       0.014109              1.754244       2.325452       0.242067       0.252783       1.501379      -0.060813       1.435899           0.000168
          214              H       8.090649      24.402925      22.436410       0.129103       1.049843 0.75769607E+01  0.72648163E+02                                 1.641927                            1.559202      -0.921633       2.444690                    0.998850       3.287120       8.800911       0.530928       1.203209      -0.727206       0.017983       0.025795      -0.010432       0.033130       0.008141       0.002339      -0.011816       0.003896      -0.027275      -0.018112       0.003477       0.014635              1.672556       1.588324       0.165294       0.032755       1.845110      -0.395410       1.584232           0.000073
          215              H       5.707139       2.860589      19.894406       0.103255       1.225880 0.97146860E+01  0.98903884E+02                                 1.816479                            1.759902      -1.006697       2.389378                    0.997519       3.520756       9.645899       0.503202       1.195582      -0.729921       0.012733       0.027331       0.022159       0.037419       0.001372       0.006901       0.008004       0.006481      -0.034525      -0.016461       0.003738       0.012722              1.851706       1.530985       0.198732      -0.028388       1.928948       0.289021       2.095184          -0.000039
          216              H       4.746890       2.414783      18.725731       0.100657       1.278007 0.10469889E+02  0.10907920E+03                                 1.903055                            1.855996      -0.996823       2.396128                    0.996636       3.633366      10.213796       0.476500       1.233796      -0.721063      -0.026933       0.010906      -0.021382       0.036077      -0.012708      -0.001166       0.000299       0.010565       0.013981      -0.016100       0.004482       0.011618              1.937788       1.983430       0.012901       0.303655       1.708534      -0.215387       2.121399          -0.000036
          217              H       5.914488       4.150949      18.084845       0.129381       1.006932 0.72616633E+01  0.68610061E+02                                 1.572333                            1.506884      -0.928327       2.442212                    0.998924       3.197221       8.385644       0.552840       1.172614      -0.734881      -0.028912       0.019470       0.015419       0.038114      -0.012465      -0.013819      -0.001437      -0.005562      -0.031415      -0.021602       0.001398       0.020204              1.596205       1.718956      -0.023534      -0.384928       1.468556      -0.073396       1.601105           0.000088
          218              H       6.957274       5.646876      16.700746       0.121182       1.046060 0.74494012E+01  0.71067250E+02                                 1.636242                            1.545972      -0.903325       2.455961                    0.999090       3.234215       8.615610       0.533636       1.203132      -0.727783      -0.016209       0.038239      -0.002151       0.041588      -0.008330      -0.007687       0.000817      -0.004100      -0.024090      -0.012871      -0.001144       0.014015              1.676095       1.445193      -0.182681      -0.034792       2.172987      -0.208868       1.410106          -0.000082
          219              H       9.767561       2.860589      15.865978       0.115663       1.154358 0.84204637E+01  0.82424076E+02                                 1.718061                            1.621480      -0.980219       2.417888                    0.998143       3.284182       8.720865       0.534404       1.170896      -0.736351       0.033970      -0.012059      -0.017728       0.040170      -0.011200      -0.007108      -0.001067      -0.002319      -0.023033      -0.013828      -0.001987       0.015816              1.752596       2.118554      -0.149822      -0.421847       1.532364      -0.013915       1.606871           0.000107
          220              H       8.728802       1.334941      17.258155       0.140874       1.012663 0.71022176E+01  0.66406534E+02                                 1.555979                            1.475722      -0.844413       2.495010                    0.999517       3.035477       7.794428       0.569695       1.149864      -0.742110       0.017406      -0.031960       0.003849       0.036595      -0.007557      -0.011623      -0.006266      -0.005130      -0.027803      -0.019788       0.006929       0.012858              1.579164       1.480019      -0.245652       0.010039       1.927625      -0.150860       1.329848           0.000091
          221              H      12.235622      23.258690      26.384054       0.102204       1.185761 0.86304271E+01  0.86190910E+02                                 1.836383                            1.709028      -1.031546       2.389714                    0.997218       3.555803       9.980341       0.483259       1.269104      -0.711710      -0.048419       0.024533       0.009278       0.055067      -0.008102      -0.006587       0.002823       0.009096      -0.068129      -0.023876       0.002093       0.021783              1.882024       2.208581      -0.418151      -0.156885       1.978124       0.067623       1.459366          -0.000006
          222              H      14.208460      19.972109      25.864344       0.118665       1.025843 0.69219905E+01  0.65568694E+02                                 1.685993                            1.543707      -0.859455       2.481854                    0.999325       3.332998       9.178757       0.500853       1.291011      -0.707063       0.008856      -0.046050      -0.001347       0.046913      -0.006541      -0.007796       0.000488      -0.006127      -0.064432      -0.023466       0.004939       0.018527              1.774941       1.448693      -0.174996      -0.029452       2.529026       0.056297       1.347103           0.000112
          223              H      15.814914      21.829634      25.541208       0.130383       1.197812 0.87374225E+01  0.87924384E+02                                 1.872347                            1.737778      -1.272991       2.282452                    0.994445       3.639153      10.405324       0.469617       1.296094      -0.704789       0.042621      -0.011868      -0.008123       0.044982      -0.003383      -0.006159       0.001175       0.000319      -0.077437      -0.026775       0.009809       0.016966              1.920494       2.579843      -0.182192      -0.365166       1.599008       0.021282       1.582631           0.000131
          224              H      13.664923       0.153555       0.611266       0.132152       0.998984 0.72577075E+01  0.69388560E+02                                 1.639946                            1.569097      -0.911302       2.460662                    0.999053       3.301025       9.056348       0.503601       1.272130      -0.711503      -0.020524      -0.010218       0.032254       0.039572       0.000522      -0.010760      -0.002860      -0.009822       0.010521      -0.013552       0.002325       0.011228              1.667045       1.602468       0.187872      -0.392436       1.539036      -0.118778       1.859630          -0.000012
          225              H      14.305089       2.523757       0.385070       0.148139       0.900666 0.62248597E+01  0.58126552E+02                                 1.616705                            1.518405      -1.066713       2.400258                    0.997666       3.388420       9.641926       0.472263       1.388919      -0.685830      -0.021976       0.030256       0.013025       0.039598      -0.003634      -0.008384       0.005021      -0.013173      -0.026807      -0.014768       0.000426       0.014341              1.656720       1.517094      -0.221793      -0.304975       1.758679       0.358532       1.694387          -0.000019
          226              H      16.606062       1.562798      24.307906       0.131800       1.083985 0.78159136E+01  0.75641931E+02                                 1.694504                            1.599955      -0.873852       2.472834                    0.999436       3.264145       8.825435       0.515295       1.228194      -0.722343       0.019915       0.006546      -0.026793       0.034019       0.002324      -0.012660       0.004061      -0.000411       0.020025      -0.013767      -0.001689       0.015456              1.731417       1.719646       0.283534      -0.384184       1.711985      -0.151102       1.762619           0.000033
          227              H      15.820953      24.177545      24.332141       0.116084       0.962238 0.67893421E+01  0.64897570E+02                                 1.692075                            1.584201      -1.143868       2.336872                    0.995232       3.680906      10.655840       0.462255       1.386194      -0.685012       0.009889      -0.018519      -0.024162       0.032008       0.006876      -0.008118       0.003635      -0.011232       0.001972      -0.014444       0.005884       0.008560              1.747982       1.424962      -0.179690      -0.244744       1.923527       0.453363       1.895457           0.000006
          228              H      17.612612       3.534251       0.037699       0.069659       1.346295 0.10371831E+02  0.10728958E+03                                 1.930687                            1.820516      -0.902687       2.435593                    0.998610       3.585346       9.887327       0.494127       1.198298      -0.729825       0.045402      -0.023033       0.007050       0.051396      -0.009312       0.008221       0.001739       0.000322      -0.025480      -0.014475      -0.000131       0.014606              1.940807       2.019340      -0.139950       0.501862       1.856610      -0.327960       1.946471           0.000290
          229              H      17.562284       5.770711      24.127488       0.134201       1.197473 0.84377348E+01  0.83182672E+02                                 1.815014                            1.666253      -0.942938       2.452840                    0.998733       3.266755       8.895217       0.503514       1.233921      -0.721981       0.023332       0.029015      -0.034526       0.050777       0.011346      -0.009413      -0.004441      -0.016143       0.052956      -0.023776       0.001308       0.022468              1.902568       1.724357       0.413387      -0.217932       2.259826      -0.444068       1.723519          -0.000112
          230              H      16.265848       3.764584      23.588928       0.142920       1.078258 0.75591354E+01  0.72043361E+02                                 1.638855                            1.537356      -0.884717       2.471872                    0.999404       3.139864       8.234480       0.548121       1.172487      -0.735898      -0.003809      -0.010715      -0.045921       0.047308       0.020588      -0.005618       0.002615      -0.000192       0.069574      -0.032791       0.008702       0.024089              1.672272       1.478596       0.227594       0.283584       1.613829       0.318508       1.924390          -0.000016
          231              H       5.870200      23.823377       6.419635       0.096631       1.311236 0.10718068E+02  0.11202391E+03                                 1.909466                            1.854661      -1.174382       2.305528                    0.995881       3.689883      10.299919       0.486932       1.203494      -0.727482       0.015310      -0.024670       0.020826       0.035731      -0.002318       0.007424      -0.006310       0.006718      -0.032750      -0.015068       0.001995       0.013073              1.950648       1.652000      -0.204794      -0.063100       1.957197      -0.236838       2.242747          -0.000008
          232              H       4.851571      24.234510       5.294045       0.091921       1.242232 0.10065611E+02  0.10445255E+03                                 1.899928                            1.841788      -1.125073       2.328975                    0.994887       3.789531      10.837955       0.467043       1.263777      -0.712544      -0.025430      -0.009860      -0.019819       0.033715       0.012246       0.000822       0.000809       0.010106       0.014137      -0.015606       0.004513       0.011093              1.949430       1.986775       0.023082       0.258082       1.675198       0.275093       2.186318          -0.000015
          233              H       8.698605       0.497817       3.594888       0.124037       1.090862 0.78202961E+01  0.75986937E+02                                 1.723161                            1.614110      -0.878063       2.465345                    0.998970       3.377809       9.266801       0.504564       1.249322      -0.716506       0.014818       0.029620       0.000092       0.033120       0.005787      -0.009810       0.005525      -0.009327      -0.025937      -0.017459       0.005657       0.011802              1.766359       1.694552       0.348357      -0.048583       2.173078       0.100188       1.431446           0.000046
          234              H       9.733339      23.825854       2.275416       0.109289       1.093258 0.77911319E+01  0.75624074E+02                                 1.721635                            1.607164      -0.953757       2.422813                    0.998405       3.424081       9.385242       0.507569       1.243229      -0.717466       0.029191       0.009648      -0.016382       0.034837       0.009494      -0.007761      -0.000881      -0.001712      -0.011973      -0.011745      -0.001897       0.013642              1.785133       2.156305       0.216929      -0.440905       1.580352      -0.022974       1.618741           0.000202
          235              H       7.152544      21.014800       3.201739       0.110264       1.128289 0.82109872E+01  0.80853115E+02                                 1.767462                            1.657825      -0.971738       2.414510                    0.998358       3.476838       9.637870       0.495555       1.255201      -0.714854      -0.010113      -0.036346      -0.002283       0.037796       0.004572      -0.006905      -0.000350      -0.012255      -0.021592      -0.012421       0.000788       0.011633              1.823933       1.573998       0.186201      -0.039985       2.428829       0.228658       1.468971          -0.000046
          236              H       6.013130      22.478529       4.588531       0.120610       1.113655 0.82321474E+01  0.80641556E+02                                 1.713779                            1.630519      -0.999052       2.399981                    0.998404       3.385729       9.184178       0.516286       1.211071      -0.725502      -0.024882      -0.015970       0.014064       0.032740       0.009242      -0.014738       0.000986      -0.005992      -0.025364      -0.020592       0.003358       0.017235              1.751805       1.942005       0.087572      -0.420991       1.559096       0.077878       1.754314           0.000041
          237              H       6.502313       0.663756       8.151106       0.099766       1.320286 0.10783586E+02  0.11257213E+03                                 1.906673                            1.852669      -0.995488       2.392384                    0.997056       3.594685       9.938886       0.491558       1.193613      -0.730980       0.009689      -0.026107       0.020484       0.034570      -0.013149       0.001909       0.002299      -0.007634       0.025557      -0.018267       0.008384       0.009883              1.935358       1.676955      -0.023375       0.177077       2.131957      -0.286346       1.997164          -0.000008
          238              H       6.937143       1.718830       7.065907       0.097226       1.308069 0.10641540E+02  0.11085309E+03                                 1.898056                            1.843052      -1.050658       2.366764                    0.996246       3.629689      10.063921       0.491203       1.197021      -0.729593       0.024065       0.014247      -0.020721       0.034806       0.000657      -0.006172      -0.005737      -0.006899      -0.023307      -0.012268       0.002168       0.010100              1.928089       2.016519       0.237439      -0.262860       1.675788       0.045786       2.091959          -0.000005
          239              H       4.946187       4.297074       9.858341       0.124984       1.125136 0.83502332E+01  0.82172799E+02                                 1.737947                            1.653309      -0.984794       2.419585                    0.998025       3.355279       9.152446       0.507033       1.227554      -0.722326      -0.036938       0.006597       0.001698       0.037561      -0.002421       0.000987       0.011509       0.017816      -0.025436      -0.018410       0.004920       0.013490              1.759213       2.228848      -0.132052       0.049972       1.561515       0.125562       1.487276           0.000061
          240              H       6.172165       5.711270      11.239747       0.122035       0.969286 0.67745748E+01  0.64196486E+02                                 1.656702                            1.550815      -0.958650       2.433635                    0.998067       3.435223       9.641726       0.485521       1.331280      -0.697625      -0.016997       0.029973       0.018563       0.039139      -0.007884      -0.001110       0.009801       0.004322      -0.016742      -0.013627      -0.000131       0.013757              1.713091       1.662601      -0.296837      -0.117843       1.886410       0.385409       1.590262           0.000054
          241              H       9.586382       3.828978      10.057608       0.121892       1.137822 0.81997228E+01  0.80119028E+02                                 1.727190                            1.620358      -1.021955       2.399489                    0.997965       3.340913       9.004818       0.522054       1.200754      -0.728196       0.042173       0.000026      -0.003314       0.042303      -0.002462      -0.005883       0.009511       0.012400      -0.030167      -0.016610       0.002100       0.014509              1.767954       2.416178       0.025852       0.126641       1.444145       0.127428       1.443541           0.000106
          242              H       8.261762       2.271134       8.915861       0.112394       1.140010 0.84388910E+01  0.82620080E+02                                 1.693162                            1.613143      -1.011870       2.388639                    0.998170       3.362604       8.919536       0.541021       1.156356      -0.738918       0.020984      -0.026288      -0.008592       0.034716      -0.006202       0.000855       0.013336       0.012521      -0.047852      -0.023482       0.005953       0.017529              1.719106       1.619318      -0.170568      -0.023359       1.902726       0.438343       1.635274           0.000041
          243              H       3.559161       1.052598       8.159184       0.099541       1.249497 0.10023063E+02  0.10271195E+03                                 1.836377                            1.785909      -0.944708       2.421473                    0.997356       3.504508       9.592514       0.500883       1.193300      -0.731207      -0.013231       0.026936       0.024376       0.038662      -0.013953      -0.000853      -0.001692      -0.008279       0.024121      -0.018682       0.007880       0.010802              1.865918       1.648746      -0.052559      -0.252683       2.003000       0.258558       1.946007          -0.000032
          244              H       3.222973       0.000000       7.036286       0.088724       1.352351 0.11124658E+02  0.11684044E+03                                 1.915278                            1.863916      -1.151367       2.311798                    0.995690       3.680825      10.151202       0.497969       1.171108      -0.735723      -0.024020      -0.015596      -0.019987       0.034924       0.000740       0.006197       0.007204      -0.006754      -0.023980      -0.013102       0.001921       0.011181              1.946328       1.970188       0.246314       0.215551       1.684560      -0.005333       2.184235          -0.000048
          245              H       5.022685      21.965852       9.492120       0.126303       1.144570 0.82525423E+01  0.79988159E+02                                 1.682230                            1.585570      -0.888696       2.462467                    0.999016       3.168928       8.242666       0.553164       1.142391      -0.744481       0.030901      -0.012290      -0.002508       0.033350      -0.008276      -0.004877      -0.010301       0.005941      -0.036455      -0.019692       0.004636       0.015056              1.710479       2.172012      -0.169476      -0.228767       1.468345      -0.064746       1.491081           0.000089
          246              H       3.792680      20.603667      10.749658       0.119535       1.110617 0.78793294E+01  0.75921966E+02                                 1.680428                            1.572516      -0.879214       2.465881                    0.999184       3.225019       8.520384       0.540127       1.176880      -0.734783       0.016572      -0.033622       0.010984       0.039061      -0.011480      -0.001338      -0.005472       0.002923      -0.033112      -0.014282      -0.003059       0.017341              1.732425       1.555582      -0.247224       0.062872       2.081179      -0.364091       1.560513           0.000184
          247              H       0.724716      23.075414      10.399594       0.115354       1.038008 0.72183708E+01  0.69070995E+02                                 1.687526                            1.564230      -1.009931       2.403423                    0.997352       3.463704       9.575446       0.503566       1.271139      -0.710073      -0.037116       0.010563       0.010313       0.039944      -0.008934      -0.004899      -0.003909       0.007940      -0.024866      -0.013142      -0.000968       0.014110              1.754310       2.325549      -0.242096      -0.252792       1.501435      -0.060815       1.435945           0.000164
          248              H       1.974851      24.402925       8.972410       0.129124       1.049642 0.75749719E+01  0.72623199E+02                                 1.641620                            1.558921      -0.921469       2.444783                    0.998852       3.286616       8.798758       0.531023       1.203090      -0.727235      -0.017988       0.025786      -0.010450       0.033131      -0.008143      -0.002334      -0.011812       0.003896      -0.027268      -0.018106       0.003470       0.014636              1.672239       1.588015      -0.165263      -0.032724       1.844766      -0.395304       1.583935           0.000071
          249              H       4.358361       2.860589       6.430406       0.103226       1.226040 0.97162572E+01  0.98923669E+02                                 1.816610                            1.760021      -1.006787       2.389309                    0.997518       3.521039       9.646792       0.503196       1.195550      -0.729928      -0.012735       0.027330       0.022148       0.037412      -0.001370      -0.006899       0.008003       0.006480      -0.034506      -0.016455       0.003738       0.012717              1.851847       1.531087      -0.198762       0.028397       1.929106       0.289047       2.095348          -0.000040
          250              H       5.318610       2.414783       5.261731       0.100672       1.277902 0.10468824E+02  0.10906573E+03                                 1.902982                            1.855928      -0.996787       2.396161                    0.996637       3.633245      10.213468       0.476497       1.233830      -0.721055       0.026926       0.010902      -0.021399       0.036081       0.012705       0.001165       0.000299       0.010563       0.013992      -0.016098       0.004486       0.011612              1.937716       1.983349      -0.012914      -0.303636       1.708481      -0.215370       2.121317          -0.000038
          251              H       4.151012       4.150949       4.620845       0.129353       1.007097 0.72632303E+01  0.68628906E+02                                 1.572529                            1.507065      -0.928441       2.442134                    0.998922       3.197587       8.386986       0.552794       1.172642      -0.734873       0.028912       0.019468       0.015409       0.038109       0.012465       0.013822      -0.001441      -0.005571      -0.031423      -0.021608       0.001405       0.020204              1.596405       1.719167       0.023532       0.384993       1.468745      -0.073419       1.601304           0.000086
          252              H       3.108226       5.646876       3.236746       0.121200       1.045972 0.74486293E+01  0.71058221E+02                                 1.636172                            1.545910      -0.903217       2.456033                    0.999091       3.234065       8.615179       0.533635       1.203160      -0.727777       0.016210       0.038244      -0.002158       0.041593       0.008324       0.007687       0.000817      -0.004107      -0.024098      -0.012873      -0.001139       0.014011              1.676023       1.445129       0.182661       0.034786       2.172893      -0.208863       1.410047          -0.000082
          253              H       0.297939       2.860589       2.401978       0.115705       1.153960 0.84167785E+01  0.82378463E+02                                 1.717635                            1.621103      -0.979881       2.418088                    0.998147       3.283509       8.718392       0.534480       1.170864      -0.736360      -0.033967      -0.012074      -0.017748       0.040181       0.011199       0.007114      -0.001058      -0.002324      -0.023025      -0.013827      -0.001991       0.015818              1.752143       2.117962       0.149779       0.421680       1.532001      -0.013892       1.606467           0.000103
          254              H       1.336698       1.334941       3.794155       0.140921       1.012379 0.70997141E+01  0.66377582E+02                                 1.555735                            1.475501      -0.844072       2.495219                    0.999519       3.034987       7.792962       0.569713       1.149924      -0.742097      -0.017400      -0.031978       0.003827       0.036606       0.007557       0.011623      -0.006260      -0.005144      -0.027804      -0.019787       0.006926       0.012860              1.578912       1.479789       0.245607      -0.010037       1.927305      -0.150809       1.329644           0.000087
          255              H       7.895378      10.875190      14.007946       0.102112       1.186471 0.86368006E+01  0.86269946E+02                                 1.837029                            1.709586      -1.032030       2.389382                    0.997210       3.556993       9.984369       0.483214       1.268996      -0.711729       0.048425       0.024477      -0.009307       0.055052       0.008104      -0.006577      -0.002821       0.009112      -0.068168      -0.023885       0.002093       0.021792              1.882699       2.209468       0.418337      -0.156987       1.978814      -0.067665       1.459816          -0.000007
          256              H       5.922540       7.588609      14.527656       0.118747       1.025502 0.69191302E+01  0.65535199E+02                                 1.685689                            1.543445      -0.859261       2.482031                    0.999327       3.332241       9.176394       0.500865       1.291106      -0.707046      -0.008854      -0.046064       0.001344       0.046926       0.006546      -0.007786      -0.000487      -0.006142      -0.064387      -0.023448       0.004922       0.018526              1.774602       1.448437       0.174962      -0.029444       2.528476      -0.056286       1.346893           0.000110
          257              H       4.316086       9.446134      14.850792       0.130419       1.197788 0.87371322E+01  0.87920984E+02                                 1.872350                            1.737769      -1.273111       2.282416                    0.994446       3.639040      10.405070       0.469609       1.296123      -0.704783      -0.042626      -0.011889       0.008113       0.044990       0.003382      -0.006155      -0.001174       0.000303      -0.077451      -0.026779       0.009814       0.016965              1.920505       2.579862       0.182204      -0.365182       1.598998      -0.021288       1.582653           0.000132
          258              H       6.466077      12.537055      12.852734       0.132162       0.998852 0.72563202E+01  0.69370599E+02                                 1.639687                            1.568859      -0.911238       2.460697                    0.999054       3.300482       9.053963       0.503691       1.271987      -0.711537       0.020493      -0.010268      -0.032265       0.039578      -0.000526      -0.010768       0.002857      -0.009820       0.010488      -0.013557       0.002329       0.011229              1.666785       1.602227      -0.187848      -0.392324       1.538847       0.118765       1.859283          -0.000007
          259              H       5.825911      14.907257      13.078930       0.147991       0.901781 0.62347778E+01  0.58245600E+02                                 1.618301                            1.519798      -1.069343       2.398882                    0.997632       3.391933       9.655878       0.471935       1.389255      -0.685750       0.021866       0.030194      -0.013098       0.039514       0.003515      -0.008385      -0.005046      -0.013077      -0.026584      -0.014730       0.000505       0.014225              1.658402       1.518579       0.222129      -0.305482       1.760491      -0.359096       1.696135          -0.000003
          260              H       3.524938      13.946298      16.084094       0.131890       1.083196 0.78085861E+01  0.75552178E+02                                 1.693619                            1.599158      -0.873200       2.473225                    0.999442       3.262656       8.819883       0.515454       1.228122      -0.722364      -0.019973       0.006540       0.026776       0.034039      -0.002334      -0.012658      -0.004051      -0.000408       0.020023      -0.013766      -0.001685       0.015452              1.730496       1.718715      -0.283294      -0.383892       1.711062       0.150980       1.761711           0.000036
          261              H       4.310047      11.794045      16.059859       0.116167       0.962198 0.67889021E+01  0.64893101E+02                                 1.692112                            1.584210      -1.144439       2.336655                    0.995230       3.680827      10.656012       0.462222       1.386299      -0.684991      -0.009932      -0.018545       0.024131       0.032014      -0.006887      -0.008105      -0.003636      -0.011225       0.001982      -0.014439       0.005874       0.008565              1.748042       1.424977       0.179704      -0.244774       1.923575      -0.453437       1.895573           0.000007
          262              H       2.518388      15.917751      13.426301       0.069738       1.345480 0.10364050E+02  0.10718828E+03                                 1.929869                            1.819807      -0.902204       2.435872                    0.998616       3.584214       9.883035       0.494238       1.198264      -0.729835      -0.045418      -0.023037      -0.007056       0.051413       0.009307       0.008220      -0.001743       0.000298      -0.025467      -0.014475      -0.000122       0.014597              1.939973       2.018448       0.139877       0.501521       1.855823       0.327743       1.945646           0.000291
          263              H       2.568716      18.154211      16.264512       0.134276       1.197124 0.84347709E+01  0.83147624E+02                                 1.814816                            1.666082      -0.942937       2.452917                    0.998734       3.266289       8.894152       0.503476       1.234101      -0.721942      -0.023369       0.029014       0.034536       0.050800      -0.011334      -0.009420       0.004445      -0.016159       0.052954      -0.023773       0.001302       0.022471              1.902369       1.724173      -0.413317      -0.217898       2.259589       0.443998       1.723344          -0.000108
          264              H       3.865152      16.148084      16.803072       0.142852       1.078480 0.75612188E+01  0.72067722E+02                                 1.639006                            1.537508      -0.884858       2.471721                    0.999402       3.140450       8.236103       0.548129       1.172395      -0.735917       0.003714      -0.010725       0.045938       0.047319      -0.020608      -0.005634      -0.002617      -0.000193       0.069638      -0.032824       0.008709       0.024115              1.672427       1.478723      -0.227600       0.283568       1.613998      -0.318520       1.924560          -0.000013
          265              H      14.260800      11.439877       7.044365       0.096737       1.310295 0.10708126E+02  0.11189296E+03                                 1.908532                            1.853794      -1.173726       2.305941                    0.995889       3.688162      10.293552       0.487053       1.203486      -0.727490      -0.015329      -0.024692      -0.020847       0.035767       0.002336       0.007432       0.006319       0.006710      -0.032766      -0.015078       0.001986       0.013092              1.949660       1.651261       0.204671      -0.062971       1.956240       0.236701       2.241478          -0.000010
          266              H      15.279429      11.851010       8.169955       0.091897       1.242352 0.10066776E+02  0.10446660E+03                                 1.899963                            1.841825      -1.125016       2.328976                    0.994888       3.789622      10.837955       0.467070       1.263681      -0.712565       0.025428      -0.009865       0.019800       0.033704      -0.012244       0.000824      -0.000806       0.010109       0.014127      -0.015603       0.004510       0.011093              1.949463       1.986814      -0.023112       0.258074       1.675240      -0.275120       2.186335          -0.000013
          267              H      11.432395      12.881317       9.869112       0.123993       1.091453 0.78255634E+01  0.76051523E+02                                 1.723823                            1.614682      -0.878140       2.465283                    0.998967       3.378747       9.270432       0.504457       1.249365      -0.716494      -0.014805       0.029616      -0.000088       0.033110      -0.005813      -0.009790      -0.005566      -0.009275      -0.025903      -0.017459       0.005656       0.011803              1.767056       1.695185      -0.348571      -0.048621       2.174041      -0.100243       1.431941           0.000048
          268              H      10.397662      11.442354      11.188584       0.109165       1.093943 0.77971363E+01  0.75696265E+02                                 1.722249                            1.607698      -0.954148       2.422493                    0.998402       3.425302       9.389181       0.507530       1.243097      -0.717491      -0.029152       0.009632       0.016373       0.034795      -0.009491      -0.007744       0.000876      -0.001731      -0.012008      -0.011735      -0.001897       0.013632              1.785792       2.157155      -0.217015      -0.441173       1.580903       0.022981       1.619319           0.000204
          269              H      12.978456       8.631300      10.262261       0.110284       1.127975 0.82078265E+01  0.80811090E+02                                 1.766863                            1.657297      -0.971419       2.414677                    0.998362       3.475904       9.633415       0.495747       1.254884      -0.714927       0.010098      -0.036354       0.002257       0.037798      -0.004573      -0.006900       0.000359      -0.012256      -0.021575      -0.012412       0.000779       0.011632              1.823283       1.573479      -0.186134      -0.039949       2.427875      -0.228505       1.468496          -0.000050
          270              H      14.117870      10.095029       8.875469       0.120649       1.113187 0.82274643E+01  0.80581518E+02                                 1.713077                            1.629881      -0.998598       2.400229                    0.998408       3.384628       9.179381       0.516487       1.210813      -0.725565       0.024865      -0.015981      -0.014089       0.032744      -0.009237      -0.014727      -0.000973      -0.005989      -0.025342      -0.020574       0.003345       0.017229              1.751065       1.941178      -0.087544      -0.420733       1.558460      -0.077783       1.753556           0.000039
          271              H      13.628687      13.047256       5.312894       0.099898       1.318989 0.10769995E+02  0.11239479E+03                                 1.905481                            1.851555      -0.994642       2.392917                    0.997065       3.592674       9.931751       0.491684       1.193683      -0.730969      -0.009713      -0.026133      -0.020516       0.034615       0.013162       0.001927      -0.002288      -0.007635       0.025573      -0.018284       0.008409       0.009875              1.934128       1.675972       0.023401       0.176906       2.130544       0.286130       1.995870          -0.000009
          272              H      13.193857      14.102330       6.398093       0.097156       1.308695 0.10647918E+02  0.11093434E+03                                 1.898492                            1.843463      -1.051103       2.366478                    0.996240       3.630583      10.066537       0.491212       1.196838      -0.729633      -0.024054       0.014210       0.020696       0.034768      -0.000632      -0.006163       0.005732      -0.006888      -0.023283      -0.012258       0.002183       0.010076              1.928537       2.017023      -0.237466      -0.262921       1.676123      -0.045874       2.092463          -0.000002
          273              H      15.184813      16.680575       3.605659       0.124977       1.125294 0.83518629E+01  0.82194184E+02                                 1.738227                            1.653562      -0.984930       2.419517                    0.998024       3.355653       9.154251       0.506943       1.227691      -0.722294       0.036944       0.006578      -0.001726       0.037564       0.002417       0.000983      -0.011516       0.017818      -0.025451      -0.018418       0.004925       0.013493              1.759505       2.229238       0.132087       0.049986       1.561774      -0.125608       1.487505           0.000062
          274              H      13.958835      18.094770       2.224253       0.122060       0.969144 0.67734183E+01  0.64183459E+02                                 1.656625                            1.550751      -0.958532       2.433719                    0.998068       3.435019       9.641327       0.485494       1.331397      -0.697603       0.016998       0.029970      -0.018582       0.039147       0.007881      -0.001108      -0.009804       0.004311      -0.016768      -0.013629      -0.000129       0.013758              1.713014       1.662527       0.296810      -0.117821       1.886330      -0.385379       1.590186           0.000056
          275              H      10.544618      16.212478       3.406392       0.121910       1.137755 0.81991273E+01  0.80112132E+02                                 1.727162                            1.620330      -1.021916       2.399527                    0.997966       3.340816       9.004634       0.522041       1.200799      -0.728185      -0.042178      -0.000012       0.003272       0.042305       0.002474      -0.005874      -0.009509       0.012389      -0.030222      -0.016614       0.002101       0.014513              1.767929       2.416135      -0.025828       0.126638       1.444138      -0.127424       1.443514           0.000111
          276              H      11.869238      14.654634       4.548139       0.112458       1.139413 0.84332346E+01  0.82550221E+02                                 1.692538                            1.612577      -1.011372       2.388943                    0.998174       3.361597       8.915856       0.541133       1.156321      -0.738930      -0.020988      -0.026336       0.008543       0.034743       0.006214       0.000868      -0.013328       0.012498      -0.047869      -0.023480       0.005949       0.017531              1.718467       1.618738       0.170503      -0.023340       1.901996      -0.438071       1.634665           0.000043
          277              H      16.571839      13.436098       5.304816       0.099541       1.249464 0.10022717E+02  0.10270750E+03                                 1.836342                            1.785876      -0.944708       2.421474                    0.997357       3.504478       9.592381       0.500888       1.193297      -0.731208       0.013228       0.026923      -0.024394       0.038664       0.013947      -0.000853       0.001689      -0.008275       0.024140      -0.018678       0.007886       0.010792              1.865882       1.648718       0.052544      -0.252679       2.002947      -0.258561       1.945980          -0.000030
          278              H      16.908027      12.383500       6.427714       0.088698       1.352590 0.11127149E+02  0.11687310E+03                                 1.915493                            1.864113      -1.151485       2.311717                    0.995688       3.681189      10.152479       0.497948       1.171094      -0.735725       0.024017      -0.015603       0.019971       0.034916      -0.000737       0.006193      -0.007202      -0.006755      -0.023967      -0.013096       0.001920       0.011176              1.946549       1.970427      -0.246376       0.215579       1.684735       0.005330       2.184485          -0.000046
          279              H      15.108316       9.582352       3.971880       0.126407       1.143430 0.82419195E+01  0.79856026E+02                                 1.680808                            1.584307      -0.888057       2.462869                    0.999023       3.167208       8.235525       0.553535       1.142040      -0.744570      -0.030933      -0.012302       0.002492       0.033383       0.008293      -0.004883       0.010300       0.005948      -0.036511      -0.019708       0.004628       0.015081              1.709006       2.169974       0.169310      -0.228428       1.467179       0.064623       1.489865           0.000079
          280              H      16.338320       8.220167       2.714342       0.119634       1.109026 0.78647346E+01  0.75738909E+02                                 1.678165                            1.570549      -0.878271       2.466420                    0.999191       3.222142       8.507717       0.540780       1.176117      -0.734974      -0.016610      -0.033637      -0.011003       0.039095       0.011518      -0.001319       0.005493       0.002945      -0.033157      -0.014307      -0.003085       0.017392              1.730000       1.553556       0.246740       0.062779       2.078002       0.363253       1.558442           0.000181
          281              H      19.406284      10.691914       3.064406       0.115361       1.037900 0.72174804E+01  0.69060260E+02                                 1.687409                            1.564136      -1.009704       2.403541                    0.997355       3.463470       9.574607       0.503580       1.271144      -0.710074       0.037121       0.010560      -0.010316       0.039949       0.008925      -0.004900       0.003908       0.007951      -0.024887      -0.013142      -0.000966       0.014108              1.754179       2.325360       0.242048      -0.252776       1.501323       0.060804       1.435853           0.000166
          282              H      18.156149      12.019425       4.491590       0.129085       1.049900 0.75774149E+01  0.72652958E+02                                 1.641920                            1.559195      -0.921644       2.444665                    0.998850       3.287168       8.800810       0.530961       1.203126      -0.727225       0.017984       0.025782       0.010439       0.033123       0.008139      -0.002340       0.011815       0.003901      -0.027272      -0.018111       0.003480       0.014631              1.672544       1.588311       0.165295      -0.032748       1.845102       0.395405       1.584220           0.000072
          283              H      15.772639      15.244089       7.033594       0.103205       1.226300 0.97189209E+01  0.98958328E+02                                 1.816915                            1.760298      -1.006993       2.389194                    0.997516       3.521521       9.648722       0.503137       1.195599      -0.729915       0.012746       0.027314      -0.022164       0.037413       0.001380      -0.006903      -0.008001       0.006495      -0.034507      -0.016455       0.003724       0.012730              1.852176       1.531333       0.198823       0.028407       1.929419      -0.289132       2.095774          -0.000037
          284              H      14.812390      14.798283       8.202269       0.100589       1.278681 0.10476800E+02  0.10916753E+03                                 1.903565                            1.856475      -0.997420       2.395777                    0.996629       3.634330      10.216757       0.476497       1.233619      -0.721100      -0.026919       0.010878       0.021380       0.036056      -0.012704       0.001172      -0.000303       0.010566       0.013983      -0.016097       0.004481       0.011616              1.938321       1.983976       0.012962      -0.303754       1.708961       0.215447       2.122026          -0.000031
          285              H      15.979988      16.534449       8.843155       0.129267       1.007610 0.72677555E+01  0.68680670E+02                                 1.572861                            1.507369      -0.929250       2.441655                    0.998915       3.198447       8.389118       0.552843       1.172384      -0.734931      -0.028886       0.019445      -0.015427       0.038086      -0.012463       0.013824       0.001440      -0.005571      -0.031423      -0.021609       0.001406       0.020203              1.596755       1.719537      -0.023492       0.385133       1.469049       0.073462       1.601679           0.000093
          286              H      17.022774      18.030376      10.227254       0.121071       1.046765 0.74556517E+01  0.71140807E+02                                 1.636826                            1.546496      -0.904337       2.455356                    0.999082       3.235521       8.619542       0.533617       1.202938      -0.727823      -0.016169       0.038220       0.002153       0.041555      -0.008316       0.007689      -0.000819      -0.004095      -0.024064      -0.012865      -0.001135       0.014000              1.676717       1.445663      -0.182717       0.034820       2.173888       0.209002       1.410599          -0.000080
          287              H      19.833061      15.244089      11.062022       0.115674       1.154280 0.84197046E+01  0.82414166E+02                                 1.717926                            1.621362      -0.980255       2.417876                    0.998143       3.284020       8.720089       0.534449       1.170832      -0.736366       0.033957      -0.012073       0.017740       0.040169      -0.011203       0.007110       0.001058      -0.002335      -0.023023      -0.013826      -0.001994       0.015820              1.752444       2.118341      -0.149821       0.421784       1.532256       0.013894       1.606736           0.000110
          288              H      18.794302      13.718441       9.669845       0.140951       1.012243 0.70985028E+01  0.66363714E+02                                 1.555638                            1.475410      -0.843904       2.495330                    0.999521       3.034703       7.792194       0.569708       1.149979      -0.742085       0.017399      -0.031984      -0.003840       0.036612      -0.007555       0.011617       0.006262      -0.005154      -0.027795      -0.019782       0.006926       0.012856              1.578818       1.479685      -0.245587      -0.010044       1.927200       0.150800       1.329567           0.000093
          289              C       7.192806       2.100242       0.697435       0.108643      25.621023 0.29199767E+03  0.62384019E+04                                 7.616462                            5.733283       0.460248       2.176118                    0.999852      25.157168      69.808815       0.679131       0.422142      -1.056536      -0.028015       0.040445       0.005427       0.049498      -0.015565       0.000110       0.005883       0.057142       0.038376      -0.039558       0.013280       0.026279              8.991963      10.607916       1.748163      -1.385686      12.083001      -0.512945       4.284971          -0.000907
          290              C       6.117811       3.888419       0.990950      -0.021587      29.797638 0.37503921E+03  0.85106847E+04                                 8.356409                            6.452542       0.188716       2.043505                    0.999762      27.891608      79.180154       0.648339       0.416309      -1.062614       0.070686      -0.002981      -0.026468       0.075538      -0.018385      -0.008191       0.000493      -0.009285      -0.098979      -0.034593      -0.001298       0.035892              9.651624      10.007144       0.657791      -1.318639      14.156337      -0.232750       4.791392          -0.001026
          291              C       5.217955       2.868019       1.163290      -0.142459      32.173232 0.42806288E+03  0.10021340E+05                                 8.749311                            6.865875       0.357339       2.083014                    0.999799      29.408287      84.270458       0.633538       0.412967      -1.066788       0.013961      -0.059004      -0.016310       0.062789      -0.030697      -0.020483       0.006876      -0.014017      -0.234714      -0.081933       0.009116       0.072817              9.901292      12.327388       0.184510      -2.188570      12.153210      -0.155752       5.223276           0.001648
          292              C       5.463553       0.398749       1.039421       0.187958      31.767522 0.33928437E+03  0.75035030E+04                                 8.906190                            6.284427       0.003590       2.035316                    0.999701      24.841503      69.457019       0.634464       0.436515      -1.050847       0.009311       0.048849       0.008241       0.050407       0.008824       0.000157       0.001211      -0.054455      -0.103444      -0.034500      -0.011381       0.045881             11.347906       8.131966       4.781088      -2.638158      17.983003      -0.441396       7.928748           0.000140
          293              C       5.902409      24.318717       0.067320      -0.161303      32.308985 0.45390663E+03  0.10785755E+05                                 8.850363                            7.140491       0.185519       2.034343                    0.999472      29.586342      85.479081       0.611929       0.421232      -1.061269      -0.003837      -0.051717      -0.009255       0.052679       0.000723      -0.010129      -0.025617       0.003123      -0.018588      -0.029788       0.003709       0.026079             10.118183       7.026946       2.405749      -2.243996      14.720052       1.290986       8.607551          -0.000146
          294              C       5.457514      22.921859       0.131947      -0.147981      32.617263 0.43725392E+03  0.10324728E+05                                 8.974792                            7.070840       0.027657       1.993545                    0.998821      29.310108      85.256032       0.604953       0.428785      -1.053360       0.052423       0.035155       0.000581       0.063122      -0.012855       0.010026      -0.001866      -0.026519      -0.024071      -0.020647      -0.002853       0.023500             10.363398       9.480549       2.601309      -3.494533      13.296976       0.506721       8.312669          -0.000107
          295              C       4.493239      22.731153       0.985565       0.198976      31.771931 0.34662820E+03  0.77016587E+04                                 8.934727                            6.343585      -0.068320       2.006889                    0.999715      25.055375      70.057316       0.633211       0.435348      -1.052288      -0.002477      -0.041055       0.014423       0.043586       0.033585       0.010038      -0.011319      -0.086998      -0.134090      -0.053433      -0.024333       0.077766             11.656410      10.351952       5.737157      -2.583550      16.408247       1.276423       8.209030           0.000946
          296              C       4.104711      23.498930       1.957666      -0.159568      31.535952 0.38802044E+03  0.89181202E+04                                 8.765515                            6.637733       0.082507       2.008733                    0.999627      29.050412      84.150965       0.625851       0.425810      -1.052178       0.016778       0.036873       0.019879       0.045125      -0.006069      -0.001746      -0.012515       0.028255      -0.015238      -0.022157       0.004205       0.017952             10.489167       7.585823       3.861932      -1.617190      15.911571       1.769483       7.970108          -0.000025
          297              C       4.595907      -0.009907       1.944202      -0.146156      32.899146 0.41141983E+03  0.96102815E+04                                 9.105158                            6.899762      -0.048884       1.972058                    0.998369      29.274425      85.924009       0.604284       0.433925      -1.045599      -0.012973      -0.043317       0.000466       0.045220      -0.012832       0.015177       0.005487      -0.019490       0.026160      -0.027573       0.011162       0.016410             10.851363       8.213961       3.835670      -2.586567      15.716659       0.421872       8.623470           0.000193
          298              C       3.043807      20.712642       0.527789       0.261808      21.847175 0.20583412E+03  0.40788213E+04                                 6.942232                            4.878727       0.264316       2.133379                    0.999807      23.429148      65.154215       0.712791       0.433638      -1.036761      -0.009456      -0.027089       0.054802       0.061858      -0.069601      -0.054881       0.032652       0.071277       0.094722      -0.093988      -0.018695       0.112682              8.780223       9.020585       4.941424       2.149835      11.445296       0.236204       5.874787           0.000439
          299              C       2.908930      19.612987       2.191939      -0.004802      31.134630 0.40488223E+03  0.93585529E+04                                 8.643660                            6.737993       0.079204       2.006244                    0.999560      28.313589      80.925562       0.630177       0.420498      -1.060741      -0.039885      -0.031306      -0.094862       0.107563      -0.002518      -0.033270      -0.003244      -0.006629       0.183043      -0.044973      -0.026604       0.071577             10.183777       9.057832       5.576571       0.174900      13.323094      -1.122454       8.170405          -0.003104
          300              C       3.623580      20.675492       2.504304      -0.164667      33.262483 0.45929462E+03  0.10885902E+05                                 8.834966                            7.057571       0.437053       2.095640                    0.999881      29.915096      84.779247       0.635452       0.406678      -1.076553       0.055465       0.055216      -0.061691       0.099654       0.078278      -0.036278      -0.029208       0.015783       0.310885      -0.130522       0.004960       0.125562             10.146144       8.805537       5.220402       1.905870      12.139776       1.509568       9.493119           0.002062
          301              C      15.033831      23.835761      20.221851       0.083634      34.230037 0.41715971E+03  0.97370145E+04                                 9.882982                            7.285677      -0.719848       1.807122                    0.996246      26.591073      76.951145       0.549938       0.477165      -1.025376      -0.002292      -0.000967       0.001335       0.002823       0.000299      -0.003759      -0.004410       0.001563      -0.024581      -0.010478       0.003726       0.006752             13.156690      10.132529       0.025532      -0.091792      11.858273       0.623526      17.479267           0.000009
          302              C      14.552700       0.212996      21.076007      -0.082437      28.629393 0.38170339E+03  0.87791583E+04                                 8.452711                            6.602144      -0.470046       1.847648                    0.996922      28.985842      85.324686       0.621876       0.428228      -1.045645      -0.061702      -0.060153       0.030004       0.091246       0.018239      -0.027728      -0.003749       0.044114      -0.010692      -0.029415      -0.016319       0.045734             10.864820       9.387007      -2.399692      -4.507643       8.777458       3.717047      14.429994          -0.000014
          303              C      12.893906       0.735580      22.686840       0.272755      31.528323 0.34572419E+03  0.76739451E+04                                 8.886241                            6.335470      -0.054751       2.002615                    0.999680      24.881464      69.459179       0.633808       0.435371      -1.052633       0.019047      -0.034384      -0.028077       0.048305      -0.019831      -0.032592       0.025559      -0.000244       0.029264      -0.031059      -0.022638       0.053696             11.498826      11.679338      -2.319154      -6.481591      10.752918       4.698445      12.064223          -0.001113
          304              C      11.764556       0.366552      23.411203      -0.228570      35.271649 0.43664486E+03  0.10307857E+05                                 9.341513                            6.977369       0.075656       1.988104                    0.999588      30.362767      88.338170       0.620554       0.418106      -1.059909      -0.018018       0.018042       0.019823       0.032297       0.015617       0.008180       0.004474      -0.045171      -0.067907      -0.027134      -0.012376       0.039510             11.151471      12.078471      -0.857980      -5.315112      11.140172       3.223327      10.235769           0.000464
          305              C      11.162640       1.218536      24.200194      -0.078408      31.150142 0.37176515E+03  0.84705754E+04                                 8.720385                            6.528276      -0.033081       1.968712                    0.999730      28.704194      83.332282       0.625320       0.429892      -1.047566       0.017296       0.002765      -0.022348       0.028394       0.006470       0.006501      -0.023724       0.035142       0.029703      -0.036606       0.013380       0.023226             10.297512       9.392832      -0.784561      -3.423295      12.917311       4.080299       8.582394          -0.000159
          306              C      11.589417       2.451933      24.385997      -0.036232      37.055239 0.41505172E+03  0.95804665E+04                                 9.629854                            6.740941       0.022882       2.016076                    0.999356      26.938707      75.063118       0.646326       0.410554      -1.075219       0.010237      -0.030272      -0.022433       0.039044       0.005667       0.000436      -0.001608       0.021005      -0.002438      -0.011780      -0.000560       0.012340             12.371391      10.697133      -2.490306      -4.911141      15.636825       6.115137      10.780216           0.005229
          307              C      12.688569       2.870495      23.650862      -0.081360      32.657019 0.42128787E+03  0.98671830E+04                                 8.996442                            6.922354       0.028359       1.981031                    0.999693      29.298776      85.202292       0.613101       0.426540      -1.053510       0.002561      -0.034566      -0.016590       0.038427       0.007886       0.017487      -0.001346      -0.026045      -0.036925      -0.028099       0.006248       0.021850             10.579066      10.384255      -1.664663      -4.447912      11.800199       3.949143       9.552743          -0.000988
          308              C      13.364971       2.008604      22.808016      -0.266546      34.939002 0.47578648E+03  0.11473134E+05                                 9.313242                            7.295416       0.028042       1.963156                    0.999625      31.472418      92.481505       0.605504       0.419488      -1.059257      -0.010344       0.042503       0.024946       0.050357       0.015907      -0.032969      -0.004111       0.026025      -0.017203      -0.031605      -0.012512       0.044117             10.907154       9.747940      -1.783795      -4.181070      12.505586       4.799488      10.467937           0.000398
          309              C      10.915028       3.462427      25.284315       0.573264      24.995113 0.26236363E+03  0.54931617E+04                                 7.891949                            5.733218      -0.021345       2.043476                    0.999621      22.699506      63.703934       0.622677       0.469813      -1.021937      -0.030878       0.041139       0.035313       0.062393      -0.015915       0.058590      -0.074407       0.011709       0.138443      -0.081340      -0.036088       0.117429              9.819308       9.472870      -1.269403      -3.299160      11.762465       4.281993       8.222588          -0.002162
          310              C      13.938704      23.370141      19.332419      -0.073815      27.057780 0.35995455E+03  0.81461069E+04                                 8.079906                            6.375184      -0.419827       1.872423                    0.996894      28.268030      82.135904       0.639197       0.423418      -1.050184       0.060482      -0.058600      -0.030706       0.089637      -0.020906      -0.006862       0.035043      -0.047495       0.015429      -0.035831      -0.018594       0.054426             10.082713       7.692906       1.981225       2.314609      10.008017       4.320328      12.547216          -0.000017
          311              C      13.648818      21.631498      17.734781       0.270539      33.589545 0.34033410E+03  0.75162353E+04                                 9.198537                            6.255324       0.004645       2.021622                    0.999597      24.814416      68.844126       0.643259       0.431147      -1.056388       0.029185       0.034029       0.034274       0.056431       0.016742       0.010316       0.034972      -0.032390      -0.018319      -0.030737      -0.019148       0.049885             12.058999      10.802360       2.749475       3.886761      12.628017       7.892573      12.746620          -0.000473
          312              C      14.266840      20.588807      16.996954      -0.236972      39.203031 0.49710604E+03  0.12093607E+05                                10.015956                            7.430000      -0.066799       1.930209                    0.999705      31.494345      92.312984       0.604560       0.416447      -1.063442      -0.015050      -0.030305      -0.027063       0.043328      -0.001741       0.006672       0.011139       0.089436      -0.100926      -0.042660      -0.019355       0.062015             12.094029      11.008627       1.107330       2.059533      13.418878       7.213968      11.854582           0.000531
          313              C      13.534071      19.729392      16.164878      -0.097346      34.943962 0.44241043E+03  0.10505604E+05                                 9.444589                            7.139326      -0.093461       1.938785                    0.999618      29.927233      88.073860       0.597022       0.432036      -1.048525       0.002236       0.013965       0.021641       0.025852      -0.014958      -0.006745       0.014578      -0.021928      -0.021282      -0.015260      -0.013935       0.029195             11.142174      13.227584       1.604439       3.168405      10.537675       4.905971       9.661262           0.000139
          314              C      12.187307      19.905238      16.070630      -0.059378      40.755961 0.48524317E+03  0.11636422E+05                                10.275822                            7.300229      -0.042891       1.976004                    0.999162      28.357502      80.303756       0.620157       0.411855      -1.075330       0.028043       0.035080       0.033166       0.055830      -0.003537       0.002892       0.015169      -0.009546      -0.033552      -0.019869       0.001479       0.018390             13.099628      15.059411       3.227337       4.747109      12.259874       6.852277      11.979600           0.000205
          315              C      11.472657      20.890965      16.854235      -0.089064      36.147146 0.46112378E+03  0.11030145E+05                                 9.599454                            7.251771      -0.120952       1.922784                    0.999498      30.136129      88.126725       0.598743       0.427663      -1.054420       0.019795       0.006498       0.010508       0.023334      -0.008020      -0.000697       0.013596       0.039686      -0.076249      -0.032815      -0.001489       0.034304             11.258200      12.299073       2.252227       2.891459      11.170474       5.826623      10.305052          -0.000772
          316              C      12.279910      21.775146      17.594755      -0.267483      38.476422 0.49981220E+03  0.12182063E+05                                 9.872123                            7.451433      -0.006230       1.940944                    0.999789      32.051114      94.186398       0.603237       0.416585      -1.062821      -0.027974      -0.026424      -0.032532       0.050389      -0.029358      -0.012288       0.051751      -0.009174      -0.085677      -0.062252      -0.006522       0.068774             11.635658      13.298019       2.985831       4.309991      11.158695       5.623146      10.450260          -0.000424
          317              C      11.337779      18.956662      15.165850       0.591226      23.061303 0.24724893E+03  0.51131822E+04                                 7.506588                            5.592107      -0.038161       2.041331                    0.999623      22.545612      63.395730       0.624455       0.474294      -1.016982      -0.036079      -0.038209      -0.032197       0.061630       0.005522      -0.053251      -0.094526      -0.024592       0.154093      -0.095649      -0.036256       0.131905              9.130358      10.313275       0.844542       2.541475       9.285573       3.940374       7.792226          -0.000677
          318              C      16.201429      24.410355      19.331611      -0.072162      26.907868 0.36965938E+03  0.84013416E+04                                 8.004518                            6.437817      -0.417477       1.869400                    0.996681      28.322695      81.824622       0.640992       0.420443      -1.054569      -0.062027       0.049338      -0.036225       0.087142      -0.020471       0.005022      -0.028798      -0.029516      -0.000848      -0.029914      -0.013684       0.043598              9.938490       8.070675       2.115764      -2.839185       9.456243      -3.866097      12.288553          -0.000043
          319              C      16.515472       1.429056      17.823643       0.283016      32.053152 0.32318866E+03  0.70429290E+04                                 8.943399                            6.097018       0.071529       2.048166                    0.999424      24.230552      66.684018       0.651627       0.431330      -1.056726      -0.036608      -0.032686       0.025103       0.055124       0.018515      -0.013885      -0.028947      -0.031211       0.030479      -0.029302      -0.017760       0.047062             11.936863      10.852196       2.814419      -4.789272      12.633495      -7.346695      12.324898          -0.003904
          320              C      15.998106       2.580721      17.268926      -0.217196      35.213368 0.41496242E+03  0.96442299E+04                                 9.254065                            6.749642       0.107542       1.999450                    0.999756      29.742825      85.057219       0.640123       0.411703      -1.067077       0.015388       0.019476      -0.024163       0.034640      -0.016090      -0.008215       0.011910       0.045006      -0.071899      -0.030939      -0.010750       0.041689             11.214745      10.316062       1.428282      -3.327526      12.286645      -6.167340      11.041526           0.001096
          321              C      16.718796       3.380696      16.509557      -0.078504      31.667879 0.37228589E+03  0.84612148E+04                                 8.805928                            6.519423       0.021998       1.990458                    0.999752      28.336929      81.400299       0.629473       0.428127      -1.051642       0.008317      -0.015868       0.014439       0.023010      -0.014766       0.017575       0.011299      -0.023694      -0.001617      -0.032266       0.012348       0.019918             10.580321      11.702574       1.795359      -4.088798      10.266909      -4.548320       9.771481          -0.001905
          322              C      17.991075       3.085968      16.206617      -0.028047      37.463006 0.39231481E+03  0.89304772E+04                                 9.678763                            6.538083       0.076142       2.038693                    0.999436      26.495200      73.355273       0.658520       0.408599      -1.076323      -0.025652      -0.018189       0.027207       0.041582      -0.004853       0.001691       0.002285      -0.005363      -0.007538      -0.006197      -0.000743       0.006940             12.817089      13.281597       3.311807      -5.491852      12.970856      -6.979840      12.198814           0.004622
          323              C      18.530586       1.929349      16.735752      -0.074965      34.632399 0.41880122E+03  0.97759332E+04                                 9.336612                            6.897749       0.049637       1.991478                    0.999676      28.896073      83.373167       0.615911       0.426028      -1.055821      -0.033350      -0.009856       0.016993       0.038706      -0.007350      -0.003306       0.010692       0.029438      -0.021487      -0.020370      -0.000913       0.021284             11.323183      11.637788       1.232023      -3.619573      11.856497      -5.612797      10.475263          -0.004458
          324              C      17.775673       1.119468      17.573213      -0.250183      34.846494 0.43702162E+03  0.10296702E+05                                 9.232964                            6.945412       0.146669       2.007579                    0.999716      30.369260      87.650313       0.628039       0.413928      -1.064873       0.039273       0.015259      -0.030901       0.052250      -0.009730       0.003076      -0.020003      -0.041697      -0.048104      -0.023691      -0.014815       0.038506             11.139981      12.534755       2.081253      -4.817311      10.134339      -5.043609      10.750848           0.000760
          325              C      18.752027       3.918139      15.319339       0.547061      28.726196 0.28808429E+03  0.61574563E+04                                 8.640448                            5.982013       0.042628       2.057223                    0.999757      23.074678      64.845030       0.615202       0.465807      -1.026939       0.036783       0.036548      -0.037002       0.063701       0.006332       0.045331       0.071577      -0.012422       0.051078      -0.076789      -0.016849       0.093639             11.258564      11.570944       3.103232      -4.706007      11.449440      -5.879952      10.755307          -0.009821
          326              C      15.514962      22.649422      21.068467      -0.075289      26.703397 0.37375950E+03  0.85346130E+04                                 8.023960                            6.523674      -0.386950       1.882204                    0.996790      28.411250      82.799745       0.628190       0.426996      -1.048453       0.056266       0.052460       0.027129       0.081571       0.020937       0.036818       0.006425       0.059194      -0.032847      -0.034935      -0.025958       0.060893              9.638474       8.475010      -2.002708       3.267102       8.362620      -2.525866      12.077792          -0.000027
          327              C      17.252267      22.178849      22.610095       0.264674      32.841336 0.37222941E+03  0.83963104E+04                                 9.088849                            6.559337      -0.025083       2.006598                    0.999613      25.256578      70.526737       0.626452       0.433451      -1.056302      -0.020836       0.022605      -0.035419       0.046900      -0.016156       0.034117      -0.027485      -0.002466       0.008494      -0.036194      -0.016621       0.052816             11.418432      11.519667      -2.631652       5.867164      11.360604      -4.720274      11.375025          -0.005021
          328              C      16.744966      20.873628      22.767624      -0.247868      36.522884 0.47998495E+03  0.11568870E+05                                 9.550757                            7.311429      -0.002109       1.954146                    0.999750      31.161502      90.750508       0.608464       0.417646      -1.063261       0.011852      -0.034451       0.011310       0.038147       0.027535       0.031192       0.004023       0.022062      -0.035507      -0.037358      -0.011773       0.049132             11.357563       9.415813      -2.524336       4.253693      13.731941      -5.425580      10.924934           0.001054
          329              C      17.369027      19.977062      23.591621      -0.067910      34.039658 0.42780834E+03  0.10018811E+05                                 9.195572                            6.950658       0.081558       1.999865                    0.999687      28.916587      83.008704       0.617597       0.423481      -1.059584       0.006901       0.021782      -0.009831       0.024874       0.017267      -0.010083       0.011301      -0.004813      -0.024194      -0.026025       0.004402       0.021622             10.996195      10.483885      -2.472594       4.795540      12.214530      -4.560788      10.290170          -0.003938
          330              C      18.582926      20.365904      24.321639      -0.049180      41.634818 0.43885702E+03  0.10255215E+05                                10.354316                            6.912900       0.023396       2.011299                    0.999332      27.308687      76.150747       0.641883       0.408346      -1.078450      -0.015005       0.027377      -0.030680       0.043772       0.015321       0.011851       0.004501       0.018404      -0.027033      -0.015199      -0.011577       0.026776             13.747108      11.698603      -3.947550       6.042130      16.621773      -7.815182      12.920949           0.005045
          331              C      19.051978      21.648835      24.092482      -0.074081      34.136937 0.41960499E+03  0.98052235E+04                                 9.227089                            6.905540      -0.081310       1.943674                    0.999567      29.261563      84.637396       0.615040       0.426173      -1.055104      -0.021626       0.003406      -0.025201       0.033382       0.017112       0.008301       0.010609       0.027409      -0.002016      -0.023410      -0.004150       0.027561             10.884376       9.748446      -1.664804       3.695148      13.446735      -5.035183       9.457948          -0.003636
          332              C      18.437983      22.582551      23.257714      -0.238867      36.604955 0.46960224E+03  0.11221236E+05                                 9.458786                            7.165207       0.091999       1.986192                    0.999818      30.641215      87.934182       0.625226       0.409976      -1.071595       0.036642      -0.007257       0.017434       0.041222       0.020708       0.014572      -0.015835      -0.046985      -0.078405      -0.042473      -0.003322       0.045795             11.041279      11.747751      -1.460261       4.678077      11.413621      -3.803646       9.962464           0.001399
          333              C      19.174778      19.434665      25.199222       0.571953      28.126015 0.27178190E+03  0.57428058E+04                                 8.550892                            5.832893      -0.049031       2.030422                    0.999773      22.916470      64.684221       0.617481       0.469439      -1.021775       0.029960      -0.040401       0.037117       0.062510      -0.009886      -0.052592       0.064606       0.015787       0.076985      -0.075261      -0.020212       0.095473             11.085136      10.004385      -2.672707       4.599256      12.871533      -5.757571      10.379491          -0.007047
          334              C      12.938194      14.483742      12.766565       0.108671      25.650398 0.29238071E+03  0.62492250E+04                                 7.625992                            5.739815       0.454533       2.173874                    0.999862      25.175501      69.896064       0.678188       0.422550      -1.056181       0.027840       0.040479      -0.006014       0.049495       0.016203       0.000758      -0.006062       0.057983       0.042599      -0.040977       0.014810       0.026168              9.003358      10.620725      -1.749774      -1.387356      12.100010       0.513335       4.289340           0.001007
          335              C      14.013189      16.271919      12.473050      -0.020871      29.820897 0.37537549E+03  0.85208687E+04                                 8.364498                            6.458229       0.175681       2.039137                    0.999741      27.903380      79.245000       0.647584       0.416670      -1.062304      -0.071365      -0.003140       0.026243       0.076102       0.018489      -0.006844      -0.000472      -0.009853      -0.097686      -0.033716      -0.002004       0.035721              9.661280      10.016058      -0.655859      -1.319882      14.172524       0.232708       4.795258           0.000647
          336              C      14.913045      15.251519      12.300710      -0.142184      32.157135 0.42786510E+03  0.10015465E+05                                 8.745988                            6.864122       0.358172       2.083362                    0.999803      29.400057      84.239210       0.633647       0.412947      -1.066810      -0.014133      -0.059095       0.016424       0.062942       0.030386      -0.020395      -0.006885      -0.013180      -0.236027      -0.082310       0.009669       0.072641              9.896529      12.318349      -0.181367      -2.186630      12.149938       0.154879       5.221301          -0.002468
          337              C      14.667447      12.782249      12.424579       0.188032      31.759802 0.33920939E+03  0.75013733E+04                                 8.904514                            6.283638       0.004236       2.035584                    0.999701      24.838152      69.443744       0.634523       0.436502      -1.050862      -0.009321       0.048859      -0.008238       0.050418      -0.008716       0.000174      -0.001172      -0.054385      -0.103785      -0.034612      -0.011258       0.045870             11.344557       8.129857      -4.778460      -2.637845      17.976155       0.440793       7.927660          -0.000476
          338              C      14.228591      11.935217      13.396680      -0.161251      32.307488 0.45388048E+03  0.10785020E+05                                 8.850218                            7.140356       0.185411       2.034330                    0.999471      29.585568      85.477470       0.611924       0.421240      -1.061260       0.003748      -0.051694       0.009202       0.052640      -0.000766      -0.010061       0.025596       0.003250      -0.018638      -0.029763       0.003738       0.026025             10.117763       7.026808      -2.405212      -2.244330      14.718682      -1.290964       8.607799           0.000114
          339              C      14.673486      10.538359      13.332053      -0.147954      32.617042 0.43725332E+03  0.10324745E+05                                 8.974885                            7.070922       0.027366       1.993461                    0.998819      29.310083      85.257037       0.604936       0.428796      -1.053350      -0.052407       0.035117      -0.000606       0.063087       0.012828       0.010048       0.001865      -0.026530      -0.024135      -0.020660      -0.002837       0.023497             10.363259       9.480597      -2.600823      -3.494774      13.296258      -0.506809       8.312921          -0.000159
          340              C      15.637761      10.347653      12.478435       0.198959      31.772071 0.34663375E+03  0.77018224E+04                                 8.934775                            6.343663      -0.068457       2.006847                    0.999715      25.055574      70.058344       0.633203       0.435352      -1.052284       0.002447      -0.041079      -0.014411       0.043602      -0.033575       0.010034       0.011303      -0.087006      -0.134026      -0.053410      -0.024340       0.077750             11.655938      10.351562      -5.736241      -2.583729      16.406938      -1.276697       8.209313           0.001106
          341              C      16.026289      11.115430      11.506334      -0.159509      31.535202 0.38801601E+03  0.89180150E+04                                 8.765469                            6.637792       0.082202       2.008645                    0.999626      29.050032      84.150529       0.625833       0.425823      -1.052168      -0.016808       0.036874      -0.019928       0.045159       0.006052      -0.001741       0.012497       0.028297      -0.015201      -0.022148       0.004190       0.017958             10.488639       7.585343      -3.861009      -1.617250      15.910232      -1.769902       7.970344          -0.000149
          342              C      15.535093      12.373593      11.519798      -0.146237      32.898930 0.41142799E+03  0.96104634E+04                                 9.104831                            6.899659      -0.048653       1.972117                    0.998370      29.274761      85.923316       0.604314       0.433903      -1.045618       0.012946      -0.043349      -0.000492       0.045244       0.012825       0.015129      -0.005438      -0.019569       0.026223      -0.027548       0.011163       0.016386             10.850319       8.213063      -3.834291      -2.586490      15.714421      -0.422530       8.623474           0.000077
          343              C      17.087193       8.329142      12.936211       0.261919      21.845004 0.20581169E+03  0.40782593E+04                                 6.941832                            4.878500       0.264411       2.133449                    0.999806      23.427279      65.147744       0.712800       0.433645      -1.036758       0.009454      -0.027094      -0.054790       0.061849       0.069591      -0.054922      -0.032643       0.071292       0.094901      -0.094012      -0.018700       0.112713              8.779486       9.019852      -4.940815       2.149721      11.444168      -0.236237       5.874439           0.000562
          344              C      17.222071       7.229487      11.272061      -0.004827      31.131277 0.40484895E+03  0.93574739E+04                                 8.642771                            6.737591       0.079944       2.006488                    0.999564      28.311534      80.915034       0.630221       0.420482      -1.060765       0.039834      -0.031342       0.094815       0.107513       0.002535      -0.033284       0.003230      -0.006620       0.183169      -0.044996      -0.026625       0.071621             10.182285       9.056555      -5.575259       0.174990      13.320518       1.122080       8.169782          -0.003161
          345              C      16.507420       8.291992      10.959696      -0.164566      33.255515 0.45919242E+03  0.10882766E+05                                 8.833541                            7.056695       0.437346       2.095780                    0.999881      29.911166      84.762563       0.635510       0.406667      -1.076571      -0.055474       0.055197       0.061663       0.099631      -0.078239      -0.036280       0.029275       0.015706       0.310976      -0.130492       0.004882       0.125610             10.144104       8.803659      -5.218765       1.905435      12.136785      -1.509255       9.491867           0.002168
          346              C       5.097169      11.452261      20.170149       0.083636      34.228955 0.41716417E+03  0.97370993E+04                                 9.882565                            7.285597      -0.719820       1.807130                    0.996246      26.590699      76.948817       0.549957       0.477150      -1.025389       0.002227      -0.000979      -0.001276       0.002747      -0.000203      -0.003849       0.004307       0.001334      -0.024590      -0.010472       0.003823       0.006648             13.155302      10.131334      -0.028109      -0.087571      11.857308      -0.622860      17.477264           0.000008
          347              C       5.578300      12.596496      19.315993      -0.082499      28.626984 0.38174312E+03  0.87799883E+04                                 8.451586                            6.602281      -0.469695       1.847781                    0.996925      28.981743      85.302292       0.621921       0.428201      -1.045698       0.061676      -0.060279      -0.029875       0.091269      -0.018491      -0.027812       0.004034       0.044509      -0.010994      -0.029511      -0.016611       0.046122             10.861141       9.382886       2.397139      -4.503408       8.775599      -3.715172      14.424937          -0.000020
          348              C       7.237095      13.119080      17.705160       0.273843      31.482396 0.34526516E+03  0.76608641E+04                                 8.877707                            6.331487      -0.053290       2.003427                    0.999679      24.857276      69.368290       0.634003       0.435402      -1.052662      -0.018931      -0.034292       0.028132       0.048226       0.019763      -0.031986      -0.025061       0.000032       0.029877      -0.030348      -0.022580       0.052928             11.484042      11.664469       2.313201      -6.470597      10.740016      -4.689805      12.047640          -0.000280
          349              C       8.366444      12.750052      16.980797      -0.227821      35.208287 0.43586687E+03  0.10284290E+05                                 9.330162                            6.971191       0.077210       1.989160                    0.999584      30.324428      88.187114       0.620861       0.418111      -1.059970       0.018050       0.017798      -0.019674       0.032088      -0.015334       0.008460      -0.004317      -0.044736      -0.066667      -0.027076      -0.011882       0.038958             11.134876      12.061627       0.854454      -5.305532      11.122638      -3.215718      10.220363           0.000348
          350              C       8.968361      13.602036      16.191806      -0.077207      31.100320 0.37120103E+03  0.84543464E+04                                 8.711530                            6.523828      -0.032754       1.969242                    0.999731      28.675000      83.225594       0.625472       0.429959      -1.047546      -0.017279       0.002901       0.022387       0.028428      -0.006455       0.006884       0.023937       0.034881       0.029933      -0.036756       0.013126       0.023630             10.283813       9.383537       0.779851      -3.417936      12.897223      -4.070424       8.570679          -0.000051
          351              C       8.541583      14.835433      16.006003      -0.037043      37.042091 0.41523142E+03  0.95853155E+04                                 9.626072                            6.742109       0.023312       2.016228                    0.999353      26.943798      75.071448       0.646334       0.410518      -1.075280      -0.009688      -0.030769       0.022595       0.039384      -0.005148       0.000035       0.001721       0.022078      -0.001975      -0.012100      -0.000418       0.012519             12.359573      10.692659       2.481932      -4.905822      15.616702      -6.101708      10.769358           0.000002
          352              C       7.442431      15.253995      16.741138      -0.080921      32.620782 0.42087836E+03  0.98546961E+04                                 8.988023                            6.917952       0.031602       1.982185                    0.999696      29.282978      85.129761       0.613465       0.426412      -1.053643      -0.002815      -0.034865       0.016987       0.038885      -0.008342       0.017942       0.002083      -0.025334      -0.036871      -0.028625       0.006893       0.021732             10.565504      10.372594       1.656233      -4.439173      11.785523      -3.938656       9.538395          -0.000809
          353              C       6.766029      14.392104      17.583984      -0.265812      34.890708 0.47512059E+03  0.11452590E+05                                 9.304808                            7.290728       0.027556       1.963470                    0.999620      31.440693      92.357654       0.605671       0.419536      -1.059271       0.010316       0.042540      -0.024786       0.050303      -0.015700      -0.032535       0.004168       0.025898      -0.016504      -0.031063      -0.012559       0.043622             10.894407       9.736886       1.778720      -4.173723      12.491532      -4.791191      10.454804          -0.000304
          354              C       9.215972      15.845927      15.107685       0.574176      24.980514 0.26231121E+03  0.54903628E+04                                 7.883067                            5.729022       0.000227       2.050030                    0.999618      22.675880      63.573779       0.623658       0.469219      -1.022526       0.030521       0.040597      -0.034850       0.061597       0.015522       0.060362       0.075106       0.011017       0.139559      -0.082769      -0.036339       0.119107              9.804501       9.460857       1.262604      -3.292487      11.743591      -4.271955       8.209055          -0.000521
          355              C       6.192296      10.986641      21.059581      -0.073860      27.060229 0.35996602E+03  0.81466132E+04                                 8.080545                            6.375272      -0.419882       1.872352                    0.996893      28.272797      82.156996       0.639180       0.423416      -1.050162      -0.060451      -0.058720       0.030857       0.089747       0.020667      -0.006644      -0.034908      -0.047199       0.015657      -0.035664      -0.018407       0.054071             10.083705       7.694325      -1.982589       2.316003      10.009108      -4.320544      12.547683          -0.000000
          356              C       6.482182       9.247998      22.657219       0.269728      33.619923 0.34064628E+03  0.75250391E+04                                 9.203674                            6.257955       0.003857       2.021150                    0.999598      24.830227      68.902260       0.643144       0.431114      -1.056382      -0.029309       0.034091      -0.034301       0.056548      -0.016811       0.010535      -0.035449      -0.032207      -0.018802      -0.031272      -0.019085       0.050357             12.066642      10.809315      -2.751992       3.890051      12.636033      -7.898324      12.754578          -0.000574
          357              C       5.864160       8.205307      23.395046      -0.237154      39.231421 0.49748460E+03  0.12105443E+05                                10.020875                            7.432903      -0.067973       1.929618                    0.999705      31.510529      92.378514       0.604417       0.416455      -1.063408       0.015156      -0.030226       0.027149       0.043363       0.001783       0.006730      -0.011302       0.089906      -0.101360      -0.042975      -0.019353       0.062329             12.100561      11.014930      -1.108306       2.061174      13.425916      -7.218435      11.860838           0.000638
          358              C       6.596929       7.345892      24.227122      -0.097498      34.940440 0.44234486E+03  0.10503495E+05                                 9.443834                            7.138676      -0.092390       1.939208                    0.999616      29.923129      88.055038       0.597073       0.432022      -1.048550      -0.001993       0.013851      -0.021371       0.025545       0.014672      -0.006493      -0.015287      -0.022227      -0.021404      -0.015649      -0.013835       0.029485             11.141989      13.226486      -1.607330       3.170479      10.537441      -4.906866       9.662039          -0.000023
          359              C       7.943693       7.521738      24.321370      -0.059787      40.759796 0.48520038E+03  0.11635113E+05                                10.276334                            7.299597      -0.040128       1.976867                    0.999168      28.357567      80.302381       0.620224       0.411820      -1.075356      -0.028400       0.035083      -0.033425       0.056165       0.003820       0.002453      -0.015205      -0.009850      -0.034255      -0.019922       0.001233       0.018689             13.102382      15.057006      -3.231135       4.749287      12.265699      -6.857546      11.984441           0.007166
          360              C       8.658343       8.507465      23.537765      -0.089989      36.178167 0.46155453E+03  0.11043100E+05                                 9.604681                            7.254946      -0.120254       1.922839                    0.999498      30.152453      88.186980       0.598634       0.427638      -1.054428      -0.019892       0.006383      -0.010584       0.023419       0.007746      -0.000605      -0.014212       0.040188      -0.077282      -0.033610      -0.000988       0.034598             11.265360      12.303853      -2.255430       2.894468      11.179455      -5.832714      10.312773          -0.000250
          361              C       7.851090       9.391646      22.797245      -0.267726      38.518041 0.50038053E+03  0.12200095E+05                                 9.880018                            7.456169      -0.008126       1.940060                    0.999788      32.076348      94.294732       0.602949       0.416641      -1.062723       0.028026      -0.026552       0.032719       0.050606       0.029482      -0.012317      -0.052095      -0.009220      -0.086396      -0.062694      -0.006470       0.069164             11.646085      13.308897      -2.989265       4.314501      11.169424      -5.629855      10.459934           0.000430
          362              C       8.793221       6.573162      25.226150       0.588729      23.102143 0.24776373E+03  0.51266247E+04                                 7.514774                            5.597388      -0.055286       2.035428                    0.999585      22.574917      63.500768       0.624235       0.474203      -1.017004       0.036454      -0.038495       0.032369       0.062117      -0.004986      -0.053573       0.094176      -0.022929       0.151520      -0.096076      -0.034943       0.131019              9.141872      10.325850      -0.849064       2.546694       9.296632      -3.947084       7.803135          -0.002288
          363              C       3.929571      12.026855      21.060389      -0.072098      26.904874 0.36961852E+03  0.84001381E+04                                 8.003891                            6.437477      -0.417400       1.869470                    0.996679      28.319998      81.814138       0.641009       0.420445      -1.054573       0.062051       0.049242       0.036302       0.087138       0.020446       0.005035       0.028851      -0.029375      -0.000700      -0.029921      -0.013676       0.043597              9.937189       8.069580      -2.116307      -2.837214       9.456422       3.865968      12.285565          -0.000040
          364              C       3.615528      13.812556      22.568357       0.282990      32.054438 0.32320548E+03  0.70434104E+04                                 8.943669                            6.097205       0.071519       2.048151                    0.999424      24.231389      66.687590       0.651610       0.431334      -1.056720       0.036664      -0.032819      -0.024927       0.055160      -0.018553      -0.013858       0.028980      -0.031222       0.030351      -0.029312      -0.017781       0.047093             11.936903      10.851957      -2.814424      -4.788512      12.634835       7.346880      12.323916          -0.003898
          365              C       4.132894      14.964221      23.123074      -0.217251      35.219189 0.41503742E+03  0.96465296E+04                                 9.255355                            6.750435       0.107137       1.999292                    0.999755      29.746219      85.072857       0.640051       0.411725      -1.067049      -0.015323       0.019355       0.024403       0.034713       0.016072      -0.008152      -0.011873       0.045030      -0.072210      -0.030974      -0.010736       0.041710             11.216298      10.317312      -1.428511      -3.327677      12.289225       6.168351      11.042357           0.001105
          366              C       3.412205      15.764196      23.882443      -0.078463      31.669400 0.37230260E+03  0.84618026E+04                                 8.806607                            6.519829       0.021622       1.990351                    0.999752      28.337762      81.407251       0.629407       0.428161      -1.051607      -0.008267      -0.015958      -0.014310       0.022973       0.014747       0.017612      -0.011308      -0.023662      -0.001763      -0.032281       0.012367       0.019914             10.581074      11.703246      -1.795553      -4.088819      10.268230       4.548778       9.771744          -0.001894
          367              C       2.139925      15.469468      24.185383      -0.028052      37.462894 0.39231994E+03  0.89306492E+04                                 9.678834                            6.538198       0.076140       2.038701                    0.999436      26.495291      73.356446       0.658501       0.408608      -1.076314       0.025696      -0.018247      -0.027124       0.041581       0.004841       0.001711      -0.002300      -0.005377      -0.007599      -0.006215      -0.000729       0.006944             12.816846      13.281500      -3.311614      -5.491351      12.971041       6.979544      12.197998           0.004619
          368              C       1.600415      14.312849      23.656248      -0.074884      34.628221 0.41875259E+03  0.97745175E+04                                 9.335979                            6.897444       0.049779       1.991568                    0.999677      28.893718      83.365268       0.615911       0.426040      -1.055814       0.033398      -0.009948      -0.016884       0.038723       0.007322      -0.003275      -0.010718       0.029402      -0.021577      -0.020385      -0.000873       0.021258             11.322031      11.636810      -1.231513      -3.618618      11.855727       5.611960      10.473556          -0.004443
          369              C       2.355327      13.502968      22.818787      -0.250126      34.843407 0.43698998E+03  0.10295784E+05                                 9.232524                            6.945263       0.146831       2.007666                    0.999715      30.367547      87.645001       0.628031       0.413940      -1.064863      -0.039226       0.015143       0.031081       0.052287       0.009707       0.003084       0.019989      -0.041723      -0.048233      -0.023712      -0.014803       0.038515             11.138921      12.533705      -2.080869      -4.816094      10.133986       5.043000      10.749074           0.000765
          370              C       1.378974      16.301639      25.072661       0.547049      28.725936 0.28808577E+03  0.61574647E+04                                 8.640287                            5.981960       0.042896       2.057316                    0.999758      23.074208      64.842517       0.615219       0.465797      -1.026950      -0.036747       0.036510       0.037079       0.063704      -0.006336       0.045295      -0.071556      -0.012424       0.051015      -0.076753      -0.016844       0.093597             11.258146      11.570647      -3.103052      -4.705598      11.449275       5.879592      10.754516          -0.009783
          371              C       4.616038      10.265922      19.323533      -0.075280      26.702336 0.37374225E+03  0.85340474E+04                                 8.023604                            6.523429      -0.386672       1.882319                    0.996791      28.409180      82.790560       0.628221       0.426983      -1.048469      -0.056272       0.052358      -0.027027       0.081476      -0.020977       0.036828      -0.006347       0.059294      -0.033013      -0.035033      -0.025911       0.060944              9.638108       8.474535       2.001482       3.268098       8.360670       2.526019      12.079120          -0.000030
          372              C       2.878733       9.795349      17.781905       0.264610      32.842093 0.37223742E+03  0.83964730E+04                                 9.088673                            6.559200      -0.024912       2.006626                    0.999612      25.257124      70.526448       0.626493       0.433424      -1.056326       0.020739       0.022552       0.035577       0.046951       0.016153       0.034144       0.027517      -0.002467       0.008560      -0.036227      -0.016632       0.052859             11.418111      11.519167       2.631008       5.867343      11.359440       4.719978      11.375725          -0.005045
          373              C       3.386034       8.490128      17.624376      -0.247851      36.517126 0.47990887E+03  0.11566414E+05                                 9.549337                            7.310575      -0.001547       1.954339                    0.999751      31.158479      90.735055       0.608542       0.417614      -1.063296      -0.011964      -0.034539      -0.011160       0.038218      -0.027560       0.031179      -0.004043       0.022043      -0.035343      -0.037341      -0.011790       0.049131             11.355488       9.414023       2.523224       4.252805      13.728808       5.424404      10.923633           0.001053
          374              C       2.761973       7.593562      16.800379      -0.067870      34.034376 0.42774082E+03  0.10016730E+05                                 9.194366                            6.949954       0.081858       1.999983                    0.999687      28.913922      82.996172       0.617656       0.423462      -1.059606      -0.006971       0.021732       0.009952       0.024898      -0.017260      -0.010093      -0.011312      -0.004780      -0.024035      -0.026029       0.004442       0.021587             10.994437      10.482134       2.471713       4.794670      12.212183       4.559835      10.288992          -0.003969
          375              C       1.548074       7.982404      16.070361      -0.049111      41.629942 0.43880652E+03  0.10253673E+05                                10.353353                            6.912403       0.023559       2.011366                    0.999332      27.306902      76.142827       0.641924       0.408335      -1.078465       0.014942       0.027327       0.030753       0.043770      -0.015325       0.011816      -0.004515       0.018402      -0.026947      -0.015162      -0.011592       0.026754             13.745483      11.696935       3.946597       6.041207      16.619640       7.814183      12.919874           0.005044
          376              C       1.079022       9.265335      16.299518      -0.074108      34.137506 0.41960881E+03  0.98053096E+04                                 9.227058                            6.905473      -0.081450       1.943617                    0.999567      29.262017      84.637972       0.615058       0.426161      -1.055114       0.021546       0.003356       0.025315       0.033412      -0.017118       0.008295      -0.010576       0.027456      -0.001925      -0.023426      -0.004127       0.027552             10.884306       9.748222       1.664669       3.695231      13.446341       5.035227       9.458353          -0.003648
          377              C       1.693017      10.199051      17.134286      -0.238946      36.607031 0.46962702E+03  0.11221923E+05                                 9.458856                            7.165182       0.092223       1.986218                    0.999819      30.642904      87.938016       0.625258       0.409952      -1.071616      -0.036763      -0.007347      -0.017275       0.041279      -0.020736       0.014566       0.015859      -0.046952      -0.078372      -0.042481      -0.003320       0.045801             11.041414      11.747645       1.460037       4.678441      11.413358       3.803679       9.963239           0.001412
          378              C       0.956223       7.051165      15.192778       0.571917      28.125406 0.27177996E+03  0.57427438E+04                                 8.550703                            5.832845      -0.048860       2.030484                    0.999773      22.916337      64.683326       0.617489       0.469434      -1.021779      -0.030005      -0.040446      -0.037038       0.062514       0.009915      -0.052581      -0.064605       0.015773       0.077016      -0.075236      -0.020244       0.095480             11.084661      10.003761       2.672363       4.598917      12.870914       5.757296      10.379309          -0.007083
          379              C      17.258306      14.483742      26.230565       0.108653      25.621044 0.29199637E+03  0.62383805E+04                                 7.616543                            5.733317       0.460129       2.176090                    0.999852      25.157067      69.809055       0.679119       0.422149      -1.056530      -0.028012       0.040441      -0.005445       0.049496      -0.015557      -0.000105      -0.005886       0.057134       0.038352      -0.039548       0.013271       0.026277              8.992139      10.608053       1.748283       1.385678      12.083356       0.512924       4.285008          -0.000916
          380              C      16.183311      16.271919      25.937050      -0.021608      29.798024 0.37504372E+03  0.85107939E+04                                 8.356385                            6.452511       0.188764       2.043510                    0.999762      27.891897      79.180435       0.648352       0.416300      -1.062622       0.070694      -0.002983       0.026450       0.075539      -0.018380       0.008202      -0.000495      -0.009290      -0.098999      -0.034604      -0.001288       0.035892              9.651705      10.007098       0.657844       1.318610      14.156619       0.232694       4.791398          -0.001022
          381              C      15.283455      15.251519      25.764710      -0.142492      32.173641 0.42807063E+03  0.10021525E+05                                 8.749234                            6.865837       0.357468       2.083040                    0.999799      29.408589      84.270167       0.633556       0.412955      -1.066800       0.013964      -0.059006       0.016285       0.062785      -0.030696       0.020499      -0.006881      -0.014003      -0.234720      -0.081940       0.009121       0.072819              9.901279      12.327198       0.184595       2.188512      12.153389       0.155715       5.223251           0.001650
          382              C      15.529053      12.782249      25.888579       0.187950      31.768783 0.33929593E+03  0.75038447E+04                                 8.906490                            6.284569       0.003382       2.035244                    0.999701      24.842135      69.459853       0.634450       0.436519      -1.050841       0.009330       0.048842      -0.008257       0.050406       0.008828      -0.000150      -0.001213      -0.054477      -0.103463      -0.034506      -0.011389       0.045896             11.348426       8.132351       4.781422       2.638251      17.983951       0.441360       7.928975           0.000142
          383              C      15.967909      11.935217      26.860680      -0.161310      32.310882 0.45393500E+03  0.10786656E+05                                 8.850861                            7.140811       0.185282       2.034263                    0.999471      29.587424      85.484611       0.611900       0.421243      -1.061256      -0.003813      -0.051728       0.009236       0.052684       0.000723       0.010137       0.025615       0.003125      -0.018599      -0.029790       0.003711       0.026079             10.118829       7.027394       2.405983       2.244154      14.721103      -1.291067       8.607990          -0.000144
          384              C      15.523014      10.538359      26.796053      -0.147960      32.618222 0.43726574E+03  0.10325132E+05                                 8.975158                            7.071061       0.027370       1.993458                    0.998819      29.310580      85.259426       0.604924       0.428800      -1.053345       0.052439       0.035148      -0.000600       0.063131      -0.012847      -0.010026       0.001867      -0.026524      -0.024108      -0.020645      -0.002857       0.023502             10.363853       9.480975       2.601452       3.494675      13.297670      -0.506774       8.312913          -0.000109
          385              C      14.558739      10.347653      25.942435       0.198973      31.773079 0.34663915E+03  0.77019919E+04                                 8.935051                            6.343747      -0.068473       2.006837                    0.999715      25.055889      70.060027       0.633192       0.435357      -1.052279      -0.002462      -0.041064      -0.014435       0.043597       0.033584      -0.010034       0.011314      -0.087002      -0.134092      -0.053429      -0.024338       0.077767             11.656867      10.352386       5.737435       2.583645      16.408949      -1.276508       8.209267           0.000946
          386              C      14.170211      11.115430      24.970334      -0.159572      31.537526 0.38804037E+03  0.89187256E+04                                 8.765894                            6.637958       0.082261       2.008643                    0.999627      29.051400      84.155534       0.625831       0.425817      -1.052170       0.016798       0.036863      -0.019892       0.045130      -0.006065       0.001756       0.012510       0.028245      -0.015237      -0.022150       0.004204       0.017945             10.489657       7.586221       3.862160       1.617328      15.912302      -1.769550       7.970448          -0.000022
          387              C      14.661407      12.373593      24.983798      -0.146173      32.900667 0.41143975E+03  0.96108716E+04                                 9.105450                            6.899931      -0.048939       1.972027                    0.998369      29.275269      85.927292       0.604276       0.433925      -1.045598      -0.012951      -0.043323      -0.000485       0.045220      -0.012833      -0.015154      -0.005502      -0.019504       0.026161      -0.027567       0.011180       0.016387             10.851785       8.214335       3.835922       2.586693      15.717313      -0.421879       8.623706           0.000196
          388              C      13.109307       8.329142      26.400211       0.261822      21.847285 0.20583442E+03  0.40788350E+04                                 6.942283                            4.878742       0.264314       2.133376                    0.999807      23.429279      65.154973       0.712786       0.433640      -1.036758      -0.009450      -0.027094      -0.054796       0.061855      -0.069604       0.054885      -0.032647       0.071284       0.094737      -0.093995      -0.018691       0.112686              8.780263       9.020674       4.941450      -2.149855      11.445341      -0.236215       5.874773           0.000455
          389              C      12.974429       7.229487      24.736061      -0.004776      31.132111 0.40485148E+03  0.93576140E+04                                 8.643116                            6.737708       0.079440       2.006338                    0.999561      28.311972      80.918532       0.630198       0.420494      -1.060749      -0.039846      -0.031330       0.094851       0.107546      -0.002523       0.033249       0.003251      -0.006607       0.183116      -0.044963      -0.026624       0.071587             10.182932       9.057123       5.575887      -0.174890      13.321798       1.122379       8.169874          -0.003122
          390              C      13.689080       8.291992      24.423696      -0.164618      33.259266 0.45924799E+03  0.10884481E+05                                 8.834344                            7.057199       0.437173       2.095703                    0.999881      29.913261      84.771797       0.635473       0.406676      -1.076558       0.055502       0.055182       0.061680       0.099649       0.078265       0.036262       0.029253       0.015746       0.310927      -0.130512       0.004930       0.125582             10.145233       8.804716       5.219678      -1.905640      12.138515      -1.509298       9.492468           0.002072
          391              C       4.968331      11.452261       6.706149       0.083690      34.228960 0.41715189E+03  0.97367416E+04                                 9.882611                            7.285482      -0.719837       1.807129                    0.996246      26.590175      76.947037       0.549962       0.477149      -1.025390      -0.002234      -0.001045      -0.001337       0.002806       0.000335       0.003918       0.004422       0.001650      -0.024610      -0.010556       0.003664       0.006892             13.156012      10.131772       0.025008       0.088428      11.857665      -0.628502      17.478601           0.000013
          392              C       4.487200      12.596496       5.851993      -0.082530      28.631547 0.38174386E+03  0.87803220E+04                                 8.452941                            6.602347      -0.470047       1.847591                    0.996924      28.988900      85.334818       0.621887       0.428209      -1.045656      -0.061799      -0.060192      -0.030070       0.091358       0.018172       0.027647       0.003732       0.044075      -0.010643      -0.029342      -0.016278       0.045620             10.864852       9.385746      -2.399939       4.505816       8.779343      -3.718661      14.429467          -0.000008
          393              C       2.828406      13.119080       4.241160       0.272731      31.528109 0.34572800E+03  0.76740523E+04                                 8.886210                            6.335518      -0.054578       2.002673                    0.999680      24.881496      69.459408       0.633804       0.435372      -1.052632       0.019044      -0.034405       0.028067       0.048313      -0.019826       0.032590      -0.025595      -0.000265       0.029238      -0.031067      -0.022646       0.053713             11.498703      11.678387      -2.319162       6.480899      10.753753      -4.698954      12.063970          -0.001114
          394              C       1.699056      12.750052       3.516797      -0.228506      35.267593 0.43659572E+03  0.10306368E+05                                 9.340784                            6.976986       0.075777       1.988177                    0.999588      30.360301      88.328517       0.620572       0.418107      -1.059913      -0.018020       0.018034      -0.019819       0.032292       0.015616      -0.008194      -0.004487      -0.045155      -0.067857      -0.027132      -0.012367       0.039498             11.150349      12.076845      -0.857895       5.314179      11.139497      -3.223182      10.234704           0.000463
          395              C       1.097140      13.602036       2.727806      -0.078376      31.148429 0.37174508E+03  0.84699995E+04                                 8.720112                            6.528138      -0.033051       1.968745                    0.999730      28.702976      83.328021       0.625321       0.429897      -1.047563       0.017296       0.002754       0.022336       0.028384       0.006466      -0.006513       0.023718       0.035125       0.029745      -0.036598       0.013361       0.023237             10.297169       9.392397      -0.784393       3.423020      12.917056      -4.080157       8.582053          -0.000159
          396              C       1.523917      14.835433       2.542003      -0.036194      37.053961 0.41503367E+03  0.95799502E+04                                 9.629673                            6.740813       0.022905       2.016094                    0.999356      26.938034      75.060967       0.646329       0.410556      -1.075217       0.010243      -0.030273       0.022416       0.039036       0.005669      -0.000449       0.001618       0.021019      -0.002420      -0.011794      -0.000550       0.012344             12.371265      10.696949      -2.490200       4.911036      15.636751      -6.115112      10.780096           0.005230
          397              C       2.623069      15.253995       3.277138      -0.081388      32.660110 0.42132499E+03  0.98683402E+04                                 8.997195                            6.922766       0.028173       1.980962                    0.999693      29.300391      85.210218       0.613064       0.426553      -1.053495       0.002573      -0.034578       0.016561       0.038426       0.007881      -0.017497       0.001327      -0.026041      -0.036988      -0.028110       0.006249       0.021861             10.580198      10.385078      -1.665008       4.448362      11.801764      -3.949929       9.553753          -0.000982
          398              C       3.299471      14.392104       4.119984      -0.266625      34.944999 0.47587151E+03  0.11475806E+05                                 9.314460                            7.296156       0.027758       1.963019                    0.999625      31.476530      92.498959       0.605456       0.419498      -1.059241      -0.010327       0.042489      -0.025003       0.050370       0.015924       0.032983       0.004073       0.026049      -0.017333      -0.031651      -0.012483       0.044134             10.908910       9.749094      -1.784163       4.181587      12.508098      -4.800748      10.469537           0.000404
          399              C       0.849528      15.845927       1.643685       0.573244      24.995589 0.26236871E+03  0.54932988E+04                                 7.892053                            5.733275      -0.021368       2.043466                    0.999621      22.699823      63.705151       0.622673       0.469813      -1.021937      -0.030871       0.041134      -0.035319       0.062390      -0.015925      -0.058589       0.074402       0.011704       0.138439      -0.081329      -0.036098       0.117427              9.819537       9.473033      -1.269448       3.299238      11.762783      -4.282157       8.222794          -0.002162
          400              C       3.873204      10.986641       7.595581      -0.073849      27.060526 0.35995325E+03  0.81462606E+04                                 8.080811                            6.375262      -0.419881       1.872385                    0.996892      28.271520      82.153248       0.639164       0.423430      -1.050152       0.060341      -0.058693       0.030730       0.089611      -0.020751       0.006634      -0.034950      -0.047350       0.015452      -0.035754      -0.018423       0.054177             10.085119       7.693185       1.981500      -2.316242      10.010468      -4.323301      12.551705           0.000002
          401              C       3.583318       9.247998       9.193219       0.269716      33.622862 0.34066670E+03  0.75256213E+04                                 9.204229                            6.258138       0.003496       2.021015                    0.999598      24.831361      68.906556       0.643134       0.431114      -1.056380       0.029266       0.033987      -0.034430       0.056542       0.016779      -0.010534      -0.035464      -0.032200      -0.018706      -0.031270      -0.019082       0.050351             12.068056      10.809209       2.751809      -3.890239      12.637590      -7.900118      12.757368          -0.000572
          402              C       4.201340       8.205307       9.931046      -0.237236      39.238113 0.49756322E+03  0.12107901E+05                                10.022090                            7.433519      -0.068226       1.929499                    0.999705      31.513820      92.391885       0.604385       0.416459      -1.063400      -0.015189      -0.030339       0.027022       0.043374      -0.001822      -0.006756      -0.011327       0.089975      -0.101229      -0.042998      -0.019348       0.062346             12.102775      11.016188       1.108358      -2.061503      13.428260      -7.220491      11.863877           0.000636
          403              C       3.468571       7.345892      10.763122      -0.097533      34.943029 0.44237356E+03  0.10504370E+05                                 9.444284                            7.138877      -0.092466       1.939159                    0.999616      29.924724      88.061161       0.597067       0.432018      -1.048550       0.001978       0.013809      -0.021443       0.025581      -0.014708       0.006497      -0.015287      -0.022182      -0.021250      -0.015667      -0.013817       0.029484             11.142860      13.226963       1.607544      -3.170925      10.538254      -4.907670       9.663363          -0.000020
          404              C       2.121807       7.521738      10.857370      -0.059852      40.764045 0.48525481E+03  0.11636764E+05                                10.277047                            7.300008      -0.040288       1.976790                    0.999168      28.359376      80.309141       0.620206       0.411821      -1.075354       0.028410       0.035060      -0.033483       0.056192      -0.003822      -0.002458      -0.015215      -0.009807      -0.034158      -0.019915       0.001241       0.018674             13.103686      15.057975       3.231611      -4.750103      12.266826      -6.858600      11.986256           0.007154
          405              C       1.407157       8.507465      10.073765      -0.089971      36.176205 0.46153117E+03  0.11042354E+05                                 9.604221                            7.254699      -0.120195       1.922863                    0.999498      30.151532      88.182304       0.598655       0.427631      -1.054437       0.019885       0.006328      -0.010680       0.023442      -0.007767       0.000628      -0.014227       0.040218      -0.077123      -0.033592      -0.001005       0.034597             11.264898      12.302836       2.255062      -2.894285      11.178983      -5.832671      10.312875          -0.000244
          406              C       2.214410       9.391646       9.333245      -0.267677      38.514399 0.50033042E+03  0.12198498E+05                                 9.879314                            7.455747      -0.008086       1.940101                    0.999788      32.073949      94.284481       0.602976       0.416636      -1.062732      -0.028059      -0.026657       0.032548       0.050570      -0.029501       0.012343      -0.052118      -0.009160      -0.086133      -0.062677      -0.006501       0.069178             11.645352      13.307239       2.988717      -4.314243      11.168738      -5.629832      10.460079           0.000433
          407              C       1.272279       6.573162      11.762150       0.588729      23.101431 0.24775375E+03  0.51263575E+04                                 7.514628                            5.597272      -0.055268       2.035460                    0.999584      22.574106      63.497741       0.624243       0.474203      -1.017006      -0.036483      -0.038523       0.032389       0.062161       0.005010       0.053520       0.094100      -0.022893       0.151557      -0.095975      -0.034965       0.130939              9.141808      10.325565       0.849161      -2.546828       9.296481      -3.947198       7.803379          -0.002271
          408              C       6.135929      12.026855       7.596389      -0.072258      26.905762 0.36968751E+03  0.84017839E+04                                 8.003596                            6.437947      -0.417058       1.869589                    0.996685      28.316710      81.795026       0.641030       0.420428      -1.054623      -0.062161       0.049237       0.036148       0.087149      -0.020724      -0.005351       0.028888      -0.029747      -0.001027      -0.029958      -0.014018       0.043976              9.935885       8.069800       2.114757       2.837521       9.453587       3.863358      12.284266          -0.000003
          409              C       6.449972      13.812556       9.104357       0.284513      32.002768 0.32268316E+03  0.70288339E+04                                 8.934614                            6.092568       0.073453       2.049150                    0.999421      24.203935      66.586035       0.651844       0.431376      -1.056748      -0.036466      -0.032604      -0.025097       0.054979       0.018491       0.013355       0.028194      -0.031345       0.031820      -0.029546      -0.016698       0.046244             11.922961      10.840168       2.810144       4.782170      12.619293       7.336356      12.309423           0.000241
          410              C       5.932606      14.964221       9.659074      -0.216964      35.163698 0.41432555E+03  0.96249539E+04                                 9.244630                            6.743757       0.110921       2.000954                    0.999756      29.711014      84.924093       0.640554       0.411617      -1.067219       0.015136       0.019507       0.024175       0.034555      -0.015992       0.007865      -0.012115       0.044347      -0.070800      -0.030825      -0.010299       0.041124             11.202519      10.302237       1.427485       3.322803      12.275370       6.161175      11.029951          -0.000534
          411              C       6.653296      15.764196      10.418443      -0.077362      31.646647 0.37196961E+03  0.84528941E+04                                 8.803860                            6.517733       0.019722       1.989903                    0.999751      28.329230      81.393615       0.629348       0.428269      -1.051472       0.008101      -0.016006      -0.014668       0.023173      -0.014890      -0.018025      -0.012576      -0.022409      -0.000732      -0.033023       0.012986       0.020038             10.576741      11.696569       1.789762       4.082956      10.267291       4.546781       9.766363           0.000041
          412              C       7.925575      15.469468      10.721383      -0.028535      37.476759 0.39256598E+03  0.89380719E+04                                 9.683520                            6.541965       0.069249       2.036715                    0.999429      26.499806      73.387724       0.658021       0.408823      -1.076122      -0.025720      -0.018190      -0.027135       0.041578      -0.004315      -0.001792      -0.002892      -0.006364      -0.005909      -0.006394      -0.000347       0.006741             12.821239      13.288991       3.308445       5.491510      12.974390       6.979525      12.200335          -0.000381
          413              C       8.465086      14.312849      10.192248      -0.072737      34.563537 0.41784173E+03  0.97480208E+04                                 9.325717                            6.890775       0.048601       1.991641                    0.999675      28.858454      83.243197       0.616092       0.426143      -1.055742      -0.033484      -0.010222      -0.016886       0.038870      -0.007437       0.002022      -0.011890       0.028385      -0.018707      -0.021331       0.001172       0.020158             11.307698      11.625336       1.225223       3.611720      11.839475       5.601320      10.458282           0.000317
          414              C       7.710173      13.502968       9.354787      -0.249931      34.790757 0.43628199E+03  0.10274115E+05                                 9.222308                            6.938967       0.149756       2.009058                    0.999716      30.333950      87.503938       0.628457       0.413860      -1.065000       0.039287       0.015077       0.030790       0.052142      -0.009416      -0.003121       0.019450      -0.041348      -0.047175      -0.023076      -0.014734       0.037810             11.125171      12.518723       2.076901       4.808972      10.121092       5.035096      10.735698           0.000231
          415              C       8.686527      16.301639      11.608661       0.553605      28.628896 0.28701267E+03  0.61293765E+04                                 8.625259                            5.973468       0.037848       2.055909                    0.999725      23.028384      64.706166       0.615188       0.466212      -1.026627       0.036744       0.037229       0.035342       0.063129       0.008668      -0.045928      -0.073645      -0.014392       0.055158      -0.077186      -0.020103       0.097289             11.235143      11.549968       3.092070       4.693495      11.424619       5.863178      10.730842          -0.001508
          416              C       5.449462      10.265922       5.859533      -0.075216      26.700583 0.37371290E+03  0.85332117E+04                                 8.023393                            6.523288      -0.386829       1.882304                    0.996788      28.407470      82.784836       0.628211       0.426998      -1.048460       0.056185       0.052424      -0.027115       0.081487       0.020960      -0.036882      -0.006402       0.059173      -0.032889      -0.035005      -0.025938       0.060943              9.637740       8.475366      -2.002519      -3.268126       8.360689       2.524399      12.077165          -0.000032
          417              C       7.186767       9.795349       4.317905       0.264650      32.842772 0.37224887E+03  0.83968630E+04                                 9.089051                            6.559479      -0.025345       2.006497                    0.999613      25.257497      70.529880       0.626449       0.433448      -1.056304      -0.020863       0.022613       0.035415       0.046913      -0.016179      -0.034157       0.027486      -0.002464       0.008448      -0.036227      -0.016629       0.052857             11.418527      11.520535      -2.631508      -5.867576      11.360010       4.719692      11.375037          -0.005028
          418              C       6.679466       8.490128       4.160376      -0.247832      36.518782 0.47993668E+03  0.11567345E+05                                 9.549903                            7.310989      -0.001890       1.954240                    0.999750      31.159287      90.740815       0.608495       0.417638      -1.063273       0.011852      -0.034474      -0.011306       0.038167       0.027537      -0.031196      -0.004043       0.022047      -0.035489      -0.037351      -0.011788       0.049139             11.356109       9.414993      -2.523802      -4.253180      13.729802       5.424317      10.923532           0.001049
          419              C       7.303527       7.593562       3.336379      -0.067865      34.036233 0.42776826E+03  0.10017602E+05                                 9.194904                            6.950317       0.081663       1.999922                    0.999687      28.914821      83.001540       0.617617       0.423479      -1.059588       0.006892       0.021777       0.009842       0.024872       0.017258       0.010084      -0.011310      -0.004790      -0.024134      -0.026024       0.004421       0.021603             10.995100      10.483080      -2.472133      -4.795035      12.213086       4.559964      10.289134          -0.003953
          420              C       8.517426       7.982404       2.606361      -0.049134      41.631535 0.43882332E+03  0.10254202E+05                                10.353732                            6.912606       0.023514       2.011353                    0.999332      27.307443      76.145767       0.641902       0.408343      -1.078455      -0.014999       0.027370       0.030674       0.043761       0.015319      -0.011832      -0.004513       0.018407      -0.027015      -0.015175      -0.011591       0.026766             13.746034      11.697819      -3.947082      -6.041616      16.620349       7.814343      12.919934           0.005040
          421              C       8.986478       9.265335       2.835518      -0.074070      34.136871 0.41960110E+03  0.98051247E+04                                 9.227146                            6.905554      -0.081323       1.943676                    0.999567      29.261377      84.637239       0.615032       0.426179      -1.055099      -0.021628       0.003409       0.025201       0.033384       0.017098      -0.008293      -0.010614       0.027416      -0.002010      -0.023409      -0.004140       0.027549             10.884378       9.748600      -1.664850      -3.695249      13.446568       5.035100       9.457964          -0.003644
          422              C       8.372483      10.199051       3.670286      -0.238928      36.609181 0.46966178E+03  0.11223061E+05                                 9.459535                            7.165678       0.091798       1.986095                    0.999818      30.643815      87.944406       0.625201       0.409978      -1.071589       0.036648      -0.007268      -0.017472       0.041245       0.020720      -0.014590       0.015813      -0.046976      -0.078507      -0.042494      -0.003312       0.045807             11.042210      11.749145      -1.460251      -4.678673      11.414288       3.803701       9.963197           0.001403
          423              C       9.109277       7.051165       1.728778       0.571947      28.125536 0.27177939E+03  0.57427369E+04                                 8.550793                            5.832873      -0.049007       2.030435                    0.999773      22.916280      64.683499       0.617482       0.469440      -1.021775       0.029958      -0.040400      -0.037111       0.062505      -0.009895       0.052595      -0.064607       0.015789       0.076994      -0.075258      -0.020222       0.095479             11.084826      10.004186      -2.672522      -4.599107      12.871085       5.757284      10.379208          -0.007062
          424              C       2.872694       2.100242      14.161435       0.108713      25.619499 0.29197910E+03  0.62379059E+04                                 7.616193                            5.733116       0.460291       2.176137                    0.999853      25.156225      69.805636       0.679138       0.422144      -1.056535       0.027995       0.040446       0.005466       0.049492       0.015577      -0.000149       0.005886       0.057219       0.038611      -0.039638       0.013365       0.026273              8.991450      10.607399      -1.747654       1.385594      12.082114      -0.512816       4.284836          -0.000867
          425              C       3.947689       3.888419      14.454950      -0.021484      29.794750 0.37499548E+03  0.85094415E+04                                 8.355948                            6.452209       0.188681       2.043518                    0.999761      27.889647      79.173333       0.648349       0.416315      -1.062611      -0.070710      -0.002965      -0.026400       0.075536       0.018383       0.008145       0.000492      -0.009297      -0.098722      -0.034496      -0.001349       0.035845              9.650979      10.006622      -0.657635       1.318544      14.155128      -0.232728       4.791187          -0.001020
          426              C       4.847545       2.868019      14.627290      -0.142503      32.174432 0.42808152E+03  0.10021902E+05                                 8.749523                            6.866008       0.357396       2.083020                    0.999799      29.409180      84.273972       0.633533       0.412965      -1.066787      -0.013996      -0.059006      -0.016261       0.062785       0.030727       0.020493       0.006887      -0.014022      -0.234741      -0.081944       0.009090       0.072854              9.901452      12.327881      -0.184195       2.188680      12.153016      -0.155708       5.223460           0.001663
          427              C       4.601947       0.398749      14.503421       0.188024      31.765011 0.33926246E+03  0.75029253E+04                                 8.905913                            6.284368       0.003420       2.035296                    0.999701      24.840351      69.454215       0.634443       0.436535      -1.050831      -0.009353       0.048866       0.008285       0.050438      -0.008782      -0.000150       0.001223      -0.054360      -0.103290      -0.034449      -0.011348       0.045797             11.347047       8.131173      -4.780009       2.638039      17.981273      -0.441104       7.928696           0.000122
          428              C       4.163091      24.318717      13.531320      -0.161122      32.303299 0.45381575E+03  0.10783058E+05                                 8.849521                            7.139911       0.185234       2.034324                    0.999470      29.582346      85.465456       0.611937       0.421247      -1.061259       0.003708      -0.051735      -0.009212       0.052680      -0.000659       0.010075      -0.025669       0.003064      -0.018748      -0.029845       0.003768       0.026077             10.116962       7.025811      -2.404750       2.243680      14.718069       1.291232       8.607006          -0.000110
          429              C       4.607986      22.921859      13.595947      -0.148009      32.613654 0.43720484E+03  0.10323170E+05                                 8.973904                            7.070261       0.028012       1.993683                    0.998822      29.307569      85.244055       0.605007       0.428763      -1.053385      -0.052444       0.035155       0.000555       0.063139       0.012733      -0.010129      -0.001735      -0.026142      -0.024373      -0.020632      -0.002678       0.023310             10.362081       9.478950      -2.600301       3.494071      13.295247       0.506927       8.312046          -0.000162
          430              C       5.572261      22.731153      14.449565       0.199185      31.762275 0.34651313E+03  0.76983235E+04                                 8.932414                            6.342173      -0.066830       2.007402                    0.999716      25.050645      70.036406       0.633347       0.435299      -1.052337       0.002648      -0.041121       0.014293       0.043615      -0.033892      -0.010157      -0.011110      -0.086892      -0.133581      -0.053415      -0.024380       0.077795             11.652458      10.348118      -5.734160       2.582688      16.402251       1.276375       8.207004           0.001027
          431              C       5.960789      23.498930      15.421666      -0.159681      31.534415 0.38802419E+03  0.89180303E+04                                 8.764756                            6.637462       0.083377       2.009024                    0.999627      29.048253      84.137787       0.625921       0.425771      -1.052225      -0.016770       0.036885       0.019935       0.045157       0.005961       0.001890      -0.012555       0.028122      -0.015057      -0.022153       0.004347       0.017806             10.487668       7.584348      -3.860400       1.616696      15.909205       1.769883       7.969453          -0.000006
          432              C       5.469593      -0.009907      15.408202      -0.145968      32.895247 0.41137911E+03  0.96091649E+04                                 9.104901                            6.899794      -0.049754       1.971840                    0.998364      29.272009      85.918292       0.604229       0.433972      -1.045563       0.012943      -0.043306       0.000496       0.045202       0.012777      -0.015224       0.005484      -0.019536       0.026092      -0.027575       0.011151       0.016424             10.850530       8.213288      -3.834536       2.586585      15.714725       0.421984       8.623575           0.000238
          433              C       7.021693      20.712642      13.991789       0.260146      21.877271 0.20615601E+03  0.40871118E+04                                 6.950974                            4.884216       0.261030       2.132051                    0.999801      23.451207      65.247281       0.711968       0.433935      -1.036503       0.008775      -0.026917       0.054090       0.061051       0.069880       0.054733       0.032276       0.071342       0.095716      -0.094421      -0.018134       0.112555              8.791751       9.031713      -4.949663      -2.151743      11.462325       0.236267       5.881214          -0.001717
          434              C       7.156571      19.612987      15.655939      -0.002170      31.108770 0.40446275E+03  0.93467644E+04                                 8.640982                            6.736013       0.070270       2.003613                    0.999546      28.295901      80.875279       0.630035       0.420686      -1.060585       0.039918      -0.030760      -0.095838       0.108280       0.002671       0.033789      -0.003345      -0.006350       0.186874      -0.045680      -0.027312       0.072992             10.179638       9.053239      -5.572824      -0.171674      13.316876      -1.127040       8.168800          -0.000881
          435              C       6.441920      20.675492      15.968304      -0.163120      33.203097 0.45839132E+03  0.10859300E+05                                 8.826479                            7.052276       0.436886       2.096229                    0.999880      29.876582      84.653755       0.635458       0.406868      -1.076412      -0.055346       0.055313      -0.061015       0.099225      -0.077648       0.036192      -0.028952       0.014825       0.309004      -0.129541       0.004740       0.124800             10.134508       8.794782      -5.212018      -1.901716      12.124658       1.505003       9.484085           0.001806
          436              C      15.162669      23.835761       6.757851       0.083642      34.228179 0.41717725E+03  0.97374207E+04                                 9.882109                            7.285502      -0.719785       1.807139                    0.996246      26.590235      76.945984       0.549988       0.477122      -1.025410       0.002362      -0.001056       0.001271       0.002883      -0.000188       0.003795      -0.004570       0.001235      -0.024611      -0.010597       0.003901       0.006696             13.154500      10.130637      -0.028618       0.094051      11.856788       0.629309      17.476075           0.000010
          437              C      15.643800       0.212996       7.612007      -0.082533      28.631528 0.38173727E+03  0.87800355E+04                                 8.452770                            6.602184      -0.469682       1.847740                    0.996925      28.986315      85.323477       0.621917       0.428195      -1.045676       0.061799      -0.060041       0.029926       0.091212      -0.018238       0.027669      -0.003641       0.044173      -0.010807      -0.029462      -0.016221       0.045683             10.865082       9.385781       2.398267       4.507854       8.776830       3.718729      14.432633          -0.000009
          438              C      17.302595       0.735580       9.222840       0.272709      31.527048 0.34571608E+03  0.76736476E+04                                 8.885698                            6.335214      -0.054403       2.002719                    0.999680      24.881008      69.455232       0.633855       0.435346      -1.052658      -0.018961      -0.034358      -0.028207       0.048329       0.019805       0.032595       0.025617      -0.000258       0.029399      -0.031065      -0.022666       0.053731             11.497931      11.677527       2.318180       6.480915      10.751805       4.698158      12.064462          -0.001116
          439              C      18.431944       0.366552       9.947203      -0.228569      35.268533 0.43660348E+03  0.10306546E+05                                 9.340713                            6.976868       0.076141       1.988267                    0.999589      30.361041      88.329199       0.620605       0.418085      -1.059932       0.018120       0.018092       0.019712       0.032314      -0.015651      -0.008194       0.004489      -0.045148      -0.067714      -0.027105      -0.012389       0.039494             11.150386      12.076616       0.857516       5.314570      11.139011       3.223022      10.235531           0.000458
          440              C      19.033861       1.218536      10.736194      -0.078385      31.147923 0.37173615E+03  0.84697036E+04                                 8.719854                            6.527948      -0.032967       1.968762                    0.999730      28.702694      83.325418       0.625350       0.429883      -1.047577      -0.017245       0.002778      -0.022413       0.028415      -0.006475      -0.006534      -0.023716       0.035117       0.029854      -0.036606       0.013338       0.023267             10.296794       9.391880       0.784219       3.422987      12.916276       4.080059       8.582226          -0.000163
          441              C      18.607083       2.451933      10.921997      -0.036171      37.050871 0.41500537E+03  0.95790599E+04                                 9.628933                            6.740466       0.023052       2.016145                    0.999357      26.936830      75.054794       0.646368       0.410542      -1.075235      -0.010203      -0.030246      -0.022465       0.039033      -0.005675      -0.000472      -0.001632       0.021000      -0.002307      -0.011812      -0.000508       0.012320             12.369927      10.695580       2.489462       4.910352      15.634789       6.114352      10.779412           0.005226
          442              C      17.507931       2.870495      10.186862      -0.081340      32.653437 0.42124017E+03  0.98656892E+04                                 8.995543                            6.921824       0.028599       1.981123                    0.999693      29.296662      85.191776       0.613149       0.426523      -1.053531      -0.002510      -0.034534      -0.016669       0.038429      -0.007865      -0.017497      -0.001356      -0.026043      -0.036814      -0.028094       0.006277       0.021817             10.577805      10.382828       1.664003       4.447279      11.798460       3.948585       9.552128          -0.000987
          443              C      16.831529       2.008604       9.344016      -0.266566      34.935544 0.47573799E+03  0.11471539E+05                                 9.312240                            7.294789       0.028676       1.963356                    0.999626      31.470669      92.471134       0.605569       0.419458      -1.059288       0.010433       0.042567       0.024849       0.050382      -0.015925       0.032940      -0.004132       0.026018      -0.017059      -0.031564      -0.012538       0.044102             10.905794       9.746383       1.782812       4.180280      12.503652       4.798923      10.467346           0.000399
          444              C      19.281472       3.462427      11.820315       0.573257      24.993839 0.26235289E+03  0.54928696E+04                                 7.891664                            5.733106      -0.021363       2.043491                    0.999621      22.698799      63.701144       0.622683       0.469813      -1.021939       0.030871       0.041130       0.035345       0.062402       0.015941      -0.058560      -0.074377       0.011662       0.138585      -0.081278      -0.036142       0.117419              9.818775       9.472178       1.269057       3.298838      11.761721       4.281752       8.222426          -0.002173
          445              C      16.257796      23.370141       5.868419      -0.073766      27.057062 0.35990744E+03  0.81448841E+04                                 8.080053                            6.374868      -0.419931       1.872428                    0.996889      28.267800      82.138075       0.639189       0.423431      -1.050162      -0.060383      -0.058574      -0.030832       0.089597       0.020726       0.006621       0.035016      -0.047157       0.015684      -0.035740      -0.018433       0.054173             10.083635       7.692318      -1.982423      -2.314001      10.010752       4.323147      12.547834          -0.000007
          446              C      16.547682      21.631498       4.270781       0.269692      33.622743 0.34067078E+03  0.75257302E+04                                 9.204130                            6.258141       0.003528       2.021015                    0.999598      24.831672      68.907386       0.643140       0.431109      -1.056383      -0.029314       0.034178       0.034232       0.056562      -0.016841      -0.010514       0.035498      -0.032226      -0.018847      -0.031328      -0.019084       0.050412             12.067491      10.808809      -2.751799      -3.889255      12.638391       7.899686      12.755273          -0.000574
          447              C      15.929660      20.588807       3.532954      -0.237279      39.240998 0.49760769E+03  0.12109322E+05                                10.022633                            7.433891      -0.068323       1.929449                    0.999705      31.515890      92.400950       0.604362       0.416463      -1.063391       0.015157      -0.030159      -0.027287       0.043403       0.001772      -0.006669       0.011346       0.089920      -0.101565      -0.043043      -0.019317       0.062361             12.103265      11.016895      -1.108312      -2.061182      13.429809       7.220591      11.863091           0.000642
          448              C      16.662429      19.729392       2.700878      -0.097488      34.941769 0.44235412E+03  0.10503820E+05                                 9.444264                            7.138868      -0.092463       1.939189                    0.999616      29.923503      88.057958       0.597048       0.432036      -1.048537      -0.002002       0.013894       0.021312       0.025519       0.014651       0.006511       0.015285      -0.022259      -0.021477      -0.015623      -0.013866       0.029489             11.142731      13.227075      -1.607728      -3.170749      10.538544       4.907450       9.662574          -0.000020
          449              C      18.009193      19.905238       2.606630      -0.059744      40.757753 0.48517062E+03  0.11634216E+05                                10.276038                            7.299398      -0.040083       1.976896                    0.999168      28.356505      80.298622       0.620230       0.411823      -1.075354      -0.028401       0.035106       0.033380       0.056154       0.003820      -0.002440       0.015178      -0.009865      -0.034270      -0.019897       0.001221       0.018677             13.102048      15.056554      -3.231172      -4.749054      12.265648       6.857393      11.983941           0.007168
          450              C      18.723843      20.890965       3.390235      -0.089941      36.174162 0.46150645E+03  0.11041606E+05                                 9.603869                            7.254526      -0.120146       1.922895                    0.999498      30.150382      88.178070       0.598660       0.427633      -1.054436      -0.019884       0.006430       0.010540       0.023406       0.007748       0.000609       0.014209       0.040146      -0.077273      -0.033601      -0.000978       0.034578             11.264232      12.302500      -2.254952      -2.893697      11.178641       5.832034      10.311554          -0.000246
          451              C      17.916590      21.775146       4.130755      -0.267675      38.512256 0.50030930E+03  0.12197792E+05                                 9.878806                            7.455517      -0.007852       1.940180                    0.999788      32.072889      94.279050       0.602997       0.416628      -1.062743       0.028034      -0.026496      -0.032777       0.050619       0.029475       0.012345       0.052094      -0.009220      -0.086383      -0.062687      -0.006484       0.069170             11.644341      13.306506      -2.988693      -4.313207      11.168315       5.629037      10.458202           0.000428
          452              C      18.858721      18.956662       1.701850       0.588722      23.102340 0.24776605E+03  0.51266896E+04                                 7.514832                            5.597425      -0.055331       2.035411                    0.999585      22.575131      63.501663       0.624230       0.474205      -1.017002       0.036444      -0.038479      -0.032382       0.062108      -0.004998       0.053574      -0.094183      -0.022949       0.151503      -0.096072      -0.034956       0.131028              9.141976      10.325964      -0.849083      -2.546675       9.296820       3.947117       7.803144          -0.002288
          453              C      13.995071      24.410355       5.867611      -0.072239      26.907704 0.36968245E+03  0.84019556E+04                                 8.004115                            6.437806      -0.417186       1.869451                    0.996682      28.324378      81.828602       0.641027       0.420415      -1.054592       0.062118       0.049419      -0.036390       0.087322       0.020349      -0.004991      -0.028709      -0.029326      -0.000648      -0.029794      -0.013608       0.043401              9.936698       8.071670      -2.116485       2.838936       9.454279      -3.862953      12.284147          -0.000034
          454              C      13.681028       1.429056       4.359643       0.282982      32.051678 0.32319260E+03  0.70430286E+04                                 8.943063                            6.097056       0.071876       2.048284                    0.999425      24.230479      66.683644       0.651625       0.431331      -1.056728       0.036686      -0.032786       0.024964       0.055173      -0.018549       0.013914      -0.028974      -0.031194       0.030363      -0.029303      -0.017802       0.047105             11.935440      10.852361      -2.814128       4.788735      12.631790      -7.344760      12.322169          -0.003902
          455              C      14.198394       2.580721       3.804926      -0.217126      35.208844 0.41492220E+03  0.96430422E+04                                 9.253310                            6.749378       0.107634       1.999519                    0.999755      29.740542      85.049024       0.640128       0.411711      -1.067074      -0.015331       0.019395      -0.024332       0.034688       0.016076       0.008185       0.011913       0.044980      -0.072036      -0.030967      -0.010716       0.041682             11.213035      10.315135      -1.427955       3.326870      12.284859      -6.165660      11.039112           0.001094
          456              C      13.477705       3.380696       3.045557      -0.078409      31.664152 0.37224771E+03  0.84601549E+04                                 8.805414                            6.519231       0.021865       1.990462                    0.999752      28.334821      81.394101       0.629460       0.428146      -1.051628      -0.008259      -0.015936       0.014336       0.022972       0.014747      -0.017588       0.011334      -0.023659      -0.001666      -0.032273       0.012357       0.019916             10.579200      11.701731      -1.794867       4.088002      10.265970      -4.547367       9.769901          -0.001906
          457              C      12.205425       3.085968       2.742617      -0.028009      37.460625 0.39229929E+03  0.89300463E+04                                 9.678436                            6.538029       0.076178       2.038726                    0.999436      26.494386      73.352989       0.658510       0.408609      -1.076316       0.025687      -0.018240       0.027120       0.041569       0.004844      -0.001715       0.002316      -0.005392      -0.007561      -0.006231      -0.000717       0.006947             12.816002      13.280871      -3.311213       5.490948      12.969953      -6.978827      12.197181           0.004616
          458              C      11.665915       1.929349       3.271752      -0.074908      34.630357 0.41877638E+03  0.97752417E+04                                 9.336442                            6.897680       0.049694       1.991532                    0.999677      28.894713      83.369692       0.615893       0.426045      -1.055807       0.033405      -0.009944       0.016876       0.038725       0.007316       0.003296       0.010731       0.029408      -0.021579      -0.020396      -0.000871       0.021268             11.322596      11.637642      -1.231779       3.619099      11.855991      -5.612180      10.474153          -0.004449
          459              C      12.420827       1.119468       4.109213      -0.250215      34.849151 0.43706644E+03  0.10298125E+05                                 9.233594                            6.945887       0.146680       2.007565                    0.999716      30.371620      87.661540       0.627995       0.413942      -1.064853      -0.039227       0.015159      -0.031107       0.052308       0.009725      -0.003042      -0.019991      -0.041744      -0.048317      -0.023740      -0.014794       0.038534             11.140308      12.535982      -2.081077       4.817102      10.134692      -5.043295      10.750251           0.000765
          460              C      11.444474       3.918139       1.855339       0.547051      28.725275 0.28808145E+03  0.61573473E+04                                 8.640156                            5.981925       0.042870       2.057313                    0.999758      23.073975      64.841667       0.615219       0.465798      -1.026950      -0.036745       0.036506      -0.037074       0.063697      -0.006340      -0.045301       0.071564      -0.012426       0.051033      -0.076759      -0.016851       0.093610             11.257774      11.570416      -3.102806       4.705395      11.448757      -5.879250      10.754148          -0.009797
          461              C      14.681538      22.649422       7.604467      -0.075365      26.697343 0.37375807E+03  0.85341223E+04                                 8.022077                            6.523579      -0.386139       1.882582                    0.996792      28.401529      82.754941       0.628239       0.426985      -1.048515      -0.056103       0.052605       0.026922       0.081484      -0.021375      -0.036993       0.006802       0.059768      -0.033363      -0.035077      -0.026446       0.061523              9.633790       8.470754       1.999522      -3.263567       8.358726      -2.522352      12.071889          -0.000001
          462              C      12.944233      22.178849       9.146095       0.266707      32.768659 0.37146029E+03  0.83741975E+04                                 9.076320                            6.553435      -0.024102       2.007414                    0.999611      25.219564      70.391480       0.626640       0.433568      -1.056286       0.020811       0.022536      -0.035312       0.046775       0.016126      -0.033028      -0.026577      -0.001985       0.010110      -0.034600      -0.016889       0.051489             11.397770      11.499905       2.623034      -5.853250      11.340039      -4.707416      11.353366           0.000057
          463              C      13.451534      20.873628       9.303624      -0.247178      36.437273 0.47886180E+03  0.11533807E+05                                 9.534668                            7.302381      -0.000152       1.955448                    0.999748      31.110877      90.540028       0.608967       0.417590      -1.063410      -0.011632      -0.034505       0.011100       0.038067      -0.027196      -0.030418       0.004183       0.021399      -0.034534      -0.036466      -0.011750       0.048216             11.334053       9.397632       2.515295      -4.241736      13.703149      -5.409600      10.901377           0.000301
          464              C      12.827473      19.977062      10.127621      -0.065758      33.924832 0.42630465E+03  0.99734855E+04                                 9.172318                            6.936742       0.086500       2.002024                    0.999689      28.856838      82.759274       0.618525       0.423275      -1.059854      -0.006506       0.021863      -0.009975       0.024896      -0.017252       0.011120       0.012581      -0.003698      -0.022343      -0.027532       0.006278       0.021254             10.963246      10.454375       2.459167      -4.777054      12.177780      -4.540827      10.257583           0.000361
          465              C      11.613574      20.365904      10.857639      -0.049998      41.596829 0.43880795E+03  0.10253333E+05                                10.347999                            6.913066       0.020218       2.010606                    0.999318      27.300734      76.114984       0.641826       0.408412      -1.078454       0.014696       0.027683      -0.030485       0.043722      -0.014751      -0.011713       0.004606       0.019619      -0.025615      -0.014633      -0.011823       0.026456             13.730759      11.688023       3.937437      -6.032057      16.600473      -7.799504      12.903780          -0.000263
          466              C      11.144522      21.648835      10.628482      -0.071468      34.017217 0.41804114E+03  0.97589264E+04                                 9.205406                            6.892599      -0.078653       1.945326                    0.999569      29.197137      84.390834       0.615666       0.426165      -1.055177       0.021475       0.003410      -0.025162       0.033255      -0.016786      -0.006950       0.011285       0.027165      -0.001096      -0.023895      -0.002674       0.026569             10.854305       9.726226       1.654703      -3.683264      13.405873      -5.014308       9.430815          -0.000071
          467              C      11.758517      22.582551       9.793714      -0.238299      36.505730 0.46831465E+03  0.11181278E+05                                 9.439618                            7.153972       0.096471       1.988287                    0.999819      30.587533      87.705293       0.625986       0.409815      -1.071845      -0.036610      -0.006909       0.017372       0.041108      -0.020297      -0.014260      -0.015496      -0.046118      -0.076537      -0.041563      -0.003296       0.044859             11.015454      11.722424       1.454390      -4.665177      11.384724      -3.790648       9.939213          -0.000509
          468              C      11.021723      19.434665      11.735222       0.576585      28.036874 0.27097048E+03  0.57209832E+04                                 8.533836                            5.824990      -0.038610       2.034044                    0.999757      22.865253      64.498593       0.617814       0.469569      -1.021775      -0.029624      -0.039208       0.036846       0.061421       0.010794       0.055323       0.065656       0.015564       0.081858      -0.076812      -0.022271       0.099084             11.056793       9.980556       2.658981      -4.583224      12.839292      -5.737095      10.350533          -0.000594
          469              C       2.872694      10.283258       0.697435       0.108696      25.620760 0.29199217E+03  0.62382674E+04                                 7.616492                            5.733272       0.460179       2.176094                    0.999853      25.156886      69.808382       0.679123       0.422148      -1.056530       0.027998      -0.040444       0.005444       0.049489      -0.015579      -0.000147      -0.005884       0.057185       0.038535      -0.039612       0.013340       0.026272              8.992010      10.608041       1.748134       1.385651      12.083069       0.512877       4.284918          -0.000863
          470              C       3.947689       8.495081       0.990950      -0.021528      29.796507 0.37502015E+03  0.85101405E+04                                 8.356234                            6.452386       0.188715       2.043511                    0.999761      27.890730      79.177037       0.648346       0.416310      -1.062614      -0.070701       0.002969      -0.026445       0.075544      -0.018384       0.008150      -0.000494      -0.009312      -0.098846      -0.034537      -0.001331       0.035868              9.651450      10.006919       0.657731       1.318541      14.156198       0.232685       4.791234          -0.001018
          471              C       4.847545       9.515481       1.163290      -0.142516      32.175104 0.42809091E+03  0.10022157E+05                                 8.749588                            6.866050       0.357400       2.083011                    0.999799      29.409532      84.274599       0.633537       0.412961      -1.066792      -0.013969       0.059012      -0.016312       0.062798      -0.030702       0.020489      -0.006883      -0.014010      -0.234820      -0.081968       0.009128       0.072840              9.901634      12.327800       0.184442       2.188564      12.153783       0.155694       5.223319           0.001658
          472              C       4.601947      11.984751       1.039421       0.187982      31.767957 0.33928476E+03  0.75035411E+04                                 8.906394                            6.284498       0.003402       2.035259                    0.999701      24.841639      69.458368       0.634448       0.436524      -1.050837      -0.009318      -0.048842       0.008249       0.050403       0.008816      -0.000155      -0.001214      -0.054434      -0.103464      -0.034507      -0.011365       0.045872             11.348246       8.132246       4.781357       2.638173      17.983792       0.441385       7.928700           0.000142
          473              C       4.163091      12.831783       0.067320      -0.161298      32.310146 0.45392409E+03  0.10786317E+05                                 8.850707                            7.140715       0.185321       2.034280                    0.999471      29.586916      85.482444       0.611906       0.421242      -1.061259       0.003811       0.051717      -0.009234       0.052673       0.000728       0.010137       0.025619       0.003127      -0.018649      -0.029799       0.003716       0.026083             10.118605       7.027278       2.405925       2.244078      14.720889      -1.291024       8.607649          -0.000146
          474              C       4.607986      14.228642       0.131947      -0.147981      32.618256 0.43726785E+03  0.10325164E+05                                 8.975051                            7.071000       0.027529       1.993499                    0.998820      29.310678      85.258801       0.604939       0.428791      -1.053354      -0.052440      -0.035148       0.000606       0.063133      -0.012856      -0.010014       0.001862      -0.026534      -0.024111      -0.020642      -0.002866       0.023508             10.363720       9.480865       2.601409       3.494596      13.297558      -0.506782       8.312736          -0.000103
          475              C       5.572261      14.419347       0.985565       0.198961      31.772706 0.34663766E+03  0.77019332E+04                                 8.934909                            6.343688      -0.068413       2.006854                    0.999715      25.055826      70.059223       0.633203       0.435351      -1.052285       0.002460       0.041057       0.014433       0.043589       0.033580      -0.010029       0.011317      -0.087027      -0.134160      -0.053440      -0.024346       0.077786             11.656716      10.352260       5.737333       2.583616      16.408787      -1.276460       8.209102           0.000942
          476              C       5.960789      13.651570       1.957666      -0.159599      31.538421 0.38805096E+03  0.89190371E+04                                 8.766039                            6.638026       0.082338       2.008655                    0.999627      29.052169      84.158302       0.625830       0.425814      -1.052171      -0.016774      -0.036874       0.019864       0.045119      -0.006071       0.001760       0.012517       0.028262      -0.015299      -0.022164       0.004198       0.017965             10.489923       7.586486       3.862411       1.617361      15.912870      -1.769458       7.970413          -0.000018
          477              C       5.469593      12.393407       1.944202      -0.146165      32.900603 0.41143597E+03  0.96107799E+04                                 9.105504                            6.899937      -0.048982       1.972017                    0.998369      29.275238      85.927735       0.604269       0.433930      -1.045593       0.012973       0.043307       0.000454       0.045210      -0.012835      -0.015176      -0.005499      -0.019499       0.026107      -0.027576       0.011181       0.016395             10.851863       8.214409       3.836055       2.586625      15.717686      -0.421851       8.623494           0.000195
          478              C       7.021693      16.437858       0.527789       0.261893      21.845733 0.20581789E+03  0.40784132E+04                                 6.941994                            4.878576       0.264415       2.133444                    0.999806      23.427609      65.148929       0.712793       0.433645      -1.036758       0.009454       0.027094       0.054798       0.061857      -0.069610       0.054917      -0.032645       0.071293       0.094804      -0.094013      -0.018704       0.112717              8.779963       9.020320       4.941257      -2.149764      11.444998      -0.236219       5.874572           0.000539
          479              C       7.156571      17.537513       2.191939      -0.004821      31.134623 0.40487852E+03  0.93584501E+04                                 8.643690                            6.737969       0.079743       2.006415                    0.999563      28.313352      80.924933       0.630177       0.420499      -1.060740       0.039791       0.031382      -0.094858       0.107546      -0.002559       0.033274       0.003244      -0.006628       0.182924      -0.044974      -0.026570       0.071544             10.183922       9.058002       5.576681      -0.174877      13.323382       1.122492       8.170380          -0.003149
          480              C       6.441920      16.475008       2.504304      -0.164611      33.261602 0.45927340E+03  0.10885281E+05                                 8.834878                            7.057467       0.437034       2.095648                    0.999880      29.914337      84.776825       0.635448       0.406685      -1.076548      -0.055540      -0.055191      -0.061700       0.099687       0.078236       0.036235       0.029245       0.015714       0.310787      -0.130459       0.004936       0.125523             10.146143       8.805610       5.220496      -1.905816      12.139987      -1.509498       9.492833           0.002142
          481              C      15.162669      13.314739      20.221851       0.083651      34.231319 0.41713425E+03  0.97363684E+04                                 9.883721                            7.285761      -0.719883       1.807111                    0.996246      26.591725      76.955324       0.549895       0.477205      -1.025344       0.002283       0.000988       0.001322       0.002817       0.000293       0.003807       0.004427       0.001488      -0.024544      -0.010497       0.003734       0.006763             13.158790      10.133757       0.026282       0.090295      11.859962      -0.625362      17.482650           0.000013
          482              C      15.643800      12.170504      21.076007      -0.082445      28.630736 0.38171464E+03  0.87795165E+04                                 8.453057                            6.602258      -0.470087       1.847620                    0.996923      28.986868      85.329288       0.621866       0.428230      -1.045639       0.061726       0.060163       0.029998       0.091266       0.018246       0.027711       0.003763       0.044152      -0.010691      -0.029413      -0.016326       0.045739             10.865669       9.387017      -2.399816       4.507577       8.778481      -3.718098      14.431509          -0.000015
          483              C      17.302595      11.647920      22.686840       0.272774      31.528159 0.34571589E+03  0.76737230E+04                                 8.886299                            6.335428      -0.054698       2.002641                    0.999680      24.881106      69.458242       0.633805       0.435375      -1.052629      -0.019036       0.034377      -0.028078       0.048296      -0.019820       0.032575      -0.025555      -0.000241       0.029320      -0.031039      -0.022639       0.053679             11.499192      11.679257      -2.319459       6.481832      10.753350      -4.699023      12.064969          -0.001112
          484              C      18.431944      12.016948      23.411203      -0.228587      35.272939 0.43665990E+03  0.10308305E+05                                 9.341749                            6.977488       0.075600       1.988074                    0.999588      30.363443      88.340675       0.620549       0.418106      -1.059909       0.017996      -0.018038       0.019818       0.032280       0.015623      -0.008179      -0.004496      -0.045209      -0.067860      -0.027126      -0.012399       0.039525             11.151880      12.078602      -0.858384       5.315472      11.140570      -3.223773      10.236469           0.000460
          485              C      19.033861      11.164964      24.200194      -0.078444      31.152256 0.37179173E+03  0.84713559E+04                                 8.720790                            6.528508      -0.033188       1.968655                    0.999730      28.705753      83.338425       0.625307       0.429892      -1.047563      -0.017321      -0.002765      -0.022325       0.028391       0.006477      -0.006486       0.023724       0.035136       0.029747      -0.036605       0.013380       0.023226             10.298105       9.393300      -0.784830       3.423671      12.917971      -4.080683       8.583045          -0.000159
          486              C      18.607083       9.931567      24.385997      -0.036247      37.056490 0.41506498E+03  0.95808695E+04                                 9.630130                            6.741082       0.022816       2.016050                    0.999356      26.939233      75.065487       0.646313       0.410558      -1.075214      -0.010257       0.030283      -0.022418       0.039049       0.005667      -0.000428       0.001606       0.020990      -0.002411      -0.011777      -0.000552       0.012329             12.371910      10.697481      -2.490608       4.911462      15.637444      -6.115562      10.780804           0.005230
          487              C      17.507931       9.513005      23.650862      -0.081360      32.657456 0.42129190E+03  0.98673117E+04                                 8.996554                            6.922397       0.028327       1.981019                    0.999693      29.299019      85.203452       0.613097       0.426541      -1.053508      -0.002568       0.034570      -0.016575       0.038424       0.007887      -0.017486       0.001348      -0.026057      -0.036930      -0.028102       0.006246       0.021856             10.579309      10.384359      -1.664795       4.448048      11.800491      -3.949385       9.553077          -0.000984
          488              C      16.831529      10.374896      22.808016      -0.266539      34.939363 0.47578696E+03  0.11473167E+05                                 9.313377                            7.295451       0.027992       1.963142                    0.999625      31.472463      92.482209       0.605497       0.419491      -1.059253       0.010340      -0.042493       0.024946       0.050347       0.015909       0.032960       0.004106       0.026027      -0.017163      -0.031596      -0.012512       0.044109             10.907528       9.748033      -1.783973       4.181224      12.506079      -4.799954      10.468472           0.000399
          489              C      19.281472       8.921073      25.284315       0.573294      24.994337 0.26235373E+03  0.54929129E+04                                 7.891881                            5.733168      -0.021379       2.043481                    0.999621      22.699018      63.702715       0.622669       0.469822      -1.021930       0.030861      -0.041123       0.035364       0.062403      -0.015921      -0.058571       0.074406       0.011685       0.138474      -0.081323      -0.036099       0.117422              9.819275       9.472741      -1.269602       3.299214      11.762408      -4.282089       8.222677          -0.002162
          490              C      16.257796      13.780359      19.332419      -0.073780      27.059942 0.35994214E+03  0.81460161E+04                                 8.080937                            6.375334      -0.420156       1.872300                    0.996892      28.271712      82.156137       0.639130       0.423452      -1.050129      -0.060424       0.058636      -0.030759       0.089640      -0.020781       0.006723      -0.034992      -0.047386       0.015555      -0.035771      -0.018492       0.054263             10.085358       7.694142       1.982374      -2.315920      10.010973      -4.322747      12.550959          -0.000002
          491              C      16.547682      15.519002      17.734781       0.269867      33.617968 0.34059769E+03  0.75237310E+04                                 9.203637                            6.257643       0.003708       2.021143                    0.999598      24.828343      68.896958       0.643137       0.431133      -1.056366      -0.029257      -0.034061       0.034306       0.056507       0.016790      -0.010473      -0.035368      -0.032268      -0.018630      -0.031164      -0.019106       0.050271             12.067663      10.808822       2.752396      -3.890458      12.637560      -7.899953      12.756608          -0.000570
          492              C      15.929660      16.561693      16.996954      -0.237277      39.241651 0.49759234E+03  0.12108878E+05                                10.022747                            7.433702      -0.068128       1.929499                    0.999705      31.516195      92.402156       0.604377       0.416455      -1.063395       0.015190       0.030187      -0.027127       0.043334      -0.001783      -0.006774      -0.011303       0.089913      -0.101268      -0.042968      -0.019355       0.062323             12.103999      11.017447       1.109403      -2.062537      13.429718      -7.221327      11.864832           0.000645
          493              C      16.662429      17.421108      16.164878      -0.097646      34.949747 0.44245876E+03  0.10506923E+05                                 9.445384                            7.139439      -0.092351       1.939127                    0.999617      29.928758      88.075923       0.597058       0.432003      -1.048557      -0.001964      -0.013905       0.021345       0.025550      -0.014730       0.006547      -0.015331      -0.022196      -0.021338      -0.015679      -0.013877       0.029556             11.144587      13.228829       1.608661      -3.172003      10.540044      -4.908751       9.664889          -0.000017
          494              C      18.009193      17.245262      16.070630      -0.059921      40.769218 0.48531307E+03  0.11638546E+05                                10.277946                            7.300445      -0.040508       1.976695                    0.999168      28.361508      80.317290       0.620185       0.411820      -1.075351      -0.028444      -0.035129       0.033463       0.056240      -0.003785      -0.002455      -0.015235      -0.009805      -0.034200      -0.019932       0.001249       0.018683             13.105381      15.059760       3.232800      -4.751184      12.268615      -6.859752      11.987768           0.007148
          495              C      18.723843      16.259536      16.854235      -0.090029      36.178775 0.46156876E+03  0.11043447E+05                                 9.604484                            7.254854      -0.120238       1.922812                    0.999499      30.153313      88.187455       0.598667       0.427614      -1.054450      -0.019903      -0.006359       0.010624       0.023440      -0.007762       0.000651      -0.014225       0.040253      -0.077253      -0.033619      -0.001016       0.034635             11.265431      12.303359       2.255567      -2.894597      11.179672      -5.833013      10.313262          -0.000238
          496              C      17.916590      15.375354      17.594755      -0.267576      38.509780 0.50024920E+03  0.12195992E+05                                 9.878633                            7.455192      -0.008073       1.940151                    0.999788      32.070551      94.271679       0.602994       0.416641      -1.062731       0.027994       0.026562      -0.032628       0.050535      -0.029442       0.012355      -0.052051      -0.009277      -0.086096      -0.062584      -0.006530       0.069114             11.644841      13.306670       2.989208      -4.314274      11.168433      -5.629632      10.459419           0.000436
          497              C      18.858721      18.193838      15.165850       0.588790      23.100992 0.24774436E+03  0.51261349E+04                                 7.514706                            5.597264      -0.055520       2.035397                    0.999583      22.573673      63.497169       0.624224       0.474219      -1.016994       0.036513       0.038534      -0.032438       0.062212       0.005036       0.053497       0.094063      -0.022897       0.151529      -0.095917      -0.034985       0.130902              9.142194      10.325857       0.849677      -2.547166       9.296964      -3.947534       7.803761          -0.002264
          498              C      13.995071      12.740145      19.331611      -0.072158      26.909466 0.36967952E+03  0.84020914E+04                                 8.005153                            6.438161      -0.417893       1.869228                    0.996682      28.326277      81.842044       0.640936       0.420465      -1.054533       0.062101      -0.049326      -0.036243       0.087196      -0.020441      -0.005089       0.028779      -0.029595      -0.000682      -0.029851      -0.013757       0.043608              9.939492       8.071585       2.116530       2.838950       9.457678       3.866157      12.289212          -0.000040
          499              C      13.681028      10.954444      17.823643       0.283095      32.050404 0.32315632E+03  0.70420765E+04                                 8.943169                            6.096876       0.071638       2.048242                    0.999425      24.228975      66.679861       0.651605       0.431354      -1.056708       0.036603       0.032707       0.025040       0.055105       0.018532       0.013850       0.028904      -0.031198       0.030542      -0.029320      -0.017697       0.047017             11.936727      10.851955       2.814970       4.789147      12.633744       7.346848      12.324483          -0.003908
          500              C      14.198394       9.802779      17.268926      -0.217065      35.206404 0.41487350E+03  0.96416027E+04                                 9.252917                            6.748950       0.107777       1.999588                    0.999755      29.738517      85.041161       0.640154       0.411707      -1.067079      -0.015353      -0.019422      -0.024226       0.034639      -0.016065       0.008185      -0.011943       0.044992      -0.071832      -0.030953      -0.010700       0.041653             11.213282      10.314681       1.428253       3.326898      12.285250       6.166496      11.039915           0.001099
          501              C      13.477705       9.002805      16.509557      -0.078439      31.664203 0.37224199E+03  0.84599523E+04                                 8.805306                            6.519076       0.022059       1.990518                    0.999752      28.334581      81.391800       0.629485       0.428132      -1.051641      -0.008295       0.015902       0.014379       0.022988      -0.014754      -0.017584      -0.011315      -0.023691      -0.001624      -0.032272       0.012355       0.019918             10.579495      11.701677       1.795302       4.088249      10.266202       4.547925       9.770607          -0.001908
          502              C      12.205425       9.297532      16.206617      -0.027968      37.463398 0.39230932E+03  0.89303947E+04                                 9.679168                            6.538239       0.075862       2.038623                    0.999436      26.495001      73.356869       0.658476       0.408624      -1.076298       0.025674       0.018225       0.027172       0.041589      -0.004830      -0.001707      -0.002307      -0.005386      -0.007478      -0.006209      -0.000711       0.006920             12.817874      13.282353       3.312643       5.492363      12.971559       6.980545      12.199710           0.004623
          503              C      11.665915      10.454151      16.735752      -0.075192      34.644003 0.41895225E+03  0.97803757E+04                                 9.338431                            6.898803       0.049698       1.991365                    0.999676      28.903419      83.399257       0.615887       0.426005      -1.055832       0.033392       0.009815       0.016925       0.038702      -0.007349       0.003369      -0.010671       0.029568      -0.021553      -0.020384      -0.000984       0.021367             11.325725      11.640153       1.233711       3.620917      11.858894       5.614766      10.478126          -0.004470
          504              C      12.420827      11.264032      17.573213      -0.250310      34.855687 0.43713891E+03  0.10300230E+05                                 9.234584                            6.946321       0.146417       2.007404                    0.999716      30.374993      87.672138       0.627996       0.413925      -1.064867      -0.039158      -0.015262      -0.030911       0.052170      -0.009704      -0.003099       0.020071      -0.041765      -0.048052      -0.023715      -0.014850       0.038565             11.142350      12.536833       2.082990       4.818528      10.136795       5.045612      10.753423           0.000756
          505              C      11.444474       8.465361      15.319339       0.547072      28.726953 0.28808636E+03  0.61575675E+04                                 8.640871                            5.982190       0.042381       2.057152                    0.999758      23.075197      64.848766       0.615164       0.465832      -1.026917      -0.036788      -0.036538      -0.037027       0.063713       0.006375      -0.045331      -0.071584      -0.012427       0.051091      -0.076771      -0.016892       0.093663             11.259329      11.571777       3.103877       4.706502      11.450085       5.880483      10.756125          -0.009846
          506              C      14.681538      14.501079      21.068467      -0.075252      26.704095 0.37375457E+03  0.85346018E+04                                 8.024520                            6.523866      -0.387168       1.882141                    0.996790      28.412141      82.806938       0.628137       0.427026      -1.048418      -0.056200      -0.052448       0.027109       0.081512       0.021007      -0.036876      -0.006444       0.059219      -0.032832      -0.035000      -0.025979       0.060979              9.639811       8.476164      -2.002851      -3.268608       8.362830       2.525888      12.080438          -0.000029
          507              C      12.944233      14.971652      22.610095       0.264655      32.846454 0.37226996E+03  0.83975525E+04                                 9.090094                            6.559845      -0.025458       2.006459                    0.999613      25.258596      70.536457       0.626399       0.433471      -1.056277       0.020886      -0.022620      -0.035338       0.046869      -0.016145      -0.034144       0.027473      -0.002479       0.008505      -0.036219      -0.016604       0.052822             11.420744      11.522106      -2.632498      -5.869183      11.362221       4.721531      11.377906          -0.005035
          508              C      13.451534      16.276872      22.767624      -0.247876      36.526908 0.48003396E+03  0.11570440E+05                                 9.551753                            7.311978      -0.002388       1.954053                    0.999750      31.163017      90.758844       0.608414       0.417666      -1.063239      -0.011788       0.034413       0.011378       0.038114       0.027549      -0.031227      -0.004013       0.022054      -0.035557      -0.037403      -0.011761       0.049163             11.359151       9.417014      -2.524981      -4.254649      13.733696       5.426769      10.926743           0.001059
          509              C      12.827473      17.173438      23.591621      -0.067941      34.043715 0.42785684E+03  0.10020309E+05                                 9.196518                            6.951173       0.081357       1.999785                    0.999687      28.918449      83.017679       0.617553       0.423496      -1.059566      -0.006858      -0.021803      -0.009768       0.024856       0.017283       0.010063      -0.011285      -0.004789      -0.024259      -0.026011       0.004365       0.021646             10.997677      10.485158      -2.473163      -4.796393      12.216242       4.561736      10.291630          -0.003951
          510              C      11.613574      16.784596      24.321639      -0.049180      41.639446 0.43888784E+03  0.10256196E+05                                10.355337                            6.913271       0.023236       2.011239                    0.999332      27.309857      76.156954       0.641842       0.408362      -1.078432       0.015042      -0.027395      -0.030637       0.043765       0.015314      -0.011857      -0.004509       0.018379      -0.027097      -0.015200      -0.011579       0.026778             13.749139      11.700102      -3.948587      -6.043276      16.624417       7.816776      12.922897           0.005050
          511              C      11.144522      15.501665      24.092482      -0.074152      34.144066 0.41968745E+03  0.98077471E+04                                 9.228659                            6.906382      -0.081563       1.943559                    0.999567      29.265105      84.653451       0.614973       0.426193      -1.055079       0.021691      -0.003435      -0.025106       0.033356       0.017108      -0.008353      -0.010625       0.027387      -0.002102      -0.023388      -0.004212       0.027600             10.886721       9.750430      -1.665642      -3.696352      13.449638       5.036675       9.460094          -0.003633
          512              C      11.758517      14.567949      23.257714      -0.238968      36.615562 0.46973674E+03  0.11225423E+05                                 9.460957                            7.166432       0.091482       1.985977                    0.999818      30.646435      87.957307       0.625137       0.409999      -1.071564      -0.036546       0.007210       0.017555       0.041180       0.020724      -0.014642       0.015837      -0.047087      -0.078537      -0.042568      -0.003291       0.045860             11.044400      11.751082      -1.461008      -4.680042      11.416671       3.805049       9.965449           0.001414
          513              C      11.021723      17.715835      25.199222       0.571931      28.127063 0.27178431E+03  0.57428942E+04                                 8.551214                            5.832957      -0.048903       2.030462                    0.999773      22.916968      64.686738       0.617469       0.469445      -1.021767      -0.029965       0.040414       0.037105       0.062514      -0.009920       0.052577      -0.064625       0.015777       0.076882      -0.075253      -0.020223       0.095477             11.085935      10.004893      -2.673278      -4.599686      12.872666       5.758263      10.380246          -0.007064
          514              C      17.258306      22.666758      12.766565       0.108971      25.615240 0.29191273E+03  0.62361793E+04                                 7.615902                            5.732820       0.459855       2.176102                    0.999852      25.151889      69.793546       0.679087       0.422197      -1.056495      -0.027959      -0.040422      -0.005421       0.049447       0.015573      -0.000214       0.005868       0.057222       0.038957      -0.039693       0.013490       0.026203              8.991471      10.607125      -1.748457       1.385542      12.082510      -0.512985       4.284779          -0.000860
          515              C      16.183311      20.878581      12.473050      -0.021536      29.801679 0.37507305E+03  0.85116637E+04                                 8.357135                            6.452709       0.188531       2.043374                    0.999761      27.893918      79.188277       0.648348       0.416293      -1.062622       0.070791       0.002954       0.026589       0.075678       0.018315       0.007997       0.000448      -0.009547      -0.098706      -0.034442      -0.001342       0.035784              9.652933      10.007567      -0.658646       1.318472      14.159455      -0.233034       4.791778          -0.001018
          516              C      15.283455      21.898981      12.300710      -0.143124      32.195567 0.42839486E+03  0.10030986E+05                                 8.752346                            6.867821       0.358396       2.083047                    0.999803      29.424264      84.322183       0.633551       0.412881      -1.066851       0.013969       0.059127       0.016536       0.062964       0.030636       0.020532       0.006838      -0.013837      -0.235558      -0.082214       0.009338       0.072877              9.905024      12.331055      -0.185716       2.188870      12.159153      -0.156325       5.224865           0.001675
          517              C      15.529053      24.368251      12.424579       0.187896      31.773955 0.33933873E+03  0.75050681E+04                                 8.907561                            6.284989       0.002734       2.035005                    0.999701      24.844390      69.468659       0.634422       0.436523      -1.050833       0.009409      -0.048784      -0.008294       0.050371      -0.008852      -0.000158       0.001180      -0.054575      -0.103486      -0.034513      -0.011439       0.045952             11.350190       8.133411      -4.782703       2.638633      17.987036      -0.442006       7.930124           0.000140
          518              C      15.967909       0.448283      13.396680      -0.161213      32.307219 0.45387246E+03  0.10784818E+05                                 8.850419                            7.140475       0.185229       2.034306                    0.999469      29.584558      85.475451       0.611893       0.421261      -1.061243      -0.003746       0.051754       0.009200       0.052699      -0.000712       0.010119      -0.025588       0.003183      -0.018558      -0.029767       0.003733       0.026034             10.118246       7.027028      -2.405790       2.244072      14.719719       1.291001       8.607990          -0.000153
          519              C      15.523014       1.845142      13.332053      -0.147711      32.609632 0.43712663E+03  0.10321037E+05                                 8.973911                            7.070160       0.027125       1.993487                    0.998815      29.304615      85.239015       0.604933       0.428827      -1.053327       0.052458      -0.035123      -0.000601       0.063133       0.012815      -0.010117      -0.001900      -0.026444      -0.024035      -0.020685      -0.002782       0.023467             10.362270       9.479525      -2.600844       3.494165      13.295182       0.506824       8.312102          -0.000104
          520              C      14.558739       2.035847      12.478435       0.199011      31.771874 0.34662517E+03  0.77016354E+04                                 8.935034                            6.343761      -0.068676       2.006800                    0.999715      25.055112      70.058590       0.633167       0.435376      -1.052263      -0.002430       0.041074      -0.014465       0.043614      -0.033554      -0.010058      -0.011299      -0.086960      -0.133947      -0.053405      -0.024300       0.077705             11.656690      10.352266      -5.737392       2.583499      16.408328       1.276617       8.209476           0.000936
          521              C      14.170211       1.268070      11.506334      -0.159626      31.544056 0.38811840E+03  0.89210511E+04                                 8.767235                            6.638715       0.081445       2.008320                    0.999626      29.055744      84.173202       0.625776       0.425829      -1.052153       0.016916      -0.036758      -0.019909       0.045096       0.005987       0.001730      -0.012553       0.028287      -0.015172      -0.022179       0.004256       0.017923             10.491382       7.587730      -3.863666       1.617477      15.914613       1.769452       7.971801          -0.000024
          522              C      14.661407       0.009907      11.519798      -0.146494      32.915655 0.41164057E+03  0.96167472E+04                                 9.107651                            6.901184      -0.048688       1.971910                    0.998377      29.285906      85.964146       0.604277       0.433871      -1.045629      -0.012773       0.043393      -0.000560       0.045238       0.012781      -0.015057       0.005580      -0.019680       0.026372      -0.027558       0.011250       0.016308             10.854667       8.216420      -3.838057       2.587188      15.721562       0.421281       8.626020           0.000190
          523              C      13.109307       4.054358      12.936211       0.261925      21.845228 0.20581237E+03  0.40782808E+04                                 6.941942                            4.878535       0.264530       2.133492                    0.999806      23.427216      65.147886       0.712790       0.433649      -1.036754      -0.009425       0.027111      -0.054765       0.061831       0.069587       0.054914       0.032640       0.071322       0.094984      -0.094030      -0.018679       0.112708              8.779758       9.020325      -4.941010      -2.149938      11.444321       0.236298       5.874626           0.000567
          524              C      12.974429       5.154013      11.272061      -0.004731      31.128085 0.40479854E+03  0.93560121E+04                                 8.642302                            6.737250       0.080163       2.006597                    0.999564      28.309099      80.906638       0.630226       0.420492      -1.060759      -0.039763       0.031396       0.094800       0.107489       0.002569       0.033260      -0.003242      -0.006538       0.183098      -0.044953      -0.026637       0.071590             10.181774       9.056292      -5.574945      -0.175087      13.319660      -1.122006       8.169370          -0.003177
          525              C      13.689080       4.091508      10.959696      -0.164609      33.257347 0.45922168E+03  0.10883655E+05                                 8.833924                            7.056955       0.437436       2.095802                    0.999880      29.912156      84.766703       0.635492       0.406671      -1.076566       0.055573      -0.055112       0.061670       0.099644      -0.078270       0.036256      -0.029328       0.015660       0.311076      -0.130537       0.004885       0.125653             10.144655       8.804362      -5.219154      -1.905666      12.137213       1.509207       9.492391           0.002162
          526              C       4.968331       0.931239      20.170149       0.083645      34.231178 0.41714201E+03  0.97365750E+04                                 9.883588                            7.285768      -0.719880       1.807111                    0.996246      26.591672      76.954762       0.549903       0.477197      -1.025351      -0.002277       0.001007      -0.001299       0.002808      -0.000244       0.003830      -0.004412       0.001462      -0.024565      -0.010510       0.003782       0.006728             13.158334      10.133373      -0.026452       0.090376      11.859762       0.625266      17.481867           0.000012
          527              C       4.487200      24.554004      19.315993      -0.082452      28.631583 0.38173415E+03  0.87801260E+04                                 8.453248                            6.602444      -0.470279       1.847527                    0.996925      28.988779      85.337235       0.621851       0.428233      -1.045632      -0.061740       0.060179      -0.029966       0.091276      -0.018243       0.027705      -0.003794       0.044265      -0.010708      -0.029411      -0.016366       0.045777             10.865886       9.387152       2.399842       4.507607       8.778599       3.718056      14.431906          -0.000013
          528              C       2.828406      24.031420      17.705160       0.272832      31.524382 0.34567511E+03  0.76725433E+04                                 8.885506                            6.335002      -0.054408       2.002760                    0.999680      24.879099      69.449971       0.633838       0.435368      -1.052640       0.018975       0.034330       0.028140       0.048275       0.019824       0.032532       0.025515      -0.000243       0.029350      -0.030994      -0.022630       0.053624             11.498045      11.677827       2.319233       6.481058      10.752499       4.698501      12.063810          -0.001112
          529              C       1.699056      24.400448      16.980797      -0.228476      35.265388 0.43655707E+03  0.10305174E+05                                 9.340316                            6.976596       0.075980       1.988255                    0.999589      30.358614      88.320894       0.620604       0.418097      -1.059924      -0.018051      -0.018047      -0.019737       0.032265      -0.015611      -0.008219       0.004480      -0.045191      -0.067710      -0.027129      -0.012357       0.039486             11.150008      12.076271       0.858124       5.314355      11.138874       3.223131      10.234880           0.000457
          530              C       1.097140      23.548464      16.191806      -0.078413      31.149968 0.37176241E+03  0.84704922E+04                                 8.720292                            6.528202      -0.033033       1.968722                    0.999730      28.704308      83.332341       0.625331       0.429886      -1.047570       0.017289      -0.002772       0.022376       0.028412      -0.006495      -0.006507      -0.023729       0.035088       0.029823      -0.036605       0.013352       0.023254             10.297474       9.392582       0.784447       3.423305      12.917269       4.080250       8.582569          -0.000161
          531              C       1.523917      22.315067      16.006003      -0.036264      37.058319 0.41508255E+03  0.95813936E+04                                 9.630465                            6.741229       0.022764       2.016020                    0.999356      26.940044      75.068654       0.646304       0.410558      -1.075212       0.010235       0.030280       0.022472       0.039072      -0.005662      -0.000426      -0.001612       0.020964      -0.002286      -0.011784      -0.000510       0.012294             12.372549      10.697694       2.490641       4.911773      15.638304       6.115990      10.781650           0.005226
          532              C       2.623069      21.896505      16.741138      -0.081535      32.666865 0.42141920E+03  0.98710908E+04                                 8.998119                            6.923301       0.028042       1.980821                    0.999693      29.305388      85.226883       0.613073       0.426524      -1.053514       0.002436       0.034554       0.016662       0.038439      -0.007860      -0.017459      -0.001357      -0.026238      -0.036858      -0.028102       0.006212       0.021891             10.581458      10.385916       1.665671       4.449296      11.803060       3.950679       9.555399          -0.000983
          533              C       3.299471      22.758396      17.583984      -0.266636      34.944304 0.47584820E+03  0.11475038E+05                                 9.314119                            7.295780       0.028178       1.963139                    0.999626      31.475887      92.494526       0.605500       0.419475      -1.059261      -0.010460      -0.042464      -0.024803       0.050277      -0.015848       0.032979      -0.004131       0.026090      -0.017022      -0.031556      -0.012565       0.044121             10.908661       9.748871       1.784855       4.182283      12.507143       4.800726      10.469969           0.000403
          534              C       0.849528      21.304573      15.107685       0.573327      24.993663 0.26234356E+03  0.54926686E+04                                 7.891868                            5.733130      -0.021566       2.043434                    0.999621      22.698767      63.702650       0.622657       0.469834      -1.021920      -0.030869      -0.041134      -0.035403       0.062436       0.015939      -0.058545      -0.074374       0.011634       0.138597      -0.081265      -0.036145       0.117409              9.819444       9.472532       1.269713       3.299299      11.762678       4.282381       8.223123          -0.002173
          535              C       3.873204       1.396859      21.059581      -0.073795      27.060150 0.35994754E+03  0.81461480E+04                                 8.080874                            6.375311      -0.420087       1.872315                    0.996892      28.271857      82.155925       0.639143       0.423443      -1.050138       0.060429       0.058645       0.030786       0.089658       0.020752       0.006695       0.034974      -0.047308       0.015600      -0.035743      -0.018464       0.054207             10.085048       7.693995      -1.982374      -2.315658      10.010743       4.322519      12.550406          -0.000004
          536              C       3.583318       3.135502      22.657219       0.269802      33.619170 0.34062399E+03  0.75244366E+04                                 9.203703                            6.257816       0.003753       2.021135                    0.999598      24.829299      68.899569       0.643140       0.431123      -1.056375       0.029285      -0.034086      -0.034292       0.056528      -0.016794      -0.010495       0.035408      -0.032220      -0.018726      -0.031222      -0.019081       0.050303             12.067315      10.808883      -2.752189      -3.890207      12.637085       7.899471      12.755977          -0.000572
          537              C       4.201340       4.178193      23.395046      -0.237193      39.234746 0.49751845E+03  0.12106493E+05                                10.021474                            7.433147      -0.068043       1.929576                    0.999705      31.511943      92.384015       0.604407       0.416454      -1.063407      -0.015154       0.030193       0.027156       0.043344       0.001769      -0.006736       0.011308       0.089941      -0.101353      -0.042986      -0.019360       0.062345             12.101883      11.015471      -1.108677      -2.061534      13.427547       7.219857      11.862630           0.000636
          538              C       3.468571       5.037608      24.227122      -0.097567      34.944506 0.44239881E+03  0.10505122E+05                                 9.444510                            7.139056      -0.092430       1.939154                    0.999617      29.925775      88.064968       0.597063       0.432015      -1.048552       0.001984      -0.013885      -0.021352       0.025547       0.014699       0.006511       0.015313      -0.022205      -0.021411      -0.015673      -0.013847       0.029520             11.143057      13.227323      -1.607737      -3.170907      10.538598       4.907746       9.663251          -0.000020
          539              C       2.121807       4.861762      24.321370      -0.059887      40.766067 0.48528097E+03  0.11637576E+05                                10.277414                            7.300225      -0.040304       1.976775                    0.999168      28.360348      80.313153       0.620192       0.411823      -1.075350       0.028423      -0.035114      -0.033430       0.056201       0.003805      -0.002462       0.015249      -0.009812      -0.034266      -0.019963       0.001258       0.018705             13.104139      15.058578      -3.231934      -4.750168      12.267495       6.858885      11.986342           0.007162
          540              C       1.407157       3.876036      23.537765      -0.090024      36.179412 0.46157529E+03  0.11043707E+05                                 9.604794                            7.255033      -0.120243       1.922823                    0.999499      30.153471      88.190018       0.598641       0.427629      -1.054435       0.019899      -0.006386      -0.010589       0.023429       0.007761       0.000625       0.014233       0.040237      -0.077285      -0.033634      -0.000996       0.034630             11.265625      12.303844      -2.255496      -2.894535      11.179802       5.833043      10.313227          -0.000246
          541              C       2.214410       2.991854      22.797245      -0.267651      38.514303 0.50032166E+03  0.12198250E+05                                 9.879418                            7.455750      -0.008160       1.940087                    0.999788      32.073512      94.283533       0.602967       0.416644      -1.062726      -0.028010       0.026544       0.032679       0.050568       0.029461       0.012336       0.052085      -0.009235      -0.086235      -0.062650      -0.006493       0.069144             11.645586      13.307683      -2.989344      -4.314452      11.169133       5.629979      10.459943           0.000427
          542              C       1.272279       5.810338      25.226150       0.588748      23.101672 0.24775649E+03  0.51264393E+04                                 7.514719                            5.597328      -0.055304       2.035439                    0.999584      22.574398      63.499160       0.624234       0.474207      -1.017002      -0.036473       0.038506       0.032405       0.062154      -0.004993       0.053554      -0.094126      -0.022901       0.151486      -0.096024      -0.034937       0.130961              9.141917      10.325708      -0.849327      -2.546820       9.296725       3.947273       7.803317          -0.002270
[truncated: 156,052 more chars]
