# Supplementary material for: A collection of forcefield precursors for metal–organic frameworks
Source: RSC Adv. 2019 Nov 13;9(63):36492–507. doi: 10.1039/c9ra07327b (PMC9075174; doi:10.1039/c9ra07327b)
Supplement: RA-009-C9RA07327B-s5243 [file RA-009-C9RA07327B-s5243.xyz]

  456
jmolscript: load "" {1 1 1} spacegroup "x,y,z" unitcell [{     11.303100     0.000000     0.000000 }, {      0.000000    24.233400     0.000000 }, {      0.000000    -5.154012    35.708968 }]
Mn     1.367562     3.685021    22.177055     1.104617
Mn     9.545807     4.497035    23.517212     1.055322
Mn     6.794859    14.804487    14.386786     1.018839
Mn     7.019112    12.817361    31.386397     1.104603
Mn     3.894257    12.005347    30.046240     1.055325
Mn     1.143309     6.851907     3.467698     1.018838
Mn     9.935538    15.394367    13.531913     1.104643
Mn     1.757293    14.582353    12.191756     1.055335
Mn     4.508241     4.274901    21.322182     1.018822
Mn     4.283988     6.262027     4.322571     1.104645
Mn     7.408843     7.074041     5.662728     1.055382
Mn    10.159791    12.227481    32.241270     1.018826
H      1.129180     4.592707    14.754946     0.095889
H      0.840951     6.110922    15.065614     0.097319
H     10.212351     6.811511    12.108911     0.093936
H      9.656238     6.502540    13.544412     0.089738
H      1.894400     6.614391    12.937359     0.098374
H      2.045861     5.108854    12.505281     0.090730
H     10.016807     4.063600    13.048057     0.089769
H     10.560486     4.501732    11.641124     0.086773
H      8.540622     4.283601    16.543965     0.128524
H      8.186835     4.168852    18.782917     0.111835
H      0.655580     5.269086    19.454246     0.115747
H      0.995803     5.420131    17.165301     0.128540
H      0.550461    10.137172    14.151464     0.132303
H     10.748118    12.130396    14.176460     0.113276
H      7.440831    10.319778    12.869512     0.118472
H      8.573401     8.287056    12.815949     0.127477
H      3.769584     5.955410    11.341168     0.123866
H      5.297763     6.419411     9.687843     0.112268
H      2.360087     7.539783     7.231066     0.116790
H      0.823996     7.098776     8.859395     0.133132
H     10.520925     1.796583    12.905221     0.098996
H     10.834021     2.037439    11.387590     0.080256
H      2.439209     1.968868    13.273023     0.088686
H      2.750044     0.436584    13.076624     0.097198
H     11.145987    -0.342191    11.151911     0.092258
H      0.013564    -0.596348    12.694538     0.094781
H      2.562413     0.833923    10.609134     0.098946
H      2.221059     2.346052    10.894806     0.092600
H      3.592125     1.763712    15.147744     0.127754
H      4.142586     2.475268    17.336704     0.114459
H      0.393348     1.830002    18.482962     0.117119
H     11.147117     1.039101    16.390416     0.134598
H      3.193126    21.123882    11.587560     0.131113
H      2.875509    18.863694    11.833952     0.112731
H     10.264345    19.428405    12.219609     0.115602
H     10.552574    21.673792    11.891086     0.124664
H     10.401113     2.424070     8.305906     0.127868
H     10.476843     4.003839     6.645439     0.116535
H      3.162607     4.130179     6.945394     0.115681
H      3.068792     2.640391     8.737984     0.128880
H      6.780730    17.063687     3.099538     0.095889
H      6.492501    15.545472     2.788870     0.097319
H      4.560801    14.844883     5.745573     0.093936
H      4.004688    15.153854     4.310072     0.089738
H      7.545950    15.042003     4.917125     0.098373
H      7.697411    16.547540     5.349203     0.090730
H      4.365257    17.592794     4.806427     0.089769
H      4.908936    17.154662     6.213360     0.086773
H      2.889072    17.372793     1.310519     0.128523
H      2.535285    12.333530    34.780535     0.111835
H      6.307130    11.233296    34.109206     0.115747
H      6.647353    16.236263     0.689183     0.128539
H      6.202011    11.519222     3.703020     0.132303
H      5.096568     9.525998     3.678024     0.113276
H      1.789281    11.336616     4.984972     0.118472
H      2.921851    13.369338     5.038535     0.127477
H      9.421134    15.700984     6.513316     0.123866
H     10.949313    15.236983     8.166641     0.112267
H      8.011637    14.116611    10.623418     0.116789
H      6.475546    14.557618     8.995089     0.133132
H      4.869375    19.859811     4.949263     0.098996
H      5.182471    19.618955     6.466894     0.080256
H      8.090759    19.687526     4.581461     0.088686
H      8.401594    21.219810     4.777860     0.097198
H      5.494437    21.998585     6.702573     0.092259
H      5.665114    22.252742     5.159946     0.094780
H      8.213963    20.822471     7.245350     0.098946
H      7.872609    19.310342     6.959678     0.092600
H      9.243675    19.892682     2.706740     0.127754
H      9.794136    19.181126     0.517780     0.114459
H      6.044898    14.672380    35.080490     0.117119
H      5.495567    20.617293     1.464068     0.134598
H      8.844676     0.532512     6.266924     0.131112
H      8.527059     2.792700     6.020532     0.112731
H      4.612795     2.227989     5.634875     0.115601
H      4.901024    -0.017398     5.963398     0.124664
H      4.749563    19.232324     9.548578     0.127868
H      4.825293    17.652555    11.209045     0.116535
H      8.814157    17.526215    10.909090     0.115680
H      8.720342    19.016003     9.116500     0.128880
H     10.173920    14.486681    20.954022     0.095889
H     10.462149    12.968466    20.643354     0.097319
H      1.090749    12.267877    23.600057     0.093935
H      1.646862    12.576848    22.164556     0.089738
H      9.408700    12.464997    22.771609     0.098374
H      9.257239    13.970534    23.203687     0.090730
H      1.286293    15.015788    22.660911     0.089769
H      0.742614    14.577656    24.067844     0.086773
H      2.762478    14.795787    19.165003     0.128524
H      3.116265    14.910536    16.926051     0.111835
H     10.647520    13.810302    16.254722     0.115747
H     10.307297    13.659257    18.543667     0.128540
H     10.752639     8.942216    21.557504     0.132303
H      0.554982     6.948992    21.532508     0.113276
H      3.862269     8.759610    22.839456     0.118472
H      2.729699    10.792332    22.893019     0.127476
H      7.533516    13.123978    24.367800     0.123865
H      6.005337    12.659977    26.021125     0.112266
H      8.943013    11.539605    28.477902     0.116788
H     10.479104    11.980612    26.849573     0.133131
H      0.782175    17.282805    22.803747     0.098996
H      0.469079    17.041949    24.321378     0.080256
H      8.863891    17.110520    22.435945     0.088686
H      8.553056    18.642804    22.632344     0.097198
H      0.157113    19.421579    24.557057     0.092258
H     -0.013564    19.675736    23.014430     0.094781
H      8.740687    18.245465    25.099834     0.098946
H      9.082041    16.733336    24.814162     0.092600
H      7.710975    17.315676    20.561224     0.127754
H      7.160514    16.604120    18.372264     0.114459
H     10.909752    17.249386    17.226006     0.117120
H      0.155983    18.040287    19.318552     0.134598
H      8.109974    -2.044494    24.121408     0.131112
H      8.427591     0.215694    23.875016     0.112730
H      1.038755    -0.349017    23.489359     0.115602
H      0.750526    -2.594404    23.817882     0.124664
H      0.901987    16.655318    27.403062     0.127868
H      0.826257    15.075549    29.063529     0.116535
H      8.140493    14.949209    28.763574     0.115680
H      8.234308    16.438997    26.970984     0.128880
H      4.522370     2.015701    32.609430     0.095889
H      4.810599     3.533916    32.920098     0.097319
H      6.742299     4.234505    29.963395     0.093936
H      7.298412     3.925534    31.398896     0.089738
H      3.757150     4.037385    30.791843     0.098373
H      3.605689     2.531848    30.359765     0.090729
H      6.937843     1.486594    30.902541     0.089769
H      6.394164     1.924726    29.495608     0.086773
H      8.414028     1.706595    34.398449     0.128523
H      8.767815     6.745858     0.928433     0.111835
H      4.995970     7.846092     1.599762     0.115748
H      4.655747     2.843125    35.019785     0.128540
H      5.101089     7.560166    32.005948     0.132302
H      6.206532     9.553390    32.030944     0.113275
H      9.513819     7.742772    30.723996     0.118471
H      8.381249     5.710050    30.670433     0.127475
H      1.881966     3.378404    29.195652     0.123866
H      0.353787     3.842405    27.542327     0.112267
H      3.291463     4.962777    25.085550     0.116790
H      4.827554     4.521770    26.713879     0.133132
H      6.433725    -0.780423    30.759705     0.098996
H      6.120629    -0.539567    29.242074     0.080256
H      3.212341    -0.608138    31.127507     0.088686
H      2.901506    -2.140422    30.931108     0.097198
H      5.808663    -2.919197    29.006395     0.092259
H      5.637986    -3.173354    30.549022     0.094780
H      3.089137    -1.743083    28.463618     0.098946
H      3.430491    -0.230954    28.749290     0.092600
H      2.059425    -0.813294    33.002228     0.127754
H      1.508964    -0.101738    35.191188     0.114459
H      5.258202     4.407008     0.628478     0.117119
H      5.807533    -1.537905    34.244900     0.134598
H      2.458424    18.546876    29.442044     0.131112
H      2.776041    16.286688    29.688436     0.112730
H      6.690305    16.851399    30.074093     0.115601
H      6.402076    19.096786    29.745570     0.124663
H      6.553537    -0.152936    26.160390     0.127868
H      6.477807     1.426833    24.499923     0.116535
H      2.488943     1.553173    24.799878     0.115681
H      2.582758     0.063385    26.592468     0.128880
C      0.150331     5.550559    13.172324     0.084702
C      0.479251     5.306247    14.663531    -0.074839
C     10.459889     6.696791    13.038058    -0.080276
C      1.453579     5.876640    12.491354    -0.077173
C     10.813676     4.316167    12.557416    -0.081257
C     10.451977     4.886967    16.645021     0.285047
C      9.227851     4.496579    17.133520    -0.220164
C      9.022134     4.425553    18.465107    -0.076105
C     10.034892     4.724346    19.366759    -0.059967
C     11.260148     5.082044    18.869690    -0.060321
C      0.163895     5.168587    17.497751    -0.239431
C      9.781703     4.634609    20.811187     0.604590
C     10.314079     9.017241    13.482278     0.287747
C     10.960616    10.174281    13.894359    -0.226514
C     10.298254    11.357903    13.920784    -0.068811
C      8.973531    11.424809    13.574764    -0.046212
C      8.330385    10.276173    13.138044    -0.074340
C      9.007440     9.060427    13.099121    -0.254043
C      8.209442    12.688614    13.700460     0.588932
C      2.130634     6.473686    10.268828     0.282123
C      3.483615     6.270964    10.514863    -0.259986
C      4.391254     6.542838     9.521082    -0.074969
C      3.986603     7.002427     8.267697    -0.057381
C      2.646056     7.212524     8.054515    -0.065674
C      1.727114     6.948642     9.026513    -0.220594
C      4.976755     7.206029     7.176074     0.597656
C     11.210415     2.004645    12.269601    -0.089487
C      1.063622     1.048290    12.045349     0.086991
C      2.041340     1.084963    13.201605    -0.074076
C      0.480382    -0.338592    11.882516    -0.073780
C      1.840145     1.461681    10.776252    -0.073073
C      1.678510     1.288350    15.586965     0.285949
C      2.954630     1.750912    15.824072    -0.271250
C      3.273378     2.210081    17.142447    -0.086051
C      2.327308     2.261594    18.111946    -0.061908
C      1.043276     1.809495    17.819132    -0.072975
C      0.709835     1.330840    16.568604    -0.218647
C      2.633622     2.803725    19.459959     0.633597
C      1.229777    21.640166    11.737895     0.283140
C      2.336351    20.784055    11.708971    -0.231115
C      2.139677    19.430963    11.866090    -0.084544
C      0.903118    18.895210    12.068917    -0.060991
C     11.119990    19.765397    12.084272    -0.063399
C     -0.009042    21.112454    11.901799    -0.251250
C      0.722268    17.447461    12.344590     0.617365
C      1.074925     2.387020     8.696919     0.283261
C     11.218327     2.787763     8.052729    -0.225814
C     11.264669     3.713628     7.044308    -0.080350
C      1.190216     4.221731     6.613301    -0.058457
C      2.339742     3.804849     7.234994    -0.060294
C      2.287747     2.897291     8.301264    -0.249948
C      1.239950     5.203586     5.519178     0.606464
C      5.801881    16.105835     4.682160     0.084701
C      6.130801    16.350147     3.190953    -0.074839
C      4.808339    14.959603     4.816426    -0.080276
C      7.105129    15.779754     5.363130    -0.077174
C      5.162126    17.340227     5.297068    -0.081258
C      4.800427    16.769427     1.209463     0.285052
C      3.576301    17.159815     0.720964    -0.220160
C      3.370584    12.076829    35.098345    -0.076104
C      4.383342    11.778036    34.196693    -0.059970
C      5.608598    11.420338    34.693762    -0.060321
C      5.815445    16.487807     0.356733    -0.239428
C      4.130153    11.867773    32.752265     0.604587
C      4.662529    12.639153     4.372206     0.287748
C      5.309066    11.482113     3.960125    -0.226513
C      4.646704    10.298491     3.933700    -0.068810
C      3.321981    10.231585     4.279720    -0.046212
C      2.678835    11.380221     4.716440    -0.074339
C      3.355890    12.595967     4.755363    -0.254042
C      2.557892     8.967780     4.154024     0.588931
C      7.782184    15.182708     7.585656     0.282121
C      9.135165    15.385430     7.339621    -0.259987
C     10.042804    15.113556     8.333402    -0.074970
C      9.638153    14.653967     9.586787    -0.057377
C      8.297606    14.443870     9.799969    -0.065673
C      7.378664    14.707752     8.827971    -0.220596
C     10.628305    14.450365    10.678410     0.597655
C      5.558865    19.651749     5.584883    -0.089488
C      6.715172    20.608104     5.809135     0.086991
C      7.692890    20.571431     4.652879    -0.074075
C      6.131932    21.994986     5.971968    -0.073780
C      7.491695    20.194713     7.078232    -0.073073
C      7.330060    20.368044     2.267519     0.285950
C      8.606180    19.905482     2.030412    -0.271248
C      8.924928    19.446313     0.712037    -0.086050
C      7.978858    14.240788    35.451506    -0.061909
C      6.694826    19.846899     0.035352    -0.072976
C      6.361385    20.325554     1.285880    -0.218646
C      8.285172    13.698657    34.103493     0.633593
C      6.881327     0.016228     6.116589     0.283142
C      7.987901     0.872339     6.145513    -0.231114
C      7.791227     2.225431     5.988394    -0.084542
C      6.554668     2.761184     5.785567    -0.060993
C      5.468440     1.890997     5.770212    -0.063399
C      5.642508     0.543940     5.952685    -0.251249
C      6.373818     4.208933     5.509894     0.617366
C      6.726475    19.269374     9.157565     0.283260
C      5.566777    18.868631     9.801755    -0.225815
C      5.613119    17.942766    10.810176    -0.080352
C      6.841766    17.434663    11.241183    -0.058457
C      7.991292    17.851545    10.619490    -0.060292
C      7.939297    18.759103     9.553220    -0.249948
C      6.891500    16.452808    12.335306     0.606465
C     11.152769    13.528829    22.536644     0.084701
C     10.823849    13.773141    21.045437    -0.074838
C      0.843211    12.382597    22.670910    -0.080277
C      9.849521    13.202748    23.217614    -0.077174
C      0.489424    14.763221    23.151552    -0.081257
C      0.851123    14.192421    19.063947     0.285048
C      2.075249    14.582809    18.575448    -0.220164
C      2.280966    14.653835    17.243861    -0.076105
C      1.268208    14.355042    16.342209    -0.059966
C      0.042952    13.997344    16.839278    -0.060319
C     11.139205    13.910801    18.211217    -0.239431
C      1.521397    14.444779    14.897781     0.604589
C      0.989021    10.062147    22.226690     0.287746
C      0.342484     8.905107    21.814609    -0.226512
C      1.004846     7.721485    21.788184    -0.068809
C      2.329569     7.654579    22.134204    -0.046210
C      2.972715     8.803215    22.570924    -0.074339
C      2.295660    10.018961    22.609847    -0.254043
C      3.093658     6.390774    22.008508     0.588931
C      9.172466    12.605702    25.440140     0.282125
C      7.819485    12.808424    25.194105    -0.259986
C      6.911846    12.536550    26.187886    -0.074966
C      7.316497    12.076961    27.441271    -0.057377
C      8.657044    11.866864    27.654453    -0.065671
C      9.575986    12.130746    26.682455    -0.220594
C      6.326345    11.873359    28.532894     0.597650
C      0.092685    17.074743    23.439367    -0.089487
C     10.239478    18.031098    23.663619     0.086992
C      9.261760    17.994425    22.507363    -0.074075
C     10.822718    19.417980    23.826452    -0.073780
C      9.462955    17.617707    24.932716    -0.073073
C      9.624590    17.791038    20.122003     0.285949
C      8.348470    17.328476    19.884896    -0.271250
C      8.029722    16.869307    18.566521    -0.086053
C      8.975792    16.817794    17.597022    -0.061909
C     10.259824    17.269893    17.889836    -0.072976
C     10.593265    17.748548    19.140364    -0.218647
C      8.669478    16.275663    16.249009     0.633597
C     10.073323    -2.560778    23.971073     0.283138
C      8.966749    -1.704667    23.999997    -0.231116
C      9.163423    -0.351575    23.842878    -0.084544
C     10.399982     0.184178    23.640051    -0.060988
C      0.183110    -0.686009    23.624696    -0.063401
C      0.009042    -2.033066    23.807169    -0.251251
C     10.580832     1.631927    23.364378     0.617364
C     10.228175    16.692368    27.012049     0.283263
C      0.084773    16.291625    27.656239    -0.225813
C      0.038431    15.365760    28.664660    -0.080351
C     10.112884    14.857657    29.095667    -0.058459
C      8.963358    15.274539    28.473974    -0.060293
C      9.015353    16.182097    27.407704    -0.249945
C     10.063150    13.875802    30.189790     0.606462
C      5.501219     2.973553    31.026808     0.084701
C      5.172299     2.729241    32.518015    -0.074839
C      6.494761     4.119785    30.892542    -0.080277
C      4.197971     3.299634    30.345838    -0.077174
C      6.140974     1.739161    30.411900    -0.081258
C      6.502673     2.309961    34.499505     0.285051
C      7.726799     1.919573    34.988004    -0.220162
C      7.932516     7.002559     0.610623    -0.076104
C      6.919758     7.301352     1.512275    -0.059969
C      5.694502     7.659050     1.015206    -0.060319
C      5.487655     2.591581    35.352235    -0.239429
C      7.172947     7.211615     2.956703     0.604591
C      6.640571     6.440235    31.336762     0.287750
C      5.994034     7.597275    31.748843    -0.226512
C      6.656396     8.780897    31.775268    -0.068810
C      7.981119     8.847803    31.429248    -0.046211
C      8.624265     7.699167    30.992528    -0.074334
C      7.947210     6.483421    30.953605    -0.254042
C      8.745208    10.111608    31.554944     0.588931
C      3.520916     3.896680    28.123312     0.282121
C      2.167935     3.693958    28.369347    -0.259988
C      1.260296     3.965832    27.375566    -0.074970
C      1.664947     4.425421    26.122181    -0.057376
C      3.005494     4.635518    25.908999    -0.065672
C      3.924436     4.371636    26.880997    -0.220596
C      0.674795     4.629023    25.030558     0.597655
C      5.744235    -0.572361    30.124085    -0.089487
C      4.587928    -1.528716    29.899833     0.086991
C      3.610210    -1.492043    31.056089    -0.074076
C      5.171168    -2.915598    29.737000    -0.073781
C      3.811405    -1.115325    28.630736    -0.073073
C      3.973040    -1.288656    33.441449     0.285950
C      2.696920    -0.826094    33.678556    -0.271249
C      2.378172    -0.366925    34.996931    -0.086052
C      3.324242     4.838600     0.257462    -0.061908
C      4.608274     4.386501    -0.035352    -0.072977
C      4.941715    -1.246166    34.423088    -0.218647
C      3.017928     5.380731     1.605475     0.633596
C      4.421773    19.063160    29.592379     0.283143
C      3.315199    18.207049    29.563455    -0.231114
C      3.511873    16.853957    29.720574    -0.084543
C      4.748432    16.318204    29.923401    -0.060992
C      5.834660    17.188391    29.938756    -0.063399
C      5.660592    18.535448    29.756283    -0.251248
C      4.929282    14.870455    30.199074     0.617359
C      4.576625    -0.189986    26.551403     0.283260
C      5.736323     0.210757    25.907213    -0.225815
C      5.689981     1.136622    24.898792    -0.080351
C      4.461334     1.644725    24.467785    -0.058456
C      3.311808     1.227843    25.089478    -0.060291
C      3.363803     0.320285    26.155748    -0.249947
C      4.411600     2.626580    23.373662     0.606464
O      0.457776     3.271410    12.586340    -0.207891
O     10.536750     4.943503    15.279510    -0.207704
O     11.064605     7.873123    13.522986    -0.197334
O      1.131440     6.236563    11.144412    -0.189602
O     10.780897     4.621647    21.624637    -0.620718
O      8.632177     4.589990    21.276474    -0.557745
O      7.041831    12.786280    13.260525    -0.558450
O      8.735036    13.674027    14.349649    -0.614786
O      6.214444     7.086279     7.428180    -0.581456
O      4.533673     7.493661     6.029459    -0.594751
O      1.274990     0.789909    14.382858    -0.207454
O      1.525919    -1.261379    11.615413    -0.204210
O      0.925724     1.466532     9.683201    -0.204749
O      1.712420     2.767620    20.321260    -0.577050
O      3.775235     3.248497    19.669214    -0.585323
O      1.733896    16.701877    12.256746    -0.574276
O     10.863409    17.047053    12.612050    -0.576216
O      2.330699     5.512764     5.005683    -0.582419
O      0.174068     5.719648     5.053176    -0.574257
O      6.109326    18.384984     5.268144    -0.207891
O      4.885200    16.712891     2.574974    -0.207703
O      5.413055    13.783271     4.331498    -0.197334
O      6.782990    15.419831     6.710072    -0.189603
O      5.129347    11.880735    31.938815    -0.620716
O      2.980627    11.912392    32.286978    -0.557747
O      1.390281     8.870114     4.593959    -0.558450
O      3.083486     7.982367     3.504835    -0.614786
O      0.562894    14.570115    10.426304    -0.581441
O     10.185223    14.162733    11.825025    -0.594750
O      6.926540    20.866485     3.471626    -0.207455
O      7.177469    22.917773     6.239071    -0.204209
O      6.577274    20.189862     8.171283    -0.204750
O      7.363970    13.734762    33.242192    -0.577048
O      9.426785    13.253885    33.894238    -0.585323
O      7.385446     4.954517     5.597738    -0.574297
O      5.211859     4.609341     5.242434    -0.576216
O      7.982249    16.143630    12.848801    -0.582418
O      5.825618    15.936746    12.801308    -0.574257
O     10.845324    15.807978    23.122628    -0.207891
O      0.766350    14.135885    20.429458    -0.207705
O      0.238495    11.206265    22.185982    -0.197334
O     10.171660    12.842825    24.564556    -0.189600
O      0.522203    14.457741    14.084331    -0.620734
O      2.670923    14.489398    14.432494    -0.557741
O      4.261269     6.293108    22.448443    -0.558456
O      2.568064     5.405361    21.359319    -0.614773
O      5.088656    11.993109    28.280788    -0.581454
O      6.769427    11.585727    29.679509    -0.594728
O     10.028110    18.289479    21.326110    -0.207454
O      9.777182    20.340767    24.093555    -0.204210
O     10.377376    17.612856    26.025767    -0.204750
O      9.590680    16.311768    15.387708    -0.577052
O      7.527865    15.830891    16.039754    -0.585325
O      9.569204     2.377511    23.452222    -0.574266
O      0.439691     2.032335    23.096918    -0.576215
O      8.972401    13.566624    30.703285    -0.582404
O     11.129032    13.359740    30.655792    -0.574263
O      5.193774     0.694404    30.440824    -0.207891
O      6.417900     2.366497    33.133994    -0.207704
O      5.890045     5.296117    31.377470    -0.197334
O      4.520110     3.659557    28.998896    -0.189601
O      6.173753     7.198653     3.770153    -0.620751
O      8.322473     7.166996     3.421990    -0.557748
O      9.912819    10.209274    31.115009    -0.558462
O      8.219614    11.097021    32.204133    -0.614769
O     10.740206     4.509273    25.282664    -0.581443
O      1.117877     4.916655    23.883943    -0.594741
O      4.376560    -1.787097    32.237342    -0.207454
O      4.125632    -3.838385    29.469897    -0.204208
O      4.725826    -1.110474    27.537685    -0.204749
O      3.939130     5.344626     2.466776    -0.577051
O      1.876315     5.825503     1.814730    -0.585327
O      3.917654    14.124871    30.111230    -0.574276
O      6.091241    14.470047    30.466534    -0.576205
O      3.320851     2.935758    22.860167    -0.582407
O      5.477482     3.142642    22.907660    -0.574261

The following XYZ coordinates are in angstroms. Other properties are in atomic units.
The sperically averaged electron density of each atom fit to a function of the form exp(a - br)
eigen_1, eigen_2 and eigen_3 are the three eigenvalues of traceless quadrupole moment tensor
  atom number  atomic symbol              X              Y              Z     net charge C6 coefficient C8 coefficient C10 coefficient fluctuating dipole atomic polarizability isotropic forcefield polarizability              a              b squared Pearson coefficient          <r^3>          <r^4>         wp_QDO          m_QDO          q_QDO       dipole_x       dipole_y       dipole_z         dipole            Qxy            Qxz            Qyz     Q(x^2-y^2)  Q(3z^2 - R^2)        eigen_1        eigen_2        eigen_3 static polarizability      alpha(xx)      alpha(xy)      alpha(xz)      alpha(yy)      alpha(yz)      alpha(zz) atomic spin moment
            1             Mn       1.367562       3.685021      22.177055       1.104617     125.678290 0.24197994E+04  0.82941218E+05                                21.657473                           17.139850       0.039572       1.818916                    0.999936      52.437518     153.516282       0.392509       0.455267      -1.096442       0.004745      -0.003656      -0.005432       0.008087      -0.011508       0.059409      -0.001050      -0.107051      -0.052464      -0.092543       0.027990       0.064553             27.111296      27.787158       0.515351       0.401480      22.773358      -2.258819      30.773373           4.667870
            2             Mn       9.545807       4.497035      23.517212       1.055322     137.486477 0.36888023E+04  0.13838742E+06                                21.252419                           19.448921       0.033804       1.820318                    0.999761      52.593815     153.334920       0.424578       0.384536      -1.161112      -0.090524      -0.017666       0.030992       0.097299       0.022522      -0.082395      -0.017455       0.161420      -0.164898      -0.090941      -0.055417       0.146358             23.609969      23.388250      -1.343027       2.955959      20.323953      -0.648458      27.117702           4.814528
            3             Mn       6.794859      14.804487      14.386786       1.018839     138.206732 0.36184551E+04  0.13510236E+06                                21.153038                           19.091628       0.122821       1.841980                    0.999628      53.064040     154.359436       0.434283       0.377741      -1.166248      -0.077383      -0.009672       0.040659       0.087948       0.018156      -0.073206      -0.022330       0.054184      -0.024924      -0.065556      -0.028459       0.094015             23.851103      23.436026      -3.283307       1.683854      23.105316      -0.736392      25.011966           4.765140
            4             Mn       7.019112      12.817361      31.386397       1.104603     125.678305 0.24198000E+04  0.82941323E+05                                21.657544                           17.139905       0.039545       1.818905                    0.999936      52.437794     153.517626       0.392506       0.455270      -1.096439       0.004747       0.003655       0.005434       0.008088       0.011508      -0.059411      -0.001052      -0.107053      -0.052466      -0.092545       0.027991       0.064555             27.111392      27.787228      -0.515340      -0.401505      22.773439      -2.258833      30.773509           4.667886
            5             Mn       3.894257      12.005347      30.046240       1.055325     137.484543 0.36887341E+04  0.13838415E+06                                21.252157                           19.448685       0.033840       1.820329                    0.999761      52.593631     153.333710       0.424583       0.384534      -1.161114      -0.090521       0.017669      -0.030995       0.097298      -0.022525       0.082394      -0.017454       0.161410      -0.164877      -0.090934      -0.055417       0.146351             23.609676      23.387921       1.343003      -2.955914      20.323729      -0.648454      27.117377           4.814518
            6             Mn       1.143309       6.851907       3.467698       1.018838     138.206925 0.36184606E+04  0.13510262E+06                                21.153056                           19.091641       0.122822       1.841979                    0.999628      53.064082     154.359591       0.434282       0.377741      -1.166248      -0.077384       0.009673      -0.040661       0.087950      -0.018157       0.073207      -0.022332       0.054186      -0.024918      -0.065556      -0.028461       0.094017             23.851127      23.436049       3.283317      -1.683865      23.105341      -0.736400      25.011990           4.765147
            7             Mn       9.935538      15.394367      13.531913       1.104643     125.677354 0.24197752E+04  0.82940139E+05                                21.657332                           17.139738       0.039586       1.818923                    0.999936      52.437126     153.514630       0.392511       0.455265      -1.096443      -0.004746       0.003656       0.005432       0.008087      -0.011509       0.059412      -0.001051      -0.107055      -0.052466      -0.092547       0.027992       0.064555             27.111121      27.786957       0.515326       0.401518      22.773220      -2.258806      30.773185           4.667871
            8             Mn       1.757293      14.582353      12.191756       1.055335     137.484981 0.36887518E+04  0.13838502E+06                                21.252243                           19.448769       0.033820       1.820324                    0.999761      52.593596     153.333887       0.424581       0.384535      -1.161113       0.090529       0.017664      -0.030994       0.097304       0.022523      -0.082399      -0.017456       0.161422      -0.164896      -0.090943      -0.055418       0.146361             23.609764      23.388019      -1.343009       2.955898      20.323802      -0.648454      27.117471           4.814535
            9             Mn       4.508241       4.274901      21.322182       1.018822     138.209145 0.36185330E+04  0.13510603E+06                                21.153284                           19.091834       0.122814       1.841974                    0.999628      53.064532     154.361422       0.434280       0.377741      -1.166248       0.077374       0.009668      -0.040656       0.087938       0.018154      -0.073201      -0.022328       0.054180      -0.024919      -0.065551      -0.028457       0.094008             23.851399      23.436330      -3.283351       1.683898      23.105596      -0.736378      25.012271           4.765130
           10             Mn       4.283988       6.262027       4.322571       1.104645     125.677043 0.24197680E+04  0.82939828E+05                                21.657301                           17.139716       0.039581       1.818922                    0.999936      52.436986     153.514145       0.392511       0.455266      -1.096443      -0.004746      -0.003655      -0.005433       0.008087       0.011509      -0.059414      -0.001051      -0.107055      -0.052468      -0.092549       0.027993       0.064556             27.111078      27.786941      -0.515290      -0.401554      22.773172      -2.258798      30.773121           4.667877
           11             Mn       7.408843       7.074041       5.662728       1.055382     137.482379 0.36886591E+04  0.13838060E+06                                21.251910                           19.448463       0.033849       1.820333                    0.999761      52.593293     153.332235       0.424586       0.384533      -1.161115       0.090511      -0.017681       0.030985       0.097288      -0.022534       0.082381      -0.017460       0.161415      -0.164838      -0.090917      -0.055427       0.146344             23.609391      23.387585       1.342968      -2.955872      20.323503      -0.648446      27.117085           4.814537
           12             Mn      10.159791      12.227481      32.241270       1.018826     138.208604 0.36185136E+04  0.13510509E+06                                21.153209                           19.091765       0.122822       1.841977                    0.999628      53.064469     154.361020       0.434282       0.377740      -1.166248       0.077374      -0.009669       0.040654       0.087938      -0.018155       0.073199      -0.022328       0.054178      -0.024919      -0.065549      -0.028457       0.094006             23.851316      23.436229       3.283332      -1.683898      23.105522      -0.736371      25.012196           4.765132
           13              H       1.129180       4.592707      14.754946       0.095889       1.222094 0.98559531E+01  0.10211399E+03                                 1.904580                            1.844693      -1.127027       2.330906                    0.994798       3.805581      11.006279       0.456603       1.294735      -0.705653       0.021411      -0.026004       0.002313       0.033764       0.001319      -0.006481      -0.008863       0.005916      -0.021594      -0.014101       0.002493       0.011608              1.940908       1.786604      -0.487655      -0.013087       2.195232      -0.076657       1.840889           0.000024
           14              H       0.840951       6.110922      15.065614       0.097319       1.304225 0.10685854E+02  0.11135451E+03                                 1.891867                            1.845119      -1.050182       2.366043                    0.996433       3.610611       9.990555       0.491968       1.194733      -0.730440       0.012419       0.030223       0.014250       0.035647       0.006872      -0.004966       0.010359       0.011336      -0.011880      -0.017027       0.006139       0.010889              1.921694       1.529695       0.154604       0.034589       2.194765       0.149474       2.040623           0.000011
           15              H      10.212351       6.811511      12.108911       0.093936       1.355081 0.11091410E+02  0.11665287E+03                                 1.936809                            1.875465      -1.170803       2.307204                    0.995529       3.684395      10.239247       0.489706       1.189220      -0.731342      -0.007112       0.005744      -0.033321       0.034553       0.008033       0.010403      -0.003748      -0.014417       0.013424      -0.018361       0.008219       0.010143              1.984559       1.670039      -0.188567       0.062564       1.877963      -0.002602       2.405676           0.000025
           16              H       9.656238       6.502540      13.544412       0.089738       1.359011 0.11118177E+02  0.11695665E+03                                 1.938110                            1.875428      -1.120422       2.326809                    0.996133       3.689074      10.239432       0.490813       1.186310      -0.732092      -0.027995      -0.005128       0.020282       0.034949       0.006885      -0.004328       0.013081       0.007844      -0.006847      -0.018326       0.007007       0.011319              1.985057       2.080007      -0.021917      -0.385048       1.957740      -0.176993       1.917424           0.000028
           17              H       1.894400       6.614391      12.937359       0.098374       1.367364 0.11227857E+02  0.11819254E+03                                 1.942829                            1.885581      -1.020068       2.383053                    0.996665       3.585423       9.898157       0.489991       1.187476      -0.733201       0.013350       0.027902       0.016203       0.034918       0.010312       0.008671      -0.003620      -0.011143       0.019090      -0.018405       0.007794       0.010611              1.975500       1.765646       0.226887      -0.032529       2.190027       0.327469       1.970828           0.000053
           18              H       2.045861       5.108854      12.505281       0.090730       1.299767 0.10534106E+02  0.10995065E+03                                 1.913077                            1.849810      -1.136673       2.317196                    0.996060       3.770412      10.619707       0.481746       1.218114      -0.723145       0.019973      -0.027465       0.000231       0.033960      -0.013377       0.002661       0.000349       0.007330       0.024726      -0.018127       0.007045       0.011082              1.958043       1.845140      -0.304190      -0.197683       2.295360      -0.047140       1.733630           0.000034
           19              H      10.016807       4.063600      13.048057       0.089769       1.349419 0.11076736E+02  0.11586700E+03                                 1.893542                            1.845636      -1.015144       2.372153                    0.997197       3.618917       9.864122       0.507746       1.153218      -0.740756      -0.023599      -0.010252       0.016691       0.030669      -0.002421      -0.001633      -0.007566      -0.000503      -0.041128      -0.016400       0.005949       0.010451              1.925909       2.026350       0.099826      -0.400925       1.804638      -0.006560       1.946740          -0.000004
           20              H      10.560486       4.501732      11.641124       0.086773       1.336944 0.10932115E+02  0.11458067E+03                                 1.923028                            1.867027      -0.980259       2.392985                    0.997211       3.654150      10.142928       0.488732       1.195716      -0.730231      -0.004127       0.004662      -0.032537       0.033128      -0.009920       0.000656       0.004472      -0.001718       0.012189      -0.012738       0.003165       0.009572              1.964966       1.580075      -0.056707       0.148544       1.838578      -0.122882       2.476244          -0.000003
           21              H       8.540622       4.283601      16.543965       0.128524       1.136323 0.81382087E+01  0.78548645E+02                                 1.667230                            1.569191      -0.906612       2.455236                    0.998866       3.157589       8.176612       0.559296       1.134630      -0.746289      -0.027413      -0.008635      -0.017870       0.033843       0.009935       0.002088       0.000430       0.026873       0.013742      -0.019003       0.004147       0.014857              1.699422       1.917663       0.157198       0.357394       1.330640       0.087194       1.849961          -0.000021
           22              H       8.186835       4.168852      18.782917       0.111835       1.171721 0.82923823E+01  0.80978302E+02                                 1.743278                            1.613618      -0.956427       2.424465                    0.998374       3.315330       8.835282       0.532677       1.177479      -0.734244      -0.035262      -0.012759       0.010142       0.038847       0.010011       0.003398      -0.001808       0.024378       0.002509      -0.016660       0.000850       0.015811              1.816980       2.331102       0.262306      -0.361485       1.390490      -0.108478       1.729349           0.000334
           23              H       0.655580       5.269086      19.454246       0.115747       1.050718 0.74087987E+01  0.72029322E+02                                 1.761493                            1.630175      -1.196083       2.314487                    0.995332       3.662449      10.523556       0.468374       1.345092      -0.693563       0.033262       0.006494       0.023123       0.041027       0.007555      -0.001760       0.001628       0.021420       0.004941      -0.014205       0.001789       0.012415              1.853142       1.872921       0.125045       0.526503       1.471724       0.176078       2.214781          -0.000263
           24              H       0.995803       5.420131      17.165301       0.128540       1.087862 0.82222654E+01  0.80353511E+02                                 1.683782                            1.629488      -0.869612       2.470010                    0.999300       3.260575       8.774448       0.517548       1.210995      -0.727021       0.033421       0.008225      -0.005482       0.034852       0.011568       0.001554       0.001101       0.029834       0.011069      -0.020734       0.003456       0.017278              1.692175       1.831808       0.149155      -0.260631       1.388037      -0.115513       1.856680          -0.000061
           25              H       0.550461      10.137172      14.151464       0.132303       1.145067 0.85007332E+01  0.83220393E+02                                 1.705478                            1.630045      -0.879554       2.472758                    0.999107       3.164951       8.343396       0.533775       1.172126      -0.737812       0.032242       0.002636       0.011467       0.034321       0.002049       0.009395       0.005222       0.005168      -0.045829      -0.019149       0.004433       0.014716              1.709206       2.090147      -0.079306       0.227519       1.626939       0.037837       1.410531           0.000023
           26              H      10.748118      12.130396      14.176460       0.113276       1.016957 0.69268139E+01  0.66601702E+02                                 1.762733                            1.603712      -1.219897       2.303966                    0.994642       3.724401      10.843976       0.457513       1.392357      -0.683663       0.019207       0.031948       0.009760       0.038533       0.000907       0.009014       0.003903       0.007466      -0.030168      -0.014374       0.001519       0.012855              1.887102       1.598415       0.373080       0.172736       2.565042       0.325095       1.497849          -0.000278
           27              H       7.440831      10.319778      12.869512       0.118472       1.187396 0.86896574E+01  0.85640983E+02                                 1.748703                            1.647072      -0.970779       2.424023                    0.998335       3.263485       8.665742       0.530852       1.170721      -0.737151      -0.038218       0.000837      -0.013793       0.040640       0.005244       0.009622       0.005576       0.008566      -0.033082      -0.015506      -0.001213       0.016719              1.783069       2.282454      -0.100843       0.273908       1.635840       0.014049       1.430911          -0.000008
           28              H       8.573401       8.287056      12.815949       0.127477       1.089684 0.77400308E+01  0.74029726E+02                                 1.635233                            1.537638      -0.996792       2.406052                    0.998601       3.216725       8.386072       0.559044       1.145504      -0.741944      -0.021376      -0.024081      -0.012355       0.034489       0.004470       0.011307       0.007169       0.005184      -0.051494      -0.022160       0.003423       0.018737              1.692440       1.551685       0.132486       0.124873       2.201304       0.224625       1.324331          -0.000027
           29              H       3.769584       5.955410      11.341168       0.123866       1.102900 0.80105247E+01  0.77140434E+02                                 1.635922                            1.556670      -1.000553       2.402548                    0.998451       3.230214       8.401046       0.560689       1.134392      -0.745078       0.016947      -0.010497       0.027770       0.034185      -0.004487       0.005428      -0.010188       0.030784       0.020537      -0.022549       0.004632       0.017917              1.663697       1.528040      -0.000120       0.023051       1.364489      -0.263671       2.098563          -0.000045
           30              H       5.297763       6.419411       9.687843       0.112268       1.143110 0.82689400E+01  0.80245898E+02                                 1.676276                            1.583441      -0.958341       2.424373                    0.998332       3.248534       8.475280       0.555070       1.137065      -0.744803       0.039384      -0.003955       0.009475       0.040700      -0.004061       0.006697      -0.006687       0.023443       0.014166      -0.016363       0.000475       0.015887              1.714740       2.309146      -0.039879       0.068326       1.328547      -0.031355       1.506528          -0.000173
           31              H       2.360087       7.539783       7.231066       0.116790       1.040192 0.75130132E+01  0.73198583E+02                                 1.749242                            1.643508      -1.025310       2.399455                    0.996960       3.562995      10.203372       0.466291       1.348220      -0.694102      -0.014716       0.015123      -0.035766       0.041526      -0.003109       0.005579      -0.007836       0.013705       0.006962      -0.012232      -0.000284       0.012516              1.814240       1.507185      -0.039956       0.090449       1.562040      -0.361397       2.373496          -0.000530
           32              H       0.823996       7.098776       8.859395       0.133132       1.097814 0.81903173E+01  0.79838420E+02                                 1.689897                            1.624840      -0.847870       2.489500                    0.999366       3.183603       8.512830       0.519808       1.208793      -0.728491      -0.033031       0.007678      -0.011152       0.035699      -0.005140       0.003143      -0.008994       0.023487       0.012528      -0.018024       0.004059       0.013965              1.704014       2.147644      -0.125963       0.042488       1.409058      -0.047319       1.555340           0.000000
           33              H      10.520925       1.796583      12.905221       0.098996       1.267653 0.10174321E+02  0.10418566E+03                                 1.828073                            1.781992      -0.792857       2.487738                    0.999036       3.421096       9.224881       0.511053       1.170408      -0.738053      -0.025637       0.001164       0.025061       0.035870       0.004808      -0.010055       0.008721      -0.003847      -0.000936      -0.016139       0.005121       0.011018              1.841244       1.808723       0.093471      -0.396904       1.746337      -0.084802       1.968672          -0.000006
           34              H      10.834021       2.037439      11.387590       0.080256       1.331411 0.10839345E+02  0.11360375E+03                                 1.919662                            1.856621      -1.127284       2.318639                    0.996951       3.785352      10.578878       0.490052       1.192544      -0.729190      -0.004999       0.002639      -0.030147       0.030672       0.004940       0.006556      -0.007608      -0.011926      -0.015654      -0.014430       0.002209       0.012221              1.974969       1.633920      -0.068598       0.206250       1.757638       0.086047       2.533349          -0.000006
           35              H       2.439209       1.968868      13.273023       0.088686       1.376572 0.11368699E+02  0.12058193E+03                                 1.961584                            1.900148      -1.257220       2.256931                    0.995060       3.839751      10.795515       0.484886       1.190955      -0.729425       0.012889       0.031090       0.000273       0.033657       0.012391      -0.008648       0.000678      -0.002075       0.006472      -0.016202       0.002061       0.014141              2.007425       1.651497       0.203557       0.129370       2.403864       0.099716       1.966914           0.000011
           36              H       2.750044       0.436584      13.076624       0.097198       1.322831 0.10443463E+02  0.10770675E+03                                 1.887199                            1.808020      -0.884991       2.445910                    0.998357       3.460536       9.382958       0.505958       1.173798      -0.737077       0.024452      -0.027003      -0.003481       0.036595      -0.007409      -0.004834      -0.011565       0.004717      -0.001247      -0.016820       0.006056       0.010764              1.937832       1.890958      -0.467478      -0.061649       2.175781       0.224571       1.746759           0.000015
           37              H      11.145987      -0.342191      11.151911       0.092258       1.354726 0.10959381E+02  0.11460649E+03                                 1.925084                            1.856321      -0.965611       2.405891                    0.996944       3.583635       9.842629       0.496743       1.179102      -0.734909      -0.020192      -0.000211      -0.028538       0.034960      -0.006370       0.004669       0.011526       0.008623      -0.000072      -0.016824       0.007177       0.009647              1.974121       1.803955       0.033919       0.435504       1.991804      -0.034805       2.126603           0.000019
           38              H       0.013564      -0.596348      12.694538       0.094781       1.394754 0.11556173E+02  0.12268189E+03                                 1.966112                            1.906625      -1.206838       2.288542                    0.994865       3.730814      10.385581       0.489093       1.179635      -0.733497      -0.013990      -0.009035       0.030672       0.034902      -0.007066      -0.007308      -0.008832       0.009149      -0.008035      -0.016417       0.005861       0.010556              2.009864       1.647825       0.156740      -0.239298       2.167132      -0.064286       2.214635           0.000018
           39              H       2.562413       0.833923      10.609134       0.098946       1.311430 0.10330205E+02  0.10616655E+03                                 1.866897                            1.790486      -0.877401       2.449847                    0.998234       3.457419       9.334520       0.512110       1.163762      -0.739232       0.024924      -0.025358      -0.008429       0.036542      -0.007261       0.001491       0.009575       0.015261       0.018090      -0.017388       0.006378       0.011010              1.919441       1.894218      -0.461947      -0.158105       2.159230       0.016681       1.704873           0.000008
           40              H       2.221059       2.346052      10.894806       0.092600       1.277840 0.10441767E+02  0.10888465E+03                                 1.899866                            1.848547      -1.155782       2.309333                    0.995960       3.774788      10.670974       0.478625       1.227208      -0.720891       0.011815       0.031444       0.005415       0.034024       0.004242       0.012878      -0.001802      -0.001723      -0.012425      -0.015527       0.003306       0.012222              1.944367       1.575043       0.245739      -0.058338       2.390324      -0.019225       1.867734           0.000012
           41              H       3.592125       1.763712      15.147744       0.127754       1.114382 0.80970005E+01  0.78236012E+02                                 1.653727                            1.570545      -1.011584       2.400528                    0.998398       3.226001       8.422925       0.554902       1.142372      -0.743267       0.029088       0.001693      -0.021451       0.036182       0.010336      -0.005653       0.007264       0.030990       0.014826      -0.023699       0.006488       0.017211              1.686981       1.717753      -0.005602      -0.290379       1.298777       0.085856       2.044412           0.000005
           42              H       4.142586       2.475268      17.336704       0.114459       1.155557 0.83697937E+01  0.81614843E+02                                 1.699312                            1.601523      -0.999303       2.405159                    0.998131       3.280564       8.628896       0.546599       1.149167      -0.741527       0.038043       0.008043       0.008625       0.039829       0.004630      -0.005117       0.001404       0.030704      -0.002051      -0.016006      -0.001666       0.017672              1.730138       2.203028       0.213897       0.204611       1.378060       0.119511       1.609325          -0.000230
           43              H       0.393348       1.830002      18.482962       0.117119       1.169229 0.86851910E+01  0.86163105E+02                                 1.770983                            1.677748      -0.989620       2.414832                    0.997970       3.373027       9.185644       0.507994       1.215361      -0.725395      -0.030481      -0.001960       0.028530       0.041796       0.007250      -0.009207      -0.001023       0.023895      -0.000857      -0.014040      -0.004528       0.018568              1.812948       1.790472      -0.021166      -0.421216       1.460023       0.095432       2.188350          -0.000148
           44              H      11.147117       1.039101      16.390416       0.134598       1.119443 0.83546536E+01  0.81410627E+02                                 1.677819                            1.614502      -0.885814       2.470424                    0.999191       3.139779       8.249192       0.537246       1.169984      -0.738385      -0.033299      -0.010564      -0.002799       0.035046       0.007577      -0.003694       0.004606       0.025013       0.008835      -0.017546       0.003846       0.013701              1.670337       1.971678       0.254518       0.130840       1.476890       0.099577       1.562444          -0.000012
           45              H       3.193126      21.123882      11.587560       0.131113       1.206229 0.87864808E+01  0.86958893E+02                                 1.779995                            1.665910      -0.975745       2.426716                    0.998161       3.260971       8.717589       0.522501       1.184458      -0.733961       0.033504       0.010135      -0.002485       0.035091       0.001643      -0.002480      -0.003109       0.007493      -0.052157      -0.017976       0.004876       0.013100              1.830471       2.323378       0.214600      -0.198352       1.766752      -0.023386       1.401284           0.000005
           46              H       2.875509      18.863694      11.833952       0.112731       1.098066 0.75833142E+01  0.73453716E+02                                 1.755183                            1.604098      -1.009536       2.401456                    0.997333       3.501976       9.736325       0.496956       1.272430      -0.709986       0.030567      -0.022078      -0.000378       0.037708      -0.003635      -0.002641       0.000023       0.011993      -0.027747      -0.009620      -0.002324       0.011944              1.865897       2.304304      -0.517258      -0.167828       1.943046       0.027812       1.350341           0.000069
           47              H      10.264345      19.428405      12.219609       0.115602       1.140457 0.81304276E+01  0.79326618E+02                                 1.737875                            1.617313      -0.963179       2.424761                    0.998239       3.345023       9.029055       0.520349       1.206440      -0.726850      -0.038200      -0.013031       0.008933       0.041339      -0.000469      -0.006290      -0.000863       0.015820      -0.038814      -0.014385      -0.001376       0.015762              1.809223       2.244757       0.470378      -0.028810       1.813362      -0.057911       1.369549          -0.000092
           48              H      10.552574      21.673792      11.891086       0.124664       1.099537 0.79775309E+01  0.76770491E+02                                 1.638185                            1.557234      -0.942224       2.431918                    0.998740       3.211846       8.360040       0.558354       1.139910      -0.743913      -0.030668       0.014460       0.000435       0.033909      -0.002708      -0.003843      -0.004615       0.014265      -0.059879      -0.021339       0.003488       0.017850              1.670928       1.753127      -0.269771       0.040054       2.005598       0.001478       1.254060           0.000024
           49              H      10.401113       2.424070       8.305906       0.127868       1.186447 0.86417987E+01  0.85721457E+02                                 1.799099                            1.679768      -1.004104       2.410581                    0.997916       3.365754       9.198890       0.504307       1.224407      -0.723240      -0.030629      -0.012078       0.003931       0.033158       0.001726       0.000657      -0.010252       0.015807      -0.015569      -0.015611       0.004905       0.010706              1.866440       2.345590       0.400440      -0.073431       1.617333      -0.151538       1.636398          -0.000004
           50              H      10.476843       4.003839       6.645439       0.116535       1.101746 0.76888940E+01  0.74885620E+02                                 1.769849                            1.624452      -1.106905       2.359528                    0.996077       3.547590       9.955779       0.488642       1.287007      -0.706536      -0.033785       0.012029      -0.015738       0.039164       0.000023       0.002026      -0.005083       0.017380      -0.008951      -0.010657       0.000137       0.010520              1.870712       2.424679      -0.105503       0.433814       1.522273      -0.200415       1.665185          -0.000034
           51              H       3.162607       4.130179       6.945394       0.115681       1.025955 0.73398239E+01  0.71481768E+02                                 1.760249                            1.643706      -1.232204       2.299651                    0.994602       3.722791      10.849121       0.455620       1.380364      -0.686296       0.035945       0.012779      -0.012977       0.040295       0.002770       0.003604      -0.008116       0.017192      -0.012996      -0.014358       0.002719       0.011639              1.842863       2.257558       0.270924      -0.400925       1.617833      -0.190677       1.653196          -0.000223
           52              H       3.068792       2.640391       8.737984       0.128880       1.120473 0.85171462E+01  0.84051967E+02                                 1.721554                            1.661875      -0.913124       2.451538                    0.998973       3.317810       9.000199       0.510409       1.216001      -0.725579       0.031891      -0.007294       0.011880       0.034804       0.002435       0.004653      -0.014546       0.019718      -0.017622      -0.021676       0.007697       0.013979              1.732404       1.952598      -0.185023       0.178491       1.514011      -0.216726       1.730602          -0.000028
           53              H       6.780730      17.063687       3.099538       0.095889       1.222096 0.98559699E+01  0.10211421E+03                                 1.904581                            1.844694      -1.127028       2.330905                    0.994798       3.805585      11.006293       0.456603       1.294735      -0.705653       0.021411       0.026004      -0.002313       0.033764      -0.001319       0.006481      -0.008863       0.005916      -0.021594      -0.014101       0.002493       0.011608              1.940910       1.786606       0.487655       0.013087       2.195234      -0.076657       1.840891           0.000024
           54              H       6.492501      15.545472       2.788870       0.097319       1.304230 0.10685902E+02  0.11135516E+03                                 1.891873                            1.845124      -1.050188       2.366040                    0.996433       3.610618       9.990586       0.491967       1.194734      -0.730439       0.012419      -0.030223      -0.014251       0.035647      -0.006872       0.004966       0.010359       0.011337      -0.011880      -0.017027       0.006139       0.010889              1.921700       1.529699      -0.154604      -0.034589       2.194771       0.149474       2.040630           0.000011
           55              H       4.560801      14.844883       5.745573       0.093936       1.355082 0.11091422E+02  0.11665303E+03                                 1.936811                            1.875466      -1.170804       2.307203                    0.995529       3.684397      10.239255       0.489705       1.189221      -0.731342      -0.007112      -0.005744       0.033321       0.034553      -0.008033      -0.010403      -0.003748      -0.014417       0.013424      -0.018361       0.008219       0.010143              1.984561       1.670040       0.188567      -0.062564       1.877964      -0.002602       2.405678           0.000025
           56              H       4.004688      15.153854       4.310072       0.089738       1.359014 0.11118212E+02  0.11695712E+03                                 1.938114                            1.875431      -1.120427       2.326806                    0.996133       3.689079      10.239452       0.490813       1.186311      -0.732092      -0.027995       0.005128      -0.020282       0.034949      -0.006885       0.004328       0.013081       0.007844      -0.006847      -0.018326       0.007007       0.011319              1.985061       2.080011       0.021917       0.385049       1.957744      -0.176993       1.917428           0.000028
           57              H       7.545950      15.042003       4.917125       0.098373       1.367364 0.11227863E+02  0.11819262E+03                                 1.942830                            1.885582      -1.020070       2.383052                    0.996665       3.585424       9.898160       0.489991       1.187476      -0.733201       0.013350      -0.027902      -0.016203       0.034918      -0.010312      -0.008671      -0.003620      -0.011143       0.019090      -0.018405       0.007794       0.010611              1.975501       1.765647      -0.226887       0.032529       2.190028       0.327469       1.970829           0.000053
           58              H       7.697411      16.547540       5.349203       0.090730       1.299768 0.10534115E+02  0.10995077E+03                                 1.913077                            1.849810      -1.136673       2.317196                    0.996060       3.770414      10.619711       0.481746       1.218113      -0.723145       0.019973       0.027465      -0.000231       0.033960       0.013377      -0.002661       0.000349       0.007330       0.024726      -0.018127       0.007045       0.011082              1.958043       1.845140       0.304190       0.197683       2.295360      -0.047140       1.733630           0.000034
           59              H       4.365257      17.592794       4.806427       0.089769       1.349420 0.11076751E+02  0.11586719E+03                                 1.893543                            1.845637      -1.015148       2.372151                    0.997197       3.618919       9.864128       0.507746       1.153218      -0.740757      -0.023599       0.010252      -0.016691       0.030669       0.002421       0.001633      -0.007566      -0.000503      -0.041128      -0.016400       0.005949       0.010451              1.925910       2.026351      -0.099826       0.400925       1.804639      -0.006560       1.946741          -0.000004
           60              H       4.908936      17.154662       6.213360       0.086773       1.336945 0.10932117E+02  0.11458069E+03                                 1.923028                            1.867026      -0.980260       2.392984                    0.997211       3.654151      10.142929       0.488732       1.195716      -0.730231      -0.004127      -0.004662       0.032537       0.033128       0.009920      -0.000656       0.004472      -0.001717       0.012189      -0.012737       0.003165       0.009572              1.964966       1.580075       0.056707      -0.148543       1.838578      -0.122882       2.476244          -0.000003
           61              H       2.889072      17.372793       1.310519       0.128523       1.136334 0.81383046E+01  0.78549787E+02                                 1.667239                            1.569199      -0.906626       2.455227                    0.998866       3.157607       8.176665       0.559296       1.134628      -0.746290      -0.027413       0.008634       0.017870       0.033843      -0.009935      -0.002088       0.000430       0.026874       0.013742      -0.019004       0.004147       0.014857              1.699430       1.917674      -0.157199      -0.357396       1.330646       0.087194       1.849971          -0.000021
           62              H       2.535285      12.333530      34.780535       0.111835       1.171729 0.82924504E+01  0.80979112E+02                                 1.743283                            1.613622      -0.956440       2.424458                    0.998374       3.315343       8.835317       0.532677       1.177476      -0.734245      -0.035262       0.012759      -0.010142       0.038847      -0.010011      -0.003398      -0.001808       0.024378       0.002509      -0.016660       0.000850       0.015811              1.816986       2.331110      -0.262307       0.361487       1.390493      -0.108479       1.729354           0.000334
           63              H       6.307130      11.233296      34.109206       0.115747       1.050720 0.74088097E+01  0.72029458E+02                                 1.761494                            1.630176      -1.196088       2.314485                    0.995332       3.662452      10.523568       0.468374       1.345092      -0.693563       0.033262      -0.006494      -0.023123       0.041027      -0.007555       0.001760       0.001628       0.021419       0.004942      -0.014205       0.001789       0.012415              1.853144       1.872923      -0.125045      -0.526504       1.471725       0.176078       2.214783          -0.000263
           64              H       6.647353      16.236263       0.689183       0.128539       1.087870 0.82223355E+01  0.80354350E+02                                 1.683787                            1.629493      -0.869622       2.470003                    0.999300       3.260589       8.774488       0.517548       1.210992      -0.727022       0.033420      -0.008225       0.005482       0.034851      -0.011568      -0.001554       0.001101       0.029834       0.011069      -0.020734       0.003456       0.017278              1.692181       1.831814      -0.149155       0.260632       1.388041      -0.115514       1.856686          -0.000061
           65              H       6.202011      11.519222       3.703020       0.132303       1.145069 0.85007582E+01  0.83220699E+02                                 1.705480                            1.630047      -0.879558       2.472756                    0.999107       3.164956       8.343412       0.533775       1.172125      -0.737812       0.032242      -0.002636      -0.011466       0.034321      -0.002049      -0.009395       0.005222       0.005168      -0.045829      -0.019149       0.004432       0.014716              1.709208       2.090149       0.079306      -0.227520       1.626941       0.037838       1.410533           0.000023
           66              H       5.096568       9.525998       3.678024       0.113276       1.016953 0.69267800E+01  0.66601319E+02                                 1.762732                            1.603711      -1.219892       2.303969                    0.994642       3.724396      10.843970       0.457512       1.392362      -0.683662       0.019207      -0.031948      -0.009760       0.038534      -0.000907      -0.009014       0.003903       0.007465      -0.030169      -0.014374       0.001520       0.012855              1.887100       1.598414      -0.373080      -0.172736       2.565039       0.325095       1.497847          -0.000278
           67              H       1.789281      11.336616       4.984972       0.118472       1.187397 0.86896619E+01  0.85641031E+02                                 1.748703                            1.647071      -0.970782       2.424021                    0.998335       3.263486       8.665742       0.530853       1.170720      -0.737151      -0.038218      -0.000837       0.013794       0.040640      -0.005244      -0.009622       0.005576       0.008566      -0.033082      -0.015506      -0.001213       0.016719              1.783068       2.282454       0.100843      -0.273908       1.635840       0.014049       1.430911          -0.000008
           68              H       2.921851      13.369338       5.038535       0.127477       1.089686 0.77400476E+01  0.74029918E+02                                 1.635233                            1.537639      -0.996795       2.406050                    0.998601       3.216729       8.386081       0.559044       1.145503      -0.741945      -0.021375       0.024081       0.012355       0.034489      -0.004470      -0.011307       0.007169       0.005184      -0.051494      -0.022160       0.003423       0.018737              1.692441       1.551686      -0.132486      -0.124873       2.201305       0.224625       1.324331          -0.000027
           69              H       9.421134      15.700984       6.513316       0.123866       1.102898 0.80105025E+01  0.77140158E+02                                 1.635919                            1.556667      -1.000550       2.402549                    0.998451       3.230211       8.401032       0.560690       1.134391      -0.745078       0.016947       0.010497      -0.027770       0.034185       0.004487      -0.005428      -0.010188       0.030784       0.020537      -0.022549       0.004632       0.017917              1.663694       1.528037       0.000120      -0.023051       1.364486      -0.263671       2.098558          -0.000045
           70              H      10.949313      15.236983       8.166641       0.112267       1.143120 0.82690268E+01  0.80246970E+02                                 1.676287                            1.583450      -0.958350       2.424369                    0.998332       3.248548       8.475335       0.555068       1.137066      -0.744803       0.039384       0.003955      -0.009475       0.040700       0.004061      -0.006697      -0.006688       0.023443       0.014166      -0.016362       0.000475       0.015887              1.714752       2.309163       0.039880      -0.068327       1.328554      -0.031355       1.506537          -0.000173
           71              H       8.011637      14.116611      10.623418       0.116789       1.040197 0.75130513E+01  0.73199049E+02                                 1.749247                            1.643512      -1.025314       2.399452                    0.996960       3.563005      10.203408       0.466290       1.348219      -0.694102      -0.014716      -0.015123       0.035766       0.041526       0.003109      -0.005579      -0.007836       0.013705       0.006962      -0.012232      -0.000284       0.012516              1.814245       1.507189       0.039956      -0.090449       1.562043      -0.361399       2.373504          -0.000530
           72              H       6.475546      14.557618       8.995089       0.133132       1.097812 0.81903016E+01  0.79838226E+02                                 1.689894                            1.624838      -0.847868       2.489501                    0.999366       3.183602       8.512824       0.519809       1.208792      -0.728491      -0.033031      -0.007678       0.011152       0.035699       0.005140      -0.003144      -0.008994       0.023487       0.012528      -0.018024       0.004059       0.013965              1.704012       2.147640       0.125963      -0.042487       1.409056      -0.047319       1.555338           0.000000
           73              H       4.869375      19.859811       4.949263       0.098996       1.267651 0.10174304E+02  0.10418543E+03                                 1.828071                            1.781990      -0.792857       2.487738                    0.999036       3.421094       9.224870       0.511054       1.170407      -0.738054      -0.025637      -0.001164      -0.025061       0.035870      -0.004808       0.010055       0.008721      -0.003847      -0.000936      -0.016139       0.005121       0.011018              1.841241       1.808720      -0.093471       0.396903       1.746335      -0.084802       1.968669          -0.000006
           74              H       5.182471      19.618955       6.466894       0.080256       1.331412 0.10839351E+02  0.11360382E+03                                 1.919662                            1.856621      -1.127285       2.318638                    0.996951       3.785353      10.578879       0.490052       1.192544      -0.729190      -0.004999      -0.002639       0.030147       0.030672      -0.004940      -0.006556      -0.007608      -0.011926      -0.015654      -0.014430       0.002209       0.012221              1.974969       1.633920       0.068598      -0.206250       1.757638       0.086047       2.533349          -0.000006
           75              H       8.090759      19.687526       4.581461       0.088686       1.376571 0.11368687E+02  0.12058178E+03                                 1.961584                            1.900148      -1.257219       2.256932                    0.995060       3.839749      10.795511       0.484885       1.190956      -0.729425       0.012889      -0.031090      -0.000273       0.033657      -0.012391       0.008648       0.000678      -0.002075       0.006472      -0.016202       0.002061       0.014141              2.007424       1.651496      -0.203557      -0.129370       2.403864       0.099716       1.966913           0.000011
           76              H       8.401594      21.219810       4.777860       0.097198       1.322832 0.10443476E+02  0.10770692E+03                                 1.887200                            1.808021      -0.884993       2.445909                    0.998357       3.460538       9.382965       0.505958       1.173798      -0.737077       0.024452       0.027003       0.003481       0.036595       0.007409       0.004834      -0.011565       0.004717      -0.001247      -0.016820       0.006056       0.010764              1.937834       1.890959       0.467478       0.061649       2.175782       0.224571       1.746760           0.000015
           77              H       5.494437      21.998585       6.702573       0.092259       1.354724 0.10959355E+02  0.11460615E+03                                 1.925081                            1.856318      -0.965610       2.405891                    0.996944       3.583631       9.842614       0.496743       1.179102      -0.734909      -0.020192       0.000211       0.028538       0.034960       0.006369      -0.004669       0.011526       0.008623      -0.000071      -0.016824       0.007177       0.009647              1.974118       1.803953      -0.033919      -0.435503       1.991801      -0.034805       2.126600           0.000020
           78              H       5.665114      22.252742       5.159946       0.094780       1.394757 0.11556210E+02  0.12268236E+03                                 1.966114                            1.906627      -1.206842       2.288539                    0.994865       3.730819      10.385595       0.489093       1.179635      -0.733497      -0.013990       0.009035      -0.030672       0.034902       0.007066       0.007309      -0.008832       0.009149      -0.008035      -0.016417       0.005861       0.010556              2.009867       1.647827      -0.156740       0.239298       2.167135      -0.064286       2.214637           0.000018
           79              H       8.213963      20.822471       7.245350       0.098946       1.311430 0.10330200E+02  0.10616650E+03                                 1.866897                            1.790485      -0.877401       2.449847                    0.998234       3.457418       9.334517       0.512110       1.163762      -0.739232       0.024924       0.025358       0.008429       0.036542       0.007261      -0.001491       0.009575       0.015261       0.018090      -0.017388       0.006378       0.011010              1.919440       1.894218       0.461947       0.158105       2.159230       0.016681       1.704873           0.000009
           80              H       7.872609      19.310342       6.959678       0.092600       1.277842 0.10441785E+02  0.10888488E+03                                 1.899868                            1.848548      -1.155783       2.309332                    0.995960       3.774791      10.670983       0.478625       1.227208      -0.720891       0.011815      -0.031444      -0.005415       0.034024      -0.004242      -0.012878      -0.001802      -0.001723      -0.012425      -0.015527       0.003306       0.012222              1.944368       1.575044      -0.245739       0.058338       2.390326      -0.019225       1.867735           0.000012
           81              H       9.243675      19.892682       2.706740       0.127754       1.114385 0.80970253E+01  0.78236313E+02                                 1.653730                            1.570547      -1.011585       2.400527                    0.998398       3.226005       8.422939       0.554901       1.142372      -0.743267       0.029088      -0.001693       0.021451       0.036182      -0.010336       0.005653       0.007264       0.030990       0.014826      -0.023699       0.006488       0.017211              1.686984       1.717756       0.005602       0.290380       1.298779       0.085856       2.044416           0.000005
           82              H       9.794136      19.181126       0.517780       0.114459       1.155561 0.83698249E+01  0.81615216E+02                                 1.699315                            1.601526      -0.999310       2.405156                    0.998131       3.280569       8.628910       0.546599       1.149166      -0.741527       0.038043      -0.008043      -0.008625       0.039829      -0.004630       0.005117       0.001404       0.030704      -0.002051      -0.016006      -0.001666       0.017672              1.730140       2.203031      -0.213897      -0.204611       1.378062       0.119511       1.609327          -0.000230
           83              H       6.044898      14.672380      35.080490       0.117119       1.169234 0.86852360E+01  0.86163635E+02                                 1.770985                            1.677750      -0.989633       2.414825                    0.997970       3.373036       9.185663       0.507995       1.215357      -0.725396      -0.030481       0.001960      -0.028530       0.041796      -0.007250       0.009207      -0.001023       0.023895      -0.000858      -0.014040      -0.004528       0.018568              1.812950       1.790473       0.021166       0.421216       1.460024       0.095432       2.188352          -0.000148
           84              H       5.495567      20.617293       1.464068       0.134598       1.119443 0.83546484E+01  0.81410544E+02                                 1.677816                            1.614500      -0.885816       2.470423                    0.999191       3.139780       8.249186       0.537248       1.169981      -0.738385      -0.033299       0.010564       0.002799       0.035046      -0.007577       0.003694       0.004606       0.025013       0.008835      -0.017547       0.003846       0.013701              1.670335       1.971674      -0.254518      -0.130840       1.476888       0.099577       1.562442          -0.000012
           85              H       8.844676       0.532512       6.266924       0.131112       1.206235 0.87865293E+01  0.86959485E+02                                 1.779999                            1.665914      -0.975751       2.426713                    0.998161       3.260980       8.717616       0.522501       1.184456      -0.733961       0.033504      -0.010135       0.002486       0.035091      -0.001643       0.002480      -0.003109       0.007493      -0.052157      -0.017976       0.004876       0.013100              1.830476       2.323384      -0.214600       0.198353       1.766756      -0.023386       1.401287           0.000005
           86              H       8.527059       2.792700       6.020532       0.112731       1.098063 0.75832881E+01  0.73453395E+02                                 1.755179                            1.604095      -1.009528       2.401459                    0.997333       3.501970       9.736301       0.496956       1.272429      -0.709986       0.030567       0.022078       0.000378       0.037708       0.003635       0.002641       0.000023       0.011993      -0.027748      -0.009621      -0.002323       0.011944              1.865893       2.304299       0.517257       0.167828       1.943043       0.027812       1.350339           0.000069
           87              H       4.612795       2.227989       5.634875       0.115601       1.140459 0.81304443E+01  0.79326805E+02                                 1.737875                            1.617313      -0.963183       2.424759                    0.998239       3.345027       9.029061       0.520350       1.206438      -0.726850      -0.038200       0.013031      -0.008933       0.041338       0.000469       0.006290      -0.000863       0.015819      -0.038814      -0.014385      -0.001376       0.015762              1.809223       2.244757      -0.470379       0.028810       1.813363      -0.057911       1.369549          -0.000092
           88              H       4.901024      -0.017398       5.963398       0.124664       1.099539 0.79775432E+01  0.76770627E+02                                 1.638185                            1.557234      -0.942229       2.431915                    0.998740       3.211849       8.360044       0.558355       1.139909      -0.743913      -0.030668      -0.014460      -0.000435       0.033909       0.002708       0.003843      -0.004615       0.014265      -0.059879      -0.021339       0.003488       0.017850              1.670928       1.753127       0.269771      -0.040054       2.005597       0.001478       1.254060           0.000025
           89              H       4.749563      19.232324       9.548578       0.127868       1.186445 0.86417841E+01  0.85721265E+02                                 1.799097                            1.679766      -1.004104       2.410582                    0.997917       3.365752       9.198878       0.504308       1.224405      -0.723240      -0.030629       0.012078      -0.003930       0.033158      -0.001726      -0.000657      -0.010252       0.015806      -0.015569      -0.015611       0.004905       0.010706              1.866438       2.345586      -0.400439       0.073431       1.617331      -0.151537       1.636395          -0.000003
           90              H       4.825293      17.652555      11.209045       0.116535       1.101748 0.76889064E+01  0.74885759E+02                                 1.769849                            1.624452      -1.106912       2.359525                    0.996077       3.547591       9.955778       0.488642       1.287006      -0.706537      -0.033785      -0.012029       0.015738       0.039164      -0.000023      -0.002026      -0.005083       0.017379      -0.008950      -0.010657       0.000137       0.010520              1.870713       2.424680       0.105503      -0.433814       1.522273      -0.200415       1.665185          -0.000034
           91              H       8.814157      17.526215      10.909090       0.115680       1.025958 0.73398467E+01  0.71482044E+02                                 1.760252                            1.643708      -1.232207       2.299649                    0.994602       3.722797      10.849142       0.455620       1.380364      -0.686296       0.035945      -0.012779       0.012977       0.040295      -0.002770      -0.003604      -0.008116       0.017193      -0.012996      -0.014358       0.002719       0.011639              1.842866       2.257563      -0.270925       0.400926       1.617835      -0.190678       1.653199          -0.000223
           92              H       8.720342      19.016003       9.116500       0.128880       1.120474 0.85171512E+01  0.84052025E+02                                 1.721555                            1.661875      -0.913124       2.451538                    0.998973       3.317811       9.000201       0.510409       1.216000      -0.725579       0.031891       0.007294      -0.011880       0.034804      -0.002436      -0.004653      -0.014546       0.019718      -0.017622      -0.021676       0.007697       0.013979              1.732404       1.952599       0.185023      -0.178491       1.514011      -0.216726       1.730602          -0.000028
           93              H      10.173920      14.486681      20.954022       0.095889       1.222094 0.98559544E+01  0.10211400E+03                                 1.904580                            1.844693      -1.127028       2.330905                    0.994798       3.805581      11.006276       0.456603       1.294734      -0.705653      -0.021411       0.026004      -0.002313       0.033764       0.001319      -0.006481      -0.008862       0.005916      -0.021594      -0.014101       0.002493       0.011608              1.940908       1.786604      -0.487655      -0.013087       2.195231      -0.076657       1.840889           0.000024
           94              H      10.462149      12.968466      20.643354       0.097319       1.304225 0.10685851E+02  0.11135449E+03                                 1.891868                            1.845119      -1.050182       2.366043                    0.996433       3.610610       9.990554       0.491967       1.194734      -0.730439      -0.012419      -0.030223      -0.014251       0.035647       0.006872      -0.004966       0.010359       0.011337      -0.011880      -0.017027       0.006139       0.010889              1.921695       1.529695       0.154604       0.034589       2.194765       0.149474       2.040624           0.000011
           95              H       1.090749      12.267877      23.600057       0.093935       1.355086 0.11091467E+02  0.11665363E+03                                 1.936815                            1.875470      -1.170810       2.307200                    0.995529       3.684404      10.239283       0.489705       1.189221      -0.731342       0.007112      -0.005744       0.033321       0.034553       0.008033       0.010403      -0.003748      -0.014417       0.013424      -0.018362       0.008219       0.010143              1.984566       1.670043      -0.188568       0.062564       1.877969      -0.002602       2.405684           0.000025
           96              H       1.646862      12.576848      22.164556       0.089738       1.359011 0.11118171E+02  0.11695657E+03                                 1.938109                            1.875426      -1.120422       2.326808                    0.996133       3.689074      10.239428       0.490814       1.186309      -0.732092       0.027995       0.005128      -0.020282       0.034949       0.006885      -0.004328       0.013081       0.007844      -0.006847      -0.018326       0.007007       0.011319              1.985056       2.080006      -0.021917      -0.385047       1.957739      -0.176993       1.917423           0.000028
           97              H       9.408700      12.464997      22.771609       0.098374       1.367361 0.11227832E+02  0.11819220E+03                                 1.942826                            1.885579      -1.020069       2.383052                    0.996665       3.585421       9.898146       0.489991       1.187476      -0.733201      -0.013350      -0.027902      -0.016203       0.034919       0.010313       0.008671      -0.003620      -0.011143       0.019090      -0.018405       0.007794       0.010611              1.975497       1.765644       0.226886      -0.032529       2.190023       0.327468       1.970825           0.000053
           98              H       9.257239      13.970534      23.203687       0.090730       1.299767 0.10534109E+02  0.10995068E+03                                 1.913077                            1.849810      -1.136675       2.317196                    0.996060       3.770413      10.619708       0.481746       1.218113      -0.723145      -0.019973       0.027465      -0.000231       0.033961      -0.013377       0.002661       0.000349       0.007330       0.024726      -0.018127       0.007045       0.011082              1.958043       1.845139      -0.304190      -0.197683       2.295359      -0.047140       1.733630           0.000034
           99              H       1.286293      15.015788      22.660911       0.089769       1.349418 0.11076727E+02  0.11586687E+03                                 1.893541                            1.845634      -1.015144       2.372153                    0.997197       3.618916       9.864116       0.507747       1.153217      -0.740757       0.023599       0.010252      -0.016691       0.030669      -0.002421      -0.001633      -0.007566      -0.000503      -0.041128      -0.016400       0.005949       0.010451              1.925908       2.026349       0.099826      -0.400925       1.804637      -0.006560       1.946738          -0.000004
          100              H       0.742614      14.577656      24.067844       0.086773       1.336949 0.10932165E+02  0.11458133E+03                                 1.923033                            1.867031      -0.980264       2.392982                    0.997211       3.654158      10.142958       0.488731       1.195716      -0.730231       0.004127      -0.004662       0.032537       0.033128      -0.009920       0.000656       0.004472      -0.001717       0.012189      -0.012738       0.003165       0.009572              1.964971       1.580078      -0.056707       0.148544       1.838583      -0.122882       2.476251          -0.000003
          101              H       2.762478      14.795787      19.165003       0.128524       1.136321 0.81381884E+01  0.78548373E+02                                 1.667226                            1.569187      -0.906612       2.455235                    0.998866       3.157587       8.176594       0.559298       1.134627      -0.746290       0.027413       0.008635       0.017870       0.033843       0.009935       0.002088       0.000430       0.026873       0.013742      -0.019004       0.004147       0.014857              1.699417       1.917657       0.157197       0.357392       1.330637       0.087193       1.849955          -0.000021
          102              H       3.116265      14.910536      16.926051       0.111835       1.171718 0.82923586E+01  0.80977948E+02                                 1.743270                            1.613610      -0.956430       2.424463                    0.998374       3.315325       8.835239       0.532681       1.177472      -0.734246       0.035262       0.012759      -0.010142       0.038847       0.010011       0.003398      -0.001808       0.024378       0.002509      -0.016661       0.000850       0.015811              1.816971       2.331088       0.262304      -0.361482       1.390484      -0.108477       1.729340           0.000334
          103              H      10.647520      13.810302      16.254722       0.115747       1.050716 0.74087755E+01  0.72029011E+02                                 1.761487                            1.630170      -1.196072       2.314492                    0.995332       3.662440      10.523510       0.468376       1.345088      -0.693563      -0.033262      -0.006494      -0.023123       0.041027       0.007556      -0.001760       0.001628       0.021420       0.004942      -0.014205       0.001790       0.012416              1.853136       1.872915       0.125044       0.526501       1.471720       0.176077       2.214773          -0.000263
          104              H      10.307297      13.659257      18.543667       0.128540       1.087862 0.82222654E+01  0.80353484E+02                                 1.683779                            1.629486      -0.869615       2.470007                    0.999300       3.260576       8.774439       0.517550       1.210991      -0.727022      -0.033420      -0.008225       0.005482       0.034852       0.011568       0.001554       0.001101       0.029834       0.011069      -0.020734       0.003456       0.017278              1.692172       1.831805       0.149154      -0.260630       1.388035      -0.115513       1.856676          -0.000061
          105              H      10.752639       8.942216      21.557504       0.132303       1.145075 0.85008180E+01  0.83221468E+02                                 1.705490                            1.630056      -0.879562       2.472754                    0.999107       3.164963       8.343452       0.533772       1.172130      -0.737811      -0.032242      -0.002636      -0.011467       0.034321       0.002049       0.009395       0.005222       0.005167      -0.045829      -0.019148       0.004433       0.014716              1.709218       2.090163      -0.079307       0.227522       1.626951       0.037838       1.410540           0.000023
          106              H       0.554982       6.948992      21.532508       0.113276       1.016964 0.69268748E+01  0.66602454E+02                                 1.762743                            1.603720      -1.219916       2.303956                    0.994642       3.724421      10.844059       0.457511       1.392359      -0.683663      -0.019207      -0.031948      -0.009760       0.038533       0.000907       0.009014       0.003903       0.007466      -0.030167      -0.014374       0.001519       0.012855              1.887113       1.598424       0.373083       0.172737       2.565058       0.325098       1.497856          -0.000279
          107              H       3.862269       8.759610      22.839456       0.118472       1.187392 0.86896163E+01  0.85640491E+02                                 1.748700                            1.647069      -0.970778       2.424024                    0.998335       3.263480       8.665729       0.530852       1.170723      -0.737151       0.038218      -0.000837       0.013793       0.040640       0.005244       0.009622       0.005576       0.008566      -0.033082      -0.015506      -0.001213       0.016719              1.783065       2.282449      -0.100843       0.273907       1.635838       0.014049       1.430909          -0.000008
          108              H       2.729699      10.792332      22.893019       0.127476       1.089685 0.77400440E+01  0.74029881E+02                                 1.635234                            1.537639      -0.996795       2.406050                    0.998601       3.216728       8.386081       0.559044       1.145504      -0.741944       0.021376       0.024081       0.012355       0.034489       0.004470       0.011307       0.007169       0.005184      -0.051494      -0.022160       0.003423       0.018737              1.692442       1.551687       0.132486       0.124873       2.201306       0.224625       1.324332          -0.000027
          109              H       7.533516      13.123978      24.367800       0.123865       1.102904 0.80105589E+01  0.77140817E+02                                 1.635923                            1.556670      -1.000561       2.402543                    0.998451       3.230223       8.401062       0.560690       1.134388      -0.745079      -0.016947       0.010497      -0.027770       0.034185      -0.004487       0.005428      -0.010188       0.030784       0.020537      -0.022549       0.004632       0.017917              1.663698       1.528041      -0.000120       0.023051       1.364489      -0.263671       2.098563          -0.000045
          110              H       6.005337      12.659977      26.021125       0.112266       1.143120 0.82690232E+01  0.80246882E+02                                 1.676282                            1.583446      -0.958352       2.424366                    0.998332       3.248550       8.475322       0.555071       1.137061      -0.744804      -0.039384       0.003955      -0.009475       0.040700      -0.004061       0.006697      -0.006688       0.023443       0.014166      -0.016363       0.000475       0.015887              1.714747       2.309156      -0.039880       0.068326       1.328551      -0.031355       1.506533          -0.000173
          111              H       8.943013      11.539605      28.477902       0.116788       1.040203 0.75131086E+01  0.73199733E+02                                 1.749252                            1.643516      -1.025329       2.399444                    0.996960       3.563020      10.203454       0.466291       1.348216      -0.694102       0.014716      -0.015123       0.035766       0.041526      -0.003109       0.005579      -0.007836       0.013705       0.006962      -0.012232      -0.000284       0.012517              1.814251       1.507193      -0.039956       0.090449       1.562048      -0.361400       2.373512          -0.000530
          112              H      10.479104      11.980612      26.849573       0.133131       1.097819 0.81903593E+01  0.79838917E+02                                 1.689899                            1.624843      -0.847884       2.489492                    0.999366       3.183614       8.512859       0.519809       1.208790      -0.728492       0.033031      -0.007678       0.011152       0.035698      -0.005140       0.003144      -0.008994       0.023487       0.012527      -0.018024       0.004059       0.013965              1.704016       2.147646      -0.125963       0.042487       1.409060      -0.047319       1.555343           0.000000
          113              H       0.782175      17.282805      22.803747       0.098996       1.267651 0.10174305E+02  0.10418546E+03                                 1.828072                            1.781991      -0.792855       2.487739                    0.999036       3.421093       9.224873       0.511053       1.170409      -0.738053       0.025637      -0.001164      -0.025061       0.035870       0.004808      -0.010055       0.008721      -0.003847      -0.000936      -0.016139       0.005121       0.011018              1.841243       1.808722       0.093471      -0.396903       1.746336      -0.084802       1.968671          -0.000006
          114              H       0.469079      17.041949      24.321378       0.080256       1.331412 0.10839359E+02  0.11360395E+03                                 1.919665                            1.856623      -1.127284       2.318639                    0.996951       3.785354      10.578891       0.490051       1.192546      -0.729190       0.004999      -0.002639       0.030147       0.030672       0.004940       0.006556      -0.007608      -0.011927      -0.015654      -0.014430       0.002209       0.012221              1.974972       1.633921      -0.068598       0.206250       1.757641       0.086047       2.533353          -0.000006
          115              H       8.863891      17.110520      22.435945       0.088686       1.376572 0.11368696E+02  0.12058191E+03                                 1.961585                            1.900149      -1.257219       2.256932                    0.995060       3.839750      10.795515       0.484885       1.190956      -0.729425      -0.012889      -0.031090      -0.000273       0.033657       0.012391      -0.008648       0.000678      -0.002075       0.006472      -0.016202       0.002061       0.014141              2.007425       1.651497       0.203557       0.129370       2.403865       0.099716       1.966914           0.000011
          116              H       8.553056      18.642804      22.632344       0.097198       1.322833 0.10443484E+02  0.10770704E+03                                 1.887201                            1.808023      -0.884993       2.445909                    0.998357       3.460539       9.382971       0.505957       1.173798      -0.737077      -0.024452       0.027003       0.003481       0.036595      -0.007409      -0.004834      -0.011565       0.004716      -0.001247      -0.016820       0.006056       0.010764              1.937835       1.890960      -0.467479      -0.061649       2.175784       0.224571       1.746761           0.000015
          117              H       0.157113      19.421579      24.557057       0.092258       1.354726 0.10959381E+02  0.11460649E+03                                 1.925084                            1.856321      -0.965609       2.405892                    0.996944       3.583635       9.842629       0.496743       1.179102      -0.734909       0.020192       0.000211       0.028538       0.034960      -0.006370       0.004669       0.011526       0.008623      -0.000071      -0.016824       0.007177       0.009647              1.974121       1.803956       0.033919       0.435504       1.991804      -0.034805       2.126603           0.000020
          118              H      -0.013564      19.675736      23.014430       0.094781       1.394749 0.11556126E+02  0.12268125E+03                                 1.966107                            1.906621      -1.206835       2.288543                    0.994865       3.730807      10.385553       0.489094       1.179635      -0.733497       0.013990       0.009035      -0.030672       0.034902      -0.007066      -0.007309      -0.008832       0.009149      -0.008035      -0.016417       0.005861       0.010556              2.009859       1.647822       0.156739      -0.239297       2.167126      -0.064286       2.214629           0.000018
          119              H       8.740687      18.245465      25.099834       0.098946       1.311431 0.10330214E+02  0.10616668E+03                                 1.866899                            1.790487      -0.877401       2.449847                    0.998234       3.457420       9.334526       0.512110       1.163762      -0.739232      -0.024924       0.025358       0.008429       0.036542      -0.007261       0.001491       0.009575       0.015261       0.018090      -0.017388       0.006378       0.011010              1.919442       1.894220      -0.461948      -0.158105       2.159232       0.016681       1.704874           0.000009
          120              H       9.082041      16.733336      24.814162       0.092600       1.277841 0.10441776E+02  0.10888477E+03                                 1.899867                            1.848548      -1.155783       2.309333                    0.995960       3.774789      10.670979       0.478625       1.227208      -0.720891      -0.011815      -0.031444      -0.005415       0.034024       0.004242       0.012878      -0.001802      -0.001723      -0.012425      -0.015527       0.003306       0.012222              1.944368       1.575043       0.245739      -0.058338       2.390326      -0.019225       1.867735           0.000012
          121              H       7.710975      17.315676      20.561224       0.127754       1.114385 0.80970243E+01  0.78236312E+02                                 1.653731                            1.570548      -1.011584       2.400528                    0.998398       3.226004       8.422941       0.554900       1.142374      -0.743267      -0.029088      -0.001693       0.021452       0.036182       0.010337      -0.005653       0.007264       0.030990       0.014827      -0.023699       0.006488       0.017211              1.686985       1.717757      -0.005602      -0.290381       1.298780       0.085856       2.044417           0.000005
          122              H       7.160514      16.604120      18.372264       0.114459       1.155548 0.83697028E+01  0.81613700E+02                                 1.699300                            1.601513      -0.999290       2.405166                    0.998131       3.280548       8.628828       0.546602       1.149164      -0.741528      -0.038043      -0.008043      -0.008625       0.039829       0.004630      -0.005117       0.001404       0.030704      -0.002050      -0.016006      -0.001666       0.017672              1.730125       2.203009       0.213894       0.204609       1.378052       0.119509       1.609313          -0.000230
          123              H      10.909752      17.249386      17.226006       0.117120       1.169228 0.86851764E+01  0.86162930E+02                                 1.770982                            1.677747      -0.989614       2.414835                    0.997970       3.373024       9.185636       0.507994       1.215362      -0.725395       0.030481       0.001960      -0.028530       0.041796       0.007250      -0.009207      -0.001023       0.023895      -0.000856      -0.014040      -0.004528       0.018567              1.812947       1.790470      -0.021166      -0.421216       1.460022       0.095432       2.188348          -0.000148
          124              H       0.155983      18.040287      19.318552       0.134598       1.119443 0.83546524E+01  0.81410627E+02                                 1.677820                            1.614503      -0.885811       2.470426                    0.999191       3.139777       8.249192       0.537245       1.169986      -0.738384       0.033299       0.010565       0.002799       0.035047       0.007577      -0.003694       0.004606       0.025013       0.008835      -0.017547       0.003846       0.013701              1.670339       1.971680       0.254519       0.130840       1.476891       0.099577       1.562445          -0.000012
          125              H       8.109974      -2.044494      24.121408       0.131112       1.206227 0.87864625E+01  0.86958667E+02                                 1.779993                            1.665909      -0.975742       2.426718                    0.998161       3.260968       8.717579       0.522501       1.184458      -0.733961      -0.033504      -0.010135       0.002485       0.035091       0.001643      -0.002480      -0.003109       0.007493      -0.052157      -0.017976       0.004876       0.013099              1.830470       2.323375       0.214600      -0.198352       1.766751      -0.023386       1.401283           0.000005
          126              H       8.427591       0.215694      23.875016       0.112730       1.098074 0.75833838E+01  0.73454583E+02                                 1.755193                            1.604106      -1.009546       2.401450                    0.997333       3.501994       9.736398       0.496953       1.272432      -0.709986      -0.030567       0.022077       0.000378       0.037708      -0.003635      -0.002641       0.000024       0.011994      -0.027746      -0.009620      -0.002324       0.011944              1.865909       2.304320      -0.517263      -0.167830       1.943059       0.027812       1.350348           0.000069
          127              H       1.038755      -0.349017      23.489359       0.115602       1.140453 0.81303928E+01  0.79326182E+02                                 1.737870                            1.617308      -0.963180       2.424761                    0.998239       3.345017       9.029029       0.520350       1.206439      -0.726850       0.038200       0.013031      -0.008933       0.041339      -0.000469      -0.006290      -0.000863       0.015820      -0.038813      -0.014385      -0.001377       0.015762              1.809217       2.244750       0.470376      -0.028810       1.813357      -0.057910       1.369545          -0.000093
          128              H       0.750526      -2.594404      23.817882       0.124664       1.099533 0.79774882E+01  0.76769962E+02                                 1.638179                            1.557229      -0.942220       2.431920                    0.998740       3.211839       8.360010       0.558355       1.139909      -0.743913       0.030668      -0.014460      -0.000435       0.033909      -0.002708      -0.003843      -0.004615       0.014265      -0.059878      -0.021339       0.003488       0.017850              1.670922       1.753121      -0.269770       0.040054       2.005589       0.001478       1.254056           0.000025
          129              H       0.901987      16.655318      27.403062       0.127868       1.186448 0.86418037E+01  0.85721532E+02                                 1.799101                            1.679769      -1.004102       2.410582                    0.997917       3.365755       9.198898       0.504306       1.224408      -0.723240       0.030629       0.012078      -0.003931       0.033158       0.001726       0.000657      -0.010252       0.015806      -0.015569      -0.015611       0.004905       0.010706              1.866442       2.345593       0.400441      -0.073431       1.617335      -0.151538       1.636399          -0.000003
          130              H       0.826257      15.075549      29.063529       0.116535       1.101747 0.76889046E+01  0.74885748E+02                                 1.769850                            1.624453      -1.106919       2.359522                    0.996077       3.547592       9.955786       0.488642       1.287007      -0.706536       0.033785      -0.012029       0.015738       0.039164       0.000023       0.002026      -0.005083       0.017379      -0.008950      -0.010657       0.000137       0.010520              1.870714       2.424681      -0.105503       0.433815       1.522274      -0.200415       1.665186          -0.000034
          131              H       8.140493      14.949209      28.763574       0.115680       1.025964 0.73399094E+01  0.71482804E+02                                 1.760258                            1.643714      -1.232222       2.299641                    0.994602       3.722813      10.849198       0.455619       1.380362      -0.686297      -0.035944      -0.012779       0.012977       0.040295       0.002770       0.003604      -0.008116       0.017192      -0.012997      -0.014357       0.002719       0.011639              1.842873       2.257572       0.270926      -0.400929       1.617841      -0.190679       1.653205          -0.000223
          132              H       8.234308      16.438997      26.970984       0.128880       1.120477 0.85171768E+01  0.84052337E+02                                 1.721557                            1.661877      -0.913126       2.451536                    0.998973       3.317815       9.000214       0.510409       1.216000      -0.725579      -0.031891       0.007294      -0.011880       0.034804       0.002435       0.004653      -0.014546       0.019718      -0.017622      -0.021676       0.007697       0.013979              1.732407       1.952602      -0.185024       0.178491       1.514013      -0.216726       1.730605          -0.000028
          133              H       4.522370       2.015701      32.609430       0.095889       1.222094 0.98559557E+01  0.10211403E+03                                 1.904581                            1.844694      -1.127028       2.330905                    0.994798       3.805582      11.006284       0.456603       1.294735      -0.705653      -0.021411      -0.026004       0.002313       0.033764      -0.001319       0.006481      -0.008863       0.005916      -0.021594      -0.014101       0.002493       0.011608              1.940909       1.786605       0.487655       0.013087       2.195233      -0.076657       1.840890           0.000024
          134              H       4.810599       3.533916      32.920098       0.097319       1.304229 0.10685898E+02  0.11135511E+03                                 1.891873                            1.845124      -1.050188       2.366040                    0.996433       3.610617       9.990584       0.491966       1.194735      -0.730439      -0.012419       0.030223       0.014251       0.035647      -0.006872       0.004966       0.010359       0.011337      -0.011880      -0.017027       0.006139       0.010889              1.921700       1.529699      -0.154604      -0.034589       2.194772       0.149474       2.040630           0.000011
          135              H       6.742299       4.234505      29.963395       0.093936       1.355080 0.11091398E+02  0.11665273E+03                                 1.936809                            1.875465      -1.170805       2.307203                    0.995529       3.684395      10.239251       0.489705       1.189222      -0.731342       0.007112       0.005745      -0.033322       0.034553      -0.008033      -0.010403      -0.003748      -0.014417       0.013424      -0.018361       0.008219       0.010143              1.984559       1.670039       0.188567      -0.062563       1.877963      -0.002602       2.405676           0.000025
          136              H       7.298412       3.925534      31.398896       0.089738       1.359012 0.11118191E+02  0.11695685E+03                                 1.938112                            1.875429      -1.120427       2.326806                    0.996133       3.689077      10.239443       0.490813       1.186310      -0.732092       0.027996      -0.005128       0.020282       0.034949      -0.006885       0.004328       0.013081       0.007844      -0.006847      -0.018326       0.007007       0.011319              1.985058       2.080008       0.021917       0.385048       1.957742      -0.176993       1.917425           0.000028
          137              H       3.757150       4.037385      30.791843       0.098373       1.367365 0.11227865E+02  0.11819265E+03                                 1.942830                            1.885582      -1.020071       2.383051                    0.996665       3.585425       9.898162       0.489991       1.187476      -0.733201      -0.013350       0.027902       0.016203       0.034918      -0.010313      -0.008671      -0.003620      -0.011143       0.019090      -0.018405       0.007794       0.010611              1.975501       1.765647      -0.226886       0.032529       2.190028       0.327469       1.970828           0.000053
          138              H       3.605689       2.531848      30.359765       0.090729       1.299767 0.10534105E+02  0.10995064E+03                                 1.913077                            1.849810      -1.136672       2.317197                    0.996060       3.770412      10.619704       0.481746       1.218114      -0.723145      -0.019973      -0.027465       0.000231       0.033961       0.013377      -0.002661       0.000349       0.007330       0.024726      -0.018127       0.007045       0.011082              1.958043       1.845139       0.304190       0.197683       2.295360      -0.047140       1.733630           0.000034
          139              H       6.937843       1.486594      30.902541       0.089769       1.349419 0.11076736E+02  0.11586698E+03                                 1.893541                            1.845635      -1.015146       2.372152                    0.997197       3.618917       9.864119       0.507747       1.153217      -0.740757       0.023599      -0.010252       0.016691       0.030669       0.002421       0.001633      -0.007566      -0.000503      -0.041128      -0.016400       0.005949       0.010451              1.925909       2.026349      -0.099826       0.400925       1.804638      -0.006560       1.946739          -0.000004
          140              H       6.394164       1.924726      29.495608       0.086773       1.336944 0.10932110E+02  0.11458061E+03                                 1.923028                            1.867026      -0.980260       2.392984                    0.997211       3.654150      10.142928       0.488732       1.195716      -0.730231       0.004127       0.004662      -0.032538       0.033128       0.009920      -0.000656       0.004472      -0.001718       0.012189      -0.012737       0.003165       0.009572              1.964965       1.580075       0.056707      -0.148543       1.838578      -0.122882       2.476243          -0.000003
          141              H       8.414028       1.706595      34.398449       0.128523       1.136329 0.81382561E+01  0.78549195E+02                                 1.667233                            1.569194      -0.906621       2.455230                    0.998866       3.157598       8.176633       0.559297       1.134627      -0.746290       0.027413      -0.008635      -0.017870       0.033843      -0.009935      -0.002088       0.000430       0.026874       0.013742      -0.019004       0.004147       0.014857              1.699425       1.917667      -0.157199      -0.357395       1.330643       0.087194       1.849964          -0.000021
          142              H       8.767815       6.745858       0.928433       0.111835       1.171721 0.82923765E+01  0.80978159E+02                                 1.743271                            1.613611      -0.956433       2.424461                    0.998374       3.315329       8.835249       0.532681       1.177470      -0.734246       0.035262      -0.012759       0.010142       0.038847      -0.010011      -0.003398      -0.001808       0.024378       0.002509      -0.016661       0.000850       0.015811              1.816972       2.331090      -0.262304       0.361483       1.390485      -0.108478       1.729341           0.000334
          143              H       4.995970       7.846092       1.599762       0.115748       1.050714 0.74087606E+01  0.72028830E+02                                 1.761485                            1.630169      -1.196071       2.314493                    0.995332       3.662436      10.523496       0.468376       1.345088      -0.693563      -0.033262       0.006494       0.023123       0.041027      -0.007555       0.001760       0.001628       0.021420       0.004942      -0.014205       0.001790       0.012416              1.853134       1.872913      -0.125044      -0.526500       1.471718       0.176077       2.214771          -0.000263
          144              H       4.655747       2.843125      35.019785       0.128540       1.087865 0.82222883E+01  0.80353763E+02                                 1.683781                            1.629488      -0.869619       2.470005                    0.999300       3.260580       8.774453       0.517549       1.210991      -0.727022      -0.033420       0.008225      -0.005482       0.034851      -0.011568      -0.001554       0.001101       0.029834       0.011069      -0.020734       0.003456       0.017278              1.692175       1.831808      -0.149155       0.260630       1.388037      -0.115513       1.856679          -0.000061
          145              H       5.101089       7.560166      32.005948       0.132302       1.145079 0.85008556E+01  0.83221909E+02                                 1.705492                            1.630058      -0.879571       2.472749                    0.999107       3.164973       8.343476       0.533773       1.172127      -0.737811      -0.032241       0.002636       0.011466       0.034321      -0.002049      -0.009395       0.005222       0.005167      -0.045829      -0.019148       0.004432       0.014716              1.709219       2.090164       0.079307      -0.227522       1.626953       0.037838       1.410541           0.000023
          146              H       6.206532       9.553390      32.030944       0.113275       1.016971 0.69269308E+01  0.66603120E+02                                 1.762749                            1.603726      -1.219926       2.303951                    0.994642       3.724437      10.844112       0.457511       1.392357      -0.683663      -0.019207       0.031948       0.009761       0.038533      -0.000907      -0.009014       0.003904       0.007466      -0.030168      -0.014374       0.001519       0.012855              1.887120       1.598429      -0.373084      -0.172738       2.565070       0.325100       1.497862          -0.000278
          147              H       9.513819       7.742772      30.723996       0.118471       1.187404 0.86897232E+01  0.85641791E+02                                 1.748709                            1.647077      -0.970791       2.424016                    0.998335       3.263499       8.665786       0.530852       1.170720      -0.737151       0.038218       0.000837      -0.013793       0.040639      -0.005243      -0.009622       0.005576       0.008566      -0.033083      -0.015506      -0.001212       0.016719              1.783075       2.282463       0.100844      -0.273909       1.635846       0.014049       1.430915          -0.000008
          148              H       8.381249       5.710050      30.670433       0.127475       1.089695 0.77401298E+01  0.74030906E+02                                 1.635243                            1.537647      -0.996804       2.406044                    0.998601       3.216746       8.386139       0.559043       1.145503      -0.741945       0.021375      -0.024081      -0.012355       0.034489      -0.004470      -0.011307       0.007169       0.005184      -0.051494      -0.022160       0.003423       0.018737              1.692451       1.551695      -0.132486      -0.124874       2.201320       0.224627       1.324338          -0.000027
          149              H       1.881966       3.378404      29.195652       0.123866       1.102895 0.80104727E+01  0.77139790E+02                                 1.635915                            1.556663      -1.000548       2.402551                    0.998451       3.230206       8.401011       0.560691       1.134390      -0.745078      -0.016948      -0.010497       0.027770       0.034185       0.004487      -0.005428      -0.010188       0.030784       0.020537      -0.022549       0.004632       0.017917              1.663690       1.528034       0.000120      -0.023051       1.364484      -0.263670       2.098552          -0.000044
          150              H       0.353787       3.842405      27.542327       0.112267       1.143116 0.82689928E+01  0.80246549E+02                                 1.676283                            1.583447      -0.958345       2.424371                    0.998332       3.248543       8.475314       0.555069       1.137065      -0.744803      -0.039384      -0.003955       0.009475       0.040700       0.004061      -0.006697      -0.006687       0.023443       0.014166      -0.016362       0.000475       0.015887              1.714747       2.309156       0.039880      -0.068326       1.328551      -0.031355       1.506534          -0.000173
          151              H       3.291463       4.962777      25.085550       0.116790       1.040194 0.75130310E+01  0.73198805E+02                                 1.749245                            1.643510      -1.025319       2.399450                    0.996960       3.563002      10.203398       0.466291       1.348220      -0.694102       0.014716       0.015123      -0.035766       0.041526       0.003109      -0.005579      -0.007836       0.013705       0.006962      -0.012232      -0.000284       0.012517              1.814243       1.507187       0.039956      -0.090449       1.562041      -0.361398       2.373500          -0.000530
          152              H       4.827554       4.521770      26.713879       0.133132       1.097813 0.81903075E+01  0.79838326E+02                                 1.689898                            1.624841      -0.847869       2.489501                    0.999366       3.183602       8.512836       0.519807       1.208796      -0.728490       0.033031       0.007678      -0.011152       0.035699       0.005140      -0.003143      -0.008994       0.023486       0.012528      -0.018024       0.004059       0.013965              1.704015       2.147645       0.125963      -0.042487       1.409059      -0.047319       1.555341           0.000000
          153              H       6.433725      -0.780423      30.759705       0.098996       1.267652 0.10174311E+02  0.10418553E+03                                 1.828072                            1.781991      -0.792858       2.487738                    0.999036       3.421095       9.224875       0.511054       1.170408      -0.738054       0.025637       0.001164       0.025061       0.035870      -0.004808       0.010055       0.008721      -0.003847      -0.000936      -0.016139       0.005121       0.011018              1.841242       1.808721      -0.093471       0.396903       1.746336      -0.084802       1.968670          -0.000006
          154              H       6.120629      -0.539567      29.242074       0.080256       1.331412 0.10839357E+02  0.11360392E+03                                 1.919664                            1.856622      -1.127285       2.318638                    0.996951       3.785354      10.578888       0.490051       1.192545      -0.729190       0.004999       0.002639      -0.030147       0.030672      -0.004940      -0.006556      -0.007608      -0.011927      -0.015655      -0.014430       0.002209       0.012221              1.974971       1.633921       0.068598      -0.206250       1.757640       0.086047       2.533351          -0.000006
          155              H       3.212341      -0.608138      31.127507       0.088686       1.376571 0.11368686E+02  0.12058177E+03                                 1.961584                            1.900148      -1.257219       2.256932                    0.995060       3.839749      10.795514       0.484885       1.190957      -0.729425      -0.012889       0.031090       0.000273       0.033657      -0.012391       0.008648       0.000678      -0.002075       0.006472      -0.016202       0.002061       0.014140              2.007425       1.651497      -0.203557      -0.129370       2.403864       0.099716       1.966914           0.000011
          156              H       2.901506      -2.140422      30.931108       0.097198       1.322835 0.10443498E+02  0.10770720E+03                                 1.887202                            1.808023      -0.884997       2.445907                    0.998357       3.460542       9.382977       0.505958       1.173797      -0.737077      -0.024452      -0.027002      -0.003481       0.036595       0.007410       0.004834      -0.011565       0.004717      -0.001247      -0.016820       0.006056       0.010764              1.937835       1.890960       0.467478       0.061649       2.175784       0.224571       1.746761           0.000015
          157              H       5.808663      -2.919197      29.006395       0.092259       1.354725 0.10959366E+02  0.11460631E+03                                 1.925083                            1.856320      -0.965610       2.405892                    0.996944       3.583633       9.842626       0.496743       1.179103      -0.734909       0.020192      -0.000211      -0.028538       0.034960       0.006370      -0.004669       0.011526       0.008623      -0.000072      -0.016824       0.007177       0.009647              1.974120       1.803955      -0.033919      -0.435504       1.991804      -0.034805       2.126602           0.000020
          158              H       5.637986      -3.173354      30.549022       0.094780       1.394759 0.11556227E+02  0.12268258E+03                                 1.966115                            1.906628      -1.206845       2.288538                    0.994865       3.730822      10.385604       0.489094       1.179634      -0.733497       0.013990      -0.009035       0.030672       0.034902       0.007066       0.007309      -0.008832       0.009149      -0.008035      -0.016417       0.005861       0.010556              2.009868       1.647828      -0.156740       0.239299       2.167137      -0.064286       2.214638           0.000018
          159              H       3.089137      -1.743083      28.463618       0.098946       1.311431 0.10330218E+02  0.10616672E+03                                 1.866899                            1.790487      -0.877403       2.449846                    0.998234       3.457421       9.334528       0.512110       1.163762      -0.739232      -0.024924      -0.025358      -0.008429       0.036542       0.007261      -0.001491       0.009575       0.015261       0.018090      -0.017388       0.006378       0.011010              1.919442       1.894220       0.461948       0.158105       2.159232       0.016681       1.704874           0.000008
          160              H       3.430491      -0.230954      28.749290       0.092600       1.277840 0.10441774E+02  0.10888475E+03                                 1.899867                            1.848547      -1.155782       2.309332                    0.995960       3.774789      10.670977       0.478625       1.227208      -0.720891      -0.011815       0.031444       0.005415       0.034024      -0.004242      -0.012878      -0.001802      -0.001724      -0.012425      -0.015527       0.003306       0.012222              1.944368       1.575043      -0.245739       0.058338       2.390326      -0.019225       1.867735           0.000012
          161              H       2.059425      -0.813294      33.002228       0.127754       1.114387 0.80970456E+01  0.78236559E+02                                 1.653732                            1.570549      -1.011588       2.400526                    0.998398       3.226009       8.422953       0.554901       1.142372      -0.743267      -0.029087       0.001693      -0.021452       0.036182      -0.010337       0.005653       0.007264       0.030991       0.014827      -0.023699       0.006488       0.017211              1.686986       1.717758       0.005602       0.290381       1.298781       0.085856       2.044419           0.000005
          162              H       1.508964      -0.101738      35.191188       0.114459       1.155549 0.83697116E+01  0.81613798E+02                                 1.699300                            1.601513      -0.999291       2.405165                    0.998131       3.280550       8.628831       0.546602       1.149163      -0.741528      -0.038043       0.008043       0.008625       0.039829      -0.004630       0.005117       0.001404       0.030704      -0.002050      -0.016006      -0.001666       0.017672              1.730125       2.203009      -0.213894      -0.204609       1.378052       0.119509       1.609313          -0.000230
          163              H       5.258202       4.407008       0.628478       0.117119       1.169228 0.86851795E+01  0.86162958E+02                                 1.770981                            1.677747      -0.989619       2.414833                    0.997970       3.373025       9.185635       0.507994       1.215361      -0.725395       0.030481      -0.001960       0.028530       0.041796      -0.007250       0.009207      -0.001023       0.023895      -0.000856      -0.014040      -0.004528       0.018567              1.812947       1.790470       0.021166       0.421215       1.460022       0.095432       2.188348          -0.000148
          164              H       5.807533      -1.537905      34.244900       0.134598       1.119444 0.83546578E+01  0.81410669E+02                                 1.677818                            1.614501      -0.885815       2.470424                    0.999191       3.139781       8.249194       0.537247       1.169983      -0.738385       0.033299      -0.010564      -0.002799       0.035046      -0.007577       0.003694       0.004606       0.025013       0.008835      -0.017547       0.003846       0.013701              1.670336       1.971677      -0.254518      -0.130840       1.476889       0.099577       1.562443          -0.000012
          165              H       2.458424      18.546876      29.442044       0.131112       1.206235 0.87865348E+01  0.86959551E+02                                 1.779999                            1.665914      -0.975751       2.426713                    0.998161       3.260981       8.717619       0.522501       1.184456      -0.733961      -0.033504       0.010135      -0.002486       0.035091      -0.001643       0.002480      -0.003109       0.007493      -0.052157      -0.017976       0.004876       0.013100              1.830476       2.323385      -0.214601       0.198353       1.766757      -0.023386       1.401287           0.000005
          166              H       2.776041      16.286688      29.688436       0.112730       1.098072 0.75833670E+01  0.73454354E+02                                 1.755189                            1.604103      -1.009547       2.401449                    0.997333       3.501989       9.736369       0.496955       1.272429      -0.709986      -0.030567      -0.022077      -0.000378       0.037708       0.003635       0.002641       0.000024       0.011994      -0.027747      -0.009620      -0.002324       0.011944              1.865904       2.304314       0.517261       0.167829       1.943054       0.027812       1.350345           0.000069
          167              H       6.690305      16.851399      30.074093       0.115601       1.140461 0.81304629E+01  0.79327027E+02                                 1.737876                            1.617314      -0.963193       2.424754                    0.998238       3.345031       9.029072       0.520350       1.206437      -0.726850       0.038200      -0.013031       0.008933       0.041338       0.000469       0.006290      -0.000863       0.015820      -0.038813      -0.014385      -0.001377       0.015762              1.809224       2.244759      -0.470379       0.028810       1.813364      -0.057911       1.369550          -0.000092
          168              H       6.402076      19.096786      29.745570       0.124663       1.099540 0.79775576E+01  0.76770793E+02                                 1.638186                            1.557235      -0.942231       2.431914                    0.998740       3.211852       8.360051       0.558355       1.139908      -0.743913       0.030668       0.014460       0.000434       0.033909       0.002708       0.003843      -0.004615       0.014265      -0.059879      -0.021339       0.003489       0.017850              1.670929       1.753129       0.269771      -0.040054       2.005599       0.001478       1.254061           0.000025
          169              H       6.553537      -0.152936      26.160390       0.127868       1.186446 0.86417884E+01  0.85721338E+02                                 1.799099                            1.679767      -1.004104       2.410581                    0.997917       3.365753       9.198889       0.504307       1.224407      -0.723240       0.030629      -0.012078       0.003930       0.033158      -0.001726      -0.000657      -0.010252       0.015807      -0.015569      -0.015611       0.004905       0.010706              1.866440       2.345589      -0.400440       0.073431       1.617333      -0.151538       1.636397          -0.000003
          170              H       6.477807       1.426833      24.499923       0.116535       1.101751 0.76889416E+01  0.74886217E+02                                 1.769856                            1.624458      -1.106924       2.359519                    0.996077       3.547602       9.955829       0.488640       1.287009      -0.706536       0.033785       0.012029      -0.015738       0.039164      -0.000023      -0.002026      -0.005083       0.017379      -0.008950      -0.010657       0.000137       0.010520              1.870720       2.424691       0.105503      -0.433817       1.522279      -0.200417       1.665192          -0.000034
          171              H       2.488943       1.553173      24.799878       0.115681       1.025958 0.73398529E+01  0.71482117E+02                                 1.760252                            1.643708      -1.232212       2.299647                    0.994602       3.722798      10.849144       0.455620       1.380363      -0.686296      -0.035945       0.012779      -0.012977       0.040295      -0.002770      -0.003604      -0.008116       0.017193      -0.012997      -0.014357       0.002719       0.011639              1.842866       2.257563      -0.270925       0.400926       1.617836      -0.190678       1.653199          -0.000223
          172              H       2.582758       0.063385      26.592468       0.128880       1.120473 0.85171456E+01  0.84051955E+02                                 1.721554                            1.661875      -0.913126       2.451537                    0.998973       3.317810       9.000197       0.510409       1.216000      -0.725579      -0.031891      -0.007294       0.011880       0.034804      -0.002436      -0.004653      -0.014546       0.019718      -0.017622      -0.021676       0.007697       0.013979              1.732404       1.952598       0.185023      -0.178491       1.514011      -0.216725       1.730602          -0.000028
          173              C       0.150331       5.550559      13.172324       0.084702      34.034028 0.41584771E+03  0.97176669E+04                                 9.937106                            7.325823      -0.743124       1.799279                    0.996296      26.763975      77.991310       0.541587       0.483960      -1.019769       0.000348      -0.001625      -0.003052       0.003475       0.000242       0.009237       0.000469       0.021530      -0.006613      -0.009703      -0.006746       0.016449             13.667386       9.563924      -1.366985      -3.158524      15.844236      -0.352147      15.593996           0.000028
          174              C       0.479251       5.306247      14.663531      -0.074839      27.113369 0.38131687E+03  0.87648166E+04                                 8.162345                            6.611019      -0.396417       1.876586                    0.996678      28.773456      84.571285       0.619965       0.429816      -1.045063      -0.088101      -0.019910       0.007213       0.090610       0.024443      -0.039824      -0.012528       0.070646      -0.001294      -0.042740      -0.025728       0.068468             10.239139       6.608591      -0.157367      -2.181895       7.886388      -2.050591      16.222439           0.000011
          175              C      10.459889       6.696791      13.038058      -0.080276      27.784414 0.36960185E+03  0.84291103E+04                                 8.268157                            6.473095      -0.479449       1.844429                    0.997190      28.814391      84.346371       0.631739       0.425129      -1.047982       0.063909       0.047413       0.038201       0.088270       0.024584       0.015333       0.028083      -0.050606      -0.075250      -0.037773      -0.021981       0.059754             10.631419       7.709035      -3.663461      -0.797031      16.722351       0.746091       7.462871           0.000025
          176              C       1.453579       5.876640      12.491354      -0.077173      26.893936 0.37034178E+03  0.84583678E+04                                 8.098232                            6.505028      -0.475184       1.848538                    0.996984      28.823528      84.701521       0.625886       0.428476      -1.044921      -0.052955       0.013624      -0.071046       0.089651       0.001289       0.014964      -0.026987       0.018489       0.182050      -0.047370      -0.022339       0.069710             10.104028       8.814878       0.672470      -4.563660       7.913736      -1.333744      13.583471           0.000033
          177              C      10.813676       4.316167      12.557416      -0.081257      25.380788 0.35641623E+03  0.80500569E+04                                 7.683355                            6.318153      -0.370678       1.881368                    0.997270      28.525124      82.932687       0.645670       0.420005      -1.051799       0.070300      -0.031130       0.015428       0.078416      -0.026320       0.005397       0.008509      -0.039672      -0.102957      -0.037981      -0.012460       0.050441              9.228848       6.149482      -0.940138      -0.521009      13.710191       1.846612       7.826870           0.000006
          178              C      10.451977       4.886967      16.645021       0.285047      31.965754 0.33661821E+03  0.74263065E+04                                 8.995757                            6.269127       0.031014       2.033506                    0.999636      24.616878      68.636967       0.634108       0.437832      -1.050559       0.005035      -0.001137      -0.051334       0.051593      -0.002951      -0.022669      -0.011133       0.003764       0.105052      -0.029420      -0.015631       0.045051             11.965023       9.265905       1.337105      -2.776209       5.250184      -2.019645      21.378981           0.002026
          179              C       9.227851       4.496579      17.133520      -0.220164      35.002178 0.42734843E+03  0.10002561E+05                                 9.217618                            6.851051       0.045388       1.976430                    0.999648      30.027377      86.095352       0.635351       0.411873      -1.067269      -0.011495      -0.007446       0.025892       0.029291       0.010608       0.026732       0.005805       0.025046      -0.004214      -0.022227      -0.014354       0.036581             11.053406      10.715431       1.647277      -2.643740       5.272761      -1.306388      17.172028          -0.000349
          180              C       9.022134       4.425553      18.465107      -0.076105      33.179185 0.39850312E+03  0.91933702E+04                                 9.023353                            6.707080       0.011464       1.977336                    0.999703      28.830712      82.875466       0.627186       0.423318      -1.056809       0.024965       0.005102      -0.012162       0.028235       0.008722      -0.005944      -0.005410       0.021715      -0.074111      -0.026148      -0.001191       0.027339             10.802923      10.259796       1.340263      -0.329455       4.969062      -0.656154      17.179912           0.002354
          181              C      10.034892       4.724346      19.366759      -0.059967      37.805756 0.43339915E+03  0.10117893E+05                                 9.757282                            6.905216       0.031247       2.017410                    0.999296      27.355617      76.785195       0.635926       0.412570      -1.073356       0.004700      -0.006849      -0.043624       0.044408      -0.001069       0.004722      -0.002122       0.023561       0.011318      -0.013932       0.001326       0.012607             12.521350      10.181620       1.260303      -0.584635       5.356288      -1.038019      22.026143          -0.003605
          182              C      11.260148       5.082044      18.869690      -0.060321      34.051719 0.42790373E+03  0.10094495E+05                                 9.404789                            7.085773      -0.203176       1.918614                    0.998972      29.258378      86.316447       0.590076       0.440007      -1.041913      -0.003088      -0.014461      -0.036891       0.039744       0.002278       0.014878       0.008471       0.005693      -0.057380      -0.026552       0.006063       0.020489             11.498084       9.389667       1.057361      -0.455025       5.538792      -0.629479      19.565793           0.002208
          183              C       0.163895       5.168587      17.497751      -0.239431      34.804662 0.45455523E+03  0.10833643E+05                                 9.316633                            7.134124       0.034116       1.977735                    0.999548      30.633847      89.407634       0.612058       0.419881      -1.059316       0.014651      -0.007965       0.053899       0.056420       0.016446      -0.011523      -0.009280       0.055387      -0.006623      -0.032376      -0.005579       0.037955             11.377993       8.184309       0.716655       0.145520       5.379697      -0.938931      20.569974          -0.000598
          184              C       9.781703       4.634609      20.811187       0.604590      25.536010 0.24876039E+03  0.51475889E+04                                 8.021805                            5.601323      -0.008276       2.053765                    0.999666      22.288364      62.505149       0.625824       0.472967      -1.018622       0.005424      -0.014772       0.061670       0.063646       0.011728       0.022457       0.011228      -0.139672      -0.261367      -0.094751      -0.020480       0.115231             10.194799       9.901862       0.160480      -0.296113       4.558133      -1.254095      16.124401           0.014095
          185              C      10.314079       9.017241      13.482278       0.287747      33.542985 0.33815583E+03  0.74535410E+04                                 9.275617                            6.253584       0.016970       2.027845                    0.999505      24.521898      67.888449       0.640749       0.433683      -1.055209       0.027281      -0.041502       0.001222       0.049681      -0.021600      -0.005639       0.007419      -0.059076      -0.059024      -0.028033      -0.019552       0.047585             12.802182       9.566201      -4.257611       0.696079      23.439477       2.134062       5.400869           0.002884
          186              C      10.960616      10.174281      13.894359      -0.226514      37.326160 0.43322008E+03  0.10175901E+05                                 9.653396                            6.883171       0.080943       1.986639                    0.999680      30.173471      86.702201       0.635831       0.410109      -1.068283      -0.007149       0.031826       0.006150       0.033194      -0.003827       0.021271      -0.001702       0.055740      -0.041849      -0.021996      -0.021093       0.043089             12.292971       9.254834      -2.538682       0.948561      21.877792       2.251477       5.746287          -0.000707
          187              C      10.298254      11.357903      13.920784      -0.068811      35.013692 0.42096130E+03  0.98915117E+04                                 9.564022                            7.013937      -0.144271       1.935109                    0.999325      29.243162      86.138609       0.594802       0.438241      -1.042822      -0.005459      -0.022486      -0.012218       0.026167       0.017151       0.003818       0.005610      -0.006196       0.042008      -0.024442       0.005235       0.019207             11.869889      10.460935      -3.016835       1.319344      19.470306       1.371379       5.678427           0.002876
          188              C       8.973531      11.424809      13.574764      -0.046212      38.391033 0.43299593E+03  0.10107554E+05                                 9.887807                            6.909846      -0.040825       1.996054                    0.999083      27.295331      76.647796       0.634541       0.413508      -1.072595       0.030896      -0.034855      -0.010894       0.047834       0.002364       0.009883       0.004549       0.000081      -0.005187      -0.010716      -0.000972       0.011688             12.933180      11.106477      -4.070146       1.063491      21.957434       1.881339       5.735629          -0.003546
          189              C       8.330385      10.276173      13.138044      -0.074340      34.627192 0.40999167E+03  0.95185550E+04                                 9.302900                            6.796646      -0.017963       1.966704                    0.999620      28.988428      83.384340       0.624402       0.422518      -1.058119       0.029644      -0.021300      -0.004933       0.036835       0.008100       0.015502      -0.001341       0.042626      -0.007025      -0.022720      -0.008106       0.030826             11.429860       9.989725      -2.593234       1.174266      18.845061       1.684902       5.454795           0.004294
          190              C       9.007440       9.060427      13.099121      -0.254043      36.287036 0.45820682E+03  0.10905447E+05                                 9.475040                            7.099107       0.067604       1.978351                    0.999813      30.762469      88.730790       0.623946       0.412456      -1.067671      -0.035538       0.034916      -0.006169       0.050201       0.017601       0.020184       0.015101      -0.025322      -0.094232      -0.041384      -0.002993       0.044378             11.542135      10.965765      -4.453241       1.104570      18.276613       1.084082       5.384027          -0.000537
          191              C       8.209442      12.688614      13.700460       0.588932      25.666057 0.26795353E+03  0.56490956E+04                                 8.092779                            5.825998      -0.137669       2.001789                    0.999522      22.892495      64.813899       0.611609       0.475021      -1.017456      -0.014911       0.060959       0.003018       0.062828       0.047364      -0.028606      -0.039582       0.023619       0.211392      -0.085426      -0.012228       0.097654             10.214378       9.316456      -3.137791       1.102735      15.769576       1.640693       5.557101           0.021520
          192              C       2.130634       6.473686      10.268828       0.282123      32.121279 0.34589127E+03  0.76798531E+04                                 9.027319                            6.357025       0.020069       2.030222                    0.999636      24.778344      69.218650       0.629641       0.438126      -1.050800      -0.033211      -0.008887       0.032136       0.047060       0.008062      -0.027525      -0.009517       0.014948       0.080764      -0.024828      -0.019995       0.044822             11.839320      12.040006       1.020149      -6.081909       5.621897      -3.103334      17.856059           0.004553
          193              C       3.483615       6.270964      10.514863      -0.259986      35.218627 0.47019677E+03  0.11266995E+05                                 9.256017                            7.194310       0.068253       1.974401                    0.999829      31.136392      90.210792       0.619224       0.412791      -1.067105       0.037920       0.006682      -0.022464       0.044579      -0.010808       0.016551      -0.028464       0.039622       0.096370      -0.046654      -0.003782       0.050437             10.846264      13.292337       0.905969      -4.791342       5.501265      -2.141156      13.745190          -0.001015
          194              C       4.391254       6.542838       9.521082      -0.074969      32.994733 0.41226430E+03  0.95850292E+04                                 8.985820                            6.822092      -0.032350       1.959674                    0.999626      29.099635      83.777736       0.622297       0.423341      -1.057552      -0.031022       0.000020       0.008927       0.032281      -0.010484       0.018237       0.005255       0.031798      -0.046462      -0.026964      -0.005425       0.032389             10.591774      11.759469       0.790118      -3.637719       5.347512      -2.264135      14.668342           0.005272
          195              C       3.986603       7.002427       8.267697      -0.057381      36.943899 0.44345510E+03  0.10415613E+05                                 9.643421                            6.999778       0.026845       2.013903                    0.999280      27.569622      77.704241       0.629391       0.414334      -1.071860      -0.034920      -0.007948       0.030375       0.046960       0.000075       0.009423      -0.009726       0.020567       0.014489      -0.017693       0.000369       0.017324             12.200598      13.722917       0.654005      -5.718916       5.657358      -2.365320      17.221519          -0.004398
          196              C       2.646056       7.212524       8.054515      -0.065674      31.765227 0.41644591E+03  0.97609455E+04                                 8.946535                            6.972307      -0.141559       1.936748                    0.999373      29.197085      85.949378       0.596963       0.437750      -1.042913      -0.004251      -0.009801       0.023186       0.025529      -0.006281       0.022164      -0.003288      -0.030366       0.007868      -0.031340       0.009301       0.022039             10.601163      12.183841       0.528627      -4.181230       5.732269      -2.189024      13.887378           0.003139
          197              C       1.727114       6.948642       9.026513      -0.220594      35.121779 0.44762772E+03  0.10619241E+05                                 9.336022                            7.059550       0.024367       1.971941                    0.999449      30.373204      88.213375       0.618388       0.417511      -1.061656       0.008346       0.003288      -0.035377       0.036496      -0.009506       0.010164      -0.002368       0.048629      -0.057445      -0.021106      -0.016491       0.037597             11.325099      11.032437       0.519298      -4.293652       6.005992      -2.810322      16.936870          -0.001350
          198              C       4.976755       7.206029       7.176074       0.597656      24.622788 0.26197973E+03  0.54974441E+04                                 7.871268                            5.771010      -0.081874       2.020995                    0.999635      22.807710      64.628012       0.612274       0.476724      -1.015559       0.047915       0.014233      -0.042545       0.065639      -0.007444       0.034974       0.017892      -0.149370      -0.164319      -0.087973      -0.016198       0.104171              9.691675      11.259192       0.271111      -3.250972       4.796343      -1.295359      13.019489           0.028356
          199              C      11.210415       2.004645      12.269601      -0.089487      25.046143 0.35616161E+03  0.80405898E+04                                 7.596221                            6.304242      -0.308637       1.895751                    0.997905      28.626447      83.131052       0.648359       0.418456      -1.053069       0.055833       0.045429       0.024778       0.076126       0.010658       0.000215       0.022271      -0.060684      -0.112596      -0.043095      -0.013005       0.056100              9.066781       6.271716      -1.725724      -0.634412      13.161541       1.924151       7.767086           0.000004
          200              C       1.063622       1.048290      12.045349       0.086991      33.762603 0.42469060E+03  0.99669985E+04                                 9.781975                            7.319097      -0.747130       1.796484                    0.996507      26.756495      77.890260       0.551748       0.473014      -1.026612      -0.002993       0.001488      -0.004156       0.005333       0.002462       0.003949      -0.004027       0.022327      -0.025028      -0.012514      -0.003605       0.016119             13.231516       7.742603      -0.618806       0.505567      17.490472       0.296985      14.461472           0.000068
          201              C       2.041340       1.084963      13.201605      -0.074076      26.416457 0.37320224E+03  0.85228520E+04                                 7.942915                            6.504898      -0.433913       1.860901                    0.996953      28.694250      83.762117       0.630808       0.425175      -1.049063      -0.068558      -0.029490       0.051592       0.090728       0.015049      -0.033094      -0.025602       0.029382       0.130688      -0.045046      -0.023241       0.068287              9.561479       6.333935      -0.311932       1.254295       7.812493       1.305014      14.538008           0.000040
          202              C       0.480382      -0.338592      11.882516      -0.073780      28.551045 0.36407026E+03  0.82693112E+04                                 8.448071                            6.431390      -0.427622       1.869336                    0.996470      28.500334      83.178827       0.632945       0.426045      -1.047723       0.086863      -0.025068      -0.019395       0.092464      -0.041783      -0.005301       0.010039       0.001677      -0.082135      -0.031882      -0.024988       0.056870             11.419484       6.244107       0.020288       0.258325      20.592271       1.248950       7.422075           0.000024
          203              C       1.840145       1.461681      10.776252      -0.073073      26.577964 0.37516072E+03  0.85719071E+04                                 7.986994                            6.537392      -0.409172       1.874108                    0.996442      28.460022      82.881595       0.627513       0.427192      -1.048665      -0.077327      -0.016569      -0.043017       0.090024       0.002049       0.040232      -0.000659       0.041580       0.093048      -0.036636      -0.023757       0.060393              9.619927       6.238374      -0.262272      -0.544388       8.874296      -2.905330      13.747111           0.000062
          204              C       1.678510       1.288350      15.586965       0.285949      31.181877 0.34374089E+03  0.76193502E+04                                 8.831095                            6.331041       0.029525       2.031825                    0.999709      24.778099      69.134362       0.631930       0.437271      -1.051433      -0.013211      -0.025405      -0.040663       0.049733       0.000030       0.008329       0.016262      -0.005617       0.128003      -0.026145      -0.021488       0.047633             11.340943       8.032396       0.953967       0.550380       5.953041       3.863114      20.037392           0.001949
          205              C       2.954630       1.750912      15.824072      -0.271250      36.403088 0.49037424E+03  0.11865495E+05                                 9.477232                            7.347297       0.103074       1.980892                    0.999852      31.477282      91.414905       0.613181       0.412818      -1.067904       0.031914       0.008928       0.040834       0.052589       0.008128      -0.029373       0.021877       0.072670       0.088842      -0.059771       0.003315       0.056455             11.159492       9.521619       1.365762       1.901867       6.217337       3.530032      17.739520          -0.000265
          206              C       3.273378       2.210081      17.142447      -0.086051      34.439325 0.42566004E+03  0.99788439E+04                                 9.262284                            6.937571      -0.051037       1.947953                    0.999588      29.551301      85.513584       0.616177       0.424017      -1.056820      -0.018784      -0.028573      -0.029396       0.045093       0.009450       0.007170       0.001356       0.037917      -0.057123      -0.020099      -0.011651       0.031750             11.085679       9.576702       0.793132       0.203215       5.885067       3.506095      17.795269           0.002694
          207              C       2.327308       2.261594      18.111946      -0.061908      38.268832 0.43754081E+03  0.10237684E+05                                 9.836050                            6.927031      -0.053013       1.985550                    0.999210      27.591513      77.504830       0.636526       0.411251      -1.074343      -0.014265      -0.023331      -0.038694       0.047382       0.005107       0.000648       0.000723       0.020299      -0.011165      -0.009554      -0.003706       0.013260             12.755952       9.763729       1.256936       1.136973       6.836244       5.100677      21.667883           0.001119
          208              C       1.043276       1.809495      17.819132      -0.072975      32.312120 0.42407553E+03  0.99588274E+04                                 8.965736                            6.989274      -0.116508       1.935140                    0.999600      29.404676      85.904029       0.603794       0.431969      -1.049134       0.016374      -0.007606      -0.024079       0.030096      -0.001895      -0.021552      -0.016864       0.022202      -0.019696      -0.030708       0.001185       0.029523             10.491768       8.805676       1.280642       1.271908       6.362512       3.597906      16.307117           0.001920
          209              C       0.709835       1.330840      16.568604      -0.218647      34.414159 0.44008088E+03  0.10381549E+05                                 9.157764                            6.975332       0.154362       2.013515                    0.999719      30.142875      86.904625       0.626250       0.414599      -1.064988      -0.006351       0.005596       0.029152       0.030355       0.012724       0.009197       0.003175       0.038728      -0.048116      -0.018017      -0.015096       0.033113             10.887929       8.345555       0.929184      -0.437966       6.388310       3.520363      17.929921          -0.000428
          210              C       2.633622       2.803725      19.459959       0.633597      24.127722 0.24286903E+03  0.49925234E+04                                 7.776834                            5.560869      -0.085875       2.036739                    0.999534      21.861638      60.980822       0.624042       0.477468      -1.016851       0.020864       0.022784       0.066202       0.073055      -0.041243       0.003914      -0.050768      -0.095306      -0.157812      -0.072845      -0.031842       0.104687              9.812348       8.380196       1.253396       0.918518       5.589194       3.391815      15.467655           0.015066
          211              C       1.229777      21.640166      11.737895       0.283140      34.477226 0.34126386E+03  0.75368913E+04                                 9.414598                            6.275156       0.021836       2.027888                    0.999559      24.617778      68.150754       0.640935       0.432703      -1.056140       0.006536       0.052037       0.000115       0.052446      -0.006985      -0.000123      -0.009121      -0.073193      -0.061520      -0.027177      -0.021523       0.048699             13.207408       9.606235      -0.425275      -0.472490      25.113045      -0.065138       4.902942           0.001795
          212              C       2.336351      20.784055      11.708971      -0.231115      38.059107 0.45529973E+03  0.10831068E+05                                 9.779390                            7.077380       0.039799       1.968774                    0.999593      30.696263      88.840774       0.624099       0.412552      -1.066422       0.007775      -0.033299       0.011282       0.036008       0.023729      -0.006033      -0.006561       0.038716      -0.079551      -0.028466      -0.016376       0.044841             12.200694      11.391942      -1.665834      -1.022731      20.003616      -0.542814       5.206524          -0.000377
          213              C       2.139677      19.430963      11.866090      -0.084544      35.697306 0.41765905E+03  0.97720435E+04                                 9.570044                            6.922892      -0.042142       1.959120                    0.999664      29.378119      85.703040       0.608356       0.430313      -1.050012      -0.014617       0.027158       0.011082       0.032773      -0.022958       0.003482       0.004645       0.022870       0.013335      -0.028874       0.005434       0.023440             11.829502      12.617728       1.620632      -1.490285      17.690878      -1.293552       5.179899           0.001991
          214              C       0.903118      18.895210      12.068917      -0.060991      39.393382 0.43235386E+03  0.10065109E+05                                 9.953599                            6.842624      -0.001028       2.000286                    0.999367      27.370339      76.166073       0.647873       0.406104      -1.079990       0.010417       0.046766       0.000749       0.047918      -0.004568      -0.004349       0.003276       0.009816      -0.038912      -0.014131      -0.000078       0.014209             12.983577      11.960258       2.765753      -1.146338      21.527966      -2.711312       5.462507           0.004053
          215              C      11.119990      19.765397      12.084272      -0.063399      34.018161 0.40535234E+03  0.93867158E+04                                 9.194250                            6.770121      -0.006311       1.974115                    0.999651      28.749650      82.666349       0.623783       0.424025      -1.056885       0.021584       0.028879       0.004703       0.036359       0.009855      -0.007101       0.001163       0.046917       0.000623      -0.025805      -0.001232       0.027037             11.218160      10.203444       1.367456      -0.188525      18.567371      -1.311241       4.883666           0.002388
          216              C      -0.009042      21.112454      11.901799      -0.251250      36.762071 0.44612170E+03  0.10556376E+05                                 9.549723                            7.007093       0.107710       1.990196                    0.999717      30.626620      88.336175       0.627178       0.412718      -1.066563      -0.019478      -0.044015       0.011841       0.049568      -0.028365      -0.000423      -0.007362       0.020214      -0.098464      -0.034860      -0.011855       0.046715             11.887805       9.886742       2.824825      -0.255150      20.809396      -1.034668       4.967278           0.000045
          217              C       0.722268      17.447461      12.344590       0.617365      24.253226 0.24477795E+03  0.50341797E+04                                 7.714877                            5.533946       0.020073       2.064647                    0.999430      21.990090      61.058479       0.634777       0.469168      -1.022828      -0.001184      -0.064698       0.021094       0.068061      -0.001379       0.031108       0.026632       0.051616       0.278329      -0.077140      -0.027291       0.104431              9.600386       9.775791       1.667483      -1.148599      14.293371      -1.916289       4.731996           0.014941
          218              C       1.074925       2.387020       8.696919       0.283261      31.398664 0.34022974E+03  0.75126906E+04                                 8.819647                            6.277129       0.098308       2.054121                    0.999604      24.597946      68.218240       0.638707       0.434291      -1.054564      -0.005470      -0.039920       0.037666       0.055156      -0.002735       0.008823      -0.027686      -0.034168       0.076045      -0.031247      -0.014266       0.045513             11.091078       9.513446       0.456616       0.410360       9.115416      -6.609292      14.644374           0.002190
          219              C      11.218327       2.787763       8.052729      -0.225814      35.295023 0.44808309E+03  0.10619233E+05                                 9.270399                            7.014294       0.138653       2.003643                    0.999742      30.416580      87.928422       0.627669       0.411757      -1.066702      -0.005379       0.015401      -0.031960       0.035882       0.017687      -0.015529      -0.002824       0.026223      -0.048377      -0.022733      -0.011899       0.034632             10.829050      11.381135       0.453055       1.870404       8.958209      -5.111033      12.147807          -0.000458
          220              C      11.264669       3.713628       7.044308      -0.080350      34.612563 0.42390654E+03  0.99429237E+04                                 9.342314                            6.954393      -0.012260       1.969696                    0.999657      29.275384      85.168455       0.610355       0.427838      -1.052815       0.020035      -0.011846       0.015472       0.027948      -0.005168       0.011754       0.011427       0.019923      -0.010544      -0.021601       0.003452       0.018149             11.170484      12.925881       2.190683      -0.552721       9.490632      -5.186380      11.094938           0.002615
          221              C       1.190216       4.221731       6.613301      -0.058457      37.730157 0.43857509E+03  0.10269670E+05                                 9.728103                            6.943140      -0.030107       1.995440                    0.999210      27.491202      77.294793       0.634592       0.412192      -1.073549      -0.005035      -0.032234       0.032663       0.046166      -0.002047      -0.005774      -0.008425       0.024442       0.000135      -0.017217       0.002646       0.014571             12.237194      12.028049       2.135299      -1.314652      11.138465      -7.147023      13.545067          -0.000979
          222              C       2.339742       3.804849       7.234994      -0.060294      32.976866 0.43882245E+03  0.10415953E+05                                 9.178028                            7.171808      -0.228981       1.908061                    0.998883      29.466571      87.156453       0.587078       0.439541      -1.042342      -0.016114      -0.022199       0.025530       0.037473       0.009009      -0.008393       0.011250       0.015537      -0.002786      -0.020958       0.007360       0.013598             10.628504      10.661848       0.640066      -0.660543       9.438295      -5.353935      11.785369           0.002701
          223              C       2.287747       2.897291       8.301264      -0.249948      34.724144 0.46941185E+03  0.11253330E+05                                 9.193863                            7.192939       0.144365       2.006402                    0.999769      30.849194      89.654985       0.618143       0.413323      -1.065828       0.020468       0.032650      -0.033889       0.051317      -0.018563       0.018971      -0.023183       0.027443      -0.039832      -0.033677      -0.009842       0.043519             10.650840      10.032845       1.536684      -1.876540       9.481835      -5.726063      12.437840          -0.000518
          224              C       1.239950       5.203586       5.519178       0.606464      24.742345 0.24614724E+03  0.50784986E+04                                 7.846748                            5.569941      -0.001572       2.058497                    0.999669      22.160133      61.990559       0.628099       0.472648      -1.019113       0.004568       0.036870      -0.048395       0.061011       0.008109       0.005536       0.091841      -0.037942      -0.008543      -0.083822      -0.018319       0.102140              9.832087       9.833339       1.033128      -1.448334       8.697374      -5.403907      10.965546           0.016166
          225              C       5.801881      16.105835       4.682160       0.084701      34.034046 0.41584775E+03  0.97176692E+04                                 9.937113                            7.325825      -0.743124       1.799279                    0.996296      26.763987      77.991376       0.541587       0.483961      -1.019769       0.000348       0.001624       0.003052       0.003475      -0.000242      -0.009237       0.000470       0.021530      -0.006613      -0.009703      -0.006746       0.016449             13.667400       9.563932       1.366987       3.158530      15.844249      -0.352149      15.594019           0.000028
          226              C       6.130801      16.350147       3.190953      -0.074839      27.113403 0.38131731E+03  0.87648305E+04                                 8.162355                            6.611025      -0.396423       1.876584                    0.996678      28.773492      84.571452       0.619964       0.429816      -1.045063      -0.088101       0.019910      -0.007214       0.090610      -0.024443       0.039824      -0.012528       0.070646      -0.001293      -0.042740      -0.025727       0.068468             10.239157       6.608599       0.157365       2.181903       7.886398      -2.050596      16.222473           0.000010
          227              C       4.808339      14.959603       4.816426      -0.080276      27.784424 0.36960193E+03  0.84291137E+04                                 8.268162                            6.473098      -0.479452       1.844427                    0.997190      28.814407      84.346460       0.631738       0.425130      -1.047982       0.063909      -0.047413      -0.038201       0.088270      -0.024584      -0.015333       0.028083      -0.050605      -0.075250      -0.037773      -0.021980       0.059754             10.631428       7.709040       3.663465       0.797031      16.722367       0.746090       7.462877           0.000025
          228              C       7.105129      15.779754       5.363130      -0.077174      26.893955 0.37034198E+03  0.84583738E+04                                 8.098237                            6.505030      -0.475184       1.848538                    0.996984      28.823541      84.701574       0.625886       0.428476      -1.044921      -0.052954      -0.013624       0.071046       0.089651      -0.001289      -0.014964      -0.026988       0.018489       0.182050      -0.047371      -0.022339       0.069710             10.104037       8.814885      -0.672471       4.563668       7.913740      -1.333746      13.583487           0.000032
          229              C       5.162126      17.340227       5.297068      -0.081258      25.380808 0.35641651E+03  0.80500653E+04                                 7.683361                            6.318157      -0.370681       1.881367                    0.997270      28.525141      82.932759       0.645669       0.420005      -1.051799       0.070299       0.031130      -0.015428       0.078416       0.026320      -0.005397       0.008508      -0.039672      -0.102958      -0.037982      -0.012460       0.050441              9.228856       6.149486       0.940140       0.521010      13.710205       1.846616       7.826877           0.000006
          230              C       4.800427      16.769427       1.209463       0.285052      31.965858 0.33661919E+03  0.74263357E+04                                 8.995784                            6.269142       0.031001       2.033501                    0.999636      24.616924      68.637201       0.634106       0.437833      -1.050558       0.005035       0.001136       0.051334       0.051592       0.002952       0.022669      -0.011133       0.003764       0.105053      -0.029421      -0.015631       0.045052             11.965066       9.265935      -1.337110       2.776225       5.250199      -2.019657      21.379065           0.002025
          231              C       3.576301      17.159815       0.720964      -0.220160      35.002303 0.42734996E+03  0.10002607E+05                                 9.217638                            6.851061       0.045378       1.976425                    0.999648      30.027460      86.095667       0.635350       0.411873      -1.067269      -0.011495       0.007444      -0.025891       0.029290      -0.010609      -0.026732       0.005806       0.025048      -0.004212      -0.022227      -0.014356       0.036582             11.053434      10.715456      -1.647282       2.643747       5.272770      -1.306392      17.172074          -0.000348
          232              C       3.370584      12.076829      35.098345      -0.076104      33.179290 0.39850437E+03  0.91934072E+04                                 9.023371                            6.707089       0.011453       1.977331                    0.999703      28.830782      82.875732       0.627186       0.423318      -1.056809       0.024965      -0.005104       0.012162       0.028235      -0.008723       0.005945      -0.005409       0.021716      -0.074111      -0.026148      -0.001192       0.027340             10.802948      10.259818      -1.340267       0.329458       4.969070      -0.656157      17.179955           0.002352
          233              C       4.383342      11.778036      34.196693      -0.059970      37.805904 0.43340089E+03  0.10117946E+05                                 9.757311                            6.905232       0.031242       2.017407                    0.999296      27.355684      76.785475       0.635924       0.412570      -1.073356       0.004699       0.006847       0.043624       0.044408       0.001070      -0.004722      -0.002122       0.023561       0.011318      -0.013933       0.001326       0.012607             12.521393      10.181650      -1.260306       0.584635       5.356303      -1.038023      22.026227          -0.003609
          234              C       5.608598      11.420338      34.693762      -0.060321      34.051798 0.42790484E+03  0.10094529E+05                                 9.404804                            7.085783      -0.203181       1.918612                    0.998972      29.258429      86.316658       0.590075       0.440007      -1.041913      -0.003089       0.014460       0.036891       0.039743      -0.002277      -0.014879       0.008471       0.005694      -0.057381      -0.026553       0.006063       0.020490             11.498106       9.389681      -1.057363       0.455025       5.538801      -0.629480      19.565835           0.002208
          235              C       5.815445      16.487807       0.356733      -0.239428      34.804693 0.45455558E+03  0.10833655E+05                                 9.316638                            7.134125       0.034118       1.977735                    0.999548      30.633880      89.407762       0.612058       0.419881      -1.059316       0.014650       0.007964      -0.053899       0.056419      -0.016446       0.011524      -0.009279       0.055388      -0.006620      -0.032377      -0.005579       0.037955             11.377999       8.184314      -0.716656      -0.145518       5.379698      -0.938933      20.569986          -0.000597
          236              C       4.130153      11.867773      32.752265       0.604587      25.536016 0.24876042E+03  0.51475891E+04                                 8.021803                            5.601321      -0.008269       2.053767                    0.999666      22.288366      62.505132       0.625825       0.472967      -1.018623       0.005423       0.014770      -0.061671       0.063646      -0.011727      -0.022457       0.011227      -0.139673      -0.261369      -0.094752      -0.020480       0.115231             10.194798       9.901860      -0.160481       0.296113       4.558133      -1.254095      16.124402           0.014102
          237              C       4.662529      12.639153       4.372206       0.287748      33.543030 0.33815625E+03  0.74535531E+04                                 9.275626                            6.253588       0.016967       2.027843                    0.999505      24.521918      67.888535       0.640749       0.433683      -1.055209       0.027281       0.041502      -0.001222       0.049681       0.021600       0.005639       0.007418      -0.059076      -0.059024      -0.028033      -0.019551       0.047585             12.802199       9.566210       4.257617      -0.696079      23.439513       2.134065       5.400874           0.002885
          238              C       5.309066      11.482113       3.960125      -0.226513      37.326221 0.43322084E+03  0.10175924E+05                                 9.653407                            6.883177       0.080938       1.986637                    0.999680      30.173506      86.702339       0.635831       0.410109      -1.068283      -0.007149      -0.031826      -0.006149       0.033193       0.003827      -0.021272      -0.001702       0.055741      -0.041849      -0.021996      -0.021093       0.043089             12.292986       9.254844       2.538685      -0.948562      21.877823       2.251480       5.746292          -0.000708
          239              C       4.646704      10.298491       3.933700      -0.068810      35.013706 0.42096152E+03  0.98915185E+04                                 9.564025                            7.013939      -0.144270       1.935109                    0.999325      29.243166      86.138636       0.594802       0.438241      -1.042822      -0.005459       0.022486       0.012219       0.026167      -0.017151      -0.003819       0.005610      -0.006197       0.042007      -0.024442       0.005234       0.019207             11.869895      10.460938       3.016838      -1.319343      19.470318       1.371380       5.678428           0.002876
          240              C       3.321981      10.231585       4.279720      -0.046212      38.391064 0.43299625E+03  0.10107564E+05                                 9.887814                            6.909850      -0.040830       1.996052                    0.999083      27.295343      76.647855       0.634540       0.413508      -1.072595       0.030896       0.034855       0.010894       0.047834      -0.002364      -0.009883       0.004549       0.000081      -0.005188      -0.010716      -0.000972       0.011688             12.933192      11.106486       4.070153      -1.063491      21.957456       1.881340       5.735633          -0.003542
          241              C       2.678835      11.380221       4.716440      -0.074339      34.627203 0.40999180E+03  0.95185588E+04                                 9.302901                            6.796646      -0.017965       1.966704                    0.999620      28.988436      83.384366       0.624402       0.422518      -1.058119       0.029644       0.021299       0.004934       0.036835      -0.008100      -0.015502      -0.001342       0.042626      -0.007025      -0.022720      -0.008106       0.030826             11.429862       9.989727       2.593236      -1.174266      18.845064       1.684902       5.454795           0.004293
          242              C       3.355890      12.595967       4.755363      -0.254042      36.287068 0.45820725E+03  0.10905460E+05                                 9.475045                            7.099110       0.067605       1.978350                    0.999813      30.762490      88.730869       0.623946       0.412456      -1.067671      -0.035538      -0.034916       0.006170       0.050201      -0.017601      -0.020184       0.015101      -0.025322      -0.094232      -0.041385      -0.002993       0.044378             11.542142      10.965772       4.453245      -1.104571      18.276626       1.084082       5.384029          -0.000537
          243              C       2.557892       8.967780       4.154024       0.588931      25.666076 0.26795373E+03  0.56491004E+04                                 8.092781                            5.825999      -0.137669       2.001788                    0.999522      22.892503      64.813912       0.611610       0.475020      -1.017456      -0.014911      -0.060959      -0.003018       0.062828      -0.047364       0.028606      -0.039582       0.023620       0.211393      -0.085426      -0.012228       0.097654             10.214381       9.316459       3.137794      -1.102735      15.769582       1.640694       5.557102           0.021516
          244              C       7.782184      15.182708       7.585656       0.282121      32.121304 0.34589146E+03  0.76798581E+04                                 9.027322                            6.357025       0.020067       2.030222                    0.999636      24.778355      69.218676       0.629642       0.438126      -1.050800      -0.033211       0.008887      -0.032136       0.047060      -0.008062       0.027525      -0.009517       0.014948       0.080764      -0.024828      -0.019995       0.044823             11.839328      12.040013      -1.020150       6.081919       5.621899      -3.103335      17.856072           0.004553
          245              C       9.135165      15.385430       7.339621      -0.259987      35.218633 0.47019677E+03  0.11266995E+05                                 9.256019                            7.194311       0.068251       1.974401                    0.999829      31.136390      90.210787       0.619224       0.412791      -1.067105       0.037921      -0.006683       0.022464       0.044579       0.010808      -0.016552      -0.028464       0.039621       0.096369      -0.046653      -0.003783       0.050437             10.846268      13.292347      -0.905970       4.791349       5.501266      -2.141156      13.745192          -0.001016
          246              C      10.042804      15.113556       8.333402      -0.074970      32.994811 0.41226533E+03  0.95850614E+04                                 8.985839                            6.822104      -0.032359       1.959671                    0.999626      29.099686      83.777981       0.622296       0.423342      -1.057552      -0.031022      -0.000020      -0.008928       0.032281       0.010484      -0.018237       0.005255       0.031798      -0.046461      -0.026964      -0.005425       0.032389             10.591798      11.759499      -0.790118       3.637724       5.347521      -2.264139      14.668372           0.005272
          247              C       9.638153      14.653967       9.586787      -0.057377      36.943886 0.44345488E+03  0.10415608E+05                                 9.643420                            6.999777       0.026841       2.013902                    0.999280      27.569620      77.704255       0.629391       0.414334      -1.071860      -0.034920       0.007948      -0.030375       0.046960      -0.000075      -0.009423      -0.009726       0.020568       0.014491      -0.017693       0.000369       0.017324             12.200596      13.722906      -0.654003       5.718909       5.657357      -2.365320      17.221525          -0.004396
          248              C       8.297606      14.443870       9.799969      -0.065673      31.765265 0.41644641E+03  0.97609607E+04                                 8.946541                            6.972310      -0.141560       1.936747                    0.999373      29.197115      85.949495       0.596963       0.437749      -1.042913      -0.004252       0.009800      -0.023186       0.025529       0.006282      -0.022164      -0.003289      -0.030365       0.007868      -0.031339       0.009300       0.022039             10.601171      12.183848      -0.528627       4.181234       5.732272      -2.189027      13.887394           0.003140
          249              C       7.378664      14.707752       8.827971      -0.220596      35.121846 0.44762866E+03  0.10619269E+05                                 9.336036                            7.059559       0.024362       1.971939                    0.999449      30.373237      88.213513       0.618388       0.417512      -1.061656       0.008346      -0.003289       0.035377       0.036496       0.009507      -0.010165      -0.002368       0.048629      -0.057446      -0.021106      -0.016491       0.037598             11.325119      11.032452      -0.519300       4.293665       6.006000      -2.810328      16.936907          -0.001350
          250              C      10.628305      14.450365      10.678410       0.597655      24.622954 0.26198174E+03  0.54974978E+04                                 7.871310                            5.771037      -0.081888       2.020989                    0.999635      22.807793      64.628357       0.612271       0.476725      -1.015559       0.047915      -0.014233       0.042545       0.065639       0.007444      -0.034973       0.017892      -0.149369      -0.164316      -0.087971      -0.016199       0.104170              9.691731      11.259254      -0.271114       3.251002       4.796365      -1.295365      13.019573           0.028353
          251              C       5.558865      19.651749       5.584883      -0.089488      25.046157 0.35616183E+03  0.80405960E+04                                 7.596224                            6.304244      -0.308638       1.895750                    0.997905      28.626456      83.131082       0.648359       0.418456      -1.053069       0.055833      -0.045429      -0.024779       0.076126      -0.010658      -0.000215       0.022271      -0.060684      -0.112596      -0.043095      -0.013004       0.056100              9.066786       6.271718       1.725726       0.634411      13.161552       1.924153       7.767088           0.000005
          252              C       6.715172      20.608104       5.809135       0.086991      33.762612 0.42469069E+03  0.99670012E+04                                 9.781976                            7.319097      -0.747130       1.796484                    0.996507      26.756499      77.890275       0.551748       0.473014      -1.026612      -0.002993      -0.001488       0.004156       0.005333      -0.002462      -0.003949      -0.004027       0.022328      -0.025028      -0.012513      -0.003606       0.016119             13.231519       7.742604       0.618807      -0.505567      17.490479       0.296985      14.461474           0.000067
          253              C       7.692890      20.571431       4.652879      -0.074075      26.416450 0.37320211E+03  0.85228485E+04                                 7.942915                            6.504897      -0.433914       1.860901                    0.996953      28.694247      83.762120       0.630808       0.425175      -1.049063      -0.068558       0.029490      -0.051592       0.090728      -0.015049       0.033094      -0.025602       0.029383       0.130689      -0.045046      -0.023241       0.068288              9.561479       6.333935       0.311932      -1.254295       7.812494       1.305015      14.538008           0.000040
          254              C       6.131932      21.994986       5.971968      -0.073780      28.551061 0.36407046E+03  0.82693169E+04                                 8.448074                            6.431391      -0.427623       1.869336                    0.996470      28.500344      83.178861       0.632945       0.426045      -1.047723       0.086863       0.025067       0.019396       0.092464       0.041783       0.005301       0.010039       0.001677      -0.082134      -0.031882      -0.024988       0.056870             11.419490       6.244109      -0.020287      -0.258324      20.592284       1.248952       7.422078           0.000026
          255              C       7.491695      20.194713       7.078232      -0.073073      26.577955 0.37516057E+03  0.85719029E+04                                 7.986992                            6.537390      -0.409171       1.874108                    0.996442      28.460017      82.881573       0.627514       0.427192      -1.048665      -0.077327       0.016569       0.043017       0.090024      -0.002050      -0.040232      -0.000659       0.041580       0.093048      -0.036636      -0.023757       0.060393              9.619923       6.238372       0.262272       0.544388       8.874293      -2.905327      13.747105           0.000059
          256              C       7.330060      20.368044       2.267519       0.285950      31.181885 0.34374090E+03  0.76193508E+04                                 8.831098                            6.331042       0.029522       2.031825                    0.999709      24.778100      69.134372       0.631930       0.437271      -1.051433      -0.013211       0.025404       0.040663       0.049733      -0.000030      -0.008329       0.016262      -0.005617       0.128003      -0.026146      -0.021488       0.047633             11.340948       8.032397      -0.953967      -0.550382       5.953043       3.863118      20.037403           0.001949
          257              C       8.606180      19.905482       2.030412      -0.271248      36.403086 0.49037413E+03  0.11865491E+05                                 9.477231                            7.347296       0.103074       1.980892                    0.999852      31.477283      91.414907       0.613182       0.412818      -1.067904       0.031913      -0.008929      -0.040833       0.052588      -0.008128       0.029373       0.021877       0.072671       0.088842      -0.059771       0.003315       0.056456             11.159492       9.521616      -1.365761      -1.901865       6.217337       3.530033      17.739523          -0.000266
          258              C       8.924928      19.446313       0.712037      -0.086050      34.439323 0.42565990E+03  0.99788399E+04                                 9.262282                            6.937569      -0.051041       1.947951                    0.999588      29.551305      85.513597       0.616177       0.424017      -1.056820      -0.018784       0.028572       0.029396       0.045092      -0.009450      -0.007170       0.001356       0.037917      -0.057123      -0.020099      -0.011651       0.031750             11.085679       9.576702      -0.793131      -0.203213       5.885066       3.506095      17.795268           0.002694
          259              C       7.978858      14.240788      35.451506      -0.061909      38.268959 0.43754219E+03  0.10237726E+05                                 9.836076                            6.927045      -0.053025       1.985546                    0.999210      27.591567      77.505068       0.636525       0.411251      -1.074343      -0.014265       0.023331       0.038694       0.047382      -0.005107      -0.000648       0.000723       0.020299      -0.011164      -0.009554      -0.003706       0.013260             12.755991       9.763753      -1.256940      -1.136980       6.836263       5.100697      21.667958           0.001120
          260              C       6.694826      19.846899       0.035352      -0.072976      32.312217 0.42407698E+03  0.99588710E+04                                 8.965755                            6.989287      -0.116523       1.935135                    0.999600      29.404743      85.904292       0.603793       0.431969      -1.049134       0.016374       0.007606       0.024079       0.030096       0.001895       0.021552      -0.016864       0.022202      -0.019696      -0.030709       0.001185       0.029524             10.491791       8.805693      -1.280645      -1.271915       6.362525       3.597917      16.307156           0.001920
          261              C       6.361385      20.325554       1.285880      -0.218646      34.414168 0.44008091E+03  0.10381550E+05                                 9.157764                            6.975330       0.154358       2.013513                    0.999719      30.142881      86.904626       0.626251       0.414599      -1.064988      -0.006351      -0.005597      -0.029151       0.030355      -0.012724      -0.009198       0.003175       0.038728      -0.048116      -0.018017      -0.015096       0.033113             10.887929       8.345552      -0.929184       0.437964       6.388311       3.520365      17.929925          -0.000428
          262              C       8.285172      13.698657      34.103493       0.633593      24.127833 0.24287023E+03  0.49925548E+04                                 7.776856                            5.560882      -0.085879       2.036737                    0.999534      21.861712      60.981084       0.624041       0.477468      -1.016851       0.020864      -0.022784      -0.066202       0.073056       0.041242      -0.003914      -0.050768      -0.095306      -0.157811      -0.072845      -0.031842       0.104687              9.812380       8.380217      -1.253400      -0.918525       5.589210       3.391830      15.467712           0.015067
          263              C       6.881327       0.016228       6.116589       0.283142      34.477251 0.34126410E+03  0.75368987E+04                                 9.414605                            6.275160       0.021833       2.027887                    0.999559      24.617788      68.150812       0.640935       0.432703      -1.056140       0.006536      -0.052037      -0.000113       0.052446       0.006985       0.000123      -0.009120      -0.073193      -0.061520      -0.027177      -0.021522       0.048699             13.207417       9.606245       0.425277       0.472491      25.113062      -0.065136       4.902945           0.001797
          264              C       7.987901       0.872339       6.145513      -0.231114      38.059164 0.45530054E+03  0.10831093E+05                                 9.779400                            7.077388       0.039793       1.968772                    0.999593      30.696299      88.840922       0.624098       0.412552      -1.066422       0.007774       0.033299      -0.011279       0.036007      -0.023729       0.006033      -0.006561       0.038716      -0.079553      -0.028466      -0.016376       0.044842             12.200707      11.391958       1.665839       1.022733      20.003634      -0.542813       5.206529          -0.000379
          265              C       7.791227       2.225431       5.988394      -0.084542      35.697231 0.41765815E+03  0.97720158E+04                                 9.570025                            6.922881      -0.042135       1.959122                    0.999664      29.378084      85.702867       0.608357       0.430313      -1.050012      -0.014618      -0.027158      -0.011080       0.032772       0.022959      -0.003482       0.004645       0.022870       0.013332      -0.028874       0.005433       0.023441             11.829476      12.617697      -1.620621       1.490279      17.690843      -1.293547       5.179889           0.001993
          266              C       6.554668       2.761184       5.785567      -0.060993      39.393354 0.43235387E+03  0.10065108E+05                                 9.953591                            6.842622      -0.001021       2.000288                    0.999367      27.370335      76.166021       0.647873       0.406104      -1.079990       0.010417      -0.046766      -0.000748       0.047918       0.004569       0.004349       0.003276       0.009815      -0.038912      -0.014131      -0.000078       0.014209             12.983561      11.960244      -2.765735       1.146333      21.527938      -2.711306       5.462501           0.004051
          267              C       5.468440       1.890997       5.770212      -0.063399      34.018184 0.40535266E+03  0.93867254E+04                                 9.194254                            6.770124      -0.006317       1.974113                    0.999651      28.749666      82.666411       0.623783       0.424025      -1.056885       0.021584      -0.028878      -0.004701       0.036358      -0.009855       0.007102       0.001163       0.046917       0.000624      -0.025806      -0.001232       0.027038             11.218165      10.203452      -1.367458       0.188525      18.567375      -1.311240       4.883667           0.002389
          268              C       5.642508       0.543940       5.952685      -0.251249      36.762094 0.44612204E+03  0.10556386E+05                                 9.549726                            7.007094       0.107709       1.990195                    0.999717      30.626638      88.336236       0.627178       0.412718      -1.066563      -0.019478       0.044015      -0.011839       0.049567       0.028365       0.000423      -0.007362       0.020213      -0.098464      -0.034860      -0.011855       0.046715             11.887808       9.886747      -2.824827       0.255150      20.809398      -1.034667       4.967279           0.000043
          269              C       6.373818       4.208933       5.509894       0.617366      24.252960 0.24477505E+03  0.50341030E+04                                 7.714813                            5.533907       0.020104       2.064660                    0.999430      21.989940      61.057881       0.634780       0.469167      -1.022829      -0.001184       0.064699      -0.021094       0.068061       0.001380      -0.031108       0.026632       0.051617       0.278333      -0.077141      -0.027291       0.104432              9.600299       9.775710      -1.667457       1.148587      14.293226      -1.916266       4.731961           0.014941
          270              C       6.726475      19.269374       9.157565       0.283260      31.398646 0.34022958E+03  0.75126857E+04                                 8.819642                            6.277127       0.098311       2.054122                    0.999604      24.597938      68.218198       0.638707       0.434291      -1.054564      -0.005470       0.039921      -0.037665       0.055157       0.002735      -0.008823      -0.027686      -0.034168       0.076046      -0.031247      -0.014266       0.045513             11.091071       9.513441      -0.456615      -0.410360       9.115408      -6.609285      14.644363           0.002194
          271              C       5.566777      18.868631       9.801755      -0.225815      35.294983 0.44808253E+03  0.10619216E+05                                 9.270392                            7.014290       0.138655       2.003644                    0.999742      30.416555      87.928323       0.627669       0.411757      -1.066702      -0.005379      -0.015399       0.031961       0.035883      -0.017686       0.015530      -0.002824       0.026223      -0.048376      -0.022733      -0.011898       0.034632             10.829041      11.381127      -0.453054      -1.870404       8.958200      -5.111027      12.147798          -0.000464
          272              C       5.613119      17.942766      10.810176      -0.080352      34.612550 0.42390636E+03  0.99429185E+04                                 9.342312                            6.954392      -0.012259       1.969697                    0.999657      29.275377      85.168430       0.610355       0.427838      -1.052815       0.020035       0.011848      -0.015471       0.027948       0.005168      -0.011753       0.011428       0.019922      -0.010542      -0.021601       0.003453       0.018148             11.170481      12.925883      -2.190682       0.552719       9.490626      -5.186375      11.094934           0.002618
          273              C       6.841766      17.434663      11.241183      -0.058457      37.730126 0.43857486E+03  0.10269662E+05                                 9.728097                            6.943138      -0.030102       1.995441                    0.999210      27.491191      77.294740       0.634592       0.412192      -1.073549      -0.005035       0.032236      -0.032662       0.046166       0.002047       0.005774      -0.008425       0.024441       0.000135      -0.017216       0.002646       0.014570             12.237182      12.028046      -2.135298       1.314651      11.138450      -7.147011      13.545050          -0.000982
          274              C       7.991292      17.851545      10.619490      -0.060292      32.976805 0.43882148E+03  0.10415924E+05                                 9.178015                            7.171799      -0.228977       1.908063                    0.998883      29.466537      87.156311       0.587079       0.439541      -1.042342      -0.016114       0.022200      -0.025529       0.037473      -0.009009       0.008392       0.011251       0.015537      -0.002785      -0.020958       0.007361       0.013598             10.628487      10.661837      -0.640067       0.660544       9.438277      -5.353922      11.785347           0.002704
          275              C       7.939297      18.759103       9.553220      -0.249948      34.724112 0.46941138E+03  0.11253316E+05                                 9.193858                            7.192936       0.144365       2.006403                    0.999769      30.849174      89.654910       0.618143       0.413323      -1.065828       0.020469      -0.032649       0.033891       0.051318       0.018562      -0.018971      -0.023183       0.027443      -0.039831      -0.033676      -0.009842       0.043518             10.650833      10.032840      -1.536684       1.876539       9.481828      -5.726058      12.437831          -0.000523
          276              C       6.891500      16.452808      12.335306       0.606465      24.742320 0.24614704E+03  0.50784929E+04                                 7.846742                            5.569939      -0.001572       2.058497                    0.999669      22.160113      61.990479       0.628099       0.472648      -1.019113       0.004568      -0.036869       0.048396       0.061011      -0.008109      -0.005536       0.091841      -0.037944      -0.008543      -0.083821      -0.018319       0.102141              9.832077       9.833331      -1.033127       1.448332       8.697364      -5.403899      10.965534           0.016166
          277              C      11.152769      13.528829      22.536644       0.084701      34.034049 0.41584782E+03  0.97176710E+04                                 9.937112                            7.325825      -0.743124       1.799279                    0.996296      26.763987      77.991368       0.541587       0.483961      -1.019769      -0.000348       0.001625       0.003052       0.003475       0.000242       0.009237       0.000470       0.021530      -0.006613      -0.009703      -0.006746       0.016449             13.667399       9.563931      -1.366988      -3.158528      15.844255      -0.352147      15.594010           0.000032
          278              C      10.823849      13.773141      21.045437      -0.074838      27.113371 0.38131684E+03  0.87648156E+04                                 8.162345                            6.611019      -0.396418       1.876586                    0.996678      28.773455      84.571281       0.619965       0.429815      -1.045063       0.088101       0.019910      -0.007214       0.090610       0.024444      -0.039824      -0.012528       0.070646      -0.001294      -0.042741      -0.025728       0.068468             10.239141       6.608591      -0.157366      -2.181896       7.886391      -2.050594      16.222442           0.000008
          279              C       0.843211      12.382597      22.670910      -0.080277      27.784438 0.36960210E+03  0.84291184E+04                                 8.268165                            6.473099      -0.479452       1.844427                    0.997190      28.814415      84.346484       0.631738       0.425130      -1.047982      -0.063909      -0.047413      -0.038201       0.088270       0.024584       0.015333       0.028083      -0.050605      -0.075251      -0.037773      -0.021980       0.059754             10.631434       7.709042      -3.663469      -0.797032      16.722382       0.746096       7.462880           0.000022
          280              C       9.849521      13.202748      23.217614      -0.077174      26.894000 0.37034270E+03  0.84583947E+04                                 8.098249                            6.505038      -0.475189       1.848536                    0.996984      28.823570      84.701697       0.625885       0.428477      -1.044921       0.052954      -0.013624       0.071046       0.089651       0.001289       0.014964      -0.026987       0.018489       0.182049      -0.047370      -0.022339       0.069709             10.104054       8.814900       0.672472      -4.563680       7.913749      -1.333750      13.583512           0.000032
          281              C       0.489424      14.763221      23.151552      -0.081257      25.380792 0.35641625E+03  0.80500581E+04                                 7.683358                            6.318155      -0.370681       1.881367                    0.997270      28.525132      82.932732       0.645670       0.420005      -1.051799      -0.070300       0.031130      -0.015428       0.078416      -0.026320       0.005397       0.008509      -0.039672      -0.102958      -0.037982      -0.012460       0.050442              9.228852       6.149483      -0.940138      -0.521009      13.710201       1.846612       7.826873           0.000005
          282              C       0.851123      14.192421      19.063947       0.285048      31.965765 0.33661833E+03  0.74263101E+04                                 8.995760                            6.269129       0.031009       2.033505                    0.999636      24.616884      68.636998       0.634107       0.437832      -1.050559      -0.005035       0.001137       0.051334       0.051593      -0.002951      -0.022669      -0.011133       0.003764       0.105053      -0.029421      -0.015631       0.045051             11.965027       9.265904       1.337105      -2.776210       5.250187      -2.019649      21.378991           0.002024
          283              C       2.075249      14.582809      18.575448      -0.220164      35.002202 0.42734887E+03  0.10002573E+05                                 9.217616                            6.851051       0.045387       1.976429                    0.999648      30.027399      86.095385       0.635351       0.411873      -1.067269       0.011495       0.007446      -0.025892       0.029291       0.010608       0.026732       0.005805       0.025047      -0.004212      -0.022227      -0.014355       0.036582             11.053404      10.715427       1.647276      -2.643740       5.272761      -1.306389      17.172023          -0.000345
          284              C       2.280966      14.653835      17.243861      -0.076105      33.179219 0.39850370E+03  0.91933851E+04                                 9.023353                            6.707081       0.011461       1.977334                    0.999703      28.830738      82.875496       0.627187       0.423317      -1.056810      -0.024965      -0.005101       0.012162       0.028235       0.008722      -0.005945      -0.005410       0.021717      -0.074110      -0.026148      -0.001192       0.027339             10.802923      10.259789       1.340261      -0.329449       4.969062      -0.656155      17.179916           0.002351
          285              C       1.268208      14.355042      16.342209      -0.059966      37.805690 0.43339831E+03  0.10117867E+05                                 9.757268                            6.905207       0.031248       2.017411                    0.999296      27.355587      76.785056       0.635926       0.412570      -1.073356      -0.004700       0.006850       0.043624       0.044408      -0.001069       0.004722      -0.002122       0.023562       0.011319      -0.013933       0.001326       0.012607             12.521334      10.181597       1.260298      -0.584623       5.356282      -1.038020      22.026122          -0.003602
          286              C       0.042952      13.997344      16.839278      -0.060319      34.051646 0.42790268E+03  0.10094462E+05                                 9.404768                            7.085759      -0.203164       1.918618                    0.998972      29.258334      86.316211       0.590077       0.440006      -1.041913       0.003088       0.014462       0.036891       0.039744       0.002278       0.014878       0.008471       0.005692      -0.057378      -0.026551       0.006062       0.020489             11.498058       9.389640       1.057357      -0.455022       5.538781      -0.629480      19.565752           0.002206
          287              C      11.139205      13.910801      18.211217      -0.239431      34.804682 0.45455563E+03  0.10833655E+05                                 9.316634                            7.134126       0.034117       1.977735                    0.999548      30.633863      89.407662       0.612058       0.419881      -1.059316      -0.014650       0.007966      -0.053899       0.056420       0.016447      -0.011523      -0.009280       0.055388      -0.006621      -0.032377      -0.005579       0.037955             11.377994       8.184306       0.716654       0.145523       5.379698      -0.938934      20.569977          -0.000595
          288              C       1.521397      14.444779      14.897781       0.604589      25.535981 0.24876010E+03  0.51475814E+04                                 8.021800                            5.601320      -0.008279       2.053765                    0.999666      22.288349      62.505094       0.625824       0.472968      -1.018622      -0.005424       0.014772      -0.061670       0.063646       0.011728       0.022457       0.011228      -0.139673      -0.261369      -0.094752      -0.020479       0.115232             10.194792       9.901852       0.160479      -0.296112       4.558131      -1.254095      16.124391           0.014094
          289              C       0.989021      10.062147      22.226690       0.287746      33.543035 0.33815621E+03  0.74535522E+04                                 9.275629                            6.253588       0.016970       2.027845                    0.999505      24.521917      67.888536       0.640749       0.433683      -1.055209      -0.027281       0.041502      -0.001222       0.049681      -0.021600      -0.005640       0.007419      -0.059076      -0.059023      -0.028033      -0.019551       0.047585             12.802206       9.566213      -4.257618       0.696078      23.439530       2.134072       5.400877           0.002884
          290              C       0.342484       8.905107      21.814609      -0.226512      37.326228 0.43322063E+03  0.10175920E+05                                 9.653414                            6.883179       0.080936       1.986637                    0.999680      30.173501      86.702392       0.635830       0.410110      -1.068282       0.007149      -0.031826      -0.006150       0.033194      -0.003827       0.021271      -0.001702       0.055740      -0.041847      -0.021996      -0.021093       0.043088             12.293000       9.254857      -2.538693       0.948564      21.877847       2.251485       5.746297          -0.000707
          291              C       1.004846       7.721485      21.788184      -0.068809      35.013813 0.42096262E+03  0.98915556E+04                                 9.564061                            7.013960      -0.144299       1.935100                    0.999325      29.243222      86.138981       0.594800       0.438242      -1.042820       0.005459       0.022486       0.012218       0.026167       0.017150       0.003818       0.005610      -0.006196       0.042013      -0.024442       0.005235       0.019207             11.869945      10.460982      -3.016857       1.319349      19.470405       1.371388       5.678448           0.002876
          292              C       2.329569       7.654579      22.134204      -0.046210      38.391095 0.43299641E+03  0.10107570E+05                                 9.887823                            6.909852      -0.040829       1.996052                    0.999083      27.295351      76.647917       0.634540       0.413509      -1.072595      -0.030896       0.034855       0.010893       0.047834       0.002365       0.009883       0.004550       0.000082      -0.005188      -0.010716      -0.000973       0.011689             12.933208      11.106507      -4.070170       1.063493      21.957479       1.881341       5.735637          -0.003548
          293              C       2.972715       8.803215      22.570924      -0.074339      34.627236 0.40999217E+03  0.95185708E+04                                 9.302913                            6.796654      -0.017967       1.966703                    0.999620      28.988436      83.384417       0.624401       0.422519      -1.058119      -0.029644       0.021299       0.004933       0.036834       0.008099       0.015502      -0.001341       0.042627      -0.007025      -0.022720      -0.008106       0.030826             11.429880       9.989737      -2.593243       1.174265      18.845102       1.684907       5.454802           0.004293
          294              C       2.295660      10.018961      22.609847      -0.254043      36.287097 0.45820759E+03  0.10905472E+05                                 9.475055                            7.099116       0.067601       1.978349                    0.999813      30.762496      88.730933       0.623945       0.412456      -1.067671       0.035538      -0.034916       0.006170       0.050201       0.017602       0.020184       0.015100      -0.025322      -0.094231      -0.041384      -0.002994       0.044378             11.542158      10.965783      -4.453251       1.104571      18.276655       1.084087       5.384034          -0.000536
          295              C       3.093658       6.390774      22.008508       0.588931      25.666116 0.26795406E+03  0.56491112E+04                                 8.092798                            5.826007      -0.137674       2.001787                    0.999522      22.892534      64.814093       0.611608       0.475021      -1.017455       0.014912      -0.060959      -0.003018       0.062829       0.047364      -0.028606      -0.039583       0.023618       0.211387      -0.085425      -0.012229       0.097654             10.214407       9.316483      -3.137809       1.102737      15.769626       1.640699       5.557113           0.021521
          296              C       9.172466      12.605702      25.440140       0.282125      32.121376 0.34589223E+03  0.76798810E+04                                 9.027339                            6.357035       0.020059       2.030218                    0.999636      24.778391      69.218851       0.629641       0.438127      -1.050800       0.033210       0.008887      -0.032136       0.047060       0.008062      -0.027525      -0.009518       0.014948       0.080765      -0.024828      -0.019995       0.044823             11.839354      12.040035       1.020153      -6.081934       5.621909      -3.103343      17.856117           0.004553
          297              C       7.819485      12.808424      25.194105      -0.259986      35.218755 0.47019874E+03  0.11267055E+05                                 9.256039                            7.194326       0.068242       1.974397                    0.999829      31.136476      90.211113       0.619223       0.412791      -1.067105      -0.037920      -0.006683       0.022464       0.044578      -0.010808       0.016552      -0.028465       0.039622       0.096374      -0.046655      -0.003783       0.050438             10.846291      13.292373       0.905972      -4.791358       5.501277      -2.141161      13.745223          -0.001016
          298              C       6.911846      12.536550      26.187886      -0.074966      32.994798 0.41226515E+03  0.95850540E+04                                 8.985825                            6.822095      -0.032356       1.959671                    0.999626      29.099694      83.777928       0.622297       0.423341      -1.057553       0.031023      -0.000021      -0.008928       0.032282      -0.010483       0.018237       0.005255       0.031800      -0.046464      -0.026965      -0.005426       0.032390             10.591780      11.759481       0.790117      -3.637717       5.347514      -2.264135      14.668346           0.005272
          299              C       7.316497      12.076961      27.441271      -0.057377      36.943977 0.44345614E+03  0.10415645E+05                                 9.643432                            6.999785       0.026835       2.013899                    0.999280      27.569670      77.704422       0.629391       0.414333      -1.071860       0.034921       0.007948      -0.030375       0.046960       0.000075       0.009422      -0.009726       0.020569       0.014493      -0.017694       0.000370       0.017324             12.200612      13.722933       0.654005      -5.718922       5.657364      -2.365323      17.221541          -0.004401
          300              C       8.657044      11.866864      27.654453      -0.065671      31.765365 0.41644786E+03  0.97610050E+04                                 8.946563                            6.972325      -0.141578       1.936741                    0.999373      29.197187      85.949807       0.596962       0.437750      -1.042913       0.004251       0.009801      -0.023186       0.025529      -0.006282       0.022164      -0.003289      -0.030367       0.007868      -0.031340       0.009301       0.022040             10.601200      12.183878       0.528630      -4.181248       5.732286      -2.189035      13.887436           0.003140
          301              C       9.575986      12.130746      26.682455      -0.220594      35.121941 0.44762993E+03  0.10619308E+05                                 9.336054                            7.059570       0.024352       1.971935                    0.999449      30.373299      88.213774       0.618387       0.417512      -1.061656      -0.008346      -0.003288       0.035376       0.036496      -0.009506       0.010165      -0.002368       0.048629      -0.057449      -0.021107      -0.016491       0.037598             11.325143      11.032473       0.519302      -4.293676       6.006011      -2.810334      16.936947          -0.001352
          302              C       6.326345      11.873359      28.532894       0.597650      24.623018 0.26198254E+03  0.54975169E+04                                 7.871311                            5.771038      -0.081883       2.020990                    0.999635      22.807825      64.628389       0.612273       0.476724      -1.015560      -0.047917      -0.014233       0.042544       0.065640      -0.007443       0.034973       0.017893      -0.149367      -0.164320      -0.087972      -0.016198       0.104170              9.691734      11.259260       0.271114      -3.251004       4.796366      -1.295367      13.019575           0.028359
          303              C       0.092685      17.074743      23.439367      -0.089487      25.046136 0.35616148E+03  0.80405861E+04                                 7.596218                            6.304240      -0.308636       1.895751                    0.997905      28.626441      83.131027       0.648359       0.418456      -1.053069      -0.055833      -0.045429      -0.024779       0.076126       0.010658       0.000214       0.022271      -0.060684      -0.112596      -0.043095      -0.013005       0.056100              9.066778       6.271714      -1.725723      -0.634411      13.161538       1.924149       7.767084           0.000004
          304              C      10.239478      18.031098      23.663619       0.086992      33.762600 0.42469059E+03  0.99669976E+04                                 9.781973                            7.319096      -0.747130       1.796484                    0.996507      26.756489      77.890229       0.551748       0.473013      -1.026612       0.002993      -0.001488       0.004156       0.005333       0.002462       0.003949      -0.004027       0.022327      -0.025028      -0.012514      -0.003605       0.016119             13.231513       7.742602      -0.618807       0.505567      17.490471       0.296983      14.461466           0.000068
          305              C       9.261760      17.994425      22.507363      -0.074075      26.416439 0.37320196E+03  0.85228438E+04                                 7.942911                            6.504895      -0.433913       1.860901                    0.996953      28.694239      83.762076       0.630809       0.425175      -1.049063       0.068558       0.029490      -0.051592       0.090728       0.015049      -0.033093      -0.025602       0.029382       0.130688      -0.045046      -0.023241       0.068287              9.561471       6.333932      -0.311933       1.254293       7.812490       1.305010      14.537992           0.000039
          306              C      10.822718      19.417980      23.826452      -0.073780      28.551049 0.36407019E+03  0.82693084E+04                                 8.448070                            6.431388      -0.427620       1.869337                    0.996470      28.500327      83.178781       0.632946       0.426045      -1.047723      -0.086863       0.025068       0.019395       0.092464      -0.041783      -0.005301       0.010039       0.001677      -0.082135      -0.031882      -0.024988       0.056870             11.419484       6.244106       0.020284       0.258325      20.592275       1.248949       7.422072           0.000024
          307              C       9.462955      17.617707      24.932716      -0.073073      26.577931 0.37516019E+03  0.85718922E+04                                 7.986987                            6.537387      -0.409172       1.874108                    0.996442      28.460004      82.881532       0.627514       0.427192      -1.048665       0.077327       0.016569       0.043017       0.090024       0.002049       0.040232      -0.000659       0.041580       0.093048      -0.036635      -0.023758       0.060393              9.619917       6.238369      -0.262273      -0.544386       8.874290      -2.905325      13.747093           0.000058
          308              C       9.624590      17.791038      20.122003       0.285949      31.181866 0.34374085E+03  0.76193489E+04                                 8.831092                            6.331040       0.029524       2.031825                    0.999709      24.778097      69.134351       0.631930       0.437271      -1.051433       0.013211       0.025405       0.040663       0.049733       0.000030       0.008329       0.016262      -0.005617       0.128003      -0.026145      -0.021488       0.047633             11.340935       8.032394       0.953966       0.550375       5.953037       3.863108      20.037375           0.001948
          309              C       8.348470      17.328476      19.884896      -0.271250      36.403089 0.49037443E+03  0.11865501E+05                                 9.477231                            7.347299       0.103073       1.980891                    0.999852      31.477293      91.414949       0.613181       0.412818      -1.067904      -0.031913      -0.008929      -0.040834       0.052589       0.008128      -0.029372       0.021877       0.072671       0.088844      -0.059772       0.003316       0.056456             11.159487       9.521618       1.365759       1.901856       6.217335       3.530025      17.739509          -0.000264
          310              C       8.029722      16.869307      18.566521      -0.086053      34.439297 0.42565988E+03  0.99788370E+04                                 9.262273                            6.937566      -0.051030       1.947955                    0.999588      29.551287      85.513469       0.616178       0.424017      -1.056820       0.018784       0.028573       0.029396       0.045093       0.009451       0.007170       0.001357       0.037919      -0.057122      -0.020099      -0.011652       0.031751             11.085662       9.576685       0.793127       0.203205       5.885059       3.506085      17.795243           0.002693
          311              C       8.975792      16.817794      17.597022      -0.061909      38.268807 0.43754066E+03  0.10237680E+05                                 9.836048                            6.927032      -0.053016       1.985549                    0.999210      27.591507      77.504817       0.636525       0.411251      -1.074343       0.014265       0.023331       0.038694       0.047382       0.005107       0.000648       0.000723       0.020300      -0.011162      -0.009555      -0.003705       0.013260             12.755946       9.763721       1.256932       1.136966       6.836241       5.100671      21.667875           0.001125
          312              C      10.259824      17.269893      17.889836      -0.072976      32.312128 0.42407578E+03  0.99588350E+04                                 8.965738                            6.989277      -0.116508       1.935140                    0.999600      29.404683      85.904059       0.603794       0.431969      -1.049134      -0.016374       0.007606       0.024079       0.030096      -0.001895      -0.021552      -0.016863       0.022203      -0.019693      -0.030708       0.001184       0.029524             10.491769       8.805673       1.280641       1.271907       6.362512       3.597906      16.307122           0.001919
          313              C      10.593265      17.748548      19.140364      -0.218647      34.414151 0.44008082E+03  0.10381548E+05                                 9.157764                            6.975331       0.154361       2.013515                    0.999719      30.142872      86.904623       0.626250       0.414599      -1.064988       0.006351      -0.005596      -0.029152       0.030355       0.012724       0.009198       0.003176       0.038728      -0.048116      -0.018017      -0.015096       0.033113             10.887927       8.345554       0.929184      -0.437968       6.388309       3.520360      17.929917          -0.000426
          314              C       8.669478      16.275663      16.249009       0.633597      24.127713 0.24286901E+03  0.49925214E+04                                 7.776825                            5.560865      -0.085870       2.036741                    0.999534      21.861621      60.980704       0.624043       0.477468      -1.016851      -0.020864      -0.022782      -0.066200       0.073054      -0.041242       0.003913      -0.050769      -0.095304      -0.157818      -0.072847      -0.031840       0.104687              9.812335       8.380185       1.253394       0.918515       5.589187       3.391809      15.467634           0.015063
          315              C      10.073323      -2.560778      23.971073       0.283138      34.477234 0.34126385E+03  0.75368902E+04                                 9.414596                            6.275154       0.021840       2.027889                    0.999559      24.617779      68.150731       0.640936       0.432703      -1.056140      -0.006536      -0.052037      -0.000114       0.052446      -0.006985      -0.000123      -0.009121      -0.073193      -0.061521      -0.027177      -0.021523       0.048699             13.207408       9.606229      -0.425285      -0.472489      25.113055      -0.065140       4.902941           0.001799
          316              C       8.966749      -1.704667      23.999997      -0.231116      38.059100 0.45529951E+03  0.10831062E+05                                 9.779390                            7.077379       0.039800       1.968775                    0.999593      30.696253      88.840741       0.624099       0.412552      -1.066422      -0.007775       0.033299      -0.011282       0.036008       0.023729      -0.006032      -0.006561       0.038717      -0.079550      -0.028465      -0.016376       0.044841             12.200697      11.391938      -1.665838      -1.022730      20.003628      -0.542816       5.206524          -0.000385
          317              C       9.163423      -0.351575      23.842878      -0.084544      35.697391 0.41766002E+03  0.97720740E+04                                 9.570063                            6.922903      -0.042147       1.959118                    0.999664      29.378166      85.703266       0.608355       0.430313      -1.050011       0.014617      -0.027159      -0.011083       0.032773      -0.022958       0.003482       0.004645       0.022871       0.013337      -0.028875       0.005435       0.023440             11.829529      12.617759       1.620630      -1.490289      17.690921      -1.293555       5.179908           0.001995
          318              C      10.399982       0.184178      23.640051      -0.060988      39.393393 0.43235392E+03  0.10065111E+05                                 9.953601                            6.842624      -0.001031       2.000284                    0.999367      27.370344      76.166104       0.647873       0.406104      -1.079990      -0.010417      -0.046766      -0.000750       0.047917      -0.004568      -0.004349       0.003277       0.009816      -0.038911      -0.014130      -0.000078       0.014208             12.983581      11.960266       2.765757      -1.146339      21.527970      -2.711314       5.462508           0.004047
          319              C       0.183110      -0.686009      23.624696      -0.063401      34.018162 0.40535242E+03  0.93867179E+04                                 9.194251                            6.770123      -0.006314       1.974114                    0.999651      28.749646      82.666332       0.623783       0.424025      -1.056885      -0.021583      -0.028879      -0.004703       0.036359       0.009854      -0.007102       0.001163       0.046917       0.000625      -0.025806      -0.001231       0.027037             11.218160      10.203445       1.367450      -0.188524      18.567370      -1.311241       4.883666           0.002392
          320              C       0.009042      -2.033066      23.807169      -0.251251      36.762026 0.44612118E+03  0.10556360E+05                                 9.549713                            7.007087       0.107715       1.990198                    0.999717      30.626595      88.336055       0.627179       0.412718      -1.066564       0.019478       0.044015      -0.011841       0.049568      -0.028365      -0.000423      -0.007362       0.020214      -0.098462      -0.034860      -0.011855       0.046715             11.887792       9.886729       2.824819      -0.255150      20.809372      -1.034668       4.967274           0.000041
          321              C      10.580832       1.631927      23.364378       0.617364      24.253330 0.24477908E+03  0.50342095E+04                                 7.714903                            5.533961       0.020063       2.064642                    0.999430      21.990145      61.058704       0.634775       0.469169      -1.022828       0.001185       0.064699      -0.021095       0.068061      -0.001379       0.031108       0.026631       0.051613       0.278325      -0.077137      -0.027292       0.104429              9.600422       9.775826       1.667495      -1.148605      14.293429      -1.916299       4.732011           0.014943
          322              C      10.228175      16.692368      27.012049       0.283263      31.398653 0.34022958E+03  0.75126863E+04                                 8.819647                            6.277129       0.098308       2.054121                    0.999604      24.597937      68.218217       0.638707       0.434291      -1.054564       0.005470       0.039920      -0.037666       0.055156      -0.002735       0.008823      -0.027687      -0.034168       0.076044      -0.031247      -0.014266       0.045513             11.091078       9.513446       0.456617       0.410359       9.115416      -6.609292      14.644372           0.002193
          323              C       0.084773      16.291625      27.656239      -0.225813      35.294979 0.44808238E+03  0.10619212E+05                                 9.270391                            7.014288       0.138657       2.003645                    0.999742      30.416553      87.928324       0.627670       0.411757      -1.066702       0.005379      -0.015401       0.031960       0.035882       0.017687      -0.015530      -0.002824       0.026222      -0.048376      -0.022733      -0.011899       0.034632             10.829042      11.381128       0.453057       1.870401       8.958201      -5.111029      12.147796          -0.000462
          324              C       0.038431      15.365760      28.664660      -0.080351      34.612563 0.42390645E+03  0.99429223E+04                                 9.342318                            6.954396      -0.012267       1.969694                    0.999657      29.275380      85.168475       0.610354       0.427839      -1.052814      -0.020035       0.011846      -0.015472       0.027948      -0.005168       0.011754       0.011428       0.019921      -0.010541      -0.021601       0.003454       0.018148             11.170490      12.925892       2.190687      -0.552722       9.490636      -5.186382      11.094943           0.002616
          325              C      10.112884      14.857657      29.095667      -0.058459      37.730254 0.43857641E+03  0.10269709E+05                                 9.728120                            6.943151      -0.030109       1.995438                    0.999210      27.491253      77.294990       0.634591       0.412192      -1.073549       0.005035       0.032235      -0.032663       0.046166      -0.002047      -0.005773      -0.008424       0.024442       0.000136      -0.017216       0.002646       0.014570             12.237214      12.028073       2.135300      -1.314649      11.138481      -7.147035      13.545089          -0.000984
          326              C       8.963358      15.274539      28.473974      -0.060293      32.976919 0.43882320E+03  0.10415978E+05                                 9.178042                            7.171818      -0.228995       1.908056                    0.998883      29.466618      87.156679       0.587077       0.439542      -1.042342       0.016114       0.022199      -0.025529       0.037473       0.009009      -0.008393       0.011252       0.015537      -0.002785      -0.020959       0.007362       0.013597             10.628521      10.661871       0.640068      -0.660545       9.438308      -5.353942      11.785385           0.002702
          327              C       9.015353      16.182097      27.407704      -0.249945      34.724086 0.46941081E+03  0.11253299E+05                                 9.193851                            7.192930       0.144370       2.006404                    0.999769      30.849163      89.654863       0.618144       0.413323      -1.065829      -0.020469      -0.032650       0.033889       0.051317      -0.018563       0.018971      -0.023183       0.027443      -0.039832      -0.033676      -0.009842       0.043519             10.650826      10.032832       1.536681      -1.876536       9.481824      -5.726057      12.437824          -0.000521
          328              C      10.063150      13.875802      30.189790       0.606462      24.742400 0.24614794E+03  0.50785157E+04                                 7.846753                            5.569945      -0.001565       2.058498                    0.999669      22.160164      61.990630       0.628100       0.472647      -1.019113      -0.004567      -0.036870       0.048397       0.061012       0.008109       0.005536       0.091840      -0.037945      -0.008541      -0.083820      -0.018320       0.102140              9.832093       9.833343       1.033129      -1.448335       8.697380      -5.403913      10.965557           0.016171
          329              C       5.501219       2.973553      31.026808       0.084701      34.034048 0.41584772E+03  0.97176681E+04                                 9.937113                            7.325825      -0.743124       1.799279                    0.996296      26.763986      77.991369       0.541587       0.483961      -1.019769      -0.000348      -0.001625      -0.003052       0.003475      -0.000242      -0.009237       0.000469       0.021530      -0.006613      -0.009703      -0.006746       0.016449             13.667402       9.563930       1.366994       3.158525      15.844273      -0.352144      15.594004           0.000029
          330              C       5.172299       2.729241      32.518015      -0.074839      27.113392 0.38131721E+03  0.87648273E+04                                 8.162351                            6.611023      -0.396422       1.876584                    0.996678      28.773483      84.571413       0.619965       0.429816      -1.045063       0.088101      -0.019910       0.007214       0.090610      -0.024443       0.039824      -0.012528       0.070646      -0.001293      -0.042741      -0.025727       0.068468             10.239149       6.608595       0.157366       2.181897       7.886401      -2.050596      16.222450           0.000012
          331              C       6.494761       4.119785      30.892542      -0.080277      27.784465 0.36960234E+03  0.84291261E+04                                 8.268174                            6.473103      -0.479455       1.844426                    0.997190      28.814427      84.346552       0.631737       0.425130      -1.047982      -0.063909       0.047413       0.038201       0.088270      -0.024584      -0.015332       0.028083      -0.050605      -0.075251      -0.037773      -0.021980       0.059753             10.631453       7.709051       3.663480       0.797033      16.722425       0.746096       7.462882           0.000025
          332              C       4.197971       3.299634      30.345838      -0.077174      26.893962 0.37034217E+03  0.84583788E+04                                 8.098238                            6.505031      -0.475185       1.848537                    0.996984      28.823545      84.701584       0.625886       0.428476      -1.044921       0.052955       0.013624      -0.071046       0.089651      -0.001289      -0.014964      -0.026988       0.018489       0.182050      -0.047370      -0.022339       0.069710             10.104037       8.814886      -0.672467       4.563666       7.913742      -1.333742      13.583482           0.000032
          333              C       6.140974       1.739161      30.411900      -0.081258      25.380805 0.35641641E+03  0.80500622E+04                                 7.683360                            6.318156      -0.370681       1.881367                    0.997270      28.525132      82.932722       0.645670       0.420005      -1.051799      -0.070300      -0.031130       0.015428       0.078416       0.026320      -0.005397       0.008508      -0.039672      -0.102958      -0.037982      -0.012460       0.050441              9.228858       6.149484       0.940141       0.521009      13.710216       1.846618       7.826874           0.000005
          334              C       6.502673       2.309961      34.499505       0.285051      31.965797 0.33661867E+03  0.74263204E+04                                 8.995769                            6.269135       0.031005       2.033503                    0.999636      24.616900      68.637084       0.634107       0.437833      -1.050559      -0.005035      -0.001137      -0.051334       0.051593       0.002951       0.022669      -0.011133       0.003764       0.105053      -0.029420      -0.015631       0.045051             11.965040       9.265916      -1.337107       2.776215       5.250192      -2.019654      21.379011           0.002025
          335              C       7.726799       1.919573      34.988004      -0.220162      35.002259 0.42734956E+03  0.10002594E+05                                 9.217627                            6.851057       0.045381       1.976426                    0.999648      30.027438      86.095547       0.635351       0.411873      -1.067269       0.011495      -0.007446       0.025891       0.029290      -0.010608      -0.026732       0.005805       0.025047      -0.004211      -0.022227      -0.014355       0.036582             11.053417      10.715440      -1.647279       2.643740       5.272766      -1.306391      17.172045          -0.000346
          336              C       7.932516       7.002559       0.610623      -0.076104      33.179230 0.39850377E+03  0.91933871E+04                                 9.023353                            6.707080       0.011461       1.977334                    0.999703      28.830748      82.875521       0.627187       0.423317      -1.056810      -0.024966       0.005102      -0.012162       0.028235      -0.008722       0.005945      -0.005409       0.021717      -0.074111      -0.026147      -0.001192       0.027340             10.802923      10.259787      -1.340261       0.329451       4.969062      -0.656156      17.179921           0.002352
          337              C       6.919758       7.301352       1.512275      -0.059969      37.805743 0.43339896E+03  0.10117886E+05                                 9.757278                            6.905212       0.031253       2.017412                    0.999296      27.355605      76.785118       0.635926       0.412570      -1.073356      -0.004700      -0.006849      -0.043625       0.044408       0.001070      -0.004722      -0.002122       0.023561       0.011319      -0.013932       0.001326       0.012607             12.521350      10.181607      -1.260299       0.584622       5.356286      -1.038022      22.026156          -0.003606
          338              C       5.694502       7.659050       1.015206      -0.060319      34.051637 0.42790254E+03  0.10094458E+05                                 9.404767                            7.085758      -0.203164       1.918618                    0.998972      29.258327      86.316183       0.590077       0.440006      -1.041913       0.003089      -0.014461      -0.036891       0.039744      -0.002278      -0.014879       0.008471       0.005693      -0.057379      -0.026552       0.006063       0.020489             11.498057       9.389637      -1.057357       0.455022       5.538781      -0.629481      19.565753           0.002207
          339              C       5.487655       2.591581      35.352235      -0.239429      34.804675 0.45455553E+03  0.10833652E+05                                 9.316633                            7.134124       0.034117       1.977735                    0.999548      30.633864      89.407670       0.612058       0.419880      -1.059316      -0.014650      -0.007966       0.053899       0.056419      -0.016446       0.011523      -0.009280       0.055388      -0.006621      -0.032377      -0.005579       0.037955             11.377991       8.184307      -0.716654      -0.145522       5.379697      -0.938935      20.569969          -0.000597
          340              C       7.172947       7.211615       2.956703       0.604591      25.535749 0.24875752E+03  0.51475150E+04                                 8.021754                            5.601291      -0.008263       2.053773                    0.999666      22.288241      62.504723       0.625826       0.472968      -1.018622      -0.005424      -0.014772       0.061671       0.063647      -0.011728      -0.022457       0.011227      -0.139675      -0.261373      -0.094754      -0.020480       0.115233             10.194729       9.901801      -0.160479       0.296115       4.558109      -1.254085      16.124277           0.014097
          341              C       6.640571       6.440235      31.336762       0.287750      33.543128 0.33815690E+03  0.74535733E+04                                 9.275652                            6.253598       0.016959       2.027840                    0.999505      24.521952      67.888719       0.640747       0.433684      -1.055209      -0.027281      -0.041502       0.001222       0.049680       0.021601       0.005639       0.007419      -0.059077      -0.059024      -0.028034      -0.019552       0.047586             12.802248       9.566237       4.257636      -0.696080      23.439619       2.134078       5.400889           0.002882
          342              C       5.994034       7.597275      31.748843      -0.226512      37.326371 0.43322220E+03  0.10175968E+05                                 9.653442                            6.883193       0.080926       1.986633                    0.999680      30.173571      86.702686       0.635829       0.410110      -1.068282       0.007149       0.031826       0.006149       0.033193       0.003827      -0.021272      -0.001702       0.055742      -0.041847      -0.021996      -0.021094       0.043089             12.293043       9.254880       2.538703      -0.948565      21.877938       2.251495       5.746312          -0.000704
          343              C       6.656396       8.780897      31.775268      -0.068810      35.013976 0.42096466E+03  0.98916172E+04                                 9.564092                            7.013978      -0.144315       1.935093                    0.999325      29.243323      86.139393       0.594799       0.438242      -1.042820       0.005460      -0.022487      -0.012218       0.026167      -0.017151      -0.003818       0.005611      -0.006196       0.042013      -0.024442       0.005234       0.019209             11.869991      10.461012       3.016868      -1.319354      19.470494       1.371397       5.678466           0.002874
          344              C       7.981119       8.847803      31.429248      -0.046211      38.391246 0.43299821E+03  0.10107623E+05                                 9.887847                            6.909866      -0.040843       1.996046                    0.999083      27.295421      76.648179       0.634540       0.413509      -1.072595      -0.030896      -0.034856      -0.010893       0.047835      -0.002364      -0.009883       0.004550       0.000082      -0.005190      -0.010717      -0.000972       0.011689             12.933246      11.106535       4.070184      -1.063497      21.957553       1.881348       5.735651          -0.003543
          345              C       8.624265       7.699167      30.992528      -0.074334      34.627262 0.40999229E+03  0.95185746E+04                                 9.302913                            6.796651      -0.017975       1.966699                    0.999620      28.988469      83.384526       0.624402       0.422518      -1.058119      -0.029645      -0.021299      -0.004933       0.036835      -0.008098      -0.015503      -0.001341       0.042628      -0.007027      -0.022720      -0.008107       0.030827             11.429882       9.989744       2.593245      -1.174268      18.845100       1.684906       5.454802           0.004290
          346              C       7.947210       6.483421      30.953605      -0.254042      36.287251 0.45820965E+03  0.10905535E+05                                 9.475083                            7.099133       0.067590       1.978345                    0.999813      30.762590      88.731314       0.623944       0.412456      -1.067670       0.035537       0.034916      -0.006170       0.050201      -0.017602      -0.020185       0.015101      -0.025324      -0.094235      -0.041386      -0.002994       0.044379             11.542197      10.965816       4.453268      -1.104575      18.276725       1.084091       5.384049          -0.000534
          347              C       8.745208      10.111608      31.554944       0.588931      25.666125 0.26795414E+03  0.56491121E+04                                 8.092794                            5.826004      -0.137673       2.001787                    0.999522      22.892532      64.814044       0.611609       0.475020      -1.017456       0.014913       0.060959       0.003019       0.062830      -0.047364       0.028606      -0.039583       0.023620       0.211386      -0.085425      -0.012228       0.097654             10.214404       9.316477       3.137810      -1.102736      15.769625       1.640699       5.557111           0.021522
          348              C       3.520916       3.896680      28.123312       0.282121      32.121295 0.34589145E+03  0.76798575E+04                                 9.027319                            6.357024       0.020071       2.030223                    0.999636      24.778352      69.218656       0.629642       0.438126      -1.050800       0.033211      -0.008887       0.032136       0.047060      -0.008062       0.027525      -0.009517       0.014948       0.080764      -0.024827      -0.019995       0.044822             11.839321      12.040007      -1.020148       6.081913       5.621896      -3.103331      17.856060           0.004556
          349              C       2.167935       3.693958      28.369347      -0.259988      35.218629 0.47019682E+03  0.11266995E+05                                 9.256016                            7.194311       0.068251       1.974401                    0.999829      31.136388      90.210759       0.619224       0.412791      -1.067105      -0.037921       0.006682      -0.022464       0.044579       0.010808      -0.016552      -0.028464       0.039621       0.096370      -0.046654      -0.003783       0.050437             10.846264      13.292344      -0.905969       4.791346       5.501264      -2.141153      13.745183          -0.001018
          350              C       1.260296       3.965832      27.375566      -0.074970      32.994789 0.41226513E+03  0.95850544E+04                                 8.985831                            6.822100      -0.032352       1.959673                    0.999626      29.099675      83.777907       0.622296       0.423342      -1.057552       0.031022       0.000019       0.008928       0.032281       0.010484      -0.018237       0.005256       0.031798      -0.046462      -0.026965      -0.005425       0.032390             10.591787      11.759489      -0.790117       3.637720       5.347517      -2.264135      14.668355           0.005273
          351              C       1.664947       4.425421      26.122181      -0.057376      36.943872 0.44345478E+03  0.10415604E+05                                 9.643416                            6.999774       0.026842       2.013902                    0.999280      27.569616      77.704225       0.629392       0.414333      -1.071860       0.034920      -0.007949       0.030374       0.046959      -0.000074      -0.009423      -0.009726       0.020568       0.014492      -0.017693       0.000369       0.017324             12.200588      13.722909      -0.654003       5.718908       5.657354      -2.365316      17.221503          -0.004394
          352              C       3.005494       4.635518      25.908999      -0.065672      31.765273 0.41644661E+03  0.97609672E+04                                 8.946547                            6.972315      -0.141569       1.936745                    0.999373      29.197113      85.949520       0.596962       0.437750      -1.042913       0.004252      -0.009801       0.023186       0.025529       0.006282      -0.022164      -0.003289      -0.030366       0.007866      -0.031340       0.009300       0.022040             10.601178      12.183862      -0.528628       4.181238       5.732275      -2.189026      13.887397           0.003141
          353              C       3.924436       4.371636      26.880997      -0.220596      35.121810 0.44762820E+03  0.10619256E+05                                 9.336031                            7.059555       0.024360       1.971939                    0.999449      30.373220      88.213464       0.618388       0.417512      -1.061656      -0.008345       0.003288      -0.035377       0.036496       0.009507      -0.010164      -0.002368       0.048628      -0.057446      -0.021107      -0.016490       0.037597             11.325110      11.032449      -0.519298       4.293658       6.005995      -2.810322      16.936886          -0.001354
          354              C       0.674795       4.629023      25.030558       0.597655      24.622927 0.26198139E+03  0.54974888E+04                                 7.871306                            5.771035      -0.081887       2.020990                    0.999635      22.807775      64.628304       0.612271       0.476725      -1.015558      -0.047915       0.014232      -0.042545       0.065639       0.007444      -0.034972       0.017893      -0.149368      -0.164317      -0.087971      -0.016199       0.104170              9.691726      11.259253      -0.271113       3.250999       4.796363      -1.295364      13.019561           0.028351
          355              C       5.744235      -0.572361      30.124085      -0.089487      25.046152 0.35616169E+03  0.80405923E+04                                 7.596223                            6.304243      -0.308639       1.895750                    0.997905      28.626451      83.131069       0.648359       0.418456      -1.053069      -0.055833       0.045429       0.024779       0.076126      -0.010658      -0.000215       0.022271      -0.060684      -0.112596      -0.043095      -0.013005       0.056100              9.066787       6.271717       1.725727       0.634411      13.161557       1.924153       7.767087           0.000004
          356              C       4.587928      -1.528716      29.899833       0.086991      33.762613 0.42469057E+03  0.99669983E+04                                 9.781979                            7.319097      -0.747130       1.796484                    0.996507      26.756501      77.890295       0.551748       0.473014      -1.026612       0.002993       0.001488      -0.004156       0.005333      -0.002462      -0.003949      -0.004027       0.022328      -0.025028      -0.012513      -0.003606       0.016119             13.231526       7.742605       0.618807      -0.505568      17.490497       0.296985      14.461475           0.000071
          357              C       3.610210      -1.492043      31.056089      -0.074076      26.416475 0.37320253E+03  0.85228610E+04                                 7.942922                            6.504902      -0.433917       1.860900                    0.996953      28.694270      83.762220       0.630808       0.425176      -1.049063       0.068558      -0.029490       0.051592       0.090728      -0.015049       0.033094      -0.025602       0.029383       0.130688      -0.045046      -0.023241       0.068287              9.561487       6.333940       0.311932      -1.254296       7.812501       1.305017      14.538021           0.000038
          358              C       5.171168      -2.915598      29.737000      -0.073781      28.551094 0.36407069E+03  0.82693246E+04                                 8.448084                            6.431396      -0.427625       1.869335                    0.996470      28.500370      83.178987       0.632945       0.426046      -1.047723      -0.086862      -0.025068      -0.019396       0.092464       0.041782       0.005301       0.010039       0.001677      -0.082135      -0.031882      -0.024988       0.056870             11.419511       6.244115      -0.020285      -0.258324      20.592335       1.248954       7.422084           0.000023
          359              C       3.811405      -1.115325      28.630736      -0.073073      26.577954 0.37516053E+03  0.85719018E+04                                 7.986992                            6.537390      -0.409173       1.874107                    0.996442      28.460017      82.881579       0.627514       0.427192      -1.048665       0.077327      -0.016569      -0.043017       0.090025      -0.002049      -0.040232      -0.000659       0.041579       0.093048      -0.036635      -0.023758       0.060393              9.619925       6.238372       0.262272       0.544387       8.874297      -2.905330      13.747105           0.000059
          360              C       3.973040      -1.288656      33.441449       0.285950      31.181924 0.34374146E+03  0.76193665E+04                                 8.831105                            6.331047       0.029517       2.031822                    0.999709      24.778126      69.134471       0.631930       0.437271      -1.051433       0.013211      -0.025404      -0.040663       0.049733      -0.000030      -0.008329       0.016262      -0.005617       0.128004      -0.026145      -0.021488       0.047634             11.340954       8.032402      -0.953967      -0.550378       5.953046       3.863118      20.037414           0.001948
          361              C       2.696920      -0.826094      33.678556      -0.271249      36.403127 0.49037501E+03  0.11865518E+05                                 9.477237                            7.347302       0.103069       1.980890                    0.999852      31.477320      91.415049       0.613181       0.412818      -1.067904      -0.031913       0.008930       0.040833       0.052588      -0.008128       0.029373       0.021878       0.072672       0.088844      -0.059772       0.003316       0.056456             11.159494       9.521623      -1.365761      -1.901859       6.217339       3.530029      17.739520          -0.000263
          362              C       2.378172      -0.366925      34.996931      -0.086052      34.439306 0.42565997E+03  0.99788398E+04                                 9.262274                            6.937567      -0.051034       1.947954                    0.999588      29.551294      85.513492       0.616178       0.424017      -1.056820       0.018784      -0.028572      -0.029396       0.045092      -0.009451      -0.007170       0.001357       0.037919      -0.057121      -0.020099      -0.011652       0.031751             11.085663       9.576686      -0.793128      -0.203208       5.885060       3.506087      17.795243           0.002691
          363              C       3.324242       4.838600       0.257462      -0.061908      38.268834 0.43754096E+03  0.10237689E+05                                 9.836052                            6.927034      -0.053021       1.985548                    0.999210      27.591520      77.504868       0.636525       0.411251      -1.074343       0.014265      -0.023330      -0.038694       0.047381      -0.005107      -0.000648       0.000723       0.020301      -0.011162      -0.009555      -0.003705       0.013261             12.755951       9.763725      -1.256934      -1.136970       6.836244       5.100675      21.667885           0.001126
          364              C       4.608274       4.386501      -0.035352      -0.072977      32.312190 0.42407672E+03  0.99588628E+04                                 8.965750                            6.989285      -0.116516       1.935137                    0.999600      29.404722      85.904211       0.603793       0.431969      -1.049134      -0.016374      -0.007605      -0.024079       0.030096       0.001894       0.021552      -0.016863       0.022203      -0.019693      -0.030708       0.001184       0.029524             10.491784       8.805684      -1.280642      -1.271910       6.362521       3.597913      16.307147           0.001918
          365              C       4.941715      -1.246166      34.423088      -0.218647      34.414203 0.44008152E+03  0.10381568E+05                                 9.157771                            6.975336       0.154355       2.013512                    0.999719      30.142905      86.904735       0.626250       0.414599      -1.064988       0.006351       0.005597       0.029151       0.030355      -0.012724      -0.009198       0.003175       0.038729      -0.048116      -0.018017      -0.015096       0.033113             10.887937       8.345558      -0.929184       0.437970       6.388315       3.520365      17.929938          -0.000425
          366              C       3.017928       5.380731       1.605475       0.633596      24.127740 0.24286931E+03  0.49925290E+04                                 7.776828                            5.560867      -0.085870       2.036740                    0.999534      21.861637      60.980747       0.624043       0.477467      -1.016852      -0.020864       0.022782       0.066200       0.073054       0.041242      -0.003913      -0.050770      -0.095303      -0.157819      -0.072848      -0.031839       0.104688              9.812340       8.380189      -1.253395      -0.918518       5.589190       3.391812      15.467641           0.015062
          367              C       4.421773      19.063160      29.592379       0.283143      34.477316 0.34126454E+03  0.75369110E+04                                 9.414618                            6.275164       0.021829       2.027885                    0.999559      24.617807      68.150889       0.640934       0.432703      -1.056139      -0.006536       0.052036       0.000112       0.052445       0.006985       0.000123      -0.009120      -0.073194      -0.061523      -0.027177      -0.021523       0.048700             13.207446       9.606253       0.425286       0.472491      25.113132      -0.065137       4.902951           0.001798
          368              C       3.315199      18.207049      29.563455      -0.231114      38.059162 0.45530020E+03  0.10831083E+05                                 9.779400                            7.077385       0.039793       1.968772                    0.999593      30.696292      88.840900       0.624098       0.412552      -1.066422      -0.007774      -0.033299       0.011278       0.036007      -0.023730       0.006032      -0.006561       0.038717      -0.079552      -0.028466      -0.016376       0.044842             12.200712      11.391956       1.665838       1.022733      20.003651      -0.542815       5.206528          -0.000383
          369              C       3.511873      16.853957      29.720574      -0.084543      35.697382 0.41765986E+03  0.97720685E+04                                 9.570058                            6.922899      -0.042150       1.959117                    0.999664      29.378165      85.703232       0.608356       0.430313      -1.050012       0.014618       0.027159       0.011080       0.032772       0.022958      -0.003482       0.004645       0.022872       0.013339      -0.028876       0.005435       0.023441             11.829524      12.617750      -1.620631       1.490287      17.690916      -1.293554       5.179906           0.001994
          370              C       4.748432      16.318204      29.923401      -0.060992      39.393508 0.43235527E+03  0.10065151E+05                                 9.953620                            6.842635      -0.001036       2.000282                    0.999367      27.370395      76.166292       0.647872       0.406104      -1.079990      -0.010416       0.046766       0.000748       0.047917       0.004568       0.004349       0.003276       0.009816      -0.038908      -0.014129      -0.000078       0.014208             12.983610      11.960286      -2.765760       1.146340      21.528027      -2.711320       5.462518           0.004049
          371              C       5.834660      17.188391      29.938756      -0.063399      34.018223 0.40535308E+03  0.93867382E+04                                 9.194263                            6.770129      -0.006328       1.974109                    0.999651      28.749687      82.666505       0.623783       0.424025      -1.056884      -0.021584       0.028878       0.004701       0.036358      -0.009854       0.007102       0.001163       0.046918       0.000627      -0.025806      -0.001231       0.027037             11.218179      10.203461      -1.367458       0.188525      18.567404      -1.311243       4.883671           0.002390
          372              C       5.660592      18.535448      29.756283      -0.251248      36.762073 0.44612162E+03  0.10556374E+05                                 9.549720                            7.007089       0.107709       1.990196                    0.999717      30.626629      88.336189       0.627179       0.412718      -1.066564       0.019478      -0.044015       0.011838       0.049567       0.028365       0.000424      -0.007361       0.020213      -0.098465      -0.034860      -0.011855       0.046715             11.887805       9.886738      -2.824823       0.255150      20.809400      -1.034668       4.967276           0.000042
          373              C       4.929282      14.870455      30.199074       0.617359      24.253342 0.24477925E+03  0.50342123E+04                                 7.714896                            5.533957       0.020076       2.064646                    0.999430      21.990153      61.058666       0.634777       0.469168      -1.022829       0.001184      -0.064700       0.021094       0.068062       0.001380      -0.031108       0.026631       0.051613       0.278329      -0.077138      -0.027292       0.104430              9.600414       9.775817      -1.667492       1.148603      14.293418      -1.916298       4.732007           0.014944
          374              C       4.576625      -0.189986      26.551403       0.283260      31.398657 0.34022964E+03  0.75126876E+04                                 8.819644                            6.277127       0.098313       2.054123                    0.999604      24.597941      68.218208       0.638707       0.434291      -1.054564       0.005470      -0.039921       0.037665       0.055156       0.002735      -0.008823      -0.027686      -0.034168       0.076045      -0.031247      -0.014266       0.045513             11.091075       9.513443      -0.456614      -0.410363       9.115413      -6.609290      14.644369           0.002196
          375              C       5.736323       0.210757      25.907213      -0.225815      35.294996 0.44808263E+03  0.10619220E+05                                 9.270396                            7.014291       0.138655       2.003644                    0.999742      30.416559      87.928353       0.627669       0.411757      -1.066702       0.005379       0.015400      -0.031961       0.035883      -0.017686       0.015530      -0.002823       0.026223      -0.048376      -0.022734      -0.011898       0.034632             10.829047      11.381129      -0.453052      -1.870407       8.958206      -5.111034      12.147807          -0.000465
          376              C       5.689981       1.136622      24.898792      -0.080351      34.612568 0.42390645E+03  0.99429234E+04                                 9.342323                            6.954398      -0.012265       1.969695                    0.999657      29.275380      85.168507       0.610354       0.427839      -1.052814      -0.020035      -0.011848       0.015471       0.027948       0.005168      -0.011754       0.011428       0.019921      -0.010540      -0.021601       0.003454       0.018147             11.170496      12.925898      -2.190684       0.552717       9.490640      -5.186385      11.094950           0.002619
          377              C       4.461334       1.644725      24.467785      -0.058456      37.730120 0.43857473E+03  0.10269659E+05                                 9.728095                            6.943136      -0.030100       1.995442                    0.999210      27.491188      77.294728       0.634592       0.412191      -1.073549       0.005035      -0.032236       0.032662       0.046166       0.002047       0.005773      -0.008424       0.024442       0.000134      -0.017216       0.002645       0.014570             12.237180      12.028044      -2.135294       1.314645      11.138449      -7.147010      13.545047          -0.000987
          378              C       3.311808       1.227843      25.089478      -0.060291      32.976812 0.43882155E+03  0.10415927E+05                                 9.178019                            7.171802      -0.228983       1.908061                    0.998883      29.466539      87.156339       0.587079       0.439542      -1.042342       0.016114      -0.022200       0.025528       0.037473      -0.009009       0.008393       0.011252       0.015536      -0.002784      -0.020959       0.007362       0.013597             10.628492      10.661844      -0.640066       0.660542       9.438281      -5.353924      11.785351           0.002706
          379              C       3.363803       0.320285      26.155748      -0.249947      34.724091 0.46941102E+03  0.11253304E+05                                 9.193852                            7.192932       0.144371       2.006404                    0.999769      30.849162      89.654848       0.618144       0.413323      -1.065829      -0.020469       0.032649      -0.033890       0.051317       0.018562      -0.018971      -0.023183       0.027443      -0.039831      -0.033676      -0.009842       0.043518             10.650826      10.032834      -1.536682       1.876536       9.481822      -5.726054      12.437821          -0.000525
          380              C       4.411600       2.626580      23.373662       0.606464      24.742358 0.24614746E+03  0.50785040E+04                                 7.846750                            5.569943      -0.001569       2.058497                    0.999669      22.160138      61.990571       0.628099       0.472648      -1.019113      -0.004567       0.036870      -0.048397       0.061012      -0.008109      -0.005537       0.091840      -0.037945      -0.008541      -0.083820      -0.018320       0.102141              9.832088       9.833342      -1.033130       1.448336       8.697374      -5.403908      10.965548           0.016170
          381              O       0.457776       3.271410      12.586340      -0.207891      32.446092 0.41505819E+03  0.93483837E+04                                 8.357502                            6.360216       0.293556       2.216289                    0.998603      23.166580      58.852833       0.744068       0.365482      -1.134440      -0.211179      -0.029463      -0.048411       0.218651      -0.045135       0.017744       0.046167      -0.232263      -0.434113      -0.156202      -0.045896       0.202098             10.730579       5.864966      -2.678812      -0.339878      20.340292       2.984974       5.986479           0.000015
          382              O      10.536750       4.943503      15.279510      -0.207704      32.714876 0.35747947E+03  0.77411261E+04                                 8.328101                            5.813119       0.382287       2.249216                    0.999099      22.638356      56.027830       0.797911       0.354486      -1.145403       0.163915       0.045329       0.064621       0.181931       0.038945      -0.112787      -0.035164       0.120146       0.249622      -0.113226      -0.064467       0.177693             11.584354       7.185763       0.970299      -5.143896       5.532372      -2.910725      22.034927           0.000861
          383              O      11.064605       7.873123      13.522986      -0.197334      31.798135 0.33641164E+03  0.71763922E+04                                 8.187994                            5.623999       0.383676       2.251343                    0.999133      22.416459      55.095860       0.814367       0.352574      -1.146749      -0.165401      -0.044496      -0.075011       0.186987      -0.001548       0.012576       0.055818      -0.233944      -0.284449      -0.110247      -0.065647       0.175894             11.582001       6.705909      -4.685282      -0.361237      22.761871       2.185334       5.278223           0.000973
          384              O       1.131440       6.236563      11.144412      -0.189602      32.632454 0.34938401E+03  0.75329984E+04                                 8.349937                            5.771164       0.310780       2.231927                    0.998687      22.445861      55.681021       0.794669       0.357483      -1.141420       0.152977      -0.021926       0.084969       0.176359       0.011848      -0.048618      -0.071215       0.037568       0.428593      -0.110317      -0.063622       0.173939             11.543164       9.566028       1.409456      -7.540204       5.708269      -3.024829      19.355195           0.001711
          385              O      10.780897       4.621647      21.624637      -0.620718      48.691873 0.70905773E+03  0.18277817E+05                                10.633194                            8.250464      -0.099227       1.998139                    0.994864      29.433716      80.278643       0.660020       0.360003      -1.137495      -0.013750       0.008373      -0.058003       0.060195       0.019930       0.043169       0.003217      -0.043538      -0.067831      -0.061375       0.013273       0.048102             13.148859      14.445295      -0.948694       6.349787       7.614955      -1.960194      17.386326           0.079753
          386              O       8.632177       4.589990      21.276474      -0.557745      32.531660 0.45956851E+03  0.10611305E+05                                 7.981053                            6.529700       0.734771       2.276093                    0.999044      27.377459      70.277195       0.762465       0.347910      -1.149213       0.017364      -0.029632      -0.033339       0.047864       0.010531      -0.053328      -0.001852      -0.034323      -0.147163      -0.081295       0.030609       0.050686              9.230265      13.660602       0.371068      -2.947538       5.100826      -0.701354       8.929368           0.015223
          387              O       7.041831      12.786280      13.260525      -0.558450      28.583921 0.44094822E+03  0.10088112E+05                                 7.283084                            6.392818       0.703031       2.270773                    0.998453      27.267749      69.933847       0.770292       0.347559      -1.148195       0.029831      -0.015675      -0.026337       0.042769      -0.014113      -0.000479      -0.044198       0.079898       0.061648      -0.073087       0.028847       0.044240              7.932203      10.605518      -1.623101       1.615691       7.632123      -0.070662       5.558968           0.034799
          388              O       8.735036      13.674027      14.349649      -0.614786      41.836636 0.63264555E+03  0.15882806E+05                                 9.674666                            7.821216      -0.077285       2.009512                    0.994510      29.148951      78.993959       0.672853       0.362593      -1.133096       0.014335      -0.045058      -0.003267       0.047396       0.031867      -0.003985       0.032670      -0.035135       0.115236      -0.060076       0.001628       0.058448             11.614897       8.748613       1.515144       1.299265      17.344537       3.531918       8.751541           0.071770
          389              O       6.214444       7.086279       7.428180      -0.581456      31.421267 0.48262691E+03  0.11297673E+05                                 7.784340                            6.691788       0.385284       2.160411                    0.997888      27.862562      72.364240       0.752012       0.347940      -1.147487      -0.049618      -0.014387       0.017872       0.054665      -0.018822      -0.003431       0.018167       0.031896      -0.168469      -0.060704       0.006860       0.053844              8.608256      13.049495      -0.295530      -1.216793       5.251595       0.300452       7.523679           0.032886
          390              O       4.533673       7.493661       6.029459      -0.594751      41.327886 0.63015629E+03  0.15814733E+05                                 9.613786                            7.870351      -0.049484       2.025676                    0.994024      28.828062      78.272209       0.662097       0.368613      -1.127727      -0.009558       0.033818       0.035187       0.049730      -0.011509       0.039691      -0.010307      -0.091341       0.092169      -0.076310       0.022651       0.053659             11.287534       7.575302      -0.362620       0.360007       7.724161      -1.834631      18.563140           0.044097
          391              O       1.274990       0.789909      14.382858      -0.207454      30.080912 0.33607255E+03  0.71778797E+04                                 7.874669                            5.645699       0.275375       2.212836                    0.998815      22.621077      55.899964       0.806323       0.355659      -1.142576       0.151148       0.093885      -0.027885       0.180104       0.014101      -0.055391       0.023519       0.037022       0.504973      -0.113982      -0.068183       0.182166             10.496886       4.908375       0.514211       0.728763       5.829909       2.975410      20.752374           0.000809
          392              O       1.525919      -1.261379      11.615413      -0.204210      32.289069 0.32904385E+03  0.69793401E+04                                 8.274636                            5.551132       0.454096       2.273138                    0.999352      22.445456      54.981121       0.822252       0.351189      -1.148064      -0.179580      -0.015130       0.051272       0.187368      -0.086019      -0.016181       0.013192      -0.180396      -0.326919      -0.112532      -0.067748       0.180281             12.176883       5.895371      -1.939060      -0.424776      25.566921       0.970285       5.068358           0.000771
          393              O       0.925724       1.466532       9.683201      -0.204749      28.190305 0.31785892E+03  0.66959945E+04                                 7.498670                            5.472207       0.321127       2.229518                    0.999028      22.460418      55.149857       0.823007       0.353282      -1.144315       0.148547       0.099376       0.043325       0.183899      -0.020108       0.090564      -0.091386       0.006681       0.311475      -0.109692      -0.071761       0.181453              9.646765       5.007777      -0.197037       1.337227       8.049028      -5.689821      15.883491           0.000792
          394              O       1.712420       2.767620      20.321260      -0.577050      37.442372 0.53254275E+03  0.12773782E+05                                 8.904974                            7.123572       0.183381       2.114133                    0.994944      27.623814      72.570440       0.714609       0.357332      -1.140128       0.021885      -0.014678      -0.020707       0.033514      -0.031880      -0.041600      -0.039465      -0.029848      -0.057651      -0.079236       0.029855       0.049381             10.673562       8.446160      -0.422557      -3.756698       6.187568       1.753226      17.386959           0.049547
          395              O       3.775235       3.248497      19.669214      -0.585323      32.005133 0.46473747E+03  0.10755736E+05                                 7.830516                            6.524826       0.479056       2.199473                    0.998530      27.287794      70.023185       0.770393       0.343527      -1.153393      -0.046210      -0.029155       0.000229       0.054639       0.002483       0.042787      -0.006536      -0.023565      -0.135237      -0.068716       0.033336       0.035380              8.819527      10.491157       2.307195       3.205873       6.103990       2.434484       9.863435           0.046828
          396              O       1.733896      16.701877      12.256746      -0.574276      33.363132 0.50941210E+03  0.12062658E+05                                 8.108155                            6.904931       0.512014       2.216644                    0.997929      27.382731      71.062784       0.736973       0.350979      -1.147286      -0.026131       0.037166       0.018533       0.049068      -0.050097       0.015525       0.022059      -0.002649       0.074156      -0.069920       0.029408       0.040511              9.037568       9.870852      -2.767004      -0.384724      11.988533      -0.639309       5.253318           0.060598
          397              O      10.863409      17.047053      12.612050      -0.576216      40.880879 0.57476131E+03  0.14032724E+05                                 9.434522                            7.411072       0.267222       2.141970                    0.994998      27.690393      73.065148       0.700077       0.358349      -1.140878       0.023299       0.026573      -0.012254       0.037405       0.031256       0.005989       0.014600       0.102937       0.148019      -0.086036       0.030809       0.055228             11.451810      14.706154       5.875300      -2.221489      12.349798      -2.684320       7.299477           0.050234
          398              O       2.330699       5.512764       5.005683      -0.582419      44.025321 0.60251017E+03  0.14953076E+05                                10.041980                            7.672699      -0.080324       2.021587                    0.993967      28.428878      76.772386       0.673561       0.366406      -1.129360      -0.024614      -0.037388       0.031607       0.054797       0.013835      -0.016312       0.053176      -0.019815      -0.001447      -0.058053      -0.000228       0.058281             12.631838      16.486877       4.015520      -5.823468       9.081298      -4.138420      12.327339           0.077554
          399              O       0.174068       5.719648       5.053176      -0.574257      31.709077 0.46624707E+03  0.10783823E+05                                 7.781194                            6.531887       0.855026       2.322037                    0.999318      27.215365      69.486200       0.771715       0.343157      -1.155374       0.011398      -0.021023       0.020916       0.031770      -0.034573       0.049665       0.004990      -0.021186      -0.023042      -0.066935       0.011489       0.055446              8.838122      11.746472      -1.424739       1.787869       6.916179      -2.601581       7.851714           0.038217
          400              O       6.109326      18.384984       5.268144      -0.207891      32.446103 0.41505829E+03  0.93483865E+04                                 8.357504                            6.360217       0.293555       2.216288                    0.998603      23.166582      58.852843       0.744068       0.365482      -1.134440      -0.211179       0.029463       0.048410       0.218651       0.045135      -0.017745       0.046167      -0.232263      -0.434114      -0.156202      -0.045896       0.202098             10.730584       5.864968       2.678814       0.339879      20.340301       2.984977       5.986482           0.000015
          401              O       4.885200      16.712891       2.574974      -0.207703      32.715001 0.35748082E+03  0.77411627E+04                                 8.328122                            5.813128       0.382288       2.249215                    0.999099      22.638395      56.027960       0.797911       0.354485      -1.145403       0.163916      -0.045330      -0.064621       0.181931      -0.038945       0.112787      -0.035164       0.120147       0.249622      -0.113227      -0.064467       0.177694             11.584389       7.185781      -0.970304       5.143916       5.532385      -2.910738      22.035001           0.000862
          402              O       5.413055      13.783271       4.331498      -0.197334      31.798186 0.33641216E+03  0.71764062E+04                                 8.188003                            5.624004       0.383677       2.251342                    0.999133      22.416473      55.095910       0.814367       0.352574      -1.146748      -0.165401       0.044496       0.075011       0.186987       0.001549      -0.012575       0.055818      -0.233945      -0.284449      -0.110247      -0.065648       0.175894             11.582017       6.705916       4.685289       0.361238      22.761908       2.185335       5.278228           0.000972
          403              O       6.782990      15.419831       6.710072      -0.189603      32.632485 0.34938425E+03  0.75330049E+04                                 8.349942                            5.771165       0.310780       2.231927                    0.998687      22.445870      55.681044       0.794669       0.357483      -1.141420       0.152978       0.021926      -0.084969       0.176360      -0.011848       0.048618      -0.071216       0.037569       0.428593      -0.110317      -0.063622       0.173939             11.543175       9.566037      -1.409457       7.540215       5.708272      -3.024832      19.355217           0.001711
          404              O       5.129347      11.880735      31.938815      -0.620716      48.691890 0.70905785E+03  0.18277821E+05                                10.633198                            8.250465      -0.099227       1.998139                    0.994864      29.433715      80.278644       0.660020       0.360003      -1.137495      -0.013749      -0.008373       0.058004       0.060196      -0.019930      -0.043169       0.003217      -0.043535      -0.067839      -0.061375       0.013273       0.048102             13.148867      14.445297       0.948694      -6.349792       7.614961      -1.960196      17.386342           0.079754
          405              O       2.980627      11.912392      32.286978      -0.557747      32.531609 0.45956753E+03  0.10611278E+05                                 7.981049                            6.529697       0.734758       2.276090                    0.999044      27.377424      70.277097       0.762465       0.347911      -1.149212       0.017363       0.029629       0.033338       0.047862      -0.010530       0.053329      -0.001852      -0.034323      -0.147169      -0.081297       0.030610       0.050686              9.230262      13.660594      -0.371069       2.947541       5.100825      -0.701355       8.929367           0.015219
          406              O       1.390281       8.870114       4.593959      -0.558450      28.583901 0.44094782E+03  0.10088100E+05                                 7.283079                            6.392814       0.703038       2.270775                    0.998453      27.267746      69.933825       0.770293       0.347559      -1.148196       0.029831       0.015675       0.026338       0.042770       0.014113       0.000478      -0.044198       0.079898       0.061649      -0.073087       0.028847       0.044240              7.932199      10.605513       1.623102      -1.615690       7.632119      -0.070662       5.558964           0.034800
          407              O       3.083486       7.982367       3.504835      -0.614786      41.836598 0.63264487E+03  0.15882783E+05                                 9.674656                            7.821209      -0.077278       2.009514                    0.994510      29.148945      78.993907       0.672853       0.362593      -1.133096       0.014335       0.045058       0.003268       0.047396      -0.031868       0.003986       0.032670      -0.035134       0.115235      -0.060076       0.001629       0.058447             11.614885       8.748606      -1.515141      -1.299264      17.344519       3.531916       8.751531           0.071768
          408              O       0.562894      14.570115      10.426304      -0.581441      31.420816 0.48261845E+03  0.11297419E+05                                 7.784239                            6.691707       0.385325       2.160424                    0.997889      27.862432      72.363591       0.752020       0.347937      -1.147489      -0.049620       0.014386      -0.017869       0.054666       0.018820       0.003435       0.018165       0.031901      -0.168468      -0.060703       0.006858       0.053844              8.608139      13.049315       0.295524       1.216761       5.251536       0.300446       7.523567           0.032887
          409              O      10.185223      14.162733      11.825025      -0.594750      41.327883 0.63015626E+03  0.15814733E+05                                 9.613785                            7.870350      -0.049484       2.025676                    0.994024      28.828067      78.272234       0.662097       0.368613      -1.127727      -0.009557      -0.033818      -0.035187       0.049730       0.011508      -0.039690      -0.010307      -0.091340       0.092167      -0.076309       0.022650       0.053659             11.287534       7.575299       0.362619      -0.360002       7.724163      -1.834629      18.563141           0.044099
          410              O       6.926540      20.866485       3.471626      -0.207455      30.080954 0.33607302E+03  0.71778925E+04                                 7.874677                            5.645704       0.275372       2.212835                    0.998815      22.621090      55.900013       0.806323       0.355659      -1.142576       0.151148      -0.093885       0.027885       0.180104      -0.014100       0.055391       0.023519       0.037023       0.504972      -0.113982      -0.068183       0.182165             10.496898       4.908380      -0.514211      -0.728765       5.829915       2.975416      20.752400           0.000809
          411              O       7.177469      22.917773       6.239071      -0.204209      32.289070 0.32904387E+03  0.69793404E+04                                 8.274635                            5.551132       0.454097       2.273138                    0.999352      22.445457      54.981121       0.822252       0.351189      -1.148064      -0.179580       0.015129      -0.051271       0.187368       0.086019       0.016181       0.013192      -0.180396      -0.326919      -0.112532      -0.067748       0.180281             12.176883       5.895370       1.939061       0.424777      25.566920       0.970287       5.068358           0.000770
          412              O       6.577274      20.189862       8.171283      -0.204750      28.190286 0.31785870E+03  0.66959888E+04                                 7.498667                            5.472206       0.321128       2.229518                    0.999028      22.460408      55.149830       0.823007       0.353282      -1.144315       0.148548      -0.099375      -0.043324       0.183899       0.020108      -0.090565      -0.091386       0.006680       0.311476      -0.109692      -0.071761       0.181453              9.646761       5.007776       0.197037      -1.337227       8.049024      -5.689816      15.883483           0.000793
          413              O       7.363970      13.734762      33.242192      -0.577048      37.442439 0.53254381E+03  0.12773814E+05                                 8.904981                            7.123576       0.183382       2.114133                    0.994944      27.623849      72.570550       0.714610       0.357332      -1.140129       0.021886       0.014676       0.020706       0.033513       0.031881       0.041601      -0.039464      -0.029848      -0.057645      -0.079236       0.029857       0.049380             10.673573       8.446165       0.422558       3.756701       6.187573       1.753228      17.386980           0.049546
          414              O       9.426785      13.253885      33.894238      -0.585323      32.005249 0.46473941E+03  0.10755792E+05                                 7.830531                            6.524837       0.479053       2.199470                    0.998530      27.287867      70.023408       0.770393       0.343527      -1.153393      -0.046211       0.029155      -0.000230       0.054639      -0.002483      -0.042787      -0.006536      -0.023566      -0.135237      -0.068717       0.033337       0.035380              8.819547      10.491179      -2.307202      -3.205885       6.104002       2.434492       9.863460           0.046824
          415              O       7.385446       4.954517       5.597738      -0.574297      33.363422 0.50941753E+03  0.12062827E+05                                 8.108237                            6.904997       0.511964       2.216630                    0.997929      27.382753      71.063104       0.736964       0.350982      -1.147283      -0.026128      -0.037166      -0.018532       0.049065       0.050096      -0.015525       0.022059      -0.002643       0.074171      -0.069921       0.029412       0.040509              9.037665       9.870946       2.767025       0.384729      11.988683      -0.639322       5.253365           0.060596
          416              O       5.211859       4.609341       5.242434      -0.576216      40.880635 0.57475763E+03  0.14032609E+05                                 9.434481                            7.411046       0.267231       2.141974                    0.994998      27.690312      73.064821       0.700079       0.358348      -1.140878       0.023298      -0.026573       0.012254       0.037404      -0.031257      -0.005989       0.014600       0.102938       0.148019      -0.086037       0.030809       0.055228             11.451753      14.706085      -5.875258       2.221475      12.349727      -2.684303       7.299446           0.050232
          417              O       7.982249      16.143630      12.848801      -0.582418      44.025289 0.60250987E+03  0.14953066E+05                                10.041976                            7.672697      -0.080328       2.021586                    0.993967      28.428868      76.772356       0.673561       0.366407      -1.129360      -0.024614       0.037389      -0.031606       0.054797      -0.013835       0.016312       0.053176      -0.019817      -0.001447      -0.058053      -0.000229       0.058282             12.631828      16.486861      -4.015513       5.823460       9.081291      -4.138415      12.327332           0.077556
          418              O       5.825618      15.936746      12.801308      -0.574257      31.708916 0.46624431E+03  0.10783741E+05                                 7.781163                            6.531864       0.855034       2.322040                    0.999318      27.215315      69.485983       0.771717       0.343156      -1.155374       0.011398       0.021023      -0.020916       0.031770       0.034574      -0.049665       0.004991      -0.021185      -0.023046      -0.066936       0.011490       0.055446              8.838083      11.746419       1.424733      -1.787862       6.916150      -2.601566       7.851680           0.038217
          419              O      10.845324      15.807978      23.122628      -0.207891      32.446092 0.41505814E+03  0.93483825E+04                                 8.357504                            6.360217       0.293555       2.216288                    0.998603      23.166576      58.852829       0.744067       0.365482      -1.134440       0.211179       0.029463       0.048411       0.218651      -0.045135       0.017744       0.046167      -0.232263      -0.434114      -0.156202      -0.045896       0.202098             10.730583       5.864967      -2.678812      -0.339877      20.340302       2.984973       5.986479           0.000016
          420              O       0.766350      14.135885      20.429458      -0.207705      32.714890 0.35747961E+03  0.77411297E+04                                 8.328103                            5.813119       0.382286       2.249216                    0.999099      22.638361      56.027843       0.797911       0.354485      -1.145403      -0.163915      -0.045328      -0.064621       0.181931       0.038946      -0.112787      -0.035164       0.120146       0.249621      -0.113226      -0.064467       0.177693             11.584357       7.185764       0.970300      -5.143897       5.532374      -2.910729      22.034933           0.000862
          421              O       0.238495      11.206265      22.185982      -0.197334      31.798193 0.33641216E+03  0.71764063E+04                                 8.188006                            5.624004       0.383675       2.251342                    0.999133      22.416470      55.095908       0.814366       0.352574      -1.146748       0.165401       0.044496       0.075011       0.186987      -0.001548       0.012576       0.055818      -0.233944      -0.284450      -0.110247      -0.065647       0.175894             11.582026       6.705919      -4.685294      -0.361240      22.761925       2.185344       5.278232           0.000973
          422              O      10.171660      12.842825      24.564556      -0.189600      32.632519 0.34938465E+03  0.75330151E+04                                 8.349943                            5.771165       0.310790       2.231929                    0.998687      22.445889      55.681085       0.794670       0.357482      -1.141420      -0.152978       0.021927      -0.084970       0.176360       0.011848      -0.048618      -0.071216       0.037569       0.428596      -0.110318      -0.063622       0.173940             11.543178       9.566040       1.409458      -7.540219       5.708273      -3.024833      19.355221           0.001711
          423              O       0.522203      14.457741      14.084331      -0.620734      48.692416 0.70906693E+03  0.18278124E+05                                10.633299                            8.250539      -0.099252       1.998129                    0.994864      29.433880      80.279406       0.660014       0.360005      -1.137492       0.013750      -0.008374       0.058003       0.060196       0.019930       0.043168       0.003218      -0.043540      -0.067836      -0.061375       0.013272       0.048103             13.148999      14.445435      -0.948711       6.349857       7.615026      -1.960227      17.386535           0.079754
          424              O       2.670923      14.489398      14.432494      -0.557741      32.531448 0.45956517E+03  0.10611204E+05                                 7.980994                            6.529656       0.734809       2.276103                    0.999044      27.377490      70.277088       0.762472       0.347908      -1.149215      -0.017364       0.029631       0.033340       0.047865       0.010530      -0.053328      -0.001852      -0.034324      -0.147166      -0.081296       0.030610       0.050686              9.230191      13.660491       0.371063      -2.947511       5.100793      -0.701346       8.929290           0.015220
          425              O       4.261269       6.293108      22.448443      -0.558456      28.584127 0.44095204E+03  0.10088227E+05                                 7.283145                            6.392868       0.702989       2.270762                    0.998453      27.267719      69.933988       0.770285       0.347561      -1.148193      -0.029829       0.015674       0.026336       0.042767      -0.014112      -0.000477      -0.044198       0.079898       0.061649      -0.073087       0.028846       0.044240              7.932275      10.605616      -1.623126       1.615705       7.632200      -0.070661       5.559010           0.034802
          426              O       2.568064       5.405361      21.359319      -0.614773      41.836409 0.63264125E+03  0.15882669E+05                                 9.674625                            7.821183      -0.077280       2.009516                    0.994510      29.148860      78.993606       0.672855       0.362592      -1.133097      -0.014334       0.045054       0.003268       0.047392       0.031868      -0.003984       0.032673      -0.035139       0.115230      -0.060077       0.001626       0.058451             11.614849       8.748579       1.515140       1.299262      17.344460       3.531910       8.751507           0.071769
          427              O       5.088656      11.993109      28.280788      -0.581454      31.420728 0.48261651E+03  0.11297367E+05                                 7.784253                            6.691718       0.385272       2.160413                    0.997888      27.862278      72.363272       0.752015       0.347940      -1.147487       0.049616       0.014385      -0.017872       0.054663      -0.018819      -0.003430       0.018165       0.031898      -0.168479      -0.060706       0.006863       0.053843              8.608157      13.049345      -0.295525      -1.216770       5.251545       0.300447       7.523581           0.032886
          428              O       6.769427      11.585727      29.679509      -0.594728      41.327586 0.63015078E+03  0.15814553E+05                                 9.613713                            7.870294      -0.049444       2.025688                    0.994024      28.827994      78.271802       0.662102       0.368611      -1.127729       0.009557      -0.033815      -0.035185       0.049726      -0.011508       0.039692      -0.010307      -0.091336       0.092178      -0.076310       0.022649       0.053661             11.287445       7.575240      -0.362616       0.360006       7.724111      -1.834623      18.562984           0.044100
          429              O      10.028110      18.289479      21.326110      -0.207454      30.080889 0.33607234E+03  0.71778741E+04                                 7.874664                            5.645697       0.275375       2.212836                    0.998815      22.621073      55.899945       0.806324       0.355659      -1.142576      -0.151148      -0.093885       0.027885       0.180104       0.014101      -0.055391       0.023519       0.037023       0.504972      -0.113982      -0.068183       0.182165             10.496876       4.908372       0.514210       0.728759       5.829904       2.975404      20.752352           0.000809
          430              O       9.777182      20.340767      24.093555      -0.204210      32.289046 0.32904340E+03  0.69793278E+04                                 8.274630                            5.551127       0.454100       2.273139                    0.999352      22.445453      54.981094       0.822253       0.351189      -1.148064       0.179580       0.015130      -0.051272       0.187368      -0.086019      -0.016181       0.013192      -0.180397      -0.326921      -0.112533      -0.067748       0.180281             12.176877       5.895366      -1.939065      -0.424775      25.566912       0.970282       5.068354           0.000771
          431              O      10.377376      17.612856      26.025767      -0.204750      28.190333 0.31785923E+03  0.66960034E+04                                 7.498679                            5.472213       0.321122       2.229516                    0.999028      22.460416      55.149880       0.823006       0.353283      -1.144315      -0.148547      -0.099375      -0.043325       0.183899      -0.020108       0.090564      -0.091386       0.006680       0.311474      -0.109691      -0.071761       0.181452              9.646777       5.007783      -0.197037       1.337229       8.049039      -5.689830      15.883511           0.000794
          432              O       9.590680      16.311768      15.387708      -0.577052      37.442437 0.53254388E+03  0.12773814E+05                                 8.904976                            7.123573       0.183405       2.114139                    0.994945      27.623872      72.570566       0.714610       0.357332      -1.140129      -0.021882       0.014680       0.020709       0.033514      -0.031881      -0.041600      -0.039464      -0.029849      -0.057648      -0.079236       0.029856       0.049380             10.673567       8.446154      -0.422558      -3.756695       6.187571       1.753230      17.386976           0.049547
          433              O       7.527865      15.830891      16.039754      -0.585325      32.004770 0.46473137E+03  0.10755555E+05                                 7.830441                            6.524771       0.479109       2.199491                    0.998530      27.287708      70.022728       0.770399       0.343526      -1.153395       0.046208       0.029155      -0.000229       0.054637       0.002483       0.042788      -0.006535      -0.023568      -0.135235      -0.068717       0.033336       0.035381              8.819435      10.491054       2.307169       3.205830       6.103934       2.434448       9.863317           0.046825
          434              O       9.569204       2.377511      23.452222      -0.574266      33.363055 0.50941065E+03  0.12062614E+05                                 8.108137                            6.904916       0.512017       2.216645                    0.997929      27.382703      71.062659       0.736975       0.350978      -1.147286       0.026133      -0.037165      -0.018535       0.049069      -0.050097       0.015525       0.022058      -0.002650       0.074157      -0.069919       0.029409       0.040510              9.037546       9.870830      -2.766998      -0.384722      11.988501      -0.639307       5.253308           0.060599
          435              O       0.439691       2.032335      23.096918      -0.576215      40.880778 0.57475943E+03  0.14032667E+05                                 9.434508                            7.411061       0.267211       2.141968                    0.994998      27.690345      73.065000       0.700077       0.358349      -1.140878      -0.023301      -0.026571       0.012255       0.037405       0.031256       0.005989       0.014601       0.102936       0.148018      -0.086036       0.030808       0.055228             11.451793      14.706137       5.875293      -2.221487      12.349775      -2.684315       7.299467           0.050237
          436              O       8.972401      13.566624      30.703285      -0.582404      44.024919 0.60250392E+03  0.14952879E+05                                10.041913                            7.672653      -0.080319       2.021591                    0.993967      28.428740      76.771865       0.673564       0.366406      -1.129361       0.024613       0.037386      -0.031603       0.054793       0.013836      -0.016314       0.053175      -0.019812      -0.001446      -0.058054      -0.000225       0.058280             12.631746      16.486750       4.015483      -5.823421       9.081233      -4.138383      12.327256           0.077556
          437              O      11.129032      13.359740      30.655792      -0.574263      31.709087 0.46624715E+03  0.10783828E+05                                 7.781209                            6.531899       0.854987       2.322027                    0.999318      27.215310      69.486127       0.771712       0.343158      -1.155373      -0.011397       0.021022      -0.020914       0.031768      -0.034576       0.049666       0.004993      -0.021183      -0.023049      -0.066938       0.011490       0.055448              8.838141      11.746491      -1.424741       1.787873       6.916195      -2.601591       7.851736           0.038216
          438              O       5.193774       0.694404      30.440824      -0.207891      32.446089 0.41505800E+03  0.93483784E+04                                 8.357503                            6.360215       0.293556       2.216289                    0.998603      23.166574      58.852815       0.744068       0.365482      -1.134440       0.211179      -0.029463      -0.048411       0.218651       0.045135      -0.017745       0.046167      -0.232263      -0.434114      -0.156202      -0.045896       0.202098             10.730586       5.864967       2.678815       0.339878      20.340310       2.984977       5.986480           0.000015
          439              O       6.417900       2.366497      33.133994      -0.207704      32.714939 0.35748021E+03  0.77411461E+04                                 8.328111                            5.813124       0.382285       2.249215                    0.999099      22.638376      56.027899       0.797911       0.354485      -1.145403      -0.163916       0.045329       0.064621       0.181931      -0.038946       0.112787      -0.035164       0.120146       0.249621      -0.113227      -0.064467       0.177693             11.584369       7.185771      -0.970303       5.143903       5.532381      -2.910736      22.034954           0.000861
          440              O       5.890045       5.296117      31.377470      -0.197334      31.798328 0.33641349E+03  0.71764423E+04                                 8.188030                            5.624016       0.383674       2.251341                    0.999133      22.416507      55.096041       0.814366       0.352575      -1.146748       0.165402      -0.044496      -0.075012       0.186987       0.001548      -0.012575       0.055818      -0.233945      -0.284450      -0.110247      -0.065648       0.175895             11.582070       6.705941       4.685318       0.361241      22.762024       2.185348       5.278245           0.000973
          441              O       4.520110       3.659557      28.998896      -0.189601      32.632416 0.34938356E+03  0.75329857E+04                                 8.349927                            5.771157       0.310788       2.231930                    0.998687      22.445854      55.680973       0.794670       0.357482      -1.141420      -0.152978      -0.021926       0.084969       0.176360      -0.011848       0.048618      -0.071216       0.037569       0.428594      -0.110318      -0.063622       0.173940             11.543150       9.566018      -1.409452       7.540195       5.708262      -3.024821      19.355172           0.001711
          442              O       6.173753       7.198653       3.770153      -0.620751      48.693036 0.70907737E+03  0.18278475E+05                                10.633425                            8.250628      -0.099293       1.998114                    0.994864      29.434052      80.280262       0.660006       0.360008      -1.137490       0.013749       0.008374      -0.058003       0.060195      -0.019932      -0.043169       0.003218      -0.043542      -0.067844      -0.061377       0.013272       0.048105             13.149167      14.445628       0.948725      -6.349940       7.615110      -1.960259      17.386762           0.079752
          443              O       8.322473       7.166996       3.421990      -0.557748      32.531762 0.45957024E+03  0.10611354E+05                                 7.981065                            6.529708       0.734791       2.276097                    0.999044      27.377542      70.277417       0.762466       0.347910      -1.149213      -0.017363      -0.029632      -0.033340       0.047865      -0.010529       0.053327      -0.001854      -0.034325      -0.147180      -0.081298       0.030610       0.050688              9.230281      13.660636      -0.371067       2.947536       5.100832      -0.701355       8.929374           0.015218
          444              O       9.912819      10.209274      31.115009      -0.558462      28.584039 0.44095028E+03  0.10088177E+05                                 7.283138                            6.392861       0.702976       2.270759                    0.998453      27.267648      69.933792       0.770284       0.347562      -1.148192      -0.029827      -0.015675      -0.026336       0.042766       0.014110       0.000476      -0.044198       0.079903       0.061649      -0.073088       0.028847       0.044241              7.932267      10.605603       1.623127      -1.615702       7.632194      -0.070662       5.559006           0.034800
          445              O       8.219614      11.097021      32.204133      -0.614769      41.836300 0.63263913E+03  0.15882601E+05                                 9.674605                            7.821167      -0.077279       2.009516                    0.994510      29.148824      78.993447       0.672856       0.362592      -1.133097      -0.014336      -0.045053      -0.003269       0.047392      -0.031870       0.003983       0.032673      -0.035139       0.115225      -0.060077       0.001628       0.058450             11.614826       8.748556      -1.515133      -1.299260      17.344432       3.531907       8.751491           0.071769
          446              O      10.740206       4.509273      25.282664      -0.581443      31.420934 0.48262054E+03  0.11297484E+05                                 7.784278                            6.691737       0.385295       2.160416                    0.997888      27.862400      72.363650       0.752016       0.347939      -1.147488       0.049620      -0.014387       0.017868       0.054666       0.018820       0.003434       0.018165       0.031897      -0.168469      -0.060703       0.006860       0.053843              8.608185      13.049388       0.295526       1.216774       5.251559       0.300448       7.523607           0.032888
          447              O       1.117877       4.916655      23.883943      -0.594741      41.327658 0.63015222E+03  0.15814603E+05                                 9.613741                            7.870317      -0.049478       2.025679                    0.994023      28.827989      78.271902       0.662099       0.368613      -1.127728       0.009556       0.033816       0.035185       0.049728       0.011509      -0.039690      -0.010309      -0.091337       0.092170      -0.076308       0.022648       0.053660             11.287477       7.575268       0.362619      -0.360012       7.724130      -1.834623      18.563034           0.044101
          448              O       4.376560      -1.787097      32.237342      -0.207454      30.080966 0.33607323E+03  0.71778977E+04                                 7.874676                            5.645703       0.275373       2.212835                    0.998815      22.621104      55.900041       0.806324       0.355659      -1.142576      -0.151148       0.093886      -0.027885       0.180105      -0.014100       0.055391       0.023520       0.037023       0.504973      -0.113982      -0.068183       0.182166             10.496894       4.908378      -0.514211      -0.728763       5.829914       2.975414      20.752391           0.000809
          449              O       4.125632      -3.838385      29.469897      -0.204208      32.289127 0.32904419E+03  0.69793491E+04                                 8.274644                            5.551133       0.454100       2.273139                    0.999352      22.445473      54.981171       0.822252       0.351189      -1.148064       0.179581      -0.015130       0.051270       0.187368       0.086020       0.016181       0.013192      -0.180397      -0.326920      -0.112533      -0.067748       0.180281             12.176905       5.895376       1.939070       0.424777      25.566976       0.970288       5.068363           0.000771
          450              O       4.725826      -1.110474      27.537685      -0.204749      28.190300 0.31785883E+03  0.66959922E+04                                 7.498671                            5.472207       0.321128       2.229518                    0.999028      22.460410      55.149840       0.823007       0.353282      -1.144315      -0.148547       0.099375       0.043325       0.183899       0.020108      -0.090565      -0.091386       0.006680       0.311475      -0.109692      -0.071761       0.181453              9.646767       5.007778       0.197038      -1.337229       8.049031      -5.689823      15.883492           0.000794
          451              O       3.939130       5.344626       2.466776      -0.577051      37.442397 0.53254328E+03  0.12773795E+05                                 8.904965                            7.123565       0.183415       2.114142                    0.994945      27.623873      72.570531       0.714611       0.357331      -1.140130      -0.021882      -0.014680      -0.020710       0.033514       0.031882       0.041601      -0.039464      -0.029849      -0.057646      -0.079237       0.029857       0.049380             10.673551       8.446145       0.422558       3.756690       6.187564       1.753229      17.386945           0.049547
          452              O       1.876315       5.825503       1.814730      -0.585327      32.004783 0.46473152E+03  0.10755560E+05                                 7.830445                            6.524774       0.479111       2.199491                    0.998530      27.287705      70.022736       0.770398       0.343526      -1.153395       0.046208      -0.029155       0.000229       0.054637      -0.002483      -0.042788      -0.006536      -0.023569      -0.135236      -0.068718       0.033336       0.035381              8.819441      10.491061      -2.307171      -3.205835       6.103937       2.434450       9.863325           0.046822
          453              O       3.917654      14.124871      30.111230      -0.574276      33.363065 0.50941066E+03  0.12062617E+05                                 8.108152                            6.904928       0.511993       2.216639                    0.997929      27.382670      71.062626       0.736972       0.350979      -1.147285       0.026131       0.037166       0.018533       0.049068       0.050098      -0.015525       0.022059      -0.002644       0.074163      -0.069921       0.029410       0.040511              9.037566       9.870846       2.767005       0.384722      11.988536      -0.639311       5.253317           0.060601
          454              O       6.091241      14.470047      30.466534      -0.576205      40.880625 0.57475694E+03  0.14032589E+05                                 9.434475                            7.411037       0.267231       2.141974                    0.994998      27.690305      73.064796       0.700080       0.358348      -1.140879      -0.023300       0.026569      -0.012254       0.037403      -0.031257      -0.005988       0.014600       0.102938       0.148015      -0.086037       0.030811       0.055226             11.451751      14.706081      -5.875268       2.221477      12.349727      -2.684304       7.299444           0.050234
          455              O       3.320851       2.935758      22.860167      -0.582407      44.024946 0.60250443E+03  0.14952894E+05                                10.041915                            7.672655      -0.080315       2.021592                    0.993967      28.428756      76.771904       0.673564       0.366406      -1.129361       0.024615      -0.037386       0.031603       0.054794      -0.013835       0.016313       0.053175      -0.019815      -0.001444      -0.058054      -0.000227       0.058281             12.631747      16.486763      -4.015482       5.823418       9.081230      -4.138378      12.327247           0.077557
          456              O       5.477482       3.142642      22.907660      -0.574261      31.709117 0.46624775E+03  0.10783845E+05                                 7.781214                            6.531903       0.854993       2.322028                    0.999318      27.215316      69.486155       0.771712       0.343158      -1.155373      -0.011397      -0.021022       0.020914       0.031769       0.034575      -0.049666       0.004992      -0.021183      -0.023049      -0.066938       0.011490       0.055447              8.838146      11.746501       1.424740      -1.787872       6.916198      -2.601592       7.851738           0.038217

******************************************************
Auxiliary information for the entire system
The total spin magnetic moment of the unit cell is   59.999517
The total net atomic charge of the unit cell is   0.000003
Accuracy of reproducing the electrostatic potential in the unit cell:
  The inner radius (bohr) =    5.0000
  The outer radius (bohr) =   12.0000
  Valid grid points have density less than (e/(bohr^3)) =    0.0001
  The number of valid grid points were=       847644
  The rms potential error without charges in kcal/mol is=      6.42918
  The rms potential error with partial charges in kcal/mol is=      1.30922
  The RRMSE value at monopole order=      0.20364
  The rms potential error with partial charges and cloud penetration in kcal/mol is=      1.31272
  The RRMSE value at monopole order with cloud penetration is=      0.20418
  The rms potential error with partial charges and atomic dipoles in kcal/mol is=      0.42770
  The RRMSE value at dipole order=      0.06652
  The rms potential error with partial charges, atomic dipoles and cloud penetration in kcal/mol is=      0.42184
  The RRMSE value at dipole order with cloud penetration=      0.06561

******************************************************
The electron densities and ab initio electrostatic potential were computed in VASP using the PBE functional and
projector augmented wave method. See the main text of the journal article for a description of computational details.
The atomic charges, dipoles, and quadrupoles were computed with the DDEC6 method as described in
(a) T. A. Manz and N. Gabaldon Limas, RSC Adv. 6 (2016) 47771-47801 DOI: 10.1039/c6ra04656h
(b) N. Gabaldon Limas and T. A. Manz, RSC Adv. 8 (2018) 2678-2707 DOI: 10.1039/c7ra11829e.
For each atom in the material, the electron cloud parameters were fit to the spherically averaged atom-in-material
electron density using radial positions for which this density was between 10^-4 and 10^-2 electrons per cubic bohr.
The polarizabilities, dispersion coefficients, and quantum Drude oscillator (QDO) parameters were fit using the MCLF method.
The magnetic structure of the system was optimized in VASP from the default ferromagnetic initial guess using spin polarization.
The atomic spin moments (ASMs) were computed on this optimized magnetic structure using the DDEC6 partition as inputs
to the method of T. A. Manz and D. S. Sholl, J. Chem. Theory Comput. 7 (2011) 4146-4164 DOI: 10.1021/ct200539n.
The RMSE and RRMSE were computed using a uniform grid with Ewald summation.
