# Supplementary material for: A collection of forcefield precursors for metal–organic frameworks
Source: RSC Adv. 2019 Nov 13;9(63):36492–507. doi: 10.1039/c9ra07327b (PMC9075174; doi:10.1039/c9ra07327b)
Supplement: RA-009-C9RA07327B-s5244 [file RA-009-C9RA07327B-s5244.xyz]

  228
jmolscript: load "" {1 1 1} spacegroup "x,y,z" unitcell [{     10.373300     0.000000     0.000000 }, {      5.186655    13.208990     0.000000 }, {      5.186635     5.417103    33.383135 }]
Mn    12.779897    15.460742    27.972730     1.108416
Mn     9.579008    17.064540    28.551260     1.060408
Mn    15.981201    13.853900    27.320090     1.065145
Mn    13.153341     6.147696    11.281163     1.108663
Mn     5.980930     7.751494    11.859693     1.060714
Mn     9.952037     4.540854    10.628523     1.067707
H     12.431365    11.219790     3.915842     0.097628
H     11.900251    11.666882     5.327948     0.093993
H      9.496759    11.128242     2.757447     0.093415
H      9.505058    12.568127     2.123167     0.093268
H      6.812144     0.763501     4.232982     0.086903
H     12.300663    13.350261     2.824213     0.097409
H      9.036185    13.502043     4.313101     0.089963
H      9.098423    12.094126     5.014147     0.093452
H     12.673061    10.009084     6.499696     0.128684
H     12.586961     8.544033     8.305724     0.122766
H      9.133690     7.075441     6.980414     0.109812
H      9.211491     8.488606     5.147679     0.132330
H      8.728098    10.967460     0.537468     0.128905
H     13.553743    15.577283    31.754038     0.117191
H     17.495598    15.713886    31.032962     0.116632
H     17.859700    16.411769    33.192851     0.130479
H      5.982279     1.770472     7.581310     0.133175
H      4.865074     3.134668     9.093566     0.119015
H     11.725975     1.905033     7.604678     0.115113
H      7.648236    13.774553     6.065716     0.124232
H      3.489579     3.813136     1.048230     0.093975
H      3.649327     2.413450     1.759291     0.091254
H      6.318378     4.367982     0.470702     0.095311
H      6.777915     5.043864     1.819381     0.099104
H      4.269650     3.507469     3.885797     0.092686
H      4.046625     4.898755     3.188089     0.093538
H      6.929364     2.859057     3.064572     0.088003
H      6.736421     2.269175     1.619082     0.086344
H      7.250923     7.651493    33.306354     0.122998
H      6.145129     6.391010    31.700625     0.111527
H      9.638857     5.287780    30.111588     0.116005
H     10.737389     6.619971    31.613829     0.129744
H     12.197951    11.588448    32.748855     0.128939
H     12.191729    13.062983    30.936151     0.122246
H      8.589081    14.366983    32.061163     0.108175
H      3.366138     7.406562     0.400598     0.132212
H      3.526921     5.177564     5.524909     0.129013
H      3.377545     5.993720     7.664768     0.116734
H      7.390974     5.950790     7.961878     0.116376
H      7.547612     5.268320     5.758591     0.135128
H      8.315230     7.323846    20.607409     0.097170
H      8.846342     7.770938    22.019516     0.092842
H     11.249837     7.232299    19.449014     0.092520
H     11.241539     8.672184    18.814735     0.094233
H      8.747797    10.076547    20.924549     0.087163
H      8.445934     9.454318    19.515781     0.097357
H     11.710411     9.606099    21.004669     0.089743
H     11.648171     8.198183    21.705714     0.093299
H      8.073530     6.113141    23.191264     0.127849
H      8.159627     4.648089    24.997291     0.121635
H     16.799553    16.388487    23.671981     0.109857
H     11.535100     4.592663    21.839247     0.131788
H     12.018499     7.071517    17.229036     0.129094
H     12.379491     6.264237    15.062471     0.117009
H      8.437637     6.400840    14.341395     0.115305
H      8.073534     7.098723    16.501284     0.130573
H      9.577660    11.083518    24.272877     0.132792
H     10.694864    12.447715    25.785133     0.117476
H     14.207264    11.218079    24.296246     0.115518
H     13.098358     9.878609    22.757283     0.122863
H     12.070368    13.126183    17.739798     0.094328
H     11.910618    11.726496    18.450859     0.091209
H      9.241569    13.681029    17.162270     0.094760
H      8.782032    14.356911    18.510948     0.099586
H     11.290294    12.820515    20.577364     0.093000
H     11.513321    14.211802    19.879657     0.093683
H      8.630580    12.172104    19.756139     0.086807
H      8.823524    11.582222    18.310650     0.087725
H     13.495659    11.547436    16.614786     0.124644
H     14.601453    10.286953    15.009057     0.110302
H     11.107726     9.183724    13.420020     0.117172
H     10.009194    10.515914    14.922261     0.129948
H      8.548634    15.484392    16.057288     0.127062
H      3.368205     3.749937    14.244584     0.122015
H      6.970852     5.053936    15.369595     0.108629
H      7.007157     3.510618    17.092165     0.133626
H     12.033022    14.490611    22.216476     0.127244
H     12.182397    15.306766    24.356335     0.115838
H     18.542267    15.263836    24.653445     0.113575
H      8.012331    14.581366    22.450158     0.136051
C     10.734294    12.428973     3.771960     0.081406
C     11.632621    11.368082     4.446300    -0.074165
C     10.058992    11.884335     2.528772    -0.074123
C     11.605651    13.624302     3.427113    -0.094146
C      9.624350    12.861128     4.738736    -0.076348
C     10.941758     9.406760     5.662114     0.277587
C     11.957303     9.421766     6.593837    -0.250144
C     11.899212     8.544520     7.681126    -0.063824
C     10.840097     7.686455     7.837359    -0.059358
C      9.845298     7.668276     6.885272    -0.088759
C      9.883681     8.515924     5.788969    -0.236881
C     10.742587     6.755215     9.031473     0.609663
C     10.729108    11.049928     0.376562     0.281385
C      9.444894    10.816089    -0.036388    -0.251867
C     14.418877    15.761945    32.038128    -0.061123
C     15.474879    15.569893    31.174507    -0.060503
C     16.776728    15.829980    31.610824    -0.088095
C     16.991455    16.259050    32.896409    -0.222753
C     15.270525    15.065914    29.779759     0.593701
C      9.506094    14.230006     6.694988     0.278264
C      5.051794     1.798285     7.586651    -0.223144
C      4.381679     2.619604     8.487662    -0.076848
C      2.998918     2.673107     8.489331    -0.061652
C      2.282123     1.886626     7.592994    -0.080950
C      2.942902     1.072230     6.679298    -0.255584
C      2.273824     3.584467     9.458444     0.618672
C      5.263413     3.659142     2.104139     0.085410
C      4.119238     3.106232     1.269894    -0.073168
C      6.010291     4.725079     1.317632    -0.076724
C      4.703254     4.211761     3.381044    -0.073353
C      6.272734     2.543316     2.425285    -0.086192
C      9.115005     7.260649    32.615323     0.281411
C      7.730169     7.192946    32.656384    -0.259757
C      7.074577     6.418285    31.696953    -0.082732
C      7.756103     5.699406    30.747536    -0.064672
C      9.153386     5.775480    30.738523    -0.070270
C      9.810016     6.559421    31.646878    -0.224200
C      7.038271     4.821893    29.753387     0.621004
C      5.192876     6.646281     0.024704     0.284876
C     11.460410    12.134781    32.592622    -0.252708
C     11.463523    13.030980    31.514681    -0.063049
C     10.372252    13.876957    31.308373    -0.062953
C      9.313138    13.793171    32.176669    -0.087367
C      9.290315    12.881066    33.220893    -0.228360
C     10.335946    14.807473    30.151314     0.608733
C      5.556976     5.166519     5.425093     0.278261
C      4.299732     5.360541     6.008630    -0.236908
C      4.213633     5.826052     7.296552    -0.060757
C      5.352621     6.050989     8.060024    -0.059237
C      6.617126     5.818638     7.464135    -0.086879
C      6.714636     5.396268     6.149841    -0.229082
C      5.286231     6.528616     9.451099     0.591875
C     10.012302     8.533030    20.463528     0.082242
C      9.113973     7.472138    21.137867    -0.070553
C     10.687604     7.988391    19.220340    -0.074341
C      9.140945     9.728358    20.118680    -0.095751
C     11.122245     8.965184    21.430304    -0.075647
C      9.804834     5.510816    22.353681     0.277139
C      8.789287     5.525823    23.285404    -0.249873
C      8.847377     4.648577    24.372693    -0.062584
C     15.093145    16.999502    24.528926    -0.061291
C     16.087945    16.981323    23.576839    -0.087805
C     10.862910     4.619981    22.480537    -0.235637
C     15.190653    16.068262    25.723041     0.608119
C     10.017490     7.153984    17.068129     0.282721
C     11.301704     6.920145    16.655180    -0.251860
C     11.514358     6.448899    15.346561    -0.061563
C     10.458356     6.256847    14.482939    -0.060301
C      9.156507     6.516933    14.919257    -0.085771
C      8.941779     6.946004    16.204841    -0.223763
C     10.662711     5.752867    13.088192     0.592404
C     11.240500    10.334062    23.386555     0.279478
C     10.508145    11.111331    24.278219    -0.224704
C     11.178260    11.932650    25.179230    -0.071892
C     12.561021    11.986154    25.180899    -0.064394
C     13.277816    11.199672    24.284562    -0.081839
C     12.617037    10.385277    23.370865    -0.254317
C     13.286114    12.897513    26.150011     0.619381
C     10.296533    12.972189    18.795706     0.086564
C     11.440708    12.419279    17.961462    -0.075179
C      9.549656    14.038126    18.009200    -0.076372
C     10.856691    13.524808    20.072611    -0.073494
C      9.287210    11.856362    19.116852    -0.086301
C     11.631577    11.156593    15.923755     0.282345
C     13.016413    11.088889    15.964817    -0.263129
C     13.672006    10.314228    15.005385    -0.078707
C     12.990480     9.595349    14.055969    -0.065847
C     11.593197     9.671424    14.046956    -0.071155
C     10.936567    10.455364    14.955311    -0.224642
C     13.708313     8.717837    13.061819     0.619854
C      5.180419     2.750338    16.716271     0.285544
C      4.099521     2.821735    15.901055    -0.249649
C      4.096410     3.717934    14.823113    -0.063715
C      5.187682     4.563910    14.616806    -0.062763
C      6.246795     4.480124    15.485101    -0.088490
C      6.269615     3.568019    16.529325    -0.229989
C      5.223989     5.494427    13.459746     0.611838
C     10.002967    14.479565    22.116661     0.280218
C     11.260211    14.673588    22.700198    -0.236664
C     11.346309    15.139098    23.988119    -0.057954
C     10.207320    15.364036    24.751592    -0.062207
C      8.942815    15.131684    24.155703    -0.081211
C      8.845307    14.709315    22.841409    -0.232397
C     10.273709    15.841662    26.142667     0.594750
O      5.555939     1.454805     2.964422    -0.201989
O     10.882631    10.181340     4.540440    -0.198148
O     11.093211    11.478141     1.619416    -0.201109
O     10.265420    13.447849     5.862746    -0.201665
O     11.629504     6.823948     9.908448    -0.582273
O      9.760236     5.982442     9.079211    -0.564738
O     14.157470    14.607871    29.427567    -0.595043
O     16.278811    15.107653    28.999929    -0.573549
O     11.382619     3.529050     9.460447    -0.608480
O      2.970910     4.322736    10.176515    -0.555703
O      4.707404     2.570543     0.077783    -0.200152
O      5.063209     5.800649     1.103313    -0.216457
O      5.781040     4.758806     4.129494    -0.202920
O     12.941721    17.304150    29.026636    -0.560974
O      5.785176     4.904803    29.723008    -0.597491
O     11.245685    14.738915    29.291698    -0.577817
O      9.374342    15.628158    30.100905    -0.568425
O      4.230229     7.043590     9.909116    -0.602491
O      6.342233     6.478853    10.166834    -0.574005
O     10.004005    10.767852    19.655990    -0.201678
O      9.863963     6.285397    21.232008    -0.199166
O      9.653386     7.582197    18.310983    -0.201411
O     10.481174     9.551905    22.554314    -0.203319
O     14.303736    16.136995    26.600016    -0.580879
O     16.173005    15.295489    25.770779    -0.563690
O     11.775766     5.294824    12.736000    -0.593892
O      9.654426     5.794606    12.308362    -0.573256
O     14.550619    12.842096    26.152014    -0.607636
O     12.589028    13.635782    26.868082    -0.556253
O     10.852542    11.883589    16.769350    -0.198971
O     10.496739    15.113696    17.794880    -0.217081
O      9.778905    14.071853    20.821061    -0.204316
O     12.991518     7.991104    12.335068    -0.561233
O     14.961407     8.800747    13.031441    -0.596465
O      4.314251     5.425869    12.600130    -0.579975
O      6.185594     6.315111    13.409338    -0.569429
O     11.329711    16.356637    26.600683    -0.602224
O      9.217707    15.791900    26.858401    -0.576174

The following XYZ coordinates are in angstroms. Other properties are in atomic units.
The sperically averaged electron density of each atom fit to a function of the form exp(a - br)
eigen_1, eigen_2 and eigen_3 are the three eigenvalues of traceless quadrupole moment tensor
  atom number  atomic symbol              X              Y              Z     net charge C6 coefficient C8 coefficient C10 coefficient fluctuating dipole atomic polarizability isotropic forcefield polarizability              a              b squared Pearson coefficient          <r^3>          <r^4>         wp_QDO          m_QDO          q_QDO       dipole_x       dipole_y       dipole_z         dipole            Qxy            Qxz            Qyz     Q(x^2-y^2)  Q(3z^2 - R^2)        eigen_1        eigen_2        eigen_3 static polarizability      alpha(xx)      alpha(xy)      alpha(xz)      alpha(yy)      alpha(yz)      alpha(zz) atomic spin moment
            1             Mn      12.779897      15.460742      27.972730       1.108416     137.268201 0.24910324E+04  0.86004123E+05                                22.894250                           17.382938       0.019356       1.807363                    0.999796      52.860072     155.314023       0.390003       0.454881      -1.096677      -0.001958       0.005061       0.000021       0.005427       0.113976       0.042723      -0.058310      -0.100924       0.086179      -0.163139       0.043882       0.119257             30.117436      29.051186       1.434113      -1.538394      21.766055       6.062269      39.535067           4.675956
            2             Mn       9.579008      17.064540      28.551260       1.060408     136.969566 0.35269543E+04  0.13074975E+06                                21.074121                           18.959398       0.042621       1.826872                    0.999882      52.012493     150.401753       0.432299       0.382191      -1.163689      -0.094041       0.031528       0.045780       0.109241      -0.080040      -0.055168       0.049382       0.138401      -0.200933      -0.103210      -0.058179       0.161389             23.532358      22.647360       1.682262       3.992140      19.494935       2.493175      28.454779           4.788752
            3             Mn      15.981201      13.853900      27.320090       1.065145     137.858986 0.35293830E+04  0.13089409E+06                                21.188693                           18.994969      -0.010364       1.812830                    0.999875      51.957583     150.393405       0.430799       0.383363      -1.162517       0.099605      -0.029475      -0.051081       0.115755      -0.074422      -0.056757       0.055777       0.144785      -0.210745      -0.111928      -0.050887       0.162814             23.712993      23.273391       1.624608       5.033451      19.429650       2.459129      28.435939           4.796841
            4             Mn      13.153341       6.147696      11.281163       1.108663     137.321947 0.24917043E+04  0.86038645E+05                                22.903877                           17.387895       0.017974       1.806595                    0.999764      52.901692     155.479170       0.389834       0.455018      -1.096524       0.002220       0.004792      -0.000483       0.005304      -0.115037      -0.042264      -0.058736      -0.100059       0.085746      -0.163764       0.043524       0.120240             30.132386      29.068788      -1.438192       1.546757      21.771179       6.059630      39.557192           4.677596
            5             Mn       5.980930       7.751494      11.859693       1.060714     137.038371 0.35298618E+04  0.13088948E+06                                21.086495                           18.972199       0.035277       1.824933                    0.999874      52.009596     150.430462       0.431967       0.382392      -1.163492       0.093678       0.031307       0.045468       0.108734       0.080183       0.055227       0.049362       0.138543      -0.199859      -0.103062      -0.058364       0.161426             23.544583      22.665338      -1.679973      -3.990269      19.503332       2.493221      28.465078           4.794491
            6             Mn       9.952037       4.540854      10.628523       1.067707     137.398196 0.35141427E+04  0.13017689E+06                                21.132666                           18.945586      -0.003756       1.815116                    0.999875      51.899327     150.095497       0.431682       0.383026      -1.162871      -0.099436      -0.030073      -0.051787       0.116077       0.074238       0.057499       0.055514       0.145269      -0.211664      -0.111920      -0.051343       0.163263             23.649185      23.204222      -1.621728      -5.020030      19.380454       2.452286      28.362877           4.810347
            7              H      12.431365      11.219790       3.915842       0.097628       1.305200 0.10309004E+02  0.10575092E+03                                 1.855807                            1.785214      -0.785128       2.493371                    0.999004       3.414636       9.169743       0.515043       1.159298      -0.740945       0.027031      -0.008364      -0.021222       0.035369      -0.000973      -0.008256       0.003173      -0.006639      -0.033271      -0.015288       0.004970       0.010318              1.892469       2.060016      -0.153202      -0.431175       1.677566      -0.022064       1.939824           0.000044
            8              H      11.900251      11.666882       5.327948       0.093993       1.338222 0.10875864E+02  0.11377176E+03                                 1.906851                            1.844309      -1.198481       2.289093                    0.995379       3.725143      10.308586       0.499230       1.172830      -0.734234       0.007778       0.010013       0.031432       0.033893       0.011440       0.004989      -0.001582       0.002865       0.006278      -0.013862       0.002516       0.011346              1.946401       1.579580      -0.067933       0.183755       1.954768       0.012806       2.304855           0.000033
            9              H       9.496759      11.128242       2.757447       0.093415       1.331231 0.10804845E+02  0.11278214E+03                                 1.906524                            1.845363      -1.061828       2.355685                    0.996606       3.641526      10.048211       0.496487       1.181887      -0.733225      -0.018817      -0.028539       0.007930       0.035092       0.005440      -0.011040       0.008014      -0.000130      -0.029096      -0.019473       0.008374       0.011099              1.946730       1.673470       0.337725      -0.069373       2.200534      -0.167476       1.966186           0.000041
           10              H       9.505058      12.568127       2.123167       0.093268       1.269053 0.10331772E+02  0.10775355E+03                                 1.917528                            1.860704      -1.104734       2.338169                    0.995884       3.761352      10.731309       0.467346       1.256640      -0.714632      -0.017786       0.025925      -0.015234       0.034936      -0.008101      -0.006778      -0.006780       0.011962       0.012548      -0.016288       0.005409       0.010879              1.954154       1.664032      -0.312165       0.229283       2.222008      -0.170260       1.976423           0.000037
           11              H       6.812144       0.763501       4.232982       0.086903       1.318422 0.10786312E+02  0.11229952E+03                                 1.876274                            1.830766      -1.012088       2.371603                    0.997791       3.626010       9.922854       0.504867       1.165263      -0.737404       0.005628       0.017942       0.027846       0.033600      -0.004114       0.009259       0.006222      -0.018927      -0.009560      -0.016885       0.003470       0.013414              1.900043       1.631153       0.102219       0.223778       1.852794       0.193427       2.216183           0.000020
           12              H      12.300663      13.350261       2.824213       0.097409       1.302432 0.10468427E+02  0.10806485E+03                                 1.859657                            1.804280      -1.007056       2.387137                    0.997358       3.520333       9.559989       0.508798       1.166158      -0.738034       0.023247      -0.012090      -0.018448       0.032046      -0.008170      -0.003467      -0.009601       0.010272       0.002649      -0.016108       0.006235       0.009873              1.888215       1.899568      -0.196054      -0.387862       1.855417       0.175633       1.909659           0.000014
           13              H       9.036185      13.502043       4.313101       0.089963       1.353627 0.11230523E+02  0.11880970E+03                                 1.946055                            1.894712      -1.220815       2.277044                    0.995164       3.806436      10.704812       0.482988       1.198720      -0.727892      -0.019591       0.022266      -0.016414       0.033897      -0.005370       0.013711       0.005821      -0.000088      -0.000347      -0.017350       0.003683       0.013668              1.976424       1.778366      -0.352500       0.039905       2.147987      -0.186725       2.002920           0.000025
           14              H       9.098423      12.094126       5.014147       0.093452       1.312609 0.10560754E+02  0.10991185E+03                                 1.922285                            1.853397      -0.863200       2.455857                    0.998076       3.561297       9.902064       0.482484       1.219757      -0.725444      -0.016065      -0.029021       0.013016       0.035633       0.009287       0.003666      -0.004199       0.000040       0.022659      -0.014468       0.005474       0.008995              1.966704       1.704703       0.278641      -0.198522       2.464258      -0.173699       1.731151           0.000046
           15              H      12.673061      10.009084       6.499696       0.128684       1.059969 0.76815049E+01  0.73171800E+02                                 1.595447                            1.527077      -0.879740       2.465411                    0.999234       3.140376       8.112720       0.564809       1.138432      -0.744707       0.030408       0.018252       0.001389       0.035492       0.013076       0.009503      -0.008265       0.014004       0.003637      -0.021788       0.006028       0.015760              1.613157       1.688771       0.297938      -0.027723       1.743998      -0.239249       1.406703           0.000076
           16              H      12.586961       8.544033       8.305724       0.122766       1.090146 0.77614603E+01  0.75150828E+02                                 1.712478                            1.600923      -0.992309       2.418931                    0.998070       3.331086       9.074307       0.510842       1.238309      -0.719261       0.031851       0.000881       0.028837       0.042974       0.010502       0.009297      -0.001987       0.012581       0.001245      -0.015319      -0.000364       0.015683              1.773276       1.909958      -0.110857       0.488871       1.486697      -0.184560       1.923174          -0.000256
           17              H       9.133690       7.075441       6.980414       0.109812       1.046169 0.70997169E+01  0.68005788E+02                                 1.726776                            1.570867      -1.162663       2.327676                    0.995230       3.609843      10.154844       0.490605       1.303374      -0.701999      -0.029850      -0.024778       0.003865       0.038986       0.010433       0.005333      -0.002302       0.003061      -0.007129      -0.012213      -0.000000       0.012213              1.836512       2.196852       0.636835      -0.055965       1.844192      -0.184700       1.468492           0.000188
           18              H       9.211491       8.488606       5.147679       0.132330       1.156899 0.84700296E+01  0.83076990E+02                                 1.730143                            1.635600      -0.931160       2.447934                    0.998702       3.231563       8.605369       0.527242       1.184405      -0.733835      -0.026647      -0.004223      -0.022787       0.035315       0.010004       0.010224      -0.006691       0.011690       0.005560      -0.018621       0.004203       0.014417              1.758348       1.878902       0.109785       0.431023       1.531254      -0.100451       1.864887           0.000031
           19              H       8.728098      10.967460       0.537468       0.128905       1.098692 0.82242534E+01  0.80338712E+02                                 1.689437                            1.624992      -0.919451       2.446016                    0.999014       3.271675       8.788470       0.520763       1.204030      -0.728425      -0.031272       0.004285       0.016081       0.035425       0.001802      -0.003608       0.007165       0.036636       0.008318      -0.021989       0.004191       0.017798              1.705938       1.791756      -0.044890      -0.283957       1.404875       0.191697       1.921183          -0.000052
           20              H      13.553743      15.577283      31.754038       0.117191       1.017374 0.72728701E+01  0.70226896E+02                                 1.718560                            1.613499      -0.970171       2.427132                    0.997471       3.511084       9.982423       0.472548       1.342341      -0.695443      -0.038931      -0.006839      -0.013645       0.041816       0.000033       0.000982       0.006100       0.028760       0.002030      -0.016845       0.002723       0.014122              1.782269       2.245700       0.270112       0.333166       1.474706       0.123267       1.626401          -0.000237
           21              H      17.495598      15.713886      31.032962       0.116632       1.059692 0.71955976E+01  0.69289812E+02                                 1.745077                            1.583692      -1.356822       2.231228                    0.993932       3.720942      10.561716       0.486629       1.307090      -0.700142       0.028341      -0.004296      -0.022995       0.036749       0.001910      -0.000884       0.002110       0.007726       0.005376      -0.005871       0.002333       0.003538              1.868893       2.326105      -0.233476      -0.455533       1.393758       0.148224       1.886817          -0.000098
           22              H      17.859700      16.411769      33.192851       0.130479       1.190283 0.87453949E+01  0.86720765E+02                                 1.785214                            1.677671      -0.975255       2.427041                    0.998134       3.296630       8.911755       0.511796       1.206883      -0.728254       0.034782       0.003730       0.006977       0.035671       0.003110       0.000129       0.004708       0.027401       0.002990      -0.015840       0.002254       0.013587              1.834234       2.372145      -0.000152       0.177224       1.479379       0.138240       1.651179          -0.000068
           23              H       5.982279       1.770472       7.581310       0.133175       1.116817 0.83265035E+01  0.81249155E+02                                 1.684135                            1.618014      -0.899091       2.462424                    0.999006       3.197098       8.467173       0.532374       1.179052      -0.735317       0.034595       0.002039       0.002739       0.034763       0.000510       0.003311       0.012361       0.020979      -0.012307      -0.018917       0.005184       0.013733              1.688321       2.149067      -0.051700      -0.004709       1.463206       0.090280       1.452690           0.000090
           24              H       4.865074       3.134668       9.093566       0.119015       1.143923 0.84386950E+01  0.83478340E+02                                 1.774837                            1.676432      -0.984668       2.417127                    0.998079       3.397319       9.370305       0.495769       1.248900      -0.717359       0.023315       0.021480       0.028409       0.042568       0.004307       0.008807       0.010068       0.020351       0.003302      -0.016507      -0.001624       0.018131              1.826448       1.673297       0.218366       0.236246       1.854281       0.454938       1.951764          -0.000075
           25              H      11.725975       1.905033       7.604678       0.115113       1.178368 0.86021195E+01  0.84462207E+02                                 1.725397                            1.627242      -0.996083       2.408038                    0.998110       3.284417       8.670894       0.540404       1.154331      -0.740645      -0.040413      -0.001262      -0.000326       0.040434       0.004630       0.005575       0.009497       0.020495      -0.019224      -0.016240      -0.000866       0.017105              1.755486       2.346829      -0.053819      -0.099978       1.466706       0.121839       1.452921          -0.000165
           26              H       7.648236      13.774553       6.065716       0.124232       1.098539 0.79794307E+01  0.76822122E+02                                 1.636331                            1.557380      -1.001983       2.402563                    0.998424       3.232396       8.425661       0.558140       1.139852      -0.743643      -0.024164      -0.017257      -0.019340       0.035436       0.002332       0.005596       0.015205       0.024766      -0.017215      -0.023050       0.004634       0.018416              1.664432       1.576359       0.151079       0.114983       1.655562       0.428210       1.761375           0.000046
           27              H       3.489579       3.813136       1.048230       0.093975       1.334346 0.10801483E+02  0.11278151E+03                                 1.919621                            1.854675      -0.951696       2.409033                    0.997692       3.594497       9.932392       0.491211       1.194218      -0.731044      -0.021485       0.026907      -0.010609       0.036030      -0.012521      -0.001575      -0.002548       0.008117       0.028819      -0.018285       0.008328       0.009957              1.959766       1.822002      -0.316509       0.218789       2.337388      -0.101148       1.719909           0.000026
           28              H       3.649327       2.413450       1.759291       0.091254       1.376032 0.11421338E+02  0.12133747E+03                                 1.972151                            1.915762      -1.178676       2.298288                    0.995381       3.785890      10.669179       0.478443       1.205029      -0.726943      -0.014906      -0.023511       0.018651       0.033508       0.005960      -0.013736       0.004348      -0.007038       0.008221      -0.018027       0.004843       0.013184              2.002846       1.723305       0.284077      -0.021634       2.245778      -0.284826       2.039456           0.000030
           29              H       6.318378       4.367982       0.470702       0.095311       1.348893 0.10995975E+02  0.11527480E+03                                 1.915285                            1.853945      -1.212382       2.283563                    0.995484       3.706520      10.247779       0.498442       1.172171      -0.734782       0.010235      -0.013488      -0.030516       0.034899      -0.012478      -0.004325      -0.001100       0.008334       0.016253      -0.016408       0.004588       0.011820              1.953562       1.584436       0.021258      -0.180517       1.999072       0.072397       2.277177           0.000009
           30              H       6.777915       5.043864       1.819381       0.099104       1.328413 0.10600072E+02  0.10966026E+03                                 1.885721                            1.816308      -0.909316       2.435990                    0.997984       3.475453       9.418545       0.507299       1.167082      -0.738601       0.026819       0.013101       0.020011       0.035935       0.000611       0.007579       0.003212      -0.004059      -0.042691      -0.017156       0.006741       0.010415              1.924014       2.008953       0.268834       0.386709       1.781113       0.058863       1.981977           0.000035
           31              H       4.269650       3.507469       3.885797       0.092686       1.255429 0.10198945E+02  0.10619179E+03                                 1.913974                            1.856505      -1.113708       2.334237                    0.995539       3.783458      10.841038       0.464197       1.267268      -0.712007      -0.012073      -0.026147       0.017176       0.033533       0.007538       0.007333      -0.005782       0.010757       0.007556      -0.014842       0.003886       0.010955              1.951098       1.572728       0.225291      -0.200462       2.215233      -0.246396       2.065332           0.000045
           32              H       4.046625       4.898755       3.188089       0.093538       1.326295 0.10741969E+02  0.11188223E+03                                 1.898897                            1.838318      -1.008374       2.382345                    0.996896       3.608483       9.922982       0.498471       1.179747      -0.734082      -0.021280       0.026861      -0.007597       0.035101      -0.003301       0.007948       0.008486       0.001340      -0.038999      -0.019080       0.009039       0.010040              1.936653       1.773128      -0.396702       0.115384       2.100806      -0.111846       1.936023           0.000047
           33              H       6.929364       2.859057       3.064572       0.088003       1.353570 0.11084800E+02  0.11606574E+03                                 1.903976                            1.851922      -1.013143       2.372740                    0.997381       3.625306       9.912412       0.504175       1.160243      -0.739038       0.018831       0.007353       0.023938       0.031332       0.006113       0.003034      -0.010190       0.007228       0.015562      -0.015067       0.003875       0.011192              1.935408       1.870611       0.184210       0.380863       1.940744       0.223950       1.994869           0.000018
           34              H       6.736421       2.269175       1.619082       0.086344       1.313955 0.10721100E+02  0.11122578E+03                                 1.860257                            1.816701      -1.021786       2.375510                    0.997568       3.577402       9.708008       0.511424       1.154407      -0.740632       0.012636      -0.012906      -0.029024       0.034185       0.002955      -0.010291       0.003186      -0.017639      -0.009142      -0.016373       0.005275       0.011098              1.879160       1.660792      -0.121345      -0.267031       1.784721       0.127126       2.191967          -0.000000
           35              H       7.250923       7.651493      33.306354       0.122998       1.120666 0.81825231E+01  0.79309822E+02                                 1.661344                            1.580044      -1.025178       2.391441                    0.998230       3.259707       8.538126       0.552311       1.144149      -0.742608      -0.024090       0.016528       0.020934       0.035940      -0.000954      -0.005637       0.015607       0.027646      -0.008964      -0.024124       0.005935       0.018189              1.687709       1.615280      -0.138221      -0.147264       1.625483       0.423381       1.822362           0.000011
           36              H       6.145129       6.391010      31.700625       0.111527       1.180164 0.86134601E+01  0.84596108E+02                                 1.726116                            1.627154      -0.963842       2.419685                    0.998323       3.297483       8.704764       0.541031       1.152686      -0.740956      -0.039948       0.000843       0.000192       0.039958      -0.003293      -0.006073       0.009519       0.020915      -0.015113      -0.016196      -0.000268       0.016464              1.759608       2.365226       0.065295       0.072550       1.453772       0.122669       1.459827          -0.000231
           37              H       9.638857       5.287780      30.111588       0.116005       1.161642 0.85671640E+01  0.84954216E+02                                 1.784346                            1.682172      -0.988500       2.413582                    0.998078       3.397989       9.341857       0.498681       1.238611      -0.719823       0.023599      -0.021133      -0.028035       0.042303      -0.003849      -0.009286       0.010095       0.020680       0.002927      -0.016694      -0.001732       0.018426              1.837872       1.680450      -0.209722      -0.238018       1.830143       0.462258       2.003021          -0.000127
           38              H      10.737389       6.619971      31.613829       0.129744       1.123020 0.83972565E+01  0.82124535E+02                                 1.691848                            1.625769      -0.897791       2.461237                    0.998899       3.211929       8.519932       0.530590       1.180352      -0.735012       0.033775      -0.000346      -0.005202       0.034175       0.001094      -0.005098       0.011355       0.020934      -0.007254      -0.018219       0.004515       0.013704              1.696760       2.151155       0.079325      -0.010060       1.471246       0.090960       1.467880           0.000006
           39              H      12.197951      11.588448      32.748855       0.128939       1.075224 0.77914166E+01  0.74546904E+02                                 1.615884                            1.541579      -0.907057       2.452249                    0.998984       3.167308       8.223414       0.559689       1.143790      -0.743195       0.029989      -0.016058       0.001824       0.034066      -0.011200      -0.008331      -0.009750       0.019326      -0.004011      -0.021713       0.005286       0.016427              1.637691       1.737484      -0.296342       0.070683       1.734033      -0.277703       1.441558           0.000011
           40              H      12.191729      13.062983      30.936151       0.122246       1.094885 0.77686676E+01  0.75176592E+02                                 1.710197                            1.595848      -0.981056       2.420974                    0.998330       3.335830       9.060346       0.514875       1.229328      -0.721160       0.034416      -0.000221      -0.029116       0.045081      -0.009841      -0.008748      -0.003252       0.013971      -0.003673      -0.015238      -0.000108       0.015346              1.773961       1.979707       0.144402      -0.482978       1.486959      -0.203727       1.855218          -0.000335
           41              H       8.589081      14.366983      32.061163       0.108175       1.046929 0.70721261E+01  0.67762862E+02                                 1.732718                            1.570489      -1.228935       2.292386                    0.994891       3.673299      10.378576       0.488780       1.307829      -0.700497      -0.028468       0.023653      -0.004764       0.037317      -0.006122      -0.003729      -0.004745       0.002140      -0.008483      -0.009927       0.002293       0.007633              1.851745       2.217280      -0.666688       0.059870       1.879322      -0.192035       1.458633           0.000168
           42              H       3.366138       7.406562       0.400598       0.132212       1.149604 0.83822908E+01  0.81839419E+02                                 1.709286                            1.616595      -0.905071       2.459317                    0.998957       3.201971       8.451801       0.536581       1.169153      -0.737686      -0.030032       0.000876       0.019845       0.036007      -0.007344      -0.009854      -0.008338       0.015631      -0.006320      -0.018318       0.003389       0.014929              1.737545       1.951427      -0.057469      -0.411153       1.518210      -0.143532       1.742998          -0.000002
           43              H       3.526921       5.177564       5.524909       0.129013       1.091884 0.82448355E+01  0.80866436E+02                                 1.707432                            1.647137      -0.907718       2.454867                    0.999062       3.295345       8.969717       0.506070       1.233982      -0.721490      -0.033432      -0.005587      -0.011668       0.035848       0.000603       0.001468       0.007247       0.034875       0.007087      -0.020879       0.004411       0.016468              1.720945       1.865557       0.069437       0.281285       1.435148       0.198455       1.862129          -0.000056
           44              H       3.377545       5.993720       7.664768       0.116734       0.974613 0.69277199E+01  0.66414064E+02                                 1.698080                            1.595485      -1.050308       2.389693                    0.996203       3.591387      10.339965       0.463671       1.377927      -0.687495      -0.037391       0.006812       0.016450       0.041414       0.001831      -0.001882       0.006869       0.026603       0.001184      -0.016518       0.003111       0.013407              1.764305       2.148941      -0.252351      -0.381686       1.465397       0.129160       1.678576          -0.000250
           45              H       7.390974       5.950790       7.961878       0.116376       1.063064 0.72643995E+01  0.70122550E+02                                 1.752071                            1.594253      -1.349337       2.239232                    0.993725       3.698116      10.511448       0.483617       1.312037      -0.699445       0.032022       0.004772       0.020478       0.038308      -0.000608      -0.000291       0.003938       0.010852       0.002045      -0.007646       0.002444       0.005202              1.871586       2.412999       0.259747       0.417883       1.400255       0.143144       1.801503          -0.000113
           46              H       7.547612       5.268320       5.758591       0.135128       1.152680 0.83718794E+01  0.82083568E+02                                 1.746721                            1.641291      -0.916330       2.458593                    0.998794       3.227422       8.664311       0.517718       1.206645      -0.728578       0.032434      -0.003048      -0.011350       0.034497      -0.001194      -0.001543       0.004434       0.026584       0.005994      -0.015442       0.002791       0.012651              1.792203       2.275233       0.033220      -0.249309       1.436335       0.128144       1.665040          -0.000041
           47              H       8.315230       7.323846      20.607409       0.097170       1.305431 0.10303862E+02  0.10562344E+03                                 1.850408                            1.780097      -0.779199       2.494568                    0.999052       3.417585       9.156976       0.518116       1.153237      -0.742349      -0.026730      -0.008895      -0.021133       0.035217       0.000784       0.008403       0.003227      -0.006055      -0.033495      -0.015432       0.005329       0.010103              1.886895       2.053882       0.152580       0.429922       1.672505      -0.021697       1.934298           0.000032
           48              H       8.846342       7.770938      22.019516       0.092842       1.341824 0.10912250E+02  0.11425181E+03                                 1.910799                            1.847848      -1.199845       2.288209                    0.995317       3.729429      10.326135       0.498549       1.173409      -0.734118      -0.007669       0.010278       0.031760       0.034251      -0.011469      -0.005199      -0.001632       0.002839       0.006201      -0.013976       0.002519       0.011457              1.950511       1.582366       0.068039      -0.184729       1.958910       0.013082       2.310259           0.000006
           49              H      11.249837       7.232299      19.449014       0.092520       1.333446 0.10825258E+02  0.11302599E+03                                 1.906660                            1.845451      -1.048078       2.360928                    0.996751       3.646197      10.055917       0.497242       1.179772      -0.733700       0.019037      -0.028864       0.008179       0.035531      -0.005683       0.011185       0.008037       0.000092      -0.029397      -0.019716       0.008284       0.011432              1.946913       1.673564      -0.337730       0.069321       2.200708      -0.167464       1.966466           0.000039
           50              H      11.241539       8.672184      18.814735       0.094233       1.266226 0.10303869E+02  0.10740423E+03                                 1.915875                            1.859178      -1.112611       2.335396                    0.995798       3.756679      10.719737       0.467103       1.257977      -0.714347       0.017431       0.025276      -0.015032       0.034185       0.008336       0.006711      -0.006920       0.011490       0.012056      -0.016387       0.005717       0.010670              1.952447       1.662655       0.311720      -0.228955       2.219993      -0.170010       1.974693           0.000037
           51              H       8.747797      10.076547      20.924549       0.087163       1.310962 0.10707729E+02  0.11125677E+03                                 1.867415                            1.822672      -0.997601       2.378189                    0.997946       3.617363       9.883122       0.506671       1.163459      -0.737829      -0.006185       0.018089       0.027844       0.033775       0.004290      -0.009016       0.006196      -0.019412      -0.009257      -0.016834       0.003233       0.013602              1.890867       1.624246      -0.101287      -0.221811       1.844136       0.191607       2.204219          -0.000001
           52              H       8.445934       9.454318      19.515781       0.097357       1.300289 0.10445577E+02  0.10774384E+03                                 1.855040                            1.800213      -0.995138       2.391436                    0.997421       3.519972       9.547638       0.510387       1.163447      -0.738643      -0.023097      -0.012210      -0.018545       0.032038       0.008136       0.003695      -0.009593       0.010448       0.002985      -0.016222       0.006523       0.009700              1.883367       1.894812       0.195003       0.385844       1.850923       0.174523       1.904367           0.000019
           53              H      11.710411       9.606099      21.004669       0.089743       1.352563 0.11218639E+02  0.11864695E+03                                 1.944651                            1.893433      -1.214970       2.279443                    0.995183       3.804815      10.696930       0.483280       1.198370      -0.727979       0.019330       0.022450      -0.016103       0.033719       0.005290      -0.013745       0.005722       0.000186      -0.000077      -0.017240       0.003447       0.013793              1.974953       1.777120       0.352051      -0.039946       2.146241      -0.186509       2.001497           0.000022
           54              H      11.648171       8.198183      21.705714       0.093299       1.313771 0.10568998E+02  0.10998341E+03                                 1.920203                            1.851477      -0.852348       2.459891                    0.998060       3.563468       9.896963       0.483925       1.216282      -0.726198       0.015947      -0.029367       0.013607       0.036081      -0.009333      -0.003786      -0.003951       0.000259       0.022711      -0.014477       0.005547       0.008930              1.964541       1.702950      -0.278209       0.198115       2.461348      -0.173372       1.729326           0.000020
           55              H       8.073530       6.113141      23.191264       0.127849       1.062048 0.76987212E+01  0.73358994E+02                                 1.595477                            1.527107      -0.871278       2.468018                    0.999261       3.144968       8.119409       0.565874       1.135930      -0.745299      -0.030381       0.018519       0.001232       0.035602      -0.013229      -0.009708      -0.008339       0.014083       0.003056      -0.022024       0.005979       0.016045              1.613170       1.688819      -0.297956       0.027738       1.744029      -0.239237       1.406662           0.000017
           56              H       8.159627       4.648089      24.997291       0.121635       1.092798 0.77831182E+01  0.75397481E+02                                 1.713658                            1.601899      -0.984237       2.421320                    0.998090       3.334944       9.080917       0.511393       1.236369      -0.719692      -0.032379       0.000859       0.029479       0.043797      -0.010600      -0.009018      -0.002106       0.012517       0.000624      -0.015286      -0.000236       0.015522              1.774541       1.911514       0.111018      -0.489584       1.487533      -0.184707       1.924578          -0.000298
           57              H      16.799553      16.388487      23.671981       0.109857       1.047004 0.71055051E+01  0.68065318E+02                                 1.726577                            1.570651      -1.098696       2.356677                    0.995993       3.609520      10.149476       0.491111       1.301955      -0.702291       0.029970      -0.024694       0.003877       0.039026      -0.010675      -0.005245      -0.002266       0.002839      -0.007004      -0.012333      -0.000049       0.012382              1.836281       2.196719      -0.636909       0.056017       1.843988      -0.184601       1.468137           0.000173
           58              H      11.535100       4.592663      21.839247       0.131788       1.159390 0.84920092E+01  0.83341777E+02                                 1.732167                            1.637348      -0.926909       2.449321                    0.998760       3.234938       8.615286       0.527170       1.183867      -0.733961       0.026697      -0.004409      -0.023121       0.035591      -0.010041      -0.010064      -0.006624       0.011927       0.005729      -0.018560       0.004185       0.014374              1.760455       1.881301      -0.109993      -0.431951       1.532840      -0.100596       1.867224           0.000012
           59              H      12.018499       7.071517      17.229036       0.129094       1.100255 0.82394034E+01  0.80533610E+02                                 1.692070                            1.627303      -0.926199       2.443202                    0.998956       3.273139       8.798484       0.519939       1.205237      -0.728153       0.030994       0.004231       0.016516       0.035374      -0.001929       0.003662       0.006976       0.036648       0.008037      -0.021876       0.004006       0.017869              1.708669       1.794723       0.045107       0.284972       1.406701       0.192238       1.924584          -0.000039
           60              H      12.379491       6.264237      15.062471       0.117009       1.018512 0.72837411E+01  0.70359518E+02                                 1.719879                            1.614736      -0.973109       2.425604                    0.997462       3.513954       9.993188       0.472343       1.342394      -0.695422       0.039034      -0.006671      -0.013792       0.041933      -0.000048      -0.000802       0.006005       0.028874       0.001385      -0.016763       0.002504       0.014259              1.783648       2.247451      -0.270388      -0.333442       1.475813       0.123399       1.627681          -0.000225
           61              H       8.437637       6.400840      14.341395       0.115305       1.063930 0.72290312E+01  0.69695865E+02                                 1.750025                            1.587571      -1.351541       2.232845                    0.994042       3.729493      10.594061       0.485917       1.307427      -0.700063      -0.028520      -0.004262      -0.023457       0.037172      -0.001880       0.000899       0.002318       0.007990       0.005811      -0.006134       0.002545       0.003588              1.874611       2.334333       0.234614       0.458335       1.396945       0.149048       1.892554          -0.000082
           62              H       8.073534       7.098723      16.501284       0.130573       1.187578 0.87215966E+01  0.86422932E+02                                 1.782236                            1.675199      -0.926585       2.450036                    0.998598       3.293472       8.899042       0.512277       1.206613      -0.728320      -0.034762       0.003687       0.007093       0.035669      -0.003087      -0.000426       0.004728       0.027293       0.003825      -0.015892       0.002459       0.013433              1.831041       2.367074       0.000203      -0.176584       1.477337       0.137871       1.648712          -0.000044
           63              H       9.577660      11.083518      24.272877       0.132792       1.118824 0.83497330E+01  0.81561576E+02                                 1.689288                            1.622860      -0.907449       2.459385                    0.998879       3.199089       8.486750       0.530118       1.182826      -0.734469      -0.034818       0.001673       0.002411       0.034941      -0.000802      -0.003444       0.012180       0.020713      -0.012275      -0.018646       0.004862       0.013784              1.693476       2.156022       0.051937       0.004690       1.467515       0.090812       1.456891           0.000014
           64              H      10.694864      12.447715      25.785133       0.117476       1.152465 0.85140457E+01  0.84406305E+02                                 1.783255                            1.683556      -0.993766       2.412527                    0.997967       3.408220       9.408801       0.494899       1.248391      -0.717473      -0.023445       0.021743       0.028609       0.042906      -0.004314      -0.008973       0.010211       0.020591       0.003457      -0.016731      -0.001655       0.018386              1.835472       1.680773      -0.220598      -0.238730       1.863649       0.459288       1.961995          -0.000124
           65              H      14.207264      11.218079      24.296246       0.115518       1.170403 0.85311461E+01  0.83581679E+02                                 1.716574                            1.619724      -0.985092       2.413166                    0.998159       3.275310       8.633878       0.542121       1.153203      -0.740918       0.040316      -0.000864      -0.000089       0.040326      -0.004747      -0.005583       0.009513       0.020593      -0.019158      -0.016272      -0.000931       0.017203              1.746217       2.331739       0.053239       0.098994       1.460297       0.120857       1.446615          -0.000240
           66              H      13.098358       9.878609      22.757283       0.122863       1.102025 0.80069692E+01  0.77124598E+02                                 1.636640                            1.557473      -0.993109       2.405362                    0.998511       3.239283       8.435266       0.559728       1.136067      -0.744543       0.024868      -0.017738      -0.019551       0.036267      -0.002042      -0.005555       0.015172       0.024591      -0.017228      -0.022992       0.004812       0.018179              1.664833       1.576595      -0.151421      -0.115376       1.656011       0.428622       1.761895           0.000010
           67              H      12.070368      13.126183      17.739798       0.094328       1.331453 0.10771385E+02  0.11237636E+03                                 1.915819                            1.851256      -0.948734       2.410742                    0.997756       3.590825       9.914643       0.492051       1.193144      -0.731290       0.021427       0.026915      -0.010742       0.036041       0.012611       0.001642      -0.002586       0.008027       0.028040      -0.018246       0.008526       0.009720              1.955745       1.818464       0.315446      -0.218008       2.332048      -0.100771       1.716723           0.000045
           68              H      11.910618      11.726496      18.450859       0.091209       1.373959 0.11400943E+02  0.12107354E+03                                 1.970781                            1.914572      -1.175089       2.300201                    0.995577       3.783503      10.662343       0.478370       1.205686      -0.726803       0.015001      -0.023365       0.018947       0.033614      -0.005799       0.013773       0.004285      -0.007268       0.007106      -0.018000       0.004988       0.013012              2.001377       1.722315      -0.283760       0.021675       2.243907      -0.284292       2.037910           0.000030
           69              H       9.241569      13.681029      17.162270       0.094760       1.345779 0.10962081E+02  0.11481042E+03                                 1.910783                            1.849839      -1.200248       2.288564                    0.995585       3.703315      10.228118       0.499588       1.170593      -0.735160      -0.010001      -0.013343      -0.031120       0.035306       0.012776       0.004280      -0.001094       0.008236       0.015507      -0.016548       0.004486       0.012062              1.948840       1.581121      -0.021216       0.179759       1.994141       0.072221       2.271259           0.000037
           70              H       8.782032      14.356911      18.510948       0.099586       1.326817 0.10586772E+02  0.10951147E+03                                 1.886153                            1.816783      -0.904381       2.438241                    0.998062       3.472877       9.417593       0.506450       1.169160      -0.738116      -0.026343       0.012936       0.019645       0.035316      -0.000752      -0.007870       0.003253      -0.003893      -0.042360      -0.017232       0.006696       0.010536              1.924452       2.009462      -0.268842      -0.386607       1.781587       0.058678       1.982306           0.000046
           71              H      11.290294      12.820515      20.577364       0.093000       1.258960 0.10231538E+02  0.10659240E+03                                 1.915512                            1.857707      -1.111507       2.334823                    0.995438       3.786828      10.845910       0.464810       1.264867      -0.712503       0.012073      -0.025914       0.017023       0.033273      -0.007617      -0.007342      -0.005766       0.010438       0.007509      -0.014835       0.003947       0.010888              1.952774       1.573456      -0.225689       0.200681       2.218010      -0.247526       2.066858           0.000043
           72              H      11.513321      14.211802      19.879657       0.093683       1.334814 0.10834505E+02  0.11315164E+03                                 1.912425                            1.850636      -1.040141       2.369611                    0.996575       3.616689       9.977246       0.494755       1.185398      -0.732795       0.021292       0.026590      -0.007746       0.034934       0.003253      -0.007717       0.008643       0.001292      -0.038973      -0.019033       0.009142       0.009891              1.950806       1.785460       0.401423      -0.116879       2.116724      -0.113173       1.950234           0.000044
           73              H       8.630580      12.172104      19.756139       0.086807       1.359321 0.11144393E+02  0.11685184E+03                                 1.910049                            1.857421      -1.021035       2.369279                    0.997335       3.632555       9.940682       0.503189       1.160902      -0.738898      -0.019516       0.007660       0.024433       0.032195      -0.006057      -0.003011      -0.010394       0.007199       0.015021      -0.015137       0.003865       0.011271              1.941779       1.876606      -0.185234      -0.382897       1.947143       0.225298       2.001588           0.000012
           74              H       8.823524      11.582222      18.310650       0.087725       1.314782 0.10732233E+02  0.11140309E+03                                 1.863752                            1.819830      -0.989654       2.385933                    0.997477       3.576428       9.717434       0.509913       1.157185      -0.739968      -0.012802      -0.012828      -0.028236       0.033551      -0.003057       0.010039       0.003174      -0.017787      -0.008987      -0.016193       0.005033       0.011160              1.882811       1.663599       0.121747       0.267922       1.787953       0.127770       2.196881           0.000022
           75              H      13.495659      11.547436      16.614786       0.124644       1.111679 0.81028577E+01  0.78346396E+02                                 1.652459                            1.572378      -1.017666       2.395945                    0.998317       3.247498       8.495996       0.553629       1.144213      -0.742592       0.023799       0.015952       0.020794       0.035401       0.001030       0.005627       0.015588       0.027485      -0.008708      -0.024043       0.005911       0.018132              1.678389       1.606971       0.136578       0.145358       1.616666       0.419077       1.811530           0.000042
           76              H      14.601453      10.286953      15.009057       0.110302       1.184655 0.86497905E+01  0.85017553E+02                                 1.727925                            1.628493      -0.958682       2.420785                    0.998360       3.304507       8.718311       0.542008       1.149734      -0.741647       0.040454       0.000375       0.000023       0.040455       0.003485       0.006221       0.009627       0.020951      -0.014683      -0.016286      -0.000360       0.016646              1.761584       2.369150      -0.065441      -0.072687       1.454787       0.122763       1.460815          -0.000170
           77              H      11.107726       9.183724      13.420020       0.117172       1.159751 0.85508387E+01  0.84761616E+02                                 1.783289                            1.681242      -0.987650       2.414531                    0.998050       3.394846       9.335018       0.498463       1.239604      -0.719597      -0.023565      -0.020747      -0.027977       0.042053       0.003829       0.009109       0.010001       0.020345       0.003104      -0.016486      -0.001661       0.018148              1.836743       1.679474       0.209540       0.237815       1.829033       0.461804       2.001721          -0.000079
           78              H      10.009194      10.515914      14.922261       0.129948       1.121523 0.83820899E+01  0.81927905E+02                                 1.689094                            1.623282      -0.891316       2.463769                    0.999018       3.210519       8.509861       0.531569       1.178872      -0.735343      -0.033606       0.000070      -0.005340       0.034027      -0.000790       0.004831       0.011144       0.021183      -0.007662      -0.018000       0.004285       0.013715              1.693961       2.147056      -0.079130       0.009997       1.469090       0.090718       1.465737           0.000074
           79              H       8.548634      15.484392      16.057288       0.127062       1.079977 0.78314389E+01  0.74999445E+02                                 1.617769                            1.543220      -0.897761       2.454483                    0.999031       3.175737       8.239642       0.560847       1.140369      -0.744013      -0.030584      -0.016527       0.001824       0.034811       0.011274       0.008501      -0.009880       0.019245      -0.004148      -0.021911       0.005394       0.016517              1.639608       1.739720       0.297199      -0.070964       1.736149      -0.278234       1.442955           0.000068
           80              H       3.368205       3.749937      14.244584       0.122015       1.098579 0.78034951E+01  0.75630833E+02                                 1.717536                            1.602152      -1.000254       2.413240                    0.998095       3.341819       9.096506       0.512326       1.233530      -0.720234      -0.034571       0.000040      -0.028653       0.044902       0.009964       0.008839      -0.003122       0.014138      -0.002802      -0.015353      -0.000133       0.015486              1.781885       1.989097      -0.145517       0.486509       1.492823      -0.205303       1.863736          -0.000290
           81              H       6.970852       5.053936      15.369595       0.108629       1.043429 0.70431607E+01  0.67393357E+02                                 1.726516                            1.565560      -1.216394       2.298021                    0.995035       3.663266      10.331772       0.490516       1.304977      -0.701116       0.028214       0.023743      -0.004835       0.037191       0.006104       0.004063      -0.004749       0.002394      -0.008966      -0.010166       0.002450       0.007716              1.844631       2.207777       0.662444      -0.059472       1.872029      -0.190943       1.454086           0.000182
           82              H       7.007157       3.510618      17.092165       0.133626       1.148266 0.83728319E+01  0.81758044E+02                                 1.711685                            1.618656      -0.916573       2.455663                    0.998830       3.197107       8.451019       0.534540       1.173460      -0.736701       0.029390       0.000479       0.019415       0.035227       0.007396       0.009619      -0.008289       0.016248      -0.005962      -0.018291       0.003316       0.014975              1.740089       1.954552       0.057613       0.412161       1.520163      -0.143869       1.745552           0.000024
           83              H      12.033022      14.490611      22.216476       0.127244       1.090469 0.82276370E+01  0.80612068E+02                                 1.701652                            1.642004      -0.889162       2.461806                    0.999212       3.294622       8.947182       0.508718       1.228866      -0.722630       0.034071      -0.005530      -0.012093       0.036574      -0.000650      -0.001377       0.007276       0.034953       0.006527      -0.020863       0.004286       0.016578              1.714952       1.858503      -0.068940      -0.279391       1.430875       0.197353       1.855479          -0.000073
           84              H      12.182397      15.306766      24.356335       0.115838       0.976330 0.69445374E+01  0.66651120E+02                                 1.704036                            1.600469      -1.068905       2.382264                    0.995974       3.600393      10.389843       0.461381       1.383192      -0.686474       0.037311       0.006689       0.016869       0.041490      -0.001791       0.001631       0.006965       0.026763       0.000773      -0.016594       0.003103       0.013491              1.770817       2.158368       0.254075       0.384409       1.469810       0.129985       1.684271          -0.000262
           85              H      18.542267      15.263836      24.653445       0.113575       1.068814 0.73055156E+01  0.70557279E+02                                 1.751840                            1.593792      -1.333518       2.244317                    0.993855       3.700509      10.491058       0.486376       1.303897      -0.701147      -0.032785       0.004678       0.020968       0.039196       0.000568       0.000258       0.004130       0.011134       0.002806      -0.007966       0.002759       0.005207              1.871430       2.413271      -0.259928      -0.418522       1.399865       0.143207       1.801155          -0.000141
           86              H       8.012331      14.581366      22.450158       0.136051       1.147306 0.83234479E+01  0.81465950E+02                                 1.738553                            1.634325      -0.901954       2.464675                    0.998955       3.221648       8.632766       0.520030       1.203385      -0.729290      -0.032227      -0.002958      -0.011205       0.034247       0.001244       0.001466       0.004489       0.026344       0.006067      -0.015369       0.002862       0.012507              1.783524       2.262366      -0.033105       0.246996       1.430700       0.127212       1.657505          -0.000070
           87              C      10.734294      12.428973       3.771960       0.081406      33.609833 0.42840000E+03  0.10074827E+05                                 9.782485                            7.378040      -0.732698       1.801105                    0.996437      26.832524      78.164133       0.546581       0.476501      -1.024841       0.000799       0.000187      -0.000819       0.001159      -0.000564       0.003486       0.001534       0.025865      -0.014797      -0.010945      -0.005038       0.015983             12.983337       7.735831      -0.927360      -0.490718      15.913866       0.124223      15.300314           0.000021
           88              C      11.632621      11.368082       4.446300      -0.074165      26.966241 0.36559693E+03  0.82993310E+04                                 8.073004                            6.445714      -0.383123       1.884227                    0.996482      28.346383      82.273314       0.633133       0.426158      -1.049339      -0.066607      -0.055512      -0.015207       0.088030       0.028325      -0.000364      -0.012820      -0.048730      -0.095955      -0.035355      -0.019608       0.054963             10.026314       6.683079      -1.068119       0.150065      13.667091      -4.234506       9.728771           0.000043
           89              C      10.058992      11.884335       2.528772      -0.074123      27.403604 0.37544665E+03  0.85979894E+04                                 8.201475                            6.547059      -0.438908       1.860066                    0.996998      28.784119      84.494620       0.624715       0.428130      -1.045906       0.084523      -0.011828      -0.029683       0.090361      -0.015968      -0.042027       0.025562       0.047052       0.040023      -0.042336      -0.023748       0.066084             10.205818       5.947655      -0.166677      -0.010041       9.024623       3.208983      15.645177           0.000028
           90              C      11.605651      13.624302       3.427113      -0.094146      25.294667 0.36121390E+03  0.81783999E+04                                 7.638735                            6.349550      -0.358749       1.879645                    0.997583      28.711614      83.332661       0.646323       0.418555      -1.053652      -0.069572       0.031372      -0.034609       0.083799      -0.015916       0.017283      -0.036551      -0.039567      -0.043572      -0.038209      -0.017538       0.055747              9.001748       6.084742      -0.044203      -0.283683      13.338613      -1.845450       7.581888           0.000025
           91              C       9.624350      12.861128       4.738736      -0.076348      26.125484 0.37271759E+03  0.85204193E+04                                 7.914160                            6.514057      -0.424199       1.863463                    0.997196      28.800506      84.483600       0.627582       0.426928      -1.046583       0.066819       0.022479       0.051385       0.087238       0.015958       0.026561       0.031306       0.012772       0.108967      -0.038927      -0.023362       0.062289              9.505085       6.593792      -1.316522      -2.204557      10.062666       3.185072      11.858796           0.000031
           92              C      10.941758       9.406760       5.662114       0.277587      33.190133 0.34683478E+03  0.76910789E+04                                 9.162647                            6.327072       0.064457       2.042023                    0.999694      24.758754      68.682628       0.638157       0.432827      -1.056053       0.002448       0.026768      -0.042510       0.050295       0.011846      -0.010081      -0.034438      -0.044106       0.030545      -0.030252      -0.021008       0.051260             12.132402       8.098771       1.745869       0.903159      14.908527      -8.323121      13.389909           0.001532
           93              C      11.957303       9.421766       6.593837      -0.250144      35.903420 0.46184865E+03  0.10997562E+05                                 9.354034                            7.101882       0.176051       2.012028                    0.999844      30.644311      87.984153       0.628103       0.409523      -1.071166       0.013885      -0.023507       0.039658       0.048147       0.040095       0.003675      -0.021703       0.030237      -0.036009      -0.048133      -0.002222       0.050356             11.182196       8.401139       0.157240       2.180768      11.917464      -6.830440      13.227984           0.000198
           94              C      11.899212       8.544520       7.681126      -0.063824      33.070465 0.41158949E+03  0.95748119E+04                                 9.056487                            6.850230      -0.047275       1.963343                    0.999624      28.844029      83.332237       0.615833       0.427541      -1.053911      -0.011208       0.015482      -0.029361       0.035034      -0.000833       0.018809       0.012717       0.031550       0.022423      -0.026482      -0.003520       0.030002             10.739070       8.894334       1.023879       1.388905      11.165587      -6.042572      12.157290           0.001905
           95              C      10.840097       7.686455       7.837359      -0.059358      37.651005 0.44027858E+03  0.10300422E+05                                 9.675507                            6.921801       0.065242       2.020892                    0.999369      27.496512      76.808436       0.641559       0.408077      -1.078244      -0.000765       0.032067      -0.033204       0.046167       0.007308       0.008555      -0.003118       0.014664       0.001293      -0.013666      -0.000248       0.013914             12.149572       9.954932       1.336450       2.089107      11.350769      -6.987731      15.143016           0.004183
           96              C       9.845298       7.668276       6.885272      -0.088759      36.336959 0.43718777E+03  0.10342636E+05                                 9.692218                            7.090252      -0.069725       1.946484                    0.999708      29.709920      87.045243       0.600422       0.431208      -1.049858       0.014296       0.024829      -0.009716       0.030253       0.017518      -0.009096       0.005855       0.011219      -0.048787      -0.023985      -0.002916       0.026901             11.758039      10.678176       2.075373       2.070932      11.116938      -5.815753      13.479002           0.001984
           97              C       9.883681       8.515924       5.788969      -0.236881      37.268517 0.46120608E+03  0.11008417E+05                                 9.637832                            7.124694       0.025576       1.961020                    0.999634      30.899333      89.616624       0.621738       0.412732      -1.066167      -0.010495      -0.029203       0.018440       0.036097       0.005695       0.031919      -0.005108       0.042474       0.054516      -0.033788      -0.013435       0.047222             11.633452       9.300922       3.293797       0.280559      13.206401      -6.319485      12.393034          -0.000282
           98              C      10.742587       6.755215       9.031473       0.609663      24.400575 0.24705465E+03  0.50976605E+04                                 7.756325                            5.569244      -0.009705       2.053702                    0.999551      22.193912      61.918913       0.630518       0.470794      -1.020965      -0.016260      -0.035488       0.054165       0.066765      -0.048980      -0.032128       0.074487      -0.000156      -0.082454      -0.084348      -0.022712       0.107060              9.601433       9.016153       1.147759       2.221287       8.113503      -4.136361      11.674643           0.013448
           99              C      10.729108      11.049928       0.376562       0.281385      32.398815 0.34448448E+03  0.76333063E+04                                 9.027970                            6.315291      -0.009631       2.018165                    0.999577      24.752418      68.855077       0.636671       0.434158      -1.054231       0.012331       0.014850       0.045121       0.049076      -0.006211      -0.004083       0.021658      -0.012591       0.117557      -0.028902      -0.018551       0.047453             11.676962       9.548782      -0.224558      -0.477508       6.647577       5.243629      18.834526           0.003514
          100              C       9.444894      10.816089      -0.036388      -0.251867      34.950789 0.47674729E+03  0.11487984E+05                                 9.296282                            7.295762       0.041256       1.972384                    0.999641      31.151973      91.140367       0.607108       0.418682      -1.061069      -0.028459      -0.007291      -0.043976       0.052886      -0.005979      -0.021909       0.011986       0.063571       0.045296      -0.041888      -0.001963       0.043851             10.752710       9.846566       0.970329       2.054522       6.441462       3.901487      15.970103          -0.001120
          101              C      14.418877      15.761945      32.038128      -0.061123      33.205439 0.43685833E+03  0.10345412E+05                                 9.184609                            7.127680      -0.150484       1.930618                    0.999277      29.404670      86.536516       0.593078       0.436101      -1.045633       0.019315       0.020062       0.024387       0.037017       0.001851       0.012355       0.000295       0.024591      -0.047612      -0.019699      -0.004476       0.024175             10.700908      10.515492       0.775390       0.753077       6.350285       3.501341      15.236947           0.003994
          102              C      15.474879      15.569893      31.174507      -0.060503      38.516972 0.45264048E+03  0.10690414E+05                                 9.898158                            7.072421      -0.018710       1.997059                    0.999102      27.789939      78.648877       0.625822       0.414395      -1.071376       0.011203       0.022129       0.040934       0.047862       0.007014      -0.000394       0.000920       0.024685      -0.009565      -0.012705      -0.003087       0.015791             12.461738      12.392361       0.563740       1.835730       6.468700       4.319717      18.524152          -0.003730
          103              C      16.776728      15.829980      31.610824      -0.088095      36.207459 0.44300222E+03  0.10523643E+05                                 9.708145                            7.169258      -0.155559       1.923302                    0.999382      29.716675      87.483557       0.592614       0.435085      -1.046637      -0.019306       0.005448       0.020061       0.028370      -0.008496      -0.008846      -0.014921      -0.015531      -0.029818      -0.023919       0.003105       0.020814             11.712041      13.838200      -0.288164       1.100767       6.213214       3.343194      15.084709           0.003658
          104              C      16.991455      16.259050      32.896409      -0.222753      36.514695 0.45133609E+03  0.10717392E+05                                 9.511403                            7.046836       0.061097       1.979969                    0.999571      30.457794      88.180025       0.625169       0.412591      -1.065993       0.008245      -0.015782      -0.028785       0.033848       0.006764       0.021194      -0.003150       0.035039      -0.046170      -0.026350      -0.008474       0.034824             11.472027      11.581790      -1.227660      -1.873292       6.627419       4.195694      16.206871          -0.001171
          105              C      15.270525      15.065914      29.779759       0.593701      25.581374 0.26528632E+03  0.55831404E+04                                 8.042917                            5.793778      -0.170571       1.988398                    0.999527      22.991608      65.199722       0.613341       0.474504      -1.016959      -0.003039      -0.003615      -0.059200       0.059388      -0.025260       0.001091      -0.068299      -0.082983      -0.194991      -0.093835      -0.013002       0.106837              9.988373      10.264123       1.280739       1.292212       5.430641       2.959937      14.270355           0.025521
          106              C       9.506094      14.230006       6.694988       0.278264      31.581289 0.35007777E+03  0.77950472E+04                                 8.912396                            6.389599       0.018956       2.027475                    0.999626      24.904819      69.637198       0.628982       0.437335      -1.051433       0.024710      -0.032592      -0.027228       0.049134      -0.011515      -0.019331       0.033190      -0.018413       0.049775      -0.027935      -0.022279       0.050214             11.309125       9.382659      -2.109361      -2.533278      11.364348       7.479487      13.180368           0.001747
          107              C       5.051794       1.798285       7.586651      -0.223144      35.371193 0.46023359E+03  0.10985637E+05                                 9.360462                            7.157001       0.052038       1.976470                    0.999565      30.623310      88.982487       0.614814       0.417364      -1.062593      -0.003839       0.025226       0.026176       0.036555      -0.002696      -0.003539       0.004037       0.053985      -0.064440      -0.023731      -0.014371       0.038102             11.067024       9.522483      -1.280367      -1.238004      11.489967       6.660448      12.188622          -0.000090
          108              C       4.381679       2.619604       8.487662      -0.076848      32.219898 0.43125825E+03  0.10179239E+05                                 8.968030                            7.060511      -0.173678       1.915940                    0.999438      29.652735      87.104406       0.598635       0.433477      -1.047281      -0.001891      -0.014833      -0.019405       0.024498       0.017809       0.017961      -0.001065       0.008935       0.038637      -0.028619       0.001235       0.027384             10.374301      10.546092      -1.928500      -2.150367      10.079599       5.258655      10.497212           0.001553
          109              C       2.998918       2.673107       8.489331      -0.061652      38.361123 0.46064377E+03  0.10913771E+05                                 9.873078                            7.120427      -0.044873       1.983692                    0.999193      27.940138      78.880914       0.626352       0.412742      -1.073768       0.027202      -0.026875      -0.030121       0.048678       0.001772       0.003341       0.008916       0.016886      -0.013233      -0.014322       0.002078       0.012244             12.482436      11.942640      -2.827964      -3.238383      12.490254       7.613080      13.014413           0.000922
          110              C       2.282123       1.886626       7.592994      -0.080950      33.705342 0.42020535E+03  0.98213229E+04                                 9.123689                            6.890198      -0.056995       1.949049                    0.999552      29.384663      84.961718       0.618535       0.423675      -1.056810       0.028930      -0.017498      -0.010260       0.035332       0.003793       0.006894      -0.001466       0.042099      -0.066419      -0.023285      -0.009993       0.033279             10.719308      10.327050      -1.538336      -2.022248      10.645195       6.128538      11.185680           0.002270
          111              C       2.942902       1.072230       6.679298      -0.255584      35.444154 0.47189107E+03  0.11324325E+05                                 9.326147                            7.225886       0.066232       1.973461                    0.999820      31.159976      90.517019       0.615126       0.414927      -1.065112      -0.033503       0.015175       0.028777       0.046700       0.016995       0.019097       0.042491       0.021603      -0.018223      -0.049446      -0.003020       0.052466             10.810576      11.049076      -2.453628      -3.062622      10.172400       5.746932      11.210251          -0.000140
          112              C       2.273824       3.584467       9.458444       0.618672      24.261627 0.25178439E+03  0.52279530E+04                                 7.792125                            5.663038      -0.071903       2.033319                    0.999396      22.333117      62.816972       0.617592       0.477641      -1.015728      -0.044072       0.037991       0.038966       0.070029       0.002893       0.031224      -0.088910      -0.051236       0.061468      -0.083510      -0.026282       0.109792              9.573231      10.221512      -1.497803      -1.927217       9.141423       4.879408       9.356758           0.012928
          113              C       5.263413       3.659142       2.104139       0.085410      33.614482 0.41595892E+03  0.97207966E+04                                 9.824288                            7.302934      -0.757963       1.793193                    0.996536      26.782995      78.045745       0.545104       0.480812      -1.021446      -0.000564       0.002702       0.000875       0.002896       0.002284      -0.006654      -0.000634       0.021975      -0.018878      -0.008278      -0.008065       0.016342             13.208462       7.866527       0.612641       1.338456      15.712892       0.200862      16.045968           0.000007
          114              C       4.119238       3.106232       1.269894      -0.073168      26.435103 0.37313007E+03  0.85310165E+04                                 7.973077                            6.513056      -0.449263       1.854620                    0.997214      28.809376      84.476871       0.628384       0.426325      -1.047099       0.065899      -0.016808      -0.058443       0.089670      -0.011250      -0.027847       0.036627       0.021347       0.142002      -0.048371      -0.023596       0.071967              9.650774       6.908314       1.488494       2.492746      10.175295       3.217893      11.868711           0.000025
          115              C       6.010291       4.725079       1.317632      -0.076724      27.492298 0.37508410E+03  0.85695937E+04                                 8.178642                            6.523997      -0.430952       1.864211                    0.996719      28.618831      83.337364       0.630006       0.425530      -1.049703      -0.075473       0.047433       0.007797       0.089481      -0.041313       0.007076      -0.022145      -0.022128      -0.095619      -0.041031      -0.022715       0.063746             10.198779       6.554087       0.593064       0.199806      13.586957      -4.406123      10.455291           0.000013
          116              C       4.703254       4.211761       3.381044      -0.073353      27.051032 0.36707204E+03  0.83659681E+04                                 8.143781                            6.483173      -0.432363       1.865439                    0.996862      28.644788      84.115028       0.625873       0.429393      -1.044257       0.086995       0.022670       0.015219       0.091180       0.024553       0.036451       0.024521       0.036271      -0.003501      -0.035326      -0.026232       0.061558             10.162891       6.007529       0.226939       0.624812       9.019443       3.339493      15.461702           0.000041
          117              C       6.272734       2.543316       2.425285      -0.086192      25.376753 0.36213697E+03  0.81963771E+04                                 7.636878                            6.344789      -0.344618       1.886214                    0.997468      28.545046      82.565791       0.649179       0.416862      -1.055770      -0.063253      -0.038516       0.024191       0.077908       0.007621      -0.013087      -0.032964      -0.043406      -0.047648      -0.036325      -0.013247       0.049572              9.008994       6.138166      -0.754432       0.531073      13.036350      -2.155760       7.852468           0.000009
          118              C       9.115005       7.260649      32.615323       0.281411      31.862464 0.34596296E+03  0.76813128E+04                                 8.960635                            6.349671       0.034977       2.033245                    0.999568      24.816160      69.308068       0.631242       0.437023      -1.051535       0.028775       0.030058       0.027880       0.050088       0.010687       0.019471       0.032035      -0.016188       0.053543      -0.027584      -0.021610       0.049194             11.482221       9.687161       2.390234       2.930999      10.884134       7.488428      13.875368           0.001904
          119              C       7.730169       7.192946      32.656384      -0.259757      35.861091 0.47849789E+03  0.11518965E+05                                 9.386542                            7.267169       0.063705       1.971275                    0.999828      31.304985      90.980591       0.614739       0.413887      -1.066140      -0.038374      -0.015327      -0.030442       0.051325      -0.014711      -0.020464       0.050196       0.036003      -0.000142      -0.060051       0.002200       0.057852             10.888695      11.403333       2.476203       3.042466       9.710786       5.644823      11.551964          -0.000303
          120              C       7.074577       6.418285      31.696953      -0.082732      33.891879 0.42003213E+03  0.98259490E+04                                 9.179726                            6.905771      -0.073964       1.942344                    0.999579      29.514896      85.651464       0.614952       0.425768      -1.054469       0.029289       0.018265       0.014348       0.037381      -0.001138      -0.007067      -0.003430       0.045607      -0.073615      -0.026167      -0.009744       0.035911             10.814564      10.487429       1.607174       2.014330      10.170837       6.158656      11.785426           0.002364
          121              C       7.756103       5.699406      30.747536      -0.064672      38.813291 0.45650012E+03  0.10790674E+05                                 9.943792                            7.083525      -0.029195       1.989393                    0.999249      27.882723      78.615700       0.628650       0.412182      -1.074184       0.026966       0.025856       0.030206       0.048043      -0.004650      -0.001719       0.006123       0.023389      -0.019336      -0.013882      -0.002304       0.016185             12.685992      12.168399       3.009761       3.460592      12.081779       7.775940      13.807798           0.000710
          122              C       9.153386       5.775480      30.738523      -0.070270      32.208855 0.42222712E+03  0.99105811E+04                                 8.950372                            6.974418      -0.140298       1.928613                    0.999551      29.409743      86.067481       0.604021       0.432017      -1.048471      -0.004853       0.012274       0.021793       0.025479      -0.017317      -0.020120      -0.001547       0.011535       0.030460      -0.028479      -0.000232       0.028710             10.437545      10.700985       2.018103       2.327855       9.736454       5.300427      10.875196           0.001528
          123              C       9.810016       6.559421      31.646878      -0.224200      35.356960 0.45061100E+03  0.10713522E+05                                 9.380808                            7.097957       0.012400       1.964848                    0.999523      30.593605      89.106994       0.614440       0.419272      -1.059972      -0.004021      -0.020992      -0.025528       0.033294       0.001077       0.000053      -0.002401       0.052335      -0.076890      -0.026084      -0.012921       0.039005             11.187678       9.506990       1.532237       1.449172      11.107824       6.783616      12.948218          -0.000267
          124              C       7.038271       4.821893      29.753387       0.621004      24.427726 0.25048209E+03  0.51917930E+04                                 7.821628                            5.644575      -0.047259       2.042554                    0.999492      22.236427      62.396608       0.619510       0.476999      -1.016535      -0.041678      -0.035058      -0.041296       0.068348       0.000058      -0.032703      -0.086642      -0.053877       0.054148      -0.081225      -0.027197       0.108422              9.660532      10.374987       1.448088       2.073150       8.974618       4.943891       9.631991           0.013945
          125              C       5.192876       6.646281       0.024704       0.284876      32.958442 0.33707978E+03  0.74274665E+04                                 9.132504                            6.240165       0.049497       2.038319                    0.999637      24.621950      68.261479       0.641664       0.433202      -1.054996       0.000175      -0.033120       0.038582       0.050848      -0.008281       0.010121      -0.033431      -0.041714       0.032566      -0.028867      -0.020020       0.048887             12.182903       8.653387      -1.775382      -0.694019      14.905109      -8.465452      12.990214           0.001823
          126              C      11.460410      12.134781      32.592622      -0.252708      36.092714 0.45643192E+03  0.10847780E+05                                 9.404992                            7.073521       0.124689       1.996573                    0.999871      30.662700      88.250208       0.626924       0.411080      -1.069045       0.013799       0.025749      -0.038637       0.048438      -0.035118      -0.000884      -0.021625       0.029492      -0.039106      -0.043400      -0.003479       0.046878             11.300738       8.909669       0.161800      -2.209959      12.037807      -7.081042      12.954737          -0.000051
          127              C      11.463523      13.030980      31.514681      -0.063049      33.878154 0.42045447E+03  0.98200070E+04                                 9.183107                            6.907481      -0.018874       1.970415                    0.999615      28.883793      83.244958       0.616257       0.425551      -1.056568      -0.015424      -0.016143       0.024542       0.033178       0.000784      -0.018773       0.008046       0.035680       0.008627      -0.023368      -0.006556       0.029924             10.950123       9.362153      -0.706973      -1.534521      11.347369      -6.312108      12.140848           0.002335
          128              C      10.372252      13.876957      31.308373      -0.062953      38.464125 0.43975878E+03  0.10286152E+05                                 9.804818                            6.911916       0.030959       2.009487                    0.999324      27.514355      76.873077       0.642768       0.407393      -1.078599      -0.003423      -0.030960       0.032257       0.044842      -0.012036      -0.009588      -0.002504       0.008859      -0.013113      -0.016103      -0.001033       0.017136             12.453010      10.464232      -0.782268      -2.508202      11.768550      -7.482883      15.126247           0.003345
          129              C       9.313138      13.793171      32.176669      -0.087367      36.965360 0.43765487E+03  0.10362981E+05                                 9.833978                            7.114710      -0.110073       1.935257                    0.999610      29.714824      87.278228       0.596402       0.433724      -1.047671       0.016606      -0.024260       0.010379       0.031178      -0.014668       0.010762       0.005354       0.006851      -0.041585      -0.022621      -0.000166       0.022787             12.074320      11.299260      -1.863828      -2.262108      11.866983      -6.213546      13.056716           0.002344
          130              C       9.290315      12.881066      33.220893      -0.228360      37.171580 0.44962458E+03  0.10664760E+05                                 9.634125                            7.039427       0.014603       1.962033                    0.999625      30.575047      88.419539       0.624812       0.413291      -1.065727      -0.014269       0.026298      -0.019843       0.035902       0.000941      -0.031291      -0.008195       0.040925       0.022339      -0.028276      -0.015993       0.044268             11.767104       9.907909      -3.205935      -0.137180      13.543772      -6.676164      11.849632          -0.000472
          131              C      10.335946      14.807473      30.151314       0.608733      24.838336 0.24744538E+03  0.51075392E+04                                 7.840894                            5.566843       0.007589       2.057977                    0.999551      22.199486      61.937515       0.631835       0.469645      -1.021629      -0.011621       0.037243      -0.050799       0.064051       0.045103       0.035132       0.071678       0.011122      -0.076691      -0.082705      -0.020270       0.102975              9.784575       9.126051      -0.947411      -2.689056       8.471569      -4.297115      11.756106           0.014554
          132              C       5.556976       5.166519       5.425093       0.278261      33.176590 0.35459820E+03  0.79069157E+04                                 9.164283                            6.404360       0.005055       2.021306                    0.999602      24.874421      69.196198       0.633271       0.433757      -1.055481       0.004523      -0.013159      -0.048934       0.050874       0.007100       0.007843       0.024315      -0.009844       0.116255      -0.028603      -0.020912       0.049515             11.905475       9.750028       0.663680       0.969576       6.852585       5.435019      19.113810           0.004485
          133              C       4.299732       5.360541       6.008630      -0.236908      34.565051 0.46853263E+03  0.11246943E+05                                 9.231364                            7.232723       0.043500       1.977682                    0.999533      30.899555      90.382781       0.609420       0.418692      -1.060510      -0.016547       0.006625       0.041853       0.045490       0.007485       0.021604       0.006702       0.063907       0.012920      -0.035511      -0.007873       0.043384             10.717628       9.460409      -0.667902      -1.781753       6.467342       3.996885      16.225132          -0.001515
          134              C       4.213633       5.826052       7.296552      -0.060757      33.279817 0.43819991E+03  0.10409019E+05                                 9.269031                            7.193230      -0.241920       1.903893                    0.998797      29.570779      87.815061       0.582320       0.442799      -1.039267       0.017599      -0.014665      -0.020236       0.030566       0.000322      -0.011479      -0.004953       0.012373      -0.055152      -0.022755       0.003643       0.019112             10.830489      10.451130      -0.459893      -0.344757       6.479640       3.611156      15.560697           0.004054
          135              C       5.352621       6.050989       8.060024      -0.059237      38.979624 0.45711388E+03  0.10824581E+05                                 9.984094                            7.117239      -0.034921       1.993097                    0.999061      27.808544      78.851497       0.622429       0.415556      -1.070435       0.002363      -0.019060      -0.042104       0.046278      -0.009291       0.001283       0.004639       0.027991      -0.009184      -0.016937      -0.001393       0.018330             12.585103      11.894626      -0.059990      -1.091777       6.573618       4.487433      19.287064          -0.004905
          136              C       6.617126       5.818638       7.464135      -0.086879      36.349189 0.45211145E+03  0.10782795E+05                                 9.708955                            7.224516      -0.107891       1.936443                    0.999495      29.796717      87.574070       0.593222       0.432916      -1.049115      -0.021050      -0.008356      -0.021380       0.031145       0.004675       0.011367      -0.009502      -0.001042      -0.037256      -0.021824       0.010645       0.011179             11.640145      13.360242       0.609780      -0.884200       6.208592       3.356182      15.351601           0.004944
          137              C       6.714636       5.396268       6.149841      -0.229082      36.191192 0.45275959E+03  0.10753218E+05                                 9.430151                            7.043565       0.078572       1.982585                    0.999695      30.540174      88.253990       0.627605       0.410912      -1.067720       0.014846       0.016090       0.030012       0.037149      -0.007249      -0.022746      -0.002003       0.038645      -0.014079      -0.022988      -0.012328       0.035316             11.279207      11.706080       1.576451       2.008172       6.542258       3.989578      15.589284          -0.001333
          138              C       5.286231       6.528616       9.451099       0.591875      25.690993 0.26422349E+03  0.55595604E+04                                 8.081657                            5.789152      -0.189001       1.982199                    0.999496      23.020165      65.441312       0.611994       0.475652      -1.015546      -0.001053       0.004979       0.058481       0.058702       0.025316      -0.008191      -0.067550      -0.076637      -0.186685      -0.090786      -0.013446       0.104232             10.075942       9.726625      -1.043973      -0.641398       5.542225       3.207268      14.958976           0.025683
          139              C      10.012302       8.533030      20.463528       0.082242      33.629712 0.42877344E+03  0.10087159E+05                                 9.787212                            7.380451      -0.726527       1.803510                    0.996357      26.831030      78.207787       0.546507       0.476397      -1.024760      -0.000904       0.000898      -0.001094       0.001679       0.000096      -0.002502       0.001816       0.025509      -0.015204      -0.010824      -0.004768       0.015592             12.991957       7.736593       0.926277       0.492315      15.926025       0.123335      15.313253           0.000020
          140              C       9.113973       7.472138      21.137867      -0.070553      26.856820 0.36377083E+03  0.82468780E+04                                 8.050248                            6.428761      -0.386120       1.884374                    0.996274      28.268583      81.971150       0.634142       0.426047      -1.049492       0.066525      -0.055284      -0.014111       0.087641      -0.029046       0.000153      -0.012453      -0.049508      -0.096397      -0.035499      -0.020208       0.055707              9.995645       6.664326       1.061607      -0.149055      13.621338      -4.214989       9.701272           0.000019
          141              C      10.687604       7.988391      19.220340      -0.074341      27.396564 0.37530082E+03  0.85940748E+04                                 8.202302                            6.547349      -0.446933       1.857789                    0.997008      28.776584      84.478012       0.624459       0.428334      -1.045750      -0.084212      -0.012851      -0.029316       0.090090       0.014977       0.043084       0.025977       0.046088       0.040022      -0.042711      -0.023939       0.066650             10.207844       5.947686       0.166155       0.010984       9.027204       3.211166      15.648642           0.000025
          142              C       9.140945       9.728358      20.118680      -0.095751      25.351748 0.36221834E+03  0.82079949E+04                                 7.658745                            6.365860      -0.363298       1.878134                    0.997664      28.744998      83.502872       0.644265       0.419542      -1.052884       0.069196       0.031449      -0.034166       0.083334       0.016107      -0.016588      -0.037088      -0.038694      -0.043598      -0.038209      -0.017609       0.055818              9.027498       6.098147       0.042107       0.285708      13.386323      -1.859175       7.598024           0.000013
          143              C      11.122245       8.965184      21.430304      -0.075647      26.104661 0.37231375E+03  0.85094952E+04                                 7.914116                            6.513921      -0.421198       1.864789                    0.997099      28.785678      84.451622       0.627053       0.427373      -1.046234      -0.065966       0.023609       0.052363       0.087469      -0.016110      -0.028957       0.031580       0.014333       0.109699      -0.039520      -0.024716       0.064236              9.505661       6.592406       1.315726       2.204003      10.062630       3.186623      11.861947           0.000017
          144              C       9.804834       5.510816      22.353681       0.277139      33.212760 0.34708011E+03  0.76978106E+04                                 9.165338                            6.328305       0.067034       2.042692                    0.999708      24.771034      68.720445       0.638252       0.432690      -1.056146      -0.003496       0.026540      -0.041237       0.049164      -0.011072       0.009369      -0.034461      -0.042864       0.033605      -0.029787      -0.020965       0.050753             12.136786       8.100637      -1.745089      -0.904308      14.914499      -8.327173      13.395223           0.001520
          145              C       8.789287       5.525823      23.285404      -0.249873      35.884729 0.46147883E+03  0.10986720E+05                                 9.352508                            7.100368       0.182957       2.014050                    0.999834      30.632012      87.944979       0.627984       0.409677      -1.071050      -0.015190      -0.023156       0.040485       0.049051      -0.040554      -0.003282      -0.022097       0.030331      -0.037790      -0.048491      -0.002756       0.051247             11.180968       8.399239      -0.157163      -2.179926      11.916791      -6.830691      13.226872           0.000092
          146              C       8.847377       4.648577      24.372693      -0.062584      33.036886 0.41103918E+03  0.95588739E+04                                 9.049610                            6.844995      -0.041701       1.965034                    0.999575      28.830435      83.281061       0.616153       0.427459      -1.053955       0.009850       0.015520      -0.028798       0.034165       0.000461      -0.019068       0.012480       0.030508       0.020557      -0.025740      -0.004175       0.029915             10.730619       8.888436      -1.023265      -1.388126      11.156383      -6.036553      12.147039           0.001808
          147              C      15.093145      16.999502      24.528926      -0.061291      37.807714 0.44222885E+03  0.10360362E+05                                 9.711354                            6.944048       0.052926       2.016204                    0.999407      27.559475      77.107427       0.639394       0.408893      -1.077407       0.000258       0.031821      -0.032538       0.045512      -0.007437      -0.008068      -0.001834       0.012838       0.002087      -0.012435      -0.000807       0.013242             12.198863       9.989667      -1.339650      -2.097405      11.398672      -7.023592      15.208250           0.004158
          148              C      16.087945      16.981323      23.576839      -0.087805      36.289060 0.43647395E+03  0.10320840E+05                                 9.680150                            7.081681      -0.064021       1.948258                    0.999676      29.691135      86.950499       0.601179       0.430869      -1.050134      -0.015435       0.024770      -0.008108       0.030291      -0.017312       0.007625       0.006552       0.011509      -0.045517      -0.023016      -0.002957       0.025973             11.743013      10.664838      -2.071793      -2.069283      11.102331      -5.807212      13.461870           0.001922
          149              C      10.862910       4.619981      22.480537      -0.235637      37.247427 0.46080693E+03  0.10996329E+05                                 9.633496                            7.120946       0.021678       1.960089                    0.999621      30.888699      89.570577       0.621999       0.412656      -1.066234       0.010416      -0.028726       0.018541       0.035742      -0.005313      -0.032148      -0.005521       0.044024       0.053603      -0.034287      -0.013425       0.047712             11.629074       9.296556      -3.290541      -0.282851      13.200492      -6.317486      12.390173          -0.000336
          150              C      15.190653      16.068262      25.723041       0.608119      24.416602 0.24721637E+03  0.51017057E+04                                 7.758989                            5.570505      -0.016407       2.051630                    0.999535      22.200566      61.936777       0.630558       0.470699      -1.021042       0.016232      -0.035324       0.053526       0.066154       0.050048       0.032419       0.073844      -0.000536      -0.081925      -0.083627      -0.023937       0.107564              9.605477       9.018063      -1.148219      -2.221010       8.117900      -4.140084      11.680466           0.013509
          151              C      10.017490       7.153984      17.068129       0.282721      32.386964 0.34431832E+03  0.76289374E+04                                 9.027413                            6.314839      -0.014104       2.017011                    0.999593      24.744249      68.836122       0.636512       0.434306      -1.054109      -0.012101       0.014738       0.044628       0.048531       0.006153       0.004774       0.022286      -0.012211       0.118242      -0.028808      -0.019319       0.048127             11.676635       9.548549       0.224175       0.476561       6.647303       5.243397      18.834054           0.003510
          152              C      11.301704       6.920145      16.655180      -0.251860      34.908401 0.47598606E+03  0.11464302E+05                                 9.285279                            7.286779       0.049087       1.974945                    0.999641      31.131751      91.040351       0.607917       0.418320      -1.061369       0.028267      -0.007668      -0.044522       0.053292       0.006805       0.021764       0.011511       0.063138       0.042260      -0.041103      -0.002488       0.043591             10.739807       9.835980      -0.968058      -2.048628       6.433381       3.896206      15.950060          -0.001070
          153              C      11.514358       6.448899      15.346561      -0.061563      33.243926 0.43747017E+03  0.10364071E+05                                 9.192773                            7.133553      -0.147676       1.931261                    0.999329      29.428862      86.639977       0.592693       0.436209      -1.045514      -0.018189       0.020112       0.024240       0.036372      -0.002509      -0.011669      -0.000188       0.024147      -0.049911      -0.020055      -0.003908       0.023963             10.710872      10.523629      -0.775973      -0.753454       6.355717       3.505261      15.253271           0.003999
          154              C      10.458356       6.256847      14.482939      -0.060301      38.553521 0.45308947E+03  0.10704959E+05                                 9.908917                            7.079269      -0.023894       1.995247                    0.999127      27.803285      78.732048       0.625001       0.414786      -1.070994      -0.011272       0.022035       0.040765       0.047691      -0.007132       0.000137       0.000722       0.024815      -0.008048      -0.013022      -0.002631       0.015653             12.476046      12.407342      -0.564716      -1.838152       6.475103       4.325023      18.545692          -0.003670
          155              C       9.156507       6.516933      14.919257      -0.085771      36.096311 0.44128137E+03  0.10472594E+05                                 9.688199                            7.154432      -0.149651       1.925912                    0.999443      29.662044      87.281031       0.593337       0.434977      -1.046700       0.017910       0.005071       0.019746       0.027136       0.008453       0.008636      -0.014603      -0.013717      -0.028574      -0.023337       0.003550       0.019787             11.687339      13.811206       0.288108      -1.091252       6.200262       3.335326      15.050550           0.003683
          156              C       8.941779       6.946004      16.204841      -0.223763      36.577855 0.45228231E+03  0.10746163E+05                                 9.526133                            7.057339       0.054852       1.977897                    0.999606      30.482260      88.294901       0.624250       0.412956      -1.065690      -0.008424      -0.015407      -0.028157       0.033183      -0.006559      -0.020942      -0.002925       0.036006      -0.047220      -0.026195      -0.008935       0.035130             11.491125      11.596214       1.230854       1.879160       6.638299       4.204763      16.238862          -0.001113
          157              C      10.662711       5.752867      13.088192       0.592404      25.615923 0.26570988E+03  0.55942334E+04                                 8.048963                            5.797673      -0.166882       1.989115                    0.999486      23.012178      65.268790       0.613257       0.474385      -1.017032       0.002434      -0.004036      -0.059152       0.059339       0.024983      -0.000050      -0.068344      -0.083311      -0.194449      -0.093891      -0.012799       0.106690              9.996225      10.271798      -1.281772      -1.293421       5.434298       2.962622      14.282581           0.025457
          158              C      11.240500      10.334062      23.386555       0.279478      31.562262 0.34976844E+03  0.77871182E+04                                 8.912846                            6.389510       0.021574       2.028529                    0.999645      24.891575      69.615356       0.628527       0.437709      -1.051117      -0.024251      -0.032795      -0.027574       0.049234       0.012381       0.019390       0.033802      -0.019266       0.046756      -0.027999      -0.022863       0.050862             11.310187       9.384031       2.109460       2.533145      11.365120       7.480231      13.181411           0.001719
          159              C      10.508145      11.111331      24.278219      -0.224704      35.448242 0.46147602E+03  0.11022895E+05                                 9.372685                            7.165450       0.058359       1.977653                    0.999575      30.667945      89.147542       0.614597       0.417224      -1.062666       0.002288       0.024618       0.025733       0.035686       0.002278       0.003173       0.004565       0.054976      -0.066429      -0.024713      -0.014127       0.038840             11.082757       9.534789       1.282973       1.240476      11.506722       6.672192      12.206761          -0.000234
          160              C      11.178260      11.932650      25.179230      -0.071892      32.026614 0.42792008E+03  0.10079561E+05                                 8.926780                            7.027892      -0.172344       1.917628                    0.999473      29.547034      86.668106       0.600770       0.432831      -1.047805       0.001708      -0.015429      -0.019742       0.025114      -0.018192      -0.018646      -0.000196       0.009677       0.037936      -0.028808       0.000277       0.028531             10.325144      10.496493       1.911816       2.131269      10.030428       5.233015      10.448511           0.001430
          161              C      12.561021      11.986154      25.180899      -0.064394      38.468196 0.46204715E+03  0.10955878E+05                                 9.891649                            7.131563      -0.049159       1.982019                    0.999176      27.986952      79.057495       0.625793       0.412776      -1.073694      -0.026622      -0.027182      -0.030010       0.048458      -0.002919      -0.003750       0.008350       0.015616      -0.011531      -0.013281       0.000978       0.012303             12.508859      11.965334       2.837420       3.248498      12.518491       7.632626      13.042752           0.000890
          162              C      13.277816      11.199672      24.284562      -0.081839      33.831090 0.42211021E+03  0.98785114E+04                                 9.153777                            6.912162      -0.049909       1.950609                    0.999606      29.439009      85.215866       0.616605       0.424457      -1.056163      -0.029042      -0.017482      -0.010851       0.035593      -0.004007      -0.006758      -0.001408       0.040924      -0.064836      -0.022743      -0.009719       0.032462             10.756869      10.348985       1.545619       2.031142      10.689987       6.158263      11.231634           0.002145
          163              C      12.617037      10.385277      23.370865      -0.254317      35.367918 0.47049959E+03  0.11282224E+05                                 9.311927                            7.214320       0.059092       1.972223                    0.999834      31.118315      90.351284       0.615755       0.414823      -1.065214       0.034749       0.014472       0.028610       0.047281      -0.016970      -0.018532       0.043146       0.021072      -0.015174      -0.049712      -0.002888       0.052600             10.794086      11.030006       2.446926       3.054025      10.158008       5.738772      11.194245          -0.000240
          164              C      13.286114      12.897513      26.150011       0.619381      24.261434 0.25174278E+03  0.52271579E+04                                 7.793789                            5.663630      -0.073226       2.032921                    0.999441      22.332409      62.826580       0.617353       0.477820      -1.015577       0.043372       0.037976       0.038629       0.069394      -0.002153      -0.030588      -0.088175      -0.052506       0.064009      -0.081933      -0.027671       0.109603              9.576108      10.223668       1.498930       1.928395       9.144856       4.881680       9.359801           0.012971
          165              C      10.296533      12.972189      18.795706       0.086564      33.587369 0.41555253E+03  0.97093507E+04                                 9.821790                            7.301653      -0.760298       1.792788                    0.996535      26.769656      78.010175       0.544872       0.481114      -1.021242       0.001497       0.002209       0.001730       0.003181      -0.003181       0.005830      -0.000564       0.022789      -0.016207      -0.009153      -0.006970       0.016123             13.204824       7.865481      -0.610923      -1.337122      15.711401       0.204382      16.037591           0.000004
          166              C      11.440708      12.419279      17.961462      -0.075179      26.471095 0.37376647E+03  0.85481956E+04                                 7.976454                            6.515859      -0.445813       1.855353                    0.997297      28.827453      84.510179       0.628721       0.425965      -1.047444      -0.064313      -0.017124      -0.057860       0.088188       0.009922       0.027793       0.035656       0.020060       0.141261      -0.047088      -0.023814       0.070902              9.655410       6.910893      -1.491405      -2.494461      10.180078       3.222860      11.875260           0.000032
          167              C       9.549656      14.038126      18.009200      -0.076372      27.503333 0.37527920E+03  0.85756712E+04                                 8.183826                            6.528246      -0.429108       1.864835                    0.996792      28.622367      83.371583       0.629394       0.425863      -1.049436       0.074912       0.047084       0.008289       0.088867       0.041195      -0.006884      -0.022369      -0.022329      -0.097241      -0.041579      -0.022348       0.063927             10.205770       6.558253      -0.594093      -0.200591      13.598680      -4.410984      10.460378           0.000035
          168              C      10.856691      13.524808      20.072611      -0.073494      27.011421 0.36647935E+03  0.83480837E+04                                 8.126378                            6.470272      -0.429918       1.865847                    0.996854      28.633911      84.028080       0.627685       0.428378      -1.045001      -0.087945       0.023943       0.016722       0.092667      -0.024910      -0.037964       0.025287       0.035781      -0.003468      -0.036102      -0.027168       0.063270             10.137396       5.998747      -0.222331      -0.623775       9.003124       3.321967      15.410317           0.000040
          169              C       9.287210      11.856362      19.116852      -0.086301      25.382104 0.36219959E+03  0.81972496E+04                                 7.630975                            6.339102      -0.338785       1.887475                    0.997557      28.554839      82.561786       0.650500       0.416044      -1.056405       0.063788      -0.037865       0.026569       0.078794      -0.008515       0.011447      -0.032938      -0.043950      -0.047647      -0.035114      -0.014626       0.049740              9.001827       6.134904       0.751770      -0.530919      13.022044      -2.150060       7.848531           0.000018
          170              C      11.631577      11.156593      15.923755       0.282345      31.819019 0.34538406E+03  0.76653132E+04                                 8.952843                            6.344304       0.033547       2.033358                    0.999554      24.796351      69.240408       0.631512       0.437016      -1.051531      -0.028179       0.029488       0.028138       0.049552      -0.011180      -0.019729       0.031547      -0.017137       0.054007      -0.027405      -0.021831       0.049236             11.472299       9.677818      -2.389056      -2.929939      10.875140       7.481606      13.863939           0.001925
          171              C      13.016413      11.088889      15.964817      -0.263129      36.035111 0.48150437E+03  0.11610498E+05                                 9.421704                            7.294646       0.059119       1.968932                    0.999824      31.388367      91.323797       0.612937       0.414419      -1.065707       0.037343      -0.015372      -0.030932       0.050868       0.013994       0.020741       0.049742       0.034643      -0.005027      -0.059491       0.002395       0.057095             10.931222      11.450450      -2.494196      -3.065210       9.748593       5.666663      11.594623          -0.000208
          172              C      13.672006      10.314228      15.005385      -0.078707      33.750990 0.41787082E+03  0.97625557E+04                                 9.154033                            6.887513      -0.072572       1.943685                    0.999595      29.441323      85.375185       0.615844       0.425710      -1.054530      -0.029550       0.018543       0.013659       0.037465       0.002175       0.008398      -0.002587       0.045365      -0.074244      -0.026414      -0.009869       0.036283             10.782506      10.465455      -1.601678      -2.007346      10.136701       6.133976      11.745363           0.002465
          173              C      12.990480       9.595349      14.055969      -0.065847      38.846692 0.45699143E+03  0.10805026E+05                                 9.948988                            7.087239      -0.027976       1.989468                    0.999262      27.896596      78.660819       0.628508       0.412171      -1.074208      -0.026924       0.025047       0.028119       0.046292       0.003558       0.001015       0.006410       0.024438      -0.020600      -0.014448      -0.001880       0.016328             12.693141      12.173379      -3.012265      -3.463669      12.089513       7.781775      13.816532           0.000756
          174              C      11.593197       9.671424      14.046956      -0.071155      32.209881 0.42229725E+03  0.99121924E+04                                 8.948374                            6.973418      -0.143838       1.927567                    0.999546      29.413003      86.064209       0.604297       0.431822      -1.048637       0.006541       0.012557       0.022877       0.026904       0.015934       0.019724      -0.001934       0.010472       0.027126      -0.026968      -0.000297       0.027265             10.434972      10.697034      -2.017671      -2.327450       9.734854       5.299280      10.873028           0.001638
          175              C      10.936567      10.455364      14.955311      -0.224642      35.371082 0.45085800E+03  0.10720568E+05                                 9.383010                            7.100026       0.011756       1.964570                    0.999542      30.599425      89.120825       0.614351       0.419287      -1.059991       0.003833      -0.021891      -0.025414       0.033761      -0.000392       0.000119      -0.002359       0.051335      -0.078711      -0.026632      -0.012157       0.038789             11.190491       9.507033      -1.532549      -1.449801      11.111779       6.786374      12.952661          -0.000128
          176              C      13.708313       8.717837      13.061819       0.619854      24.424524 0.25047208E+03  0.51911363E+04                                 7.818074                            5.642535      -0.043659       2.043898                    0.999465      22.237119      62.380253       0.619987       0.476673      -1.016787       0.041474      -0.036760      -0.041002       0.068939      -0.000506       0.032494      -0.087292      -0.055429       0.055277      -0.081202      -0.028343       0.109545              9.655373      10.370522      -1.446774      -2.071828       8.969378       4.940075       9.626220           0.013927
          177              C       5.180419       2.750338      16.716271       0.285544      32.958770 0.33704629E+03  0.74267251E+04                                 9.134252                            6.240967       0.044429       2.036811                    0.999626      24.618403      68.257067       0.641435       0.433357      -1.054876       0.000169      -0.032819       0.039082       0.051035       0.007481      -0.010497      -0.034250      -0.042286       0.031524      -0.029316      -0.020334       0.049650             12.185538       8.655585       1.774944       0.695411      14.907133      -8.467400      12.993897           0.001832
          178              C       4.099521       2.821735      15.901055      -0.249649      35.979319 0.45465054E+03  0.10794494E+05                                 9.385836                            7.059819       0.121733       1.996406                    0.999845      30.602523      88.021983       0.627539       0.411094      -1.069075      -0.014987       0.024018      -0.038892       0.048105       0.035530       0.000137      -0.023100       0.029925      -0.039277      -0.044576      -0.003367       0.047943             11.276603       8.893972      -0.160932       2.206624      12.008954      -7.062848      12.926882           0.000054
          179              C       4.096410       3.717934      14.823113      -0.063715      33.873337 0.42042382E+03  0.98186533E+04                                 9.178422                            6.903717      -0.012811       1.972111                    0.999633      28.889309      83.245440       0.616924       0.425118      -1.056886       0.015053      -0.015974       0.023477       0.032139      -0.000881       0.018846       0.007698       0.036000       0.011749      -0.023542      -0.006533       0.030075             10.944300       9.361124       0.703880       1.539384      11.336612      -6.306208      12.135163           0.002426
          180              C       5.187682       4.563910      14.616806      -0.062763      38.450900 0.43965052E+03  0.10282173E+05                                 9.799193                            6.908614       0.039335       2.011905                    0.999371      27.513602      76.845680       0.643314       0.407104      -1.078876       0.003128      -0.030911       0.033423       0.045633       0.011934       0.009914      -0.002729       0.009781      -0.012286      -0.016422      -0.000866       0.017288             12.445103      10.460198       0.780826       2.508854      11.758930      -7.475812      15.116182           0.003383
          181              C       6.246795       4.480124      15.485101      -0.088490      37.033883 0.43861551E+03  0.10391676E+05                                 9.848404                            7.125039      -0.113627       1.933883                    0.999631      29.743865      87.395501       0.595638       0.434032      -1.047459      -0.016431      -0.024501       0.010915       0.031456       0.014475      -0.011496       0.006450       0.007537      -0.039468      -0.023489       0.001091       0.022398             12.092850      11.312537       1.860037       2.269933      11.883512      -6.226329      13.082502           0.002401
          182              C       6.269615       3.568019      16.529325      -0.229989      37.195290 0.44998060E+03  0.10674961E+05                                 9.634294                            7.038995       0.018512       1.963045                    0.999643      30.592787      88.468489       0.625280       0.412913      -1.066006       0.013657       0.026801      -0.020319       0.036300      -0.000462       0.030646      -0.007374       0.040338       0.023017      -0.027592      -0.015762       0.043354             11.767227       9.908730       3.203330       0.140348      13.541599      -6.675739      11.851353          -0.000403
          183              C       5.223989       5.494427      13.459746       0.611838      24.777032 0.24674087E+03  0.50894579E+04                                 7.829940                            5.560062       0.006331       2.058280                    0.999554      22.163580      61.819402       0.632013       0.469839      -1.021506       0.011928       0.037745      -0.052160       0.065480      -0.045321      -0.034154       0.070597       0.012534      -0.075532      -0.081797      -0.019938       0.101735              9.769920       9.114053       0.947141       2.684090       8.459005      -4.288573      11.736702           0.014528
          184              C      10.002967      14.479565      22.116661       0.280218      33.144281 0.35415860E+03  0.78951923E+04                                 9.160424                            6.401706       0.001507       2.020418                    0.999593      24.860300      69.163603       0.633164       0.433935      -1.055302      -0.003436      -0.013367      -0.049219       0.051117      -0.006475      -0.007087       0.024363      -0.008635       0.115572      -0.027987      -0.021077       0.049064             11.900283       9.742297      -0.662705      -0.968047       6.849807       5.432582      19.108744           0.004511
          185              C      11.260211      14.673588      22.700198      -0.236664      34.600012 0.46912852E+03  0.11265085E+05                                 9.241746                            7.241282       0.037666       1.975731                    0.999562      30.909278      90.433422       0.608546       0.419151      -1.060196       0.018528       0.006077       0.040828       0.045246      -0.008859      -0.023541       0.006976       0.065005       0.012926      -0.036293      -0.009491       0.045783             10.730467       9.467348       0.671566       1.791958       6.475011       4.003031      16.249042          -0.001571
          186              C      11.346309      15.139098      23.988119      -0.057954      33.159341 0.43623410E+03  0.10349842E+05                                 9.242200                            7.172506      -0.240254       1.905217                    0.998807      29.505373      87.544843       0.583766       0.442235      -1.039682      -0.016648      -0.014117      -0.019511       0.029276      -0.000661       0.010335      -0.004184       0.015220      -0.057734      -0.022582       0.002461       0.020121             10.797868      10.426999       0.461365       0.349941       6.460337       3.597869      15.506270           0.004066
          187              C      10.207320      15.364036      24.751592      -0.062207      39.085700 0.45864797E+03  0.10869790E+05                                10.000351                            7.128423      -0.038051       1.991535                    0.999020      27.854868      79.009947       0.622051       0.415469      -1.070513      -0.003233      -0.019259      -0.042662       0.046920       0.009225      -0.001434       0.005357       0.028152      -0.014937      -0.016915      -0.002405       0.019320             12.606291      11.912056       0.059595       1.091656       6.583704       4.496154      19.323112          -0.004980
          188              C       8.942815      15.131684      24.155703      -0.081211      36.143785 0.44887492E+03  0.10686698E+05                                 9.677139                            7.202334      -0.111583       1.936769                    0.999492      29.688788      87.187912       0.593657       0.433364      -1.048814       0.019052      -0.007570      -0.020625       0.029081      -0.004622      -0.012167      -0.008562       0.002414      -0.034201      -0.021160       0.008163       0.012997             11.600291      13.314315      -0.608537       0.875039       6.189416       3.343706      15.297142           0.004929
          189              C       8.845307      14.709315      22.841409      -0.232397      36.308264 0.45458486E+03  0.10806902E+05                                 9.449907                            7.058384       0.075686       1.981151                    0.999624      30.593895      88.437290       0.626892       0.410986      -1.067724      -0.014647       0.015769       0.030272       0.037143       0.007316       0.023030      -0.002394       0.036565      -0.013440      -0.023196      -0.011541       0.034736             11.304452      11.724614      -1.582870      -2.020449       6.557856       4.001789      15.630886          -0.001410
          190              C      10.273709      15.841662      26.142667       0.594750      25.670560 0.26399975E+03  0.55541288E+04                                 8.079848                            5.788413      -0.187301       1.982899                    0.999539      23.011379      65.429483       0.611712       0.475934      -1.015313      -0.000481       0.004236       0.059463       0.059616      -0.025174       0.007192      -0.066461      -0.076567      -0.189836      -0.090877      -0.012677       0.103554             10.072809       9.724586       1.043389       0.639133       5.541197       3.205647      14.952645           0.025795
          191              O       5.555939       1.454805       2.964422      -0.201989      31.800548 0.40795820E+03  0.91378682E+04                                 8.208403                            6.282491       0.264629       2.207442                    0.998617      23.009779      58.063590       0.753698       0.362810      -1.137897       0.215132       0.012008      -0.011417       0.215770      -0.017314       0.000226      -0.135661      -0.181265      -0.284921      -0.157709      -0.043738       0.201447             10.353658       5.401963      -0.664637       0.309788      18.155314      -5.565692       7.503698          -0.000004
          192              O      10.882631      10.181340       4.540440      -0.198148      30.674579 0.32336864E+03  0.68407643E+04                                 7.990119                            5.523441       0.314086       2.227210                    0.999015      22.446755      55.215759       0.818364       0.353796      -1.144005       0.120474       0.083868       0.107507       0.181949       0.086499      -0.018681      -0.104477      -0.148509      -0.062176      -0.117114      -0.061007       0.178121             11.023777       4.973800       1.245982      -0.434317      16.460306      -8.270875      11.637225           0.000651
          193              O      11.093211      11.478141       1.619416      -0.201109      31.654331 0.34362542E+03  0.73698193E+04                                 8.138266                            5.693950       0.348721       2.240171                    0.998934      22.513027      55.495953       0.807163       0.353813      -1.145657      -0.181686       0.004787      -0.012216       0.182159      -0.033451      -0.071376       0.087675       0.039174       0.352836      -0.112556      -0.066835       0.179391             10.993838       5.681943      -0.817513      -1.476024       7.173755       5.947040      20.125816           0.001250
          194              O      10.265420      13.447849       5.862746      -0.201665      30.736059 0.34872649E+03  0.75162770E+04                                 7.991945                            5.758183       0.300909       2.221281                    0.999034      22.652352      56.208056       0.797023       0.356547      -1.142016      -0.167798       0.003915      -0.067602       0.180946       0.000848       0.004396       0.137839      -0.042622       0.241649      -0.115813      -0.061594       0.177407             10.485021       6.122447      -2.473524      -2.746171      10.879159       7.429136      14.453456           0.000732
          195              O      11.629504       6.823948       9.908448      -0.582273      43.728889 0.58672642E+03  0.14445465E+05                                 9.970045                            7.556511       0.136472       2.089790                    0.994451      28.311571      75.814658       0.681666       0.364954      -1.132014      -0.020633       0.037718      -0.024893       0.049680      -0.030419       0.008885       0.071805       0.038370       0.010602      -0.089485       0.021676       0.067809             12.452446      13.634960      -1.286867       7.366417       7.163962      -2.256493      16.558416           0.055685
          196              O       9.760236       5.982442       9.079211      -0.564738      34.100846 0.50994626E+03  0.12071660E+05                                 8.250534                            6.911282       0.526741       2.229343                    0.996847      27.112694      70.221865       0.736613       0.351256      -1.147706       0.012724       0.040670      -0.013990       0.044852       0.015561      -0.027058       0.014346      -0.011922      -0.118498      -0.055447       0.018779       0.036667              9.308475      11.657049       3.059652       0.268511       8.584425      -2.126228       7.683950           0.059915
          197              O      14.157470      14.607871      29.427567      -0.595043      39.939525 0.58467097E+03  0.14400850E+05                                 9.355065                            7.528856       0.142987       2.075592                    0.996431      28.903003      77.742321       0.683993       0.363561      -1.131632       0.000893       0.002404       0.047491       0.047560       0.030536       0.033615      -0.026340      -0.016742      -0.236174      -0.096265       0.025238       0.071027             11.119563      15.191361       2.600953       4.523434       6.973425       1.548315      11.193904           0.052198
          198              O      16.278811      15.107653      28.999929      -0.573549      35.983142 0.53327899E+03  0.12778475E+05                                 8.576788                            7.073346       0.525645       2.213358                    0.998053      27.771390      72.598022       0.726532       0.351825      -1.146122      -0.017083       0.053750       0.034530       0.066131      -0.023709      -0.049795      -0.017997       0.002318       0.031359      -0.062784       0.009199       0.053585              9.913348      10.774853      -0.138738      -2.929179       5.498839       1.619281      13.466352           0.037449
          199              O      11.382619       3.529050       9.460447      -0.608480      35.655611 0.52657019E+03  0.12591068E+05                                 8.500281                            7.005074       0.335743       2.138460                    0.997911      28.340496      74.261878       0.732992       0.349462      -1.146848       0.056990       0.009263      -0.032441       0.066227      -0.017616       0.000601      -0.039724       0.065511      -0.067838      -0.063115       0.012650       0.050465              9.660675      14.731053      -2.390861      -2.819600       7.283456       1.728919       6.967515           0.041590
          200              O       2.970910       4.322736      10.176515      -0.555703      38.726750 0.55002710E+03  0.13329971E+05                                 9.192293                            7.320588       0.096071       2.088058                    0.994521      27.705052      73.697434       0.691707       0.365375      -1.131265       0.004814      -0.029644      -0.005511       0.030534       0.039048       0.048390      -0.042336      -0.060838       0.081226      -0.095122       0.028917       0.066205             10.935140       7.804431       1.536093       1.398329      12.027318       6.467078      12.973670           0.042498
          201              O       4.707404       2.570543       0.077783      -0.200152      31.943227 0.35279480E+03  0.76234124E+04                                 8.210752                            5.794555       0.301064       2.223923                    0.998881      22.595898      56.076372       0.794200       0.356902      -1.142127      -0.163301      -0.003974       0.066838       0.176494       0.007687      -0.002640       0.127812      -0.033634       0.290925      -0.111786      -0.063965       0.175751             10.962327       6.506891       2.828199       3.442172      10.929163       7.753859      15.450927           0.000798
          202              O       5.063209       5.800649       1.103313      -0.216457      32.659584 0.34268004E+03  0.73415227E+04                                 8.335476                            5.677442       0.347637       2.235432                    0.998915      22.663425      55.762714       0.810515       0.352735      -1.146994       0.145383      -0.053075      -0.089831       0.178949      -0.094820       0.028231      -0.115086      -0.106732      -0.067172      -0.122106      -0.061723       0.183830             11.720664       5.469616      -1.853345       0.948289      17.209427      -9.230372      12.482951           0.000805
          203              O       5.781040       4.758806       4.129494      -0.202920      31.633221 0.34229608E+03  0.73331512E+04                                 8.127850                            5.673830       0.361141       2.241547                    0.999099      22.549467      55.528988       0.810654       0.352681      -1.146739      -0.176810      -0.028169       0.030347       0.181593       0.051724       0.079407       0.090616       0.038261       0.287980      -0.112134      -0.066566       0.178700             11.032340       5.899723       1.405855       2.477167       7.556089       6.228428      19.641209           0.001475
          204              O      12.941721      17.304150      29.026636      -0.560974      38.566452 0.54448973E+03  0.13150896E+05                                 9.140209                            7.258187       0.188091       2.118254                    0.995066      27.633035      73.170864       0.698944       0.362826      -1.134242       0.003296       0.032216       0.004322       0.032671      -0.039071      -0.049340      -0.036975      -0.055295       0.079162      -0.092404       0.031682       0.060722             10.889673       7.832600      -1.515076      -1.358077      11.977141       6.497891      12.859279           0.043266
          205              O       5.785176       4.904803      29.723008      -0.597491      34.608594 0.50588355E+03  0.11979129E+05                                 8.331348                            6.864702       0.329449       2.141472                    0.997804      28.037353      73.176408       0.740470       0.349321      -1.146648       0.054525      -0.007532       0.028484       0.061976       0.016869       0.001399      -0.039413       0.060052      -0.062719      -0.061299       0.014802       0.046496              9.465869      14.375085       2.202709       2.824521       7.085958       1.711867       6.936564           0.040299
          206              O      11.245685      14.738915      29.291698      -0.577817      44.468776 0.58530157E+03  0.14398151E+05                                10.090510                            7.546029       0.136034       2.091945                    0.994418      28.203919      75.434809       0.682481       0.364828      -1.132385      -0.018491      -0.034756       0.025759       0.047047       0.027823      -0.006951       0.068633       0.051835       0.025860      -0.088503       0.024612       0.063891             12.770679      14.357911       1.457858      -7.883487       7.273461      -2.408343      16.680664           0.053101
          207              O       9.374342      15.628158      30.100905      -0.568425      34.899235 0.52501180E+03  0.12512494E+05                                 8.392373                            7.017776       0.527543       2.231273                    0.996409      27.179026      70.510190       0.730584       0.351772      -1.147890       0.010855      -0.039035       0.019212       0.044840      -0.022354       0.021888       0.012498      -0.005881      -0.126652      -0.054066       0.010062       0.044004              9.498293      11.656044      -3.112909      -0.626400       9.037078      -2.143016       7.801756           0.060965
          208              O       4.230229       7.043590       9.909116      -0.602491      40.108985 0.59752612E+03  0.14799801E+05                                 9.387071                            7.611172       0.069605       2.049122                    0.996376      29.115845      78.569586       0.680189       0.363561      -1.131473       0.002649      -0.003443      -0.049140       0.049331      -0.035648      -0.042121      -0.017270      -0.027305      -0.203674      -0.091216       0.018290       0.072926             11.126089      14.009677      -2.483540      -4.525960       7.190118       2.012289      12.178472           0.057461
          209              O       6.342233       6.478853      10.166834      -0.574005      35.715874 0.53027556E+03  0.12685334E+05                                 8.528458                            7.047149       0.561909       2.223539                    0.998220      27.786203      72.515599       0.729036       0.351202      -1.146923      -0.020751      -0.043306      -0.031461       0.057409       0.025624       0.050659      -0.021575       0.015135       0.027136      -0.065613       0.008759       0.056854              9.854844      11.469257       0.135181       3.206580       5.455103       1.435789      12.640171           0.034794
          210              O      10.004005      10.767852      19.655990      -0.201678      31.793639 0.40783632E+03  0.91344501E+04                                 8.206899                            6.281198       0.259945       2.205987                    0.998567      23.008909      58.059091       0.753840       0.362769      -1.137930      -0.216021       0.010940      -0.010437       0.216550       0.018300      -0.001411      -0.135283      -0.181485      -0.286464      -0.157703      -0.043861       0.201564             10.351953       5.400559       0.660945      -0.307795      18.153439      -5.564039       7.501860          -0.000002
          211              O       9.863963       6.285397      21.232008      -0.199166      30.764008 0.32433037E+03  0.68669995E+04                                 8.009216                            5.534550       0.305335       2.224014                    0.999025      22.468650      55.314232       0.816805       0.354167      -1.143573      -0.119929       0.082516       0.108785       0.181731      -0.085719       0.017743      -0.103852      -0.147184      -0.060224      -0.116796      -0.059648       0.176444             11.053497       4.984072      -1.247726       0.434270      16.508276      -8.296326      11.668144           0.000653
          212              O       9.653386       7.582197      18.310983      -0.201411      31.646982 0.34354867E+03  0.73675421E+04                                 8.136103                            5.692412       0.348858       2.240371                    0.998903      22.513358      55.488987       0.807488       0.353701      -1.145782       0.181192       0.005021      -0.010105       0.181543       0.033532       0.072821       0.087266       0.039672       0.351336      -0.112265      -0.067438       0.179704             10.991384       5.680727       0.817480       1.476356       7.172513       5.945774      20.120911           0.001260
          213              O      10.481174       9.551905      22.554314      -0.203319      30.799580 0.34951499E+03  0.75377897E+04                                 8.003422                            5.764901       0.297029       2.219447                    0.998992      22.674711      56.286816       0.796487       0.356574      -1.141956       0.167306       0.004639      -0.067468       0.180457      -0.001048      -0.005246       0.137267      -0.042911       0.241140      -0.115203      -0.061659       0.176862             10.502170       6.129610       2.477753       2.750734      10.897849       7.444164      14.479052           0.000711
          214              O      14.303736      16.136995      26.600016      -0.580879      43.636492 0.58529701E+03  0.14400365E+05                                 9.953644                            7.545237       0.148721       2.093873                    0.994603      28.283221      75.693432       0.682509       0.364755      -1.132257       0.021297       0.038000      -0.025456       0.050453       0.031250      -0.009972       0.070921       0.039268       0.011438      -0.089581       0.022801       0.066780             12.430894      13.607664       1.285553      -7.351250       7.153347      -2.253490      16.531670           0.055597
          215              O      16.173005      15.295489      25.770779      -0.563690      34.037352 0.50875880E+03  0.12035973E+05                                 8.238653                            6.901874       0.524969       2.229300                    0.996944      27.088075      70.125369       0.737367       0.351118      -1.147872      -0.013199       0.040641      -0.013711       0.044877      -0.015955       0.027167       0.013806      -0.011311      -0.118208      -0.055277       0.018260       0.037017              9.294466      11.637562      -3.056374      -0.264244       8.573935      -2.123324       7.671900           0.059635
          216              O      11.775766       5.294824      12.736000      -0.593892      39.889875 0.58376697E+03  0.14372625E+05                                 9.346511                            7.522188       0.145254       2.076363                    0.996367      28.885676      77.672585       0.684430       0.363480      -1.131727      -0.000629       0.003480       0.047915       0.048045      -0.031086      -0.033967      -0.026366      -0.016970      -0.238311      -0.097112       0.025169       0.071943             11.108988      15.176996      -2.599074      -4.519057       6.967660       1.546572      11.182309           0.052258
          217              O       9.654426       5.794606      12.308362      -0.573256      35.961741 0.53289648E+03  0.12766959E+05                                 8.573729                            7.071053       0.524845       2.213070                    0.998068      27.763304      72.569077       0.726616       0.351849      -1.146107       0.016997       0.053565       0.033976       0.065669       0.023469       0.048863      -0.017825       0.002253       0.032252      -0.061833       0.009085       0.052748              9.909582      10.769980       0.138933       2.928746       5.496963       1.618784      13.461801           0.037617
          218              O      14.550619      12.842096      26.152014      -0.607636      35.626637 0.52599112E+03  0.12573599E+05                                 8.495516                            7.000861       0.340546       2.140272                    0.997924      28.323953      74.204688       0.733279       0.349426      -1.146893      -0.056860       0.009362      -0.032148       0.065986       0.017966       0.000388      -0.039706       0.065947      -0.068828      -0.063497       0.012836       0.050661              9.655599      14.723962       2.389547       2.818288       7.279147       1.727248       6.963687           0.041361
          219              O      12.589028      13.635782      26.868082      -0.556253      38.755119 0.55049663E+03  0.13344434E+05                                 9.197140                            7.323961       0.094493       2.087504                    0.994544      27.716427      73.740516       0.691500       0.365400      -1.131226      -0.005305      -0.029634      -0.004746       0.030477      -0.039006      -0.047359      -0.041814      -0.062291       0.080199      -0.094385       0.028824       0.065560             10.941732       7.807758      -1.536203      -1.398133      12.035578       6.472505      12.981860           0.042516
          220              O      10.852542      11.883589      16.769350      -0.198971      31.944424 0.35272470E+03  0.76218803E+04                                 8.213304                            5.795536       0.294640       2.222054                    0.998920      22.589640      56.069455       0.793775       0.357094      -1.141919       0.162632      -0.003701       0.068181       0.176385      -0.007552       0.002934       0.128145      -0.033748       0.291869      -0.112081      -0.064164       0.176244             10.966803       6.509847      -2.830528      -3.445313      10.933388       7.757568      15.457173           0.000815
          221              O      10.496739      15.113696      17.794880      -0.217081      32.680662 0.34291802E+03  0.73479101E+04                                 8.338865                            5.679270       0.349230       2.235522                    0.998865      22.669109      55.781933       0.810413       0.352717      -1.147006      -0.145069      -0.053157      -0.088957       0.178281       0.095008      -0.028203      -0.114430      -0.107523      -0.067887      -0.121746      -0.061902       0.183648             11.725936       5.471135       1.853255      -0.948512      17.216370      -9.235931      12.490302           0.000804
          222              O       9.778905      14.071853      20.821061      -0.204316      31.679475 0.34278015E+03  0.73465266E+04                                 8.138410                            5.679673       0.355893       2.239868                    0.999140      22.558305      55.572246       0.809799       0.352909      -1.146490       0.175897      -0.028427       0.030372       0.180750      -0.052264      -0.079515       0.090564       0.038204       0.286844      -0.112218      -0.066500       0.178717             11.048719       5.908251      -1.407870      -2.482735       7.564322       6.237845      19.673583           0.001478
          223              O      12.991518       7.991104      12.335068      -0.561233      38.603747 0.54512548E+03  0.13170148E+05                                 9.145511                            7.262141       0.181380       2.115653                    0.995017      27.649852      73.227239       0.698792       0.362797      -1.134259      -0.004132       0.032001       0.003355       0.032440       0.038354       0.048285      -0.037595      -0.056684       0.078973      -0.091689       0.030559       0.061130             10.896328       7.836955       1.515158       1.357756      11.984537       6.502533      12.867493           0.043312
          224              O      14.961407       8.800747      13.031441      -0.596465      34.590055 0.50557388E+03  0.11969996E+05                                 8.328654                            6.862973       0.331755       2.142175                    0.997716      28.027946      73.146983       0.740501       0.349358      -1.146614      -0.054970      -0.007107       0.028218       0.062197      -0.017459      -0.001087      -0.039304       0.060928      -0.064397      -0.061581       0.014048       0.047533              9.462258      14.370335      -2.200489      -2.822478       7.082826       1.710385       6.933612           0.040437
          225              O       4.314251       5.425869      12.600130      -0.579975      44.599459 0.58733920E+03  0.14461973E+05                                10.112492                            7.561239       0.126239       2.088372                    0.994425      28.243653      75.596311       0.681458       0.365030      -1.132139       0.017065      -0.035140       0.024831       0.046288      -0.027849       0.006272       0.068861       0.050677       0.026514      -0.088212       0.023580       0.064632             12.800496      14.390750      -1.462195       7.903049       7.289795      -2.417046      16.720943           0.053125
          226              O       6.185594       6.315111      13.409338      -0.569429      34.890677 0.52484055E+03  0.12506734E+05                                 8.389103                            7.014852       0.526683       2.230840                    0.996383      27.180460      70.497048       0.731053       0.351594      -1.148096      -0.010511      -0.038362       0.019791       0.044427       0.022306      -0.022108       0.012352      -0.004897      -0.126227      -0.053999       0.010095       0.043903              9.494906      11.654487       3.112142       0.627851       9.032262      -2.140379       7.797969           0.061011
          227              O      11.329711      16.356637      26.600683      -0.602224      40.052270 0.59653335E+03  0.14768441E+05                                 9.376838                            7.603761       0.072377       2.050208                    0.996294      29.096156      78.487538       0.680695       0.363457      -1.131602      -0.002632      -0.003729      -0.048817       0.049030       0.035529       0.042444      -0.017240      -0.026589      -0.204363      -0.091531       0.018663       0.072869             11.112602      13.993796       2.481092       4.518837       7.183042       2.009303      12.160968           0.057317
          228              O       9.217707      15.791900      26.858401      -0.576174      35.784682 0.53150248E+03  0.12722654E+05                                 8.541298                            7.056735       0.558481       2.222260                    0.998163      27.809133      72.609756       0.728283       0.351345      -1.146750       0.018486      -0.043442      -0.029567       0.055706      -0.025193      -0.049175      -0.021304       0.013952       0.027321      -0.064163       0.009062       0.055101              9.870841      11.487045      -0.135754      -3.212547       5.462800       1.439230      12.662678           0.034774

******************************************************
Auxiliary information for the entire system
The total spin magnetic moment of the unit cell is   30.008069
The total net atomic charge of the unit cell is   0.000002
Accuracy of reproducing the electrostatic potential in the unit cell:
  The inner radius (bohr) =    5.0000
  The outer radius (bohr) =   12.0000
  Valid grid points have density less than (e/(bohr^3)) =    0.0001
  The number of valid grid points were=       351058
  The rms potential error without charges in kcal/mol is=      6.31487
  The rms potential error with partial charges in kcal/mol is=      0.86666
  The RRMSE value at monopole order=      0.13724
  The rms potential error with partial charges and cloud penetration in kcal/mol is=      0.86435
  The RRMSE value at monopole order with cloud penetration is=      0.13688
  The rms potential error with partial charges and atomic dipoles in kcal/mol is=      0.53389
  The RRMSE value at dipole order=      0.08455
  The rms potential error with partial charges, atomic dipoles and cloud penetration in kcal/mol is=      0.52441
  The RRMSE value at dipole order with cloud penetration=      0.08304

******************************************************
The electron densities and ab initio electrostatic potential were computed in VASP using the PBE functional and
projector augmented wave method. See the main text of the journal article for a description of computational details.
The atomic charges, dipoles, and quadrupoles were computed with the DDEC6 method as described in
(a) T. A. Manz and N. Gabaldon Limas, RSC Adv. 6 (2016) 47771-47801 DOI: 10.1039/c6ra04656h
(b) N. Gabaldon Limas and T. A. Manz, RSC Adv. 8 (2018) 2678-2707 DOI: 10.1039/c7ra11829e.
For each atom in the material, the electron cloud parameters were fit to the spherically averaged atom-in-material
electron density using radial positions for which this density was between 10^-4 and 10^-2 electrons per cubic bohr.
The polarizabilities, dispersion coefficients, and quantum Drude oscillator (QDO) parameters were fit using the MCLF method.
The magnetic structure of the system was optimized in VASP from the default ferromagnetic initial guess using spin polarization.
The atomic spin moments (ASMs) were computed on this optimized magnetic structure using the DDEC6 partition as inputs
to the method of T. A. Manz and D. S. Sholl, J. Chem. Theory Comput. 7 (2011) 4146-4164 DOI: 10.1021/ct200539n.
The RMSE and RRMSE were computed using a uniform grid with Ewald summation.
