# Supplementary material for: A collection of forcefield precursors for metal–organic frameworks
Source: RSC Adv. 2019 Nov 13;9(63):36492–507. doi: 10.1039/c9ra07327b (PMC9075174; doi:10.1039/c9ra07327b)
Supplement: RA-009-C9RA07327B-s5245 [file RA-009-C9RA07327B-s5245.xyz]

   39
jmolscript: load "" {1 1 1} spacegroup "x,y,z" unitcell [{      9.014800     0.000000     0.000000 }, {     -4.507400     7.807046     0.000000 }, {      0.000000     0.000000    11.464500 }]
In     4.507400     0.000000     7.643038     1.368530
In     2.253700     3.903523     0.000000     1.364227
In    -2.253700     3.903523     3.821462     1.368401
C      6.188660     1.631673     5.732250     0.467776
C      4.843877     2.408083     5.732250     0.493491
C      2.826140     1.631673     9.553712     0.462596
C      4.170923     2.408083     9.553712     0.497301
C      4.507400     4.543701     1.910788     0.462772
C      4.507400     2.990879     1.910788     0.497448
C     -1.681260     6.175373     5.732250     0.467782
C     -0.336477     5.398963     5.732250     0.493493
C      1.681260     6.175373     9.553712     0.462597
C      0.336477     5.398963     9.553712     0.497297
C      0.000000     3.263345     1.910788     0.462784
C      0.000000     4.816167     1.910788     0.497455
O      6.282414     0.587090     6.453367    -0.394698
O      3.920987     1.901016     6.384580    -0.428200
O      1.874628     2.072771    10.274829    -0.391507
O      4.193234     3.460863    10.206042    -0.428933
O      5.365158     5.147185     2.631905    -0.392176
O      5.407979     2.445167     2.563118    -0.430523
O     -1.775014     7.219956     6.453367    -0.394591
O      0.586413     5.906030     6.384580    -0.428265
O      2.632772     5.734275    10.274829    -0.391454
O      0.314166     4.346183    10.206042    -0.428989
O     -0.857758     2.659861     2.631905    -0.392080
O     -0.900579     5.361879     2.563118    -0.430539
O      1.775014     7.219956     8.832595    -0.392192
O     -0.586413     5.906030     8.901382    -0.430461
O     -2.632772     5.734275     5.011133    -0.394462
O     -0.314166     4.346183     5.079920    -0.428251
O      0.857758     2.659861     1.189671    -0.391709
O      0.900579     5.361879     1.258458    -0.428853
O      2.732386     0.587090     8.832595    -0.392129
O      5.093813     1.901016     8.901382    -0.430522
O      7.140172     2.072771     5.011133    -0.394395
O      4.821566     3.460863     5.079920    -0.428376
O      3.649642     5.147185     1.189671    -0.391682
O      3.606821     2.445167     1.258458    -0.428961

The following XYZ coordinates are in angstroms. Other properties are in atomic units.
The sperically averaged electron density of each atom fit to a function of the form exp(a - br)
eigen_1, eigen_2 and eigen_3 are the three eigenvalues of traceless quadrupole moment tensor
  atom number  atomic symbol              X              Y              Z     net charge C6 coefficient C8 coefficient C10 coefficient fluctuating dipole atomic polarizability isotropic forcefield polarizability              a              b squared Pearson coefficient          <r^3>          <r^4>         wp_QDO          m_QDO          q_QDO       dipole_x       dipole_y       dipole_z         dipole            Qxy            Qxz            Qyz     Q(x^2-y^2)  Q(3z^2 - R^2)        eigen_1        eigen_2        eigen_3 static polarizability      alpha(xx)      alpha(xy)      alpha(xz)      alpha(yy)      alpha(yz)      alpha(zz) atomic spin moment
            1             In       4.507400       0.000000       7.643038       1.368530     163.413093 0.39626079E+04  0.14641947E+06                                19.552668                           16.733773       1.148047       2.068916                    0.996261      74.225688     192.767169       0.625533       0.264995      -1.317244       0.000001       0.000000       0.000919       0.000919       0.000537       0.000000       0.000002       0.133475      -0.157235      -0.052412      -0.040534       0.092945             22.769094      15.411067       0.002603      -0.000033      27.479077       0.000068      25.417139           0.021689
            2             In       2.253700       3.903523       0.000000       1.364227     163.814734 0.39747313E+04  0.14697249E+06                                19.577954                           16.754094       1.154535       2.070332                    0.996314      74.325268     193.064115       0.625479       0.264829      -1.317515      -0.000001      -0.000001      -0.000057       0.000057       0.056386      -0.000001      -0.000001      -0.065043      -0.153975      -0.051325      -0.039430       0.090755             22.800022      24.498626      -5.238211       0.000120      18.449935      -0.000060      25.451504           0.021706
            3             In      -2.253700       3.903523       3.821462       1.368401     163.423224 0.39629638E+04  0.14643593E+06                                19.553378                           16.734473       1.148196       2.068926                    0.996262      74.229455     192.779224       0.625523       0.264994      -1.317246       0.000001       0.000001      -0.000856       0.000856      -0.057542      -0.000002       0.000000      -0.067615      -0.157312      -0.052437      -0.040520       0.092957             22.769807      24.460503       5.227057      -0.000072      18.430780      -0.000041      25.418139           0.021732
            4              C       6.188660       1.631673       5.732250       0.467776      25.413948 0.28809547E+03  0.61051023E+04                                 7.669427                            5.874131       0.385301       2.176647                    0.999787      22.709963      61.789217       0.643528       0.449140      -1.045274       0.114309      -0.065993       0.000014       0.131991       0.021506       0.061118       0.105872      -0.024846       0.164419      -0.099448      -0.052239       0.151687              8.834604       8.463686       0.992803      -2.484233       9.610194      -4.302891       8.429932           0.029585
            5              C       4.843877       2.408083       5.732250       0.493491      23.273010 0.26662019E+03  0.55609976E+04                                 7.264072                            5.682079       0.227472       2.128940                    0.999569      22.456687      61.311081       0.646686       0.454101      -1.038780      -0.106975       0.061773       0.000002       0.123530       0.017647       0.062002       0.107378      -0.020376       0.185573      -0.103517      -0.051306       0.154823              8.150945       7.743830       0.979220      -2.234202       8.874651      -3.869845       7.834353           0.022695
            6              C       2.826140       1.631673       9.553712       0.462596      25.534787 0.28976155E+03  0.61491965E+04                                 7.691430                            5.889998       0.385815       2.175146                    0.999832      22.778662      62.018142       0.642847       0.448974      -1.045383      -0.114746      -0.065988      -0.000167       0.132367      -0.021238       0.060904      -0.106642      -0.024453       0.167861      -0.100112      -0.052480       0.152592              8.860674       8.488087      -0.996914      -2.492773       9.639349       4.317791       8.454587           0.029576
            7              C       4.170923       2.408083       9.553712       0.497301      23.179062 0.26530701E+03  0.55272113E+04                                 7.248237                            5.670293       0.218008       2.127467                    0.999579      22.399700      61.135654       0.646927       0.454458      -1.038496       0.107890       0.061492       0.000060       0.124183      -0.017129       0.061566      -0.106090      -0.020382       0.184814      -0.102537      -0.050730       0.153267              8.132739       7.727286      -0.976288      -2.228298       8.854677       3.859535       7.816253           0.022646
            8              C       4.507400       4.543701       1.910788       0.462772      25.532134 0.28972610E+03  0.61482648E+04                                 7.691039                            5.889736       0.386103       2.175268                    0.999831      22.776906      62.012739       0.642844       0.448989      -1.045373      -0.000214       0.132263       0.000157       0.132263      -0.000031      -0.122786      -0.000567       0.048814       0.167680      -0.100157      -0.052352       0.152509              8.860210      10.214272       0.000060       4.985451       7.912034       0.000096       8.454323           0.030029
            9              C       4.507400       2.990879       1.910788       0.497448      23.176206 0.26527157E+03  0.55262621E+04                                 7.247688                            5.669955       0.218303       2.127600                    0.999580      22.397281      61.126939       0.646942       0.454464      -1.038497       0.000693      -0.124098      -0.000069       0.124100       0.000262      -0.122633       0.000267       0.039655       0.184613      -0.102580      -0.050594       0.153174              8.132067       9.417439       0.000018       4.456156       7.163081      -0.000011       7.815681           0.023012
           10              C      -1.681260       6.175373       5.732250       0.467782      25.414121 0.28809805E+03  0.61051726E+04                                 7.669472                            5.874167       0.385271       2.176635                    0.999787      22.710042      61.789576       0.643524       0.449142      -1.045273      -0.114309       0.065984       0.000009       0.131986       0.021506      -0.061117      -0.105872      -0.024839       0.164414      -0.099448      -0.052237       0.151685              8.834657       8.463789       0.992841       2.484287       9.610205       4.302896       8.429977           0.029593
           11              C      -0.336477       5.398963       5.732250       0.493493      23.273281 0.26662413E+03  0.55611028E+04                                 7.264142                            5.682132       0.227437       2.128926                    0.999569      22.456833      61.311694       0.646681       0.454103      -1.038779       0.106975      -0.061765       0.000006       0.123526       0.017646      -0.062000      -0.107378      -0.020370       0.185567      -0.103518      -0.051302       0.154821              8.151024       7.743940       0.979252       2.234253       8.874708       3.869871       7.834425           0.022705
           12              C       1.681260       6.175373       9.553712       0.462597      25.534765 0.28976106E+03  0.61491835E+04                                 7.691426                            5.889993       0.385809       2.175144                    0.999832      22.778646      62.018082       0.642847       0.448974      -1.045384       0.114743       0.065992      -0.000170       0.132367      -0.021237      -0.060904       0.106642      -0.024458       0.167861      -0.100112      -0.052481       0.152593              8.860672       8.488056      -0.996899       2.492753       9.639376      -4.317803       8.454585           0.029575
           13              C       0.336477       5.398963       9.553712       0.497297      23.179125 0.26530782E+03  0.55272333E+04                                 7.248253                            5.670303       0.218000       2.127464                    0.999579      22.399747      61.135843       0.646926       0.454458      -1.038495      -0.107888      -0.061496       0.000062       0.124184      -0.017129      -0.061567       0.106090      -0.020384       0.184814      -0.102538      -0.050729       0.153267              8.132758       7.727287      -0.976279       2.228287       8.854719      -3.859555       7.816269           0.022645
           14              C       0.000000       3.263345       1.910788       0.462784      25.532417 0.28973044E+03  0.61483836E+04                                 7.691115                            5.889796       0.386062       2.175251                    0.999831      22.777037      62.013349       0.642838       0.448991      -1.045371       0.000219      -0.132255       0.000154       0.132255      -0.000034       0.122784       0.000567       0.048805       0.167671      -0.100158      -0.052346       0.152504              8.860295      10.214380       0.000026      -4.985501       7.912111      -0.000072       8.454394           0.030041
           15              C       0.000000       4.816167       1.910788       0.497455      23.176586 0.26527716E+03  0.55264108E+04                                 7.247785                            5.670031       0.218254       2.127579                    0.999580      22.397478      61.127766       0.646935       0.454467      -1.038495      -0.000698       0.124091      -0.000066       0.124093       0.000261       0.122631      -0.000266       0.039645       0.184602      -0.102581      -0.050587       0.153168              8.132177       9.417575      -0.000005      -4.456223       7.163177       0.000031       7.815780           0.023021
           16              O       6.282414       0.587090       6.453367      -0.394698      29.243053 0.39065555E+03  0.86445526E+04                                 7.487746                            6.069247       0.396014       2.221596                    0.997849      24.772901      61.865542       0.782800       0.353596      -1.146757       0.070409       0.012595      -0.019646       0.074175       0.026159      -0.000512      -0.017190      -0.065668       0.102100      -0.059296       0.012624       0.046672              8.622504       5.824573       1.019505      -1.170925      11.209374      -4.712400       8.833566           0.096753
           17              O       3.920987       1.901016       6.384580      -0.428200      28.671865 0.40607100E+03  0.90833527E+04                                 7.368924                            6.200175       0.475830       2.231571                    0.998850      25.363205      63.919967       0.771302       0.355007      -1.144314      -0.023283       0.056734      -0.039358       0.072869       0.048588      -0.002696      -0.005611      -0.020577       0.065987      -0.060688       0.020051       0.040637              8.170943       8.108398       2.310224      -2.966726       7.853911      -2.891452       8.550520           0.111531
           18              O       1.874628       2.072771      10.274829      -0.391507      29.141921 0.38901041E+03  0.85990983E+04                                 7.471192                            6.056979       0.392949       2.221779                    0.998048      24.725924      61.716385       0.783488       0.353657      -1.146704      -0.022187      -0.066252      -0.020466       0.072804      -0.041691      -0.015760       0.009774      -0.012489       0.100861      -0.059313       0.011483       0.047830              8.602141       8.960400      -2.833759      -3.486020       8.034095       3.359419       8.811929           0.097115
           19              O       4.193234       3.460863      10.206042      -0.428933      28.733432 0.40714961E+03  0.91139458E+04                                 7.381603                            6.210035       0.479624       2.232310                    0.998889      25.381546      63.998615       0.770350       0.355194      -1.144111       0.059964      -0.008376      -0.039477       0.072279      -0.032520      -0.003185       0.006458      -0.074279       0.067485      -0.060618       0.019712       0.040907              8.185872       5.927326      -1.047607      -1.023803      10.063761       4.024303       8.566529           0.111605
           20              O       5.365158       5.147185       2.631905      -0.392176      29.151892 0.38916464E+03  0.86032557E+04                                 7.472414                            6.057791       0.390367       2.220698                    0.997935      24.731483      61.730502       0.783520       0.353612      -1.146755      -0.047003       0.053171      -0.021369       0.074115       0.015865       0.016016       0.009512       0.077939       0.102718      -0.059629       0.011652       0.047977              8.603743      10.721672       1.818374       4.653653       6.275739       1.339855       8.813817           0.096862
           21              O       5.407979       2.445167       2.563118      -0.430523      28.756046 0.40756979E+03  0.91255723E+04                                 7.384542                            6.212550       0.472720       2.230074                    0.998839      25.396530      64.041159       0.770334       0.355115      -1.144191      -0.036512      -0.049950      -0.038971       0.073122      -0.014786       0.005877       0.000224       0.092722       0.067797      -0.059976       0.020624       0.039352              8.189044       9.940504      -1.267702       3.998706       6.056603      -1.125952       8.570026           0.111810
           22              O      -1.775014       7.219956       6.453367      -0.394591      29.240905 0.39062219E+03  0.86436162E+04                                 7.487321                            6.068936       0.396142       2.221644                    0.997850      24.772232      61.862841       0.782831       0.353590      -1.146764      -0.070412      -0.012594      -0.019645       0.074178       0.026151       0.000522       0.017192      -0.065635       0.102063      -0.059271       0.012608       0.046664              8.621987       5.824254       1.019421       1.170827      11.208675       4.712064       8.833031           0.096814
           23              O       0.586413       5.906030       6.384580      -0.428265      28.673259 0.40609511E+03  0.90840366E+04                                 7.369200                            6.200394       0.475742       2.231538                    0.998849      25.363669      63.921869       0.771281       0.355011      -1.144310       0.023283      -0.056731      -0.039359       0.072867       0.048600       0.002701       0.005607      -0.020572       0.065998      -0.060701       0.020055       0.040646              8.171260       8.108711       2.310329       2.966856       7.854224       2.891582       8.550844           0.111500
           24              O       2.632772       5.734275      10.274829      -0.391454      29.140971 0.38899551E+03  0.85986800E+04                                 7.471002                            6.056838       0.392998       2.221796                    0.998049      24.725643      61.715215       0.783502       0.353654      -1.146707       0.022187       0.066253      -0.020465       0.072805      -0.041682       0.015759      -0.009778      -0.012493       0.100844      -0.059301       0.011475       0.047826              8.601913       8.960161      -2.833670       3.485923       8.033881      -3.359313       8.811698           0.097143
           25              O       0.314166       4.346183      10.206042      -0.428989      28.734728 0.40717182E+03  0.91145765E+04                                 7.381861                            6.210237       0.479539       2.232277                    0.998889      25.381986      64.000404       0.770331       0.355198      -1.144106      -0.059963       0.008374      -0.039476       0.072277      -0.032524       0.003179      -0.006459      -0.074299       0.067501      -0.060631       0.019718       0.040913              8.186170       5.927540      -1.047660       1.023856      10.064131      -4.024476       8.566839           0.111573
           26              O      -0.857758       2.659861       2.631905      -0.392080      29.150061 0.38913631E+03  0.86024620E+04                                 7.472053                            6.057527       0.390474       2.220738                    0.997935      24.730912      61.728219       0.783547       0.353606      -1.146760       0.047004      -0.053174      -0.021368       0.074118       0.015855      -0.016023      -0.009505       0.077909       0.102679      -0.059604       0.011635       0.047968              8.603300      10.721102       1.818276      -4.653358       6.275450      -1.339790       8.813349           0.096925
           27              O      -0.900579       5.361879       2.563118      -0.430539      28.756464 0.40757697E+03  0.91257765E+04                                 7.384627                            6.212617       0.472696       2.230066                    0.998839      25.396642      64.041673       0.770327       0.355116      -1.144189       0.036511       0.049950      -0.038971       0.073122      -0.014789      -0.005878      -0.000223       0.092722       0.067790      -0.059976       0.020621       0.039355              8.189140       9.940635      -1.267722      -3.998755       6.056675       1.125972       8.570111           0.111813
           28              O       1.775014       7.219956       8.832595      -0.392192      29.155388 0.38921837E+03  0.86047585E+04                                 7.473045                            6.058247       0.390383       2.220671                    0.997935      24.732789      61.735316       0.783482       0.353616      -1.146749       0.069428      -0.014168       0.021390       0.074017      -0.025947      -0.000183      -0.018634      -0.066678       0.102942      -0.059831       0.011742       0.048089              8.604511       5.812955      -1.016089       1.166583      11.186122      -4.700599       8.814457           0.096612
           29              O      -0.586413       5.906030       8.901382      -0.430461      28.761139 0.40765104E+03  0.91279080E+04                                 7.385657                            6.213371       0.472468       2.229972                    0.998839      25.397661      64.047240       0.770240       0.355138      -1.144164      -0.024907      -0.056548       0.038995       0.073066      -0.047612       0.002745      -0.005245      -0.020908       0.067866      -0.060073       0.020631       0.039442              8.190378       8.126696      -2.316140       2.975040       7.873087      -2.900697       8.571352           0.111733
           30              O      -2.632772       5.734275       5.011133      -0.394462      29.236182 0.39054414E+03  0.86414626E+04                                 7.486632                            6.068412       0.395970       2.221643                    0.997850      24.769624      61.854923       0.782848       0.353599      -1.146756      -0.024294       0.067304       0.019681       0.074212       0.041323       0.014620       0.009089      -0.012505       0.101716      -0.059042       0.012471       0.046571              8.621172       8.978910       2.840961       3.495014       8.052426       3.369594       8.832180           0.097258
           31              O      -0.314166       4.346183       5.079920      -0.428251      28.673755 0.40610379E+03  0.90842651E+04                                 7.369175                            6.200366       0.475777       2.231521                    0.998849      25.364482      63.923712       0.771302       0.355000      -1.144320       0.060761       0.008219       0.039365       0.072864       0.033250       0.003496       0.005146      -0.073889       0.066057      -0.060738       0.020074       0.040664              8.171235       5.917019       1.044944       1.020739      10.045857       4.015177       8.550830           0.111459
           32              O       0.857758       2.659861       1.189671      -0.391709      29.144847 0.38906129E+03  0.86004897E+04                                 7.471573                            6.057286       0.393067       2.221789                    0.998049      24.727804      61.721696       0.783487       0.353646      -1.146714      -0.046263      -0.052456       0.020406       0.072858      -0.015529      -0.016274       0.008834       0.078448       0.101031      -0.059379       0.011558       0.047821              8.602580      10.720207      -1.818012      -4.652643       6.275003       1.339286       8.812529           0.096808
           33              O       0.900579       5.361879       1.258458      -0.428853      28.724523 0.40700202E+03  0.91097503E+04                                 7.379878                            6.208740       0.479941       2.232480                    0.998889      25.378326      63.985847       0.770468       0.355174      -1.144135      -0.037224       0.047868       0.039448       0.072340       0.015948      -0.007158      -0.000462       0.093148       0.067293      -0.060451       0.019662       0.040789              8.183832       9.934237       1.267032      -3.995720       6.052834      -1.125235       8.564426           0.111841
           34              O       2.732386       0.587090       8.832595      -0.392129      29.154323 0.38920215E+03  0.86043043E+04                                 7.472832                            6.058094       0.390440       2.220691                    0.997936      24.732491      61.734085       0.783497       0.353613      -1.146752      -0.069430       0.014169       0.021391       0.074020      -0.025944       0.000176       0.018634      -0.066656       0.102920      -0.059816       0.011733       0.048083              8.604248       5.812801      -1.016048      -1.166535      11.185762       4.700424       8.814182           0.096648
           35              O       5.093813       1.901016       8.901382      -0.430522      28.762273 0.40767065E+03  0.91284634E+04                                 7.385878                            6.213546       0.472406       2.229947                    0.998839      25.398060      64.048806       0.770224       0.355141      -1.144161       0.024907       0.056546       0.038995       0.073064      -0.047623      -0.002749       0.005241      -0.020903       0.067880      -0.060085       0.020637       0.039449              8.190632       8.126938      -2.316223      -2.975147       7.873337       2.900809       8.571621           0.111698
           36              O       7.140172       2.072771       5.011133      -0.394395      29.234936 0.39052497E+03  0.86409243E+04                                 7.486383                            6.068231       0.396042       2.221668                    0.997850      24.769272      61.853444       0.782867       0.353595      -1.146760       0.024294      -0.067306       0.019681       0.074214       0.041312      -0.014616      -0.009095      -0.012513       0.101700      -0.059029       0.012463       0.046566              8.620867       8.978581       2.840830      -3.494865       8.052145      -3.369456       8.831876           0.097290
           37              O       4.821566       3.460863       5.079920      -0.428376      28.676193 0.40614592E+03  0.90854584E+04                                 7.369655                            6.200745       0.475630       2.231464                    0.998849      25.365345      63.927122       0.771266       0.355007      -1.144313      -0.060759      -0.008216       0.039366       0.072861       0.033260      -0.003483      -0.005146      -0.073931       0.066093      -0.060765       0.020088       0.040677              8.171788       5.917405       1.045041      -1.020840      10.046536      -4.015497       8.551422           0.111386
           38              O       3.649642       5.147185       1.189671      -0.391682      29.144496 0.38905584E+03  0.86003359E+04                                 7.471498                            6.057230       0.393079       2.221791                    0.998049      24.727742      61.721352       0.783493       0.353645      -1.146716       0.046265       0.052456       0.020406       0.072859      -0.015524       0.016274      -0.008832       0.078446       0.101030      -0.059376       0.011556       0.047820              8.602492      10.720083      -1.817979       4.652598       6.274939      -1.339269       8.812453           0.096815
           39              O       3.606821       2.445167       1.258458      -0.428961      28.726695 0.40703943E+03  0.91108105E+04                                 7.380305                            6.209075       0.479804       2.232426                    0.998889      25.379106      63.988911       0.770437       0.355180      -1.144128       0.037220      -0.047868       0.039447       0.072338       0.015959       0.007153       0.000472       0.093182       0.067330      -0.060476       0.019677       0.040799              8.184325       9.934850       1.267095       3.996019       6.053168       1.125297       8.564958           0.111771

******************************************************
Auxiliary information for the entire system
The total spin magnetic moment of the unit cell is   2.883012
The total net atomic charge of the unit cell is   0.000002
Accuracy of reproducing the electrostatic potential in the unit cell:
  The inner radius (bohr) =    5.0000
  The outer radius (bohr) =   12.0000
  Valid grid points have density less than (e/(bohr^3)) =    0.0001
  The number of valid grid points were=        24652
  The rms potential error without charges in kcal/mol is=      7.50403
  The rms potential error with partial charges in kcal/mol is=      1.07063
  The RRMSE value at monopole order=      0.14267
  The rms potential error with partial charges and cloud penetration in kcal/mol is=      1.08897
  The RRMSE value at monopole order with cloud penetration is=      0.14512
  The rms potential error with partial charges and atomic dipoles in kcal/mol is=      1.18217
  The RRMSE value at dipole order=      0.15754
  The rms potential error with partial charges, atomic dipoles and cloud penetration in kcal/mol is=      1.16608
  The RRMSE value at dipole order with cloud penetration=      0.15539

******************************************************
The electron densities and ab initio electrostatic potential were computed in VASP using the PBE functional and
projector augmented wave method. See the main text of the journal article for a description of computational details.
The atomic charges, dipoles, and quadrupoles were computed with the DDEC6 method as described in
(a) T. A. Manz and N. Gabaldon Limas, RSC Adv. 6 (2016) 47771-47801 DOI: 10.1039/c6ra04656h
(b) N. Gabaldon Limas and T. A. Manz, RSC Adv. 8 (2018) 2678-2707 DOI: 10.1039/c7ra11829e.
For each atom in the material, the electron cloud parameters were fit to the spherically averaged atom-in-material
electron density using radial positions for which this density was between 10^-4 and 10^-2 electrons per cubic bohr.
The polarizabilities, dispersion coefficients, and quantum Drude oscillator (QDO) parameters were fit using the MCLF method.
The magnetic structure of the system was optimized in VASP from the default ferromagnetic initial guess using spin polarization.
The atomic spin moments (ASMs) were computed on this optimized magnetic structure using the DDEC6 partition as inputs
to the method of T. A. Manz and D. S. Sholl, J. Chem. Theory Comput. 7 (2011) 4146-4164 DOI: 10.1021/ct200539n.
The RMSE and RRMSE were computed using a uniform grid with Ewald summation.
