# Supplementary material for: A collection of forcefield precursors for metal–organic frameworks
Source: RSC Adv. 2019 Nov 13;9(63):36492–507. doi: 10.1039/c9ra07327b (PMC9075174; doi:10.1039/c9ra07327b)
Supplement: RA-009-C9RA07327B-s5246 [file RA-009-C9RA07327B-s5246.xyz]

  440
jmolscript: load "" {1 1 1} spacegroup "x,y,z" unitcell [{     13.044000     0.000000     0.000000 }, {     -3.387170    19.504069     0.000000 }, {      0.000000     0.000000    22.262000 }]
Co     3.912222    11.296952     9.985620     0.864227
Co     5.796339     1.324326    10.034596     0.862394
Co    -0.777392     8.207117    21.116620     0.864232
Co    -2.661509    18.179743    21.165596     0.861904
Co     5.744608     8.207117    12.276380     0.864381
Co     3.860491    18.179743    12.227403     0.862043
Co    10.434222    11.296952     1.145380     0.864126
Co    12.318339     1.324326     1.096404     0.861819
H      3.460051     1.189748    12.045968     0.088927
H      1.583253    -0.005851    12.535732     0.120068
H     -1.296391    17.514654     9.082896     0.127825
H      0.536755    18.803873     8.682180     0.098616
H      9.654982    17.974950    13.147937     0.134798
H      7.784996    16.432178    13.134580     0.136310
H      5.918194    15.254132    12.395482     0.123441
H      4.435456    13.584584    11.916849     0.095422
H      6.436970    12.589877     8.740061     0.100080
H      7.993684    14.216516     9.143003     0.125928
H      1.457326     9.882712    11.248989     0.089075
H      0.029827     8.142949    10.915059     0.121739
H      2.084029     7.220406     7.629187     0.115506
H      3.426439     9.006979     8.032130     0.093812
H      0.584219     5.619122     7.128292     0.125832
H     11.872861     3.949574     7.150554     0.134674
H     10.256793     2.424356     7.833998     0.128966
H      8.375066     1.234608     8.312631     0.096157
H      7.432756     3.686269    11.175524     0.095264
H      9.253436     4.987190    10.741415     0.126974
H     -0.610833     4.846761     3.437253     0.114299
H     -1.007499     6.882986     4.452400     0.129170
H      8.690885     5.394825     6.117598     0.128941
H      9.188919     3.315692     5.207082     0.114443
H      8.353734     9.371705     5.451964     0.136005
H      6.690759    10.107009     6.898994     0.122804
H      7.727087     7.286720     9.548172     0.124480
H      9.449999     6.611879     8.156797     0.115592
H      9.392796    18.680997     4.238685     0.122872
H      9.713631    17.629728     6.268979     0.129613
H     -1.616019    14.548085     4.423459     0.135108
H     -1.947865    15.587652     2.368677     0.114088
H     -2.170719    13.994170     8.757871     0.117350
H     -0.337558    12.962404     9.726268     0.101057
H      1.980047    14.271127     6.763196     0.111121
H      0.202730    15.492082     5.912787     0.128657
H     -0.325221    18.314321     0.914968     0.088891
H      4.938747     0.005851     1.404732     0.120010
H      4.431221     1.989415    20.213896     0.127783
H      2.598075     0.700196    19.813180     0.098585
H      6.523848     1.529119     2.016937     0.134760
H      8.393834     3.071891     2.003580     0.136294
H     10.260636     4.249937     1.264482     0.123464
H     11.743374     5.919485     0.785849     0.095440
H      9.741860     6.914192    19.871061     0.100092
H      8.185146     5.287553    20.274003     0.125937
H      1.677504     9.621357     0.117989     0.089071
H      3.105003    11.361120    22.046059     0.121704
H      1.050801    12.283663    18.760187     0.115525
H     -0.291609    10.497090    19.163130     0.093827
H      2.550611    13.884947    18.259292     0.125820
H      4.305969    15.554495    18.281554     0.134657
H      5.922037    17.079713    18.964998     0.128924
H      7.803764    18.269461    19.443631     0.096124
H      8.746074    15.817800     0.044524     0.095232
H      6.925394    14.516879    21.872415     0.126934
H      3.745663    14.657308    14.568253     0.114281
H      4.142329    12.621083    15.583400     0.129170
H      7.487945    14.109244    17.248598     0.128942
H      6.989910    16.188377    16.338082     0.114436
H      7.825096    10.132364    16.582964     0.136011
H      9.488071     9.397060    18.029994     0.122807
H      8.451743    12.217349    20.679172     0.124505
H      6.728831    12.892190    19.287797     0.115620
H      6.786034     0.823072    15.369685     0.122881
H      6.465199     1.874341    17.399979     0.129647
H      4.750849     4.955984    15.554459     0.135121
H      5.082695     3.916417    13.499677     0.114089
H      5.305549     5.509899    19.888871     0.117341
H      3.472388     6.541665    20.857268     0.101039
H      1.154783     5.232942    17.894196     0.111119
H      2.932100     4.011987    17.043787     0.128647
H      6.196779    18.314321    10.216032     0.088921
H     11.460747     0.005851     9.726268     0.120053
H     10.953221     1.989415    13.179104     0.127828
H      9.120075     0.700196    13.579820     0.098628
H      0.001848     1.529119     9.114063     0.134797
H      1.871834     3.071891     9.127420     0.136307
H      3.738636     4.249937     9.866518     0.123455
H      5.221374     5.919485    10.345151     0.095441
H      3.219860     6.914192    13.521939     0.100121
H      1.663146     5.287553    13.118997     0.125964
H      8.199504     9.621357    11.013011     0.089076
H      9.627003    11.361120    11.346941     0.121727
H      7.572801    12.283663    14.632813     0.115523
H      6.230391    10.497090    14.229870     0.093830
H      9.072611    13.884947    15.133708     0.125821
H     -2.216031    15.554495    15.111446     0.134652
H     -0.599963    17.079713    14.428002     0.128926
H      1.281764    18.269461    13.949369     0.096122
H      2.224074    15.817800    11.086476     0.095233
H      0.403394    14.516879    11.520585     0.126948
H     10.267663    14.657308    18.824747     0.114281
H     10.664329    12.621083    17.809600     0.129165
H      0.965945    14.109244    16.144402     0.128943
H      0.467911    16.188377    17.054918     0.114426
H      1.303096    10.132364    16.810036     0.135989
H      2.966071     9.397060    15.363006     0.122811
H      1.929743    12.217349    12.713828     0.124495
H      0.206831    12.892190    14.105203     0.115609
H      0.264034     0.823072    18.023315     0.122862
H     -0.056801     1.874341    15.993021     0.129614
H     11.272849     4.955984    17.838541     0.135096
H     11.604695     3.916417    19.893323     0.114080
H     11.827549     5.509899    13.504129     0.117350
H      9.994388     6.541665    12.535732     0.101049
H      7.676783     5.232942    15.498804     0.111127
H      9.454100     4.011987    16.349213     0.128668
H      9.982051     1.189748    21.347032     0.088934
H      8.105253    -0.005851    20.857268     0.120066
H      5.225609    17.514654     2.048104     0.127815
H      7.058755    18.803873     2.448820     0.098625
H      3.132982    17.974950    20.245063     0.134804
H      1.262996    16.432178    20.258420     0.136319
H     -0.603806    15.254132    20.997518     0.123470
H     -2.086544    13.584584    21.476151     0.095452
H     -0.085030    12.589877     2.390939     0.100106
H      1.471684    14.216516     1.987997     0.125955
H      7.979326     9.882712    22.144011     0.089097
H      6.551827     8.142949     0.215941     0.121749
H      8.606029     7.220406     3.501813     0.115532
H      9.948439     9.006979     3.098870     0.093838
H      7.106219     5.619122     4.002708     0.125832
H      5.350861     3.949574     3.980446     0.134662
H      3.734793     2.424356     3.297002     0.128928
H      1.853066     1.234608     2.818369     0.096140
H      0.910756     3.686269    22.217476     0.095254
H      2.731436     4.987190     0.389585     0.126954
H      5.911167     4.846761     7.693747     0.114282
H      5.514501     6.882986     6.678600     0.129171
H      2.168885     5.394825     5.013402     0.128953
H      2.666919     3.315692     5.923918     0.114454
H      1.831734     9.371705     5.679036     0.135995
H      0.168759    10.107009     4.232006     0.122809
H      1.205087     7.286720     1.582828     0.124496
H      2.927999     6.611879     2.974203     0.115609
H      2.870796    18.680997     6.892315     0.122860
H      3.191631    17.629728     4.862021     0.129623
H      4.905981    14.548085     6.707541     0.135120
H      4.574135    15.587652     8.762323     0.114096
H      4.351281    13.994170     2.373129     0.117354
H      6.184442    12.962404     1.404732     0.101064
H      8.502047    14.271127     4.367804     0.111141
H      6.724730    15.492082     5.218213     0.128663
C      3.185720     0.531876    11.448456     0.080414
C     -1.333949    19.318000    11.753223    -0.190893
C     -1.775744    18.319002    10.884782     0.120620
C     -1.035161    18.151072     9.710017    -0.201864
C      0.075003    18.924018     9.479827     0.113583
C     -2.949220    17.513289    11.213815    -0.026917
C      9.417650    17.465309    12.406167    -0.144631
C      8.334002    16.575728    12.399044    -0.131463
C      8.166476    15.936775    11.196450    -0.022446
C      7.171053    14.913981    10.860517     0.116520
C      6.062060    14.711139    11.655270    -0.166270
C      5.166755    13.707460    11.355401     0.099474
C      6.340655    13.121948     9.496524     0.092946
C      7.284644    14.100662     9.733614    -0.210854
C      1.579272     9.345765    10.500318     0.104576
C      0.719692     8.294105    10.308196    -0.204500
C      0.869905     7.460696     9.223814     0.125275
C      1.924663     7.755013     8.373629    -0.180659
C      2.732533     8.830272     8.624744     0.092958
C     -0.021675     6.334922     8.929288    -0.015121
C     -0.027835     5.532914     7.821976    -0.138842
C     11.996651     4.569218     7.833553    -0.147893
C     11.202908     4.627145     8.942645    -0.019844
C     10.014359     3.837621     9.254981     0.116674
C      9.699810     2.702289     8.524120    -0.185110
C      8.564541     1.989025     8.821317     0.090207
C      8.009730     3.428425    10.491413     0.103389
C      9.111543     4.211904    10.247199    -0.195571
C     11.124106     2.552693     3.536764     0.580820
C     10.851789     3.872143     4.207518    -0.052153
C     11.692061     4.949353     3.989796    -0.088582
C     11.449027     6.173038     4.579071    -0.216100
C     10.313030     6.328485     5.366923     0.275756
C      9.451706     5.279361     5.595776    -0.251445
C      9.743881     4.040853     5.030544    -0.092550
C      9.053873     7.919432     6.674148     0.271414
C      8.235387     8.964070     6.280333    -0.203077
C      7.235035     9.393745     7.144989    -0.086458
C      7.037445     8.774686     8.368063    -0.051125
C      7.862307     7.717370     8.734941    -0.089264
C      8.882684     7.302323     7.897222    -0.220757
C      5.957243     9.263067     9.291268     0.583781
C     -2.911925    17.988798     1.786303     0.587607
C     -2.760383    17.272413     3.092637    -0.055541
C      9.827717    17.859096     4.271187    -0.078098
C     -3.027987    17.233015     5.483576    -0.207860
C     -2.394459    16.026103     5.523425     0.281765
C     -2.006505    15.392026     4.382497    -0.215844
C     -2.198884    16.019082     3.153635    -0.083313
C     -1.157654    14.815486     7.226690     0.281046
C     -1.330783    14.069845     8.367173    -0.230290
C     -0.235814    13.431087     8.929066    -0.099824
C      1.007454    13.479652     8.320645    -0.029155
C      1.151667    14.234070     7.184393    -0.077248
C      0.082057    14.940117     6.650772    -0.232576
C      2.160940    12.742788     8.929956     0.552191
C     -0.050890    18.972193     0.317456     0.080384
C      4.468779     0.186069     0.622223    -0.190917
C      4.910574     1.185067    22.015782     0.120563
C      4.169991     1.352997    20.841017    -0.201914
C      3.059827     0.580051    20.610827     0.113559
C      6.084050     1.990780     0.082815    -0.026870
C      6.761180     2.038760     1.275167    -0.144653
C      7.844828     2.928341     1.268044    -0.131463
C      8.012354     3.567294     0.065450    -0.022490
C      9.007777     4.590088    21.991517     0.116558
C     10.116770     4.792930     0.524270    -0.166254
C     11.012075     5.796609     0.224401     0.099488
C      9.838175     6.382121    20.627524     0.092956
C      8.894186     5.403407    20.864614    -0.210854
C      1.555558    10.158304    21.631318     0.104574
C      2.415138    11.209964    21.439196    -0.204513
C      2.264925    12.043373    20.354814     0.125304
C      1.210167    11.749056    19.504629    -0.180669
C      0.402297    10.673797    19.755744     0.092946
C      3.156505    13.169147    20.060288    -0.015180
C      3.162665    13.971155    18.952976    -0.138843
C      4.182179    14.934851    18.964553    -0.147943
C      4.975922    14.876924    20.073645    -0.019797
C      6.164471    15.666448    20.385981     0.116603
C      6.479020    16.801780    19.655120    -0.185156
C      7.614289    17.515044    19.952317     0.090163
C      8.169100    16.075644    21.622413     0.103323
C      7.067287    15.292165    21.378199    -0.195640
C      5.054724    16.951376    14.667764     0.580815
C      5.327041    15.631926    15.338518    -0.052173
C      4.486769    14.554716    15.120796    -0.088579
C      4.729803    13.331031    15.710071    -0.216095
C      5.865800    13.175584    16.497923     0.275761
C      6.727124    14.224708    16.726776    -0.251421
C      6.434949    15.463216    16.161544    -0.092507
C      7.124957    11.584637    17.805148     0.271413
C      7.943443    10.539999    17.411333    -0.203058
C      8.943795    10.110324    18.275989    -0.086436
C      9.141385    10.729383    19.499063    -0.051124
C      8.316523    11.786699    19.865941    -0.089233
C      7.296146    12.201746    19.028222    -0.220714
C     10.221587    10.241002    20.422268     0.583793
C      6.046755     1.515271    12.917303     0.587713
C      5.895213     2.231656    14.223637    -0.055582
C      6.351113     1.644973    15.402187    -0.078051
C      6.162817     2.271054    16.614576    -0.207804
C      5.529289     3.477966    16.654425     0.281816
C      5.141335     4.112043    15.513497    -0.215806
C      5.333714     3.484987    14.284635    -0.083290
C      4.292484     4.688583    18.357690     0.281039
C      4.465613     5.434224    19.498173    -0.230297
C      3.370644     6.072982    20.060066    -0.099837
C      2.127376     6.024417    19.451645    -0.029147
C      1.983163     5.269999    18.315393    -0.077232
C      3.052773     4.563952    17.781772    -0.232577
C      0.973890     6.761281    20.060956     0.552195
C      6.471110    18.972193    10.813544     0.080387
C     10.990779     0.186069    10.508777    -0.190894
C     11.432574     1.185067    11.377218     0.120584
C     10.691991     1.352997    12.551983    -0.201870
C      9.581827     0.580051    12.782173     0.113573
C     12.606050     1.990780    11.048185    -0.026893
C      0.239180     2.038760     9.855833    -0.144639
C      1.322828     2.928341     9.862956    -0.131457
C      1.490354     3.567294    11.065550    -0.022472
C      2.485777     4.590088    11.401483     0.116542
C      3.594770     4.792930    10.606730    -0.166275
C      4.490075     5.796609    10.906599     0.099489
C      3.316175     6.382121    12.765476     0.092967
C      2.372186     5.403407    12.528386    -0.210845
C      8.077558    10.158304    11.761682     0.104579
C      8.937138    11.209964    11.953804    -0.204504
C      8.786925    12.043373    13.038186     0.125300
C      7.732167    11.749056    13.888371    -0.180659
C      6.924297    10.673797    13.637256     0.092946
C      9.678505    13.169147    13.332712    -0.015153
C      9.684665    13.971155    14.440024    -0.138842
C     -2.339821    14.934851    14.428447    -0.147909
C     -1.546078    14.876924    13.319355    -0.019823
C     -0.357529    15.666448    13.007019     0.116636
C     -0.042980    16.801780    13.737880    -0.185127
C      1.092289    17.515044    13.440682     0.090170
C      1.647100    16.075644    11.770587     0.103336
C      0.545287    15.292165    12.014801    -0.195611
C     -1.467276    16.951376    18.725236     0.580806
C     -1.194959    15.631926    18.054482    -0.052167
C     -2.035231    14.554716    18.272204    -0.088577
C     -1.792197    13.331031    17.682929    -0.216097
C     -0.656200    13.175584    16.895077     0.275759
C      0.205124    14.224708    16.666224    -0.251432
C     -0.087051    15.463216    17.231456    -0.092511
C      0.602957    11.584637    15.587852     0.271419
C      1.421443    10.539999    15.981667    -0.203051
C      2.421795    10.110324    15.117011    -0.086444
C      2.619385    10.729383    13.893937    -0.051139
C      1.794523    11.786699    13.527059    -0.089244
C      0.774146    12.201746    14.364778    -0.220732
C      3.699587    10.241002    12.970732     0.583816
C     12.568755     1.515271    20.475697     0.587604
C     12.417213     2.231656    19.169363    -0.055548
C     -0.170887     1.644973    17.990813    -0.078071
C     -0.359183     2.271054    16.778424    -0.207857
C     12.051289     3.477966    16.738575     0.281761
C     11.663335     4.112043    17.879503    -0.215832
C     11.855714     3.484987    19.108365    -0.083312
C     10.814484     4.688583    15.035310     0.281050
C     10.987613     5.434224    13.894827    -0.230313
C      9.892644     6.072982    13.332934    -0.099842
C      8.649376     6.024417    13.941355    -0.029144
C      8.505163     5.269999    15.077607    -0.077244
C      9.574773     4.563952    15.611227    -0.232574
C      7.495890     6.761281    13.332044     0.552188
C      9.707720     0.531876    21.944544     0.080425
C      5.188051    19.318000    21.639777    -0.190893
C      4.746256    18.319002     0.246218     0.120582
C      5.486839    18.151072     1.420983    -0.201884
C      6.597003    18.924018     1.651173     0.113572
C      3.572780    17.513289    22.179185    -0.026870
C      2.895650    17.465309    20.986833    -0.144624
C      1.812002    16.575728    20.993956    -0.131436
C      1.644476    15.936775    22.196550    -0.022466
C      0.649053    14.913981     0.270483     0.116546
C     -0.459940    14.711139    21.737730    -0.166242
C     -1.355245    13.707460    22.037599     0.099490
C     -0.181345    13.121948     1.634476     0.092958
C      0.762644    14.100662     1.397386    -0.210848
C      8.101272     9.345765     0.630682     0.104586
C      7.241692     8.294105     0.822804    -0.204488
C      7.391905     7.460696     1.907186     0.125291
C      8.446663     7.755013     2.757371    -0.180652
C      9.254533     8.830272     2.506256     0.092953
C      6.500325     6.334922     2.201712    -0.015164
C      6.494165     5.532914     3.309024    -0.138845
C      5.474651     4.569218     3.297447    -0.147927
C      4.680908     4.627145     2.188355    -0.019806
C      3.492359     3.837621     1.876019     0.116610
C      3.177810     2.702289     2.606880    -0.185137
C      2.042541     1.989025     2.309682     0.090181
C      1.487730     3.428425     0.639587     0.103369
C      2.589543     4.211904     0.883801    -0.195618
C      4.602106     2.552693     7.594236     0.580845
C      4.329789     3.872143     6.923482    -0.052200
C      5.170061     4.949353     7.141204    -0.088588
C      4.927027     6.173038     6.551929    -0.216075
C      3.791030     6.328485     5.764077     0.275778
C      2.929706     5.279361     5.535224    -0.251422
C      3.221881     4.040853     6.100456    -0.092520
C      2.531873     7.919432     4.456852     0.271401
C      1.713387     8.964070     4.850667    -0.203076
C      0.713035     9.393745     3.986011    -0.086456
C      0.515445     8.774686     2.762937    -0.051122
C      1.340307     7.717370     2.396059    -0.089239
C      2.360684     7.302323     3.233778    -0.220737
C     -0.564757     9.263067     1.839732     0.583797
C      3.610075    17.988798     9.344697     0.587724
C      3.761617    17.272413     8.038363    -0.055594
C      3.305717    17.859096     6.859813    -0.078070
C      3.494013    17.233015     5.647424    -0.207804
C      4.127541    16.026103     5.607575     0.281803
C      4.515495    15.392026     6.748503    -0.215808
C      4.323116    16.019082     7.977365    -0.083269
C      5.364346    14.815486     3.904310     0.281037
C      5.191217    14.069845     2.763827    -0.230286
C      6.286186    13.431087     2.201934    -0.099808
C      7.529454    13.479652     2.810355    -0.029132
C      7.673667    14.234070     3.946607    -0.077221
C      6.604057    14.940117     4.480228    -0.232565
C      8.682940    12.742788     2.201044     0.552204
S      9.366705    16.453243    10.066654     0.078550
S     11.747505     5.885938    10.004320     0.087310
S      6.812125     3.050826    21.197654     0.078523
S      4.431325    13.618131    21.135320     0.087237
S      0.290125     3.050826    12.195346     0.078606
S     -2.090675    13.618131    12.257680     0.087256
S      2.844705    16.453243     1.064346     0.078568
S      5.225505     5.885938     1.126680     0.087313
N      3.918208     0.339956    10.342703    -0.251764
N      5.296278    12.901552    10.299292    -0.232109
N      2.578825     9.639496     9.672394    -0.232137
N      7.713706     2.317864     9.804853    -0.238364
N     -0.783378    19.164113    21.473703    -0.251643
N     10.882552     6.602517    21.430292    -0.232068
N      0.556005     9.864573    20.803394    -0.232109
N      8.465124    17.186205    20.935853    -0.238276
N      5.738622    19.164113    11.919297    -0.251681
N      4.360552     6.602517    11.962708    -0.232096
N      7.078005     9.864573    12.589606    -0.232149
N      1.943124    17.186205    12.457147    -0.238319
N     10.440208     0.339956     0.788297    -0.251629
N     -1.225722    12.901552     0.831708    -0.232094
N      9.100825     9.639496     1.458606    -0.232138
N      1.191706     2.317864     1.326147    -0.238262
O     10.116139     7.617704     5.825298    -0.233824
O     -2.314877    15.454439     6.793917    -0.250364
O     10.810426     1.489721     4.090420    -0.588360
O     11.734395     2.644557     2.433904    -0.573556
O      5.385851    10.336766     8.967579    -0.544508
O      5.676453     8.565017    10.294171    -0.574840
O     -3.334984    19.169769     1.829936    -0.579522
O     -2.585311    17.384952     0.738876    -0.539116
O      2.149142    12.535070    10.177296    -0.560719
O      3.105148    12.321696     8.207777    -0.545182
O      6.062691    11.886365    16.956298    -0.233810
O      5.449707     4.049630    17.924917    -0.250333
O      5.368404    18.014348    15.221420    -0.588316
O      4.444435    16.859512    13.564904    -0.573488
O     10.792979     9.167303    20.098579    -0.544493
O     10.502377    10.939052    21.425171    -0.574769
O      6.469814     0.334300    12.960936    -0.579475
O      5.720141     2.119117    11.869876    -0.539135
O      0.985688     6.968999    21.308296    -0.560723
O      0.029682     7.182373    19.338777    -0.545203
O     -0.459309    11.886365    16.436702    -0.233821
O     11.971707     4.049630    15.468083    -0.250368
O     -1.153596    18.014348    18.171580    -0.588323
O     -2.077565    16.859512    19.828096    -0.573499
O      4.270979     9.167303    13.294421    -0.544538
O      3.980377    10.939052    11.967829    -0.574763
O     -0.052186     0.334300    20.432064    -0.579451
O     12.242141     2.119117    21.523124    -0.539109
O      7.507688     6.968999    12.084704    -0.560832
O      6.551682     7.182373    14.054223    -0.545271
O      3.594139     7.617704     5.305702    -0.233808
O      4.207123    15.454439     4.337083    -0.250335
O      4.288426     1.489721     7.040580    -0.588232
O      5.212395     2.644557     8.697096    -0.573476
O     -1.136149    10.336766     2.163421    -0.544507
O     -0.845547     8.565017     0.836829    -0.574803
O      3.187016    19.169769     9.301064    -0.579518
O      3.936689    17.384952    10.392124    -0.539047
O      8.671142    12.535070     0.953704    -0.560723
O      9.627148    12.321696     2.923223    -0.545188

The following XYZ coordinates are in angstroms. Other properties are in atomic units.
The sperically averaged electron density of each atom fit to a function of the form exp(a - br)
eigen_1, eigen_2 and eigen_3 are the three eigenvalues of traceless quadrupole moment tensor
  atom number  atomic symbol              X              Y              Z     net charge C6 coefficient C8 coefficient C10 coefficient fluctuating dipole atomic polarizability isotropic forcefield polarizability              a              b squared Pearson coefficient          <r^3>          <r^4>         wp_QDO          m_QDO          q_QDO       dipole_x       dipole_y       dipole_z         dipole            Qxy            Qxz            Qyz     Q(x^2-y^2)  Q(3z^2 - R^2)        eigen_1        eigen_2        eigen_3 static polarizability      alpha(xx)      alpha(xy)      alpha(xz)      alpha(yy)      alpha(yz)      alpha(zz) atomic spin moment
            1             Co       3.912222      11.296952       9.985620       0.864227     108.077335 0.20637801E+04  0.66519860E+05                                18.210426                           14.603829       0.932259       2.146057                    0.994819      47.402659     125.365974       0.490362       0.387526      -1.166543       0.014030      -0.001251       0.009898       0.017216      -0.193855      -0.029269       0.001206       0.074495       0.584744      -0.295500       0.094562       0.200938             22.682972      23.678675       1.141661       4.402740      28.428179       0.304373      15.942061           2.866335
            2             Co       5.796339       1.324326      10.034596       0.862394     116.485006 0.22860640E+04  0.75445946E+05                                18.206726                           14.717156       0.850006       2.118154                    0.995925      47.619305     126.626431       0.522358       0.355296      -1.194470      -0.012266       0.020336      -0.026971       0.035937      -0.175185       0.005215       0.072464      -0.348499       0.412003      -0.318138       0.091487       0.226651             21.989242      24.819795       2.207536      -0.758415      22.115375      -3.649972      19.032558           2.823630
            3             Co      -0.777392       8.207117      21.116620       0.864232     108.073653 0.20636993E+04  0.66516847E+05                                18.210362                           14.603816       0.932135       2.146023                    0.994820      47.401707     125.364589       0.490347       0.387541      -1.166528      -0.013973       0.001248       0.009883       0.017160      -0.193714       0.029087      -0.001701       0.074011       0.585207      -0.295359       0.094247       0.201112             22.682818      23.678460       1.141727      -4.402707      28.427923      -0.304334      15.942072           2.865100
            4             Co      -2.661509      18.179743      21.165596       0.861904     116.487785 0.22861157E+04  0.75451545E+05                                18.211979                           14.721419       0.848793       2.117717                    0.995929      47.620394     126.651605       0.522040       0.355494      -1.194249       0.012335      -0.020318      -0.026799       0.035821      -0.175357      -0.005349      -0.072467      -0.348469       0.412122      -0.318290       0.091613       0.226676             21.995662      24.827223       2.208307       0.758432      22.121671       3.651550      19.038091           2.822775
            5             Co       5.744608       8.207117      12.276380       0.864381     108.057492 0.20632940E+04  0.66501065E+05                                18.209443                           14.603041       0.932199       2.146065                    0.994820      47.396527     125.351678       0.490323       0.387576      -1.166492      -0.013962       0.001275      -0.009871       0.017147      -0.193853      -0.029172       0.001367       0.074038       0.585205      -0.295519       0.094445       0.201074             22.681782      23.677474       1.141420       4.402544      28.426537       0.304257      15.941334           2.866589
            6             Co       3.860491      18.179743      12.227403       0.862043     116.496802 0.22863364E+04  0.75459200E+05                                18.210830                           14.720431       0.849319       2.117873                    0.995929      47.623321     126.651745       0.522158       0.355412      -1.194341       0.012330      -0.020367       0.026978       0.035981      -0.175119       0.005343       0.072567      -0.348512       0.411894      -0.318101       0.091424       0.226677             21.994283      24.825835       2.208266      -0.758570      22.120358      -3.651069      19.036655           2.822771
            7             Co      10.434222      11.296952       1.145380       0.864126     108.074411 0.20637013E+04  0.66517507E+05                                18.211163                           14.604365       0.932043       2.145966                    0.994821      47.403643     125.373831       0.490306       0.387570      -1.166496       0.014006      -0.001250      -0.009886       0.017189      -0.193792       0.029140      -0.001491       0.074177       0.584975      -0.295425       0.094407       0.201018             22.683952      23.679646       1.141893      -4.402956      28.429537      -0.304428      15.942674           2.866590
            8             Co      12.318339       1.324326       1.096404       0.861819     116.493342 0.22862273E+04  0.75456507E+05                                18.213076                           14.722216       0.848772       2.117686                    0.995930      47.622457     126.660125       0.522000       0.355515      -1.194225      -0.012350       0.020313       0.026738       0.035778      -0.175369      -0.005384      -0.072405      -0.348890       0.412337      -0.318479       0.091759       0.226721             21.997069      24.828726       2.208247       0.758395      22.123155       3.651876      19.039327           2.821827
            9              H       3.460051       1.189748      12.045968       0.088927       1.118559 0.83964255E+01  0.84070951E+02                                 1.827486                            1.729777      -1.111818       2.344255                    0.995333       3.763336      10.908288       0.457760       1.336340      -0.695971       0.010872       0.032824       0.032315       0.047328       0.006240      -0.005290       0.010753      -0.007871       0.035457      -0.016968      -0.000838       0.017805              1.866875       1.785393       0.344472       0.262371       2.064695       0.421406       1.750536          -0.000138
           10              H       1.583253      -0.005851      12.535732       0.120068       1.103460 0.87148535E+01  0.87609384E+02                                 1.780311                            1.742823      -1.091812       2.367485                    0.995962       3.585047      10.233572       0.466163       1.307006      -0.703564      -0.017865       0.005264       0.031922       0.036958       0.011633      -0.006433       0.007936       0.010350       0.036760      -0.021886       0.006489       0.015397              1.768721       1.830105      -0.011298      -0.344792       1.599621       0.061590       1.876436           0.000187
           11              H      -1.296391      17.514654       9.082896       0.127825       0.958117 0.69936047E+01  0.67308596E+02                                 1.686091                            1.610299      -1.096838       2.369224                    0.996094       3.608966      10.463685       0.457713       1.390411      -0.684886      -0.006452      -0.023137      -0.025110       0.034749       0.006443      -0.007497       0.007116       0.003232       0.023159      -0.015107       0.002603       0.012504              1.694372       1.493785       0.211969       0.123013       1.803974       0.422237       1.785358           0.000194
           12              H       0.536755      18.803873       8.682180       0.098616       1.123229 0.82439082E+01  0.81963907E+02                                 1.819103                            1.704173      -1.085796       2.363034                    0.996752       3.644967      10.443488       0.466328       1.321069      -0.699698       0.019892      -0.007729      -0.043261       0.048238       0.004614      -0.005538       0.014055       0.004211       0.030314      -0.018056      -0.000246       0.018302              1.863275       1.899412      -0.013559      -0.553063       1.512465       0.053722       2.177948           0.000060
           13              H       9.654982      17.974950      13.147937       0.134798       0.915159 0.67334151E+01  0.62875140E+02                                 1.524787                            1.497057      -0.712523       2.558829                    0.999891       3.105618       8.288155       0.525521       1.248167      -0.718365       0.006937       0.020106       0.034042       0.040140       0.010103      -0.002840       0.008784       0.004013       0.033225      -0.018386       0.003735       0.014650              1.511963       1.419107       0.128886       0.120285       1.514711       0.200539       1.602070          -0.000060
           14              H       7.784996      16.432178      13.134580       0.136310       0.855849 0.60690329E+01  0.56104574E+02                                 1.542167                            1.484798      -0.839081       2.502022                    0.999206       3.318222       9.281492       0.486386       1.362218      -0.691732      -0.023110      -0.002190       0.032089       0.039606       0.009220      -0.004532       0.006728       0.003575       0.020191      -0.015671       0.005885       0.009786              1.559842       1.654466       0.132171      -0.343216       1.341299      -0.138504       1.683761          -0.000096
           15              H       5.918194      15.254132      12.395482       0.123441       0.894431 0.64762237E+01  0.61643179E+02                                 1.652248                            1.580533      -1.323393       2.255955                    0.993780       3.810499      11.283378       0.444863       1.446493      -0.672646      -0.004793       0.021977       0.025099       0.033703       0.008656      -0.002061       0.006323       0.002180      -0.000630      -0.011902       0.002191       0.009711              1.672038       1.472561      -0.019058      -0.123301       1.686769       0.379207       1.856785           0.000197
           16              H       4.435456      13.584584      11.916849       0.095422       0.987917 0.70777362E+01  0.68059185E+02                                 1.694248                            1.596959      -1.009617       2.396205                    0.997193       3.650223      10.446242       0.471399       1.351216      -0.692466      -0.036474      -0.004963       0.028913       0.046808       0.004486      -0.013598       0.006171       0.010513       0.006531      -0.016262      -0.000585       0.016847              1.740373       2.016260       0.205933      -0.408223       1.495160      -0.081064       1.709699          -0.000006
           17              H       6.436970      12.589877       8.740061       0.100080       1.085098 0.77070245E+01  0.74553114E+02                                 1.711270                            1.597616      -0.861935       2.466753                    0.999302       3.384776       9.240695       0.509844       1.241908      -0.718156       0.004310      -0.024804      -0.039943       0.047214       0.004218      -0.009404       0.009749       0.012698       0.028847      -0.018052       0.000869       0.017183              1.760260       1.395984       0.029222      -0.024480       1.945130       0.492226       1.939665          -0.000004
           18              H       7.993684      14.216516       9.143003       0.125928       1.035786 0.75220418E+01  0.72890285E+02                                 1.708167                            1.618765      -0.970872       2.425343                    0.998221       3.429422       9.612911       0.483848       1.306360      -0.703611       0.026154       0.002222      -0.025673       0.036717       0.003576      -0.010302       0.010770       0.002037       0.019476      -0.016549       0.000389       0.016160              1.728686       2.002728       0.183660      -0.401696       1.456597      -0.049960       1.726734           0.000210
           19              H       1.457326       9.882712      11.248989       0.089075       1.155964 0.82454198E+01  0.81881150E+02                                 1.840683                            1.690585      -1.177521       2.312215                    0.994962       3.712382      10.587350       0.474507       1.299848      -0.703408      -0.007387       0.026168       0.035134       0.044427       0.005516      -0.011780       0.007341       0.003357       0.004042      -0.016473       0.003361       0.013111              1.929270       1.472166       0.048411       0.015805       2.073698       0.701055       2.241946          -0.000132
           20              H       0.029827       8.142949      10.915059       0.121739       1.084316 0.80796567E+01  0.79007011E+02                                 1.701780                            1.632713      -0.999790       2.407661                    0.998049       3.375330       9.234722       0.506262       1.237251      -0.719547      -0.025129      -0.003074       0.025642       0.036034       0.004108      -0.012631       0.009840      -0.000196       0.022977      -0.017909       0.000197       0.017712              1.697046       1.892239       0.203877      -0.371995       1.514949      -0.042696       1.683949           0.000180
           21              H       2.084029       7.220406       7.629187       0.115506       0.949827 0.69056513E+01  0.66660084E+02                                 1.705291                            1.619695      -1.332317       2.245812                    0.993394       3.874859      11.479200       0.445402       1.424600      -0.676573       0.003023      -0.019901      -0.023852       0.031211       0.007931      -0.002717       0.004999      -0.002710       0.004114      -0.011038       0.002848       0.008190              1.736861       1.467871       0.015232      -0.138451       1.723992       0.442131       2.018722           0.000220
           22              H       3.426439       9.006979       8.032130       0.093812       1.100679 0.82292389E+01  0.82036925E+02                                 1.812426                            1.716490      -1.159261       2.327555                    0.995072       3.733771      10.821840       0.457617       1.342623      -0.694704       0.034656       0.008479      -0.029073       0.046024       0.003688      -0.014063       0.000055       0.003866       0.006322      -0.013306      -0.002602       0.015908              1.839434       2.107698       0.230305      -0.372362       1.560545      -0.010983       1.850061          -0.000002
           23              H       0.584219       5.619122       7.128292       0.125832       0.886157 0.62752578E+01  0.58773545E+02                                 1.599153                            1.524046      -1.048460       2.389670                    0.997200       3.535234      10.107445       0.471151       1.388021      -0.685262       0.020598       0.001412      -0.027687       0.034538       0.008834      -0.005812       0.006631      -0.008325       0.010782      -0.015387       0.005403       0.009984              1.625109       1.799986       0.128196      -0.397792       1.313724      -0.046838       1.761618          -0.000068
           24              H      11.872861       3.949574       7.150554       0.134674       1.001362 0.74728455E+01  0.72505726E+02                                 1.690252                            1.630777      -1.015852       2.413603                    0.997447       3.434546       9.725480       0.473026       1.334549      -0.697830      -0.001022      -0.024119      -0.028721       0.037519       0.005203      -0.008801       0.009458      -0.003834      -0.003726      -0.015989       0.005337       0.010652              1.700750       1.499817       0.131866       0.127835       1.656831       0.308872       1.945602          -0.000006
           25              H      10.256793       2.424356       7.833998       0.128966       1.011891 0.75556104E+01  0.73124215E+02                                 1.669859                            1.614608      -0.854254       2.485939                    0.999199       3.355564       9.327773       0.489123       1.293886      -0.706968       0.021408      -0.010312      -0.026757       0.035785       0.003737      -0.009138       0.010275       0.000739      -0.012459      -0.016722       0.005831       0.010891              1.674281       1.722872      -0.027639      -0.354359       1.458131       0.061767       1.841838           0.000218
           26              H       8.375066       1.234608       8.312631       0.096157       1.086959 0.79281992E+01  0.77434556E+02                                 1.731418                            1.634836      -0.832247       2.480273                    0.999214       3.443843       9.526470       0.496068       1.264169      -0.713149      -0.008727      -0.037827      -0.028857       0.048371       0.001007      -0.006017       0.013935      -0.003066       0.003432      -0.014872      -0.000862       0.015734              1.760699       1.532799       0.300006       0.109986       2.142738       0.350370       1.606561          -0.000133
           27              H       7.432756       3.686269      11.175524       0.095264       0.998509 0.71240444E+01  0.68492478E+02                                 1.695747                            1.594181      -0.960384       2.418276                    0.997911       3.612758      10.277323       0.476222       1.337766      -0.695454      -0.027288       0.016570       0.034764       0.047199      -0.000481      -0.007616       0.011680      -0.001037       0.012452      -0.012863      -0.002721       0.015584              1.743160       1.881558      -0.068243      -0.508486       1.468902       0.126005       1.879020          -0.000100
           28              H       9.253436       4.987190      10.741415       0.126974       0.919266 0.66631221E+01  0.63883614E+02                                 1.684300                            1.604560      -1.354273       2.244909                    0.993161       3.820226      11.358345       0.440889       1.448990      -0.672264       0.001111       0.027869       0.017739       0.033054       0.003487      -0.005761       0.005628      -0.004417      -0.005707      -0.010464       0.003656       0.006808              1.700973       1.470619       0.120255       0.039328       1.935482       0.372159       1.696818           0.000338
           29              H      -0.610833       4.846761       3.437253       0.114299       0.945761 0.67307753E+01  0.63539751E+02                                 1.613432                            1.534421      -0.856300       2.474694                    0.999220       3.419003       9.510198       0.494619       1.311762      -0.701731       0.030608      -0.004823      -0.024903       0.039753       0.000539      -0.010605       0.000151       0.005766      -0.014921      -0.011616      -0.000392       0.012008              1.652547       1.893592      -0.093607      -0.396282       1.400195       0.140685       1.663855           0.000012
           30              H      -1.007499       6.882986       4.452400       0.129170       0.954230 0.68853753E+01  0.66072374E+02                                 1.682508                            1.596697      -1.259598       2.289090                    0.994808       3.677955      10.681426       0.459690       1.388509      -0.684464       0.021508       0.022261      -0.005550       0.031447       0.001721      -0.006067       0.005058      -0.001730      -0.020048      -0.011494       0.005027       0.006467              1.708341       1.856472       0.415362      -0.148592       1.825577      -0.119060       1.442973          -0.000025
           31              H       8.690885       5.394825       6.117598       0.128941       0.937998 0.67441318E+01  0.64060822E+02                                 1.638149                            1.560764      -1.020969       2.397749                    0.998171       3.522177      10.011867       0.476058       1.354501      -0.692179      -0.028840      -0.004631       0.018973       0.034830       0.007791      -0.010167      -0.000013       0.005190      -0.022273      -0.013840      -0.001355       0.015195              1.684652       1.917672      -0.151421      -0.383262       1.420482       0.152668       1.715803           0.000035
           32              H       9.188919       3.315692       5.207082       0.114443       1.103726 0.84048390E+01  0.83025329E+02                                 1.725777                            1.669595      -1.005908       2.402711                    0.998016       3.408818       9.382571       0.498541       1.243724      -0.718403      -0.024866      -0.030634       0.008901       0.040448       0.009602      -0.010089       0.002212       0.006551      -0.023662      -0.015692      -0.000614       0.016306              1.714902       1.701469       0.293591      -0.109962       1.880063      -0.076244       1.563174          -0.000029
           33              H       8.353734       9.371705       5.451964       0.136005       1.010288 0.70818547E+01  0.67209205E+02                                 1.643472                            1.540350      -1.015114       2.413785                    0.998103       3.285888       8.944956       0.513690       1.256386      -0.714616       0.002087       0.021391      -0.030471       0.037288      -0.009626      -0.004041      -0.010694       0.000445       0.003291      -0.016654       0.004291       0.012363              1.683276       1.353316       0.007369      -0.210505       1.514548      -0.307484       2.181964          -0.000048
           34              H       6.690759      10.107009       6.898994       0.122804       1.023979 0.72927886E+01  0.68956759E+02                                 1.592622                            1.514708      -0.849624       2.481372                    0.999403       3.153263       8.265245       0.549070       1.179765      -0.733989      -0.023914       0.032334      -0.013995       0.042582      -0.009754       0.001032      -0.011912      -0.005201       0.002101      -0.014294      -0.002445       0.016738              1.613836       1.590939      -0.376192      -0.001963       1.824415      -0.085748       1.426156           0.000027
           35              H       7.727087       7.286720       9.548172       0.124480       0.944896 0.66757472E+01  0.63758108E+02                                 1.692586                            1.588351      -1.249714       2.296185                    0.994797       3.693790      10.807211       0.452529       1.417177      -0.678940      -0.006114      -0.018847       0.034653       0.039918      -0.003485      -0.003702      -0.007882      -0.004148       0.008308      -0.010090       0.000390       0.009700              1.740795       1.463990      -0.023575      -0.166641       1.573122      -0.281241       2.185272          -0.000194
           36              H       9.449999       6.611879       8.156797       0.115592       1.010946 0.73340799E+01  0.72046228E+02                                 1.790480                            1.677149      -1.517152       2.155850                    0.991367       4.043533      12.181795       0.433523       1.438231      -0.673305       0.016929      -0.023521       0.009141       0.030387      -0.005172      -0.012105      -0.006667       0.001804       0.004965      -0.016114       0.002971       0.013143              1.841218       1.926091      -0.569266       0.135658       1.966348      -0.183483       1.631216          -0.000023
           37              H       9.392796      18.680997       4.238685       0.122872       1.042748 0.74029722E+01  0.71206759E+02                                 1.686988                            1.581039      -1.080149       2.372734                    0.997209       3.431945       9.477845       0.502899       1.266224      -0.711553      -0.020247       0.035805       0.001156       0.041150      -0.007591      -0.003631       0.003819      -0.010877       0.010353      -0.011229       0.000199       0.011030              1.734068       1.537165      -0.418590       0.067793       2.139197      -0.138229       1.525843          -0.000118
           38              H       9.713631      17.629728       6.268979       0.129613       1.081717 0.76443339E+01  0.73458613E+02                                 1.680916                            1.571552      -0.929620       2.446125                    0.998801       3.250399       8.713161       0.526083       1.211571      -0.725927      -0.014007       0.018976       0.025623       0.034825      -0.012024      -0.001968       0.004260      -0.015435       0.008595      -0.015726       0.001019       0.014707              1.722188       1.418546      -0.166797      -0.204776       1.561921       0.297767       2.186098           0.000018
           39              H      -1.616019      14.548085       4.423459       0.135108       1.048012 0.77515297E+01  0.75658708E+02                                 1.720563                            1.642143      -1.060407       2.391734                    0.997011       3.433957       9.651355       0.481026       1.304565      -0.704056       0.011157      -0.035291      -0.001946       0.037064      -0.010248      -0.003138      -0.001472      -0.021154       0.006919      -0.016517       0.002940       0.013577              1.742454       1.563670      -0.327615       0.098629       2.060905      -0.030797       1.602788           0.000044
           40              H      -1.947865      15.587652       2.368677       0.114088       0.959417 0.68554584E+01  0.65835039E+02                                 1.700668                            1.602168      -1.237841       2.295879                    0.994021       3.742265      10.938008       0.454229       1.404141      -0.681293       0.006244      -0.020962      -0.032521       0.039192      -0.003586      -0.002842       0.005382      -0.014401       0.018370      -0.011260      -0.000268       0.011528              1.748185       1.449699      -0.172116      -0.237838       1.656561       0.315746       2.138297           0.000015
           41              H      -2.170719      13.994170       8.757871       0.117350       1.251339 0.92883680E+01  0.95082677E+02                                 1.935293                            1.793180      -1.494958       2.170300                    0.991458       3.848154      11.164236       0.460898       1.298194      -0.703212      -0.030044      -0.011341       0.010234       0.033705       0.006198       0.000054      -0.013374       0.019622      -0.018609      -0.020442       0.004836       0.015606              1.983598       2.516119       0.019198      -0.430677       1.558036      -0.114784       1.876639          -0.000090
           42              H      -0.337558      12.962404       9.726268       0.101057       1.251239 0.94903939E+01  0.97427490E+02                                 1.917141                            1.799507      -1.343720       2.230447                    0.993146       3.845304      11.079720       0.466288       1.279541      -0.707552      -0.002399      -0.020373       0.029280       0.035751       0.001227      -0.000296      -0.009509       0.002353      -0.004075      -0.010480       0.001715       0.008764              1.959999       1.674089      -0.044041      -0.015818       1.823919      -0.463457       2.381990           0.000081
           43              H       1.980047      14.271127       6.763196       0.111121       1.111051 0.81818183E+01  0.80876605E+02                                 1.770019                            1.670584      -1.184033       2.316979                    0.995549       3.621611      10.215437       0.484412       1.279139      -0.708122       0.032240      -0.001747      -0.019660       0.037802      -0.006168      -0.006713      -0.007197       0.012301       0.019225      -0.015834       0.003982       0.011852              1.790762       2.301175       0.073893      -0.335633       1.454555      -0.103930       1.616557           0.000163
           44              H       0.202730      15.492082       5.912787       0.128657       1.062065 0.77968038E+01  0.75822475E+02                                 1.698085                            1.616060      -1.092104       2.365172                    0.997501       3.417768       9.429341       0.501412       1.256116      -0.714395       0.011508       0.019700      -0.025759       0.034410      -0.002108      -0.010454      -0.010195       0.007417       0.002106      -0.015963       0.001603       0.014360              1.727539       1.535815      -0.011627       0.059954       1.621863      -0.447591       2.024939          -0.000021
           45              H      -0.325221      18.314321       0.914968       0.088891       1.118662 0.83973662E+01  0.84082772E+02                                 1.827602                            1.729877      -1.111931       2.344188                    0.995333       3.763535      10.909041       0.457745       1.336345      -0.695970      -0.010877      -0.032820       0.032309       0.047321       0.006238       0.005293      -0.010752      -0.007868       0.035453      -0.016966      -0.000838       0.017803              1.866999       1.785509       0.344515      -0.262402       2.064841      -0.421455       1.750647          -0.000087
           46              H       4.938747       0.005851       1.404732       0.120010       1.103574 0.87160249E+01  0.87624042E+02                                 1.780432                            1.742939      -1.091923       2.367415                    0.995960       3.585274      10.234365       0.466148       1.307005      -0.703564       0.017863      -0.005266       0.031920       0.036955       0.011634       0.006432      -0.007936       0.010348       0.036751      -0.021885       0.006491       0.015394              1.768841       1.830233      -0.011297       0.344826       1.599726      -0.061597       1.876563           0.000250
           47              H       4.431221       1.989415      20.213896       0.127783       0.958182 0.69942168E+01  0.67315975E+02                                 1.686170                            1.610372      -1.096900       2.369182                    0.996093       3.609136      10.464301       0.457701       1.390416      -0.684885       0.006448       0.023135      -0.025111       0.034747       0.006443       0.007500      -0.007117       0.003233       0.023163      -0.015109       0.002602       0.012507              1.694453       1.493853       0.211982      -0.123018       1.804061      -0.422265       1.785445           0.000234
           48              H       2.598075       0.700196      19.813180       0.098585       1.123223 0.82438304E+01  0.81962979E+02                                 1.819109                            1.704175      -1.085838       2.363017                    0.996752       3.644959      10.443471       0.466323       1.321085      -0.699696      -0.019897       0.007723      -0.043258       0.048237       0.004618       0.005539      -0.014054       0.004208       0.030312      -0.018057      -0.000243       0.018300              1.863284       1.899422      -0.013558       0.553071       1.512469      -0.053721       2.177960           0.000094
           49              H       6.523848       1.529119       2.016937       0.134760       0.915213 0.67339621E+01  0.62881788E+02                                 1.524880                            1.497146      -0.712555       2.558810                    0.999891       3.105749       8.288719       0.525488       1.248213      -0.718356      -0.006938      -0.020109       0.034038       0.040139       0.010104       0.002841      -0.008783       0.004014       0.033221      -0.018387       0.003738       0.014649              1.512054       1.419191       0.128900      -0.120296       1.514803      -0.200558       1.602169           0.000019
           50              H       8.393834       3.071891       2.003580       0.136294       0.855863 0.60691732E+01  0.56106278E+02                                 1.542193                            1.484823      -0.839081       2.502017                    0.999205       3.318295       9.281775       0.486377       1.362232      -0.691729       0.023112       0.002188       0.032089       0.039606       0.009221       0.004533      -0.006728       0.003576       0.020193      -0.015672       0.005886       0.009786              1.559869       1.654497       0.132175       0.343225       1.341321       0.138508       1.683791          -0.000041
           51              H      10.260636       4.249937       1.264482       0.123464       0.894387 0.64758295E+01  0.61638516E+02                                 1.652198                            1.580487      -1.323351       2.255983                    0.993781       3.810383      11.282967       0.444868       1.446498      -0.672645       0.004794      -0.021983       0.025096       0.033705       0.008656       0.002060      -0.006321       0.002179      -0.000626      -0.011900       0.002190       0.009710              1.671986       1.472521      -0.019056       0.123295       1.686715      -0.379186       1.856723           0.000229
           52              H      11.743374       5.919485       0.785849       0.095440       0.987890 0.70774842E+01  0.68056067E+02                                 1.694208                            1.596923      -1.009551       2.396239                    0.997194       3.650135      10.445892       0.471409       1.351203      -0.692468       0.036475       0.004962       0.028910       0.046807       0.004487       0.013598      -0.006172       0.010508       0.006535      -0.016263      -0.000583       0.016845              1.740331       2.016208       0.205925       0.408209       1.495126       0.081062       1.709659           0.000041
           53              H       9.741860       6.914192      19.871061       0.100092       1.085081 0.77068780E+01  0.74551392E+02                                 1.711257                            1.597605      -0.861934       2.466759                    0.999302       3.384740       9.240598       0.509844       1.241914      -0.718154      -0.004307       0.024801      -0.039947       0.047217       0.004219       0.009404      -0.009750       0.012695       0.028850      -0.018052       0.000869       0.017183              1.760246       1.395975       0.029222       0.024479       1.945113      -0.492220       1.939650           0.000052
           54              H       8.185146       5.287553      20.274003       0.125937       1.035775 0.75219648E+01  0.72889457E+02                                 1.708166                            1.618765      -0.970923       2.425324                    0.998220       3.429409       9.612914       0.483844       1.306373      -0.703608      -0.026154      -0.002226      -0.025676       0.036718       0.003576       0.010303      -0.010770       0.002038       0.019478      -0.016549       0.000388       0.016161              1.728684       2.002725       0.183658       0.401693       1.456596       0.049958       1.726732           0.000279
           55              H       1.677504       9.621357       0.117989       0.089071       1.155941 0.82452166E+01  0.81878612E+02                                 1.840660                            1.690566      -1.177507       2.312226                    0.994962       3.712336      10.587178       0.474509       1.299851      -0.703408       0.007389      -0.026170       0.035135       0.044429       0.005516       0.011780      -0.007341       0.003357       0.004048      -0.016473       0.003361       0.013112              1.929246       1.472150       0.048410      -0.015806       2.073672      -0.701043       2.241916          -0.000060
           56              H       3.105003      11.361120      22.046059       0.121704       1.084357 0.80800705E+01  0.79012298E+02                                 1.701852                            1.632779      -0.999912       2.407606                    0.998048       3.375414       9.235112       0.506239       1.237288      -0.719540       0.025131       0.003076       0.025642       0.036035       0.004108       0.012631      -0.009839      -0.000198       0.022979      -0.017909       0.000197       0.017712              1.697117       1.892322       0.203891       0.372018       1.515010       0.042698       1.684020           0.000290
           57              H       1.050801      12.283663      18.760187       0.115525       0.949815 0.69055603E+01  0.66659034E+02                                 1.705279                            1.619686      -1.332331       2.245809                    0.993394       3.874838      11.479150       0.445402       1.424603      -0.676573      -0.003020       0.019902      -0.023852       0.031211       0.007931       0.002717      -0.004999      -0.002711       0.004112      -0.011038       0.002848       0.008190              1.736849       1.467865       0.015233       0.138450       1.723979      -0.442122       2.018705           0.000236
           58              H      -0.291609      10.497090      19.163130       0.093827       1.100651 0.82289608E+01  0.82033286E+02                                 1.812379                            1.716448      -1.159172       2.327597                    0.995073       3.733685      10.821459       0.457629       1.342602      -0.694708      -0.034653      -0.008481      -0.029075       0.046023       0.003689       0.014063      -0.000058       0.003863       0.006317      -0.013308      -0.002598       0.015907              1.839386       2.107639       0.230296       0.372348       1.560508       0.010983       1.850012           0.000024
           59              H       2.550611      13.884947      18.259292       0.125820       0.886169 0.62753594E+01  0.58774737E+02                                 1.599169                            1.524060      -1.048469       2.389663                    0.997200       3.535268      10.107565       0.471148       1.388023      -0.685262      -0.020598      -0.001410      -0.027688       0.034539       0.008834       0.005812      -0.006632      -0.008326       0.010781      -0.015387       0.005402       0.009986              1.625126       1.800006       0.128198       0.397799       1.313736       0.046839       1.761638          -0.000057
           60              H       4.305969      15.554495      18.281554       0.134657       1.001347 0.74727067E+01  0.72503980E+02                                 1.690236                            1.630764      -1.015862       2.413600                    0.997447       3.434504       9.725307       0.473028       1.334552      -0.697831       0.001023       0.024122      -0.028720       0.037520       0.005204       0.008802      -0.009459      -0.003832      -0.003724      -0.015992       0.005339       0.010653              1.700734       1.499806       0.131864      -0.127831       1.656815      -0.308864       1.945580           0.000003
           61              H       5.922037      17.079713      18.964998       0.128924       1.011953 0.75561808E+01  0.73130896E+02                                 1.669908                            1.614655      -0.854253       2.485922                    0.999199       3.355674       9.328061       0.489124       1.293863      -0.706974      -0.021404       0.010313      -0.026757       0.035783       0.003739       0.009138      -0.010277       0.000737      -0.012453      -0.016723       0.005832       0.010892              1.674330       1.722924      -0.027639       0.354374       1.458173      -0.061769       1.841894           0.000236
           62              H       7.803764      18.269461      19.443631       0.096124       1.087047 0.79289994E+01  0.77444436E+02                                 1.731523                            1.634927      -0.832399       2.480192                    0.999213       3.444015       9.527117       0.496049       1.264182      -0.713146       0.008735       0.037821      -0.028852       0.048365       0.001007       0.006017      -0.013933      -0.003059       0.003437      -0.014871      -0.000860       0.015731              1.760809       1.532888       0.300037      -0.109995       2.142885      -0.350403       1.606655          -0.000115
           63              H       8.746074      15.817800       0.044524       0.095232       0.998598 0.71248385E+01  0.68501990E+02                                 1.695841                            1.594264      -0.960463       2.418217                    0.997911       3.612976      10.278069       0.476213       1.337755      -0.695456       0.027288      -0.016561       0.034754       0.047189      -0.000479       0.007612      -0.011683      -0.001042       0.012439      -0.012863      -0.002719       0.015582              1.743260       1.881672      -0.068243       0.508528       1.468979      -0.126012       1.879129          -0.000044
           64              H       6.925394      14.516879      21.872415       0.126934       0.919357 0.66639592E+01  0.63893551E+02                                 1.684397                            1.604650      -1.354269       2.244887                    0.993160       3.820475      11.359200       0.440882       1.448970      -0.672267      -0.001110      -0.027864       0.017739       0.033050       0.003485       0.005764      -0.005630      -0.004413      -0.005704      -0.010467       0.003657       0.006810              1.701072       1.470704       0.120266      -0.039328       1.935597      -0.372187       1.696916           0.000369
           65              H       3.745663      14.657308      14.568253       0.114281       0.945730 0.67304703E+01  0.63535976E+02                                 1.613386                            1.534379      -0.856226       2.474732                    0.999220       3.418894       9.509741       0.494630       1.311750      -0.701734      -0.030612       0.004824      -0.024900       0.039754       0.000537       0.010605      -0.000153       0.005765      -0.014921      -0.011617      -0.000392       0.012008              1.652499       1.893534      -0.093604       0.396267       1.400156      -0.140678       1.663808          -0.000029
           66              H       4.142329      12.621083      15.583400       0.129170       0.954214 0.68852261E+01  0.66070538E+02                                 1.682486                            1.596678      -1.259554       2.289112                    0.994808       3.677901      10.681212       0.459694       1.388506      -0.684465      -0.021509      -0.022261      -0.005548       0.031448       0.001721       0.006067      -0.005058      -0.001731      -0.020050      -0.011495       0.005027       0.006468              1.708317       1.856445       0.415353       0.148589       1.825551       0.119059       1.442956          -0.000048
           67              H       7.487945      14.109244      17.248598       0.128942       0.937947 0.67436580E+01  0.64055174E+02                                 1.638093                            1.560713      -1.020893       2.397796                    0.998171       3.522036      10.011365       0.476064       1.354509      -0.692178       0.028842       0.004635       0.018976       0.034834       0.007791       0.010168       0.000014       0.005191      -0.022272      -0.013840      -0.001356       0.015196              1.684592       1.917602      -0.151410       0.383242       1.420433      -0.152655       1.715741           0.000041
           68              H       6.989910      16.188377      16.338082       0.114436       1.103624 0.84038089E+01  0.83012460E+02                                 1.725671                            1.669494      -1.005800       2.402778                    0.998017       3.408591       9.381739       0.498556       1.243727      -0.718404       0.024868       0.030638       0.008910       0.040454       0.009602       0.010090      -0.002210       0.006546      -0.023670      -0.015693      -0.000615       0.016307              1.714797       1.701364       0.293571       0.109951       1.879947       0.076243       1.563079          -0.000065
           69              H       7.825096      10.132364      16.582964       0.136011       1.010239 0.70814374E+01  0.67204395E+02                                 1.643440                            1.540322      -1.015093       2.413808                    0.998104       3.285789       8.944691       0.513685       1.256414      -0.714610      -0.002087      -0.021393      -0.030473       0.037291      -0.009626       0.004040       0.010694       0.000445       0.003291      -0.016653       0.004290       0.012363              1.683243       1.353291       0.007370       0.210498       1.514519       0.307478       2.181918          -0.000069
           70              H       9.488071       9.397060      18.029994       0.122807       1.023912 0.72921695E+01  0.68949349E+02                                 1.592548                            1.514642      -0.849564       2.481411                    0.999403       3.153124       8.264751       0.549083       1.179762      -0.733991       0.023915      -0.032337      -0.013998       0.042586      -0.009754      -0.001033       0.011912      -0.005202       0.002097      -0.014293      -0.002446       0.016739              1.613760       1.590864      -0.376165       0.001960       1.824325       0.085744       1.426092           0.000053
           71              H       8.451743      12.217349      20.679172       0.124505       0.944871 0.66755179E+01  0.63755220E+02                                 1.692538                            1.588309      -1.249627       2.296229                    0.994798       3.693682      10.806753       0.452542       1.417151      -0.678945       0.006113       0.018853       0.034649       0.039917      -0.003485       0.003701       0.007883      -0.004149       0.008308      -0.010090       0.000389       0.009701              1.740743       1.463950      -0.023573       0.166632       1.573080       0.281231       2.185199          -0.000118
           72              H       6.728831      12.892190      19.287797       0.115620       1.010873 0.73334227E+01  0.72038243E+02                                 1.790404                            1.677083      -1.517147       2.155869                    0.991368       4.043347      12.181152       0.433527       1.438247      -0.673302      -0.016930       0.023524       0.009141       0.030391      -0.005170       0.012105       0.006666       0.001804       0.004958      -0.016112       0.002971       0.013142              1.841138       1.926004      -0.569228      -0.135652       1.966261       0.183474       1.631149           0.000011
           73              H       6.786034       0.823072      15.369685       0.122881       1.042646 0.74020419E+01  0.71195299E+02                                 1.686861                            1.580928      -1.079966       2.372836                    0.997211       3.431673       9.476807       0.502924       1.266205      -0.711558       0.020248      -0.035810       0.001158       0.041154      -0.007589       0.003631      -0.003816      -0.010880       0.010359      -0.011230       0.000202       0.011028              1.733932       1.537055      -0.418543      -0.067783       2.139018       0.138206       1.525724          -0.000140
           74              H       6.465199       1.874341      17.399979       0.129647       1.081546 0.76428032E+01  0.73440050E+02                                 1.680732                            1.571389      -0.929447       2.446234                    0.998802       3.250051       8.711931       0.526114       1.211563      -0.725930       0.014005      -0.018977       0.025629       0.034830      -0.012021       0.001969      -0.004262      -0.015431       0.008597      -0.015723       0.001018       0.014705              1.721995       1.418404      -0.166768       0.204746       1.561752      -0.297725       2.185830           0.000078
           75              H       4.750849       4.955984      15.554459       0.135121       1.047976 0.77512051E+01  0.75654995E+02                                 1.720550                            1.642130      -1.060441       2.391733                    0.997010       3.433891       9.651238       0.481017       1.304599      -0.704049      -0.011157       0.035295      -0.001944       0.037067      -0.010249       0.003139       0.001472      -0.021154       0.006912      -0.016517       0.002938       0.013579              1.742441       1.563658      -0.327613      -0.098629       2.060891       0.030799       1.602774           0.000017
           76              H       5.082695       3.916417      13.499677       0.114089       0.959350 0.68548544E+01  0.65827712E+02                                 1.700587                            1.602098      -1.237735       2.295940                    0.994022       3.742077      10.937290       0.454239       1.404143      -0.681294      -0.006243       0.020966      -0.032523       0.039195      -0.003587       0.002840      -0.005378      -0.014404       0.018384      -0.011264      -0.000261       0.011525              1.748100       1.449637      -0.172103       0.237820       1.656481      -0.315721       2.138181          -0.000038
           77              H       5.305549       5.509899      19.888871       0.117341       1.251368 0.92886445E+01  0.95086283E+02                                 1.935328                            1.793211      -1.494966       2.170292                    0.991458       3.848220      11.164499       0.460892       1.298200      -0.703211       0.030044       0.011340       0.010233       0.033704       0.006198      -0.000054       0.013375       0.019623      -0.018609      -0.020443       0.004837       0.015606              1.983634       2.516173       0.019197       0.430688       1.558060       0.114785       1.876670           0.000008
           78              H       3.472388       6.541665      20.857268       0.101039       1.251282 0.94908147E+01  0.97432971E+02                                 1.917192                            1.799553      -1.343744       2.230428                    0.993146       3.845398      11.080087       0.466280       1.279549      -0.707551       0.002398       0.020376       0.029278       0.035750       0.001227       0.000298       0.009510       0.002350      -0.004076      -0.010479       0.001714       0.008766              1.960051       1.674131      -0.044044       0.015820       1.823964       0.463473       2.382057           0.000169
           79              H       1.154783       5.232942      17.894196       0.111119       1.111039 0.81817052E+01  0.80875333E+02                                 1.770021                            1.670584      -1.184066       2.316970                    0.995549       3.621587      10.215411       0.484406       1.279158      -0.708119      -0.032243       0.001744      -0.019658       0.037803      -0.006167       0.006713       0.007196       0.012301       0.019223      -0.015833       0.003982       0.011852              1.790765       2.301181       0.073896       0.335639       1.454554       0.103931       1.616559           0.000172
           80              H       2.932100       4.011987      17.043787       0.128647       1.062055 0.77966980E+01  0.75821142E+02                                 1.698074                            1.616049      -1.092064       2.365190                    0.997502       3.417741       9.429229       0.501414       1.256116      -0.714396      -0.011512      -0.019703      -0.025755       0.034410      -0.002109       0.010453       0.010193       0.007416       0.002104      -0.015961       0.001603       0.014358              1.727528       1.535803      -0.011624      -0.059951       1.621852       0.447589       2.024929          -0.000026
           81              H       6.196779      18.314321      10.216032       0.088921       1.118581 0.83966336E+01  0.84073634E+02                                 1.827517                            1.729804      -1.111872       2.344228                    0.995333       3.763383      10.908497       0.457753       1.336350      -0.695969      -0.010870      -0.032828      -0.032310       0.047326       0.006241      -0.005292       0.010752      -0.007872       0.035457      -0.016968      -0.000836       0.017804              1.866909       1.785427       0.344484       0.262379       2.064734       0.421417       1.750565          -0.000135
           82              H      11.460747       0.005851       9.726268       0.120053       1.103516 0.87154455E+01  0.87616938E+02                                 1.780380                            1.742889      -1.091897       2.367440                    0.995960       3.585174      10.234072       0.466151       1.307016      -0.703561       0.017867      -0.005268      -0.031920       0.036958       0.011635      -0.006433       0.007936       0.010350       0.036758      -0.021887       0.006491       0.015396              1.768790       1.830179      -0.011297      -0.344812       1.599682       0.061594       1.876509           0.000194
           83              H      10.953221       1.989415      13.179104       0.127828       0.958147 0.69938946E+01  0.67312197E+02                                 1.686133                            1.610337      -1.096899       2.369192                    0.996093       3.609062      10.464084       0.457705       1.390420      -0.684884       0.006452       0.023135       0.025112       0.034749       0.006444      -0.007499       0.007117       0.003232       0.023160      -0.015109       0.002603       0.012505              1.694415       1.493821       0.211976       0.123016       1.804020       0.422253       1.785405           0.000193
           84              H       9.120075       0.700196      13.579820       0.098628       1.123205 0.82437053E+01  0.81961564E+02                                 1.819094                            1.704165      -1.085807       2.363036                    0.996752       3.644939      10.443461       0.466322       1.321089      -0.699694      -0.019893       0.007722       0.043260       0.048237       0.004617      -0.005538       0.014056       0.004213       0.030303      -0.018058      -0.000241       0.018300              1.863266       1.899404      -0.013558      -0.553058       1.512459       0.053719       2.177935           0.000052
           85              H       0.001848       1.529119       9.114063       0.134797       0.915170 0.67335364E+01  0.62876703E+02                                 1.524814                            1.497083      -0.712537       2.558824                    0.999890       3.105657       8.288351       0.525508       1.248188      -0.718361      -0.006937      -0.020110      -0.034040       0.040140       0.010103      -0.002841       0.008783       0.004012       0.033223      -0.018386       0.003737       0.014649              1.511990       1.419133       0.128891       0.120287       1.514738       0.200543       1.602098          -0.000049
           86              H       1.871834       3.071891       9.127420       0.136307       0.855870 0.60692325E+01  0.56106903E+02                                 1.542192                            1.484822      -0.839072       2.502019                    0.999205       3.318287       9.281726       0.486382       1.362217      -0.691732       0.023110       0.002190      -0.032089       0.039605       0.009221      -0.004532       0.006730       0.003574       0.020192      -0.015673       0.005885       0.009787              1.559868       1.654495       0.132175      -0.343223       1.341320      -0.138507       1.683790          -0.000088
           87              H       3.738636       4.249937       9.866518       0.123455       0.894441 0.64763267E+01  0.61644394E+02                                 1.652255                            1.580540      -1.323395       2.255952                    0.993780       3.810533      11.283494       0.444865       1.446483      -0.672647       0.004791      -0.021977      -0.025100       0.033704       0.008656      -0.002064       0.006325       0.002181      -0.000632      -0.011904       0.002194       0.009710              1.672044       1.472570      -0.019056      -0.123301       1.686775       0.379205       1.856789           0.000200
           88              H       5.221374       5.919485      10.345151       0.095441       0.987922 0.70777906E+01  0.68059927E+02                                 1.694258                            1.596968      -1.009660       2.396186                    0.997193       3.650251      10.446383       0.471396       1.351220      -0.692464       0.036474       0.004971      -0.028911       0.046807       0.004487      -0.013599       0.006172       0.010512       0.006533      -0.016263      -0.000584       0.016847              1.740384       2.016275       0.205937      -0.408227       1.495169      -0.081066       1.709708          -0.000024
           89              H       3.219860       6.914192      13.521939       0.100121       1.085078 0.77068574E+01  0.74551204E+02                                 1.711252                            1.597601      -0.861912       2.466770                    0.999302       3.384744       9.240634       0.509845       1.241911      -0.718154      -0.004306       0.024803       0.039944       0.047215       0.004218      -0.009404       0.009750       0.012696       0.028850      -0.018052       0.000869       0.017183              1.760241       1.395972       0.029222      -0.024479       1.945108       0.492217       1.939643          -0.000017
           90              H       1.663146       5.287553      13.118997       0.125964       1.035770 0.75219144E+01  0.72888841E+02                                 1.708152                            1.618752      -0.970864       2.425351                    0.998221       3.429405       9.612892       0.483849       1.306362      -0.703610      -0.026154      -0.002224       0.025676       0.036718       0.003576      -0.010303       0.010770       0.002036       0.019481      -0.016549       0.000388       0.016161              1.728671       2.002708       0.183656      -0.401687       1.456586      -0.049958       1.726718           0.000213
           91              H       8.199504       9.621357      11.013011       0.089076       1.155977 0.82455191E+01  0.81882286E+02                                 1.840684                            1.690586      -1.177547       2.312202                    0.994962       3.712402      10.587376       0.474511       1.299834      -0.703411       0.007385      -0.026170      -0.035135       0.044428       0.005518      -0.011781       0.007341       0.003354       0.004047      -0.016474       0.003363       0.013112              1.929273       1.472167       0.048411       0.015806       2.073703       0.701058       2.241950          -0.000153
           92              H       9.627003      11.361120      11.346941       0.121727       1.084361 0.80800946E+01  0.79012421E+02                                 1.701833                            1.632761      -0.999885       2.407615                    0.998048       3.375413       9.235037       0.506252       1.237258      -0.719546       0.025129       0.003077      -0.025642       0.036034       0.004108      -0.012631       0.009840      -0.000198       0.022981      -0.017909       0.000197       0.017712              1.697098       1.892299       0.203887      -0.372010       1.514995      -0.042697       1.684001           0.000176
           93              H       7.572801      12.283663      14.632813       0.115523       0.949844 0.69058166E+01  0.66662068E+02                                 1.705304                            1.619708      -1.332339       2.245799                    0.993394       3.874904      11.479361       0.445403       1.424589      -0.676575      -0.003021       0.019903       0.023851       0.031211       0.007931      -0.002717       0.004998      -0.002711       0.004114      -0.011038       0.002848       0.008190              1.736876       1.467884       0.015234      -0.138453       1.724006       0.442134       2.018737           0.000220
           94              H       6.230391      10.497090      14.229870       0.093830       1.100706 0.82294929E+01  0.82039976E+02                                 1.812437                            1.716500      -1.159228       2.327561                    0.995073       3.733825      10.821982       0.457623       1.342597      -0.694709      -0.034652      -0.008482       0.029072       0.046020       0.003689      -0.014063       0.000058       0.003861       0.006318      -0.013309      -0.002598       0.015907              1.839446       2.107711       0.230307      -0.372364       1.560555      -0.010982       1.850071          -0.000014
           95              H       9.072611      13.884947      15.133708       0.125821       0.886178 0.62754331E+01  0.58775562E+02                                 1.599173                            1.524064      -1.048474       2.389658                    0.997200       3.535280      10.107589       0.471150       1.388015      -0.685263      -0.020597      -0.001410       0.027688       0.034538       0.008835      -0.005812       0.006633      -0.008326       0.010784      -0.015388       0.005402       0.009986              1.625131       1.800011       0.128199      -0.397801       1.313739      -0.046838       1.761643          -0.000072
           96              H      -2.216031      15.554495      15.111446       0.134652       1.001344 0.74726607E+01  0.72503404E+02                                 1.690232                            1.630759      -1.015841       2.413611                    0.997448       3.434487       9.725242       0.473029       1.334552      -0.697831       0.001022       0.024122       0.028722       0.037521       0.005203      -0.008802       0.009459      -0.003834      -0.003722      -0.015991       0.005337       0.010653              1.700730       1.499800       0.131864       0.127832       1.656813       0.308867       1.945576          -0.000015
           97              H      -0.599963      17.079713      14.428002       0.128926       1.011923 0.75558975E+01  0.73127540E+02                                 1.669888                            1.614634      -0.854266       2.485927                    0.999199       3.355605       9.327860       0.489122       1.293879      -0.706971      -0.021406       0.010312       0.026759       0.035785       0.003738      -0.009138       0.010276       0.000739      -0.012454      -0.016723       0.005831       0.010892              1.674310       1.722903      -0.027641      -0.354371       1.458154       0.061770       1.841873           0.000207
           98              H       1.281764      18.269461      13.949369       0.096122       1.086979 0.79283670E+01  0.77436512E+02                                 1.731437                            1.634852      -0.832256       2.480264                    0.999214       3.443870       9.526527       0.496066       1.264168      -0.713150       0.008732       0.037822       0.028856       0.048368       0.001009      -0.006017       0.013934      -0.003062       0.003431      -0.014873      -0.000859       0.015732              1.760719       1.532815       0.300011       0.109987       2.142763       0.350375       1.606578          -0.000155
           99              H       2.224074      15.817800      11.086476       0.095233       0.998534 0.71242573E+01  0.68494886E+02                                 1.695764                            1.594196      -0.960346       2.418283                    0.997911       3.612799      10.277393       0.476225       1.337751      -0.695458       0.027291      -0.016567      -0.034757       0.047194      -0.000479      -0.007615       0.011682      -0.001037       0.012440      -0.012865      -0.002718       0.015582              1.743177       1.881578      -0.068242      -0.508491       1.468917       0.126005       1.879037          -0.000092
          100              H       0.403394      14.516879      11.520585       0.126948       0.919314 0.66635643E+01  0.63888836E+02                                 1.684350                            1.604606      -1.354253       2.244905                    0.993161       3.820350      11.358756       0.440886       1.448978      -0.672266      -0.001111      -0.027867      -0.017738       0.033052       0.003485      -0.005763       0.005630      -0.004414      -0.005708      -0.010466       0.003656       0.006810              1.701025       1.470663       0.120261       0.039328       1.935543       0.372174       1.696869           0.000345
          101              H      10.267663      14.657308      18.824747       0.114281       0.945739 0.67305591E+01  0.63537128E+02                                 1.613406                            1.534397      -0.856280       2.474707                    0.999220       3.418931       9.509919       0.494623       1.311764      -0.701731      -0.030614       0.004825       0.024899       0.039755       0.000537      -0.010605       0.000151       0.005767      -0.014925      -0.011617      -0.000392       0.012009              1.652521       1.893561      -0.093606      -0.396275       1.400172       0.140681       1.663829           0.000006
          102              H      10.664329      12.621083      17.809600       0.129165       0.954218 0.68852636E+01  0.66071001E+02                                 1.682493                            1.596684      -1.259570       2.289105                    0.994808       3.677915      10.681268       0.459692       1.388509      -0.684465      -0.021509      -0.022261       0.005548       0.031447       0.001721      -0.006068       0.005058      -0.001731      -0.020051      -0.011495       0.005027       0.006468              1.708325       1.856454       0.415356      -0.148590       1.825558      -0.119059       1.442962          -0.000029
          103              H       0.965945      14.109244      16.144402       0.128943       0.937963 0.67438075E+01  0.64056956E+02                                 1.638110                            1.560729      -1.020922       2.397779                    0.998171       3.522079      10.011519       0.476062       1.354506      -0.692179       0.028841       0.004634      -0.018974       0.034833       0.007791      -0.010167      -0.000014       0.005190      -0.022272      -0.013840      -0.001355       0.015196              1.684611       1.917624      -0.151413      -0.383248       1.420448       0.152660       1.715760           0.000032
          104              H       0.467911      16.188377      17.054918       0.114426       1.103674 0.84043095E+01  0.83018745E+02                                 1.725732                            1.669551      -1.005885       2.402734                    0.998017       3.408688       9.382120       0.498544       1.243737      -0.718402       0.024868       0.030638      -0.008907       0.040453       0.009603      -0.010089       0.002210       0.006549      -0.023666      -0.015692      -0.000616       0.016308              1.714857       1.701425       0.293586      -0.109958       1.880015      -0.076245       1.563131          -0.000052
          105              H       1.303096      10.132364      16.810036       0.135989       1.010220 0.70812602E+01  0.67202250E+02                                 1.643424                            1.540306      -1.015068       2.413822                    0.998104       3.285739       8.944506       0.513686       1.256420      -0.714610      -0.002087      -0.021394       0.030476       0.037294      -0.009625      -0.004040      -0.010695       0.000445       0.003293      -0.016653       0.004290       0.012364              1.683225       1.353278       0.007371      -0.210496       1.514503      -0.307474       2.181894          -0.000043
          106              H       2.966071       9.397060      15.363006       0.122811       1.023939 0.72924281E+01  0.68952498E+02                                 1.592583                            1.514673      -0.849582       2.481399                    0.999403       3.153184       8.264987       0.549075       1.179768      -0.733989       0.023915      -0.032335       0.013999       0.042584      -0.009754       0.001034      -0.011912      -0.005202       0.002102      -0.014293      -0.002446       0.016740              1.613796       1.590899      -0.376178      -0.001961       1.824367      -0.085746       1.426122           0.000028
          107              H       1.929743      12.217349      12.713828       0.124495       0.944875 0.66755549E+01  0.63755671E+02                                 1.692545                            1.588316      -1.249631       2.296225                    0.994798       3.693698      10.806813       0.452540       1.417156      -0.678945       0.006112       0.018853      -0.034650       0.039917      -0.003485      -0.003700      -0.007883      -0.004149       0.008308      -0.010090       0.000389       0.009701              1.740751       1.463957      -0.023574      -0.166633       1.573087      -0.281232       2.185209          -0.000171
          108              H       0.206831      12.892190      14.105203       0.115609       1.010898 0.73336487E+01  0.72041019E+02                                 1.790433                            1.677108      -1.517165       2.155856                    0.991367       4.043416      12.181407       0.433524       1.438246      -0.673303      -0.016930       0.023523      -0.009141       0.030390      -0.005171      -0.012105      -0.006667       0.001804       0.004959      -0.016113       0.002970       0.013142              1.841170       1.926039      -0.569243       0.135654       1.966294      -0.183477       1.631175          -0.000017
          109              H       0.264034       0.823072      18.023315       0.122862       1.042682 0.74023748E+01  0.71199513E+02                                 1.686922                            1.580981      -1.080056       2.372790                    0.997211       3.431782       9.477268       0.502906       1.266233      -0.711552       0.020251      -0.035807      -0.001156       0.041154      -0.007591      -0.003631       0.003818      -0.010878       0.010351      -0.011229       0.000199       0.011030              1.733999       1.537108      -0.418566       0.067789       2.139105      -0.138220       1.525783          -0.000120
          110              H      -0.056801       1.874341      15.993021       0.129614       1.081713 0.76442881E+01  0.73457908E+02                                 1.680896                            1.571534      -0.929618       2.446124                    0.998801       3.250381       8.713037       0.526093       1.211552      -0.725931       0.014008      -0.018977      -0.025621       0.034825      -0.012025      -0.001968       0.004260      -0.015436       0.008593      -0.015726       0.001018       0.014708              1.722168       1.418532      -0.166795      -0.204772       1.561904       0.297762       2.186068           0.000013
          111              H      11.272849       4.955984      17.838541       0.135096       1.047973 0.77511690E+01  0.75654352E+02                                 1.720533                            1.642115      -1.060372       2.391757                    0.997011       3.433877       9.651095       0.481025       1.304582      -0.704053      -0.011157       0.035294       0.001947       0.037066      -0.010249      -0.003138      -0.001471      -0.021153       0.006918      -0.016517       0.002939       0.013578              1.742422       1.563643      -0.327606       0.098626       2.060864      -0.030796       1.602759           0.000052
          112              H      11.604695       3.916417      19.893323       0.114080       0.959412 0.68554159E+01  0.65834587E+02                                 1.700670                            1.602170      -1.237869       2.295869                    0.994020       3.742261      10.938024       0.454225       1.404154      -0.681291      -0.006244       0.020965       0.032521       0.039194      -0.003587      -0.002842       0.005383      -0.014401       0.018369      -0.011260      -0.000269       0.011529              1.748189       1.449701      -0.172116      -0.237840       1.656562       0.315746       2.138303           0.000017
          113              H      11.827549       5.509899      13.504129       0.117350       1.251418 0.92890901E+01  0.95091761E+02                                 1.935351                            1.793231      -1.494992       2.170270                    0.991457       3.848304      11.164711       0.460899       1.298167      -0.703217       0.030042       0.011342      -0.010230       0.033702       0.006197       0.000054      -0.013375       0.019621      -0.018607      -0.020442       0.004838       0.015605              1.983659       2.516204       0.019195      -0.430693       1.558079      -0.114789       1.876696          -0.000082
          114              H       9.994388       6.541665      12.535732       0.101049       1.251298 0.94909684E+01  0.97434900E+02                                 1.917200                            1.799560      -1.343769       2.230414                    0.993145       3.845432      11.080189       0.466282       1.279539      -0.707552       0.002396       0.020376      -0.029277       0.035750       0.001227      -0.000298      -0.009509       0.002353      -0.004073      -0.010479       0.001714       0.008764              1.960060       1.674141      -0.044046      -0.015817       1.823972      -0.463476       2.382066           0.000066
          115              H       7.676783       5.232942      15.498804       0.111127       1.111069 0.81819986E+01  0.80878980E+02                                 1.770049                            1.670610      -1.184087       2.316955                    0.995548       3.621662      10.215679       0.484404       1.279152      -0.708119      -0.032240       0.001748       0.019660       0.037802      -0.006165      -0.006712      -0.007196       0.012304       0.019231      -0.015833       0.003980       0.011853              1.790793       2.301218       0.073895      -0.335641       1.454577      -0.103933       1.616584           0.000168
          116              H       9.454100       4.011987      16.349213       0.128668       1.062060 0.77967615E+01  0.75821965E+02                                 1.698079                            1.616055      -1.092094       2.365177                    0.997501       3.417755       9.429301       0.501414       1.256114      -0.714396      -0.011509      -0.019698       0.025760       0.034410      -0.002109      -0.010456      -0.010194       0.007417       0.002107      -0.015963       0.001602       0.014361              1.727533       1.535809      -0.011627       0.059954       1.621857      -0.447589       2.024933          -0.000008
          117              H       9.982051       1.189748      21.347032       0.088934       1.118587 0.83966629E+01  0.84073931E+02                                 1.827515                            1.729800      -1.111871       2.344228                    0.995333       3.763366      10.908418       0.457757       1.336338      -0.695971       0.010875       0.032823      -0.032311       0.047325       0.006237       0.005293      -0.010752      -0.007872       0.035459      -0.016966      -0.000840       0.017806              1.866907       1.785419       0.344486      -0.262382       2.064734      -0.421424       1.750567          -0.000084
          118              H       8.105253      -0.005851      20.857268       0.120066       1.103503 0.87153194E+01  0.87615284E+02                                 1.780359                            1.742870      -1.091855       2.367461                    0.995961       3.585134      10.233909       0.466156       1.307007      -0.703563      -0.017866       0.005268      -0.031921       0.036958       0.011634       0.006433      -0.007936       0.010351       0.036758      -0.021886       0.006490       0.015396              1.768768       1.830154      -0.011298       0.344803       1.599664      -0.061593       1.876486           0.000249
          119              H       5.225609      17.514654       2.048104       0.127815       0.958186 0.69942501E+01  0.67316311E+02                                 1.686160                            1.610363      -1.096871       2.369192                    0.996093       3.609131      10.464255       0.457709       1.390393      -0.684889      -0.006449      -0.023135       0.025109       0.034746       0.006443       0.007499      -0.007117       0.003234       0.023159      -0.015108       0.002603       0.012506              1.694442       1.493844       0.211980      -0.123017       1.804050      -0.422261       1.785432           0.000228
          120              H       7.058755      18.803873       2.448820       0.098625       1.123240 0.82440128E+01  0.81965300E+02                                 1.819118                            1.704185      -1.085853       2.363006                    0.996752       3.645019      10.443698       0.466325       1.321071      -0.699697       0.019896      -0.007726       0.043257       0.048236       0.004617       0.005539      -0.014054       0.004206       0.030311      -0.018056      -0.000245       0.018301              1.863294       1.899434      -0.013557       0.553074       1.512479      -0.053719       2.177968           0.000090
          121              H       3.132982      17.974950      20.245063       0.134804       0.915155 0.67333864E+01  0.62874934E+02                                 1.524796                            1.497066      -0.712543       2.558827                    0.999890       3.105610       8.288193       0.525512       1.248187      -0.718361       0.006935       0.020110      -0.034042       0.040142       0.010103       0.002841      -0.008784       0.004013       0.033227      -0.018386       0.003735       0.014651              1.511971       1.419115       0.128887      -0.120286       1.514719      -0.200540       1.602079           0.000005
          122              H       1.262996      16.432178      20.258420       0.136319       0.855835 0.60689093E+01  0.56103175E+02                                 1.542153                            1.484785      -0.839083       2.502025                    0.999206       3.318193       9.281406       0.486386       1.362222      -0.691731      -0.023112      -0.002186      -0.032091       0.039608       0.009220       0.004532      -0.006728       0.003575       0.020196      -0.015671       0.005884       0.009787              1.559827       1.654450       0.132169       0.343211       1.341287       0.138503       1.683746          -0.000052
          123              H      -0.603806      15.254132      20.997518       0.123470       0.894410 0.64760362E+01  0.61640977E+02                                 1.652222                            1.580509      -1.323382       2.255965                    0.993781       3.810438      11.283177       0.444867       1.446492      -0.672646      -0.004793       0.021981      -0.025096       0.033704       0.008657       0.002060      -0.006321       0.002178      -0.000628      -0.011900       0.002189       0.009711              1.672011       1.472540      -0.019057       0.123298       1.686740      -0.379195       1.856753           0.000229
          124              H      -2.086544      13.584584      21.476151       0.095452       0.987883 0.70774305E+01  0.68055472E+02                                 1.694203                            1.596920      -1.009572       2.396233                    0.997194       3.650126      10.445886       0.471408       1.351207      -0.692467      -0.036476      -0.004962      -0.028912       0.046808       0.004486       0.013598      -0.006172       0.010512       0.006532      -0.016262      -0.000584       0.016847              1.740326       2.016201       0.205924       0.408206       1.495123       0.081061       1.709653           0.000042
          125              H      -0.085030      12.589877       2.390939       0.100106       1.085081 0.77068812E+01  0.74551397E+02                                 1.711249                            1.597598      -0.861916       2.466764                    0.999302       3.384745       9.240596       0.509849       1.241903      -0.718156       0.004309      -0.024803       0.039944       0.047215       0.004218       0.009404      -0.009750       0.012698       0.028847      -0.018052       0.000869       0.017183              1.760238       1.395969       0.029221       0.024479       1.945105      -0.492216       1.939639           0.000048
          126              H       1.471684      14.216516       1.987997       0.125955       1.035777 0.75219782E+01  0.72889537E+02                                 1.708154                            1.618754      -0.970872       2.425344                    0.998221       3.429410       9.612878       0.483851       1.306354      -0.703611       0.026153       0.002223       0.025674       0.036716       0.003575       0.010303      -0.010770       0.002036       0.019476      -0.016548       0.000387       0.016160              1.728672       2.002710       0.183657       0.401687       1.456588       0.049958       1.726718           0.000264
          127              H       7.979326       9.882712      22.144011       0.089097       1.155953 0.82453228E+01  0.81879857E+02                                 1.840658                            1.690564      -1.177505       2.312223                    0.994962       3.712351      10.587203       0.474515       1.299831      -0.703411      -0.007387       0.026168      -0.035135       0.044427       0.005517       0.011781      -0.007341       0.003357       0.004042      -0.016473       0.003362       0.013112              1.929244       1.472149       0.048410      -0.015805       2.073669      -0.701041       2.241913          -0.000053
          128              H       6.551827       8.142949       0.215941       0.121749       1.084301 0.80795424E+01  0.79005776E+02                                 1.701781                            1.632713      -0.999790       2.407667                    0.998049       3.375313       9.234731       0.506255       1.237270      -0.719543      -0.025129      -0.003077      -0.025644       0.036036       0.004107       0.012631      -0.009839      -0.000196       0.022979      -0.017909       0.000196       0.017713              1.697045       1.892237       0.203876       0.371993       1.514950       0.042695       1.683949           0.000302
          129              H       8.606029       7.220406       3.501813       0.115532       0.949806 0.69054802E+01  0.66658085E+02                                 1.705270                            1.619677      -1.332304       2.245822                    0.993394       3.874819      11.479089       0.445403       1.424605      -0.676572       0.003023      -0.019903       0.023851       0.031211       0.007931       0.002717      -0.004999      -0.002712       0.004114      -0.011038       0.002848       0.008190              1.736840       1.467857       0.015233       0.138448       1.723972      -0.442120       2.018692           0.000239
          130              H       9.948439       9.006979       3.098870       0.093838       1.100674 0.82291950E+01  0.82036309E+02                                 1.812408                            1.716474      -1.159227       2.327569                    0.995073       3.733758      10.821761       0.457624       1.342605      -0.694707       0.034655       0.008479       0.029072       0.046022       0.003689       0.014063      -0.000057       0.003861       0.006320      -0.013308      -0.002598       0.015906              1.839416       2.107674       0.230301       0.372354       1.560532       0.010982       1.850041           0.000031
          131              H       7.106219       5.619122       4.002708       0.125832       0.886160 0.62752774E+01  0.58773749E+02                                 1.599152                            1.524046      -1.048438       2.389678                    0.997200       3.535239      10.107447       0.471152       1.388016      -0.685263       0.020600       0.001409       0.027687       0.034538       0.008834       0.005811      -0.006631      -0.008325       0.010782      -0.015386       0.005402       0.009984              1.625109       1.799986       0.128195       0.397792       1.313725       0.046837       1.761618          -0.000052
          132              H       5.350861       3.949574       3.980446       0.134662       1.001342 0.74726471E+01  0.72503179E+02                                 1.690221                            1.630750      -1.015820       2.413618                    0.997448       3.434486       9.725207       0.473034       1.334540      -0.697833      -0.001022      -0.024124       0.028718       0.037519       0.005204       0.008801      -0.009459      -0.003834      -0.003723      -0.015991       0.005338       0.010653              1.700718       1.499793       0.131862      -0.127830       1.656801      -0.308860       1.945560           0.000018
          133              H       3.734793       2.424356       3.297002       0.128928       1.011906 0.75557316E+01  0.73125387E+02                                 1.669854                            1.614605      -0.854206       2.485952                    0.999199       3.355567       9.327659       0.489133       1.293861      -0.706975       0.021409      -0.010317       0.026754       0.035785       0.003738       0.009139      -0.010278       0.000735      -0.012452      -0.016724       0.005830       0.010894              1.674275       1.722868      -0.027638       0.354355       1.458129      -0.061766       1.841829           0.000248
          134              H       1.853066       1.234608       2.818369       0.096140       1.087029 0.79288498E+01  0.77442715E+02                                 1.731512                            1.634918      -0.832399       2.480199                    0.999213       3.443987       9.527066       0.496047       1.264193      -0.713144      -0.008729      -0.037828       0.028849       0.048368       0.001006       0.006018      -0.013936      -0.003063       0.003437      -0.014873      -0.000862       0.015735              1.760798       1.532880       0.300034      -0.109995       2.142869      -0.350399       1.606645          -0.000109
          135              H       0.910756       3.686269      22.217476       0.095254       0.998528 0.71242078E+01  0.68494405E+02                                 1.695766                            1.594197      -0.960425       2.418252                    0.997911       3.612789      10.277420       0.476221       1.337762      -0.695455      -0.027290       0.016562      -0.034759       0.047194      -0.000482       0.007611      -0.011683      -0.001040       0.012440      -0.012862      -0.002721       0.015583              1.743181       1.881583      -0.068242       0.508495       1.468917      -0.126006       1.879043          -0.000040
          136              H       2.731436       4.987190       0.389585       0.126954       0.919324 0.66636573E+01  0.63889966E+02                                 1.684361                            1.604617      -1.354275       2.244893                    0.993161       3.820380      11.358876       0.440885       1.448976      -0.672266       0.001110       0.027864      -0.017742       0.033052       0.003485       0.005763      -0.005628      -0.004415      -0.005706      -0.010465       0.003657       0.006808              1.701035       1.470672       0.120261      -0.039328       1.935553      -0.372176       1.696880           0.000374
          137              H       5.911167       4.846761       7.693747       0.114282       0.945730 0.67304694E+01  0.63535973E+02                                 1.613386                            1.534379      -0.856188       2.474749                    0.999220       3.418900       9.509762       0.494630       1.311750      -0.701734       0.030612      -0.004820       0.024900       0.039753       0.000538       0.010606      -0.000154       0.005762      -0.014920      -0.011617      -0.000390       0.012007              1.652499       1.893534      -0.093604       0.396266       1.400156      -0.140678       1.663808          -0.000028
          138              H       5.514501       6.882986       6.678600       0.129171       0.954180 0.68849274E+01  0.66067082E+02                                 1.682464                            1.596658      -1.259568       2.289116                    0.994808       3.677838      10.681048       0.459690       1.388531      -0.684461       0.021509       0.022263       0.005550       0.031450       0.001721       0.006066      -0.005057      -0.001731      -0.020051      -0.011493       0.005027       0.006466              1.708295       1.856421       0.415347       0.148586       1.825527       0.119056       1.442937          -0.000052
          139              H       2.168885       5.394825       5.013402       0.128953       0.937960 0.67437883E+01  0.64056832E+02                                 1.638115                            1.560733      -1.020932       2.397777                    0.998171       3.522092      10.011614       0.476058       1.354518      -0.692176      -0.028840      -0.004632      -0.018975       0.034832       0.007790       0.010167       0.000014       0.005192      -0.022270      -0.013839      -0.001356       0.015195              1.684616       1.917631      -0.151413       0.383250       1.420453      -0.152660       1.715765           0.000049
          140              H       2.666919       3.315692       5.923918       0.114454       1.103618 0.84037600E+01  0.83011819E+02                                 1.725656                            1.669482      -1.005758       2.402795                    0.998018       3.408591       9.381716       0.498562       1.243715      -0.718406      -0.024867      -0.030638      -0.008909       0.040452       0.009601       0.010089      -0.002210       0.006542      -0.023674      -0.015693      -0.000613       0.016306              1.714782       1.701351       0.293565       0.109950       1.879927       0.076241       1.563067          -0.000044
          141              H       1.831734       9.371705       5.679036       0.135995       1.010234 0.70813926E+01  0.67203821E+02                                 1.643434                            1.540317      -1.015076       2.413814                    0.998104       3.285782       8.944644       0.513686       1.256414      -0.714611       0.002088       0.021393       0.030474       0.037292      -0.009626       0.004041       0.010695       0.000445       0.003293      -0.016654       0.004291       0.012364              1.683235       1.353288       0.007370       0.210498       1.514513       0.307474       2.181905          -0.000064
          142              H       0.168759      10.107009       4.232006       0.122809       1.023952 0.72925406E+01  0.68953762E+02                                 1.592588                            1.514678      -0.849608       2.481383                    0.999403       3.153208       8.265036       0.549078       1.179758      -0.733991      -0.023913       0.032335       0.013997       0.042583      -0.009754      -0.001034       0.011912      -0.005201       0.002102      -0.014293      -0.002446       0.016739              1.613802       1.590905      -0.376179       0.001962       1.824374       0.085746       1.426127           0.000049
          143              H       1.205087       7.286720       1.582828       0.124496       0.944864 0.66754679E+01  0.63754701E+02                                 1.692541                            1.588312      -1.249664       2.296215                    0.994798       3.693681      10.806789       0.452537       1.417168      -0.678942      -0.006114      -0.018850      -0.034652       0.039918      -0.003484       0.003701       0.007882      -0.004148       0.008308      -0.010089       0.000389       0.009700              1.740747       1.463953      -0.023573       0.166633       1.573083       0.281231       2.185204          -0.000120
          144              H       2.927999       6.611879       2.974203       0.115609       1.010934 0.73339791E+01  0.72045050E+02                                 1.790469                            1.677139      -1.517178       2.155842                    0.991367       4.043508      12.181736       0.433523       1.438235      -0.673304       0.016928      -0.023522      -0.009141       0.030388      -0.005171       0.012106       0.006666       0.001803       0.004964      -0.016113       0.002970       0.013143              1.841207       1.926080      -0.569261      -0.135659       1.966336       0.183484       1.631206           0.000017
          145              H       2.870796      18.680997       6.892315       0.122860       1.042688 0.74024066E+01  0.71199631E+02                                 1.686901                            1.580964      -1.079992       2.372815                    0.997211       3.431754       9.477063       0.502920       1.266200      -0.711559      -0.020250       0.035806      -0.001160       0.041152      -0.007591       0.003633      -0.003818      -0.010879       0.010365      -0.011232       0.000202       0.011030              1.733975       1.537089      -0.418557      -0.067787       2.139074       0.138214       1.525762          -0.000121
          146              H       3.191631      17.629728       4.862021       0.129623       1.081582 0.76431262E+01  0.73443988E+02                                 1.680777                            1.571429      -0.929495       2.446206                    0.998802       3.250123       8.712196       0.526103       1.211574      -0.725928      -0.014009       0.018978      -0.025628       0.034831      -0.012023       0.001970      -0.004262      -0.015432       0.008598      -0.015724       0.001017       0.014707              1.722043       1.418439      -0.166775       0.204754       1.561793      -0.297736       2.185896           0.000078
          147              H       4.905981      14.548085       6.707541       0.135120       1.047941 0.77508677E+01  0.75650738E+02                                 1.720503                            1.642087      -1.060382       2.391763                    0.997011       3.433805       9.650876       0.481028       1.304587      -0.704052       0.011159      -0.035294       0.001946       0.037067      -0.010248       0.003139       0.001472      -0.021154       0.006910      -0.016516       0.002937       0.013579              1.742392       1.563618      -0.327600      -0.098623       2.060830       0.030795       1.602728           0.000023
          148              H       4.574135      15.587652       8.762323       0.114096       0.959316 0.68545456E+01  0.65824015E+02                                 1.700552                            1.602066      -1.237739       2.295947                    0.994023       3.741979      10.936948       0.454242       1.404150      -0.681293       0.006245      -0.020966       0.032525       0.039198      -0.003586       0.002841      -0.005380      -0.014400       0.018382      -0.011261      -0.000265       0.011527              1.748063       1.449609      -0.172098       0.237814       1.656448      -0.315715       2.138132          -0.000022
          149              H       4.351281      13.994170       2.373129       0.117354       1.251353 0.92885149E+01  0.95084711E+02                                 1.935318                            1.793202      -1.494961       2.170297                    0.991458       3.848201      11.164463       0.460891       1.298206      -0.703209      -0.030043      -0.011343      -0.010235       0.033704       0.006200      -0.000055       0.013375       0.019622      -0.018608      -0.020443       0.004837       0.015607              1.983623       2.516156       0.019197       0.430684       1.558054       0.114785       1.876661          -0.000012
          150              H       6.184442      12.962404       1.404732       0.101064       1.251235 0.94903813E+01  0.97427528E+02                                 1.917153                            1.799518      -1.343725       2.230446                    0.993146       3.845317      11.079841       0.466281       1.279558      -0.707548      -0.002399      -0.020372      -0.029282       0.035752       0.001228       0.000297       0.009510       0.002352      -0.004075      -0.010480       0.001714       0.008766              1.960010       1.674098      -0.044042       0.015819       1.823928       0.463458       2.382003           0.000162
          151              H       8.502047      14.271127       4.367804       0.111141       1.111027 0.81816021E+01  0.80874022E+02                                 1.770000                            1.670566      -1.184056       2.316976                    0.995549       3.621565      10.215315       0.484412       1.279146      -0.708120       0.032242      -0.001743       0.019659       0.037802      -0.006167       0.006713       0.007196       0.012300       0.019227      -0.015833       0.003981       0.011852              1.790743       2.301148       0.073894       0.335630       1.454540       0.103928       1.616540           0.000161
          152              H       6.724730      15.492082       5.218213       0.128663       1.062040 0.77965732E+01  0.75819736E+02                                 1.698066                            1.616043      -1.092051       2.365200                    0.997502       3.417722       9.429210       0.501412       1.256126      -0.714393       0.011512       0.019701       0.025758       0.034411      -0.002109       0.010454       0.010194       0.007418       0.002109      -0.015962       0.001602       0.014359              1.727519       1.535797      -0.011624      -0.059950       1.621846       0.447584       2.024916          -0.000033
          153              C       3.185720       0.531876      11.448456       0.080414      25.913499 0.36064414E+03  0.81871286E+04                                 7.927593                            6.562574      -0.154353       1.960104                    0.998744      27.423305      80.494159       0.602494       0.447817      -1.032857       0.014247      -0.019407      -0.044703       0.050774      -0.022454       0.030352       0.004240      -0.034210       0.053416      -0.049878       0.014554       0.035324              8.741929      10.939143       3.395702      -1.509813       8.219469       0.852955       7.067173          -0.005520
          154              C      -1.333949      19.318000      11.753223      -0.190893      31.588861 0.47730159E+03  0.11567244E+05                                 8.882635                            7.422187      -0.205323       1.904114                    0.998002      30.935603      92.388513       0.583938       0.432815      -1.046608      -0.000281      -0.004835      -0.005698       0.007478      -0.000650      -0.016178       0.000766       0.013945       0.082903      -0.020820      -0.013233       0.034053              9.834695      12.346408       4.539900      -1.234153      10.243928       0.692989       6.913749           0.001398
          155              C      -1.775744      18.319002      10.884782       0.120620      34.034259 0.42257334E+03  0.98989359E+04                                 9.447693                            7.051385      -0.197523       1.950346                    0.999407      27.012363      78.407175       0.592573       0.441243      -1.045244       0.004218      -0.000514       0.001046       0.004376       0.000265      -0.004571      -0.000732       0.011647       0.014455      -0.008274      -0.000498       0.008772             11.413853      15.251862       6.298189      -3.228925      10.778239      -0.335608       8.211458          -0.010591
          156              C      -1.035161      18.151072       9.710017      -0.201864      32.401593 0.46189049E+03  0.11046286E+05                                 8.863344                            7.191085       0.203176       2.038355                    0.999404      30.076901      87.768466       0.610025       0.419837      -1.059950       0.005291       0.003428       0.006842       0.009304      -0.004969       0.010001       0.014439      -0.021936       0.044616      -0.024289      -0.001156       0.025445              9.751697      11.951191       3.878300      -2.860674       8.503715       0.547525       8.800185           0.001302
          157              C       0.075003      18.924018       9.479827       0.113583      24.714168 0.33145842E+03  0.73345965E+04                                 7.560308                            6.207835       0.083495       2.047591                    0.999671      26.101992      74.544977       0.634858       0.435996      -1.044450      -0.002334       0.031757       0.041419       0.052244      -0.040884       0.008793      -0.005836      -0.021966       0.046923      -0.050336       0.011502       0.038834              8.245786       9.755839       3.162807      -1.945279       7.448930       0.690128       7.532589          -0.005937
          158              C      -2.949220      17.513289      11.213815      -0.026917      42.501605 0.53456266E+03  0.13228454E+05                                10.829161                            7.842690      -0.285998       1.890789                    0.998490      29.601697      87.190386       0.573631       0.431482      -1.055229      -0.000179      -0.001899      -0.001069       0.002186       0.032139      -0.008745       0.029569       0.001288       0.041043      -0.050970       0.012215       0.038755             13.688294      19.707003       8.995276      -3.888121      12.711580      -2.075329       8.646298          -0.003073
          159              C       9.417650      17.465309      12.406167      -0.144631      31.370358 0.46489046E+03  0.11193154E+05                                 8.864523                            7.348492      -0.103641       1.935215                    0.998581      30.617667      91.158434       0.584019       0.435589      -1.044876      -0.027234      -0.013237       0.016248       0.034364       0.008042      -0.005333       0.008644       0.007949       0.022538      -0.016944       0.005214       0.011730              9.885443      12.203317       4.711798      -1.272754       9.481798      -0.186687       7.971215          -0.003066
          160              C       8.334002      16.575728      12.399044      -0.131463      31.426685 0.46240839E+03  0.11128271E+05                                 8.912492                            7.355021      -0.138916       1.932471                    0.997801      30.353484      90.610632       0.580137       0.438706      -1.042100       0.015029       0.025426       0.015115       0.033178       0.000254      -0.001221       0.008076       0.009138      -0.018275      -0.012264       0.004496       0.007768              9.951882      11.909180       4.708279      -0.844320       9.588782       0.347936       8.357685          -0.003449
          161              C       8.166476      15.936775      11.196450      -0.022446      42.537288 0.53725361E+03  0.13304481E+05                                10.807196                            7.846445      -0.256668       1.898753                    0.998827      29.561749      86.948457       0.575559       0.429732      -1.056878      -0.003366      -0.000295      -0.000131       0.003382       0.031376      -0.026454       0.014953       0.034423       0.042871      -0.053593       0.012546       0.041046             13.625575      16.659829       9.595118       2.297613      15.474542       3.019146       8.742354          -0.003270
          162              C       7.171053      14.913981      10.860517       0.116520      34.635594 0.41263359E+03  0.96008589E+04                                 9.514831                            6.946850      -0.093558       1.983773                    0.999548      26.813443      77.358980       0.600230       0.438574      -1.047691      -0.003410       0.002356       0.003231       0.005256       0.002700       0.000412       0.005325      -0.015863       0.028868      -0.013200       0.000477       0.012723             11.650627      13.934327       6.802786       0.568891      12.686360       3.008686       8.331194          -0.012395
          163              C       6.062060      14.711139      11.655270      -0.166270      32.589525 0.45850337E+03  0.10977995E+05                                 9.054315                            7.271149      -0.081110       1.960892                    0.997738      29.736392      87.679759       0.591604       0.432409      -1.049010      -0.003055       0.005381      -0.009876       0.011654      -0.015138       0.015048       0.004971      -0.018768       0.005931      -0.027170       0.009384       0.017786             10.312223      12.187247       4.639353      -1.105721      10.807422       1.721591       7.941999           0.001633
          164              C       5.166755      13.707460      11.355401       0.099474      26.144696 0.34253355E+03  0.76382930E+04                                 7.874060                            6.329224       0.156617       2.072117                    0.999479      26.217875      75.039245       0.626302       0.438560      -1.043455       0.018684      -0.020852      -0.041247       0.049852      -0.032923      -0.003900      -0.024968       0.002078       0.001636      -0.043534       0.004377       0.039157              8.893867       9.294993       3.669235      -0.539331       9.822425       2.116499       7.564184          -0.008919
          165              C       6.340655      13.121948       9.496524       0.092946      25.839803 0.33277618E+03  0.73407288E+04                                 7.693872                            6.156887       0.218831       2.086510                    0.999784      25.980592      73.090909       0.650007       0.427171      -1.054142      -0.033520       0.006684       0.038825       0.051727      -0.032555       0.009961      -0.006234      -0.009461       0.071361      -0.044969       0.011170       0.033798              8.608115       8.979189       3.614266      -0.553328       9.658000       1.875136       7.187156          -0.007444
          166              C       7.284644      14.100662       9.733614      -0.210854      33.999497 0.46815962E+03  0.11226808E+05                                 9.137927                            7.235835       0.212684       2.033563                    0.999663      30.367204      88.550810       0.609017       0.419387      -1.060915      -0.008701      -0.000034       0.000264       0.008705      -0.006012      -0.025997      -0.004906       0.019122       0.039985      -0.025149      -0.009478       0.034627             10.259571      10.802363       4.706970       0.071737      11.262663       2.850897       8.713686           0.001815
          167              C       1.579272       9.345765      10.500318       0.104576      25.685388 0.32601073E+03  0.71724117E+04                                 7.735773                            6.124766       0.161617       2.073566                    0.999692      25.910281      73.388126       0.645200       0.431498      -1.048886       0.031562      -0.009319      -0.040618       0.052276      -0.040529       0.009734      -0.007598       0.004784       0.049953      -0.048946       0.009913       0.039032              8.769233       8.122861       3.694705      -0.321250      10.474954       2.742773       7.709884          -0.008200
          168              C       0.719692       8.294105      10.308196      -0.204500      33.287902 0.44279898E+03  0.10471744E+05                                 9.008319                            7.027428       0.155307       2.018480                    0.999590      29.974227      86.796160       0.619265       0.418232      -1.061654       0.007040       0.004845      -0.002960       0.009044      -0.009191      -0.023132      -0.009190       0.033080       0.034893      -0.031155      -0.003159       0.034314             10.268612       9.544214       4.875134       0.153808      12.783820       3.538410       8.477803           0.001662
          169              C       0.869905       7.460696       9.223814       0.125275      34.119777 0.39505060E+03  0.90661087E+04                                 9.337777                            6.737392      -0.082975       1.988127                    0.999406      26.291405      74.628090       0.619406       0.430886      -1.055365       0.003606       0.000466      -0.003022       0.004728      -0.001011       0.004392       0.004369      -0.007139       0.009419      -0.007837       0.000248       0.007589             11.468464      11.954009       6.920873       0.313655      13.997361       3.290042       8.454023          -0.012155
          170              C       1.924663       7.755013       8.373629      -0.180659      33.074049 0.45947346E+03  0.11004664E+05                                 9.122459                            7.259333      -0.049326       1.964740                    0.998172      30.000981      88.411496       0.594601       0.430095      -1.050645      -0.005640      -0.000673       0.012014       0.013289      -0.012756       0.016390       0.010953      -0.015581       0.010542      -0.028711       0.012614       0.016098             10.338115      10.779881       4.935077      -1.135017      11.368438       2.134389       8.866024           0.001640
          171              C       2.732533       8.830272       8.624744       0.092958      26.392405 0.33689417E+03  0.74932416E+04                                 7.930774                            6.271789       0.031409       2.029569                    0.999225      26.406912      75.873326       0.628940       0.437845      -1.042234      -0.014713       0.016417       0.047788       0.052628      -0.034172      -0.000076      -0.035683       0.029670       0.008649      -0.055242       0.008165       0.047077              9.015345       8.521845       3.581049      -0.281452      10.322627       3.100844       8.201562          -0.007161
          172              C      -0.021675       6.334922       8.929288      -0.015121      41.871547 0.50525986E+03  0.12285039E+05                                10.608333                            7.556736      -0.054297       1.968047                    0.999340      28.748286      82.975370       0.594373       0.423823      -1.063700      -0.001156       0.001076       0.001128       0.001941       0.026144      -0.026980       0.006763       0.019876       0.012271      -0.040927       0.002795       0.038132             13.444404      14.860357       9.503039       1.973998      16.593993       3.635439       8.878862          -0.001938
          173              C      -0.027835       5.532914       7.821976      -0.138842      32.668422 0.46108996E+03  0.11071195E+05                                 9.069784                            7.286292      -0.045558       1.957660                    0.998831      30.320983      89.946824       0.590797       0.431776      -1.047903      -0.019449      -0.023400      -0.010375       0.032148       0.002206       0.000679      -0.000863      -0.007067      -0.049000      -0.016387       0.004040       0.012347             10.175424      11.802392       4.725897      -0.938816       9.537004       1.370886       9.186877          -0.003861
          174              C      11.996651       4.569218       7.833553      -0.147893      32.337783 0.46163879E+03  0.11107095E+05                                 9.023903                            7.304269      -0.184179       1.909821                    0.998278      30.746420      91.825820       0.587388       0.433394      -1.045093       0.029359       0.017106      -0.010559       0.035582      -0.005298      -0.007758       0.007403      -0.012264      -0.053557      -0.021275       0.001681       0.019594             10.110739      11.759546       4.345634      -1.334376       8.937695       0.557083       9.634977          -0.001994
          175              C      11.202908       4.627145       8.942645      -0.019844      41.963191 0.52394874E+03  0.12889148E+05                                10.703082                            7.775074      -0.229078       1.912827                    0.998655      29.244594      85.627102       0.575465       0.432665      -1.055473       0.001797       0.001356       0.004016       0.004603       0.025392      -0.010599       0.032468      -0.017939      -0.005812      -0.045675       0.004676       0.041000             13.333785      19.045844       7.843690      -4.316563      11.447044      -2.067556       9.508468          -0.003872
          176              C      10.014359       3.837621       9.254981       0.116674      33.735031 0.41532435E+03  0.96718129E+04                                 9.307515                            6.949583      -0.126302       1.971638                    0.999560      26.808745      77.186585       0.603148       0.436075      -1.049988       0.000909      -0.006856      -0.004009       0.007994       0.002589      -0.005982       0.000722       0.004462       0.018542      -0.007473      -0.002158       0.009631             11.134323      15.003972       5.262363      -3.581547      10.444960      -0.238782       7.954037          -0.008955
          177              C       9.699810       2.702289       8.524120      -0.185110      30.973458 0.44754998E+03  0.10618744E+05                                 8.626206                            7.109595       0.121046       2.019349                    0.998871      29.616899      86.070151       0.609530       0.423525      -1.057687      -0.001224       0.003490       0.001358       0.003939      -0.017874      -0.013517       0.003355       0.014454       0.025060      -0.024263      -0.001153       0.025416              9.476756      11.276931       4.225556      -1.871868       9.853036       0.340095       7.300303           0.001424
          178              C       8.564541       1.989025       8.821317       0.090207      25.021055 0.33184679E+03  0.73149028E+04                                 7.499571                            6.126355       0.178734       2.070188                    0.999772      26.064886      73.294568       0.655145       0.424129      -1.056057      -0.023525       0.027229       0.036231       0.051064      -0.023095       0.027132       0.009042      -0.029830       0.037821      -0.047143       0.018465       0.028679              8.242469       9.966336       3.016082      -2.017356       8.291308       0.557496       6.469762          -0.005981
          179              C       8.009730       3.428425      10.491413       0.103389      25.563567 0.33647477E+03  0.74637779E+04                                 7.715226                            6.249446       0.177140       2.079093                    0.999629      26.046668      74.158091       0.634363       0.435273      -1.046260       0.003361      -0.032715      -0.036785       0.049343      -0.034947       0.009766      -0.008034      -0.001829       0.062201      -0.045356       0.009967       0.035389              8.540410      10.160324       3.012727      -2.215291       8.541194       0.875503       6.919712          -0.005270
          180              C       9.111543       4.211904      10.247199      -0.195571      33.860934 0.47469980E+03  0.11451581E+05                                 9.205872                            7.353961       0.018937       1.982564                    0.998238      30.262418      89.228567       0.594299       0.427223      -1.053399      -0.007136      -0.005574      -0.006400       0.011088      -0.010860       0.014622       0.002328      -0.026650       0.008852      -0.026023       0.009357       0.016666             10.303989      12.979835       3.324904      -3.502752       9.474887       0.598823       8.457244           0.001257
          181              C      11.124106       2.552693       3.536764       0.580820      23.663593 0.25865519E+03  0.54015265E+04                                 7.588041                            5.706294      -0.096955       2.017648                    0.999478      22.740286      63.938588       0.621287       0.472083      -1.019715       0.030414      -0.041149      -0.041896       0.066133      -0.000506       0.051433       0.003756       0.142461      -0.087238      -0.058143      -0.047297       0.105441              8.823428       5.630801      -1.280987      -2.602347      11.204819       2.648238       9.634665           0.000328
          182              C      10.851789       3.872143       4.207518      -0.052153      37.289381 0.46482042E+03  0.11039595E+05                                 9.654371                            7.156887      -0.005623       1.994863                    0.999413      27.877825      78.847348       0.624085       0.413232      -1.073255      -0.001248       0.039312       0.020727       0.044459      -0.001441      -0.008527      -0.011370      -0.002362       0.034752      -0.014751      -0.004579       0.019330             11.604093       9.457678      -1.871201      -3.965626      14.488417       5.527036      10.866184           0.004287
          183              C      11.692061       4.949353       3.989796      -0.088582      29.857311 0.42731565E+03  0.10029676E+05                                 8.390172                            6.950276       0.178570       2.032046                    0.999734      29.102247      84.327596       0.615576       0.423923      -1.056637      -0.019423       0.015479       0.008977       0.026409      -0.009488      -0.005475      -0.006386       0.031587       0.042291      -0.026899       0.009379       0.017520              9.079379       8.145795      -0.155054      -2.269932      11.278474       2.962432       7.813869          -0.000087
          184              C      11.449027       6.173038       4.579071      -0.216100      34.418894 0.48505304E+03  0.11758080E+05                                 9.240870                            7.407035      -0.001430       1.967789                    0.998667      30.761827      90.755516       0.595701       0.424161      -1.055883       0.014989      -0.023475      -0.020611       0.034649       0.011281       0.010301      -0.008195      -0.029968      -0.024002      -0.024359       0.000865       0.023494             10.325586      10.988120      -0.904738      -3.815517      10.939975       2.684784       9.048662          -0.000251
          185              C      10.313030       6.328485       5.366923       0.275756      28.648548 0.36935334E+03  0.83627825E+04                                 8.410868                            6.636169      -0.026944       2.014176                    0.999779      25.356063      72.269490       0.605025       0.447120      -1.042183      -0.003757       0.056480       0.027315       0.062850      -0.012207      -0.017563       0.033935      -0.067884      -0.024662      -0.040368      -0.019686       0.060054              9.624663       9.891351      -1.894546      -3.758510      10.539934       2.932233       8.442705           0.000263
          186              C       9.451706       5.279361       5.595776      -0.251445      33.115416 0.50773967E+03  0.12449144E+05                                 8.999295                            7.578238      -0.029032       1.952496                    0.999075      31.497842      93.449931       0.588954       0.424157      -1.055914      -0.002735      -0.050578      -0.003985       0.050808      -0.000424      -0.019309      -0.000584       0.036174       0.009233      -0.019684      -0.010579       0.030263              9.743506       9.162103      -1.103604      -2.630340      11.495221       2.873249       8.573194           0.000545
          187              C       9.743881       4.040853       5.030544      -0.092550      31.185824 0.43909049E+03  0.10393067E+05                                 8.680911                            7.069228       0.041380       1.981751                    0.999737      29.696562      86.868560       0.606311       0.426797      -1.053154       0.005231       0.035865       0.011748       0.038101       0.020157      -0.000648      -0.006930       0.016914      -0.023077      -0.020396      -0.005884       0.026280              9.581756       8.935026      -1.571370      -3.351193      10.672377       3.168694       9.137863           0.000923
          188              C       9.053873       7.919432       6.674148       0.271414      30.874622 0.35879759E+03  0.80398303E+04                                 8.766569                            6.486411      -0.010705       2.018464                    0.999558      25.006498      70.180621       0.621610       0.439735      -1.049822       0.066252      -0.009792      -0.035275       0.075694      -0.019192      -0.042723       0.019061       0.020135      -0.011914      -0.039677      -0.018754       0.058431             10.434424      10.196384      -4.395010      -4.122210       9.014223       0.967924      12.092666          -0.001313
          189              C       8.235387       8.964070       6.280333      -0.203077      34.447095 0.44283122E+03  0.10439984E+05                                 9.098016                            6.963537       0.218357       2.037337                    0.999762      29.764530      85.180070       0.632691       0.410632      -1.069875      -0.027159       0.039457       0.014798       0.050134       0.009379      -0.002586      -0.020869       0.015925       0.040178      -0.027561       0.001194       0.026366             10.367107      10.088696      -3.828903      -3.892885       9.107687       0.251190      11.904937           0.000160
          190              C       7.235035       9.393745       7.144989      -0.086458      32.481043 0.41611123E+03  0.96751222E+04                                 8.839163                            6.821674       0.054414       1.989494                    0.999613      28.850187      82.452936       0.628138       0.419376      -1.062436       0.021741      -0.015629      -0.010585       0.028792      -0.006049       0.019628      -0.013423      -0.006639      -0.031209      -0.026505       0.000318       0.026187             10.054110       9.688980      -2.873635      -4.517045       8.095489       0.463049      12.377860          -0.000716
          191              C       7.037445       8.774686       8.368063      -0.051125      38.473256 0.45928334E+03  0.10869061E+05                                 9.855002                            7.096237       0.070110       2.021435                    0.999498      27.695452      78.041190       0.629489       0.411156      -1.075240       0.031002      -0.016914      -0.030414       0.046607       0.000610       0.000645      -0.012276      -0.009259      -0.016102      -0.012912      -0.001879       0.014791             12.053804      12.470687      -4.827588      -5.511369       9.900826       1.493418      13.789900           0.004703
          192              C       7.862307       7.717370       8.734941      -0.089264      34.737313 0.44420052E+03  0.10566843E+05                                 9.463326                            7.180726      -0.037726       1.966970                    0.999300      29.593754      87.387766       0.591495       0.435300      -1.045754       0.014832       0.004552      -0.029214       0.033078       0.020360       0.006607      -0.002252      -0.005528       0.016660      -0.024709       0.006344       0.018365             11.000062      11.694029      -4.614209      -4.122588       9.490315       0.910226      11.815842          -0.000762
          193              C       8.882684       7.302323       7.897222      -0.220757      37.127638 0.48842430E+03  0.11889134E+05                                 9.793225                            7.456403      -0.098460       1.932194                    0.998376      31.289870      93.241588       0.589468       0.426867      -1.051651      -0.021808       0.005143       0.037224       0.043447      -0.007335      -0.001787       0.004395      -0.008172      -0.089822      -0.030364       0.006586       0.023777             11.336095      11.601809      -4.277231      -4.204923       8.884286       0.388162      13.522190           0.000251
          194              C       5.957243       9.263067       9.291268       0.583781      24.040889 0.25426380E+03  0.53143741E+04                                 7.760797                            5.714368      -0.111901       2.017452                    0.999345      22.940506      65.621356       0.608493       0.481596      -1.009441      -0.053156       0.021586       0.040451       0.070198       0.046012       0.059089       0.024111       0.008477      -0.019661      -0.062834      -0.025846       0.088680              9.183357       8.987443      -3.070081      -2.951896       9.278503      -0.034270       9.284125          -0.000235
          195              C      -2.911925      17.988798       1.786303       0.587607      23.715274 0.24918146E+03  0.51834772E+04                                 7.677505                            5.656661      -0.048425       2.041245                    0.999575      22.813271      65.166381       0.611455       0.481544      -1.009166      -0.010991       0.035053      -0.058202       0.068825       0.038056       0.001808       0.028402       0.098417      -0.174905      -0.075356      -0.016820       0.092176              9.064842       5.295712      -1.929472      -0.189484      10.076241      -1.680950      11.822572          -0.006665
          196              C      -2.760383      17.272413       3.092637      -0.055541      37.736507 0.44837551E+03  0.10546763E+05                                 9.701460                            6.992166       0.078425       2.023160                    0.999404      27.631866      77.612048       0.636819       0.408896      -1.076783       0.000956      -0.018115       0.038487       0.042548      -0.005552      -0.001176       0.006804      -0.020615       0.008097      -0.013077      -0.001332       0.014409             11.838549       6.103399      -2.759785       0.488614      12.436949      -4.647152      16.975298           0.006014
          197              C       9.827717      17.859096       4.271187      -0.078098      33.237865 0.42177386E+03  0.98657247E+04                                 9.068288                            6.923880      -0.006331       1.974515                    0.999656      28.986807      83.804178       0.614336       0.426237      -1.055373       0.007588      -0.026654       0.015886       0.031943      -0.005766      -0.004666       0.007257      -0.009218      -0.057127      -0.021024       0.002182       0.018842             10.509196       5.993407      -2.494779       0.595046      10.017550      -2.907490      15.516630          -0.002926
          198              C      -3.027987      17.233015       5.483576      -0.207860      34.545533 0.42851855E+03  0.10026376E+05                                 9.120752                            6.841519       0.230384       2.041326                    0.999796      29.618341      84.619502       0.639094       0.409606      -1.069854      -0.023255       0.030483      -0.021188       0.043805       0.004456      -0.011168       0.019693      -0.005191       0.028384      -0.023653      -0.001837       0.025490             10.663949       6.501090      -3.263802       1.247666      10.905861      -3.068180      14.584897           0.000553
          199              C      -2.394459      16.026103       5.523425       0.281765      31.763699 0.34456312E+03  0.76425018E+04                                 8.947135                            6.346523       0.049355       2.040903                    0.999593      24.627079      68.745816       0.629949       0.438363      -1.050728      -0.004211      -0.034688       0.062578       0.071673      -0.005270       0.018126      -0.036812      -0.002710       0.082419      -0.035669      -0.018569       0.054238             11.196248       6.902746      -3.469340       2.798811      10.232271      -3.358593      16.453726          -0.003845
          200              C      -2.006505      15.392026       4.382497      -0.215844      35.017112 0.46577436E+03  0.11175854E+05                                 9.356393                            7.250055      -0.020462       1.964748                    0.998577      30.473928      89.421562       0.603202       0.423193      -1.056580      -0.014710      -0.004697      -0.046954       0.049428      -0.001441       0.011054      -0.009309      -0.031876      -0.075047      -0.030772       0.000416       0.030356             10.778965       6.215799      -2.102756       1.295381       9.520764      -1.998058      16.600330           0.000593
          201              C      -2.198884      16.019082       3.153635      -0.083313      33.954645 0.44422979E+03  0.10569588E+05                                 9.316743                            7.183482      -0.123405       1.936190                    0.999326      29.712680      87.798306       0.590966       0.435606      -1.045385      -0.016210      -0.008927       0.035177       0.039747       0.017987      -0.004201       0.014387      -0.004216       0.017696      -0.026316       0.005458       0.020858             10.724499       6.141749      -2.670207       0.550841      11.579296      -2.889631      14.452452          -0.003030
          202              C      -1.157654      14.815486       7.226690       0.281046      30.904910 0.34881269E+03  0.77605252E+04                                 8.768350                            6.374281       0.065244       2.042394                    0.999701      24.827981      69.413628       0.630240       0.436819      -1.051652      -0.053878       0.027002      -0.025334       0.065374      -0.025738       0.032835      -0.016575       0.026821      -0.039800      -0.033460      -0.021838       0.055298             10.650110      11.723628      -3.084830       2.707233       8.015796      -4.925713      12.210907          -0.000089
          203              C      -1.330783      14.069845       8.367173      -0.230290      38.068327 0.48440221E+03  0.11775238E+05                                 9.935085                            7.412718      -0.224513       1.881797                    0.998945      31.775385      94.843921       0.592328       0.425383      -1.051819       0.018155      -0.031771       0.014127       0.039225       0.022820       0.002001       0.005864       0.034695      -0.085179      -0.029894      -0.013240       0.043134             11.614279      12.925973      -3.101282       1.646358       8.996799      -4.934994      12.920064          -0.000120
          204              C      -0.235814      13.431087       8.929066      -0.099824      33.333692 0.44214007E+03  0.10518071E+05                                 9.173349                            7.141366      -0.143255       1.920717                    0.999509      30.232479      89.621264       0.595245       0.432548      -1.046173      -0.007759       0.011900      -0.028659       0.031987       0.017632       0.007240      -0.005922      -0.040528       0.002849      -0.029892       0.003134       0.026758             10.331262      13.452075      -3.382481       1.229829       7.726750      -3.078280       9.814961           0.000234
          205              C       1.007454      13.479652       8.320645      -0.029155      36.099678 0.42852941E+03  0.99697457E+04                                 9.450884                            6.862430       0.055027       2.027096                    0.999290      27.027894      75.579903       0.638846       0.412104      -1.074332      -0.032841       0.014052      -0.016336       0.039279      -0.003158      -0.002639       0.010357      -0.003574       0.032758      -0.010126      -0.006766       0.016892             11.434673      14.052389      -4.623447       2.334654       9.612509      -4.695924      10.639120           0.001520
          206              C       1.151667      14.234070       7.184393      -0.077248      32.221593 0.42096204E+03  0.98622699E+04                                 8.899073                            6.933701      -0.109946       1.940746                    0.999428      29.245102      85.188363       0.610455       0.428271      -1.051951      -0.034890       0.008675      -0.003046       0.036081       0.002823      -0.014567       0.009286       0.005223       0.003180      -0.018170       0.000933       0.017237             10.009141      11.743744      -2.579849       1.450364       8.226389      -4.133454      10.057290           0.000396
          207              C       0.082057      14.940117       6.650772      -0.232576      33.795249 0.46084321E+03  0.10990112E+05                                 8.992265                            7.114515       0.163309       2.013307                    0.999691      30.443650      88.060415       0.623575       0.411878      -1.067445       0.046722      -0.016373       0.008928       0.050307       0.003221      -0.005832      -0.016301      -0.026063       0.045209      -0.021515      -0.006651       0.028166             10.033271      12.940125      -2.918099       1.909628       7.578453      -3.490377       9.581236          -0.000007
          208              C       2.160940      12.742788       8.929956       0.552191      23.913418 0.26973186E+03  0.56882695E+04                                 7.664815                            5.796629      -0.107384       2.006581                    0.999314      23.114076      65.161267       0.621739       0.467143      -1.023107       0.038047      -0.023898       0.024692       0.051268       0.081473      -0.007702       0.013461      -0.070143      -0.116338      -0.074683      -0.033744       0.108427              9.100450      10.655771      -4.559754       2.267340       7.955237      -2.304649       8.690341          -0.006176
          209              C      -0.050890      18.972193       0.317456       0.080384      25.913284 0.36063759E+03  0.81868956E+04                                 7.927379                            6.562370      -0.154069       1.960192                    0.998746      27.422754      80.490615       0.602527       0.447798      -1.032874      -0.014262       0.019404      -0.044691       0.050766      -0.022449      -0.030346      -0.004230      -0.034172       0.053324      -0.049849       0.014538       0.035311              8.741705      10.938791       3.395649       1.509748       8.219289      -0.852982       7.067036          -0.005412
          210              C       4.468779       0.186069       0.622223      -0.190917      31.589443 0.47731276E+03  0.11567573E+05                                 8.882667                            7.422210      -0.205203       1.904138                    0.998003      30.936240      92.390397       0.583945       0.432807      -1.046613       0.000282       0.004834      -0.005703       0.007481      -0.000651       0.016184      -0.000777       0.013945       0.082912      -0.020822      -0.013238       0.034060              9.834722      12.346370       4.539909       1.234113      10.244004      -0.693049       6.913792           0.001504
          211              C       4.910574       1.185067      22.015782       0.120563      34.035630 0.42259425E+03  0.98995314E+04                                 9.447825                            7.051478      -0.197425       1.950362                    0.999407      27.013164      78.409481       0.592580       0.441233      -1.045252      -0.004215       0.000511       0.001045       0.004372       0.000288       0.004583       0.000726       0.011664       0.014440      -0.008279      -0.000507       0.008786             11.413997      15.251989       6.298225       3.228976      10.778379       0.335570       8.211622          -0.010480
          212              C       4.169991       1.352997      20.841017      -0.201914      32.403135 0.46191780E+03  0.11047103E+05                                 8.863576                            7.191256       0.203206       2.038340                    0.999405      30.078101      87.772631       0.610023       0.419832      -1.059953      -0.005290      -0.003430       0.006839       0.009302      -0.004967      -0.009993      -0.014455      -0.021938       0.044654      -0.024292      -0.001174       0.025465              9.751957      11.951489       3.878366       2.860817       8.503918      -0.547534       8.800465           0.001424
          213              C       3.059827       0.580051      20.610827       0.113559      24.714096 0.33145533E+03  0.73344852E+04                                 7.560227                            6.207746       0.083544       2.047607                    0.999672      26.101609      74.542803       0.634874       0.435988      -1.044459       0.002316      -0.031753       0.041408       0.052232      -0.040865      -0.008794       0.005848      -0.021937       0.046884      -0.050306       0.011480       0.038826              8.245720       9.755742       3.162805       1.945268       7.448886      -0.690126       7.532532          -0.005831
          214              C       6.084050       1.990780       0.082815      -0.026870      42.501106 0.53455345E+03  0.13228184E+05                                10.829121                            7.842659      -0.285998       1.890789                    0.998490      29.601523      87.190053       0.573628       0.431486      -1.055225       0.000179       0.001888      -0.001075       0.002180       0.032130       0.008739      -0.029575       0.001284       0.041052      -0.050963       0.012204       0.038759             13.688240      19.706913       8.995234       3.888132      12.711517       2.075326       8.646290          -0.002965
          215              C       6.761180       2.038760       1.275167      -0.144653      31.370910 0.46489896E+03  0.11193414E+05                                 8.864590                            7.348521      -0.103662       1.935204                    0.998581      30.618169      91.160253       0.584022       0.435585      -1.044879       0.027239       0.013220       0.016244       0.034360       0.008062       0.005337      -0.008648       0.007956       0.022523      -0.016964       0.005236       0.011728              9.885530      12.203421       4.711879       1.272737       9.481889       0.186651       7.971279          -0.002913
          216              C       7.844828       2.928341       1.268044      -0.131463      31.427445 0.46242108E+03  0.11128659E+05                                 8.912624                            7.355109      -0.138883       1.932470                    0.997802      30.354073      90.612884       0.580135       0.438704      -1.042100      -0.015018      -0.025439       0.015108       0.033180       0.000257       0.001228      -0.008075       0.009151      -0.018247      -0.012263       0.004491       0.007772              9.952047      11.909407       4.708396       0.844328       9.588938      -0.347954       8.357795          -0.003289
          217              C       8.012354       3.567294       0.065450      -0.022490      42.538906 0.53727607E+03  0.13305166E+05                                10.807384                            7.846551      -0.256616       1.898758                    0.998828      29.562505      86.950871       0.575562       0.429726      -1.056883       0.003373       0.000277      -0.000141       0.003387       0.031395       0.026457      -0.014964       0.034441       0.042887      -0.053620       0.012562       0.041059             13.625839      16.660182       9.595345      -2.297689      15.474831      -3.019232       8.742505          -0.003167
          218              C       9.007777       4.590088      21.991517       0.116558      34.635778 0.41263472E+03  0.96009012E+04                                 9.514881                            6.946873      -0.093590       1.983761                    0.999548      26.813558      77.359632       0.600227       0.438575      -1.047689       0.003426      -0.002376       0.003216       0.005265       0.002694      -0.000408      -0.005327      -0.015857       0.028896      -0.013200       0.000471       0.012729             11.650701      13.934428       6.802851      -0.568934      12.686429      -3.008723       8.331245          -0.012251
          219              C      10.116770       4.792930       0.524270      -0.166254      32.589897 0.45851058E+03  0.10978217E+05                                 9.054410                            7.271231      -0.081187       1.960868                    0.997737      29.736568      87.680631       0.591597       0.432412      -1.049008       0.003070      -0.005411      -0.009892       0.011686      -0.015131      -0.015048      -0.004976      -0.018772       0.005914      -0.027167       0.009387       0.017780             10.312335      12.187425       4.639424       1.105739      10.807510      -1.721581       7.942069           0.001723
          220              C      11.012075       5.796609       0.224401       0.099488      26.144727 0.34253448E+03  0.76383120E+04                                 7.874043                            6.329218       0.156663       2.072134                    0.999479      26.217833      75.038897       0.626305       0.438558      -1.043457      -0.018665       0.020840      -0.041263       0.049853      -0.032912       0.003903       0.024963       0.002064       0.001628      -0.043522       0.004376       0.039146              8.893847       9.294974       3.669230       0.539324       9.822392      -2.116485       7.564174          -0.008782
          221              C       9.838175       6.382121      20.627524       0.092956      25.839996 0.33277956E+03  0.73408112E+04                                 7.693853                            6.156875       0.218857       2.086516                    0.999784      25.980710      73.090927       0.650015       0.427165      -1.054147       0.033537      -0.006703       0.038807       0.051727      -0.032549      -0.009955       0.006231      -0.009466       0.071380      -0.044966       0.011174       0.033792              8.608092       8.979171       3.614259       0.553318       9.657962      -1.875125       7.187142          -0.007310
          222              C       8.894186       5.403407      20.864614      -0.210854      33.999989 0.46816819E+03  0.11227063E+05                                 9.137990                            7.235884       0.212673       2.033557                    0.999663      30.367515      88.551854       0.609017       0.419385      -1.060917       0.008716       0.000008       0.000245       0.008719      -0.006004       0.025997       0.004900       0.019124       0.039982      -0.025140      -0.009488       0.034628             10.259643      10.802436       4.707004      -0.071772      11.262732      -2.850940       8.713761           0.001949
          223              C       1.555558      10.158304      21.631318       0.104574      25.685291 0.32600939E+03  0.71723628E+04                                 7.735707                            6.124716       0.161683       2.073587                    0.999692      25.910157      73.387278       0.645210       0.431492      -1.048891      -0.031552       0.009306      -0.040626       0.052274      -0.040525      -0.009727       0.007598       0.004783       0.049973      -0.048945       0.009920       0.039025              8.769158       8.122806       3.694688       0.321243      10.474864      -2.742740       7.709805          -0.008004
          224              C       2.415138      11.209964      21.439196      -0.204513      33.288025 0.44280033E+03  0.10471797E+05                                 9.008377                            7.027462       0.155235       2.018462                    0.999589      29.974308      86.796853       0.619259       0.418235      -1.061651      -0.007024      -0.004848      -0.002964       0.009035      -0.009183       0.023131       0.009190       0.033064       0.034897      -0.031145      -0.003165       0.034310             10.268682       9.544286       4.875166      -0.153789      12.783887      -3.538432       8.477872           0.001876
          225              C       2.264925      12.043373      20.354814       0.125304      34.119750 0.39504856E+03  0.90660632E+04                                 9.337814                            6.737405      -0.083000       1.988119                    0.999406      26.291380      74.628379       0.619401       0.430890      -1.055361      -0.003600      -0.000472      -0.003028       0.004727      -0.001020      -0.004384      -0.004364      -0.007139       0.009439      -0.007835       0.000253       0.007582             11.468519      11.954068       6.920909      -0.313646      13.997421      -3.290058       8.454067          -0.011975
          226              C       1.210167      11.749056      19.504629      -0.180669      33.074929 0.45948825E+03  0.11005113E+05                                 9.122624                            7.259457      -0.049373       1.964720                    0.998171      30.001518      88.413608       0.594595       0.430096      -1.050644       0.005653       0.000670       0.012005       0.013287      -0.012750      -0.016389      -0.010957      -0.015594       0.010518      -0.028709       0.012608       0.016101             10.338311      10.780120       4.935197       1.135056      11.368642      -2.134400       8.866170           0.001715
          227              C       0.402297      10.673797      19.755744       0.092946      26.392798 0.33690039E+03  0.74933994E+04                                 7.930783                            6.271797       0.031562       2.029612                    0.999225      26.407118      75.873518       0.628948       0.437838      -1.042240       0.014726      -0.016433       0.047778       0.052628      -0.034161       0.000086       0.035675       0.029660       0.008634      -0.055230       0.008171       0.047059              9.015356       8.521851       3.581067       0.281436      10.322654      -3.100851       8.201563          -0.007046
          228              C       3.156505      13.169147      20.060288      -0.015180      41.873124 0.50528053E+03  0.12285665E+05                                10.608547                            7.556855      -0.054295       1.968037                    0.999340      28.749026      82.977862       0.594373       0.423820      -1.063702       0.001166      -0.001076       0.001131       0.001948       0.026162       0.026991      -0.006775       0.019867       0.012271      -0.040954       0.002810       0.038144             13.444712      14.860729       9.503318      -1.974041      16.594394      -3.635507       8.879014          -0.001826
          229              C       3.162665      13.971155      18.952976      -0.138843      32.668740 0.46109408E+03  0.11071317E+05                                 9.069812                            7.286299      -0.045522       1.957664                    0.998832      30.321249      89.947648       0.590800       0.431773      -1.047905       0.019450       0.023406      -0.010375       0.032153       0.002202      -0.000669       0.000857      -0.007071      -0.048980      -0.016379       0.004036       0.012343             10.175468      11.802458       4.725928       0.938855       9.537035      -1.370868       9.186911          -0.003770
          230              C       4.182179      14.934851      18.964553      -0.147943      32.338675 0.46165299E+03  0.11107508E+05                                 9.024010                            7.304335      -0.184144       1.909826                    0.998278      30.746937      91.827305       0.587392       0.433388      -1.045098      -0.029363      -0.017097      -0.010558       0.035581      -0.005278       0.007769      -0.007414      -0.012261      -0.053558      -0.021286       0.001700       0.019586             10.110880      11.759757       4.345738       1.334438       8.937815      -0.557042       9.635067          -0.001951
          231              C       4.975922      14.876924      20.073645      -0.019797      41.962835 0.52393718E+03  0.12888813E+05                                10.703099                            7.775039      -0.229107       1.912817                    0.998655      29.244420      85.626875       0.575460       0.432670      -1.055468      -0.001797      -0.001350       0.004019       0.004605       0.025382       0.010594      -0.032470      -0.017948      -0.005798      -0.045666       0.004666       0.041000             13.333870      19.046026       7.843810       4.316640      11.447112       2.067607       9.508472          -0.003751
          232              C       6.164471      15.666448      20.385981       0.116603      33.736651 0.41534548E+03  0.96724234E+04                                 9.307742                            6.949705      -0.126277       1.971632                    0.999560      26.809651      77.189551       0.603151       0.436068      -1.049993      -0.000902       0.006861      -0.004006       0.007996       0.002615       0.005997      -0.000730       0.004486       0.018507      -0.007504      -0.002137       0.009641             11.134637      15.004428       5.262547       3.581685      10.445242       0.238793       7.954241          -0.008870
          233              C       6.479020      16.801780      19.655120      -0.185156      30.974570 0.44756920E+03  0.10619309E+05                                 8.626349                            7.109692       0.121132       2.019356                    0.998872      29.617851      86.073245       0.609533       0.423519      -1.057692       0.001230      -0.003496       0.001360       0.003948      -0.017875       0.013529      -0.003372       0.014453       0.025099      -0.024268      -0.001168       0.025436              9.476923      11.277105       4.225655       1.871873       9.853257      -0.340135       7.300407           0.001481
          234              C       7.614289      17.515044      19.952317       0.090163      25.021785 0.33185696E+03  0.73151884E+04                                 7.499738                            6.126456       0.178593       2.070134                    0.999772      26.065365      73.296395       0.655138       0.424130      -1.056055       0.023541      -0.027226       0.036217       0.051060      -0.023082      -0.027140      -0.009029      -0.029809       0.037787      -0.047128       0.018443       0.028685              8.242674       9.966572       3.016173       2.017404       8.291539      -0.557559       6.469912          -0.005940
          235              C       8.169100      16.075644      21.622413       0.103323      25.565216 0.33649885E+03  0.74644526E+04                                 7.715561                            6.249664       0.177024       2.079032                    0.999630      26.047820      74.162292       0.634353       0.435272      -1.046260      -0.003348       0.032717      -0.036780       0.049340      -0.034932      -0.009762       0.008042      -0.001792       0.062176      -0.045336       0.009954       0.035383              8.540821      10.160858       3.012931       2.215428       8.541592      -0.875542       6.920013          -0.005161
          236              C       7.067287      15.292165      21.378199      -0.195640      33.863443 0.47474054E+03  0.11452822E+05                                 9.206275                            7.354231       0.019048       1.982565                    0.998240      30.264247      89.235279       0.594293       0.427218      -1.053401       0.007129       0.005585      -0.006403       0.011091      -0.010853      -0.014619      -0.002356      -0.026671       0.008871      -0.026033       0.009385       0.016648             10.304476      12.980520       3.325098       3.502977       9.475290      -0.598821       8.457618           0.001368
          237              C       5.054724      16.951376      14.667764       0.580815      23.662818 0.25864679E+03  0.54012891E+04                                 7.587851                            5.706197      -0.096851       2.017690                    0.999478      22.739449      63.935168       0.621295       0.472082      -1.019718      -0.030432       0.041146      -0.041898       0.066140      -0.000495      -0.051436      -0.003748       0.142511      -0.087211      -0.058160      -0.047301       0.105461              8.823159       5.630645      -1.280890       2.602247      11.204441      -2.648079       9.634391           0.000255
          238              C       5.327041      15.631926      15.338518      -0.052173      37.288399 0.46481281E+03  0.11039330E+05                                 9.654093                            7.156765      -0.005481       1.994913                    0.999413      27.877444      78.845079       0.624101       0.413225      -1.073264       0.001238      -0.039308       0.020747       0.044465      -0.001440       0.008534       0.011368      -0.002372       0.034739      -0.014753      -0.004577       0.019330             11.603656       9.457381      -1.871045       3.965434      14.487783      -5.526724      10.865805           0.004262
          239              C       4.486769      14.554716      15.120796      -0.088579      29.856475 0.42730259E+03  0.10029272E+05                                 8.389967                            6.950140       0.178661       2.032081                    0.999734      29.101649      84.324863       0.615587       0.423919      -1.056641       0.019410      -0.015473       0.008998       0.026403      -0.009491       0.005475       0.006388       0.031593       0.042280      -0.026903       0.009384       0.017519              9.079128       8.145589      -0.155046       2.269858      11.278121      -2.962311       7.813674          -0.000161
          240              C       4.729803      13.331031      15.710071      -0.216095      34.418439 0.48504742E+03  0.11757904E+05                                 9.240791                            7.407001      -0.001448       1.967788                    0.998667      30.761532      90.754350       0.595701       0.424162      -1.055883      -0.014998       0.023479      -0.020597       0.034647       0.011275      -0.010304       0.008195      -0.029967      -0.024011      -0.024359       0.000867       0.023492             10.325466      10.988010      -0.904721       3.815466      10.939804      -2.684715       9.048584          -0.000310
          241              C       5.865800      13.175584      16.497923       0.275761      28.648287 0.36935134E+03  0.83627216E+04                                 8.410810                            6.636151      -0.026942       2.014178                    0.999779      25.355905      72.268853       0.605026       0.447120      -1.042183       0.003750      -0.056482       0.027321       0.062855      -0.012206       0.017559      -0.033932      -0.067885      -0.024671      -0.040364      -0.019687       0.060052              9.624555       9.891264      -1.894488       3.758449      10.539779      -2.932144       8.442623           0.000260
          242              C       6.727124      14.224708      16.726776      -0.251421      33.114234 0.50772105E+03  0.12448559E+05                                 8.999082                            7.578110      -0.029048       1.952505                    0.999074      31.496954      93.446457       0.588958       0.424158      -1.055914       0.002734       0.050590      -0.003969       0.050819      -0.000420       0.019307       0.000599       0.036173       0.009227      -0.019683      -0.010577       0.030260              9.743220       9.161876      -1.103490       2.630222      11.494838      -2.873060       8.572946           0.000536
          243              C       6.434949      15.463216      16.161544      -0.092507      31.183875 0.43905993E+03  0.10392134E+05                                 8.680516                            7.068966       0.041431       1.981786                    0.999737      29.695114      86.862663       0.606326       0.426795      -1.053158      -0.005242      -0.035859       0.011773       0.038104       0.020150       0.000655       0.006942       0.016916      -0.023075      -0.020396      -0.005881       0.026277              9.581260       8.934589      -1.571209       3.350973      10.671793      -3.168428       9.137399           0.000882
          244              C       7.124957      11.584637      17.805148       0.271413      30.874317 0.35879543E+03  0.80397664E+04                                 8.766511                            6.486396      -0.010625       2.018493                    0.999558      25.006331      70.179991       0.621610       0.439735      -1.049822      -0.066258       0.009791      -0.035277       0.075699      -0.019187       0.042715      -0.019056       0.020135      -0.011919      -0.039670      -0.018750       0.058419             10.434313      10.196275      -4.394921       4.122145       9.014101      -0.967870      12.092562          -0.001245
          245              C       7.943443      10.539999      17.411333      -0.203058      34.445839 0.44281441E+03  0.10439479E+05                                 9.097799                            6.963408       0.218419       2.037370                    0.999762      29.763768      85.177207       0.632697       0.410632      -1.069876       0.027159      -0.039460       0.014792       0.050135       0.009377       0.002583       0.020864       0.015928       0.040156      -0.027556       0.001200       0.026356             10.366820      10.088402      -3.828748       3.892734       9.107432      -0.251134      11.904627           0.000223
          246              C       8.943795      10.110324      18.275989      -0.086436      32.479895 0.41609593E+03  0.96746586E+04                                 8.838923                            6.821528       0.054478       1.989524                    0.999613      28.849475      82.449914       0.628149       0.419374      -1.062439      -0.021738       0.015628      -0.010588       0.028790      -0.006044      -0.019630       0.013428      -0.006644      -0.031200      -0.026509       0.000321       0.026188             10.053802       9.688670      -2.873492       4.516879       8.095234      -0.463004      12.377501          -0.000612
          247              C       9.141385      10.729383      19.499063      -0.051124      38.473204 0.45928584E+03  0.10869111E+05                                 9.854905                            7.096198       0.070185       2.021457                    0.999498      27.695499      78.040737       0.629500       0.411149      -1.075247      -0.031000       0.016915      -0.030422       0.046611       0.000605      -0.000640       0.012275      -0.009263      -0.016115      -0.012913      -0.001880       0.014793             12.053640      12.470516      -4.827495       5.511274       9.900693      -1.493399      13.789711           0.004763
          248              C       8.316523      11.786699      19.865941      -0.089233      34.736611 0.44419233E+03  0.10566582E+05                                 9.463157                            7.180634      -0.037629       1.967005                    0.999300      29.593333      87.385767       0.591503       0.435297      -1.045758      -0.014831      -0.004535      -0.029223       0.033083       0.020360      -0.006612       0.002257      -0.005544       0.016622      -0.024708       0.006337       0.018371             10.999825      11.693783      -4.614089       4.122460       9.490132      -0.910187      11.815560          -0.000578
          249              C       7.296146      12.201746      19.028222      -0.220714      37.126271 0.48840503E+03  0.11888547E+05                                 9.793039                            7.456301      -0.098506       1.932196                    0.998375      31.288954      93.238386       0.589467       0.426872      -1.051647       0.021812      -0.005135       0.037226       0.043450      -0.007317       0.001790      -0.004397      -0.008166      -0.089842      -0.030371       0.006607       0.023764             11.335838      11.601535      -4.277079       4.204794       8.884079      -0.388100      13.521901           0.000387
          250              C      10.221587      10.241002      20.422268       0.583793      24.040984 0.25426545E+03  0.53144182E+04                                 7.760835                            5.714404      -0.111914       2.017447                    0.999345      22.940507      65.621456       0.608488       0.481599      -1.009440       0.053160      -0.021573       0.040461       0.070203       0.046028      -0.059096      -0.024116       0.008473      -0.019650      -0.062845      -0.025852       0.088697              9.183380       8.987447      -3.070072       2.951897       9.278530       0.034284       9.284163          -0.000130
          251              C       6.046755       1.515271      12.917303       0.587713      23.714067 0.24916675E+03  0.51831341E+04                                 7.677444                            5.656629      -0.048774       2.041139                    0.999575      22.812995      65.166980       0.611431       0.481567      -1.009147       0.010987      -0.035030      -0.058193       0.068806       0.038066      -0.001798      -0.028463       0.098434      -0.175073      -0.075448      -0.016771       0.092219              9.064750       5.295699      -1.929452       0.189473      10.076170       1.680971      11.822382          -0.006730
          252              C       5.895213       2.231656      14.223637      -0.055582      37.736921 0.44838179E+03  0.10546926E+05                                 9.701464                            6.992165       0.078606       2.023219                    0.999405      27.632002      77.611976       0.636827       0.408890      -1.076789      -0.000949       0.018116       0.038488       0.042548      -0.005572       0.001179      -0.006796      -0.020668       0.008190      -0.013125      -0.001299       0.014424             11.838555       6.103392      -2.759776      -0.488645      12.436982       4.647260      16.975289           0.005972
          253              C       6.351113       1.644973      15.402187      -0.078051      33.235168 0.42173805E+03  0.98646371E+04                                 9.067724                            6.923540      -0.006160       1.974588                    0.999656      28.985208      83.797361       0.614360       0.426231      -1.055381      -0.007594       0.026651       0.015887       0.031943      -0.005764       0.004663      -0.007262      -0.009231      -0.057127      -0.021025       0.002179       0.018845             10.508460       5.993049      -2.494553      -0.594943      10.016829       2.907174      15.515502          -0.002975
          254              C       6.162817       2.271054      16.614576      -0.207804      34.542048 0.42847315E+03  0.10025008E+05                                 9.120111                            6.841145       0.230550       2.041410                    0.999796      29.616196      84.610958       0.639116       0.409605      -1.069860       0.023244      -0.030489      -0.021175       0.043798       0.004476       0.011152      -0.019689      -0.005172       0.028351      -0.023654      -0.001814       0.025468             10.663107       6.500636      -3.263479      -1.247507      10.904998       3.067835      14.583688           0.000605
          255              C       5.529289       3.477966      16.654425       0.281816      31.761905 0.34454475E+03  0.76419826E+04                                 8.946827                            6.346379       0.049422       2.040940                    0.999593      24.626092      68.742260       0.629953       0.438367      -1.050727       0.004206       0.034683       0.062582       0.071674      -0.005251      -0.018127       0.036792      -0.002694       0.082341      -0.035663      -0.018538       0.054201             11.195783       6.902469      -3.469117      -2.798628      10.231797       3.358357      16.453084          -0.003814
          256              C       5.141335       4.112043      15.513497      -0.215806      35.015640 0.46575202E+03  0.11175183E+05                                 9.356180                            7.249915      -0.020548       1.964739                    0.998577      30.472907      89.417991       0.603204       0.423197      -1.056578       0.014715       0.004708      -0.046952       0.049429      -0.001424      -0.011058       0.009308      -0.031860      -0.075032      -0.030772       0.000429       0.030342             10.778709       6.215680      -2.102699      -1.295354       9.520563       1.998055      16.599882           0.000549
          257              C       5.333714       3.484987      14.284635      -0.083290      33.953660 0.44421535E+03  0.10569146E+05                                 9.316574                            7.183373      -0.123342       1.936220                    0.999326      29.711944      87.795384       0.590970       0.435607      -1.045386       0.016222       0.008935       0.035175       0.039753       0.017984       0.004198      -0.014391      -0.004230       0.017713      -0.026316       0.005452       0.020864             10.724303       6.141650      -2.670149      -0.550877      11.579126       2.889708      14.452133          -0.003153
          258              C       4.292484       4.688583      18.357690       0.281039      30.904485 0.34881003E+03  0.77604439E+04                                 8.768254                            6.374252       0.065310       2.042419                    0.999701      24.827777      69.412739       0.630243       0.436818      -1.051654       0.053882      -0.027016      -0.025322       0.065378      -0.025742      -0.032839       0.016579       0.026831      -0.039835      -0.033469      -0.021840       0.055309             10.649927      11.723430      -3.084696      -2.707069       8.015633       4.925576      12.210718          -0.000037
          259              C       4.465613       5.434224      19.498173      -0.230297      38.068354 0.48440449E+03  0.11775323E+05                                 9.935137                            7.412773      -0.224531       1.881793                    0.998945      31.775471      94.844698       0.592321       0.425387      -1.051815      -0.018159       0.031765       0.014127       0.039221       0.022820      -0.002001      -0.005864       0.034690      -0.085205      -0.029901      -0.013235       0.043136             11.614291      12.926043      -3.101257      -1.646291       8.996778       4.934942      12.920053           0.000103
          260              C       3.370644       6.072982      20.060066      -0.099837      33.333906 0.44214378E+03  0.10518195E+05                                 9.173428                            7.141425      -0.143248       1.920719                    0.999509      30.232651      89.622309       0.595238       0.432551      -1.046170       0.007758      -0.011893      -0.028663       0.031987       0.017628      -0.007241       0.005922      -0.040545       0.002821      -0.029893       0.003126       0.026766             10.331331      13.452179      -3.382482      -1.229793       7.726781       3.078284       9.815033           0.000433
          261              C       2.127376       6.024417      19.451645      -0.029147      36.098797 0.42851894E+03  0.99694414E+04                                 9.450753                            6.862364       0.055053       2.027112                    0.999290      27.027475      75.578503       0.638847       0.412106      -1.074330       0.032838      -0.014052      -0.016334       0.039276      -0.003148       0.002641      -0.010363      -0.003590       0.032727      -0.010114      -0.006776       0.016890             11.434456      14.052138      -4.623272      -2.334493       9.612288       4.695791      10.638943           0.001582
          262              C       1.983163       5.269999      18.315393      -0.077232      32.220599 0.42094779E+03  0.98618539E+04                                 8.898925                            6.933611      -0.109989       1.940744                    0.999427      29.244445      85.186133       0.610455       0.428274      -1.051949       0.034884      -0.008692      -0.003036       0.036079       0.002825       0.014562      -0.009288       0.005201       0.003148      -0.018171       0.000945       0.017225             10.008942      11.743514      -2.579720      -1.450232       8.226196       4.133344      10.057117           0.000446
          263              C       3.052773       4.563952      17.781772      -0.232577      33.794441 0.46083165E+03  0.10989753E+05                                 8.992088                            7.114402       0.163409       2.013345                    0.999691      30.443179      88.058338       0.623584       0.411875      -1.067448      -0.046736       0.016351       0.008946       0.050316       0.003229       0.005834       0.016297      -0.026073       0.045188      -0.021518      -0.006645       0.028163             10.033037      12.939784      -2.917947      -1.909475       7.578268       3.490277       9.581059           0.000025
          264              C       0.973890       6.761281      20.060956       0.552195      23.913198 0.26972981E+03  0.56882141E+04                                 7.664778                            5.796617      -0.107340       2.006597                    0.999314      23.113909      65.160670       0.621738       0.467145      -1.023106      -0.038048       0.023894       0.024690       0.051266       0.081480       0.007696      -0.013461      -0.070151      -0.116362      -0.074683      -0.033756       0.108439              9.100373      10.655678      -4.559681      -2.267284       7.955148       2.304606       8.690294          -0.006095
          265              C       6.471110      18.972193      10.813544       0.080387      25.914024 0.36065177E+03  0.81873226E+04                                 7.927611                            6.562566      -0.154203       1.960145                    0.998745      27.423480      80.494055       0.602506       0.447807      -1.032866      -0.014236       0.019381       0.044714       0.050770      -0.022442       0.030345       0.004238      -0.034205       0.053387      -0.049862       0.014551       0.035311              8.741970      10.939217       3.395752      -1.509845       8.219492       0.852947       7.067201          -0.005533
          266              C      10.990779       0.186069      10.508777      -0.190894      31.589484 0.47731223E+03  0.11567568E+05                                 8.882717                            7.422238      -0.205301       1.904112                    0.998003      30.936175      92.390528       0.583940       0.432811      -1.046610       0.000299       0.004819       0.005716       0.007483      -0.000643      -0.016187       0.000775       0.013938       0.082917      -0.020818      -0.013244       0.034063              9.834800      12.346531       4.539967      -1.234162      10.244044       0.693014       6.913824           0.001410
          267              C      11.432574       1.185067      11.377218       0.120584      34.035718 0.42259347E+03  0.98995143E+04                                 9.447865                            7.051486      -0.197448       1.950356                    0.999407      27.013147      78.409582       0.592578       0.441235      -1.045251      -0.004212       0.000497      -0.001036       0.004366       0.000284      -0.004584      -0.000723       0.011650       0.014464      -0.008276      -0.000511       0.008787             11.414089      15.252190       6.298345      -3.229006      10.778456      -0.335610       8.211621          -0.010594
          268              C      10.691991       1.352997      12.551983      -0.201870      32.402462 0.46190521E+03  0.11046727E+05                                 8.863466                            7.191166       0.203213       2.038355                    0.999404      30.077571      87.770776       0.610026       0.419833      -1.059953      -0.005277      -0.003444      -0.006835       0.009297      -0.004964       0.009994       0.014448      -0.021944       0.044638      -0.024288      -0.001169       0.025457              9.751846      11.951378       3.878360      -2.860749       8.503832       0.547529       8.800328           0.001301
          269              C       9.581827       0.580051      12.782173       0.113573      24.714413 0.33146188E+03  0.73346841E+04                                 7.560345                            6.207851       0.083536       2.047603                    0.999672      26.102001      74.544790       0.634860       0.435994      -1.044453       0.002338      -0.031780      -0.041402       0.052245      -0.040866       0.008787      -0.005842      -0.021954       0.046881      -0.050309       0.011486       0.038823              8.245845       9.755932       3.162874      -1.945288       7.448995       0.690121       7.532608          -0.005970
          270              C      12.606050       1.990780      11.048185      -0.026893      42.502232 0.53456779E+03  0.13228614E+05                                10.829242                            7.842714      -0.285984       1.890789                    0.998490      29.601959      87.191303       0.573632       0.431481      -1.055230       0.000191       0.001891       0.001072       0.002182       0.032146      -0.008749       0.029579       0.001279       0.041071      -0.050984       0.012217       0.038767             13.688448      19.707271       8.995432      -3.888174      12.711718      -2.075354       8.646356          -0.003063
          271              C       0.239180       2.038760       9.855833      -0.144639      31.371178 0.46490340E+03  0.11193549E+05                                 8.864661                            7.348577      -0.103662       1.935202                    0.998581      30.618247      91.160629       0.584018       0.435587      -1.044877       0.027238       0.013222      -0.016240       0.034358       0.008057      -0.005336       0.008650       0.007940       0.022541      -0.016959       0.005224       0.011735              9.885626      12.203582       4.711937      -1.272766       9.481974      -0.186683       7.971323          -0.003053
          272              C       1.322828       2.928341       9.862956      -0.131457      31.427504 0.46242153E+03  0.11128671E+05                                 8.912621                            7.355103      -0.138905       1.932465                    0.997801      30.354126      90.613007       0.580136       0.438703      -1.042101      -0.015024      -0.025428      -0.015108       0.033175       0.000265      -0.001230       0.008079       0.009138      -0.018246      -0.012264       0.004500       0.007764              9.952053      11.909423       4.708405      -0.844319       9.588945       0.347949       8.357790          -0.003440
          273              C       1.490354       3.567294      11.065550      -0.022472      42.539529 0.53728253E+03  0.13305369E+05                                10.807482                            7.846592      -0.256635       1.898748                    0.998828      29.562728      86.951727       0.575561       0.429725      -1.056883       0.003360       0.000283       0.000129       0.003375       0.031391      -0.026463       0.014960       0.034426       0.042897      -0.053616       0.012556       0.041060             13.626015      16.660461       9.595525       2.297704      15.475031       3.019245       8.742554          -0.003262
          274              C       2.485777       4.590088      11.401483       0.116542      34.636789 0.41264783E+03  0.96012724E+04                                 9.514989                            6.946926      -0.093550       1.983766                    0.999548      26.814097      77.361178       0.600233       0.438568      -1.047695       0.003424      -0.002348      -0.003226       0.005257       0.002718       0.000400       0.005339      -0.015859       0.028894      -0.013209       0.000469       0.012740             11.650869      13.934678       6.803002       0.568939      12.686619       3.008749       8.331309          -0.012403
          275              C       3.594770       4.792930      10.606730      -0.166275      32.591030 0.45852864E+03  0.10978745E+05                                 9.054526                            7.271297      -0.081043       1.960898                    0.997738      29.737385      87.683112       0.591604       0.432403      -1.049015       0.003040      -0.005381       0.009876       0.011651      -0.015128       0.015040       0.004987      -0.018777       0.005970      -0.027168       0.009405       0.017764             10.312496      12.187644       4.639548      -1.105739      10.807694       1.721612       7.942151           0.001633
          276              C       4.490075       5.796609      10.906599       0.099489      26.145099 0.34253957E+03  0.76384582E+04                                 7.874106                            6.329250       0.156606       2.072109                    0.999479      26.218193      75.040228       0.626305       0.438556      -1.043457      -0.018683       0.020875       0.041251       0.049864      -0.032904      -0.003900      -0.024972       0.002074       0.001629      -0.043521       0.004375       0.039145              8.893935       9.295108       3.669305      -0.539329       9.822482       2.116495       7.564214          -0.008971
          277              C       3.316175       6.382121      12.765476       0.092967      25.840263 0.33278345E+03  0.73409258E+04                                 7.693928                            6.156926       0.218820       2.086503                    0.999784      25.980928      73.091918       0.650009       0.427167      -1.054145       0.033533      -0.006687      -0.038818       0.051731      -0.032549       0.009965      -0.006231      -0.009467       0.071381      -0.044967       0.011168       0.033799              8.608189       8.979290       3.614321      -0.553313       9.658082       1.875156       7.187196          -0.007495
          278              C       2.372186       5.403407      12.528386      -0.210845      34.000608 0.46817796E+03  0.11227355E+05                                 9.138081                            7.235943       0.212714       2.033563                    0.999663      30.367921      88.553240       0.609016       0.419383      -1.060918       0.008709       0.000022      -0.000264       0.008713      -0.006002      -0.026008      -0.004903       0.019131       0.040011      -0.025148      -0.009495       0.034644             10.259762      10.802586       4.707092       0.071777      11.262875       2.850973       8.713823           0.001813
          279              C       8.077558      10.158304      11.761682       0.104579      25.685613 0.32601401E+03  0.71724939E+04                                 7.735764                            6.124754       0.161639       2.073567                    0.999692      25.910473      73.388455       0.645208       0.431492      -1.048891      -0.031566       0.009311       0.040622       0.052280      -0.040519       0.009728      -0.007598       0.004765       0.049975      -0.048939       0.009919       0.039020              8.769230       8.122838       3.694707      -0.321248      10.474973       2.742777       7.709879          -0.008229
          280              C       8.937138      11.209964      11.953804      -0.204504      33.288575 0.44280893E+03  0.10472049E+05                                 9.008456                            7.027518       0.155260       2.018462                    0.999589      29.974680      86.798076       0.619259       0.418233      -1.061652      -0.007038      -0.004834       0.002959       0.009037      -0.009181      -0.023135      -0.009193       0.033072       0.034909      -0.031151      -0.003167       0.034317             10.268782       9.544363       4.875231       0.153802      12.784049       3.538473       8.477936           0.001661
          281              C       8.786925      12.043373      13.038186       0.125300      34.120054 0.39505270E+03  0.90661766E+04                                 9.337835                            6.737414      -0.082996       1.988119                    0.999406      26.291557      74.628810       0.619404       0.430886      -1.055364      -0.003611      -0.000470       0.003021       0.004731      -0.001009       0.004382       0.004371      -0.007138       0.009440      -0.007830       0.000239       0.007591             11.468555      11.954096       6.920943       0.313647      13.997489       3.290069       8.454080          -0.012114
          282              C       7.732167      11.749056      13.888371      -0.180659      33.075168 0.45949135E+03  0.11005206E+05                                 9.122649                            7.259464      -0.049346       1.964724                    0.998172      30.001728      88.414304       0.594596       0.430094      -1.050645       0.005649       0.000676      -0.012017       0.013296      -0.012751       0.016389       0.010961      -0.015599       0.010537      -0.028713       0.012606       0.016108             10.338350      10.780133       4.935222      -1.135051      11.368718       2.134433       8.866199           0.001646
          283              C       6.924297      10.673797      13.637256       0.092946      26.393284 0.33690752E+03  0.74936041E+04                                 7.930872                            6.271854       0.031526       2.029592                    0.999225      26.407587      75.875312       0.628946       0.437837      -1.042240       0.014722      -0.016434      -0.047786       0.052633      -0.034159      -0.000089      -0.035679       0.029655       0.008626      -0.055231       0.008173       0.047058              9.015466       8.521951       3.581113      -0.281455      10.322795       3.100893       8.201652          -0.007172
          284              C       9.678505      13.169147      13.332712      -0.015153      41.872659 0.50527341E+03  0.12285451E+05                                10.608495                            7.556820      -0.054280       1.968044                    0.999340      28.748771      82.977056       0.594372       0.423822      -1.063701       0.001160      -0.001070      -0.001132       0.001942       0.026153      -0.026984       0.006769       0.019874       0.012277      -0.040941       0.002803       0.038138             13.444649      14.860637       9.503264       1.974028      16.594333       3.635497       8.878979          -0.001910
          285              C       9.684665      13.971155      14.440024      -0.138842      32.668548 0.46109095E+03  0.11071219E+05                                 9.069771                            7.286272      -0.045520       1.957668                    0.998832      30.321087      89.946963       0.590802       0.431773      -1.047906       0.019447       0.023405       0.010374       0.032150       0.002205       0.000674      -0.000857      -0.007069      -0.048975      -0.016378       0.004034       0.012343             10.175418      11.802380       4.725899      -0.938837       9.537003       1.370878       9.186872          -0.003857
          286              C      -2.339821      14.934851      14.428447      -0.147909      32.337751 0.46163712E+03  0.11107028E+05                                 9.023848                            7.304218      -0.184113       1.909842                    0.998278      30.746304      91.824924       0.587396       0.433389      -1.045098      -0.029363      -0.017099       0.010558       0.035581      -0.005290      -0.007763       0.007410      -0.012266      -0.053548      -0.021278       0.001686       0.019591             10.110687      11.759497       4.345631      -1.334387       8.937665       0.557064       9.634898          -0.002003
          287              C      -1.546078      14.876924      13.319355      -0.019823      41.963010 0.52394335E+03  0.12888981E+05                                10.703056                            7.775035      -0.229058       1.912833                    0.998655      29.244443      85.626535       0.575467       0.432665      -1.055473      -0.001800      -0.001354      -0.004019       0.004607       0.025390      -0.010598       0.032472      -0.017941      -0.005805      -0.045675       0.004673       0.041002             13.333786      19.045870       7.843730      -4.316582      11.447057      -2.067577       9.508433          -0.003843
          288              C      -0.357529      15.666448      13.007019       0.116636      33.735733 0.41533344E+03  0.96720713E+04                                 9.307606                            6.949632      -0.126264       1.971642                    0.999560      26.809106      77.187657       0.603150       0.436072      -1.049991      -0.000904       0.006858       0.004007       0.007994       0.002600      -0.005987       0.000727       0.004477       0.018530      -0.007487      -0.002148       0.009635             11.134451      15.004155       5.262450      -3.581596      10.445088      -0.238789       7.954110          -0.008933
          289              C      -0.042980      16.801780      13.737880      -0.185127      30.973330 0.44754704E+03  0.10618643E+05                                 8.626124                            7.109522       0.121129       2.019371                    0.998871      29.616899      86.069677       0.609540       0.423519      -1.057692       0.001230      -0.003497      -0.001353       0.003946      -0.017873      -0.013521       0.003364       0.014460       0.025085      -0.024266      -0.001160       0.025425              9.476667      11.276804       4.225499      -1.871857       9.852952       0.340111       7.300243           0.001415
          290              C       1.092289      17.515044      13.440682       0.090170      25.021300 0.33185045E+03  0.73150017E+04                                 7.499626                            6.126392       0.178736       2.070185                    0.999772      26.065010      73.294944       0.655142       0.424129      -1.056057       0.023540      -0.027233      -0.036215       0.051062      -0.023088       0.027137       0.009041      -0.029820       0.037801      -0.047137       0.018458       0.028680              8.242539       9.966432       3.016119      -2.017387       8.291375       0.557499       6.469809          -0.006023
          291              C       1.647100      16.075644      11.770587       0.103336      25.564477 0.33648814E+03  0.74641461E+04                                 7.715389                            6.249553       0.177147       2.079080                    0.999630      26.047276      74.160092       0.634361       0.435271      -1.046262      -0.003345       0.032709       0.036793       0.049343      -0.034942       0.009760      -0.008031      -0.001796       0.062181      -0.045347       0.009967       0.035380              8.540612      10.160580       3.012862      -2.215323       8.541428       0.875519       6.919828          -0.005272
          292              C       0.545287      15.292165      12.014801      -0.195611      33.862199 0.47472001E+03  0.11452193E+05                                 9.206061                            7.354085       0.019021       1.982572                    0.998239      30.263330      89.231789       0.594298       0.427219      -1.053401       0.007132       0.005577       0.006405       0.011090      -0.010855       0.014622       0.002347      -0.026653       0.008848      -0.026026       0.009373       0.016653             10.304220      12.980154       3.325023      -3.502834       9.475106       0.598818       8.457400           0.001278
          293              C      -1.467276      16.951376      18.725236       0.580806      23.663045 0.25864953E+03  0.54013599E+04                                 7.587881                            5.706212      -0.096851       2.017690                    0.999478      22.739638      63.935746       0.621297       0.472080      -1.019720      -0.030440       0.041149       0.041896       0.066145      -0.000499       0.051436       0.003760       0.142498      -0.087236      -0.058161      -0.047298       0.105458              8.823203       5.630676      -1.280906      -2.602276      11.204482       2.648091       9.634451           0.000312
          294              C      -1.194959      15.631926      18.054482      -0.052167      37.288688 0.46481648E+03  0.11039443E+05                                 9.654148                            7.156795      -0.005506       1.994901                    0.999413      27.877598      78.845705       0.624099       0.413225      -1.073263       0.001233      -0.039308      -0.020753       0.044467      -0.001445      -0.008527      -0.011371      -0.002355       0.034722      -0.014752      -0.004571       0.019323             11.603733       9.457464      -1.871061      -3.965481      14.487869       5.526756      10.865866           0.004285
          295              C      -2.035231      14.554716      18.272204      -0.088577      29.856650 0.42730546E+03  0.10029360E+05                                 8.390006                            6.950164       0.178644       2.032074                    0.999734      29.101795      84.325501       0.615585       0.423919      -1.056641       0.019404      -0.015470      -0.009004       0.026399      -0.009495      -0.005473      -0.006393       0.031595       0.042253      -0.026903       0.009391       0.017512              9.079174       8.145646      -0.155043      -2.269885      11.278162       2.962327       7.813714          -0.000101
          296              C      -1.792197      13.331031      17.682929      -0.216097      34.418605 0.48504992E+03  0.11757980E+05                                 9.240815                            7.407014      -0.001445       1.967787                    0.998667      30.761645      90.754752       0.595702       0.424161      -1.055883      -0.014998       0.023477       0.020597       0.034646       0.011273       0.010301      -0.008196      -0.029968      -0.024030      -0.024357       0.000862       0.023495             10.325500      10.988055      -0.904719      -3.815487      10.939833       2.684734       9.048612          -0.000262
          297              C      -0.656200      13.175584      16.895077       0.275759      28.648363 0.36935202E+03  0.83627402E+04                                 8.410820                            6.636152      -0.026941       2.014178                    0.999779      25.355948      72.268969       0.605027       0.447119      -1.042184       0.003752      -0.056483      -0.027318       0.062855      -0.012206      -0.017561       0.033933      -0.067886      -0.024679      -0.040367      -0.019687       0.060053              9.624577       9.891292      -1.894489      -3.758466      10.539798       2.932163       8.442640           0.000266
          298              C       0.205124      14.224708      16.666224      -0.251432      33.114735 0.50772960E+03  0.12448821E+05                                 8.999157                            7.578159      -0.029022       1.952507                    0.999074      31.497310      93.447708       0.588958       0.424157      -1.055915       0.002737       0.050585       0.003977       0.050815      -0.000421      -0.019308      -0.000594       0.036175       0.009217      -0.019682      -0.010580       0.030263              9.743315       9.161961      -1.103513      -2.630257      11.494960       2.873119       8.573026           0.000537
          299              C      -0.087051      15.463216      17.231456      -0.092511      31.184219 0.43906492E+03  0.10392288E+05                                 8.680574                            7.068997       0.041408       1.981775                    0.999737      29.695424      86.863885       0.606325       0.426794      -1.053158      -0.005238      -0.035860      -0.011766       0.038103       0.020151      -0.000653      -0.006937       0.016920      -0.023091      -0.020395      -0.005885       0.026280              9.581336       8.934671      -1.571211      -3.351011      10.671884       3.168458       9.137452           0.000908
          300              C       0.602957      11.584637      15.587852       0.271419      30.874107 0.35879238E+03  0.80396766E+04                                 8.766460                            6.486358      -0.010629       2.018493                    0.999558      25.006202      70.179408       0.621614       0.439734      -1.049823      -0.066256       0.009793       0.035278       0.075699      -0.019187      -0.042715       0.019055       0.020134      -0.011914      -0.039669      -0.018750       0.058420             10.434266      10.196247      -4.394914      -4.122140       9.014064       0.967893      12.092489          -0.001291
          301              C       1.421443      10.539999      15.981667      -0.203051      34.445210 0.44280413E+03  0.10439168E+05                                 9.097675                            6.963313       0.218425       2.037376                    0.999762      29.763385      85.175621       0.632704       0.410631      -1.069878       0.027160      -0.039458      -0.014788       0.050132       0.009380      -0.002583      -0.020865       0.015931       0.040163      -0.027560       0.001201       0.026359             10.366690      10.088299      -3.828713      -3.892696       9.107317       0.251155      11.904454           0.000181
          302              C       2.421795      10.110324      15.117011      -0.086444      32.480376 0.41610324E+03  0.96748763E+04                                 8.839009                            6.821586       0.054454       1.989510                    0.999613      28.849815      82.451231       0.628146       0.419373      -1.062439      -0.021735       0.015632       0.010589       0.028791      -0.006047       0.019632      -0.013431      -0.006642      -0.031186      -0.026509       0.000315       0.026193             10.053913       9.688798      -2.873559      -4.516934       8.095338       0.463032      12.377603          -0.000697
          303              C       2.619385      10.729383      13.893937      -0.051139      38.474153 0.45929753E+03  0.10869470E+05                                 9.855096                            7.096307       0.070139       2.021436                    0.999498      27.695924      78.042528       0.629492       0.411152      -1.075244      -0.031002       0.016915       0.030423       0.046614       0.000603       0.000640      -0.012276      -0.009258      -0.016104      -0.012911      -0.001880       0.014791             12.053918      12.470845      -4.827677      -5.511420       9.900947       1.493477      13.789962           0.004710
          304              C       1.794523      11.786699      13.527059      -0.089244      34.736848 0.44419479E+03  0.10566658E+05                                 9.463201                            7.180650      -0.037642       1.966999                    0.999300      29.593491      87.386389       0.591502       0.435297      -1.045758      -0.014832      -0.004539       0.029222       0.033083       0.020358       0.006611      -0.002259      -0.005542       0.016637      -0.024708       0.006342       0.018366             10.999900      11.693891      -4.614160      -4.122492       9.490214       0.910213      11.815594          -0.000713
          305              C       0.774146      12.201746      14.364778      -0.220732      37.126864 0.48841355E+03  0.11888809E+05                                 9.793138                            7.456359      -0.098516       1.932187                    0.998375      31.289317      93.239744       0.589465       0.426872      -1.051648       0.021811      -0.005137      -0.037225       0.043449      -0.007323      -0.001791       0.004397      -0.008165      -0.089836      -0.030369       0.006601       0.023767             11.335977      11.601719      -4.277180      -4.204870       8.884198       0.388156      13.522015           0.000269
          306              C       3.699587      10.241002      12.970732       0.583816      24.040698 0.25426144E+03  0.53143168E+04                                 7.760787                            5.714363      -0.111961       2.017436                    0.999345      22.940386      65.621142       0.608489       0.481600      -1.009438       0.053163      -0.021568      -0.040471       0.070210       0.046019       0.059086       0.024114       0.008480      -0.019651      -0.062832      -0.025852       0.088684              9.183339       8.987430      -3.070072      -2.951885       9.278491      -0.034275       9.284096          -0.000215
          307              C      12.568755       1.515271      20.475697       0.587604      23.715333 0.24918239E+03  0.51834948E+04                                 7.677492                            5.656656      -0.048420       2.041246                    0.999575      22.813178      65.165835       0.611459       0.481541      -1.009169       0.011016      -0.035054       0.058202       0.068830       0.038054       0.001803       0.028399       0.098420      -0.174890      -0.075352      -0.016821       0.092173              9.064826       5.295692      -1.929461      -0.189485      10.076209      -1.680959      11.822578          -0.006650
          308              C      12.417213       2.231656      19.169363      -0.055548      37.736597 0.44837818E+03  0.10546829E+05                                 9.701432                            6.992158       0.078471       2.023172                    0.999404      27.631938      77.611964       0.636824       0.408893      -1.076787      -0.000940       0.018119      -0.038487       0.042549      -0.005561      -0.001173       0.006801      -0.020618       0.008102      -0.013084      -0.001327       0.014410             11.838513       6.103374      -2.759740       0.488605      12.436841      -4.647142      16.975325           0.006028
          309              C      -0.170887       1.644973      17.990813      -0.078071      33.236499 0.42175372E+03  0.98651231E+04                                 9.068037                            6.923712      -0.006285       1.974543                    0.999656      28.985918      83.800698       0.614345       0.426236      -1.055375      -0.007574       0.026658      -0.015885       0.031942      -0.005766      -0.004661       0.007259      -0.009214      -0.057130      -0.021024       0.002184       0.018841             10.508896       5.993251      -2.494677       0.595007      10.017223      -2.907369      15.516215          -0.002921
          310              C      -0.359183       2.271054      16.778424      -0.207857      34.545377 0.42851714E+03  0.10026328E+05                                 9.120708                            6.841499       0.230406       2.041334                    0.999796      29.618261      84.619007       0.639097       0.409605      -1.069856       0.023264      -0.030483       0.021190       0.043811       0.004450      -0.011165       0.019695      -0.005196       0.028371      -0.023648      -0.001843       0.025491             10.663898       6.501067      -3.263775       1.247657      10.905786      -3.068155      14.584840           0.000555
          311              C      12.051289       3.477966      16.738575       0.281761      31.763969 0.34456600E+03  0.76425820E+04                                 8.947183                            6.346548       0.049349       2.040899                    0.999593      24.627195      68.746218       0.629948       0.438363      -1.050728       0.004215       0.034693      -0.062579       0.071677      -0.005272       0.018130      -0.036813      -0.002715       0.082415      -0.035668      -0.018571       0.054240             11.196332       6.902787      -3.469348       2.798856      10.232293      -3.358637      16.453917          -0.003829
          312              C      11.663335       4.112043      17.879503      -0.215832      35.016370 0.46576198E+03  0.11175478E+05                                 9.356269                            7.249962      -0.020456       1.964759                    0.998577      30.473397      89.419559       0.603206       0.423193      -1.056580       0.014718       0.004706       0.046957       0.049434      -0.001442       0.011053      -0.009307      -0.031872      -0.075041      -0.030769       0.000416       0.030352             10.778834       6.215713      -2.102700       1.295358       9.520584      -1.998029      16.600205           0.000610
          313              C      11.855714       3.484987      19.108365      -0.083312      33.954534 0.44422864E+03  0.10569551E+05                                 9.316720                            7.183470      -0.123429       1.936183                    0.999326      29.712603      87.797977       0.590966       0.435605      -1.045386       0.016218       0.008937      -0.035178       0.039754       0.017980      -0.004201       0.014389      -0.004217       0.017675      -0.026310       0.005453       0.020856             10.724475       6.141725      -2.670168       0.550832      11.579196      -2.889626      14.452505          -0.003009
          314              C      10.814484       4.688583      15.035310       0.281050      30.905183 0.34881487E+03  0.77605901E+04                                 8.768407                            6.374302       0.065222       2.042385                    0.999701      24.828130      69.414241       0.630238       0.436819      -1.051652       0.053879      -0.026991       0.025339       0.065372      -0.025741       0.032836      -0.016579       0.026821      -0.039809      -0.033463      -0.021840       0.055303             10.650209      11.723738      -3.084883       2.707296       8.015864      -4.925774      12.211025          -0.000076
          315              C      10.987613       5.434224      13.894827      -0.230313      38.069918 0.48442371E+03  0.11775901E+05                                 9.935342                            7.412868      -0.224488       1.881790                    0.998946      31.776383      94.847721       0.592323       0.425381      -1.051820      -0.018155       0.031785      -0.014110       0.039230       0.022818       0.001997       0.005862       0.034704      -0.085193      -0.029898      -0.013238       0.043136             11.614620      12.926404      -3.101434       1.646459       8.997044      -4.935149      12.920411          -0.000094
          316              C       9.892644       6.072982      13.332934      -0.099842      33.334877 0.44215635E+03  0.10518571E+05                                 9.173580                            7.141503      -0.143270       1.920703                    0.999509      30.233275      89.624542       0.595238       0.432548      -1.046171       0.007757      -0.011879       0.028671       0.031989       0.017625       0.007247      -0.005927      -0.040535       0.002850      -0.029895       0.003138       0.026757             10.331562      13.452534      -3.382644       1.229912       7.726958      -3.078381       9.815196           0.000223
          317              C       8.649376       6.024417      13.941355      -0.029144      36.100366 0.42853526E+03  0.99699352E+04                                 9.451060                            6.862510       0.054933       2.027062                    0.999290      27.028143      75.581279       0.638836       0.412108      -1.074327       0.032847      -0.014038       0.016344       0.039283      -0.003146      -0.002641       0.010361      -0.003586       0.032758      -0.010115      -0.006780       0.016895             11.434943      14.052789      -4.623629       2.334765       9.612718      -4.696046      10.639323           0.001500
          318              C       8.505163       5.269999      15.077607      -0.077244      32.221919 0.42096621E+03  0.98624020E+04                                 8.899156                            6.933748      -0.109994       1.940730                    0.999428      29.245308      85.189391       0.610451       0.428272      -1.051949       0.034891      -0.008663       0.003056       0.036080       0.002826      -0.014561       0.009286       0.005226       0.003183      -0.018166       0.000935       0.017231             10.009251      11.743887      -2.579892       1.450391       8.226471      -4.133510      10.057394           0.000401
          319              C       9.574773       4.563952      15.611227      -0.232574      33.795419 0.46084500E+03  0.10990164E+05                                 8.992282                            7.114517       0.163330       2.013312                    0.999691      30.443735      88.060643       0.623576       0.411877      -1.067446      -0.046720       0.016387      -0.008920       0.050308       0.003221      -0.005836      -0.016300      -0.026065       0.045216      -0.021519      -0.006649       0.028168             10.033304      12.940174      -2.918122       1.909646       7.578473      -3.490395       9.581265           0.000012
          320              C       7.495890       6.761281      13.332044       0.552188      23.913870 0.26973716E+03  0.56884254E+04                                 7.664944                            5.796701      -0.107498       2.006533                    0.999314      23.114687      65.163841       0.621731       0.467146      -1.023102      -0.038045       0.023912      -0.024695       0.051274       0.081465      -0.007686       0.013446      -0.070132      -0.116392      -0.074654      -0.033771       0.108426              9.100633      10.656028      -4.559876       2.267422       7.955400      -2.304711       8.690473          -0.006223
          321              C       9.707720       0.531876      21.944544       0.080425      25.912742 0.36062975E+03  0.81866807E+04                                 7.927341                            6.562360      -0.154193       1.960165                    0.998745      27.422285      80.489300       0.602518       0.447806      -1.032868       0.014264      -0.019402       0.044704       0.050777      -0.022453      -0.030340      -0.004227      -0.034168       0.053334      -0.049847       0.014536       0.035311              8.741650      10.938711       3.395598       1.509772       8.219224      -0.852951       7.067016          -0.005426
          322              C       5.188051      19.318000      21.639777      -0.190893      31.589192 0.47731075E+03  0.11567515E+05                                 8.882654                            7.422226      -0.205283       1.904121                    0.998002      30.935992      92.389694       0.583941       0.432811      -1.046611      -0.000289      -0.004830       0.005707       0.007482      -0.000651       0.016180      -0.000778       0.013947       0.082902      -0.020821      -0.013234       0.034054              9.834690      12.346300       4.539868       1.234103      10.243988      -0.693033       6.913780           0.001493
          323              C       4.746256      18.319002       0.246218       0.120582      34.035368 0.42259088E+03  0.98994441E+04                                 9.447830                            7.051487      -0.197504       1.950343                    0.999407      27.013056      78.409434       0.592574       0.441238      -1.045248       0.004218      -0.000504      -0.001041       0.004374       0.000278       0.004580       0.000726       0.011664       0.014441      -0.008279      -0.000504       0.008783             11.414001      15.252007       6.298230       3.228994      10.778382       0.335599       8.211614          -0.010541
          324              C       5.486839      18.151072       1.420983      -0.201884      32.402890 0.46191322E+03  0.11046966E+05                                 8.863529                            7.191220       0.203210       2.038348                    0.999404      30.077939      87.772039       0.610025       0.419832      -1.059953       0.005288       0.003431      -0.006848       0.009307      -0.004968      -0.009996      -0.014453      -0.021931       0.044629      -0.024289      -0.001170       0.025458              9.751909      11.951443       3.878360       2.860816       8.503883      -0.547504       8.800400           0.001400
          325              C       6.597003      18.924018       1.651173       0.113572      24.714607 0.33146418E+03  0.73347340E+04                                 7.560336                            6.207834       0.083556       2.047605                    0.999672      26.102012      74.544354       0.634868       0.435988      -1.044458      -0.002318       0.031755      -0.041420       0.052244      -0.040873      -0.008793       0.005844      -0.021948       0.046891      -0.050316       0.011486       0.038830              8.245845       9.755915       3.162880       1.945317       7.449007      -0.690103       7.532612          -0.005849
          326              C       3.572780      17.513289      22.179185      -0.026870      42.501113 0.53455494E+03  0.13228225E+05                                10.829111                            7.842659      -0.286048       1.890778                    0.998489      29.601504      87.189908       0.573629       0.431485      -1.055227      -0.000192      -0.001888       0.001075       0.002181       0.032134       0.008740      -0.029573       0.001286       0.041051      -0.050966       0.012206       0.038759             13.688223      19.706888       8.995225       3.888111      12.711520       2.075330       8.646262          -0.003012
          327              C       2.895650      17.465309      20.986833      -0.144624      31.370293 0.46488931E+03  0.11193123E+05                                 8.864523                            7.348489      -0.103715       1.935199                    0.998580      30.617602      91.158317       0.584018       0.435590      -1.044875      -0.027247      -0.013216      -0.016241       0.034364       0.008048       0.005338      -0.008647       0.007955       0.022534      -0.016954       0.005222       0.011732              9.885442      12.203313       4.711807       1.272741       9.481802       0.186683       7.971213          -0.002953
          328              C       1.812002      16.575728      20.993956      -0.131436      31.426504 0.46240516E+03  0.11128177E+05                                 8.912469                            7.355002      -0.138960       1.932461                    0.997801      30.353357      90.610239       0.580137       0.438707      -1.042099       0.015015       0.025448      -0.015106       0.033185       0.000253       0.001223      -0.008078       0.009141      -0.018248      -0.012263       0.004497       0.007766              9.951857      11.909157       4.708276       0.844298       9.588756      -0.347942       8.357658          -0.003339
          329              C       1.644476      15.936775      22.196550      -0.022466      42.538477 0.53726999E+03  0.13304980E+05                                10.807341                            7.846526      -0.256664       1.898749                    0.998827      29.562260      86.950091       0.575560       0.429728      -1.056882      -0.003373      -0.000270       0.000141       0.003387       0.031390       0.026458      -0.014960       0.034433       0.042880      -0.053613       0.012556       0.041057             13.625791      16.660145       9.595316      -2.297671      15.474778      -3.019192       8.742448          -0.003209
          330              C       0.649053      14.913981       0.270483       0.116546      34.635927 0.41263721E+03  0.96009707E+04                                 9.514895                            6.946883      -0.093575       1.983768                    0.999548      26.813636      77.359822       0.600228       0.438574      -1.047690      -0.003427       0.002368      -0.003218       0.005264       0.002697      -0.000406      -0.005330      -0.015869       0.028876      -0.013203       0.000474       0.012729             11.650726      13.934480       6.802881      -0.568931      12.686462      -3.008711       8.331237          -0.012324
          331              C      -0.459940      14.711139      21.737730      -0.166242      32.589682 0.45850640E+03  0.10978095E+05                                 9.054381                            7.271203      -0.081221       1.960860                    0.997737      29.736474      87.680370       0.591597       0.432413      -1.049007      -0.003064       0.005402       0.009891       0.011679      -0.015132      -0.015046      -0.004971      -0.018776       0.005914      -0.027166       0.009383       0.017783             10.312307      12.187381       4.639411       1.105721      10.807489      -1.721587       7.942052           0.001717
          332              C      -1.355245      13.707460      22.037599       0.099490      26.144729 0.34253454E+03  0.76383175E+04                                 7.874060                            6.329229       0.156633       2.072127                    0.999478      26.217848      75.039084       0.626303       0.438559      -1.043455       0.018672      -0.020846       0.041258       0.049854      -0.032915       0.003903       0.024962       0.002069       0.001624      -0.043524       0.004377       0.039148              8.893874       9.295002       3.669253       0.539308       9.822438      -2.116499       7.564182          -0.008808
          333              C      -0.181345      13.121948       1.634476       0.092958      25.840026 0.33277983E+03  0.73408224E+04                                 7.693873                            6.156888       0.218853       2.086516                    0.999784      25.980746      73.091173       0.650012       0.427166      -1.054146      -0.033528       0.006691      -0.038821       0.051730      -0.032550      -0.009957       0.006229      -0.009463       0.071359      -0.044964       0.011175       0.033790              8.608122       8.979215       3.614289       0.553311       9.658012      -1.875126       7.187140          -0.007336
          334              C       0.762644      14.100662       1.397386      -0.210848      34.000165 0.46817103E+03  0.11227150E+05                                 9.138031                            7.235913       0.212683       2.033559                    0.999663      30.367623      88.552302       0.609015       0.419386      -1.060916      -0.008709      -0.000022      -0.000259       0.008713      -0.006013       0.026001       0.004901       0.019118       0.039969      -0.025148      -0.009480       0.034629             10.259697      10.802514       4.707053      -0.071782      11.262807      -2.850942       8.713769           0.001922
          335              C       8.101272       9.345765       0.630682       0.104586      25.685593 0.32601390E+03  0.71724914E+04                                 7.735767                            6.124759       0.161674       2.073581                    0.999692      25.910439      73.388376       0.645207       0.431492      -1.048890       0.031566      -0.009322       0.040617       0.052279      -0.040522      -0.009725       0.007594       0.004780       0.049963      -0.048940       0.009922       0.039018              8.769233       8.122861       3.694723       0.321239      10.474969      -2.742773       7.709868          -0.008024
          336              C       7.241692       8.294105       0.822804      -0.204488      33.288292 0.44280476E+03  0.10471921E+05                                 9.008402                            7.027483       0.155271       2.018470                    0.999589      29.974430      86.797099       0.619261       0.418233      -1.061653       0.007044       0.004835       0.002954       0.009040      -0.009185       0.023138       0.009188       0.033074       0.034898      -0.031150      -0.003169       0.034319             10.268721       9.544310       4.875210      -0.153824      12.783978      -3.538457       8.477875           0.001897
          337              C       7.391905       7.460696       1.907186       0.125291      34.120480 0.39505760E+03  0.90663223E+04                                 9.337926                            6.737467      -0.083014       1.988111                    0.999406      26.291747      74.629621       0.619400       0.430888      -1.055362       0.003617       0.000463       0.003015       0.004731      -0.001012      -0.004382      -0.004372      -0.007142       0.009439      -0.007833       0.000242       0.007591             11.468690      11.954263       6.921077      -0.313680      13.997677      -3.290101       8.454129          -0.012035
          338              C       8.446663       7.755013       2.757371      -0.180652      33.074909 0.45948716E+03  0.11005084E+05                                 9.122633                            7.259453      -0.049369       1.964722                    0.998171      30.001494      88.413623       0.594594       0.430096      -1.050643      -0.005640      -0.000681      -0.012019       0.013294      -0.012749      -0.016387      -0.010959      -0.015592       0.010538      -0.028709       0.012604       0.016105             10.338342      10.780139       4.935239       1.135037      11.368719      -2.134422       8.866167           0.001728
          339              C       9.254533       8.830272       2.506256       0.092953      26.393090 0.33690434E+03  0.74935213E+04                                 7.930873                            6.271853       0.031478       2.029583                    0.999225      26.407403      75.874901       0.628942       0.437841      -1.042237      -0.014713       0.016419      -0.047792       0.052632      -0.034160       0.000086       0.035676       0.029660       0.008641      -0.055230       0.008173       0.047058              9.015479       8.521961       3.581138       0.281428      10.322822      -3.100908       8.201654          -0.007064
          340              C       6.500325       6.334922       2.201712      -0.015164      41.873341 0.50528235E+03  0.12285718E+05                                10.608571                            7.556859      -0.054303       1.968034                    0.999340      28.749084      82.978021       0.594374       0.423818      -1.063703      -0.001152       0.001058      -0.001137       0.001934       0.026163       0.026992      -0.006776       0.019872       0.012273      -0.040956       0.002810       0.038147             13.444766      14.860808       9.503381      -1.974044      16.594475      -3.635512       8.879015          -0.001825
          341              C       6.494165       5.532914       3.309024      -0.138845      32.668937 0.46109786E+03  0.11071431E+05                                 9.069854                            7.286336      -0.045535       1.957660                    0.998832      30.321358      89.948092       0.590798       0.431774      -1.047905      -0.019436      -0.023416       0.010362       0.032147       0.002204      -0.000670       0.000861      -0.007065      -0.048984      -0.016380       0.004038       0.012342             10.175517      11.802524       4.725955       0.938839       9.537097      -1.370891       9.186931          -0.003775
          342              C       5.474651       4.569218       3.297447      -0.147927      32.338465 0.46164960E+03  0.11107405E+05                                 9.023971                            7.304312      -0.184156       1.909825                    0.998278      30.746797      91.826766       0.587393       0.433389      -1.045098       0.029374       0.017083       0.010544       0.035578      -0.005279       0.007766      -0.007413      -0.012267      -0.053559      -0.021285       0.001697       0.019588             10.110833      11.759717       4.345711       1.334417       8.937780      -0.557048       9.635002          -0.001921
          343              C       4.680908       4.627145       2.188355      -0.019806      41.963069 0.52394179E+03  0.12888945E+05                                10.703102                            7.775050      -0.229100       1.912819                    0.998655      29.244492      85.626937       0.575463       0.432668      -1.055470       0.001814       0.001339      -0.004027       0.004615       0.025384       0.010597      -0.032471      -0.017951      -0.005802      -0.045670       0.004668       0.041002             13.333869      19.046037       7.843809       4.316600      11.447127       2.067587       9.508442          -0.003772
          344              C       3.492359       3.837621       1.876019       0.116610      33.736661 0.41534660E+03  0.96724493E+04                                 9.307720                            6.949700      -0.126266       1.971637                    0.999560      26.809641      77.189348       0.603153       0.436066      -1.049994       0.000912      -0.006876       0.003992       0.008003       0.002610       0.006003      -0.000732       0.004476       0.018507      -0.007501      -0.002144       0.009644             11.134603      15.004392       5.262547       3.581634      10.445233       0.238793       7.954185          -0.008878
          345              C       3.177810       2.702289       2.606880      -0.185137      30.974287 0.44756425E+03  0.10619156E+05                                 8.626294                            7.109652       0.121108       2.019354                    0.998872      29.617568      86.072087       0.609535       0.423519      -1.057692      -0.001203       0.003474      -0.001384       0.003929      -0.017876       0.013535      -0.003373       0.014442       0.025076      -0.024265      -0.001175       0.025440              9.476867      11.277066       4.225664       1.871824       9.853219      -0.340123       7.300315           0.001496
          346              C       2.042541       1.989025       2.309682       0.090181      25.021866 0.33185875E+03  0.73152377E+04                                 7.499757                            6.126475       0.178532       2.070117                    0.999772      26.065396      73.296529       0.655136       0.424130      -1.056055      -0.023520       0.027203      -0.036249       0.051060      -0.023087      -0.027130      -0.009036      -0.029823       0.037782      -0.047129       0.018457       0.028672              8.242701       9.966646       3.016204       2.017396       8.291562      -0.557547       6.469894          -0.005932
          347              C       1.487730       3.428425       0.639587       0.103369      25.563981 0.33647986E+03  0.74639163E+04                                 7.715323                            6.249499       0.177051       2.079063                    0.999629      26.046810      74.158531       0.634360       0.435274      -1.046260       0.003355      -0.032735       0.036770       0.049344      -0.034935      -0.009767       0.008043      -0.001802       0.062149      -0.045334       0.009947       0.035387              8.540541      10.160509       3.012817       2.215307       8.541321      -0.875537       6.919793          -0.005151
          348              C       2.589543       4.211904       0.883801      -0.195618      33.862679 0.47472971E+03  0.11452482E+05                                 9.206122                            7.354140       0.019035       1.982572                    0.998239      30.263701      89.233028       0.594298       0.427217      -1.053403      -0.007118      -0.005593       0.006387       0.011079      -0.010860      -0.014616      -0.002349      -0.026668       0.008863      -0.026030       0.009374       0.016656             10.304282      12.980252       3.325009       3.502868       9.475125      -0.598834       8.457467           0.001380
          349              C       4.602106       2.552693       7.594236       0.580845      23.662763 0.25864625E+03  0.54012725E+04                                 7.587823                            5.706183      -0.096872       2.017686                    0.999478      22.739351      63.934760       0.621298       0.472081      -1.019720       0.030432      -0.041140       0.041907       0.066142      -0.000488      -0.051433      -0.003732       0.142533      -0.087189      -0.058160      -0.047307       0.105467              8.823124       5.630630      -1.280885       2.602223      11.204404      -2.648070       9.634337           0.000284
          350              C       4.329789       3.872143       6.923482      -0.052200      37.289310 0.46482527E+03  0.11039706E+05                                 9.654246                            7.156859      -0.005482       1.994907                    0.999413      27.877915      78.846844       0.624097       0.413225      -1.073263      -0.001245       0.039311      -0.020750       0.044469      -0.001440       0.008541       0.011360      -0.002391       0.034728      -0.014751      -0.004575       0.019326             11.603867       9.457578      -1.871130       3.965559      14.487959      -5.526868      10.866064           0.004278
          351              C       5.170061       4.949353       7.141204      -0.088588      29.856560 0.42730492E+03  0.10029342E+05                                 8.389991                            6.950165       0.178678       2.032086                    0.999734      29.101730      84.325234       0.615585       0.423920      -1.056641      -0.019413       0.015481      -0.008996       0.026409      -0.009484       0.005482       0.006394       0.031594       0.042275      -0.026902       0.009377       0.017524              9.079154       8.145633      -0.155047       2.269868      11.278120      -2.962327       7.813710          -0.000152
          352              C       4.927027       6.173038       6.551929      -0.216075      34.417409 0.48502979E+03  0.11757375E+05                                 9.240660                            7.406904      -0.001503       1.967783                    0.998666      30.760812      90.751979       0.595700       0.424166      -1.055879       0.014993      -0.023472       0.020610       0.034649       0.011267      -0.010309       0.008202      -0.029969      -0.023997      -0.024363       0.000875       0.023488             10.325322      10.987872      -0.904697       3.815410      10.939641      -2.684680       9.048452          -0.000317
          353              C       3.791030       6.328485       5.764077       0.275778      28.647737 0.36934286E+03  0.83624864E+04                                 8.410742                            6.636102      -0.026954       2.014182                    0.999779      25.355558      72.267806       0.605024       0.447124      -1.042181      -0.003757       0.056483      -0.027315       0.062853      -0.012205       0.017557      -0.033923      -0.067875      -0.024649      -0.040358      -0.019680       0.060038              9.624483       9.891199      -1.894473       3.758425      10.539696      -2.932132       8.442555           0.000262
          354              C       2.929706       5.279361       5.535224      -0.251422      33.114456 0.50772480E+03  0.12448694E+05                                 8.999180                            7.578181      -0.029134       1.952478                    0.999074      31.497145      93.447686       0.588949       0.424163      -1.055910      -0.002735      -0.050581       0.003974       0.050811      -0.000430       0.019300       0.000596       0.036162       0.009241      -0.019681      -0.010570       0.030251              9.743343       9.162004      -1.103536       2.630285      11.494957      -2.873136       8.573067           0.000550
          355              C       3.221881       4.040853       6.100456      -0.092520      31.184536 0.43907073E+03  0.10392461E+05                                 8.680652                            7.069064       0.041408       1.981771                    0.999737      29.695556      86.864452       0.606320       0.426796      -1.053156       0.005247       0.035863      -0.011767       0.038107       0.020151       0.000653       0.006946       0.016912      -0.023086      -0.020399      -0.005880       0.026279              9.581425       8.934764      -1.571270       3.351066      10.671924      -3.168512       9.137585           0.000902
          356              C       2.531873       7.919432       4.456852       0.271401      30.874543 0.35879835E+03  0.80398519E+04                                 8.766562                            6.486427      -0.010640       2.018486                    0.999558      25.006479      70.180603       0.621608       0.439736      -1.049821       0.066258      -0.009789       0.035277       0.075699      -0.019191       0.042724      -0.019057       0.020136      -0.011903      -0.039675      -0.018754       0.058429             10.434384      10.196365      -4.394973       4.122177       9.014176      -0.967887      12.092611          -0.001253
          357              C       1.713387       8.964070       4.850667      -0.203076      34.446340 0.44282140E+03  0.10439692E+05                                 9.097904                            6.963476       0.218369       2.037350                    0.999762      29.764041      85.178376       0.632692       0.410634      -1.069874      -0.027156       0.039461      -0.014795       0.050135       0.009376       0.002587       0.020867       0.015925       0.040177      -0.027558       0.001193       0.026364             10.366954      10.088570      -3.828833       3.892806       9.107559      -0.251173      11.904733           0.000213
          358              C       0.713035       9.393745       3.986011      -0.086456      32.480721 0.41610788E+03  0.96750193E+04                                 8.839099                            6.821646       0.054422       1.989499                    0.999613      28.849991      82.452108       0.628140       0.419376      -1.062436       0.021743      -0.015625       0.010585       0.028792      -0.006045      -0.019631       0.013427      -0.006643      -0.031193      -0.026508       0.000319       0.026189             10.054017       9.688909      -2.873594       4.516994       8.095421      -0.463045      12.377721          -0.000624
          359              C       0.515445       8.774686       2.762937      -0.051122      38.472969 0.45928127E+03  0.10868989E+05                                 9.854923                            7.096200       0.070156       2.021451                    0.999498      27.695345      78.040555       0.629494       0.411154      -1.075243       0.031005      -0.016911       0.030413       0.046607       0.000612      -0.000644       0.012274      -0.009263      -0.016107      -0.012911      -0.001880       0.014792             12.053681      12.470589      -4.827539       5.511300       9.900740      -1.493415      13.789716           0.004764
          360              C       1.340307       7.717370       2.396059      -0.089239      34.736385 0.44418803E+03  0.10566465E+05                                 9.463167                            7.180633      -0.037695       1.966989                    0.999300      29.593184      87.385576       0.591498       0.435301      -1.045754       0.014834       0.004546       0.029216       0.033080       0.020365      -0.006611       0.002249      -0.005535       0.016633      -0.024711       0.006335       0.018375             10.999849      11.693843      -4.614124       4.122475       9.490160      -0.910203      11.815545          -0.000590
          361              C       2.360684       7.302323       3.233778      -0.220737      37.127102 0.48841785E+03  0.11888944E+05                                 9.793171                            7.456386      -0.098485       1.932193                    0.998375      31.289554      93.240682       0.589465       0.426871      -1.051648      -0.021811       0.005142      -0.037228       0.043452      -0.007325       0.001789      -0.004398      -0.008176      -0.089822      -0.030364       0.006594       0.023770             11.336002      11.601742      -4.277190       4.204842       8.884234      -0.388118      13.522030           0.000394
          362              C      -0.564757       9.263067       1.839732       0.583797      24.040731 0.25426215E+03  0.53143315E+04                                 7.760776                            5.714360      -0.111895       2.017457                    0.999345      22.940381      65.620971       0.608491       0.481598      -1.009440      -0.053150       0.021584      -0.040463       0.070200       0.046018      -0.059091      -0.024115       0.008470      -0.019661      -0.062838      -0.025848       0.088687              9.183319       8.987407      -3.070062       2.951881       9.278472       0.034270       9.284077          -0.000134
          363              C       3.610075      17.988798       9.344697       0.587724      23.713796 0.24916320E+03  0.51830406E+04                                 7.677396                            5.656598      -0.048829       2.041129                    0.999575      22.812709      65.165981       0.611431       0.481568      -1.009146      -0.011009       0.035054       0.058188       0.068817       0.038064      -0.001800      -0.028451       0.098438      -0.175057      -0.075434      -0.016782       0.092216              9.064691       5.295659      -1.929410       0.189490      10.076018       1.680924      11.822396          -0.006717
          364              C       3.761617      17.272413       8.038363      -0.055594      37.737165 0.44838546E+03  0.10547037E+05                                 9.701517                            6.992202       0.078603       2.023217                    0.999405      27.632108      77.612425       0.636824       0.408891      -1.076788       0.000945      -0.018124      -0.038486       0.042551      -0.005574       0.001176      -0.006795      -0.020650       0.008169      -0.013115      -0.001303       0.014418             11.838626       6.103430      -2.759801      -0.488667      12.437073       4.647309      16.975374           0.005979
          365              C       3.305717      17.859096       6.859813      -0.078070      33.235751 0.42174558E+03  0.98648639E+04                                 9.067838                            6.923604      -0.006165       1.974581                    0.999656      28.985586      83.798860       0.614356       0.426231      -1.055380       0.007579      -0.026658      -0.015889       0.031946      -0.005774       0.004669      -0.007264      -0.009225      -0.057116      -0.021023       0.002172       0.018851             10.508616       5.993121      -2.494594      -0.594988      10.016974       2.907286      15.515754          -0.002947
          366              C       3.494013      17.233015       5.647424      -0.207804      34.542497 0.42847779E+03  0.10025154E+05                                 9.120212                            6.841194       0.230484       2.041387                    0.999796      29.616445      84.612136       0.639111       0.409606      -1.069857      -0.023259       0.030485       0.021180       0.043805       0.004464       0.011159      -0.019691      -0.005171       0.028350      -0.023652      -0.001823       0.025475             10.663251       6.500714      -3.263540      -1.247551      10.905151       3.067927      14.583889           0.000605
          367              C       4.127541      16.026103       5.607575       0.281803      31.762509 0.34455139E+03  0.76421704E+04                                 8.946939                            6.346440       0.049395       2.040926                    0.999593      24.626405      68.743430       0.629950       0.438367      -1.050726      -0.004209      -0.034688      -0.062581       0.071675      -0.005258      -0.018126       0.036798      -0.002691       0.082355      -0.035666      -0.018543       0.054210             11.195943       6.902577      -3.469202      -2.798708      10.231976       3.358467      16.453277          -0.003823
          368              C       4.515495      15.392026       6.748503      -0.215808      35.015323 0.46574806E+03  0.11175053E+05                                 9.356102                            7.249871      -0.020482       1.964762                    0.998577      30.472679      89.416881       0.603208       0.423195      -1.056580      -0.014709      -0.004706       0.046954       0.049428      -0.001428      -0.011052       0.009308      -0.031853      -0.075036      -0.030768       0.000428       0.030340             10.778600       6.215631      -2.102679      -1.295330       9.520481       1.998006      16.599690           0.000554
          369              C       4.323116      16.019082       7.977365      -0.083269      33.952669 0.44420029E+03  0.10568693E+05                                 9.316402                            7.183260      -0.123370       1.936220                    0.999325      29.711297      87.792942       0.590974       0.435608      -1.045386      -0.016215      -0.008931      -0.035176       0.039750       0.017984       0.004198      -0.014391      -0.004206       0.017680      -0.026313       0.005453       0.020859             10.724084       6.141551      -2.670103      -0.550852      11.578910       2.889585      14.451791          -0.003127
          370              C       5.364346      14.815486       3.904310       0.281037      30.905105 0.34881752E+03  0.77606529E+04                                 8.768347                            6.374303       0.065296       2.042408                    0.999701      24.828136      69.413956       0.630243       0.436816      -1.051655      -0.053881       0.027010       0.025328       0.065378      -0.025742      -0.032839       0.016582       0.026837      -0.039818      -0.033466      -0.021845       0.055311             10.650061      11.723592      -3.084776      -2.707145       8.015752       4.925655      12.210838          -0.000056
          371              C       5.191217      14.069845       2.763827      -0.230286      38.068550 0.48440735E+03  0.11775411E+05                                 9.935174                            7.412796      -0.224547       1.881788                    0.998945      31.775559      94.845082       0.592320       0.425387      -1.051815       0.018160      -0.031769      -0.014133       0.039227       0.022829      -0.002004      -0.005861       0.034696      -0.085172      -0.029890      -0.013249       0.043139             11.614345      12.926094      -3.101287      -1.646320       8.996839       4.934980      12.920104           0.000056
          372              C       6.286186      13.431087       2.201934      -0.099808      33.333547 0.44213817E+03  0.10518028E+05                                 9.173376                            7.141389      -0.143277       1.920716                    0.999509      30.232352      89.621256       0.595239       0.432552      -1.046169      -0.007760       0.011911       0.028651       0.031984       0.017636      -0.007242       0.005917      -0.040525       0.002835      -0.029892       0.003132       0.026760             10.331279      13.452125      -3.382487      -1.229805       7.726755       3.078260       9.814959           0.000405
          373              C       7.529454      13.479652       2.810355      -0.029132      36.098985 0.42852114E+03  0.99695022E+04                                 9.450765                            6.862364       0.055072       2.027115                    0.999290      27.027566      75.578715       0.638849       0.412104      -1.074332      -0.032835       0.014065       0.016326       0.039275      -0.003151       0.002640      -0.010363      -0.003582       0.032751      -0.010121      -0.006775       0.016896             11.434493      14.052194      -4.623341      -2.334544       9.612349       4.695810      10.638937           0.001576
          374              C       7.673667      14.234070       3.946607      -0.077221      32.220893 0.42095256E+03  0.98619939E+04                                 8.898976                            6.933650      -0.109981       1.940744                    0.999427      29.244621      85.186774       0.610454       0.428274      -1.051949      -0.034885       0.008696       0.003037       0.036081       0.002828       0.014560      -0.009289       0.005210       0.003185      -0.018169       0.000941       0.017228             10.009007      11.743590      -2.579772      -1.450280       8.226279       4.133378      10.057153           0.000417
          375              C       6.604057      14.940117       4.480228      -0.232565      33.794687 0.46083577E+03  0.10989881E+05                                 8.992138                            7.114439       0.163396       2.013339                    0.999691      30.443331      88.059011       0.623581       0.411876      -1.067447       0.046736      -0.016362      -0.008939       0.050318       0.003228       0.005834       0.016298      -0.026056       0.045213      -0.021514      -0.006650       0.028164             10.033097      12.939887      -2.917989      -1.909500       7.578327       3.490293       9.581076           0.000005
          376              C       8.682940      12.742788       2.201044       0.552204      23.913439 0.26973279E+03  0.56882953E+04                                 7.664824                            5.796642      -0.107364       2.006587                    0.999314      23.114126      65.161495       0.621738       0.467144      -1.023106       0.038055      -0.023890      -0.024695       0.051271       0.081468       0.007699      -0.013460      -0.070146      -0.116360      -0.074674      -0.033752       0.108426              9.100444      10.655765      -4.559744      -2.267311       7.955236       2.304632       8.690329          -0.006102
          377              S       9.366705      16.453243      10.066654       0.078550     114.279169 0.29831178E+04  0.10753770E+06                                16.398914                           15.070921       1.108730       2.028972                    0.999974      66.530372     198.514455       0.595080       0.285523      -1.234427      -0.001198       0.005765       0.069810       0.070058       0.313473      -0.078306       0.106818       0.152346      -0.154036      -0.354690       0.006370       0.348321             17.514463      20.929400       7.161134      -1.801622      16.904518       1.064850      14.709472          -0.004191
          378              S      11.747505       5.885938      10.004320       0.087310     113.288823 0.29679550E+04  0.10663270E+06                                16.266796                           15.010823       1.348840       2.106093                    0.999914      65.394819     193.479120       0.598811       0.284697      -1.237895       0.023121      -0.040122      -0.061803       0.077226       0.299336      -0.095555       0.090744       0.064789      -0.164639      -0.335229       0.006395       0.328834             17.329127      20.992282       7.187318      -1.464511      16.514808       0.180709      14.480292          -0.003793
          379              S       6.812125       3.050826      21.197654       0.078523     114.280567 0.29831624E+04  0.10753972E+06                                16.399017                           15.071005       1.108742       2.028970                    0.999974      66.531097     198.517033       0.595080       0.285522      -1.234428       0.001202      -0.005796       0.069809       0.070059       0.313492       0.078334      -0.106809       0.152395      -0.154050      -0.354717       0.006370       0.348347             17.514580      20.929602       7.161221       1.801634      16.904623      -1.064856      14.709516          -0.003864
          380              S       4.431325      13.618131      21.135320       0.087237     113.292949 0.29680840E+04  0.10663852E+06                                16.267178                           15.011130       1.348823       2.106076                    0.999914      65.396236     193.484557       0.598806       0.284696      -1.237895      -0.023129       0.040140      -0.061812       0.077246       0.299371       0.095575      -0.090728       0.064803      -0.164647      -0.335258       0.006387       0.328872             17.329590      20.992945       7.187665       1.464571      16.515292      -0.180666      14.480532          -0.003460
          381              S       0.290125       3.050826      12.195346       0.078606     114.279813 0.29831273E+04  0.10753814E+06                                16.398957                           15.070925       1.108673       2.028957                    0.999974      66.530603     198.515290       0.595081       0.285522      -1.234428       0.001200      -0.005787      -0.069806       0.070056       0.313500      -0.078327       0.106815       0.152363      -0.153959      -0.354729       0.006393       0.348336             17.514559      20.929613       7.161237      -1.801675      16.904568       1.064848      14.709495          -0.004181
          382              S      -2.090675      13.618131      12.257680       0.087256     113.291783 0.29680442E+04  0.10663671E+06                                16.267048                           15.011016       1.348855       2.106087                    0.999914      65.395921     193.483079       0.598809       0.284696      -1.237896      -0.023140       0.040143       0.061810       0.077248       0.299367      -0.095561       0.090736       0.064810      -0.164623      -0.335254       0.006391       0.328863             17.329447      20.992739       7.187581      -1.464552      16.515174       0.180659      14.480429          -0.003733
          383              S       2.844705      16.453243       1.064346       0.078568     114.279332 0.29831218E+04  0.10753783E+06                                16.398860                           15.070868       1.108746       2.028976                    0.999974      66.530780     198.515348       0.595085       0.285520      -1.234430      -0.001226       0.005819      -0.069828       0.070081       0.313474       0.078310      -0.106793       0.152375      -0.154074      -0.354679       0.006347       0.348331             17.514421      20.929441       7.161177       1.801602      16.904502      -1.064823      14.709319          -0.003955
          384              S       5.225505       5.885938       1.126680       0.087313     113.289831 0.29679784E+04  0.10663375E+06                                16.266878                           15.010862       1.348771       2.106073                    0.999914      65.395166     193.480326       0.598812       0.284696      -1.237896       0.023150      -0.040170       0.061790       0.077250       0.299356       0.095575      -0.090732       0.064810      -0.164614      -0.335252       0.006400       0.328852             17.329268      20.992555       7.187497       1.464549      16.514972      -0.180668      14.480278          -0.003436
          385              N       3.918208       0.339956      10.342703      -0.251764      34.940172 0.56186830E+03  0.13866038E+05                                 8.991953                            7.724628       0.055542       2.031699                    0.998509      28.739639      80.440196       0.623213       0.398246      -1.093078      -0.139786      -0.084202       0.025584       0.165181      -0.049280       0.007323       0.031471      -0.062348       0.171462      -0.090163       0.016844       0.073319              9.826527      11.744468       2.883728      -2.069022       8.562341       1.307690       9.172771           0.026290
          386              N       5.296278      12.901552      10.299292      -0.232109      35.983618 0.53244243E+03  0.12935875E+05                                 9.137980                            7.483434       0.176297       2.077812                    0.999402      27.986732      77.166655       0.639179       0.394421      -1.098128       0.108716       0.112297       0.029768       0.159110      -0.063724      -0.031850      -0.014460       0.012968       0.161463      -0.097816       0.030938       0.066877             10.435306      10.610164       3.922796      -1.010792      11.766765       2.242180       8.928990           0.025875
          387              N       2.578825       9.639496       9.672394      -0.232137      35.351615 0.53064775E+03  0.12894000E+05                                 9.063936                            7.489964       0.101000       2.051719                    0.999363      28.101721      77.736846       0.635829       0.396446      -1.095651      -0.098422      -0.127727      -0.027256       0.163535      -0.069354      -0.026106      -0.013049       0.032301       0.149210      -0.100759       0.037590       0.063169             10.308855       9.373656       3.325846      -0.813094      12.064157       3.320952       9.488752           0.024977
          388              N       7.713706       2.317864       9.804853      -0.238364      35.692469 0.55056612E+03  0.13486213E+05                                 9.071038                            7.617352       0.061122       2.035266                    0.999156      28.296005      78.294338       0.632697       0.395212      -1.097773       0.123328       0.099648      -0.043404       0.164388      -0.070097       0.022177       0.045365      -0.033561       0.129551      -0.107678       0.032682       0.074997             10.071017      12.110668       2.859778      -2.153300       9.881621       1.340331       8.220763           0.024752
          389              N      -0.783378      19.164113      21.473703      -0.251643      34.932768 0.56171778E+03  0.13861327E+05                                 8.990658                            7.723561       0.055835       2.031861                    0.998507      28.735342      80.423991       0.623263       0.398243      -1.093085       0.139733       0.084209       0.025600       0.165142      -0.049295      -0.007348      -0.031475      -0.062314       0.171463      -0.090174       0.016859       0.073315              9.825039      11.742339       2.883113       2.068634       8.561112      -1.307636       9.171666           0.026311
          390              N      10.882552       6.602517      21.430292      -0.232068      35.982825 0.53242859E+03  0.12935444E+05                                 9.137825                            7.483321       0.176135       2.077770                    0.999401      27.986317      77.165007       0.639186       0.394420      -1.098131      -0.108703      -0.112319       0.029765       0.159116      -0.063715       0.031874       0.014465       0.012988       0.161466      -0.097816       0.030921       0.066895             10.435113      10.609971       3.922713       1.010786      11.766518      -2.242109       8.928851           0.025913
          391              N       0.556005       9.864573      20.803394      -0.232109      35.350438 0.53062569E+03  0.12893323E+05                                 9.063746                            7.489818       0.100856       2.051692                    0.999362      28.101059      77.734451       0.635834       0.396447      -1.095651       0.098439       0.127714      -0.027275       0.163539      -0.069334       0.026125       0.013051       0.032302       0.149223      -0.100747       0.037567       0.063181             10.308626       9.373451       3.325764       0.813076      12.063866      -3.320869       9.488561           0.025049
          392              N       8.465124      17.186205      20.935853      -0.238276      35.687679 0.55047310E+03  0.13483335E+05                                 9.070196                            7.616661       0.061288       2.035349                    0.999156      28.293542      78.285215       0.632733       0.395207      -1.097779      -0.123302      -0.099652      -0.043417       0.164374      -0.070114      -0.022185      -0.045359      -0.033573       0.129583      -0.107699       0.032701       0.074999             10.070036      12.109303       2.859316       2.153080       9.880679      -1.340356       8.220125           0.024771
          393              N       5.738622      19.164113      11.919297      -0.251681      34.936428 0.56179141E+03  0.13863642E+05                                 8.991312                            7.724085       0.055613       2.031759                    0.998508      28.737519      80.432357       0.623237       0.398245      -1.093081       0.139780       0.084172      -0.025559       0.165156      -0.049273       0.007308       0.031475      -0.062343       0.171492      -0.090156       0.016825       0.073331              9.825808      11.743493       2.883457      -2.068858       8.561724       1.307638       9.172206           0.026249
          394              N       4.360552       6.602517      11.962708      -0.232096      35.983982 0.53244934E+03  0.12936079E+05                                 9.138014                            7.483458       0.176215       2.077783                    0.999402      27.986922      77.167161       0.639181       0.394419      -1.098131      -0.108731      -0.112328      -0.029783       0.159144      -0.063741      -0.031869      -0.014478       0.013002       0.161544      -0.097855       0.030944       0.066911             10.435366      10.610269       3.922868      -1.010766      11.766823       2.242191       8.929006           0.025818
          395              N       7.078005       9.864573      12.589606      -0.232149      35.351599 0.53064727E+03  0.12893991E+05                                 9.063965                            7.489984       0.100937       2.051709                    0.999362      28.101682      77.736868       0.635825       0.396449      -1.095649       0.098453       0.127727       0.027278       0.163558      -0.069356      -0.026122      -0.013059       0.032292       0.149245      -0.100772       0.037588       0.063183             10.308903       9.373664       3.325867      -0.813093      12.064262       3.320980       9.488781           0.024958
          396              N       1.943124      17.186205      12.457147      -0.238319      35.690154 0.55052092E+03  0.13484823E+05                                 9.070649                            7.617027       0.061139       2.035286                    0.999156      28.294830      78.290134       0.632712       0.395211      -1.097775      -0.123294      -0.099658       0.043423       0.164373      -0.070102       0.022177       0.045374      -0.033543       0.129535      -0.107683       0.032681       0.075002             10.070572      12.110056       2.859614      -2.153177       9.881225       1.340329       8.220433           0.024719
          397              N      10.440208       0.339956       0.788297      -0.251629      34.932541 0.56171397E+03  0.13861195E+05                                 8.990565                            7.723489       0.055766       2.031851                    0.998506      28.735236      80.423313       0.623272       0.398238      -1.093090      -0.139764      -0.084220      -0.025617       0.165176      -0.049308      -0.007366      -0.031485      -0.062326       0.171467      -0.090195       0.016871       0.073323              9.824933      11.742194       2.883077       2.068634       8.561030      -1.307599       9.171575           0.026301
          398              N      -1.225722      12.901552       0.831708      -0.232094      35.983495 0.53244006E+03  0.12935812E+05                                 9.137984                            7.483431       0.176171       2.077777                    0.999401      27.986673      77.166639       0.639177       0.394423      -1.098127       0.108712       0.112309      -0.029768       0.159116      -0.063720       0.031866       0.014461       0.012980       0.161463      -0.097817       0.030927       0.066889             10.435329      10.610203       3.922857       1.010768      11.766815      -2.242165       8.928968           0.025932
          399              N       9.100825       9.639496       1.458606      -0.232138      35.351977 0.53065324E+03  0.12894192E+05                                 9.064070                            7.490052       0.100837       2.051671                    0.999362      28.101907      77.738041       0.635818       0.396452      -1.095646      -0.098423      -0.127730       0.027259       0.163540      -0.069339       0.026120       0.013050       0.032301       0.149220      -0.100750       0.037573       0.063178             10.309044       9.373814       3.325982       0.813057      12.064450      -3.321038       9.488867           0.025059
          400              N       1.191706       2.317864       1.326147      -0.238262      35.687736 0.55047500E+03  0.13483371E+05                                 9.070132                            7.616616       0.061239       2.035336                    0.999156      28.293568      78.284829       0.632743       0.395201      -1.097785       0.123346       0.099642       0.043377       0.164391      -0.070137      -0.022169      -0.045353      -0.033605       0.129607      -0.107716       0.032702       0.075014             10.069963      12.109269       2.859292       2.153030       9.880582      -1.340346       8.220039           0.024765
          401              O      10.116139       7.617704       5.825298      -0.233824      28.051397 0.33513536E+03  0.71645419E+04                                 7.431976                            5.644192       0.368401       2.244754                    0.998582      22.839159      56.766785       0.803755       0.356463      -1.140070      -0.083205      -0.096429       0.047231       0.135839      -0.072855      -0.081697       0.072338      -0.040642      -0.055020      -0.096580      -0.056039       0.152619              8.877786       8.584551      -3.568538      -4.040991       9.044887       3.800487       9.003920           0.000070
          402              O      -2.314877      15.454439       6.793917      -0.250364      33.813258 0.35932601E+03  0.78007166E+04                                 8.464800                            5.820593       0.298451       2.207604                    0.998942      23.196492      57.712520       0.797964       0.353571      -1.144736       0.109535      -0.015117      -0.093142       0.144575      -0.060387       0.070599      -0.096999       0.009570       0.101071      -0.095618      -0.061994       0.157612             11.076722       9.594319      -3.843408       5.445446       8.276447      -5.629837      15.359399          -0.000527
          403              O      10.810426       1.489721       4.090420      -0.588360      28.627376 0.45688509E+03  0.10512934E+05                                 7.157772                            6.450099       0.869024       2.299845                    0.999597      27.827124      70.845244       0.779529       0.341474      -1.156895       0.017808       0.009236      -0.035977       0.041192       0.021607       0.051000      -0.057269       0.014813      -0.168292      -0.107912       0.048590       0.059322              7.316549       4.992883       0.394437      -0.493510      10.341388      -0.943737       6.615376           0.003672
          404              O      11.734395       2.644557       2.433904      -0.573556      43.093399 0.61564324E+03  0.15303675E+05                                 9.771899                            7.685181       0.325558       2.144664                    0.997153      28.216418      75.324822       0.684903       0.359758      -1.138836      -0.012598      -0.024335       0.039642       0.048191      -0.014467      -0.004018      -0.001481       0.041837       0.135241      -0.048047       0.002623       0.045424             11.599020       9.860070      -2.712577      -5.259211       9.680511       4.709962      15.256480           0.056607
          405              O       5.385851      10.336766       8.967579      -0.544508      41.134495 0.58621550E+03  0.14435965E+05                                 9.604698                            7.577169      -0.013932       2.045620                    0.995409      27.998971      75.091214       0.677220       0.367272      -1.129736      -0.004937      -0.019105       0.009741       0.022006      -0.017084       0.041736       0.007028      -0.031949      -0.093915      -0.062911       0.021209       0.041702             11.325654      11.181173      -5.386126      -0.890216      16.074188       1.023117       6.721601           0.044291
          406              O       5.676453       8.565017      10.294171      -0.574840      44.412509 0.69803344E+03  0.17993710E+05                                10.076127                            8.350377      -0.181698       1.970995                    0.995566      29.392983      81.201234       0.634300       0.374600      -1.121840       0.002393       0.009649      -0.030011       0.031615       0.043103       0.028857      -0.027204      -0.018096       0.063540      -0.071521       0.032219       0.039301             11.132805       8.092924       0.996925      -1.303642       9.931581      -3.940963      15.373911           0.043321
          407              O      -3.334984      19.169769       1.829936      -0.579522      47.932322 0.69621679E+03  0.17932722E+05                                10.601087                            8.316100      -0.170094       1.973895                    0.995381      29.422117      81.213096       0.638378       0.372500      -1.123573       0.007211      -0.027428       0.015883       0.032505       0.000131       0.004043       0.015094      -0.002948      -0.229336      -0.078513       0.036802       0.041711             12.313874       9.565326      -4.691079       0.872455      19.676606      -1.955850       7.699690           0.048366
          408              O      -2.585311      17.384952       0.738876      -0.539116      39.605481 0.62128465E+03  0.15526644E+05                                 9.327124                            7.835642      -0.026246       2.046194                    0.994590      27.996823      75.691903       0.661347       0.370587      -1.126968      -0.008502       0.010264       0.011773       0.017783       0.027945      -0.015524       0.037951       0.057224       0.075613      -0.070216       0.027392       0.042824             10.408213       7.560894      -0.341872      -1.481709       8.207262       1.964356      15.456482           0.044829
          409              O       2.149142      12.535070      10.177296      -0.560719      37.040068 0.59862368E+03  0.14758423E+05                                 8.824891                            7.586235       0.423239       2.180353                    0.996647      27.974729      74.072753       0.689112       0.360520      -1.139641       0.000905       0.002347      -0.019942       0.020100       0.023182       0.025283      -0.015739      -0.041039       0.128700      -0.060826       0.009179       0.051647              9.794275       8.217389      -2.348020       2.042885       8.696590      -2.253288      12.468847           0.041867
          410              O       3.105148      12.321696       8.207777      -0.545182      29.808336 0.48759083E+03  0.11437441E+05                                 7.542969                            6.785263       0.599713       2.233957                    0.998799      27.515014      71.419700       0.737435       0.354086      -1.143040      -0.005998       0.009845       0.009705       0.015070      -0.014511      -0.040979       0.023674       0.006782      -0.177179      -0.077548       0.014951       0.062598              7.998513       9.258929      -2.637783      -0.568184       7.949055      -0.195664       6.787553           0.043451
          411              O       6.062691      11.886365      16.956298      -0.233810      28.050686 0.33512699E+03  0.71643178E+04                                 7.431858                            5.644132       0.368433       2.244775                    0.998582      22.838835      56.765793       0.803756       0.356464      -1.140069       0.083194       0.096426       0.047232       0.135831      -0.072854       0.081695      -0.072338      -0.040630      -0.055024      -0.096576      -0.056041       0.152617              8.877600       8.584379      -3.568428       4.040876       9.044680      -3.800365       9.003741           0.000098
          412              O       5.449707       4.049630      17.924917      -0.250333      33.810502 0.35929826E+03  0.77999485E+04                                 8.464304                            5.820341       0.298547       2.207654                    0.998942      23.195735      57.709661       0.797988       0.353568      -1.144741      -0.109538       0.015125      -0.093120       0.144564      -0.060374      -0.070596       0.097004       0.009570       0.101093      -0.095621      -0.061988       0.157609             11.075956       9.593703      -3.843063      -5.444976       8.275858       5.629317      15.358308          -0.000443
          413              O       5.368404      18.014348      15.221420      -0.588316      28.622437 0.45678590E+03  0.10510051E+05                                 7.156883                            6.449341       0.869326       2.299979                    0.999597      27.824885      70.836864       0.779587       0.341467      -1.156903      -0.017789      -0.009241      -0.035926       0.041140       0.021612      -0.050996       0.057274       0.014873      -0.168222      -0.107904       0.048571       0.059333              7.315618       4.992328       0.394437       0.493426      10.339973       0.943658       6.614551           0.003620
          414              O       4.444435      16.859512      13.564904      -0.573488      43.090336 0.61559444E+03  0.15302121E+05                                 9.771381                            7.684850       0.325622       2.144702                    0.997153      28.215397      75.320655       0.684923       0.359755      -1.138841       0.012585       0.024311       0.039666       0.048196      -0.014465       0.004013       0.001479       0.041882       0.135174      -0.048053       0.002652       0.045402             11.598318       9.859510      -2.712359       5.258794       9.679951      -4.709602      15.255493           0.056647
          415              O      10.792979       9.167303      20.098579      -0.544493      41.133205 0.58619557E+03  0.14435346E+05                                 9.604490                            7.577036      -0.013909       2.045634                    0.995410      27.998551      75.089678       0.677227       0.367272      -1.129737       0.004959       0.019084       0.009730       0.021988      -0.017074      -0.041770      -0.007023      -0.031913      -0.093970      -0.062942       0.021235       0.041707             11.325357      11.180857      -5.385924       0.890163      16.073758      -1.023062       6.721456           0.044309
          416              O      10.502377      10.939052      21.425171      -0.574769      44.410708 0.69799981E+03  0.17992615E+05                                10.075816                            8.350145      -0.181754       1.970991                    0.995565      29.392373      81.198864       0.634312       0.374597      -1.121843      -0.002387      -0.009671      -0.030024       0.031633       0.043105      -0.028852       0.027196      -0.018108       0.063558      -0.071519       0.032220       0.039299             11.132421       8.092656       0.996913       1.303605       9.931237       3.940793      15.373371           0.043471
          417              O       6.469814       0.334300      12.960936      -0.579475      47.936650 0.69629198E+03  0.17935246E+05                                10.601954                            8.316729      -0.170629       1.973708                    0.995382      29.423465      81.219664       0.638330       0.372516      -1.123554      -0.007201       0.027434       0.015994       0.032562       0.000138      -0.004022      -0.015126      -0.002931      -0.229485      -0.078568       0.036832       0.041736             12.314904       9.566142      -4.691540      -0.872554      19.678306       1.956054       7.700265           0.048371
          418              O       5.720141       2.119117      11.869876      -0.539135      39.611380 0.62140061E+03  0.15530328E+05                                 9.328183                            7.836485      -0.026398       2.046101                    0.994593      27.999152      75.701105       0.661295       0.370597      -1.126955       0.008484      -0.010183       0.011845       0.017775       0.027944       0.015510      -0.037935       0.057211       0.075505      -0.070188       0.027405       0.042783             10.409427       7.561732      -0.341935       1.481911       8.208211      -1.964475      15.458340           0.044810
          419              O       0.985688       6.968999      21.308296      -0.560723      37.039586 0.59861515E+03  0.14758127E+05                                 8.824705                            7.586092       0.423507       2.180432                    0.996648      27.974803      74.072193       0.689133       0.360512      -1.139651      -0.000922      -0.002337      -0.019947       0.020105       0.023196      -0.025299       0.015745      -0.041070       0.128708      -0.060856       0.009200       0.051656              9.794041       8.217185      -2.347919      -2.042805       8.696355       2.253211      12.468582           0.041933
          420              O       0.029682       7.182373      19.338777      -0.545203      29.808054 0.48758552E+03  0.11437277E+05                                 7.542890                            6.785201       0.599834       2.233994                    0.998799      27.515001      71.419378       0.737443       0.354084      -1.143043       0.005999      -0.009845       0.009708       0.015072      -0.014504       0.040989      -0.023679       0.006752      -0.177229      -0.077571       0.014971       0.062600              7.998412       9.258800      -2.637708       0.568200       7.948940       0.195656       6.787496           0.043516
          421              O      -0.459309      11.886365      16.436702      -0.233821      28.050716 0.33512712E+03  0.71643217E+04                                 7.431867                            5.644135       0.368413       2.244767                    0.998582      22.838857      56.765857       0.803756       0.356465      -1.140069       0.083195       0.096425      -0.047228       0.135829      -0.072853      -0.081698       0.072336      -0.040632      -0.055024      -0.096578      -0.056038       0.152616              8.877623       8.584402      -3.568438      -4.040894       9.044704       3.800387       9.003763           0.000073
          422              O      11.971707       4.049630      15.468083      -0.250368      33.813979 0.35933323E+03  0.78009146E+04                                 8.464921                            5.820651       0.298460       2.207602                    0.998942      23.196706      57.713254       0.797960       0.353571      -1.144736      -0.109538       0.015125       0.093150       0.144583      -0.060388       0.070603      -0.096999       0.009567       0.101066      -0.095617      -0.061997       0.157615             11.076918       9.594483      -3.843492       5.445580       8.276575      -5.629956      15.359695          -0.000510
          423              O      -1.153596      18.014348      18.171580      -0.588323      28.623124 0.45679897E+03  0.10510442E+05                                 7.157063                            6.449491       0.869083       2.299904                    0.999597      27.824920      70.837590       0.779567       0.341473      -1.156896      -0.017805      -0.009213       0.035961       0.041171       0.021612       0.051004      -0.057263       0.014838      -0.168288      -0.107913       0.048584       0.059329              7.315811       4.992445       0.394431      -0.493443      10.340269      -0.943687       6.614718           0.003659
          424              O      -2.077565      16.859512      19.828096      -0.573499      43.090226 0.61559373E+03  0.15302086E+05                                 9.771316                            7.684797       0.325605       2.144701                    0.997152      28.215427      75.320481       0.684932       0.359751      -1.138846       0.012582       0.024328      -0.039681       0.048216      -0.014458      -0.003990      -0.001487       0.041937       0.135243      -0.048083       0.002663       0.045421             11.598245       9.859450      -2.712311      -5.258785       9.679820       4.709527      15.255463           0.056727
          425              O       4.270979       9.167303      13.294421      -0.544538      41.135362 0.58622977E+03  0.14436417E+05                                 9.604885                            7.577298      -0.013960       2.045610                    0.995409      27.999131      75.092141       0.677208       0.367276      -1.129733       0.004960       0.019079      -0.009732       0.021984      -0.017070       0.041764       0.007007      -0.031927      -0.093967      -0.062933       0.021223       0.041710             11.325899      11.181438      -5.386270      -0.890250      16.074544       1.023174       6.721714           0.044236
          426              O       3.980377      10.939052      11.967829      -0.574763      44.410614 0.69799708E+03  0.17992522E+05                                10.075805                            8.350135      -0.181735       1.970999                    0.995565      29.392275      81.198466       0.634312       0.374597      -1.121843      -0.002387      -0.009690       0.030031       0.031645       0.043088       0.028849      -0.027191      -0.018075       0.063536      -0.071496       0.032210       0.039286             11.132416       8.092655       0.996901      -1.303602       9.931250      -3.940811      15.373344           0.043382
          427              O      -0.052186       0.334300      20.432064      -0.579451      47.928594 0.69615285E+03  0.17930651E+05                                10.600570                            8.315742      -0.170126       1.973907                    0.995381      29.420729      81.208117       0.638390       0.372502      -1.123572      -0.007194       0.027461      -0.015893       0.032534       0.000143       0.004003       0.015101      -0.002952      -0.229284      -0.078495       0.036786       0.041709             12.313223       9.564829      -4.690755       0.872403      19.675506      -1.955734       7.699333           0.048433
          428              O      12.242141       2.119117      21.523124      -0.539109      39.605006 0.62127540E+03  0.15526361E+05                                 9.327072                            7.835600      -0.026245       2.046197                    0.994590      27.996620      75.691336       0.661346       0.370588      -1.126966       0.008509      -0.010276      -0.011734       0.017767       0.027937      -0.015540       0.037951       0.057220       0.075656      -0.070218       0.027378       0.042841             10.408156       7.560825      -0.341869      -1.481708       8.207164       1.964291      15.456480           0.044775
          429              O       7.507688       6.968999      12.084704      -0.560832      37.044062 0.59870292E+03  0.14760864E+05                                 8.825459                            7.586680       0.423451       2.180379                    0.996649      27.976630      74.078997       0.689100       0.360515      -1.139646      -0.000926      -0.002304       0.019964       0.020118       0.023196       0.025291      -0.015752      -0.041048       0.128745      -0.060851       0.009185       0.051666              9.794953       8.217982      -2.348254       2.043085       8.697185      -2.253489      12.469690           0.041782
          430              O       6.551682       7.182373      14.054223      -0.545271      29.811680 0.48765932E+03  0.11439461E+05                                 7.543528                            6.785733       0.599730       2.233926                    0.998799      27.516741      71.425708       0.737410       0.354086      -1.143040       0.006000      -0.009818      -0.009755       0.015085      -0.014510      -0.040994       0.023669       0.006739      -0.177268      -0.077581       0.014976       0.062605              7.999135       9.259660      -2.638047      -0.568186       7.949687      -0.195720       6.788057           0.043360
          431              O       3.594139       7.617704       5.305702      -0.233808      28.050529 0.33512476E+03  0.71642589E+04                                 7.431842                            5.644120       0.368441       2.244781                    0.998582      22.838714      56.765460       0.803756       0.356465      -1.140068      -0.083203      -0.096416      -0.047226       0.135827      -0.072854       0.081695      -0.072334      -0.040645      -0.055011      -0.096577      -0.056037       0.152614              8.877588       8.584379      -3.568422       4.040878       9.044663      -3.800361       9.003721           0.000099
          432              O       4.207123      15.454439       4.337083      -0.250335      33.811498 0.35930878E+03  0.78002384E+04                                 8.464470                            5.820428       0.298500       2.207630                    0.998942      23.196067      57.710821       0.797982       0.353568      -1.144740       0.109537      -0.015128       0.093130       0.144570      -0.060378      -0.070599       0.097004       0.009572       0.101077      -0.095622      -0.061989       0.157611             11.076202       9.593922      -3.843188      -5.445130       8.276066       5.629486      15.358618          -0.000468
          433              O       4.288426       1.489721       7.040580      -0.588232      28.619392 0.45672401E+03  0.10508255E+05                                 7.156341                            6.448870       0.869420       2.300038                    0.999597      27.823422      70.831530       0.779623       0.341464      -1.156908       0.017770       0.009225       0.035892       0.041098       0.021616      -0.051000       0.057292       0.014878      -0.168218      -0.107921       0.048580       0.059341              7.315052       4.991991       0.394429       0.493368      10.339141       0.943629       6.614025           0.003684
          434              O       5.212395       2.644557       8.697096      -0.573476      43.093445 0.61564502E+03  0.15303716E+05                                 9.771917                            7.685230       0.325476       2.144638                    0.997154      28.216381      75.324479       0.684897       0.359761      -1.138835      -0.012600      -0.024279      -0.039684       0.048198      -0.014474       0.004008       0.001482       0.041863       0.135121      -0.048042       0.002659       0.045383             11.599025       9.860087      -2.712623       5.259138       9.680601      -4.710055      15.256386           0.056708
          435              O      -1.136149      10.336766       2.163421      -0.544507      41.134165 0.58621103E+03  0.14435829E+05                                 9.604650                            7.577139      -0.013918       2.045628                    0.995409      27.998844      75.090845       0.677221       0.367272      -1.129736      -0.004950      -0.019096      -0.009746       0.022003      -0.017083      -0.041757      -0.007028      -0.031914      -0.093937      -0.062928       0.021223       0.041705             11.325579      11.181096      -5.386062       0.890203      16.074084      -1.023110       6.721559           0.044352
          436              O      -0.845547       8.565017       0.836829      -0.574803      44.411725 0.69801950E+03  0.17993254E+05                                10.075982                            8.350279      -0.181738       1.970988                    0.995565      29.392743      81.200254       0.634305       0.374598      -1.121842       0.002397       0.009654       0.030016       0.031621       0.043106      -0.028854       0.027205      -0.018135       0.063525      -0.071524       0.032219       0.039305             11.132611       8.092797       0.996915       1.303630       9.931415       3.940866      15.373619           0.043456
          437              O       3.187016      19.169769       9.301064      -0.579518      47.940164 0.69635283E+03  0.17937227E+05                                10.602518                            8.317154      -0.170706       1.973666                    0.995382      29.424626      81.224124       0.638306       0.372522      -1.123548       0.007210      -0.027485      -0.015979       0.032600       0.000145      -0.004028      -0.015110      -0.002962      -0.229373      -0.078528       0.036797       0.041731             12.315597       9.566665      -4.691814      -0.872659      19.679378       1.956285       7.700747           0.048438
          438              O       3.936689      17.384952      10.392124      -0.539047      39.605955 0.62129546E+03  0.15527020E+05                                 9.327314                            7.835795      -0.026480       2.046121                    0.994591      27.996874      75.692918       0.661328       0.370595      -1.126959      -0.008492       0.010177      -0.011785       0.017736       0.027946       0.015521      -0.037971       0.057237       0.075517      -0.070225       0.027414       0.042811             10.408415       7.561048      -0.341907       1.481772       8.207467      -1.964394      15.456730           0.044781
          439              O       8.671142      12.535070       0.953704      -0.560723      37.039931 0.59862175E+03  0.14758352E+05                                 8.824818                            7.586182       0.423338       2.180383                    0.996647      27.974798      74.072688       0.689121       0.360517      -1.139645       0.000922       0.002351       0.019941       0.020100       0.023188      -0.025290       0.015739      -0.041062       0.128708      -0.060842       0.009191       0.051651              9.794176       8.217298      -2.347982      -2.042825       8.696510       2.253235      12.468719           0.041961
          440              O       9.627148      12.321696       2.923223      -0.545188      29.808751 0.48759981E+03  0.11437703E+05                                 7.543018                            6.785308       0.599738       2.233961                    0.998799      27.515294      71.420563       0.737435       0.354084      -1.143042      -0.005990       0.009846      -0.009723       0.015079      -0.014510       0.040989      -0.023680       0.006762      -0.177224      -0.077569       0.014963       0.062606              7.998561       9.258970      -2.637783       0.568197       7.949116       0.195670       6.787598           0.043513

******************************************************
Auxiliary information for the entire system
The total spin magnetic moment of the unit cell is   23.985617
The total net atomic charge of the unit cell is   -0.000000
Accuracy of reproducing the electrostatic potential in the unit cell:
  The inner radius (bohr) =    5.0000
  The outer radius (bohr) =   12.0000
  Valid grid points have density less than (e/(bohr^3)) =    0.0001
  The number of valid grid points were=        45284
  The rms potential error without charges in kcal/mol is=      3.90731
  The rms potential error with partial charges in kcal/mol is=      1.47592
  The RRMSE value at monopole order=      0.37773
  The rms potential error with partial charges and cloud penetration in kcal/mol is=      1.48318
  The RRMSE value at monopole order with cloud penetration is=      0.37959
  The rms potential error with partial charges and atomic dipoles in kcal/mol is=      0.40643
  The RRMSE value at dipole order=      0.10402
  The rms potential error with partial charges, atomic dipoles and cloud penetration in kcal/mol is=      0.40827
  The RRMSE value at dipole order with cloud penetration=      0.10449

******************************************************
The electron densities and ab initio electrostatic potential were computed in VASP using the PBE functional and
projector augmented wave method. See the main text of the journal article for a description of computational details.
The atomic charges, dipoles, and quadrupoles were computed with the DDEC6 method as described in
(a) T. A. Manz and N. Gabaldon Limas, RSC Adv. 6 (2016) 47771-47801 DOI: 10.1039/c6ra04656h
(b) N. Gabaldon Limas and T. A. Manz, RSC Adv. 8 (2018) 2678-2707 DOI: 10.1039/c7ra11829e.
For each atom in the material, the electron cloud parameters were fit to the spherically averaged atom-in-material
electron density using radial positions for which this density was between 10^-4 and 10^-2 electrons per cubic bohr.
The polarizabilities, dispersion coefficients, and quantum Drude oscillator (QDO) parameters were fit using the MCLF method.
The magnetic structure of the system was optimized in VASP from the default ferromagnetic initial guess using spin polarization.
The atomic spin moments (ASMs) were computed on this optimized magnetic structure using the DDEC6 partition as inputs
to the method of T. A. Manz and D. S. Sholl, J. Chem. Theory Comput. 7 (2011) 4146-4164 DOI: 10.1021/ct200539n.
The RMSE and RRMSE were computed using a uniform grid with Ewald summation.
