# Supplementary material for: A collection of forcefield precursors for metal–organic frameworks
Source: RSC Adv. 2019 Nov 13;9(63):36492–507. doi: 10.1039/c9ra07327b (PMC9075174; doi:10.1039/c9ra07327b)
Supplement: RA-009-C9RA07327B-s5247 [file RA-009-C9RA07327B-s5247.xyz]

  148
jmolscript: load "" {1 1 1} spacegroup "x,y,z" unitcell [{      8.931700     0.000000     0.000000 }, {     -3.933538    11.503991     0.000000 }, {      0.000000     0.000000    16.914800 }]
La     4.564031    10.944092    10.425437     1.905461
La     4.899981     0.559899     1.968037     1.905460
La     0.434131     0.559899     6.489363     1.905460
La     0.098181    10.944092    14.946763     1.905460
H      2.796796     7.456887    13.670541     0.136162
H      1.779211     5.443689    13.119119     0.129597
H      3.726585     5.401124     9.621138     0.116512
H      4.757568     7.414322    10.181018     0.126541
H      1.948480     4.198957     9.081556     0.110427
H      3.083273     3.272885     9.641436     0.116905
H      4.162254     9.353895    14.096794     0.125170
H      5.307056     8.296678    13.888742     0.125475
H     -0.002005     9.858920     8.310241     0.145898
H     -0.934676     9.130718     7.281821     0.115983
H     -0.201161     5.786507     9.793669     0.135627
H     -2.519683     7.604138     7.222620     0.123929
H      6.667216     4.047104     5.213141     0.136162
H     -1.246899     6.060302     4.661719     0.129597
H      5.737427     6.102867     1.163738     0.116512
H      4.706444     4.089669     1.723618     0.126541
H     -1.416168     7.305034     0.624156     0.110427
H     -2.550961     8.231106     1.184036     0.116905
H      5.301758     2.150096     5.639394     0.125170
H      4.156956     3.207313     5.431342     0.125475
H      0.534317     1.645071    16.767641     0.145898
H      1.466988     2.373273    15.739221     0.115983
H      0.733473     5.717484     1.336269     0.135627
H      3.051995     3.899853    15.680020     0.123929
H      2.201366     4.047104     3.244259     0.136162
H      3.218951     6.060302     3.795681     0.129597
H      1.271577     6.102867     7.293662     0.116512
H      0.240594     4.089669     6.733782     0.126541
H      3.049682     7.305034     7.833244     0.110427
H      1.914889     8.231106     7.273364     0.116905
H      0.835908     2.150096     2.818006     0.125170
H     -0.308894     3.207313     3.026058     0.125475
H      5.000167     1.645071     8.604559     0.145900
H      5.932838     2.373273     9.632979     0.115983
H      5.199323     5.717484     7.121131     0.135626
H      7.517845     3.899853     9.692180     0.123929
H     -1.669054     7.456887    11.701659     0.136162
H      6.245061     5.443689    12.253081     0.129597
H     -0.739265     5.401124    15.751062     0.116512
H      0.291718     7.414322    15.191182     0.126541
H      6.414330     4.198957    16.290644     0.110426
H      7.549123     3.272885    15.730764     0.116904
H     -0.303596     9.353895    11.275406     0.125170
H      0.841206     8.296678    11.483458     0.125476
H      4.463845     9.858920     0.147159     0.145899
H      3.531174     9.130718     1.175579     0.115982
H      4.264689     5.786507    15.578531     0.135626
H      1.946167     7.604138     1.234780     0.123928
C      3.845576     7.633933    11.955888     0.236817
C      2.974450     7.049646    12.854402    -0.187923
C      2.368077     5.845178    12.521181    -0.191371
C      2.633038     5.240068    11.308559     0.248494
C      3.531887     5.816418    10.430004    -0.229391
C      4.146904     7.024337    10.763733    -0.176272
C      2.150584     3.519071     9.743263    -0.167319
C      1.285053     2.301949     9.484974     0.684699
C      4.908164     9.105409    13.530318    -0.173409
C     -3.003631    10.213243    13.506130     0.673962
C     -1.953105     9.820957     8.913423     0.643825
C     -0.740926     9.235404     8.227359    -0.172358
C     -1.193037     6.905846     8.580878     0.245942
C     -0.894326     5.765800     9.308214    -0.198761
C     -2.283375     6.881687     7.723298    -0.201501
C      5.618436     3.870058     3.498488     0.236816
C      6.489562     4.454345     4.397002    -0.187923
C     -1.835765     5.658813     4.063781    -0.191371
C     -2.100726     6.263923     2.851159     0.248494
C      5.932125     5.687573     1.972604    -0.229391
C      5.317108     4.479654     2.306333    -0.176272
C     -1.618272     7.984920     1.285863    -0.167318
C     -0.752741     9.202042     1.027574     0.684699
C      4.555848     2.398582     5.072918    -0.173409
C      3.535943     1.290748     5.048730     0.673962
C      2.485417     1.683034     0.456023     0.643826
C      1.273238     2.268587    16.684759    -0.172358
C      1.725349     4.598145     0.123478     0.245941
C      1.426638     5.738191     0.850814    -0.198761
C      2.815687     4.622304    16.180698    -0.201501
C      1.152586     3.870058     4.958912     0.236817
C      2.023712     4.454345     4.060398    -0.187923
C      2.630085     5.658813     4.393619    -0.191371
C      2.365124     6.263923     5.606241     0.248494
C      1.466275     5.687573     6.484796    -0.229391
C      0.851258     4.479654     6.151067    -0.176272
C      2.847578     7.984920     7.171537    -0.167319
C      3.713109     9.202042     7.429826     0.684699
C      0.089998     2.398582     3.384482    -0.173409
C      8.001793     1.290748     3.408670     0.673962
C      6.951267     1.683034     8.001377     0.643825
C      5.739088     2.268587     8.687441    -0.172360
C      6.191199     4.598145     8.333922     0.245940
C      5.892488     5.738191     7.606586    -0.198752
C      7.281537     4.622304     9.191502    -0.201492
C     -0.620274     7.633933    13.416312     0.236817
C     -1.491400     7.049646    12.517798    -0.187923
C      6.833927     5.845178    12.851019    -0.191371
C      7.098888     5.240068    14.063641     0.248494
C     -0.933963     5.816418    14.942196    -0.229391
C     -0.318946     7.024337    14.608467    -0.176272
C      6.616434     3.519071    15.628937    -0.167318
C      5.750903     2.301949    15.887226     0.684699
C      0.442314     9.105409    11.841882    -0.173410
C      1.462219    10.213243    11.866070     0.673963
C      2.512745     9.820957    16.458777     0.643825
C      3.724924     9.235404     0.230041    -0.172357
C      3.272813     6.905846    16.791322     0.245940
C      3.571524     5.765800    16.063986    -0.198752
C      2.182475     6.881687     0.734102    -0.201492
O      4.449816     8.873373    12.191004    -0.263547
O     -2.501599    10.811221     8.360478    -0.689951
O     -2.340565     9.371151    10.003920    -0.567404
O     -0.345195     7.976177     8.760006    -0.198193
O     -2.942386    10.950994    12.489381    -0.637456
O      1.952518     4.056537    11.036907    -0.195125
O      0.889652     1.598480    10.436093    -0.624973
O      1.082630     2.102469     8.271168    -0.634987
O     -2.293363    10.345884    14.520848    -0.637493
O      5.014196     2.630618     3.733604    -0.263546
O      3.033911     0.692770    16.817878    -0.689951
O      2.872877     2.132840     1.546520    -0.567404
O      0.877507     3.527814     0.302606    -0.198193
O      3.474698     0.552997     4.031981    -0.637455
O     -1.420206     7.447454     2.579507    -0.195125
O     -0.357340     9.905511     1.978693    -0.624972
O     -0.550318     9.401522    16.728568    -0.634987
O      2.825675     1.158107     6.063448    -0.637492
O      0.548346     2.630618     4.723796    -0.263547
O      7.499761     0.692770     8.554322    -0.689951
O      7.338727     2.132840     6.910880    -0.567404
O      5.343357     3.527814     8.154794    -0.198193
O      7.940548     0.552997     4.425419    -0.637456
O      3.045644     7.447454     5.877893    -0.195125
O      4.108510     9.905511     6.478707    -0.624973
O      3.915532     9.401522     8.643632    -0.634987
O      7.291525     1.158107     2.393952    -0.637493
O     -0.016034     8.873373    13.181196    -0.263547
O      1.964251    10.811221     0.096922    -0.689951
O      2.125285     9.371151    15.368280    -0.567404
O      4.120655     7.976177    16.612194    -0.198194
O      1.523464    10.950994    12.882819    -0.637455
O      6.418368     4.056537    14.335293    -0.195126
O      5.355502     1.598480    14.936107    -0.624973
O      5.548480     2.102469     0.186232    -0.634987
O      2.172487    10.345884    10.851352    -0.637492

The following XYZ coordinates are in angstroms. Other properties are in atomic units.
The sperically averaged electron density of each atom fit to a function of the form exp(a - br)
eigen_1, eigen_2 and eigen_3 are the three eigenvalues of traceless quadrupole moment tensor
  atom number  atomic symbol              X              Y              Z     net charge C6 coefficient C8 coefficient C10 coefficient fluctuating dipole atomic polarizability isotropic forcefield polarizability              a              b squared Pearson coefficient          <r^3>          <r^4>         wp_QDO          m_QDO          q_QDO       dipole_x       dipole_y       dipole_z         dipole            Qxy            Qxz            Qyz     Q(x^2-y^2)  Q(3z^2 - R^2)        eigen_1        eigen_2        eigen_3 static polarizability      alpha(xx)      alpha(xy)      alpha(xz)      alpha(yy)      alpha(yz)      alpha(zz) atomic spin moment
            1             La       4.564031      10.944092      10.425437       1.905461     220.258582 0.62282788E+04  0.25828382E+06                                25.964479                           23.080371       1.423961       2.033389                    0.999227     104.912001     290.853439       0.460498       0.320737      -1.252922      -0.018393       0.021065      -0.017360       0.032916      -0.000012       0.016900       0.147522      -0.038255      -0.105047      -0.152176      -0.001149       0.153325             28.542097      26.587251       0.968960      -0.102257      28.954991      -7.738309      30.084048           0.000144
            2             La       4.899981       0.559899       1.968037       1.905460     220.258654 0.62282826E+04  0.25828402E+06                                25.964484                           23.080378       1.423963       2.033389                    0.999227     104.912036     290.853570       0.460498       0.320737      -1.252922       0.018395      -0.021064      -0.017361       0.032916      -0.000012      -0.016900      -0.147522      -0.038256      -0.105044      -0.152176      -0.001150       0.153325             28.542101      26.587256       0.968955       0.102264      28.954988       7.738311      30.084058           0.000135
            3             La       0.434131       0.559899       6.489363       1.905460     220.258542 0.62282781E+04  0.25828379E+06                                25.964474                           23.080369       1.423962       2.033390                    0.999227     104.912012     290.853464       0.460498       0.320737      -1.252922       0.018393      -0.021065       0.017361       0.032916      -0.000011       0.016900       0.147521      -0.038254      -0.105048      -0.152176      -0.001148       0.153324             28.542091      26.587246       0.968959      -0.102260      28.954982      -7.738305      30.084044           0.000139
            4             La       0.098181      10.944092      14.946763       1.905460     220.258746 0.62282856E+04  0.25828418E+06                                25.964492                           23.080384       1.423962       2.033389                    0.999227     104.912044     290.853614       0.460498       0.320737      -1.252922      -0.018394       0.021062       0.017363       0.032915      -0.000012      -0.016899      -0.147522      -0.038255      -0.105050      -0.152177      -0.001148       0.153325             28.542110      26.587269       0.968960       0.102267      28.955001       7.738312      30.084060           0.000138
            5              H       2.796796       7.456887      13.670541       0.136162       0.829727 0.58602461E+01  0.54437463E+02                                 1.581989                            1.511489      -1.262822       2.298169                    0.994170       3.646712      10.689348       0.451023       1.461925      -0.670446      -0.010618       0.014977       0.029922       0.035105       0.006316      -0.006044       0.002630      -0.005331       0.002329      -0.010881       0.003992       0.006889              1.618163       1.417295      -0.013683      -0.142228       1.454907       0.306882       1.982289          -0.000000
            6              H       1.779211       5.443689      13.119119       0.129597       1.045308 0.78014248E+01  0.76846967E+02                                 1.761429                            1.680547      -1.218151       2.313810                    0.994635       3.625389      10.492234       0.458031       1.357559      -0.691830      -0.022282      -0.016401       0.021684       0.035152       0.011514      -0.006805       0.001399      -0.007906       0.000166      -0.014945       0.002090       0.012855              1.782529       1.839271       0.200091      -0.414795       1.539050      -0.183729       1.969266           0.000001
            7              H       3.726585       5.401124       9.621138       0.116512       0.993934 0.72458706E+01  0.70489514E+02                                 1.725233                            1.632477      -1.455770       2.182729                    0.992507       3.895110      11.424125       0.456497       1.379223      -0.684981       0.009683      -0.011753      -0.029035       0.032786       0.008904      -0.006042       0.003955      -0.009516       0.028671      -0.016846       0.005305       0.011541              1.770269       1.555981      -0.009973      -0.196594       1.684615       0.421093       2.070210          -0.000000
            8              H       4.757568       7.414322      10.181018       0.126541       0.895907 0.64501312E+01  0.61463880E+02                                 1.668163                            1.587728      -1.390366       2.227949                    0.992967       3.853843      11.497992       0.438571       1.465599      -0.669014       0.024157       0.011099      -0.022550       0.034860       0.006849      -0.004518       0.003251       0.000025       0.006098      -0.010318       0.004090       0.006228              1.699643       1.778423       0.221157      -0.349916       1.516171      -0.182492       1.804335          -0.000000
            9              H       1.948480       4.198957       9.081556       0.110427       0.964317 0.75031899E+01  0.73772847E+02                                 1.718657                            1.680478      -1.282724       2.266734                    0.992977       3.899774      11.570577       0.441372       1.411402      -0.679746      -0.009453       0.022381      -0.020788       0.031975      -0.007604       0.001954      -0.000457      -0.007278       0.005903      -0.009588       0.001785       0.007803              1.729896       1.562431      -0.105866       0.223305       1.807507      -0.276862       1.819748          -0.000001
           10              H       3.083273       3.272885       9.641436       0.116905       1.022651 0.77940555E+01  0.76525192E+02                                 1.725577                            1.665788      -0.972857       2.415009                    0.997199       3.608953      10.325521       0.467259       1.335081      -0.696821       0.031064      -0.007406       0.004238       0.032215      -0.008449       0.009201       0.003360       0.004845       0.011068      -0.014612       0.002483       0.012129              1.749269       2.282775      -0.211173      -0.105238       1.572706       0.101495       1.392327           0.000001
           11              H       4.162254       9.353895      14.096794       0.125170       0.966072 0.72154927E+01  0.70069418E+02                                 1.708168                            1.639243      -1.163442       2.328458                    0.994304       3.725815      10.892033       0.451639       1.396535      -0.683344      -0.028237       0.008160       0.017846       0.034386      -0.003127       0.005684       0.010006       0.005905       0.010183      -0.013697       0.002506       0.011191              1.739805       1.997595      -0.153127      -0.447110       1.451012       0.167989       1.770808           0.000000
           12              H       5.307056       8.296678      13.888742       0.125475       0.987723 0.79320071E+01  0.79128100E+02                                 1.748054                            1.731128      -1.391492       2.221818                    0.992081       3.924958      11.753234       0.433363       1.416793      -0.678687       0.014201      -0.026387       0.015364       0.033675      -0.004403       0.011017      -0.002885      -0.010322       0.008304      -0.014105       0.001371       0.012734              1.747459       1.747226      -0.283177       0.117395       1.920687      -0.193800       1.574465          -0.000001
           13              H      -0.002005       9.858920       8.310241       0.145898       0.914247 0.64925313E+01  0.60365876E+02                                 1.560101                            1.490751      -0.701169       2.570203                    0.999892       3.135354       8.481794       0.513217       1.283593      -0.709933       0.028997       0.023540       0.004033       0.037566       0.004252       0.002898      -0.003075      -0.004693      -0.026211      -0.010459       0.001150       0.009309              1.587495       1.787573       0.391052       0.037824       1.691175       0.041770       1.283738          -0.000000
           14              H      -0.934676       9.130718       7.281821       0.115983       1.134931 0.91561497E+01  0.92603822E+02                                 1.781846                            1.755112      -0.961186       2.416688                    0.998181       3.528208       9.895932       0.480023       1.261619      -0.714296      -0.003249      -0.008614      -0.032860       0.034125      -0.002687       0.001814       0.004847      -0.007999       0.022686      -0.009252      -0.000730       0.009982              1.771566       1.542599       0.039330       0.085383       1.626810       0.076311       2.145289           0.000002
           15              H      -0.201161       5.786507       9.793669       0.135627       0.740282 0.49892383E+01  0.44081188E+02                                 1.416991                            1.359578      -0.901936       2.478727                    0.999694       3.216565       8.903054       0.498978       1.389331      -0.685782       0.025255      -0.000329       0.017022       0.030458       0.005144       0.006746      -0.002745      -0.000982      -0.018427      -0.011457       0.002631       0.008827              1.437790       1.663207      -0.008559       0.310801       1.224390       0.024369       1.425773          -0.000001
           16              H      -2.519683       7.604138       7.222620       0.123929       0.938104 0.69163203E+01  0.65866459E+02                                 1.620201                            1.569192      -0.851939       2.484246                    0.999147       3.412176       9.594514       0.481735       1.335083      -0.697270      -0.016888       0.022623      -0.022824       0.036303       0.002130       0.010810      -0.006459      -0.004394      -0.007882      -0.014739       0.004181       0.010558              1.622068       1.460372      -0.111053       0.127600       1.908614      -0.245012       1.497218           0.000001
           17              H       6.667216       4.047104       5.213141       0.136162       0.829727 0.58602428E+01  0.54437425E+02                                 1.581989                            1.511488      -1.262822       2.298169                    0.994170       3.646711      10.689344       0.451023       1.461925      -0.670446       0.010618      -0.014977       0.029922       0.035105       0.006316       0.006044      -0.002631      -0.005331       0.002329      -0.010881       0.003992       0.006889              1.618163       1.417294      -0.013683       0.142228       1.454906      -0.306882       1.982288          -0.000000
           18              H      -1.246899       6.060302       4.661719       0.129597       1.045307 0.78014161E+01  0.76846852E+02                                 1.761427                            1.680545      -1.218151       2.313810                    0.994635       3.625386      10.492220       0.458031       1.357558      -0.691830       0.022283       0.016401       0.021684       0.035152       0.011514       0.006806      -0.001399      -0.007906       0.000166      -0.014945       0.002090       0.012855              1.782527       1.839269       0.200090       0.414795       1.539049       0.183729       1.969264           0.000001
           19              H       5.737427       6.102867       1.163738       0.116512       0.993934 0.72458647E+01  0.70489443E+02                                 1.725233                            1.632476      -1.455770       2.182729                    0.992507       3.895108      11.424118       0.456497       1.379223      -0.684981      -0.009683       0.011753      -0.029035       0.032786       0.008904       0.006042      -0.003955      -0.009516       0.028671      -0.016846       0.005305       0.011541              1.770268       1.555981      -0.009973       0.196594       1.684615      -0.421093       2.070209           0.000000
           20              H       4.706444       4.089669       1.723618       0.126541       0.895907 0.64501298E+01  0.61463860E+02                                 1.668162                            1.587728      -1.390366       2.227950                    0.992967       3.853842      11.497987       0.438571       1.465599      -0.669014      -0.024157      -0.011099      -0.022550       0.034860       0.006849       0.004518      -0.003251       0.000025       0.006098      -0.010318       0.004090       0.006228              1.699643       1.778422       0.221157       0.349916       1.516171       0.182491       1.804334          -0.000000
           21              H      -1.416168       7.305034       0.624156       0.110427       0.964317 0.75031855E+01  0.73772795E+02                                 1.718657                            1.680477      -1.282725       2.266733                    0.992977       3.899773      11.570575       0.441372       1.411403      -0.679746       0.009453      -0.022381      -0.020788       0.031975      -0.007604      -0.001954       0.000457      -0.007278       0.005903      -0.009588       0.001785       0.007803              1.729895       1.562431      -0.105866      -0.223305       1.807507       0.276862       1.819748          -0.000001
           22              H      -2.550961       8.231106       1.184036       0.116905       1.022651 0.77940543E+01  0.76525169E+02                                 1.725577                            1.665788      -0.972856       2.415009                    0.997199       3.608951      10.325511       0.467259       1.335080      -0.696821      -0.031064       0.007406       0.004238       0.032215      -0.008449      -0.009201      -0.003360       0.004845       0.011068      -0.014612       0.002483       0.012129              1.749269       2.282774      -0.211173       0.105238       1.572705      -0.101495       1.392326           0.000001
           23              H       5.301758       2.150096       5.639394       0.125170       0.966071 0.72154857E+01  0.70069334E+02                                 1.708168                            1.639242      -1.163442       2.328458                    0.994304       3.725813      10.892026       0.451639       1.396536      -0.683344       0.028237      -0.008160       0.017846       0.034386      -0.003127      -0.005684      -0.010006       0.005905       0.010183      -0.013697       0.002506       0.011191              1.739804       1.997594      -0.153126       0.447110       1.451012      -0.167989       1.770807           0.000000
           24              H       4.156956       3.207313       5.431342       0.125475       0.987723 0.79320105E+01  0.79128146E+02                                 1.748054                            1.731129      -1.391492       2.221818                    0.992081       3.924959      11.753240       0.433363       1.416794      -0.678687      -0.014201       0.026387       0.015364       0.033675      -0.004403      -0.011018       0.002885      -0.010322       0.008305      -0.014105       0.001371       0.012734              1.747460       1.747226      -0.283178      -0.117395       1.920687       0.193801       1.574465          -0.000001
           25              H       0.534317       1.645071      16.767641       0.145898       0.914247 0.64925299E+01  0.60365856E+02                                 1.560100                            1.490750      -0.701169       2.570203                    0.999892       3.135354       8.481791       0.513218       1.283592      -0.709933      -0.028997      -0.023540       0.004033       0.037566       0.004252      -0.002898       0.003075      -0.004693      -0.026211      -0.010459       0.001150       0.009309              1.587494       1.787571       0.391052      -0.037824       1.691174      -0.041770       1.283737          -0.000000
           26              H       1.466988       2.373273      15.739221       0.115983       1.134933 0.91561693E+01  0.92604083E+02                                 1.781848                            1.755115      -0.961188       2.416687                    0.998181       3.528212       9.895951       0.480022       1.261620      -0.714296       0.003249       0.008614      -0.032860       0.034125      -0.002687      -0.001814      -0.004847      -0.007999       0.022686      -0.009252      -0.000730       0.009982              1.771569       1.542602       0.039330      -0.085383       1.626813      -0.076312       2.145293           0.000002
           27              H       0.733473       5.717484       1.336269       0.135627       0.740283 0.49892422E+01  0.44081235E+02                                 1.416992                            1.359579      -0.901938       2.478727                    0.999694       3.216567       8.903063       0.498978       1.389331      -0.685782      -0.025255       0.000329       0.017021       0.030458       0.005144      -0.006746       0.002745      -0.000982      -0.018427      -0.011457       0.002631       0.008827              1.437791       1.663208      -0.008559      -0.310801       1.224391      -0.024369       1.425774          -0.000001
           28              H       3.051995       3.899853      15.680020       0.123929       0.938103 0.69163109E+01  0.65866346E+02                                 1.620200                            1.569191      -0.851939       2.484247                    0.999147       3.412174       9.594506       0.481736       1.335083      -0.697270       0.016888      -0.022623      -0.022824       0.036303       0.002130      -0.010810       0.006459      -0.004394      -0.007882      -0.014739       0.004181       0.010558              1.622066       1.460371      -0.111053      -0.127600       1.908612       0.245012       1.497217           0.000001
           29              H       2.201366       4.047104       3.244259       0.136162       0.829727 0.58602446E+01  0.54437442E+02                                 1.581989                            1.511488      -1.262821       2.298169                    0.994170       3.646711      10.689342       0.451023       1.461925      -0.670446       0.010618      -0.014977      -0.029922       0.035105       0.006316      -0.006044       0.002630      -0.005331       0.002329      -0.010881       0.003992       0.006889              1.618163       1.417294      -0.013683      -0.142228       1.454906       0.306882       1.982288          -0.000000
           30              H       3.218951       6.060302       3.795681       0.129597       1.045305 0.78014013E+01  0.76846676E+02                                 1.761426                            1.680545      -1.218148       2.313812                    0.994635       3.625383      10.492212       0.458031       1.357559      -0.691830       0.022282       0.016401      -0.021684       0.035152       0.011514      -0.006806       0.001399      -0.007906       0.000166      -0.014945       0.002090       0.012855              1.782526       1.839268       0.200090      -0.414794       1.539048      -0.183728       1.969263           0.000001
           31              H       1.271577       6.102867       7.293662       0.116512       0.993934 0.72458651E+01  0.70489451E+02                                 1.725233                            1.632476      -1.455770       2.182729                    0.992507       3.895109      11.424123       0.456496       1.379224      -0.684981      -0.009683       0.011753       0.029035       0.032786       0.008904      -0.006042       0.003955      -0.009516       0.028671      -0.016846       0.005305       0.011541              1.770269       1.555981      -0.009973      -0.196594       1.684615       0.421093       2.070210          -0.000000
           32              H       0.240594       4.089669       6.733782       0.126541       0.895908 0.64501355E+01  0.61463930E+02                                 1.668163                            1.587729      -1.390367       2.227949                    0.992967       3.853844      11.497995       0.438571       1.465599      -0.669014      -0.024156      -0.011099       0.022550       0.034860       0.006849      -0.004518       0.003251       0.000025       0.006098      -0.010318       0.004090       0.006228              1.699643       1.778423       0.221157      -0.349916       1.516172      -0.182492       1.804335          -0.000000
           33              H       3.049682       7.305034       7.833244       0.110427       0.964318 0.75031934E+01  0.73772888E+02                                 1.718657                            1.680478      -1.282725       2.266733                    0.992977       3.899775      11.570580       0.441372       1.411402      -0.679746       0.009453      -0.022381       0.020788       0.031975      -0.007604       0.001954      -0.000457      -0.007278       0.005903      -0.009588       0.001785       0.007803              1.729896       1.562432      -0.105866       0.223305       1.807508      -0.276862       1.819748          -0.000001
           34              H       1.914889       8.231106       7.273364       0.116905       1.022652 0.77940633E+01  0.76525283E+02                                 1.725578                            1.665789      -0.972857       2.415009                    0.997199       3.608954      10.325523       0.467259       1.335080      -0.696821      -0.031064       0.007406      -0.004238       0.032215      -0.008449       0.009201       0.003360       0.004845       0.011068      -0.014612       0.002483       0.012129              1.749270       2.282776      -0.211173      -0.105238       1.572706       0.101495       1.392327           0.000001
           35              H       0.835908       2.150096       2.818006       0.125170       0.966073 0.72154961E+01  0.70069452E+02                                 1.708168                            1.639243      -1.163442       2.328458                    0.994304       3.725815      10.892029       0.451640       1.396534      -0.683344       0.028237      -0.008160      -0.017846       0.034386      -0.003127       0.005684       0.010006       0.005905       0.010183      -0.013697       0.002506       0.011191              1.739805       1.997594      -0.153126      -0.447110       1.451012       0.167989       1.770808           0.000000
           36              H      -0.308894       3.207313       3.026058       0.125475       0.987722 0.79320018E+01  0.79128039E+02                                 1.748054                            1.731128      -1.391492       2.221818                    0.992081       3.924957      11.753233       0.433363       1.416794      -0.678687      -0.014201       0.026387      -0.015364       0.033675      -0.004403       0.011017      -0.002885      -0.010322       0.008304      -0.014105       0.001371       0.012733              1.747459       1.747225      -0.283177       0.117395       1.920687      -0.193800       1.574464          -0.000001
           37              H       5.000167       1.645071       8.604559       0.145900       0.914246 0.64925220E+01  0.60365763E+02                                 1.560099                            1.490749      -0.701170       2.570203                    0.999892       3.135352       8.481784       0.513218       1.283591      -0.709934      -0.028997      -0.023540      -0.004033       0.037566       0.004252       0.002898      -0.003075      -0.004693      -0.026211      -0.010459       0.001150       0.009309              1.587493       1.787569       0.391051       0.037824       1.691173       0.041770       1.283736          -0.000000
           38              H       5.932838       2.373273       9.632979       0.115983       1.134934 0.91561797E+01  0.92604204E+02                                 1.781848                            1.755115      -0.961191       2.416686                    0.998181       3.528214       9.895954       0.480022       1.261619      -0.714296       0.003249       0.008614       0.032860       0.034125      -0.002687       0.001814       0.004848      -0.007999       0.022686      -0.009252      -0.000730       0.009982              1.771569       1.542602       0.039330       0.085383       1.626813       0.076311       2.145292           0.000002
           39              H       5.199323       5.717484       7.121131       0.135626       0.740285 0.49892629E+01  0.44081462E+02                                 1.416995                            1.359582      -0.901938       2.478726                    0.999694       3.216574       8.903086       0.498977       1.389330      -0.685782      -0.025255       0.000329      -0.017021       0.030458       0.005144       0.006746      -0.002745      -0.000982      -0.018427      -0.011457       0.002631       0.008827              1.437794       1.663213      -0.008559       0.310803       1.224393       0.024369       1.425777          -0.000001
           40              H       7.517845       3.899853       9.692180       0.123929       0.938105 0.69163333E+01  0.65866614E+02                                 1.620203                            1.569193      -0.851940       2.484246                    0.999147       3.412178       9.594522       0.481735       1.335083      -0.697270       0.016888      -0.022623       0.022824       0.036303       0.002130       0.010810      -0.006459      -0.004394      -0.007882      -0.014739       0.004181       0.010558              1.622070       1.460373      -0.111054       0.127600       1.908617      -0.245013       1.497219           0.000001
           41              H      -1.669054       7.456887      11.701659       0.136162       0.829726 0.58602352E+01  0.54437334E+02                                 1.581988                            1.511487      -1.262820       2.298170                    0.994170       3.646708      10.689332       0.451023       1.461925      -0.670446      -0.010618       0.014977      -0.029922       0.035105       0.006316       0.006044      -0.002630      -0.005331       0.002329      -0.010881       0.003992       0.006889              1.618162       1.417293      -0.013683       0.142228       1.454905      -0.306881       1.982287          -0.000000
           42              H       6.245061       5.443689      12.253081       0.129597       1.045307 0.78014129E+01  0.76846815E+02                                 1.761427                            1.680545      -1.218150       2.313811                    0.994635       3.625386      10.492221       0.458031       1.357558      -0.691830      -0.022282      -0.016401      -0.021684       0.035152       0.011514       0.006805      -0.001399      -0.007906       0.000166      -0.014945       0.002090       0.012855              1.782527       1.839269       0.200090       0.414795       1.539049       0.183729       1.969264           0.000001
           43              H      -0.739265       5.401124      15.751062       0.116512       0.993932 0.72458516E+01  0.70489291E+02                                 1.725232                            1.632475      -1.455768       2.182731                    0.992507       3.895106      11.424114       0.456496       1.379225      -0.684980       0.009683      -0.011753       0.029035       0.032786       0.008904       0.006042      -0.003955      -0.009516       0.028671      -0.016846       0.005305       0.011541              1.770267       1.555980      -0.009973       0.196594       1.684614      -0.421092       2.070208           0.000000
           44              H       0.291718       7.414322      15.191182       0.126541       0.895908 0.64501374E+01  0.61463949E+02                                 1.668163                            1.587729      -1.390366       2.227949                    0.992967       3.853844      11.497993       0.438571       1.465598      -0.669014       0.024156       0.011099       0.022550       0.034860       0.006849       0.004518      -0.003251       0.000025       0.006098      -0.010318       0.004090       0.006228              1.699643       1.778423       0.221157       0.349916       1.516172       0.182492       1.804335          -0.000000
           45              H       6.414330       4.198957      16.290644       0.110426       0.964317 0.75031861E+01  0.73772799E+02                                 1.718657                            1.680477      -1.282724       2.266734                    0.992977       3.899773      11.570573       0.441372       1.411403      -0.679746      -0.009453       0.022381       0.020788       0.031975      -0.007604      -0.001954       0.000457      -0.007278       0.005903      -0.009588       0.001785       0.007803              1.729895       1.562431      -0.105866      -0.223305       1.807507       0.276862       1.819748          -0.000001
           46              H       7.549123       3.272885      15.730764       0.116904       1.022652 0.77940631E+01  0.76525278E+02                                 1.725578                            1.665789      -0.972857       2.415009                    0.997199       3.608954      10.325522       0.467259       1.335080      -0.696821       0.031064      -0.007406      -0.004238       0.032215      -0.008449      -0.009201      -0.003360       0.004845       0.011067      -0.014612       0.002483       0.012129              1.749270       2.282776      -0.211173       0.105238       1.572706      -0.101495       1.392327           0.000001
           47              H      -0.303596       9.353895      11.275406       0.125170       0.966071 0.72154832E+01  0.70069298E+02                                 1.708167                            1.639241      -1.163441       2.328459                    0.994304       3.725812      10.892019       0.451640       1.396535      -0.683344      -0.028237       0.008160      -0.017846       0.034386      -0.003127      -0.005684      -0.010006       0.005905       0.010183      -0.013697       0.002506       0.011191              1.739803       1.997593      -0.153126       0.447110       1.451011      -0.167989       1.770806           0.000000
           48              H       0.841206       8.296678      11.483458       0.125476       0.987721 0.79319867E+01  0.79127850E+02                                 1.748052                            1.731126      -1.391490       2.221819                    0.992081       3.924953      11.753218       0.433363       1.416794      -0.678687       0.014201      -0.026387      -0.015364       0.033675      -0.004403      -0.011017       0.002885      -0.010322       0.008304      -0.014104       0.001371       0.012733              1.747457       1.747224      -0.283177      -0.117394       1.920684       0.193800       1.574463          -0.000001
           49              H       4.463845       9.858920       0.147159       0.145899       0.914246 0.64925242E+01  0.60365788E+02                                 1.560099                            1.490749      -0.701170       2.570203                    0.999892       3.135352       8.481784       0.513218       1.283591      -0.709934       0.028997       0.023540      -0.004033       0.037566       0.004252      -0.002898       0.003075      -0.004693      -0.026211      -0.010459       0.001150       0.009309              1.587493       1.787570       0.391051      -0.037824       1.691173      -0.041770       1.283737           0.000000
           50              H       3.531174       9.130718       1.175579       0.115982       1.134935 0.91561851E+01  0.92604283E+02                                 1.781850                            1.755117      -0.961190       2.416686                    0.998181       3.528214       9.895959       0.480022       1.261620      -0.714296      -0.003249      -0.008614       0.032860       0.034125      -0.002687      -0.001814      -0.004847      -0.007999       0.022686      -0.009252      -0.000730       0.009982              1.771571       1.542603       0.039330      -0.085383       1.626814      -0.076312       2.145295           0.000002
           51              H       4.264689       5.786507      15.578531       0.135626       0.740284 0.49892519E+01  0.44081342E+02                                 1.416994                            1.359581      -0.901937       2.478727                    0.999694       3.216570       8.903074       0.498977       1.389331      -0.685782       0.025255      -0.000329      -0.017022       0.030458       0.005144      -0.006746       0.002745      -0.000982      -0.018427      -0.011457       0.002631       0.008827              1.437793       1.663211      -0.008559      -0.310802       1.224392      -0.024369       1.425776          -0.000001
           52              H       1.946167       7.604138       1.234780       0.123928       0.938106 0.69163390E+01  0.65866680E+02                                 1.620204                            1.569194      -0.851940       2.484246                    0.999147       3.412179       9.594525       0.481735       1.335083      -0.697270      -0.016888       0.022623       0.022824       0.036303       0.002130      -0.010810       0.006459      -0.004394      -0.007881      -0.014739       0.004181       0.010558              1.622070       1.460373      -0.111054      -0.127600       1.908618       0.245013       1.497220           0.000001
           53              C       3.845576       7.633933      11.955888       0.236817      28.776227 0.36700989E+03  0.83171389E+04                                 8.422289                            6.613303      -0.054180       2.006483                    0.999610      25.736432      73.984037       0.604811       0.446879      -1.039738       0.027340       0.063596       0.018167       0.071567       0.045357       0.002738       0.033542      -0.047103      -0.029599      -0.052751      -0.015225       0.067976              9.421172       8.133954       2.998644      -1.239579      10.081286       2.627587      10.048275           0.000000
           54              C       2.974450       7.049646      12.854402      -0.187923      32.196062 0.48287095E+03  0.11709782E+05                                 8.902621                            7.447970      -0.091341       1.948177                    0.997029      30.474229      90.372259       0.586290       0.430800      -1.050193      -0.032911      -0.039472       0.002332       0.051445      -0.015939       0.004370       0.023303      -0.019560      -0.018371      -0.029389      -0.002398       0.031788              9.565444       8.934987       3.081849      -1.817479       9.918320       1.518678       9.843025          -0.000005
           55              C       2.368077       5.845178      12.521181      -0.191371      33.615644 0.47518278E+03  0.11481324E+05                                 9.130648                            7.359371      -0.112403       1.929621                    0.998865      30.835979      91.385422       0.593093       0.427417      -1.051887       0.016972       0.036998       0.023188       0.046846       0.015023      -0.005031      -0.017369      -0.003966      -0.061711      -0.028108      -0.002720       0.030829              9.983458       7.742087       2.075058      -1.593427      10.284420       3.367114      11.923868          -0.000004
           56              C       2.633038       5.240068      11.308559       0.248494      29.639853 0.35636012E+03  0.79509664E+04                                 8.398368                            6.377267       0.104084       2.051146                    0.999500      24.997680      69.414682       0.641452       0.427968      -1.059710      -0.021087      -0.049059      -0.006849       0.053836       0.023281       0.001598       0.023592      -0.045271      -0.017999      -0.032563      -0.012791       0.045354              9.603131       7.248492       2.782242      -0.735946      10.728441       4.136657      10.832459          -0.000002
           57              C       3.531887       5.816418      10.430004      -0.229391      34.507571 0.50441921E+03  0.12363643E+05                                 9.270323                            7.562513      -0.033989       1.943836                    0.999129      31.621252      94.202726       0.587732       0.425179      -1.053897       0.035030       0.046853       0.005477       0.058757       0.000612       0.004680       0.016973      -0.023820       0.011353      -0.015940      -0.008534       0.024474             10.012075       8.820636       3.330452      -1.378362      11.169916       2.717463      10.045673          -0.000005
           58              C       4.146904       7.024337      10.763733      -0.176272      34.441983 0.48937526E+03  0.11942317E+05                                 9.386716                            7.544778      -0.254296       1.889298                    0.997742      31.034863      93.214848       0.575410       0.436196      -1.043859      -0.013975      -0.048572      -0.032376       0.060023       0.002958       0.001089      -0.017523       0.036903      -0.062854      -0.033257       0.004092       0.029165             10.276353       8.195316       2.532321      -1.352560      11.007093       3.189960      11.626652          -0.000004
           59              C       2.150584       3.519071       9.743263      -0.167319      29.214839 0.40801923E+03  0.94787094E+04                                 8.354560                            6.723322      -0.098020       1.971829                    0.997382      28.804787      83.379931       0.634628       0.415450      -1.060645      -0.006040       0.034808       0.093404       0.099861      -0.029133      -0.000067       0.016040      -0.001349       0.156811      -0.056446       0.000547       0.055900              9.567444       8.228697       2.529942       1.415733      11.838634       3.394605       8.635000          -0.000003
           60              C       1.285053       2.301949       9.484974       0.684699      20.243361 0.22413640E+03  0.45333916E+04                                 6.964158                            5.399967      -0.094765       2.049521                    0.999490      21.229667      59.486118       0.620718       0.487867      -1.007489      -0.019571      -0.038635      -0.009700       0.044382      -0.084932      -0.006018       0.005324       0.065926      -0.129636      -0.069536      -0.043580       0.113117              7.839620       5.811462       2.969343       0.473251       9.189118       0.096588       8.518282          -0.000004
           61              C       4.908164       9.105409      13.530318      -0.173409      26.941020 0.41497778E+03  0.97264309E+04                                 7.972686                            6.847764      -0.322949       1.898739                    0.996191      29.466579      86.989740       0.616699       0.423744      -1.050509      -0.048606      -0.025456      -0.087511       0.103290      -0.005025       0.043182       0.029402       0.021472       0.199327      -0.060468      -0.028403       0.088871              8.695368       9.482029       2.225078       1.025305       8.234730       1.192774       8.369344          -0.000006
           62              C      -3.003631      10.213243      13.506130       0.673962      20.896641 0.23330892E+03  0.47600082E+04                                 7.053993                            5.483703      -0.189947       2.006826                    0.999243      21.556246      60.395380       0.621129       0.483334      -1.011213       0.037846       0.037688       0.008400       0.054067      -0.068840      -0.064220       0.043006      -0.002868      -0.046550      -0.073588      -0.045874       0.119462              7.919658       7.751912       2.369434       2.393202       7.011328      -0.644866       8.995733          -0.000000
           63              C      -1.953105       9.820957       8.913423       0.643825      20.512822 0.23391470E+03  0.47848279E+04                                 6.989119                            5.496272      -0.048928       2.050776                    0.999439      21.895326      61.819813       0.618283       0.484295      -1.008733      -0.028360       0.031605       0.014874       0.044994       0.071986       0.055822       0.044017      -0.028760      -0.062625      -0.073535      -0.045169       0.118704              7.857444       7.407125      -2.814600      -1.065397       8.700523      -1.832239       7.464682          -0.000001
           64              C      -0.740926       9.235404       8.227359      -0.172358      26.219873 0.39291156E+03  0.90065842E+04                                 7.609128                            6.518962       0.054071       2.020232                    0.998439      28.306852      80.354748       0.658791       0.405596      -1.071232       0.044361      -0.084072       0.042192       0.104001       0.004618       0.025004      -0.025848      -0.085819      -0.006597      -0.056438       0.000461       0.055978              8.182382       8.133775      -1.154078      -0.903221      10.080622       0.161159       6.332748          -0.000006
           65              C      -1.193037       6.905846       8.580878       0.245942      27.655018 0.36865667E+03  0.83193817E+04                                 8.070973                            6.557074       0.030152       2.031268                    0.999746      25.249578      71.182598       0.620594       0.437350      -1.050939       0.033128       0.044771       0.014039       0.057437       0.027330       0.022205      -0.010912      -0.048989      -0.103414      -0.052811      -0.001135       0.053946              8.710625       8.132507       1.580804       2.097940      11.661747      -0.562419       6.337621          -0.000001
           66              C      -0.894326       5.765800       9.308214      -0.198761      30.278021 0.44282884E+03  0.10535039E+05                                 8.620676                            7.217878      -0.091027       1.951872                    0.997575      30.133891      89.234111       0.583568       0.441179      -1.041366      -0.022053      -0.054337       0.010211       0.059524      -0.001330       0.004494       0.013021       0.038900       0.017168      -0.027615       0.009073       0.018543              9.092427       8.520505       1.297545       1.995075      11.695750      -0.769122       7.061024          -0.000003
           67              C      -2.283375       6.881687       7.723298      -0.201501      30.421363 0.45517403E+03  0.10854201E+05                                 8.440067                            7.149551       0.178950       2.029366                    0.998911      30.163126      88.113548       0.609922       0.421125      -1.058326      -0.049247      -0.040409      -0.017880       0.066165      -0.002880       0.004794      -0.016596      -0.029531      -0.014798      -0.016235      -0.010465       0.026700              8.850147       9.114837       1.934620       2.551750      10.619053       0.110436       6.816550          -0.000005
           68              C       5.618436       3.870058       3.498488       0.236816      28.776226 0.36700991E+03  0.83171393E+04                                 8.422288                            6.613303      -0.054180       2.006483                    0.999610      25.736431      73.984027       0.604811       0.446879      -1.039738      -0.027340      -0.063595       0.018167       0.071567       0.045357      -0.002738      -0.033542      -0.047103      -0.029599      -0.052751      -0.015225       0.067976              9.421169       8.133953       2.998642       1.239580      10.081281      -2.627586      10.048274           0.000000
           69              C       6.489562       4.454345       4.397002      -0.187923      32.196052 0.48287083E+03  0.11709778E+05                                 8.902619                            7.447969      -0.091341       1.948177                    0.997029      30.474223      90.372237       0.586290       0.430800      -1.050193       0.032911       0.039472       0.002331       0.051445      -0.015939      -0.004370      -0.023303      -0.019560      -0.018371      -0.029389      -0.002398       0.031788              9.565441       8.934986       3.081847       1.817479       9.918315      -1.518676       9.843024          -0.000004
           70              C      -1.835765       5.658813       4.063781      -0.191371      33.615629 0.47518262E+03  0.11481318E+05                                 9.130644                            7.359369      -0.112402       1.929621                    0.998865      30.835970      91.385373       0.593093       0.427417      -1.051887      -0.016972      -0.036998       0.023188       0.046846       0.015023       0.005031       0.017369      -0.003966      -0.061712      -0.028108      -0.002721       0.030829              9.983452       7.742084       2.075056       1.593427      10.284412      -3.367109      11.923861          -0.000005
           71              C      -2.100726       6.263923       2.851159       0.248494      29.639832 0.35635994E+03  0.79509608E+04                                 8.398362                            6.377264       0.104087       2.051147                    0.999500      24.997669      69.414624       0.641452       0.427968      -1.059710       0.021087       0.049059      -0.006848       0.053836       0.023281      -0.001598      -0.023592      -0.045271      -0.017999      -0.032563      -0.012791       0.045354              9.603122       7.248487       2.782237       0.735947      10.728427      -4.136651      10.832451          -0.000003
           72              C       5.932125       5.687573       1.972604      -0.229391      34.507538 0.50441867E+03  0.12363626E+05                                 9.270316                            7.562508      -0.033987       1.943837                    0.999129      31.621230      94.202627       0.587732       0.425179      -1.053898      -0.035030      -0.046853       0.005477       0.058757       0.000612      -0.004680      -0.016973      -0.023820       0.011354      -0.015941      -0.008534       0.024474             10.012066       8.820628       3.330446       1.378362      11.169904      -2.717461      10.045668          -0.000005
           73              C       5.317108       4.479654       2.306333      -0.176272      34.441970 0.48937508E+03  0.11942312E+05                                 9.386713                            7.544776      -0.254296       1.889298                    0.997742      31.034854      93.214808       0.575410       0.436196      -1.043859       0.013975       0.048572      -0.032376       0.060023       0.002958      -0.001089       0.017523       0.036904      -0.062854      -0.033257       0.004091       0.029165             10.276350       8.195313       2.532319       1.352560      11.007087      -3.189958      11.626650          -0.000004
           74              C      -1.618272       7.984920       1.285863      -0.167318      29.214816 0.40801896E+03  0.94787005E+04                                 8.354552                            6.723318      -0.098018       1.971830                    0.997382      28.804768      83.379831       0.634628       0.415449      -1.060646       0.006040      -0.034808       0.093404       0.099862      -0.029133       0.000066      -0.016039      -0.001350       0.156811      -0.056446       0.000547       0.055899              9.567432       8.228689       2.529935      -1.415731      11.838616      -3.394598       8.634990          -0.000004
           75              C      -0.752741       9.202042       1.027574       0.684699      20.243358 0.22413640E+03  0.45333910E+04                                 6.964154                            5.399965      -0.094763       2.049522                    0.999490      21.229658      59.486062       0.620718       0.487866      -1.007489       0.019571       0.038635      -0.009700       0.044382      -0.084932       0.006018      -0.005324       0.065925      -0.129635      -0.069537      -0.043580       0.113117              7.839615       5.811458       2.969340      -0.473250       9.189109      -0.096586       8.518277          -0.000003
           76              C       4.555848       2.398582       5.072918      -0.173409      26.941016 0.41497774E+03  0.97264296E+04                                 7.972686                            6.847764      -0.322949       1.898739                    0.996191      29.466576      86.989731       0.616699       0.423744      -1.050509       0.048606       0.025456      -0.087511       0.103290      -0.005025      -0.043182      -0.029402       0.021472       0.199327      -0.060468      -0.028403       0.088871              8.695366       9.482027       2.225076      -1.025306       8.234728      -1.192773       8.369344          -0.000007
           77              C       3.535943       1.290748       5.048730       0.673962      20.896642 0.23330896E+03  0.47600088E+04                                 7.053991                            5.483702      -0.189945       2.006827                    0.999243      21.556240      60.395339       0.621130       0.483334      -1.011214      -0.037846      -0.037688       0.008400       0.054067      -0.068840       0.064220      -0.043006      -0.002868      -0.046551      -0.073587      -0.045874       0.119462              7.919655       7.751909       2.369433      -2.393201       7.011326       0.644866       8.995730          -0.000000
           78              C       2.485417       1.683034       0.456023       0.643826      20.512813 0.23391456E+03  0.47848244E+04                                 6.989116                            5.496271      -0.048927       2.050776                    0.999439      21.895318      61.819781       0.618283       0.484295      -1.008733       0.028360      -0.031605       0.014874       0.044993       0.071986      -0.055822      -0.044017      -0.028760      -0.062625      -0.073535      -0.045169       0.118705              7.857441       7.407122      -2.814599       1.065396       8.700519       1.832238       7.464681          -0.000001
           79              C       1.273238       2.268587      16.684759      -0.172358      26.219877 0.39291164E+03  0.90065867E+04                                 7.609128                            6.518962       0.054072       2.020232                    0.998439      28.306857      80.354768       0.658791       0.405596      -1.071232      -0.044361       0.084073       0.042193       0.104001       0.004618      -0.025004       0.025848      -0.085819      -0.006597      -0.056438       0.000461       0.055977              8.182382       8.133774      -1.154078       0.903221      10.080622      -0.161158       6.332751          -0.000005
           80              C       1.725349       4.598145       0.123478       0.245941      27.655020 0.36865671E+03  0.83193830E+04                                 8.070974                            6.557075       0.030154       2.031269                    0.999746      25.249580      71.182607       0.620594       0.437350      -1.050939      -0.033128      -0.044771       0.014039       0.057436       0.027330      -0.022205       0.010912      -0.048989      -0.103414      -0.052811      -0.001135       0.053946              8.710626       8.132507       1.580804      -2.097940      11.661748       0.562419       6.337622          -0.000001
           81              C       1.426638       5.738191       0.850814      -0.198761      30.278031 0.44282900E+03  0.10535044E+05                                 8.620677                            7.217879      -0.091028       1.951872                    0.997575      30.133899      89.234143       0.583568       0.441179      -1.041366       0.022053       0.054337       0.010211       0.059524      -0.001330      -0.004494      -0.013021       0.038900       0.017167      -0.027615       0.009073       0.018543              9.092428       8.520506       1.297546      -1.995075      11.695753       0.769122       7.061026          -0.000003
           82              C       2.815687       4.622304      16.180698      -0.201501      30.421348 0.45517377E+03  0.10854193E+05                                 8.440063                            7.149548       0.178952       2.029367                    0.998911      30.163113      88.113489       0.609922       0.421125      -1.058326       0.049247       0.040409      -0.017880       0.066165      -0.002880      -0.004794       0.016596      -0.029531      -0.014797      -0.016235      -0.010464       0.026699              8.850143       9.114833       1.934618      -2.551749      10.619047      -0.110436       6.816547          -0.000005
           83              C       1.152586       3.870058       4.958912       0.236817      28.776218 0.36700977E+03  0.83171354E+04                                 8.422287                            6.613302      -0.054180       2.006483                    0.999610      25.736425      73.984008       0.604811       0.446879      -1.039738      -0.027340      -0.063596      -0.018167       0.071567       0.045357       0.002738       0.033542      -0.047103      -0.029599      -0.052750      -0.015225       0.067976              9.421169       8.133952       2.998642      -1.239579      10.081281       2.627586      10.048273           0.000000
           84              C       2.023712       4.454345       4.060398      -0.187923      32.196056 0.48287087E+03  0.11709780E+05                                 8.902620                            7.447970      -0.091340       1.948177                    0.997029      30.474224      90.372238       0.586290       0.430800      -1.050193       0.032911       0.039472      -0.002332       0.051445      -0.015939       0.004370       0.023303      -0.019560      -0.018371      -0.029389      -0.002399       0.031788              9.565442       8.934986       3.081847      -1.817479       9.918316       1.518678       9.843025          -0.000005
           85              C       2.630085       5.658813       4.393619      -0.191371      33.615624 0.47518249E+03  0.11481314E+05                                 9.130643                            7.359368      -0.112400       1.929622                    0.998865      30.835963      91.385346       0.593093       0.427417      -1.051887      -0.016972      -0.036998      -0.023188       0.046846       0.015023      -0.005031      -0.017369      -0.003966      -0.061711      -0.028108      -0.002721       0.030829              9.983452       7.742083       2.075056      -1.593425      10.284412       3.367111      11.923860          -0.000005
           86              C       2.365124       6.263923       5.606241       0.248494      29.639846 0.35636005E+03  0.79509642E+04                                 8.398366                            6.377266       0.104085       2.051146                    0.999500      24.997676      69.414658       0.641452       0.427968      -1.059710       0.021087       0.049059       0.006848       0.053836       0.023281       0.001598       0.023592      -0.045271      -0.017998      -0.032564      -0.012791       0.045354              9.603127       7.248490       2.782241      -0.735946      10.728436       4.136654      10.832455          -0.000002
           87              C       1.466275       5.687573       6.484796      -0.229391      34.507563 0.50441910E+03  0.12363639E+05                                 9.270321                            7.562512      -0.033988       1.943837                    0.999129      31.621246      94.202698       0.587732       0.425179      -1.053898      -0.035030      -0.046853      -0.005477       0.058757       0.000612       0.004680       0.016973      -0.023821       0.011354      -0.015941      -0.008534       0.024474             10.012073       8.820634       3.330451      -1.378362      11.169913       2.717462      10.045671          -0.000005
           88              C       0.851258       4.479654       6.151067      -0.176272      34.441971 0.48937505E+03  0.11942311E+05                                 9.386713                            7.544776      -0.254296       1.889298                    0.997742      31.034855      93.214811       0.575410       0.436196      -1.043859       0.013975       0.048572       0.032376       0.060023       0.002958       0.001089      -0.017523       0.036903      -0.062853      -0.033257       0.004092       0.029165             10.276350       8.195313       2.532320      -1.352560      11.007088       3.189958      11.626649          -0.000004
           89              C       2.847578       7.984920       7.171537      -0.167319      29.214833 0.40801915E+03  0.94787070E+04                                 8.354558                            6.723321      -0.098021       1.971829                    0.997382      28.804784      83.379916       0.634628       0.415450      -1.060645       0.006040      -0.034808      -0.093403       0.099861      -0.029133      -0.000066       0.016040      -0.001349       0.156811      -0.056446       0.000547       0.055899              9.567441       8.228695       2.529940       1.415733      11.838630       3.394603       8.634997          -0.000004
           90              C       3.713109       9.202042       7.429826       0.684699      20.243358 0.22413638E+03  0.45333909E+04                                 6.964157                            5.399967      -0.094765       2.049521                    0.999490      21.229664      59.486107       0.620718       0.487867      -1.007489       0.019571       0.038635       0.009700       0.044382      -0.084932      -0.006018       0.005324       0.065926      -0.129636      -0.069537      -0.043581       0.113117              7.839620       5.811461       2.969342       0.473251       9.189116       0.096587       8.518281          -0.000003
           91              C       0.089998       2.398582       3.384482      -0.173409      26.941020 0.41497779E+03  0.97264310E+04                                 7.972686                            6.847764      -0.322950       1.898739                    0.996191      29.466578      86.989736       0.616699       0.423744      -1.050509       0.048606       0.025456       0.087511       0.103290      -0.005025       0.043182       0.029402       0.021472       0.199327      -0.060468      -0.028403       0.088871              8.695367       9.482028       2.225078       1.025305       8.234729       1.192774       8.369345          -0.000007
           92              C       8.001793       1.290748       3.408670       0.673962      20.896635 0.23330884E+03  0.47600060E+04                                 7.053991                            5.483702      -0.189946       2.006827                    0.999243      21.556239      60.395350       0.621129       0.483334      -1.011213      -0.037846      -0.037688      -0.008400       0.054067      -0.068840      -0.064220       0.043006      -0.002868      -0.046551      -0.073588      -0.045874       0.119462              7.919655       7.751909       2.369433       2.393201       7.011326      -0.644866       8.995731          -0.000000
           93              C       6.951267       1.683034       8.001377       0.643825      20.512824 0.23391471E+03  0.47848284E+04                                 6.989120                            5.496273      -0.048929       2.050776                    0.999439      21.895330      61.819832       0.618283       0.484295      -1.008733       0.028359      -0.031606      -0.014875       0.044994       0.071986       0.055822       0.044017      -0.028759      -0.062625      -0.073535      -0.045169       0.118704              7.857445       7.407127      -2.814601      -1.065397       8.700524      -1.832238       7.464684          -0.000002
           94              C       5.739088       2.268587       8.687441      -0.172360      26.219911 0.39291228E+03  0.90066058E+04                                 7.609138                            6.518970       0.054068       2.020230                    0.998439      28.306886      80.354893       0.658790       0.405596      -1.071231      -0.044361       0.084073      -0.042193       0.104001       0.004618       0.025004      -0.025848      -0.085819      -0.006597      -0.056438       0.000461       0.055977              8.182393       8.133785      -1.154084      -0.903223      10.080637       0.161158       6.332758          -0.000005
           95              C       6.191199       4.598145       8.333922       0.245940      27.655080 0.36865772E+03  0.83194110E+04                                 8.070984                            6.557083       0.030153       2.031268                    0.999746      25.249609      71.182697       0.620594       0.437350      -1.050939      -0.033128      -0.044771      -0.014039       0.057437       0.027330       0.022205      -0.010912      -0.048989      -0.103414      -0.052811      -0.001135       0.053946              8.710637       8.132516       1.580806       2.097943      11.661766      -0.562420       6.337629          -0.000001
           96              C       5.892488       5.738191       7.606586      -0.198752      30.277890 0.44282622E+03  0.10534960E+05                                 8.620646                            7.217852      -0.091023       1.951875                    0.997575      30.133808      89.233773       0.583570       0.441178      -1.041366       0.022053       0.054337      -0.010211       0.059524      -0.001330       0.004494       0.013021       0.038900       0.017166      -0.027615       0.009072       0.018543              9.092396       8.520480       1.297543       1.995071      11.695705      -0.769118       7.061001          -0.000002
           97              C       7.281537       4.622304       9.191502      -0.201492      30.421171 0.45517033E+03  0.10854089E+05                                 8.440024                            7.149515       0.178960       2.029371                    0.998911      30.162997      88.113018       0.609925       0.421124      -1.058327       0.049246       0.040409       0.017880       0.066165      -0.002880       0.004794      -0.016596      -0.029531      -0.014797      -0.016235      -0.010464       0.026699              8.850101       9.114787       1.934605       2.551736      10.619000       0.110429       6.816517          -0.000005
           98              C      -0.620274       7.633933      13.416312       0.236817      28.776214 0.36700972E+03  0.83171338E+04                                 8.422286                            6.613301      -0.054179       2.006483                    0.999610      25.736422      73.983994       0.604811       0.446879      -1.039738       0.027340       0.063596      -0.018167       0.071567       0.045357      -0.002738      -0.033542      -0.047104      -0.029598      -0.052750      -0.015225       0.067976              9.421167       8.133951       2.998642       1.239579      10.081280      -2.627585      10.048270           0.000000
           99              C      -1.491400       7.049646      12.517798      -0.187923      32.196032 0.48287045E+03  0.11709766E+05                                 8.902615                            7.447966      -0.091339       1.948177                    0.997029      30.474205      90.372159       0.586290       0.430800      -1.050194      -0.032911      -0.039472      -0.002332       0.051445      -0.015939      -0.004370      -0.023303      -0.019560      -0.018371      -0.029389      -0.002398       0.031787              9.565437       8.934981       3.081846       1.817478       9.918311      -1.518676       9.843018          -0.000005
          100              C       6.833927       5.845178      12.851019      -0.191371      33.615614 0.47518232E+03  0.11481309E+05                                 9.130642                            7.359367      -0.112401       1.929622                    0.998865      30.835958      91.385327       0.593093       0.427417      -1.051887       0.016972       0.036998      -0.023188       0.046846       0.015023       0.005031       0.017369      -0.003966      -0.061711      -0.028108      -0.002721       0.030829              9.983450       7.742082       2.075056       1.593426      10.284410      -3.367110      11.923857          -0.000005
          101              C       7.098888       5.240068      14.063641       0.248494      29.639849 0.35636012E+03  0.79509662E+04                                 8.398366                            6.377266       0.104084       2.051146                    0.999500      24.997679      69.414670       0.641452       0.427968      -1.059710      -0.021087      -0.049059       0.006849       0.053836       0.023281      -0.001598      -0.023592      -0.045271      -0.017998      -0.032564      -0.012791       0.045355              9.603128       7.248491       2.782241       0.735946      10.728437      -4.136654      10.832455          -0.000003
          102              C      -0.933963       5.816418      14.942196      -0.229391      34.507567 0.50441920E+03  0.12363642E+05                                 9.270322                            7.562513      -0.033988       1.943837                    0.999129      31.621247      94.202703       0.587732       0.425179      -1.053898       0.035030       0.046853      -0.005477       0.058756       0.000612      -0.004680      -0.016973      -0.023820       0.011354      -0.015940      -0.008534       0.024475             10.012073       8.820636       3.330452       1.378362      11.169914      -2.717461      10.045671          -0.000004
          103              C      -0.318946       7.024337      14.608467      -0.176272      34.441983 0.48937527E+03  0.11942317E+05                                 9.386715                            7.544777      -0.254295       1.889298                    0.997742      31.034863      93.214839       0.575410       0.436196      -1.043859      -0.013975      -0.048572       0.032376       0.060023       0.002958      -0.001089       0.017523       0.036903      -0.062853      -0.033256       0.004092       0.029165             10.276352       8.195315       2.532321       1.352559      11.007091      -3.189959      11.626650          -0.000004
          104              C       6.616434       3.519071      15.628937      -0.167318      29.214816 0.40801887E+03  0.94786986E+04                                 8.354553                            6.723318      -0.098019       1.971830                    0.997382      28.804771      83.379856       0.634628       0.415450      -1.060646      -0.006040       0.034808      -0.093404       0.099861      -0.029133       0.000066      -0.016039      -0.001349       0.156811      -0.056446       0.000547       0.055899              9.567435       8.228691       2.529937      -1.415731      11.838621      -3.394600       8.634992          -0.000004
          105              C       5.750903       2.301949      15.887226       0.684699      20.243359 0.22413639E+03  0.45333911E+04                                 6.964156                            5.399966      -0.094763       2.049522                    0.999490      21.229663      59.486096       0.620718       0.487866      -1.007489      -0.019571      -0.038635       0.009700       0.044382      -0.084932       0.006018      -0.005324       0.065926      -0.129636      -0.069537      -0.043580       0.113117              7.839618       5.811460       2.969342      -0.473251       9.189114      -0.096587       8.518281          -0.000003
          106              C       0.442314       9.105409      11.841882      -0.173410      26.941024 0.41497790E+03  0.97264344E+04                                 7.972688                            6.847766      -0.322950       1.898739                    0.996191      29.466578      86.989736       0.616699       0.423745      -1.050509      -0.048606      -0.025456       0.087511       0.103290      -0.005025      -0.043182      -0.029402       0.021472       0.199326      -0.060468      -0.028403       0.088871              8.695369       9.482030       2.225079      -1.025306       8.234730      -1.192774       8.369346          -0.000006
          107              C       1.462219      10.213243      11.866070       0.673963      20.896635 0.23330886E+03  0.47600064E+04                                 7.053990                            5.483701      -0.189945       2.006827                    0.999243      21.556238      60.395340       0.621130       0.483334      -1.011214       0.037846       0.037688      -0.008400       0.054067      -0.068840       0.064220      -0.043006      -0.002868      -0.046551      -0.073587      -0.045874       0.119462              7.919654       7.751908       2.369433      -2.393201       7.011325       0.644866       8.995729          -0.000000
          108              C       2.512745       9.820957      16.458777       0.643825      20.512828 0.23391477E+03  0.47848299E+04                                 6.989121                            5.496274      -0.048929       2.050776                    0.999439      21.895332      61.819839       0.618282       0.484295      -1.008733      -0.028360       0.031605      -0.014874       0.044994       0.071986      -0.055822      -0.044017      -0.028759      -0.062624      -0.073535      -0.045169       0.118704              7.857446       7.407126      -2.814601       1.065397       8.700526       1.832239       7.464685          -0.000001
          109              C       3.724924       9.235404       0.230041      -0.172357      26.219851 0.39291114E+03  0.90065720E+04                                 7.609122                            6.518957       0.054072       2.020232                    0.998439      28.306839      80.354695       0.658791       0.405596      -1.071232       0.044361      -0.084073      -0.042193       0.104001       0.004618      -0.025004       0.025848      -0.085818      -0.006597      -0.056438       0.000461       0.055977              8.182375       8.133766      -1.154077       0.903220      10.080611      -0.161159       6.332747          -0.000006
          110              C       3.272813       6.905846      16.791322       0.245940      27.655078 0.36865771E+03  0.83194104E+04                                 8.070983                            6.557082       0.030155       2.031268                    0.999746      25.249608      71.182690       0.620594       0.437350      -1.050939       0.033128       0.044771      -0.014039       0.057437       0.027330      -0.022205       0.010911      -0.048989      -0.103414      -0.052811      -0.001135       0.053946              8.710636       8.132516       1.580806      -2.097943      11.661764       0.562419       6.337628          -0.000001
          111              C       3.571524       5.765800      16.063986      -0.198752      30.277871 0.44282590E+03  0.10534950E+05                                 8.620641                            7.217848      -0.091020       1.951876                    0.997575      30.133790      89.233695       0.583570       0.441178      -1.041367      -0.022053      -0.054337      -0.010211       0.059524      -0.001330      -0.004494      -0.013021       0.038900       0.017167      -0.027615       0.009072       0.018543              9.092390       8.520475       1.297542      -1.995070      11.695698       0.769117       7.060998          -0.000002
          112              C       2.182475       6.881687       0.734102      -0.201492      30.421170 0.45517028E+03  0.10854087E+05                                 8.440023                            7.149514       0.178962       2.029372                    0.998911      30.162997      88.113010       0.609925       0.421124      -1.058327      -0.049246      -0.040409       0.017881       0.066165      -0.002880      -0.004794       0.016596      -0.029531      -0.014797      -0.016235      -0.010464       0.026699              8.850100       9.114786       1.934605      -2.551735      10.618998      -0.110429       6.816516          -0.000006
          113              O       4.449816       8.873373      12.191004      -0.263547      34.018093 0.49197719E+03  0.11614074E+05                                 8.549294                            6.996159      -0.155607       2.043754                    0.996826      24.692672      65.171742       0.695442       0.373083      -1.123553       0.000247      -0.114876       0.168427       0.203873       0.077363       0.068638       0.080678      -0.071318       0.229282      -0.124891      -0.043191       0.168082              9.581177       8.213841       3.581166       2.893493      10.520297       2.589109      10.009391          -0.000009
          114              O      -2.501599      10.811221       8.360478      -0.689951      49.077023 0.73900770E+03  0.19248255E+05                                10.681913                            8.476111      -0.016955       2.006467                    0.995506      30.380656      83.296634       0.645042       0.364566      -1.133899       0.057498      -0.019065       0.041306       0.073319       0.022269       0.060907       0.007226      -0.046968      -0.118949      -0.085619       0.020665       0.064954             12.474121       9.705188      -4.738350       1.966574      17.845235      -5.594125       9.871941          -0.000013
          115              O      -2.340565       9.371151      10.003920      -0.567404      36.105396 0.60400627E+03  0.14912965E+05                                 8.648059                            7.652023       0.222304       2.134508                    0.992528      27.556654      72.835285       0.682403       0.363532      -1.138153       0.026467      -0.023249       0.002755       0.035336       0.077829       0.013292      -0.005317      -0.014875       0.119523      -0.099398       0.039789       0.059609              9.240576       7.695759      -0.308694      -1.517689       7.695505      -2.805861      12.330464          -0.000014
          116              O      -0.345195       7.976177       8.760006      -0.198193      26.667009 0.37267815E+03  0.81631839E+04                                 7.118625                            5.976770       0.369068       2.244281                    0.999000      22.752867      56.827365       0.777947       0.359443      -1.140246      -0.159407       0.063822      -0.088610       0.193224       0.033599       0.033441      -0.064082      -0.257784      -0.316239      -0.143286      -0.054463       0.197749              7.730989       6.395984       0.966963       0.365335      11.975056      -0.165196       4.821926          -0.000006
          117              O      -2.942386      10.950994      12.489381      -0.637456      36.564938 0.57516603E+03  0.14046283E+05                                 8.644981                            7.393016       0.415766       2.163604                    0.997432      28.675190      75.694807       0.703812       0.356354      -1.142373       0.040123      -0.002782       0.034683       0.053108      -0.076993      -0.052654      -0.034344      -0.034553       0.103072      -0.121273       0.054874       0.066399              9.294077       6.263590       0.251014       0.899378       9.044929      -4.026423      12.573713          -0.000016
          118              O       1.952518       4.056537      11.036907      -0.195125      25.830823 0.32633528E+03  0.69114904E+04                                 6.960364                            5.533456       0.451316       2.263309                    0.999492      22.553585      55.306101       0.821937       0.351852      -1.146876       0.106817       0.043989      -0.159333       0.196804       0.052838       0.006641       0.145748      -0.131574       0.169967      -0.133162      -0.065761       0.198924              7.946278       5.274458       2.235228       1.137709      10.122255       4.436995       8.442121          -0.000003
          119              O       0.889652       1.598480      10.436093      -0.624973      35.939983 0.55371033E+03  0.13397918E+05                                 8.585197                            7.260942       0.386137       2.163053                    0.996275      28.316992      74.468578       0.708952       0.357055      -1.141512       0.044777       0.034186       0.001571       0.056358      -0.038942      -0.039683      -0.061114       0.022242      -0.071542      -0.099021       0.044764       0.054257              9.359860       6.619884       2.613518      -1.492970      11.886859      -3.945353       9.572838          -0.000013
          120              O       1.082630       2.102469       8.271168      -0.634987      41.372041 0.68452509E+03  0.17482136E+05                                 9.497995                            8.199505      -0.011026       2.036388                    0.993875      29.003098      78.610338       0.651154       0.368313      -1.131583       0.021183       0.023605       0.040237       0.051234      -0.061258       0.014820       0.017035       0.065897       0.047576      -0.082513       0.020513       0.061999             10.185171       7.253715       0.934424       1.809559       8.527934       2.172452      14.773865          -0.000014
          121              O      -2.293363      10.345884      14.520848      -0.637493      39.460895 0.58304141E+03  0.14248571E+05                                 9.053762                            7.396334       0.543863       2.209441                    0.998293      28.298025      74.069066       0.712310       0.351856      -1.149106      -0.060737      -0.019809      -0.002346       0.063929      -0.045929       0.022648       0.028938       0.056697       0.086066      -0.080427       0.034797       0.045630             10.169321      11.173546       1.496171       5.606064       6.575991       1.806555      12.758426          -0.000018
          122              O       5.014196       2.630618       3.733604      -0.263546      34.018080 0.49197701E+03  0.11614069E+05                                 8.549292                            6.996159      -0.155607       2.043754                    0.996826      24.692667      65.171729       0.695442       0.373083      -1.123553      -0.000247       0.114876       0.168427       0.203873       0.077363      -0.068638      -0.080678      -0.071318       0.229282      -0.124891      -0.043191       0.168082              9.581174       8.213839       3.581163      -2.893493      10.520291      -2.589107      10.009391          -0.000011
          123              O       3.033911       0.692770      16.817878      -0.689951      49.077010 0.73900747E+03  0.19248247E+05                                10.681911                            8.476109      -0.016953       2.006468                    0.995506      30.380653      83.296617       0.645042       0.364565      -1.133899      -0.057498       0.019065       0.041306       0.073319       0.022269      -0.060907      -0.007226      -0.046968      -0.118950      -0.085619       0.020665       0.064954             12.474118       9.705186      -4.738348      -1.966574      17.845229       5.594125       9.871939          -0.000014
          124              O       2.872877       2.132840       1.546520      -0.567404      36.105405 0.60400646E+03  0.14912971E+05                                 8.648061                            7.652025       0.222303       2.134507                    0.992528      27.556657      72.835300       0.682403       0.363532      -1.138153      -0.026468       0.023249       0.002755       0.035336       0.077829      -0.013292       0.005317      -0.014875       0.119523      -0.099398       0.039789       0.059609              9.240579       7.695762      -0.308695       1.517689       7.695506       2.805862      12.330469          -0.000013
          125              O       0.877507       3.527814       0.302606      -0.198193      26.667002 0.37267805E+03  0.81631811E+04                                 7.118624                            5.976769       0.369067       2.244281                    0.999000      22.752864      56.827355       0.777947       0.359443      -1.140246       0.159407      -0.063822      -0.088611       0.193224       0.033599      -0.033441       0.064082      -0.257784      -0.316240      -0.143286      -0.054463       0.197749              7.730987       6.395982       0.966962      -0.365335      11.975053       0.165197       4.821926          -0.000006
          126              O       3.474698       0.552997       4.031981      -0.637455      36.564805 0.57516351E+03  0.14046204E+05                                 8.644954                            7.392995       0.415778       2.163608                    0.997432      28.675154      75.694633       0.703814       0.356353      -1.142374      -0.040123       0.002782       0.034683       0.053109      -0.076992       0.052654       0.034343      -0.034554       0.103070      -0.121272       0.054873       0.066398              9.294048       6.263571       0.251013      -0.899372       9.044901       4.026408      12.573671          -0.000014
          127              O      -1.420206       7.447454       2.579507      -0.195125      25.830747 0.32633427E+03  0.69114627E+04                                 6.960346                            5.533444       0.451322       2.263311                    0.999492      22.553569      55.306015       0.821938       0.351852      -1.146877      -0.106817      -0.043989      -0.159333       0.196804       0.052837      -0.006641      -0.145748      -0.131575       0.169968      -0.133162      -0.065761       0.198924              7.946255       5.274445       2.235219      -1.137704      10.122223      -4.436978       8.442099          -0.000002
          128              O      -0.357340       9.905511       1.978693      -0.624972      35.939846 0.55370780E+03  0.13397840E+05                                 8.585170                            7.260921       0.386144       2.163056                    0.996275      28.316954      74.468401       0.708954       0.357054      -1.141513      -0.044778      -0.034186       0.001571       0.056358      -0.038942       0.039682       0.061115       0.022244      -0.071540      -0.099020       0.044763       0.054257              9.359829       6.619864       2.613506       1.492965      11.886813       3.945338       9.572810          -0.000012
          129              O      -0.550318       9.401522      16.728568      -0.634987      41.372031 0.68452498E+03  0.17482132E+05                                 9.497993                            8.199504      -0.011027       2.036388                    0.993875      29.003096      78.610328       0.651154       0.368313      -1.131583      -0.021183      -0.023605       0.040237       0.051234      -0.061258      -0.014820      -0.017035       0.065897       0.047576      -0.082513       0.020513       0.061999             10.185168       7.253714       0.934423      -1.809558       8.527933      -2.172451      14.773858          -0.000014
          130              O       2.825675       1.158107       6.063448      -0.637492      39.460840 0.58304051E+03  0.14248543E+05                                 9.053752                            7.396327       0.543865       2.209442                    0.998293      28.298012      74.069003       0.712311       0.351856      -1.149106       0.060737       0.019809      -0.002346       0.063929      -0.045929      -0.022648      -0.028938       0.056696       0.086065      -0.080427       0.034797       0.045630             10.169308      11.173532       1.496169      -5.606055       6.575984      -1.806554      12.758408          -0.000017
          131              O       0.548346       2.630618       4.723796      -0.263547      34.018081 0.49197701E+03  0.11614069E+05                                 8.549292                            6.996158      -0.155608       2.043754                    0.996826      24.692667      65.171724       0.695442       0.373083      -1.123553      -0.000247       0.114876      -0.168427       0.203873       0.077363       0.068638       0.080678      -0.071318       0.229282      -0.124891      -0.043191       0.168082              9.581174       8.213839       3.581164       2.893493      10.520292       2.589107      10.009390          -0.000010
          132              O       7.499761       0.692770       8.554322      -0.689951      49.077049 0.73900812E+03  0.19248269E+05                                10.681917                            8.476114      -0.016955       2.006467                    0.995506      30.380664      83.296666       0.645042       0.364566      -1.133899      -0.057498       0.019065      -0.041306       0.073319       0.022269       0.060907       0.007226      -0.046967      -0.118949      -0.085619       0.020665       0.064954             12.474127       9.705192      -4.738353       1.966576      17.845243      -5.594128       9.871945          -0.000013
          133              O       7.338727       2.132840       6.910880      -0.567404      36.105412 0.60400660E+03  0.14912976E+05                                 8.648062                            7.652026       0.222303       2.134507                    0.992528      27.556660      72.835311       0.682403       0.363532      -1.138153      -0.026467       0.023249      -0.002755       0.035336       0.077829       0.013292      -0.005317      -0.014874       0.119523      -0.099398       0.039789       0.059609              9.240580       7.695763      -0.308695      -1.517690       7.695507      -2.805862      12.330471          -0.000013
          134              O       5.343357       3.527814       8.154794      -0.198193      26.667014 0.37267825E+03  0.81631870E+04                                 7.118626                            5.976771       0.369065       2.244280                    0.999000      22.752870      56.827381       0.777947       0.359443      -1.140246       0.159407      -0.063822       0.088610       0.193224       0.033599       0.033440      -0.064082      -0.257784      -0.316240      -0.143285      -0.054463       0.197749              7.730990       6.395984       0.966960       0.365335      11.975058      -0.165197       4.821927          -0.000007
          135              O       7.940548       0.552997       4.425419      -0.637456      36.564882 0.57516496E+03  0.14046249E+05                                 8.644969                            7.393007       0.415771       2.163606                    0.997432      28.675175      75.694732       0.703813       0.356354      -1.142374      -0.040123       0.002782      -0.034683       0.053108      -0.076993      -0.052654      -0.034343      -0.034553       0.103072      -0.121273       0.054874       0.066399              9.294065       6.263582       0.251013       0.899375       9.044917      -4.026417      12.573696          -0.000016
          136              O       3.045644       7.447454       5.877893      -0.195125      25.830802 0.32633501E+03  0.69114828E+04                                 6.960358                            5.533452       0.451319       2.263310                    0.999492      22.553583      55.306080       0.821937       0.351852      -1.146877      -0.106817      -0.043989       0.159333       0.196804       0.052838       0.006641       0.145748      -0.131574       0.169968      -0.133163      -0.065761       0.198924              7.946271       5.274454       2.235225       1.137708      10.122245       4.436989       8.442114          -0.000003
          137              O       4.108510       9.905511       6.478707      -0.624973      35.939946 0.55370965E+03  0.13397897E+05                                 8.585189                            7.260936       0.386138       2.163054                    0.996275      28.316984      74.468535       0.708953       0.357054      -1.141512      -0.044777      -0.034186      -0.001571       0.056357      -0.038942      -0.039684      -0.061115       0.022243      -0.071543      -0.099021       0.044764       0.054257              9.359851       6.619878       2.613514      -1.492969      11.886846      -3.945349       9.572830          -0.000012
          138              O       3.915532       9.401522       8.643632      -0.634987      41.372049 0.68452529E+03  0.17482142E+05                                 9.497995                            8.199505      -0.011025       2.036389                    0.993875      29.003103      78.610350       0.651154       0.368313      -1.131583      -0.021183      -0.023605      -0.040238       0.051235      -0.061258       0.014820       0.017035       0.065897       0.047575      -0.082513       0.020513       0.062000             10.185171       7.253715       0.934424       1.809559       8.527935       2.172452      14.773864          -0.000014
          139              O       7.291525       1.158107       2.393952      -0.637493      39.460891 0.58304137E+03  0.14248570E+05                                 9.053761                            7.396334       0.543863       2.209441                    0.998293      28.298026      74.069066       0.712310       0.351856      -1.149106       0.060737       0.019809       0.002346       0.063929      -0.045929       0.022648       0.028938       0.056697       0.086066      -0.080427       0.034797       0.045630             10.169319      11.173544       1.496170       5.606063       6.575990       1.806555      12.758425          -0.000017
          140              O      -0.016034       8.873373      13.181196      -0.263547      34.018088 0.49197716E+03  0.11614073E+05                                 8.549293                            6.996159      -0.155606       2.043754                    0.996826      24.692671      65.171737       0.695442       0.373083      -1.123553       0.000247      -0.114876      -0.168427       0.203873       0.077363      -0.068638      -0.080678      -0.071318       0.229283      -0.124891      -0.043191       0.168082              9.581175       8.213840       3.581164      -2.893493      10.520294      -2.589108      10.009390          -0.000010
          141              O       1.964251      10.811221       0.096922      -0.689951      49.077044 0.73900804E+03  0.19248266E+05                                10.681917                            8.476114      -0.016955       2.006467                    0.995506      30.380662      83.296662       0.645042       0.364566      -1.133899       0.057498      -0.019065      -0.041306       0.073319       0.022269      -0.060907      -0.007226      -0.046968      -0.118949      -0.085619       0.020665       0.064954             12.474126       9.705190      -4.738351      -1.966575      17.845241       5.594129       9.871946          -0.000013
          142              O       2.125285       9.371151      15.368280      -0.567404      36.105429 0.60400695E+03  0.14912987E+05                                 8.648065                            7.652028       0.222302       2.134507                    0.992528      27.556667      72.835340       0.682403       0.363532      -1.138152       0.026467      -0.023248      -0.002755       0.035335       0.077829      -0.013292       0.005317      -0.014875       0.119523      -0.099398       0.039789       0.059609              9.240584       7.695765      -0.308695       1.517690       7.695511       2.805864      12.330475          -0.000013
          143              O       4.120655       7.976177      16.612194      -0.198194      26.667026 0.37267850E+03  0.81631937E+04                                 7.118629                            5.976774       0.369065       2.244279                    0.999000      22.752877      56.827404       0.777947       0.359443      -1.140246      -0.159407       0.063822       0.088610       0.193224       0.033599      -0.033441       0.064082      -0.257784      -0.316239      -0.143286      -0.054463       0.197749              7.730992       6.395986       0.966961      -0.365335      11.975061       0.165197       4.821929          -0.000006
          144              O       1.523464      10.950994      12.882819      -0.637455      36.564865 0.57516466E+03  0.14046240E+05                                 8.644966                            7.393005       0.415775       2.163607                    0.997432      28.675168      75.694707       0.703813       0.356354      -1.142374       0.040123      -0.002782      -0.034683       0.053109      -0.076992       0.052654       0.034343      -0.034554       0.103071      -0.121273       0.054873       0.066399              9.294061       6.263580       0.251013      -0.899374       9.044914       4.026415      12.573690          -0.000016
          145              O       6.418368       4.056537      14.335293      -0.195126      25.830812 0.32633516E+03  0.69114868E+04                                 6.960360                            5.533454       0.451318       2.263310                    0.999492      22.553586      55.306094       0.821937       0.351852      -1.146876       0.106817       0.043989       0.159333       0.196804       0.052837      -0.006641      -0.145748      -0.131575       0.169969      -0.133163      -0.065761       0.198924              7.946274       5.274455       2.235226      -1.137708      10.122249      -4.436991       8.442116          -0.000003
          146              O       5.355502       1.598480      14.936107      -0.624973      35.939942 0.55370958E+03  0.13397895E+05                                 8.585188                            7.260935       0.386140       2.163054                    0.996275      28.316983      74.468528       0.708953       0.357054      -1.141512       0.044777       0.034186      -0.001571       0.056358      -0.038942       0.039683       0.061114       0.022243      -0.071542      -0.099021       0.044764       0.054258              9.359850       6.619877       2.613514       1.492969      11.886843       3.945348       9.572829          -0.000012
          147              O       5.548480       2.102469       0.186232      -0.634987      41.372040 0.68452512E+03  0.17482136E+05                                 9.497994                            8.199504      -0.011026       2.036388                    0.993875      29.003099      78.610338       0.651154       0.368313      -1.131583       0.021183       0.023605      -0.040237       0.051234      -0.061258      -0.014820      -0.017035       0.065897       0.047576      -0.082513       0.020513       0.061999             10.185170       7.253714       0.934423      -1.809558       8.527933      -2.172451      14.773863          -0.000015
          148              O       2.172487      10.345884      10.851352      -0.637492      39.460864 0.58304090E+03  0.14248556E+05                                 9.053756                            7.396330       0.543865       2.209441                    0.998293      28.298017      74.069029       0.712311       0.351856      -1.149106      -0.060737      -0.019809       0.002346       0.063929      -0.045929      -0.022648      -0.028938       0.056696       0.086066      -0.080427       0.034797       0.045629             10.169313      11.173537       1.496169      -5.606059       6.575987      -1.806554      12.758416          -0.000016

******************************************************
Auxiliary information for the entire system
The total spin magnetic moment of the unit cell is   -0.000055
The total net atomic charge of the unit cell is   -0.000001
Accuracy of reproducing the electrostatic potential in the unit cell:
  The inner radius (bohr) =    5.0000
  The outer radius (bohr) =   12.0000
  Valid grid points have density less than (e/(bohr^3)) =    0.0001
  The number of valid grid points were=         5504
  The rms potential error without charges in kcal/mol is=      5.13520
  The rms potential error with partial charges in kcal/mol is=      1.55587
  The RRMSE value at monopole order=      0.30298
  The rms potential error with partial charges and cloud penetration in kcal/mol is=      1.54482
  The RRMSE value at monopole order with cloud penetration is=      0.30083
  The rms potential error with partial charges and atomic dipoles in kcal/mol is=      1.14633
  The RRMSE value at dipole order=      0.22323
  The rms potential error with partial charges, atomic dipoles and cloud penetration in kcal/mol is=      1.12975
  The RRMSE value at dipole order with cloud penetration=      0.22000

******************************************************
The electron densities and ab initio electrostatic potential were computed in VASP using the PBE functional and
projector augmented wave method. See the main text of the journal article for a description of computational details.
The atomic charges, dipoles, and quadrupoles were computed with the DDEC6 method as described in
(a) T. A. Manz and N. Gabaldon Limas, RSC Adv. 6 (2016) 47771-47801 DOI: 10.1039/c6ra04656h
(b) N. Gabaldon Limas and T. A. Manz, RSC Adv. 8 (2018) 2678-2707 DOI: 10.1039/c7ra11829e.
For each atom in the material, the electron cloud parameters were fit to the spherically averaged atom-in-material
electron density using radial positions for which this density was between 10^-4 and 10^-2 electrons per cubic bohr.
The polarizabilities, dispersion coefficients, and quantum Drude oscillator (QDO) parameters were fit using the MCLF method.
The magnetic structure of the system was optimized in VASP from the default ferromagnetic initial guess using spin polarization.
The atomic spin moments (ASMs) were computed on this optimized magnetic structure using the DDEC6 partition as inputs
to the method of T. A. Manz and D. S. Sholl, J. Chem. Theory Comput. 7 (2011) 4146-4164 DOI: 10.1021/ct200539n.
The RMSE and RRMSE were computed using a uniform grid with Ewald summation.
