# Supplementary material for: A collection of forcefield precursors for metal–organic frameworks
Source: RSC Adv. 2019 Nov 13;9(63):36492–507. doi: 10.1039/c9ra07327b (PMC9075174; doi:10.1039/c9ra07327b)
Supplement: RA-009-C9RA07327B-s5248 [file RA-009-C9RA07327B-s5248.xyz]

  728
jmolscript: load "" {1 1 1} spacegroup "x,y,z" unitcell [{     18.453800     0.000000     0.000000 }, {      0.000000    25.344200     0.000000 }, {      0.000000     0.000000    37.783000 }]
Cd     9.722569    21.981532    10.350653     1.017928
Cd     7.113940    22.229144     7.587582     0.838803
Cd    17.958131     3.362668    29.242153     1.017928
Cd     2.112960     3.115056    26.479082     0.838803
Cd     8.731231     9.309432     8.540847     1.017928
Cd    11.339860     9.557044    11.303918     0.838803
Cd     0.495669    16.034768    27.432347     1.017928
Cd    16.340840    15.787156    30.195418     0.838803
H      2.758843    13.224604    23.905304     0.087205
H      3.893752    13.128296    21.902805     0.117092
H      6.154342    16.288717    23.194984     0.126373
H      4.777689    16.245632    25.189926     0.097040
H     12.889979     7.111583    15.789516     0.082943
H     11.557615     8.974381    15.902865     0.097266
H     13.081899     9.983080    19.431797     0.127015
H     14.427181     7.983423    19.239104     0.094375
H      8.258076    21.299266    13.054026     0.096385
H      7.905608    19.626548    14.667361     0.136955
H     10.871134    17.538186    12.974682     0.135872
H     11.216220    19.317349    11.520037     0.096579
H      5.674544    12.674634    20.667301     0.110984
H      6.968155    12.507363    18.781929     0.126919
H      8.195333    16.263373    19.348674     0.123854
H      6.824215    16.466127    21.143367     0.115701
H      9.948444    13.097883    19.760509     0.129734
H     11.402603    11.288307    19.703835     0.124158
H     10.826844    10.948694    15.744176     0.113168
H      9.372685    12.758270    15.797072     0.122765
H     10.817618    14.968285    16.556511     0.126169
H     11.149786    16.711965    15.094309     0.116521
H      7.185910    17.619288    15.305893     0.120446
H      6.883267    15.840125    16.836105     0.138704
H     11.679410    24.376052     8.482284     0.128770
H     13.227684     0.714706     8.074227     0.129332
H     11.061208     2.025002     4.991134     0.110218
H      9.304406     0.463799     5.478535     0.128881
H     10.926495     3.996780     6.963407     0.110954
H     10.380263     5.857045     8.236694     0.111139
H     14.176209     6.739023     8.705203     0.122461
H     14.803638     4.807795     7.428138     0.132836
H     12.495068    11.818000     7.106982     0.121955
H     13.838505    13.566750     6.389105     0.123852
H     10.688441    15.219192     4.522625     0.108226
H      9.345004    13.470442     5.240502     0.117044
H     14.510223    16.666346     7.356350     0.128095
H     14.080249    18.415096     8.905453     0.124252
H     10.878515    19.507431     6.714039     0.109230
H     11.435820    17.951297     5.078035     0.106758
H      6.270601    24.429274     5.387856     0.098350
H      4.834896    24.824644     3.676286     0.128556
H      2.725626    21.583121     4.749323     0.140167
H      4.364324    21.187751     6.373992     0.097012
H     18.332005    16.529487    32.772974     0.087950
H      0.365385    18.055208    34.269181     0.133309
H     16.390665    20.609903    32.289352     0.135910
H     15.794607    18.807931    30.997173     0.085353
H     15.646977     5.778478    33.997143     0.073637
H     16.899990     3.882731    34.280516     0.123956
H     14.980795     3.335297    -0.022670     0.122724
H     14.008280     5.436331    37.397613     0.071373
H      3.519140    25.207341     2.142296     0.118908
H      2.120342     0.116583     0.298486     0.130546
H      0.625584    21.790943     0.918127     0.127589
H      1.967175    21.481744     2.716598     0.120588
H      1.304684    19.930679    35.085294     0.117552
H      1.930267    21.785874    36.271680     0.129684
H     16.756050    23.385093    35.614256     0.123424
H     16.270715    21.730117    34.133162     0.115893
H     17.448068    25.197204     0.884122     0.131690
H     16.191364     1.809576     0.479844     0.121434
H     17.647369     1.921090    34.537440     0.120054
H      0.559150     0.060826    35.021063     0.128504
H      6.468057    12.119596     5.013804     0.087205
H      5.333148    12.215904     3.011305     0.117092
H      3.072558     9.055483     4.303484     0.126373
H      4.449211     9.098568     6.298426     0.097040
H     14.790721    18.232617    34.681016     0.082943
H     16.123085    16.369819    34.794365     0.097266
H     14.598801    15.361120     0.540297     0.127015
H     13.253519    17.360777     0.347604     0.094375
H      0.968824     4.044934    31.945527     0.096385
H      1.321292     5.717652    33.558861     0.136955
H     16.809566     7.806014    31.866182     0.135872
H     16.464480     6.026851    30.411537     0.096579
H      3.552357    12.669566     1.775801     0.110984
H      2.258745    12.836837    37.673429     0.126919
H      1.031567     9.080827     0.457174     0.123854
H      2.402685     8.878073     2.251867     0.115701
H     17.732256    12.246317     0.869009     0.129734
H     16.278097    14.055893     0.812334     0.124158
H     16.853856    14.395506    34.635676     0.113167
H     18.308015    12.585930    34.688572     0.122765
H     16.863082    10.375915    35.448011     0.126169
H     16.530914     8.632235    33.985808     0.116521
H      2.040990     7.724912    34.197393     0.120446
H      2.343633     9.504075    35.727605     0.138704
H     16.001290     0.968148    27.373784     0.128770
H     14.453016    24.629494    26.965727     0.129333
H     16.619492    23.319198    23.882634     0.110218
H     18.376294    24.880401    24.370035     0.128881
H     16.754205    21.347420    25.854907     0.110954
H     17.300438    19.487155    27.128194     0.111139
H     13.504491    18.605177    27.596703     0.122461
H     12.877062    20.536405    26.319638     0.132836
H     15.185632    13.526200    25.998482     0.121955
H     13.842195    11.777450    25.280605     0.123852
H     16.992259    10.125008    23.414125     0.108226
H     18.335696    11.873758    24.132002     0.117044
H     13.170477     8.677854    26.247850     0.128095
H     13.600451     6.929104    27.796953     0.124252
H     16.802185     5.836769    25.605539     0.109230
H     16.244880     7.392903    23.969535     0.106758
H      2.956299     0.914926    24.279356     0.098350
H      4.392004     0.519556    22.567786     0.128556
H      6.501274     3.761079    23.640823     0.140167
H      4.862576     4.156449    25.265492     0.097012
H      9.348695     8.814713    13.881474     0.087950
H      8.861515     7.288992    15.377681     0.133309
H     11.290035     4.734297    13.397852     0.135910
H     11.886093     6.536269    12.105673     0.085353
H     12.033723    19.565722    15.105643     0.073637
H     10.780710    21.461469    15.389016     0.123956
H     12.699905    22.008903    18.868830     0.122724
H     13.672420    19.907869    18.506113     0.071373
H      5.707760     0.136859    21.033796     0.118908
H      7.106558    25.227617    19.189986     0.130546
H      8.601316     3.553257    19.809627     0.127589
H      7.259725     3.862456    21.608098     0.120588
H      7.922216     5.413521    16.193794     0.117552
H      7.296633     3.558326    17.380180     0.129684
H     10.924650     1.959107    16.722756     0.123424
H     11.409985     3.614083    15.241662     0.115893
H     10.232632     0.146996    19.775622     0.131690
H     11.489336    23.534624    19.371344     0.121434
H     10.033331    23.423110    15.645940     0.120054
H      8.667750    25.283374    16.129563     0.128504
H     15.694957     0.552504    32.769196     0.087205
H     14.560048     0.456196    34.771695     0.117092
H     12.299458     3.616617    33.479516     0.126373
H     13.676111     3.573532    31.484574     0.097040
H      5.563821    19.783683     3.101984     0.082943
H      6.896185    21.646481     2.988635     0.097266
H      5.371901    22.655180    37.242703     0.127015
H      4.026619    20.655523    37.435396     0.094375
H     10.195725     8.627166     5.837473     0.096385
H     10.548192     6.954448     4.224139     0.136955
H      7.582666     4.866086     5.916818     0.135872
H      7.237580     6.645249     7.371463     0.096579
H     12.779257     0.002534    36.007199     0.110984
H     11.485645    25.179463     0.109571     0.126919
H     10.258467     3.591273    37.325826     0.123854
H     11.629585     3.794027    35.531133     0.115701
H      8.505356     0.425783    36.913991     0.129734
H      7.051197    23.960407    36.970666     0.124158
H      7.626956    23.620794     3.147324     0.113168
H      9.081115     0.086170     3.094428     0.122765
H      7.636182     2.296185     2.334989     0.126169
H      7.304014     4.039865     3.797192     0.116522
H     11.267890     4.947188     3.585607     0.120446
H     11.570533     3.168025     2.055395     0.138704
H      6.774390    11.703952    10.409216     0.128770
H      5.226116    13.386806    10.817273     0.129332
H      7.392592    14.697102    13.900366     0.110218
H      9.149394    13.135899    13.412965     0.128881
H      7.527305    16.668880    11.928093     0.110954
H      8.073538    18.529145    10.654806     0.111139
H      4.277591    19.411123    10.186297     0.122461
H      3.650162    17.479895    11.463362     0.132836
H      5.958732    24.490100    11.784518     0.121955
H      4.615295     0.894650    12.502395     0.123852
H      7.765359     2.547092    14.368875     0.108226
H      9.108796     0.798342    13.650998     0.117044
H      3.943577     3.994246    11.535150     0.128095
H      4.373551     5.742996     9.986047     0.124252
H      7.575285     6.835331    12.177461     0.109230
H      7.017980     5.279197    13.813465     0.106758
H     12.183199    11.757174    13.503644     0.098350
H     13.618904    12.152544    15.215214     0.128556
H     15.728174     8.911021    14.142177     0.140167
H     14.089476     8.515651    12.517508     0.097012
H      0.121795     3.857387    23.901526     0.087950
H     18.088415     5.383108    22.405319     0.133309
H      2.063135     7.937803    24.385148     0.135910
H      2.659193     6.135831    25.677327     0.085353
H      2.806823    18.450578    22.677357     0.073637
H      1.553810    16.554831    22.393984     0.123956
H      3.473005    16.007397    18.914170     0.122724
H      4.445520    18.108431    19.276887     0.071373
H     14.934660    12.535241    16.749204     0.118908
H     16.333458    12.788683    18.593014     0.130546
H     17.828216     9.118843    17.973373     0.127589
H     16.486625     8.809644    16.174902     0.120588
H     17.149116     7.258579    21.589206     0.117552
H     16.523533     9.113774    20.402820     0.129684
H      1.697750    10.712993    21.060244     0.123424
H      2.183085     9.058017    22.541338     0.115893
H      1.005732    12.525104    18.007378     0.131690
H      2.262436    14.481676    18.411656     0.121434
H      0.806431    14.593190    22.137060     0.120054
H     17.894650    12.732926    21.653437     0.128504
H     11.985743    24.791696    13.877696     0.087205
H     13.120652    24.888004    15.880195     0.117092
H     15.381242    21.727583    14.588016     0.126372
H     14.004589    21.770668    12.593074     0.097040
H      3.663079     5.560517    21.993484     0.082943
H      2.330715     3.697719    21.880135     0.097266
H      3.854999     2.689020    18.351203     0.127015
H      5.200281     4.688677    18.543896     0.094375
H     17.484976    16.717034    24.728974     0.096385
H     17.132508    18.389752    23.115639     0.136955
H      1.644234    20.478114    24.808318     0.135872
H      1.989320    18.698951    26.262963     0.096579
H     14.901444    -0.002534    17.115699     0.110984
H     16.195055     0.164737    19.001071     0.126919
H     17.422233    21.752927    18.434326     0.123854
H     16.051115    21.550173    16.639633     0.115701
H      0.721544    24.918417    18.022491     0.129734
H      2.175703     1.383793    18.079166     0.124158
H      1.599944     1.723406    22.038824     0.113167
H      0.145785    25.258030    21.985928     0.122765
H      1.590718    23.048015    21.226489     0.126169
H      1.922886    21.304335    22.688692     0.116522
H     16.412810    20.397012    22.477107     0.120446
H     16.110167    22.176175    20.946895     0.138704
H      2.452510    13.640248    29.300717     0.128770
H      4.000784    11.957394    29.708773     0.129333
H      1.834308    10.647098    32.791866     0.110218
H      0.077506    12.208301    32.304465     0.128881
H      1.699595     8.675320    30.819593     0.110954
H      1.153363     6.815055    29.546306     0.111139
H      4.949309     5.933077    29.077797     0.122461
H      5.576738     7.864305    30.354862     0.132836
H      3.268168     0.854100    30.676018     0.121955
H      4.611605    24.449550    31.393895     0.123852
H      1.461541    22.797108    33.260375     0.108226
H      0.118104    24.545858    32.542498     0.117044
H      5.283323    21.349954    30.426650     0.128095
H      4.853349    19.601204    28.877547     0.124251
H      1.651615    18.508869    31.068961     0.109230
H      2.208920    20.065003    32.704965     0.106758
H     15.497501    13.587026    32.395144     0.098350
H     14.061796    13.191656    34.106714     0.128556
H     11.952526    16.433179    33.033677     0.140167
H     13.591224    16.828549    31.409008     0.097012
H      9.105105    21.486813     5.010026     0.087950
H      9.592285    19.961092     3.513819     0.133309
H      7.163765    17.406397     5.493648     0.135910
H      6.567707    19.208369     6.785827     0.085353
H      6.420077     6.893622     3.785857     0.073637
H      7.673090     8.789369     3.502484     0.123956
H      5.753895     9.336803     0.022670     0.122724
H      4.781380     7.235769     0.385387     0.071373
H     12.746040    12.808959    35.640704     0.118908
H     11.347242    12.555517    37.484514     0.130546
H      9.852484    16.225357    36.864873     0.127589
H     11.194075    16.534556    35.066402     0.120588
H     10.531584    18.085621     2.697706     0.117552
H     11.157167    16.230426     1.511320     0.129684
H      7.529150    14.631207     2.168744     0.123424
H      7.043815    16.286183     3.649838     0.115893
H      8.221168    12.819096    36.898878     0.131690
H      6.964464    10.862524    37.303156     0.121434
H      8.420469    10.751010     3.245560     0.120054
H      9.786050    12.611274     2.761937     0.128504
C      3.426871    13.850605    23.738303     0.081110
C      4.131806    13.759366    22.543227    -0.221228
C      5.259333    14.674292    22.302549     0.093024
C      5.484469    15.650043    23.296242    -0.216164
C      4.618986    15.629768    24.511343     0.077673
C     12.928732     7.664086    16.536108     0.068977
C     12.135219     8.802041    16.609407    -0.204374
C     12.149982     9.744845    17.720983     0.098664
C     12.998857     9.435646    18.684449    -0.197129
C     13.823742     8.193780    18.562788     0.075695
C      8.789545    20.536405    13.029845     0.098051
C      8.568099    19.525172    14.022027    -0.197254
C      9.341314    18.432837    13.992934     0.127726
C     10.341510    18.298512    13.021533    -0.204052
C     10.507594    19.365503    12.121164     0.101906
C      6.038083    14.598259    21.092360     0.058386
C      6.154342    13.417219    20.381662    -0.123430
C      6.957083    13.300636    19.266685    -0.192116
C      7.743214    14.367627    18.868830     0.197528
C      7.669399    15.538529    19.598798    -0.192585
C      6.848205    15.660181    20.675235    -0.119510
C     10.125600    12.667031    18.955731    -0.178322
C     10.996619    11.584834    18.921726    -0.122966
C     11.258663    10.941091    17.717960     0.054235
C     10.651533    11.379546    16.547821    -0.134788
C      9.780514    12.461743    16.581825    -0.184486
C      9.516625    13.105486    17.785592     0.188996
C     10.105301    15.513185    16.315833    -0.190694
C     10.293530    16.537090    15.415464    -0.120620
C      9.210292    17.335433    14.967358     0.017049
C      7.909299    17.084525    15.548460    -0.124604
C      7.724761    16.027672    16.487746    -0.185263
C      8.835679    15.292690    16.866331     0.200426
C      9.359767    23.841289     7.320456     0.589951
C     10.404252    24.900676     6.991366    -0.014493
C     11.542852    24.984312     7.792366    -0.092173
C     12.467387     0.641208     7.545643    -0.082496
C     12.255169     1.510514     6.531547    -0.062412
C     11.138714     1.439551     5.710900    -0.110160
C     10.103455     0.481540     5.954979    -0.110417
C     12.888134     4.174190     7.163279    -0.050020
C     11.601904     4.513802     7.340481    -0.116960
C     11.277117     5.654291     8.093119    -0.091212
C     12.205343     6.447564     8.608101    -0.003970
C     13.521099     6.168778     8.371201    -0.099947
C     13.912320     4.997876     7.609874    -0.110707
C     11.854721     7.610863     9.414390     0.594034
C      9.933681    11.364339     6.681546     0.563613
C     10.786246    12.471881     6.246286     0.004095
C     12.133373    12.499759     6.590489    -0.108073
C     12.937959    13.546475     6.159762    -0.104752
C     12.397263    14.567846     5.384833    -0.072249
C     11.050135    14.537433     5.041008    -0.108027
C     10.245550    13.490718     5.471734    -0.100242
C     13.022847    17.183368     6.095154    -0.069848
C     13.808979    17.264469     7.219198    -0.116695
C     13.521099    18.290909     8.173219    -0.091625
C     12.378809    19.119664     7.997528     0.012959
C     11.622203    18.962530     6.840234    -0.117976
C     11.935918    18.017192     5.860899    -0.111816
C     11.987588    20.168914     8.947392     0.568173
C      5.549058    23.853961     5.271484     0.080410
C      4.713101    24.074456     4.212805    -0.189543
C      3.696296    23.192477     3.934722     0.126420
C      3.465624    22.140693     4.831312    -0.194073
C      4.415994    21.963284     5.866566     0.087355
C     17.913104    17.358243    32.690229     0.090045
C     18.236045    18.265565    33.573974    -0.194502
C     17.689813    19.591067    33.468181     0.127248
C     16.780040    19.778614    32.437839    -0.211112
C     16.466326    18.688813    31.628527     0.092419
C     15.554708     5.281731    34.779252     0.073004
C     16.291015     4.141242    34.930384    -0.188344
C     16.115704     3.383451    36.068407     0.102205
C     15.185632     3.829509    37.000892    -0.215838
C     14.560048     5.081512    36.737922     0.107368
C      2.869566    23.288785     2.683349     0.025099
C      2.936000    24.525582     1.898218    -0.124857
C      2.118496    24.667510     0.780975    -0.181237
C      1.286230    23.600519     0.383120     0.200104
C      1.225332    22.462564     1.154648    -0.178105
C      2.005928    22.282621     2.250355    -0.106329
C     17.968465    20.627644    34.415401     0.024739
C      0.725234    20.655523    35.141590    -0.113210
C      1.070320    21.722514    35.922943    -0.172594
C      0.123640    22.723610    36.196870     0.194099
C     17.370562    22.698266    35.485038    -0.185282
C     17.069765    21.702238    34.608850    -0.112516
C     18.243427    25.088224    36.853538     0.198040
C     17.484976     0.268649     0.053274    -0.188583
C     16.741287     1.457291    37.602019    -0.130056
C     16.852010     2.098500    36.344979     0.059346
C     17.625224     1.538393    35.385669    -0.123314
C     18.407666     0.380163    35.648260    -0.178088
C      5.800029    11.493595     4.846803     0.081110
C      5.095094    11.584834     3.651727    -0.221228
C      3.967567    10.669908     3.411049     0.093024
C      3.742431     9.694156     4.404742    -0.216164
C      4.607914     9.714432     5.619843     0.077673
C     14.751968    17.680114    35.427608     0.068977
C     15.545481    16.542159    35.500907    -0.204374
C     15.530718    15.599355    36.612483     0.098664
C     14.681843    15.908554    37.575949    -0.197129
C     13.856958    17.150420    37.454288     0.075695
C      0.437355     4.807795    31.921345     0.098051
C      0.658801     5.819028    32.913527    -0.197254
C     18.339386     6.911363    32.884434     0.127726
C     17.339190     7.045688    31.913033    -0.204052
C     17.173106     5.978697    31.012664     0.101906
C      3.188817    10.745941     2.200860     0.058386
C      3.072558    11.926981     1.490162    -0.123430
C      2.269817    12.043564     0.375185    -0.192116
C      1.483686    10.976573    -0.022670     0.197528
C      1.557501     9.805671     0.707298    -0.192585
C      2.378695     9.684019     1.783735    -0.119510
C     17.555100    12.677169     0.064231    -0.178322
C     16.684081    13.759366     0.030226    -0.122966
C     16.422037    14.403109    36.609460     0.054235
C     17.029167    13.964654    35.439321    -0.134788
C     17.900186    12.882457    35.473325    -0.184486
C     18.164075    12.238714    36.677092     0.188996
C     17.575399     9.831015    35.207333    -0.190694
C     17.387170     8.807109    34.306964    -0.120620
C      0.016608     8.008767    33.858858     0.017049
C      1.317601     8.259675    34.439960    -0.124604
C      1.502139     9.316528    35.379246    -0.185263
C      0.391221    10.051510    35.757831     0.200426
C     18.320933     1.502911    26.211956     0.589951
C     17.276448     0.443524    25.882866    -0.014493
C     16.137848     0.359888    26.683866    -0.092173
C     15.213313    24.702992    26.437143    -0.082496
C     15.425531    23.833686    25.423047    -0.062412
C     16.541986    23.904649    24.602400    -0.110160
C     17.577244    24.862660    24.846479    -0.110417
C     14.792566    21.170010    26.054779    -0.050020
C     16.078796    20.830398    26.231981    -0.116960
C     16.403583    19.689909    26.984619    -0.091212
C     15.475357    18.896636    27.499601    -0.003970
C     14.159601    19.175422    27.262701    -0.099947
C     13.768380    20.346324    26.501374    -0.110707
C     15.825979    17.733337    28.305890     0.594034
C     17.747019    13.979861    25.573046     0.563613
C     16.894454    12.872319    25.137786     0.004095
C     15.547327    12.844441    25.481989    -0.108073
C     14.742741    11.797725    25.051262    -0.104752
C     15.283437    10.776354    24.276333    -0.072249
C     16.630565    10.806767    23.932508    -0.108027
C     17.435150    11.853482    24.363234    -0.100242
C     14.657853     8.160832    24.986654    -0.069848
C     13.871721     8.079731    26.110698    -0.116695
C     14.159601     7.053291    27.064719    -0.091625
C     15.301891     6.224536    26.889028     0.012959
C     16.058497     6.381670    25.731734    -0.117976
C     15.744782     7.327008    24.752399    -0.111816
C     15.693112     5.175286    27.838892     0.568173
C      3.677842     1.490239    24.162984     0.080410
C      4.513799     1.269744    23.104305    -0.189543
C      5.530604     2.151723    22.826222     0.126420
C      5.761276     3.203507    23.722812    -0.194073
C      4.810906     3.380916    24.758066     0.087355
C      9.767596     7.985957    13.798729     0.090045
C      9.444655     7.078635    14.682474    -0.194502
C      9.990887     5.753133    14.576681     0.127248
C     10.900660     5.565586    13.546339    -0.211112
C     11.214374     6.655387    12.737027     0.092419
C     12.125992    20.062469    15.887752     0.073004
C     11.389685    21.202958    16.038884    -0.188344
C     11.564996    21.960749    17.176907     0.102205
C     12.495068    21.514691    18.109392    -0.215838
C     13.120652    20.262688    17.846422     0.107368
C      6.357334     2.055415    21.574849     0.025099
C      6.290900     0.818618    20.789718    -0.124857
C      7.108404     0.676690    19.672475    -0.181237
C      7.940670     1.743681    19.274620     0.200104
C      8.001568     2.881636    20.046148    -0.178105
C      7.220972     3.061579    21.141855    -0.106329
C      9.712235     4.716556    15.523901     0.024739
C      8.501666     4.688677    16.250090    -0.113210
C      8.156580     3.621686    17.031443    -0.172594
C      9.103260     2.620590    17.305370     0.194099
C     10.310138     2.645934    16.593538    -0.185282
C     10.610935     3.641962    15.717350    -0.112516
C      9.437273     0.255976    17.962038     0.198040
C     10.195725    25.075551    18.944774    -0.188583
C     10.939413    23.886909    18.710519    -0.130056
C     10.828690    23.245700    17.453479     0.059346
C     10.055476    23.805807    16.494169    -0.123314
C      9.273034    24.964037    16.756761    -0.178088
C     15.026929     1.178505    32.936197     0.081110
C     14.321994     1.087266    34.131273    -0.221228
C     13.194467     2.002192    34.371951     0.093024
C     12.969331     2.977943    33.378258    -0.216164
C     13.834814     2.957668    32.163157     0.077673
C      5.525068    20.336186     2.355392     0.068977
C      6.318581    21.474141     2.282093    -0.204374
C      6.303818    22.416945     1.170517     0.098664
C      5.454943    22.107746     0.207051    -0.197129
C      4.630058    20.865880     0.328712     0.075695
C      9.664255     7.864305     5.861655     0.098051
C      9.885701     6.853072     4.869473    -0.197254
C      9.112486     5.760737     4.898566     0.127726
C      8.112290     5.626412     5.869967    -0.204052
C      7.946206     6.693403     6.770336     0.101906
C     12.415717     1.926159    35.582140     0.058386
C     12.299458     0.745119    36.292838    -0.123430
C     11.496717     0.628536    37.407815    -0.192116
C     10.710586     1.695527     0.022670     0.197528
C     10.784401     2.866429    37.075702    -0.192585
C     11.605595     2.988081    35.999265    -0.119510
C      8.328200    -0.005069    37.718769    -0.178322
C      7.457181    24.256934    -0.030226    -0.122966
C      7.195137    23.613191     1.173540     0.054235
C      7.802267    24.051646     2.343679    -0.134788
C      8.673286    25.133843     2.309675    -0.184486
C      8.937175     0.433386     1.105908     0.188996
C      8.348499     2.841085     2.575667    -0.190694
C      8.160270     3.864990     3.476036    -0.120620
C      9.243508     4.663333     3.924142     0.017049
C     10.544501     4.412425     3.343040    -0.124604
C     10.729039     3.355572     2.403754    -0.185263
C      9.618121     2.620590     2.025169     0.200427
C      9.094033    11.169189    11.571044     0.589951
C      8.049548    12.228576    11.900134    -0.014493
C      6.910948    12.312212    11.099134    -0.092173
C      5.986413    13.313308    11.345857    -0.082496
C      6.198631    14.182614    12.359953    -0.062412
C      7.315086    14.111651    13.180600    -0.110160
C      8.350345    13.153640    12.936521    -0.110417
C      5.565666    16.846290    11.728221    -0.050020
C      6.851896    17.185902    11.551019    -0.116960
C      7.176683    18.326391    10.798381    -0.091212
C      6.248457    19.119664    10.283399    -0.003970
C      4.932701    18.840878    10.520299    -0.099947
C      4.541480    17.669976    11.281626    -0.110707
C      6.599079    20.282963     9.477110     0.594034
C      8.520119    24.036439    12.209954     0.563613
C      7.667554    25.143981    12.645214     0.004095
C      6.320427    25.171859    12.301011    -0.108073
C      5.515841     0.874375    12.731738    -0.104752
C      6.056537     1.895746    13.506667    -0.072249
C      7.403665     1.865333    13.850492    -0.108027
C      8.208250     0.818618    13.419766    -0.100242
C      5.430953     4.511268    12.796346    -0.069848
C      4.644821     4.592369    11.672302    -0.116695
C      4.932701     5.618809    10.718281    -0.091625
C      6.074991     6.447564    10.893972     0.012959
C      6.831597     6.290430    12.051266    -0.117976
C      6.517882     5.345092    13.030601    -0.111816
C      6.466212     7.496814     9.944108     0.568173
C     12.904742    11.181861    13.620016     0.080410
C     13.740699    11.402356    14.678696    -0.189543
C     14.757504    10.520377    14.956778     0.126420
C     14.988176     9.468593    14.060188    -0.194073
C     14.037806     9.291184    13.024934     0.087355
C      0.540696     4.686143    23.984271     0.090045
C      0.217755     5.593465    23.100526    -0.194502
C      0.763987     6.918967    23.206319     0.127248
C      1.673760     7.106514    24.236661    -0.211112
C      1.987474     6.016713    25.045973     0.092419
C      2.899092    17.953831    21.895249     0.073004
C      2.162785    16.813342    21.744117    -0.188344
C      2.338096    16.055551    20.606093     0.102205
C      3.268168    16.501609    19.673608    -0.215838
C      3.893752    17.753612    19.936578     0.107368
C     15.584234    10.616685    16.208151     0.025099
C     15.517800    11.853482    16.993282    -0.124857
C     16.335304    11.995410    18.110525    -0.181237
C     17.167570    10.928419    18.508380     0.200104
C     17.228468     9.790464    17.736852    -0.178105
C     16.447872     9.610521    16.641145    -0.106329
C      0.485335     7.955544    22.259099     0.024739
C     17.728566     7.983423    21.532910    -0.113210
C     17.383480     9.050414    20.751557    -0.172594
C     18.330160    10.051510    20.477630     0.194099
C      1.083238    10.026166    21.189462    -0.185282
C      1.384035     9.030138    22.065650    -0.112516
C      0.210373    12.416124    19.820962     0.198040
C      0.968824    12.940749    18.838226    -0.188583
C      1.712513    14.129391    19.072481    -0.130056
C      1.601790    14.770600    20.329521     0.059346
C      0.828576    14.210493    21.288831    -0.123314
C      0.046135    13.052263    21.026239    -0.178088
C     12.653771    24.165695    14.044697     0.081110
C     13.358706    24.256934    15.239773    -0.221228
C     14.486233    23.342008    15.480451     0.093024
C     14.711369    22.366256    14.486758    -0.216164
C     13.845886    22.386532    13.271657     0.077673
C      3.701832     5.008014    21.246892     0.068977
C      2.908319     3.870059    21.173593    -0.204374
C      2.923082     2.927255    20.062017     0.098664
C      3.771957     3.236454    19.098551    -0.197129
C      4.596842     4.478320    19.220212     0.075695
C     18.016445    17.479895    24.753155     0.098051
C     17.794999    18.491128    23.760973    -0.197254
C      0.114414    19.583463    23.790066     0.127726
C      1.114610    19.717788    24.761467    -0.204052
C      1.280694    18.650797    25.661836     0.101906
C     15.264983    23.418041    16.690640     0.058386
C     15.381242    24.599081    17.401338    -0.123430
C     16.183983    24.715664    18.516315    -0.192116
C     16.970114    23.648673    18.914170     0.197528
C     16.896299    22.477771    18.184202    -0.192585
C     16.075105    22.356119    17.107765    -0.119510
C      0.898700     0.005069    18.827269    -0.178322
C      1.769719     1.087266    18.861274    -0.122966
C      2.031763     1.731009    20.065040     0.054235
C      1.424633     1.292554    21.235179    -0.134788
C      0.553614     0.210357    21.201175    -0.184486
C      0.289725    24.910814    19.997408     0.188996
C      0.878401    22.503115    21.467167    -0.190694
C      1.066630    21.479209    22.367536    -0.120620
C     -0.016608    20.680867    22.815642     0.017049
C     17.136199    20.931775    22.234540    -0.124604
C     16.951661    21.988628    21.295254    -0.185263
C     18.062579    22.723610    20.916669     0.200427
C      0.132867    14.175011    30.462544     0.589951
C      1.177352    13.115623    30.791634    -0.014493
C      2.315952    13.031988    29.990634    -0.092173
C      3.240487    12.030892    30.237357    -0.082496
C      3.028269    11.161586    31.251453    -0.062412
C      1.911814    11.232549    32.072100    -0.110160
C      0.876556    12.190560    31.828021    -0.110417
C      3.661234     8.497910    30.619721    -0.050020
C      2.375004     8.158298    30.442519    -0.116960
C      2.050217     7.017809    29.689881    -0.091212
C      2.978443     6.224536    29.174899    -0.003970
C      4.294199     6.503322    29.411799    -0.099947
C      4.685420     7.674224    30.173126    -0.110707
C      2.627821     5.061237    28.368610     0.594034
C      0.706781     1.307761    31.101454     0.563613
C      1.559346     0.200219    31.536714     0.004095
C      2.906474     0.172341    31.192511    -0.108073
C      3.711059    24.469825    31.623238    -0.104752
C      3.170363    23.448454    32.398167    -0.072249
C      1.823235    23.478867    32.741992    -0.108027
C      1.018650    24.525582    32.311266    -0.100242
C      3.795947    20.832932    31.687846    -0.069848
C      4.582079    20.751831    30.563802    -0.116695
C      4.294199    19.725391    29.609781    -0.091625
C      3.151909    18.896636    29.785472     0.012959
C      2.395303    19.053770    30.942766    -0.117976
C      2.709018    19.999108    31.922101    -0.111816
C      2.760688    17.847386    28.835608     0.568173
C     14.775958    14.162339    32.511516     0.080410
C     13.940001    13.941844    33.570195    -0.189543
C     12.923196    14.823823    33.848278     0.126420
C     12.692524    15.875607    32.951688    -0.194073
C     13.642894    16.053016    31.916434     0.087355
C      8.686204    20.658057     5.092771     0.090045
C      9.009145    19.750735     4.209026    -0.194502
C      8.462913    18.425233     4.314819     0.127248
C      7.553140    18.237686     5.345161    -0.211112
C      7.239426    19.327487     6.154473     0.092419
C      6.327808     7.390369     3.003749     0.073004
C      7.064115     8.530858     2.852616    -0.188344
C      6.888804     9.288649     1.714593     0.102205
C      5.958732     8.842591     0.782108    -0.215838
C      5.333148     7.590588     1.045078     0.107368
C     12.096466    14.727515    35.099651     0.025099
C     12.162900    13.490718    35.884782    -0.124857
C     11.345396    13.348790    37.002025    -0.181237
C     10.513130    14.415781    37.399880     0.200104
C     10.452232    15.553736    36.628352    -0.178105
C     11.232828    15.733679    35.532645    -0.106329
C      8.741565    17.388656     3.367599     0.024739
C      9.952134    17.360777     2.641410    -0.113210
C     10.297220    16.293786     1.860057    -0.172594
C      9.350540    15.292690     1.586130     0.194099
C      8.143662    15.318034     2.297962    -0.185282
C      7.842865    16.314062     3.174150    -0.112516
C      9.016527    12.928076     0.929462     0.198040
C      8.258076    12.403451    37.729726    -0.188583
C      7.514387    11.214809     0.180981    -0.130056
C      7.625110    10.573600     1.438021     0.059346
C      8.398324    11.133707     2.397331    -0.123314
C      9.180765    12.291937     2.134740    -0.178088
S     13.422371     2.796226     6.199435     0.974105
S     13.423110    15.949865     4.937482     0.976084
S     14.258329    22.547974    25.090935     0.974105
S     14.257590     9.394335    23.828982     0.976084
S      5.031429    15.468326    12.692065     0.974105
S      5.030690     3.277765    13.954018     0.976084
S      4.195471     9.875874    31.583565     0.974105
S      4.196210    22.066435    32.845518     0.976084
N      3.661234    14.783272    24.648496    -0.264536
N     13.716710     7.380231    17.515443    -0.298324
N      9.723307    20.438323    12.070157    -0.244522
N      8.627152    14.233303    17.805239    -0.175475
N      5.381128    22.840193     6.164296    -0.245003
N     17.042084    17.490286    31.678779    -0.241674
N     14.698452     5.712583    35.724204    -0.295090
N      0.424437    23.838755    37.052277    -0.169940
N      5.565666    10.560928     5.756996    -0.264536
N     13.963990    17.963969    36.406943    -0.298324
N     17.957393     4.905877    30.961657    -0.244522
N      0.599749    11.110897    36.696739    -0.175475
N      3.845772     2.504007    25.055796    -0.245003
N     10.638616     7.853914    12.787279    -0.241674
N     12.982248    19.631617    16.832704    -0.295090
N      8.802463     1.505445    18.160777    -0.169940
N     14.792566     2.111172    32.026004    -0.264536
N      4.737090    20.052331     1.376057    -0.298324
N      8.730493     7.766223     6.821343    -0.244522
N      9.826649     1.561203     1.086261    -0.175475
N     13.072672    10.168093    12.727204    -0.245003
N      1.411716     4.818186    24.995721    -0.241674
N      3.755348    18.384683    20.950296    -0.295090
N     18.029363    11.166655    19.622223    -0.169940
N     12.888134    23.233028    13.134504    -0.264536
N      4.489810     5.291869    20.267557    -0.298324
N      0.496407    17.577977    25.712843    -0.244522
N     17.854052    23.782997    19.977761    -0.175475
N     14.608028    15.176107    31.618704    -0.245003
N      7.815184    20.526014     6.104221    -0.241674
N      5.471552     6.959517     2.058796    -0.295090
N      9.651337    14.177545     0.730723    -0.169940
O      9.391139    23.222130     8.333796    -0.532962
O      8.437077    23.707978     6.407997    -0.586041
O     12.723895     8.001924    10.224080    -0.560277
O     10.693977     8.081505     9.420058    -0.567952
O     10.802855    20.520185     9.012001    -0.567562
O     12.980403    20.467976     9.692851    -0.607469
O      8.817226    11.226720     6.145783    -0.579959
O     10.276921    10.635187     7.680906    -0.607973
O     13.305190     3.141414     4.786728    -0.542563
O     14.643090     2.380327     6.733686    -0.514211
O     14.788875    15.542331     5.099949    -0.540738
O     12.985939    16.392122     3.661173    -0.543774
O     18.289561     2.122070    27.225296    -0.532962
O      0.789823     1.636222    25.299497    -0.586041
O     14.956805    17.342276    29.115580    -0.560277
O     16.986723    17.262695    28.311558    -0.567952
O     16.877845     4.824015    27.903501    -0.567562
O     14.700297     4.876224    28.584351    -0.607469
O      0.409674    14.117480    25.037283    -0.579959
O     17.403779    14.709013    26.572406    -0.607973
O     14.375510    22.202786    23.678228    -0.542563
O     13.037610    22.963873    25.625186    -0.514211
O     12.891825     9.801869    23.991449    -0.540738
O     14.694761     8.952078    22.552673    -0.543774
O      9.062661    10.550030    10.557704    -0.532962
O     10.016723    11.035878    12.483503    -0.586041
O      5.729905    20.674024     8.667420    -0.560277
O      7.759823    20.753605     9.471442    -0.567952
O      7.650945     7.848085     9.879499    -0.567562
O      5.473397     7.795876     9.198649    -0.607469
O      9.636574    23.898820    12.745717    -0.579959
O      8.176879    23.307287    11.210594    -0.607973
O      5.148610    15.813514    14.104772    -0.542563
O      3.810710    15.052427    12.157814    -0.514211
O      3.664925     2.870231    13.791551    -0.540738
O      5.467861     3.720022    15.230327    -0.543774
O      0.164239    14.794170    29.449204    -0.532962
O     17.663977    14.308322    31.375003    -0.586041
O      3.496995     4.670176    27.558920    -0.560277
O      1.467077     4.590595    28.362942    -0.567952
O      1.575955    17.496115    28.770999    -0.567562
O      3.753503    17.548324    28.090149    -0.607469
O     18.044126     1.445380    31.637217    -0.579959
O      1.050021     2.036913    30.102094    -0.607973
O      4.078290     9.530686    32.996272    -0.542563
O      5.416190    10.291773    31.049314    -0.514211
O      5.561975    22.473969    32.683051    -0.540738
O      3.759039    21.624178    34.121827    -0.543774

The following XYZ coordinates are in angstroms. Other properties are in atomic units.
The sperically averaged electron density of each atom fit to a function of the form exp(a - br)
eigen_1, eigen_2 and eigen_3 are the three eigenvalues of traceless quadrupole moment tensor
  atom number  atomic symbol              X              Y              Z     net charge C6 coefficient C8 coefficient C10 coefficient fluctuating dipole atomic polarizability isotropic forcefield polarizability              a              b squared Pearson coefficient          <r^3>          <r^4>         wp_QDO          m_QDO          q_QDO       dipole_x       dipole_y       dipole_z         dipole            Qxy            Qxz            Qyz     Q(x^2-y^2)  Q(3z^2 - R^2)        eigen_1        eigen_2        eigen_3 static polarizability      alpha(xx)      alpha(xy)      alpha(xz)      alpha(yy)      alpha(yz)      alpha(zz) atomic spin moment
            1             Cd       9.722569      21.981532      10.350653       1.017928     192.074277 0.41223290E+04  0.15520381E+06                                25.498667                           20.184064       0.462501       1.878113                    0.998470      76.781698     207.199531       0.438976       0.370600      -1.200598      -0.043256       0.048764      -0.112127       0.129698       0.057243       0.020141       0.064005       0.033466      -0.161959      -0.094936      -0.011569       0.106504             33.916292      20.015621      -4.298870      -3.695854      36.077588      -1.177182      45.655667           0.000002
            2             Cd       7.113940      22.229144       7.587582       0.838803     163.633820 0.41063707E+04  0.15430328E+06                                22.778836                           19.817869       1.107545       2.036288                    0.997993      79.983129     214.946773       0.454467       0.358663      -1.211641       0.033838       0.042865       0.104820       0.118194       0.038180      -0.056338       0.046926      -0.088915      -0.012894      -0.105443       0.030689       0.074754             28.212014      21.565021       1.414538       4.833003      27.483949      -5.640244      35.587071           0.000002
            3             Cd      17.958131       3.362668      29.242153       1.017928     192.074277 0.41223290E+04  0.15520381E+06                                25.498667                           20.184064       0.462501       1.878113                    0.998470      76.781697     207.199530       0.438976       0.370600      -1.200598       0.043256      -0.048764      -0.112127       0.129698       0.057243      -0.020141      -0.064005       0.033466      -0.161959      -0.094936      -0.011569       0.106504             33.916293      20.015621      -4.298870       3.695853      36.077589       1.177183      45.655668           0.000002
            4             Cd       2.112960       3.115056      26.479082       0.838803     163.633821 0.41063706E+04  0.15430328E+06                                22.778836                           19.817869       1.107545       2.036288                    0.997993      79.983129     214.946772       0.454467       0.358663      -1.211641      -0.033838      -0.042865       0.104820       0.118194       0.038180       0.056338      -0.046926      -0.088915      -0.012894      -0.105443       0.030689       0.074754             28.212014      21.565021       1.414538      -4.833003      27.483950       5.640244      35.587071           0.000002
            5             Cd       8.731231       9.309432       8.540847       1.017928     192.074275 0.41223290E+04  0.15520381E+06                                25.498667                           20.184064       0.462501       1.878113                    0.998470      76.781697     207.199530       0.438976       0.370600      -1.200598       0.043256       0.048764       0.112127       0.129698      -0.057243       0.020141      -0.064005       0.033466      -0.161959      -0.094936      -0.011569       0.106504             33.916292      20.015621       4.298870      -3.695854      36.077588       1.177182      45.655667           0.000002
            6             Cd      11.339860       9.557044      11.303918       0.838803     163.633812 0.41063706E+04  0.15430328E+06                                22.778835                           19.817868       1.107545       2.036288                    0.997993      79.983129     214.946771       0.454467       0.358663      -1.211641      -0.033838       0.042865      -0.104820       0.118194      -0.038180      -0.056338      -0.046926      -0.088915      -0.012894      -0.105443       0.030689       0.074754             28.212012      21.565019      -1.414538       4.833002      27.483948       5.640244      35.587069           0.000002
            7             Cd       0.495669      16.034768      27.432347       1.017928     192.074274 0.41223289E+04  0.15520381E+06                                25.498666                           20.184063       0.462501       1.878113                    0.998470      76.781698     207.199530       0.438976       0.370600      -1.200598      -0.043256      -0.048764       0.112127       0.129698      -0.057243      -0.020141       0.064005       0.033466      -0.161959      -0.094936      -0.011569       0.106504             33.916292      20.015621       4.298870       3.695853      36.077588      -1.177182      45.655667           0.000002
            8             Cd      16.340840      15.787156      30.195418       0.838803     163.633815 0.41063706E+04  0.15430328E+06                                22.778835                           19.817869       1.107545       2.036288                    0.997993      79.983129     214.946772       0.454467       0.358663      -1.211641       0.033838      -0.042865      -0.104820       0.118194      -0.038180       0.056338       0.046926      -0.088915      -0.012894      -0.105443       0.030689       0.074754             28.212013      21.565019      -1.414537      -4.833003      27.483949      -5.640244      35.587071           0.000002
            9              H       2.758843      13.224604      23.905304       0.087205       1.359097 0.96782677E+01  0.98961012E+02                                 1.983551                            1.786449      -0.975656       2.407306                    0.997685       3.587936      10.022399       0.484423       1.236559      -0.719992      -0.033664      -0.027979       0.011663       0.045300       0.013414      -0.006344       0.003223      -0.011417       0.008229      -0.018324       0.005043       0.013281              2.110517       2.453252       0.708294      -0.337796       2.128082      -0.199017       1.750217           0.000000
           10              H       3.893752      13.128296      21.902805       0.117092       1.081558 0.81868906E+01  0.80767651E+02                                 1.730431                            1.667331      -1.049432       2.381720                    0.997181       3.520720       9.852534       0.487564       1.273373      -0.710429      -0.012736      -0.023200      -0.024318       0.035942       0.013838      -0.005009       0.008218      -0.005386       0.001622      -0.018727       0.004020       0.014707              1.752711       1.681243       0.175368      -0.009342       1.758651       0.338477       1.818237          -0.000000
           11              H       6.154342      16.288717      23.194984       0.126373       1.133421 0.84782899E+01  0.83187604E+02                                 1.704180                            1.636208      -0.936617       2.440758                    0.998760       3.245798       8.647980       0.527176       1.184132      -0.733795       0.025078       0.027241      -0.002847       0.037136       0.012942      -0.003981       0.009518      -0.004142       0.000586      -0.018037       0.003166       0.014871              1.719681       1.879215       0.363589      -0.152302       1.676413       0.011320       1.603415          -0.000002
           12              H       4.777689      16.245632      25.189926       0.097040       1.358655 0.95861425E+01  0.97428989E+02                                 1.965375                            1.765563      -0.937071       2.435505                    0.998163       3.453413       9.503666       0.494206       1.219422      -0.725148       0.007371       0.029233       0.038585       0.048966       0.011651      -0.000303       0.009045      -0.002504       0.009098      -0.015556       0.001097       0.014459              2.095535       1.617477       0.086556       0.060941       2.108071       0.768703       2.561057           0.000001
           13              H      12.889979       7.111583      15.789516       0.082943       1.431885 0.10479627E+02  0.10973219E+03                                 2.088084                            1.886486      -0.959833       2.410287                    0.997578       3.705336      10.607633       0.459330       1.273481      -0.711948       0.001795      -0.027317      -0.030569       0.041035      -0.012981       0.004078       0.008214      -0.010972       0.005064      -0.018213       0.003102       0.015111              2.212831       1.715311       0.198059       0.276785       2.338105       0.805222       2.585077           0.000000
           14              H      11.557615       8.974381      15.902865       0.097266       1.024691 0.76428272E+01  0.75203556E+02                                 1.749192                            1.669731      -1.247869       2.271354                    0.994510       3.913977      11.472321       0.455042       1.367951      -0.687717      -0.019741       0.006754      -0.025450       0.032909      -0.011011       0.005785       0.003499      -0.000886       0.019856      -0.016241       0.006639       0.009602              1.805859       1.806118      -0.095444       0.483286       1.670121       0.016821       1.941338           0.000000
           15              H      13.081899       9.983080      19.431797       0.127015       1.090528 0.80929193E+01  0.79554391E+02                                 1.745485                            1.662649      -0.896717       2.462219                    0.998915       3.403552       9.485698       0.486429       1.280936      -0.709878       0.001272       0.020036       0.028233       0.034644      -0.006164       0.006527       0.008094      -0.003949       0.014419      -0.014274       0.003326       0.010948              1.777130       1.617683      -0.051177       0.239497       1.673432       0.331134       2.040275          -0.000000
           16              H      14.427181       7.983423      19.239104       0.094375       1.264564 0.86141648E+01  0.85697217E+02                                 1.910785                            1.700112      -0.760996       2.514880                    0.999610       3.429694       9.502125       0.489304       1.258269      -0.715657       0.031654      -0.014525       0.035736       0.049900      -0.012508       0.015157       0.001047      -0.001636       0.009715      -0.020738       0.001810       0.018928              2.088069       2.291952      -0.179176       0.869045       1.585458      -0.192776       2.386797           0.000000
           17              H       8.258076      21.299266      13.054026       0.096385       1.247311 0.90398286E+01  0.90906711E+02                                 1.876479                            1.728677      -1.032240       2.387283                    0.997433       3.501476       9.712839       0.491328       1.239649      -0.719247      -0.029263       0.040779       0.005763       0.050522      -0.013255      -0.013243       0.001678       0.002307      -0.008817      -0.017373      -0.002947       0.020320              1.985444       1.687090      -0.490847       0.041440       2.680867      -0.103312       1.588373          -0.000000
           18              H       7.905608      19.626548      14.667361       0.136955       1.009799 0.73420293E+01  0.69212435E+02                                 1.553248                            1.502984      -0.846543       2.490311                    0.999578       3.046876       7.852539       0.563137       1.153783      -0.741572      -0.025832       0.003135       0.025731       0.036595      -0.009856      -0.011946      -0.002046       0.000960      -0.003965      -0.016401       0.001581       0.014820              1.562657       1.552924      -0.003109      -0.322611       1.486295      -0.035816       1.648752          -0.000002
           19              H      10.871134      17.538186      12.974682       0.135872       1.034033 0.74348507E+01  0.70291518E+02                                 1.573402                            1.508365      -0.918310       2.455432                    0.999179       3.078611       7.939814       0.564551       1.147551      -0.742750       0.020783      -0.030313      -0.004651       0.037047      -0.009582      -0.012013      -0.001255      -0.002939      -0.012943      -0.016716       0.001706       0.015010              1.597120       1.454623      -0.278507      -0.023993       1.884123      -0.072623       1.452612           0.000000
           20              H      11.216220      19.317349      11.520037       0.096579       1.200468 0.85281479E+01  0.84896001E+02                                 1.851566                            1.693233      -1.098131       2.355119                    0.996395       3.579564      10.023177       0.488049       1.260695      -0.713061       0.039765      -0.004041      -0.028337       0.048996      -0.012179      -0.008907      -0.000250      -0.000109      -0.010827      -0.014682      -0.001366       0.016048              1.945170       2.016453       0.041964      -0.663568       1.496052      -0.068835       2.323006           0.000000
           21              H       5.674544      12.674634      20.667301       0.110984       1.134983 0.81973886E+01  0.79540859E+02                                 1.685806                            1.589302      -0.855154       2.470392                    0.999127       3.246976       8.527240       0.546289       1.155497      -0.740304      -0.015415      -0.031759       0.011321       0.037073       0.006921      -0.009360       0.003378      -0.021954      -0.008224      -0.018051       0.003672       0.014379              1.741779       1.812091       0.345191      -0.386583       1.832520      -0.187294       1.580728          -0.000001
           22              H       6.968155      12.507363      18.781929       0.126919       1.120601 0.81944076E+01  0.79380675E+02                                 1.667517                            1.587610      -0.897685       2.461312                    0.998978       3.162615       8.256618       0.548160       1.153457      -0.741789      -0.004173      -0.032410      -0.018168       0.037389       0.009963      -0.008139       0.006013      -0.021877       0.002922      -0.019894       0.004928       0.014966              1.702024       1.510632      -0.068395      -0.205144       1.938978       0.378495       1.656463          -0.000001
           23              H       8.195333      16.263373      19.348674       0.123854       1.130964 0.82581018E+01  0.80322701E+02                                 1.689712                            1.601457      -0.934330       2.440482                    0.998675       3.217990       8.476698       0.540713       1.164613      -0.738439       0.018818       0.031023      -0.004186       0.036524       0.008257      -0.008779       0.007119      -0.017126      -0.025036      -0.019006       0.002393       0.016613              1.745951       1.733912       0.376240      -0.325290       1.850978      -0.192539       1.652962          -0.000004
           24              H       6.824215      16.466127      21.143367       0.115701       1.162560 0.85925261E+01  0.84722738E+02                                 1.748480                            1.656064      -0.843419       2.482395                    0.999153       3.286471       8.822553       0.518994       1.196919      -0.730690       0.000366       0.033709       0.016497       0.037531       0.008640      -0.009281       0.005443      -0.017075      -0.011870      -0.018191       0.003912       0.014279              1.786015       1.559226      -0.080857      -0.239014       1.964965       0.397890       1.833853          -0.000003
           25              H       9.948444      13.097883      19.760509       0.129734       1.126369 0.82033000E+01  0.79738520E+02                                 1.695044                            1.604906      -0.890876       2.464961                    0.999164       3.185760       8.417197       0.535162       1.177448      -0.735666      -0.003621       0.013921       0.036430       0.039167      -0.008969       0.004329       0.002581      -0.009972       0.047352      -0.018886       0.002370       0.016517              1.731355       1.576615      -0.265151      -0.172974       1.638093       0.341688       1.979357          -0.000002
           26              H      11.402603      11.288307      19.703835       0.124158       1.036348 0.72674509E+01  0.68555247E+02                                 1.598856                            1.505955      -0.783892       2.515338                    0.999722       3.123403       8.137644       0.554849       1.170235      -0.736575       0.014128      -0.011748       0.035478       0.039954      -0.009846       0.004024       0.001819      -0.005970       0.039694      -0.017511       0.003590       0.013921              1.646266       1.614455      -0.306669       0.339102       1.494735      -0.213665       1.829609          -0.000000
           27              H      10.826844      10.948694      15.744176       0.113168       0.995870 0.70088719E+01  0.67338574E+02                                 1.711609                            1.595105      -1.169185       2.326658                    0.995128       3.662076      10.529730       0.468305       1.361325      -0.690087       0.003543      -0.015747      -0.032758       0.036519      -0.008380       0.003139       0.002860      -0.008058       0.028874      -0.014826       0.004395       0.010431              1.788759       1.510946      -0.267525      -0.146154       1.825546       0.400551       2.029786           0.000000
           28              H       9.372685      12.758270      15.797072       0.122765       1.032591 0.72967882E+01  0.70344080E+02                                 1.715896                            1.598410      -1.065198       2.381016                    0.996700       3.520404       9.921547       0.483876       1.313034      -0.700997      -0.016022       0.008124      -0.031391       0.036168      -0.010904       0.003280       0.000895       0.002327       0.022998      -0.015159       0.005700       0.009459              1.799591       1.564759      -0.277932       0.371318       1.681387      -0.235064       2.152628           0.000000
           29              H      10.817618      14.968285      16.556511       0.126169       1.130352 0.81599580E+01  0.79621712E+02                                 1.726238                            1.620000      -1.011269       2.403504                    0.998422       3.295750       8.872682       0.520462       1.206072      -0.727501       0.033130      -0.017264       0.005954       0.037829      -0.006531      -0.005396      -0.008060       0.025828      -0.024327      -0.018563      -0.000433       0.018996              1.807123       1.879083      -0.408251       0.160882       2.042029      -0.308584       1.500257          -0.000002
           30              H      11.149786      16.711965      15.094309       0.116521       1.183616 0.88018455E+01  0.87403745E+02                                 1.778545                            1.683582      -0.834647       2.486689                    0.999230       3.309222       8.946321       0.510768       1.207609      -0.728289       0.038544       0.006661      -0.007705       0.039867      -0.003947      -0.004245      -0.011087       0.016130      -0.030496      -0.019251       0.005030       0.014221              1.814120       2.077969       0.251926      -0.222920       1.743202      -0.224254       1.621190          -0.000001
           31              H       7.185910      17.619288      15.305893       0.120446       1.142587 0.85504735E+01  0.84457282E+02                                 1.741092                            1.662007      -0.978709       2.420309                    0.998025       3.348703       9.086006       0.511861       1.211454      -0.726310      -0.036223       0.020084      -0.007894       0.042163      -0.007994      -0.005901      -0.009905       0.013184      -0.025042      -0.018814       0.004204       0.014610              1.774009       1.811802      -0.256714       0.138847       1.882767      -0.281874       1.627458          -0.000001
           32              H       6.883267      15.840125      16.836105       0.138704       1.009994 0.72227333E+01  0.68884661E+02                                 1.650741                            1.562782      -0.903330       2.468825                    0.999135       3.240966       8.844461       0.506476       1.268021      -0.712970      -0.039056      -0.005943       0.007966       0.040301      -0.003680      -0.003181      -0.007427       0.018135      -0.039419      -0.017571       0.001106       0.016465              1.712204       1.976202       0.129666      -0.359744       1.433136      -0.197590       1.727274          -0.000001
           33              H      11.679410      24.376052       8.482284       0.128770       1.094904 0.77096819E+01  0.74676838E+02                                 1.737793                            1.610984      -0.875801       2.476911                    0.999257       3.296163       9.040856       0.500933       1.262342      -0.714354       0.010701      -0.024283       0.030227       0.040222       0.002245       0.010515      -0.008101       0.003028       0.005926      -0.014047       0.000823       0.013224              1.819388       1.446427       0.030061       0.085964       2.006387      -0.579483       2.005350           0.000001
           34              H      13.227684       0.714706       8.074227       0.129332       1.078716 0.77162742E+01  0.73602775E+02                                 1.624827                            1.540637      -0.825238       2.499496                    0.999663       3.074526       7.953902       0.556667       1.153518      -0.742092       0.034457      -0.002416       0.025377       0.042862       0.000369       0.014096      -0.007225       0.007583       0.007436      -0.014788      -0.002902       0.017690              1.641998       1.892214       0.131584       0.379940       1.424979      -0.012329       1.608802           0.000003
           35              H      11.061208       2.025002       4.991134       0.110218       1.082650 0.77771923E+01  0.76691643E+02                                 1.799457                            1.670708      -1.347600       2.230796                    0.994612       3.869036      11.271942       0.461500       1.345889      -0.692032      -0.004133       0.018188      -0.032471       0.037447       0.002856       0.005668      -0.003891       0.005383       0.009614      -0.008696       0.000653       0.008043              1.889190       1.469274       0.033293       0.129237       2.023768      -0.564002       2.174529          -0.000000
           36              H       9.304406       0.463799       5.478535       0.128881       1.093479 0.78540235E+01  0.76567417E+02                                 1.736469                            1.626708      -1.030090       2.399738                    0.997871       3.412055       9.444813       0.497274       1.263451      -0.712902      -0.035918       0.000634      -0.019881       0.041058      -0.000037       0.009842      -0.006341       0.016233      -0.002413      -0.012952      -0.002334       0.015286              1.785647       1.971335       0.162073       0.458428       1.563156      -0.031204       1.822450           0.000000
           37              H      10.926495       3.996780       6.963407       0.110954       1.185248 0.89275012E+01  0.90361076E+02                                 1.869129                            1.761492      -1.189829       2.313489                    0.995205       3.688879      10.593251       0.464293       1.303355      -0.703499      -0.030036      -0.016868      -0.014601       0.037415       0.005978      -0.001292       0.008238       0.018568      -0.016592      -0.015302       0.001422       0.013880              1.935953       1.886716       0.352813       0.348170       2.136889       0.419656       1.784254           0.000000
           38              H      10.380263       5.857045       8.236694       0.111139       1.168063 0.89195373E+01  0.90104229E+02                                 1.836177                            1.750283      -1.228102       2.296997                    0.994820       3.664584      10.453933       0.470758       1.287969      -0.706813      -0.036688       0.008112       0.010007       0.038883       0.002132      -0.005711       0.006036       0.015750      -0.020125      -0.013124       0.000222       0.012901              1.853975       2.266380      -0.287968      -0.051965       1.657984       0.131924       1.637560           0.000001
           39              H      14.176209       6.739023       8.705203       0.122461       1.152152 0.82836812E+01  0.80252181E+02                                 1.675093                            1.577023      -0.981258       2.417974                    0.998535       3.188434       8.253287       0.561550       1.125860      -0.748255       0.030056       0.024447       0.014794       0.041472       0.005845       0.002648       0.006039       0.017903      -0.044946      -0.017291      -0.001448       0.018739              1.714386       1.848940       0.338733       0.173488       1.746582       0.303957       1.547637           0.000002
           40              H      14.803638       4.807795       7.428138       0.132836       1.132754 0.80536338E+01  0.77696689E+02                                 1.681886                            1.575942      -0.892957       2.468635                    0.999342       3.126352       8.150987       0.549004       1.156431      -0.741149       0.044016      -0.006073      -0.007160       0.045006       0.003597      -0.000789       0.006820       0.027318      -0.034079      -0.016920      -0.002885       0.019805              1.725595       2.258848      -0.178841      -0.200648       1.500356       0.136759       1.417580           0.000000
           41              H      12.495068      11.818000       7.106982       0.121955       1.154870 0.82609784E+01  0.80259597E+02                                 1.700124                            1.592013      -1.007350       2.406990                    0.998243       3.227761       8.463784       0.547958       1.150517      -0.741596       0.017523      -0.027476       0.022469       0.039583      -0.004298       0.010742      -0.009056       0.009520      -0.029080      -0.017229      -0.000679       0.017908              1.752762       1.533283      -0.148300       0.162609       2.029065      -0.485838       1.695939           0.000001
           42              H      13.838505      13.566750       6.389105       0.123852       1.134645 0.82236023E+01  0.79717768E+02                                 1.676846                            1.586871      -0.908270       2.453262                    0.999141       3.182233       8.305020       0.550251       1.148292      -0.742776       0.040392      -0.004313       0.011760       0.042289      -0.004434       0.010588      -0.008156       0.014467      -0.024967      -0.015864      -0.002736       0.018600              1.695324       2.205218       0.113093       0.158810       1.484361      -0.046669       1.396393           0.000002
           43              H      10.688441      15.219192       4.522625       0.108226       1.043375 0.75249222E+01  0.74018130E+02                                 1.798221                            1.676556      -1.360454       2.230241                    0.992773       3.917861      11.615490       0.444534       1.400765      -0.681234      -0.016364       0.024672      -0.019893       0.035668      -0.000405       0.004264      -0.006269       0.003856      -0.021977      -0.011317       0.003301       0.008016              1.876124       1.581014      -0.199495       0.253529       2.207757      -0.505942       1.839600           0.000000
           44              H       9.345004      13.470442       5.240502       0.117044       1.133421 0.84797050E+01  0.84079036E+02                                 1.761393                            1.677058      -1.065548       2.372787                    0.997450       3.492220       9.678276       0.496652       1.243789      -0.717298      -0.038616      -0.000996      -0.007606       0.039371      -0.003423       0.005214      -0.005392       0.018030      -0.019114      -0.011598      -0.003079       0.014676              1.782582       2.160802       0.132015       0.267016       1.605909      -0.059349       1.581036           0.000000
           45              H      14.510223      16.666346       7.356350       0.128095       1.153740 0.83661841E+01  0.81579973E+02                                 1.708649                            1.610911      -0.930647       2.446595                    0.998949       3.194863       8.406564       0.540012       1.163180      -0.739201       0.034777      -0.025122       0.010538       0.044177      -0.010866       0.014227      -0.000061       0.007587      -0.007934      -0.017009      -0.002594       0.019602              1.737575       1.918701      -0.439496       0.079181       1.810842       0.048617       1.483182           0.000004
           46              H      14.080249      18.415096       8.905453       0.124252       1.186685 0.86136765E+01  0.84469430E+02                                 1.727721                            1.623880      -1.022705       2.401306                    0.998290       3.225168       8.464971       0.544057       1.148023      -0.742843       0.028317       0.008578       0.031851       0.043473      -0.008568       0.012187       0.002653       0.017087       0.004495      -0.016433      -0.001841       0.018273              1.769362       1.754189       0.030102       0.404830       1.489268       0.224937       2.064628           0.000003
           47              H      10.878515      19.507431       6.714039       0.109230       1.064955 0.78142725E+01  0.76596092E+02                                 1.735925                            1.643261      -1.235195       2.287422                    0.995053       3.683598      10.451089       0.482206       1.295853      -0.703661      -0.029644       0.021357      -0.000772       0.036545      -0.007084       0.004355       0.003509       0.002302      -0.015578      -0.010418       0.000561       0.009857              1.770211       1.953102      -0.479768       0.159705       1.768612       0.041224       1.588921           0.000001
           48              H      11.435820      17.951297       5.078035       0.106758       1.127806 0.81782211E+01  0.81502377E+02                                 1.836679                            1.704395      -1.343418       2.235119                    0.993060       3.872708      11.268158       0.461404       1.332027      -0.695222      -0.019466       0.000280      -0.031241       0.036810      -0.004644       0.008434       0.001050       0.000229       0.015261      -0.010493      -0.000288       0.010782              1.906739       1.768736      -0.004068       0.521145       1.592748       0.247080       2.358732           0.000000
           49              H       6.270601      24.429274       5.387856       0.098350       1.251008 0.88373400E+01  0.88065175E+02                                 1.852347                            1.687776      -1.004503       2.398693                    0.997792       3.453592       9.429989       0.508492       1.208758      -0.726292       0.037523       0.029220       0.000019       0.047559       0.012547       0.001488      -0.009028      -0.011582      -0.012173      -0.015534      -0.002532       0.018066              1.962190       2.355188       0.547179       0.339242       1.863929       0.120541       1.667451           0.000000
           50              H       4.834896      24.824644       3.676286       0.128556       1.058583 0.76960741E+01  0.74008449E+02                                 1.648616                            1.572111      -0.888635       2.466382                    0.998962       3.245665       8.675893       0.528890       1.204283      -0.727732       0.002451       0.030502      -0.018047       0.035526       0.008566       0.007057      -0.008178      -0.015076      -0.015291      -0.017232       0.002008       0.015223              1.684982       1.525358       0.065440       0.126693       1.807188      -0.357024       1.722400          -0.000001
           51              H       2.725626      21.583121       4.749323       0.140167       1.002650 0.70755959E+01  0.65969234E+02                                 1.533776                            1.464858      -0.830372       2.502257                    0.999671       3.003434       7.653195       0.577655       1.137259      -0.745583      -0.033156      -0.019759      -0.000679       0.038603       0.010993       0.003033      -0.010159       0.004203      -0.016765      -0.017095       0.002074       0.015021              1.557596       1.811412       0.299410       0.149331       1.421934      -0.022709       1.439443           0.000001
           52              H       4.364324      21.187751       6.373992       0.097012       1.260564 0.89230707E+01  0.88761203E+02                                 1.837652                            1.677974      -0.931504       2.437390                    0.998371       3.379968       9.095245       0.520367       1.183280      -0.733240      -0.004625      -0.042756       0.024422       0.049456       0.012471       0.005590      -0.007985      -0.011424      -0.025297      -0.018179      -0.000323       0.018502              1.949943       1.570698      -0.099859       0.141545       2.173319      -0.671973       2.105811           0.000001
           53              H      18.332005      16.529487      32.772974       0.087950       1.226918 0.88073179E+01  0.87556683E+02                                 1.822774                            1.680090      -0.894687       2.441457                    0.998909       3.424299       9.292078       0.512635       1.201856      -0.728451       0.023966      -0.036000       0.006396       0.043718      -0.011541       0.011171      -0.001859      -0.001566       0.002434      -0.015539      -0.001256       0.016795              1.930858       1.561778      -0.347028      -0.031934       2.688631       0.059898       1.542165           0.000001
           54              H       0.365385      18.055208      34.269181       0.133309       1.028211 0.74851119E+01  0.71023754E+02                                 1.585152                            1.527723      -0.796164       2.511215                    0.999753       3.074350       7.993744       0.552050       1.169290      -0.737840       0.021512      -0.010381       0.026651       0.035788      -0.008757       0.012557      -0.000350      -0.009511       0.005170      -0.017323       0.002808       0.014515              1.598696       1.537625       0.023745       0.308132       1.532589      -0.022637       1.725873           0.000001
           55              H      16.390665      20.609903      32.289352       0.135910       1.022238 0.73064167E+01  0.68664360E+02                                 1.550323                            1.485899      -0.899190       2.465933                    0.999165       3.056910       7.818281       0.575140       1.133197      -0.746313      -0.012285       0.032500      -0.008711       0.035820      -0.006383       0.012898      -0.001554      -0.012254      -0.008843      -0.017272       0.003175       0.014098              1.572369       1.332880      -0.193050       0.076586       1.970439       0.019010       1.413787           0.000001
           56              H      15.794607      18.807931      30.997173       0.085353       1.251601 0.90366034E+01  0.90518965E+02                                 1.848027                            1.702039      -0.941521       2.418932                    0.998246       3.513750       9.606921       0.508635       1.202168      -0.727569      -0.033503       0.010351      -0.029686       0.045944      -0.010560       0.009310      -0.002209      -0.005031      -0.020156      -0.014071      -0.002699       0.016770              1.933330       1.915383       0.025765       0.618260       1.539596       0.022036       2.345010           0.000001
           57              H      15.646977       5.778478      33.997143       0.073637       1.413890 0.10155647E+02  0.10574247E+03                                 2.077503                            1.859243      -0.988033       2.387784                    0.997236       3.804870      10.940915       0.460859       1.276427      -0.709961       0.001065       0.021676      -0.035936       0.041981      -0.011146      -0.002475      -0.008515      -0.010968       0.010298      -0.016479       0.002065       0.014414              2.233004       1.710339       0.260124      -0.347032       2.332261      -0.828128       2.656412          -0.000001
           58              H      16.899990       3.882731      34.280516       0.123956       0.943823 0.68787197E+01  0.65872414E+02                                 1.663941                            1.593274      -1.054180       2.388062                    0.996589       3.585812      10.341352       0.462174       1.383900      -0.686283       0.018208      -0.012153      -0.025576       0.033665      -0.009294      -0.006029      -0.001923      -0.001450       0.021490      -0.014450       0.004250       0.010199              1.698840       1.698653      -0.133791      -0.424973       1.617307       0.016684       1.780558          -0.000000
           59              H      14.980795       3.335297      -0.022670       0.122724       1.067166 0.77658068E+01  0.75048298E+02                                 1.673387                            1.592664      -0.877271       2.466177                    0.999206       3.299895       8.920315       0.517439       1.224879      -0.722716      -0.011055      -0.019363       0.029374       0.036878      -0.005590      -0.012240      -0.007225      -0.005163       0.023594      -0.017919       0.002213       0.015706              1.703674       1.550884      -0.017342      -0.222539       1.690912      -0.336598       1.869226          -0.000001
           60              H      14.008280       5.436331      37.397613       0.071373       1.464910 0.10313267E+02  0.10567906E+03                                 1.994231                            1.779289      -0.817246       2.473325                    0.999292       3.424467       9.155264       0.519260       1.151140      -0.743143      -0.021527       0.021635       0.022858       0.038131      -0.011165      -0.008568      -0.000495      -0.011654       0.005874      -0.016745       0.003387       0.013358              2.124609       2.202042      -0.357391      -0.781434       1.844030       0.394201       2.327755          -0.000006
           61              H       3.519140      25.207341       2.142296       0.118908       1.068630 0.76313917E+01  0.72788948E+02                                 1.625121                            1.538529      -0.820078       2.495865                    0.999395       3.159353       8.245739       0.552084       1.163158      -0.738546       0.023859       0.032261       0.005876       0.040553       0.010764       0.008678      -0.005220      -0.015642      -0.010396      -0.018409       0.003336       0.015073              1.679345       1.824006       0.313071       0.377161       1.661110       0.127432       1.552920          -0.000002
           62              H       2.120342       0.116583       0.298486       0.130546       1.087241 0.79424164E+01  0.76560839E+02                                 1.650519                            1.575318      -0.917475       2.454192                    0.998970       3.168079       8.328311       0.542297       1.171696      -0.736765       0.004085       0.034579      -0.016876       0.038694       0.010652       0.006619      -0.004464      -0.021987      -0.007154      -0.018034       0.001374       0.016660              1.686871       1.506083      -0.088006       0.228906       1.899876      -0.381030       1.654654          -0.000003
           63              H       0.625584      21.790943       0.918127       0.127589       1.103641 0.80034293E+01  0.77288033E+02                                 1.669080                            1.582046      -0.927333       2.448790                    0.998779       3.170581       8.339338       0.540850       1.172717      -0.736687      -0.023269      -0.029614      -0.002494       0.037745       0.010101       0.006192      -0.008728      -0.010629      -0.027027      -0.018126       0.001368       0.016758              1.726695       1.799742       0.387958       0.311694       1.736548       0.156199       1.643795          -0.000000
           64              H       1.967175      21.481744       2.716598       0.120588       1.134466 0.83487398E+01  0.81686532E+02                                 1.717755                            1.631306      -0.826967       2.495134                    0.999268       3.232144       8.628727       0.523715       1.195312      -0.731314      -0.002549      -0.035647       0.013542       0.038218       0.010806       0.008019      -0.007320      -0.012993      -0.009238      -0.018446       0.003856       0.014590              1.750190       1.522961      -0.009018       0.175210       1.902343      -0.400959       1.825266           0.000000
           65              H       1.304684      19.930679      35.085294       0.117552       1.101605 0.80296317E+01  0.78010470E+02                                 1.696085                            1.607556      -0.826180       2.492880                    0.999217       3.271676       8.779630       0.522373       1.206890      -0.727609       0.028363      -0.029209       0.004058       0.040916      -0.009722       0.009777       0.003125       0.001075      -0.029435      -0.017146       0.001370       0.015776              1.739617       1.654574      -0.250384       0.004186       2.041535       0.206566       1.522743           0.000000
           66              H       1.930267      21.785874      36.271680       0.129684       0.983533 0.69063270E+01  0.65988012E+02                                 1.693365                            1.579482      -1.108905       2.366709                    0.996269       3.526243      10.050732       0.473232       1.354608      -0.692211       0.038925       0.001264       0.003934       0.039144      -0.002863       0.006056       0.005099       0.006351      -0.045969      -0.018052       0.005470       0.012582              1.786533       2.154697       0.056513       0.450320       1.437216       0.155660       1.767686           0.000000
           67              H      16.756050      23.385093      35.614256       0.123424       1.094746 0.78170805E+01  0.75813862E+02                                 1.719420                            1.606860      -0.928738       2.441076                    0.998880       3.332644       9.081807       0.509870       1.238633      -0.719316      -0.027791       0.023504       0.000148       0.036398      -0.011507       0.009227       0.005542       0.013188      -0.015660      -0.018037       0.000763       0.017275              1.806113       1.793645      -0.450430      -0.052684       2.186370       0.243185       1.438324          -0.000000
           68              H      16.270715      21.730117      34.133162       0.115893       1.078787 0.77986900E+01  0.74595216E+02                                 1.618699                            1.542727      -0.840500       2.481577                    0.999352       3.155980       8.178971       0.559538       1.144425      -0.743477      -0.033976       0.004966      -0.016420       0.038061      -0.008002       0.008112       0.006283       0.007983      -0.022766      -0.016309       0.002774       0.013535              1.639690       1.836323       0.046036       0.312123       1.515327       0.161064       1.567419           0.000000
           69              H      17.448068      25.197204       0.884122       0.131690       1.109700 0.80894465E+01  0.78277712E+02                                 1.674550                            1.591688      -0.894280       2.467988                    0.999100       3.138403       8.245872       0.538962       1.174433      -0.736888      -0.002242      -0.013092       0.035829       0.038211      -0.007862      -0.008923      -0.003874      -0.010111       0.037523      -0.018620       0.003041       0.015579              1.702229       1.470134      -0.148000       0.000658       1.609575      -0.339648       2.026979          -0.000001
           70              H      16.191364       1.809576       0.479844       0.121434       1.076438 0.76009250E+01  0.72536451E+02                                 1.641284                            1.541584      -0.836884       2.488102                    0.999404       3.177849       8.337633       0.547415       1.172464      -0.735953      -0.023303       0.012873       0.030126       0.040203      -0.009498      -0.010098      -0.003443      -0.003379       0.033874      -0.018671       0.002929       0.015742              1.696379       1.747279      -0.379461      -0.342409       1.627885       0.172716       1.713974          -0.000002
           71              H      17.647369       1.921090      34.537440       0.120054       1.032358 0.74764848E+01  0.72794458E+02                                 1.735821                            1.635291      -1.217864       2.308509                    0.994899       3.630866      10.413190       0.469009       1.341294      -0.694610      -0.001599       0.012953      -0.036287       0.038563      -0.007814      -0.003049      -0.006857      -0.003615       0.017109      -0.013286       0.003088       0.010198              1.795696       1.459091      -0.154989      -0.027098       1.801246      -0.389647       2.126752          -0.000000
           72              H       0.559150       0.060826      35.021063       0.128504       1.079546 0.78381842E+01  0.76665370E+02                                 1.748568                            1.644863      -1.085101       2.373401                    0.997073       3.467935       9.735488       0.483779       1.294421      -0.705910       0.026169      -0.007753      -0.024296       0.036540      -0.008369      -0.005862      -0.006648       0.005028      -0.001828      -0.014189       0.005044       0.009145              1.806010       1.761711      -0.325359      -0.419401       1.683900       0.208538       1.972419          -0.000000
           73              H       6.468057      12.119596       5.013804       0.087205       1.359097 0.96782677E+01  0.98961012E+02                                 1.983551                            1.786449      -0.975656       2.407306                    0.997685       3.587936      10.022399       0.484423       1.236559      -0.719992       0.033664       0.027979       0.011663       0.045300       0.013414       0.006344      -0.003223      -0.011417       0.008229      -0.018324       0.005043       0.013281              2.110517       2.453252       0.708294       0.337796       2.128082       0.199017       1.750217           0.000000
           74              H       5.333148      12.215904       3.011305       0.117092       1.081558 0.81868906E+01  0.80767651E+02                                 1.730431                            1.667331      -1.049432       2.381720                    0.997181       3.520720       9.852534       0.487564       1.273373      -0.710429       0.012736       0.023200      -0.024318       0.035942       0.013838       0.005009      -0.008218      -0.005386       0.001622      -0.018727       0.004020       0.014707              1.752711       1.681243       0.175368       0.009342       1.758651      -0.338477       1.818237          -0.000000
           75              H       3.072558       9.055483       4.303484       0.126373       1.133420 0.84782866E+01  0.83187566E+02                                 1.704180                            1.636208      -0.936617       2.440758                    0.998760       3.245798       8.647981       0.527176       1.184132      -0.733795      -0.025078      -0.027241      -0.002847       0.037136       0.012942       0.003981      -0.009518      -0.004142       0.000586      -0.018037       0.003166       0.014871              1.719681       1.879216       0.363589       0.152303       1.676413      -0.011320       1.603415          -0.000002
           76              H       4.449211       9.098568       6.298426       0.097040       1.358655 0.95861407E+01  0.97428964E+02                                 1.965374                            1.765563      -0.937070       2.435505                    0.998163       3.453413       9.503665       0.494206       1.219421      -0.725148      -0.007371      -0.029233       0.038585       0.048966       0.011651       0.000303      -0.009045      -0.002504       0.009098      -0.015556       0.001097       0.014459              2.095534       1.617477       0.086556      -0.060941       2.108070      -0.768703       2.561056           0.000001
           77              H      14.790721      18.232617      34.681016       0.082943       1.431885 0.10479627E+02  0.10973219E+03                                 2.088084                            1.886486      -0.959833       2.410287                    0.997578       3.705336      10.607633       0.459330       1.273481      -0.711948      -0.001795       0.027317      -0.030569       0.041035      -0.012981      -0.004078      -0.008214      -0.010972       0.005064      -0.018213       0.003102       0.015111              2.212831       1.715311       0.198059      -0.276785       2.338105      -0.805222       2.585077           0.000000
           78              H      16.123085      16.369819      34.794365       0.097266       1.024691 0.76428272E+01  0.75203556E+02                                 1.749192                            1.669731      -1.247869       2.271354                    0.994510       3.913977      11.472321       0.455042       1.367951      -0.687717       0.019741      -0.006754      -0.025450       0.032909      -0.011011      -0.005785      -0.003499      -0.000886       0.019856      -0.016241       0.006639       0.009602              1.805859       1.806118      -0.095444      -0.483286       1.670120      -0.016821       1.941338           0.000000
           79              H      14.598801      15.361120       0.540297       0.127015       1.090528 0.80929193E+01  0.79554391E+02                                 1.745485                            1.662649      -0.896717       2.462219                    0.998915       3.403552       9.485698       0.486429       1.280936      -0.709878      -0.001272      -0.020036       0.028233       0.034644      -0.006164      -0.006527      -0.008094      -0.003949       0.014419      -0.014274       0.003326       0.010948              1.777130       1.617683      -0.051177      -0.239497       1.673432      -0.331134       2.040275          -0.000000
           80              H      13.253519      17.360777       0.347604       0.094375       1.264564 0.86141647E+01  0.85697219E+02                                 1.910786                            1.700113      -0.760996       2.514880                    0.999610       3.429694       9.502126       0.489304       1.258269      -0.715657      -0.031654       0.014525       0.035736       0.049900      -0.012508      -0.015157      -0.001047      -0.001636       0.009715      -0.020738       0.001810       0.018928              2.088069       2.291953      -0.179176      -0.869045       1.585458       0.192776       2.386798           0.000000
           81              H       0.968824       4.044934      31.945527       0.096385       1.247311 0.90398316E+01  0.90906740E+02                                 1.876479                            1.728676      -1.032240       2.387283                    0.997433       3.501477       9.712839       0.491329       1.239648      -0.719247       0.029263      -0.040779       0.005763       0.050522      -0.013255       0.013243      -0.001678       0.002307      -0.008817      -0.017373      -0.002947       0.020320              1.985443       1.687090      -0.490847      -0.041440       2.680866       0.103311       1.588373          -0.000000
           82              H       1.321292       5.717652      33.558861       0.136955       1.009799 0.73420293E+01  0.69212435E+02                                 1.553248                            1.502984      -0.846543       2.490311                    0.999578       3.046876       7.852539       0.563137       1.153783      -0.741572       0.025832      -0.003135       0.025731       0.036595      -0.009856       0.011946       0.002046       0.000960      -0.003965      -0.016401       0.001581       0.014820              1.562657       1.552924      -0.003109       0.322611       1.486295       0.035816       1.648752          -0.000002
           83              H      16.809566       7.806014      31.866182       0.135872       1.034033 0.74348513E+01  0.70291528E+02                                 1.573402                            1.508365      -0.918310       2.455432                    0.999179       3.078611       7.939815       0.564551       1.147551      -0.742750      -0.020783       0.030313      -0.004651       0.037047      -0.009582       0.012013       0.001255      -0.002939      -0.012943      -0.016716       0.001706       0.015010              1.597120       1.454623      -0.278507       0.023993       1.884124       0.072624       1.452612           0.000000
           84              H      16.464480       6.026851      30.411537       0.096579       1.200468 0.85281479E+01  0.84896001E+02                                 1.851566                            1.693233      -1.098131       2.355119                    0.996395       3.579564      10.023177       0.488049       1.260695      -0.713061      -0.039765       0.004041      -0.028337       0.048996      -0.012179       0.008907       0.000250      -0.000109      -0.010827      -0.014682      -0.001366       0.016048              1.945170       2.016453       0.041964       0.663568       1.496052       0.068835       2.323006           0.000000
           85              H       3.552357      12.669566       1.775801       0.110984       1.134984 0.81973922E+01  0.79540901E+02                                 1.685806                            1.589303      -0.855154       2.470392                    0.999127       3.246976       8.527240       0.546289       1.155497      -0.740304       0.015415       0.031759       0.011321       0.037073       0.006921       0.009360      -0.003378      -0.021954      -0.008224      -0.018051       0.003672       0.014379              1.741780       1.812092       0.345192       0.386583       1.832520       0.187294       1.580728          -0.000001
           86              H       2.258745      12.836837      37.673429       0.126919       1.120601 0.81944076E+01  0.79380675E+02                                 1.667517                            1.587610      -0.897685       2.461312                    0.998978       3.162615       8.256618       0.548160       1.153457      -0.741789       0.004173       0.032410      -0.018168       0.037389       0.009963       0.008139      -0.006013      -0.021877       0.002922      -0.019894       0.004928       0.014966              1.702024       1.510632      -0.068395       0.205144       1.938978      -0.378495       1.656463          -0.000001
           87              H       1.031567       9.080827       0.457174       0.123854       1.130964 0.82581018E+01  0.80322701E+02                                 1.689712                            1.601457      -0.934330       2.440482                    0.998675       3.217990       8.476698       0.540713       1.164613      -0.738439      -0.018818      -0.031023      -0.004186       0.036524       0.008257       0.008779      -0.007119      -0.017126      -0.025036      -0.019006       0.002393       0.016613              1.745951       1.733912       0.376240       0.325290       1.850978       0.192539       1.652962          -0.000004
           88              H       2.402685       8.878073       2.251867       0.115701       1.162560 0.85925296E+01  0.84722778E+02                                 1.748480                            1.656064      -0.843419       2.482395                    0.999153       3.286472       8.822555       0.518994       1.196918      -0.730690      -0.000366      -0.033709       0.016497       0.037531       0.008640       0.009281      -0.005443      -0.017075      -0.011870      -0.018191       0.003912       0.014279              1.786015       1.559226      -0.080857       0.239014       1.964966      -0.397890       1.833854          -0.000003
           89              H      17.732256      12.246317       0.869009       0.129734       1.126369 0.82032985E+01  0.79738507E+02                                 1.695044                            1.604906      -0.890876       2.464961                    0.999164       3.185759       8.417196       0.535161       1.177448      -0.735665       0.003621      -0.013921       0.036430       0.039167      -0.008969      -0.004329      -0.002581      -0.009972       0.047352      -0.018886       0.002370       0.016517              1.731355       1.576615      -0.265151       0.172975       1.638093      -0.341689       1.979358          -0.000002
           90              H      16.278097      14.055893       0.812334       0.124158       1.036348 0.72674458E+01  0.68555189E+02                                 1.598856                            1.505954      -0.783892       2.515338                    0.999722       3.123403       8.137644       0.554849       1.170235      -0.736575      -0.014128       0.011748       0.035478       0.039954      -0.009846      -0.004024      -0.001819      -0.005970       0.039694      -0.017511       0.003590       0.013921              1.646266       1.614455      -0.306669      -0.339102       1.494735       0.213665       1.829608          -0.000000
           91              H      16.853856      14.395506      34.635676       0.113167       0.995870 0.70088708E+01  0.67338561E+02                                 1.711610                            1.595105      -1.169185       2.326658                    0.995128       3.662076      10.529730       0.468304       1.361326      -0.690087      -0.003543       0.015747      -0.032758       0.036519      -0.008380      -0.003139      -0.002860      -0.008058       0.028874      -0.014826       0.004395       0.010431              1.788759       1.510946      -0.267525       0.146154       1.825546      -0.400551       2.029786           0.000000
           92              H      18.308015      12.585930      34.688572       0.122765       1.032591 0.72967882E+01  0.70344080E+02                                 1.715896                            1.598410      -1.065198       2.381016                    0.996700       3.520404       9.921547       0.483876       1.313034      -0.700997       0.016022      -0.008124      -0.031391       0.036168      -0.010904      -0.003280      -0.000895       0.002327       0.022998      -0.015159       0.005700       0.009459              1.799591       1.564759      -0.277932      -0.371318       1.681387       0.235064       2.152628           0.000000
           93              H      16.863082      10.375915      35.448011       0.126169       1.130352 0.81599577E+01  0.79621709E+02                                 1.726238                            1.620000      -1.011269       2.403504                    0.998422       3.295750       8.872682       0.520462       1.206072      -0.727501      -0.033130       0.017264       0.005954       0.037829      -0.006531       0.005396       0.008060       0.025828      -0.024327      -0.018563      -0.000433       0.018996              1.807123       1.879084      -0.408251      -0.160882       2.042029       0.308584       1.500257          -0.000002
           94              H      16.530914       8.632235      33.985808       0.116521       1.183616 0.88018471E+01  0.87403767E+02                                 1.778545                            1.683583      -0.834647       2.486689                    0.999230       3.309222       8.946322       0.510768       1.207609      -0.728289      -0.038544      -0.006661      -0.007705       0.039867      -0.003947       0.004245       0.011087       0.016130      -0.030496      -0.019251       0.005030       0.014221              1.814121       2.077970       0.251925       0.222920       1.743201       0.224254       1.621191          -0.000001
           95              H       2.040990       7.724912      34.197393       0.120446       1.142587 0.85504734E+01  0.84457282E+02                                 1.741092                            1.662007      -0.978709       2.420309                    0.998025       3.348703       9.086006       0.511861       1.211454      -0.726310       0.036223      -0.020084      -0.007894       0.042163      -0.007994       0.005901       0.009905       0.013184      -0.025042      -0.018814       0.004204       0.014610              1.774009       1.811802      -0.256714      -0.138847       1.882767       0.281874       1.627458          -0.000001
           96              H       2.343633       9.504075      35.727605       0.138704       1.009994 0.72227331E+01  0.68884661E+02                                 1.650741                            1.562782      -0.903330       2.468825                    0.999135       3.240966       8.844462       0.506476       1.268021      -0.712970       0.039056       0.005943       0.007966       0.040301      -0.003680       0.003181       0.007427       0.018135      -0.039419      -0.017571       0.001106       0.016465              1.712204       1.976202       0.129666       0.359744       1.433136       0.197590       1.727275          -0.000001
           97              H      16.001290       0.968148      27.373784       0.128770       1.094904 0.77096820E+01  0.74676836E+02                                 1.737793                            1.610983      -0.875801       2.476911                    0.999257       3.296163       9.040855       0.500933       1.262342      -0.714354      -0.010701       0.024283       0.030227       0.040222       0.002245      -0.010515       0.008101       0.003028       0.005926      -0.014047       0.000823       0.013224              1.819388       1.446426       0.030061      -0.085964       2.006387       0.579483       2.005350           0.000001
           98              H      14.453016      24.629494      26.965727       0.129333       1.078716 0.77162722E+01  0.73602747E+02                                 1.624826                            1.540636      -0.825237       2.499496                    0.999663       3.074526       7.953900       0.556667       1.153517      -0.742092      -0.034457       0.002416       0.025377       0.042862       0.000369      -0.014096       0.007225       0.007583       0.007436      -0.014788      -0.002902       0.017690              1.641997       1.892212       0.131584      -0.379939       1.424978       0.012329       1.608801           0.000003
           99              H      16.619492      23.319198      23.882634       0.110218       1.082650 0.77771934E+01  0.76691655E+02                                 1.799457                            1.670708      -1.347600       2.230796                    0.994612       3.869036      11.271941       0.461500       1.345889      -0.692032       0.004133      -0.018188      -0.032471       0.037447       0.002856      -0.005668       0.003891       0.005383       0.009614      -0.008696       0.000653       0.008043              1.889190       1.469274       0.033293      -0.129236       2.023768       0.564002       2.174529          -0.000000
          100              H      18.376294      24.880401      24.370035       0.128881       1.093475 0.78539979E+01  0.76567152E+02                                 1.736472                            1.626711      -1.030090       2.399738                    0.997871       3.412047       9.444809       0.497271       1.263459      -0.712901       0.035918      -0.000634      -0.019881       0.041058      -0.000037      -0.009842       0.006341       0.016233      -0.002413      -0.012952      -0.002334       0.015286              1.785649       1.971337       0.162074      -0.458428       1.563159       0.031204       1.822452           0.000000
          101              H      16.754205      21.347420      25.854907       0.110954       1.185248 0.89275013E+01  0.90361076E+02                                 1.869129                            1.761492      -1.189829       2.313489                    0.995205       3.688879      10.593251       0.464293       1.303355      -0.703499       0.030036       0.016868      -0.014601       0.037415       0.005978       0.001292      -0.008238       0.018568      -0.016592      -0.015302       0.001422       0.013880              1.935953       1.886716       0.352813      -0.348170       2.136889      -0.419656       1.784254           0.000000
          102              H      17.300438      19.487155      27.128194       0.111139       1.168064 0.89195446E+01  0.90104321E+02                                 1.836177                            1.750283      -1.228102       2.296997                    0.994820       3.664584      10.453934       0.470758       1.287969      -0.706813       0.036688      -0.008112       0.010007       0.038883       0.002132       0.005711      -0.006036       0.015750      -0.020125      -0.013124       0.000222       0.012901              1.853976       2.266381      -0.287968       0.051965       1.657985      -0.131923       1.637561           0.000001
          103              H      13.504491      18.605177      27.596703       0.122461       1.152152 0.82836812E+01  0.80252181E+02                                 1.675093                            1.577023      -0.981258       2.417974                    0.998535       3.188434       8.253287       0.561550       1.125860      -0.748255      -0.030056      -0.024447       0.014794       0.041472       0.005845      -0.002648      -0.006039       0.017903      -0.044946      -0.017291      -0.001448       0.018739              1.714386       1.848940       0.338733      -0.173488       1.746582      -0.303957       1.547637           0.000002
          104              H      12.877062      20.536405      26.319638       0.132836       1.132754 0.80536358E+01  0.77696715E+02                                 1.681886                            1.575942      -0.892957       2.468635                    0.999342       3.126352       8.150988       0.549004       1.156431      -0.741149      -0.044016       0.006073      -0.007160       0.045006       0.003597       0.000789      -0.006820       0.027318      -0.034079      -0.016920      -0.002885       0.019805              1.725596       2.258849      -0.178841       0.200648       1.500357      -0.136759       1.417581           0.000000
          105              H      15.185632      13.526200      25.998482       0.121955       1.154870 0.82609790E+01  0.80259607E+02                                 1.700124                            1.592013      -1.007350       2.406990                    0.998243       3.227761       8.463785       0.547958       1.150517      -0.741596      -0.017523       0.027476       0.022469       0.039583      -0.004298      -0.010742       0.009056       0.009520      -0.029080      -0.017229      -0.000679       0.017908              1.752763       1.533283      -0.148300      -0.162609       2.029065       0.485838       1.695940           0.000001
          106              H      13.842195      11.777450      25.280605       0.123852       1.134645 0.82236023E+01  0.79717768E+02                                 1.676846                            1.586871      -0.908270       2.453262                    0.999141       3.182233       8.305020       0.550251       1.148292      -0.742776      -0.040392       0.004313       0.011760       0.042289      -0.004434      -0.010588       0.008156       0.014467      -0.024967      -0.015864      -0.002736       0.018600              1.695324       2.205218       0.113093      -0.158810       1.484361       0.046669       1.396393           0.000002
          107              H      16.992259      10.125008      23.414125       0.108226       1.043375 0.75249222E+01  0.74018130E+02                                 1.798221                            1.676556      -1.360454       2.230241                    0.992773       3.917861      11.615490       0.444534       1.400765      -0.681234       0.016364      -0.024672      -0.019893       0.035668      -0.000405      -0.004264       0.006269       0.003856      -0.021977      -0.011317       0.003301       0.008016              1.876124       1.581014      -0.199495      -0.253529       2.207757       0.505942       1.839600           0.000000
          108              H      18.335696      11.873758      24.132002       0.117044       1.133421 0.84797050E+01  0.84079036E+02                                 1.761393                            1.677058      -1.065548       2.372787                    0.997450       3.492220       9.678276       0.496652       1.243789      -0.717298       0.038616       0.000996      -0.007606       0.039371      -0.003423      -0.005214       0.005392       0.018030      -0.019114      -0.011598      -0.003079       0.014676              1.782582       2.160802       0.132015      -0.267016       1.605909       0.059349       1.581036           0.000000
          109              H      13.170477       8.677854      26.247850       0.128095       1.153740 0.83661833E+01  0.81579962E+02                                 1.708649                            1.610911      -0.930647       2.446595                    0.998949       3.194863       8.406563       0.540012       1.163180      -0.739201      -0.034777       0.025122       0.010538       0.044177      -0.010866      -0.014227       0.000061       0.007587      -0.007934      -0.017009      -0.002594       0.019602              1.737575       1.918701      -0.439496      -0.079181       1.810842      -0.048617       1.483181           0.000004
          110              H      13.600451       6.929104      27.796953       0.124252       1.186685 0.86136757E+01  0.84469417E+02                                 1.727720                            1.623880      -1.022705       2.401306                    0.998290       3.225168       8.464970       0.544057       1.148022      -0.742843      -0.028317      -0.008578       0.031851       0.043474      -0.008568      -0.012187      -0.002653       0.017087       0.004495      -0.016433      -0.001841       0.018274              1.769361       1.754189       0.030102      -0.404830       1.489268      -0.224937       2.064627           0.000003
          111              H      16.802185       5.836769      25.605539       0.109230       1.064955 0.78142719E+01  0.76596086E+02                                 1.735925                            1.643261      -1.235195       2.287422                    0.995053       3.683598      10.451090       0.482206       1.295853      -0.703661       0.029644      -0.021357      -0.000772       0.036545      -0.007084      -0.004355      -0.003509       0.002302      -0.015578      -0.010418       0.000561       0.009857              1.770212       1.953102      -0.479768      -0.159705       1.768612      -0.041224       1.588921           0.000001
          112              H      16.244880       7.392903      23.969535       0.106758       1.127806 0.81782259E+01  0.81502432E+02                                 1.836679                            1.704395      -1.343418       2.235119                    0.993060       3.872709      11.268159       0.461404       1.332027      -0.695222       0.019466      -0.000280      -0.031241       0.036810      -0.004644      -0.008434      -0.001050       0.000229       0.015261      -0.010493      -0.000288       0.010782              1.906739       1.768736      -0.004068      -0.521145       1.592748      -0.247080       2.358732           0.000000
          113              H       2.956299       0.914926      24.279356       0.098350       1.251008 0.88373400E+01  0.88065175E+02                                 1.852347                            1.687776      -1.004503       2.398693                    0.997792       3.453592       9.429989       0.508492       1.208758      -0.726292      -0.037523      -0.029220       0.000019       0.047559       0.012547      -0.001488       0.009028      -0.011582      -0.012173      -0.015534      -0.002532       0.018066              1.962190       2.355188       0.547179      -0.339242       1.863929      -0.120541       1.667451           0.000000
          114              H       4.392004       0.519556      22.567786       0.128556       1.058583 0.76960740E+01  0.74008445E+02                                 1.648616                            1.572111      -0.888635       2.466382                    0.998962       3.245665       8.675892       0.528890       1.204283      -0.727732      -0.002451      -0.030502      -0.018047       0.035526       0.008566      -0.007057       0.008178      -0.015076      -0.015291      -0.017232       0.002008       0.015223              1.684982       1.525358       0.065440      -0.126693       1.807188       0.357024       1.722400          -0.000001
          115              H       6.501274       3.761079      23.640823       0.140167       1.002650 0.70755960E+01  0.65969234E+02                                 1.533776                            1.464858      -0.830372       2.502257                    0.999671       3.003434       7.653195       0.577655       1.137259      -0.745583       0.033156       0.019759      -0.000679       0.038603       0.010993      -0.003033       0.010159       0.004203      -0.016765      -0.017095       0.002074       0.015021              1.557596       1.811412       0.299410      -0.149331       1.421934       0.022709       1.439443           0.000001
          116              H       4.862576       4.156449      25.265492       0.097012       1.260564 0.89230703E+01  0.88761195E+02                                 1.837652                            1.677974      -0.931504       2.437390                    0.998371       3.379968       9.095244       0.520367       1.183279      -0.733240       0.004625       0.042756       0.024422       0.049456       0.012471      -0.005590       0.007985      -0.011424      -0.025297      -0.018179      -0.000323       0.018502              1.949943       1.570698      -0.099859      -0.141545       2.173319       0.671973       2.105811           0.000001
          117              H       9.348695       8.814713      13.881474       0.087950       1.226918 0.88073179E+01  0.87556683E+02                                 1.822774                            1.680090      -0.894687       2.441457                    0.998909       3.424299       9.292078       0.512635       1.201856      -0.728451      -0.023966       0.036000       0.006396       0.043718      -0.011541      -0.011171       0.001859      -0.001566       0.002434      -0.015539      -0.001256       0.016795              1.930858       1.561778      -0.347028       0.031934       2.688631      -0.059898       1.542165           0.000001
          118              H       8.861515       7.288992      15.377681       0.133309       1.028211 0.74851114E+01  0.71023745E+02                                 1.585152                            1.527723      -0.796164       2.511215                    0.999753       3.074350       7.993743       0.552050       1.169289      -0.737840      -0.021512       0.010381       0.026651       0.035788      -0.008757      -0.012557       0.000350      -0.009511       0.005170      -0.017323       0.002808       0.014515              1.598695       1.537625       0.023745      -0.308132       1.532589       0.022637       1.725872           0.000001
          119              H      11.290035       4.734297      13.397852       0.135910       1.022238 0.73064167E+01  0.68664360E+02                                 1.550323                            1.485899      -0.899190       2.465933                    0.999165       3.056910       7.818281       0.575140       1.133197      -0.746313       0.012285      -0.032500      -0.008711       0.035820      -0.006383      -0.012898       0.001554      -0.012254      -0.008843      -0.017272       0.003175       0.014098              1.572369       1.332880      -0.193050      -0.076586       1.970439      -0.019010       1.413787           0.000001
          120              H      11.886093       6.536269      12.105673       0.085353       1.251601 0.90366034E+01  0.90518965E+02                                 1.848027                            1.702039      -0.941521       2.418932                    0.998246       3.513750       9.606921       0.508635       1.202168      -0.727569       0.033503      -0.010351      -0.029686       0.045944      -0.010560      -0.009310       0.002209      -0.005031      -0.020156      -0.014071      -0.002699       0.016770              1.933330       1.915383       0.025765      -0.618260       1.539596      -0.022036       2.345010           0.000001
          121              H      12.033723      19.565722      15.105643       0.073637       1.413890 0.10155651E+02  0.10574251E+03                                 2.077503                            1.859243      -0.988033       2.387784                    0.997236       3.804871      10.940916       0.460859       1.276426      -0.709961      -0.001065      -0.021676      -0.035936       0.041981      -0.011146       0.002475       0.008515      -0.010968       0.010298      -0.016479       0.002065       0.014414              2.233004       1.710339       0.260124       0.347031       2.332261       0.828128       2.656412          -0.000001
          122              H      10.780710      21.461469      15.389016       0.123956       0.943823 0.68787205E+01  0.65872421E+02                                 1.663941                            1.593274      -1.054180       2.388062                    0.996589       3.585812      10.341351       0.462174       1.383900      -0.686283      -0.018208       0.012153      -0.025576       0.033665      -0.009294       0.006029       0.001923      -0.001450       0.021490      -0.014450       0.004250       0.010199              1.698839       1.698653      -0.133791       0.424973       1.617307      -0.016684       1.780558          -0.000000
          123              H      12.699905      22.008903      18.868830       0.122724       1.067166 0.77658068E+01  0.75048301E+02                                 1.673387                            1.592664      -0.877271       2.466177                    0.999206       3.299895       8.920316       0.517438       1.224879      -0.722715       0.011055       0.019363       0.029374       0.036878      -0.005590       0.012240       0.007225      -0.005163       0.023594      -0.017919       0.002213       0.015706              1.703674       1.550884      -0.017342       0.222539       1.690912       0.336598       1.869226          -0.000001
          124              H      13.672420      19.907869      18.506113       0.071373       1.464911 0.10313269E+02  0.10567909E+03                                 1.994231                            1.779290      -0.817246       2.473325                    0.999292       3.424467       9.155265       0.519260       1.151140      -0.743143       0.021527      -0.021635       0.022858       0.038131      -0.011165       0.008568       0.000495      -0.011654       0.005874      -0.016745       0.003387       0.013358              2.124610       2.202043      -0.357392       0.781434       1.844031      -0.394201       2.327756          -0.000006
          125              H       5.707760       0.136859      21.033796       0.118908       1.068630 0.76313917E+01  0.72788948E+02                                 1.625121                            1.538529      -0.820078       2.495865                    0.999395       3.159353       8.245739       0.552084       1.163158      -0.738546      -0.023859      -0.032261       0.005876       0.040553       0.010764      -0.008678       0.005220      -0.015642      -0.010396      -0.018409       0.003336       0.015073              1.679345       1.824006       0.313071      -0.377161       1.661110      -0.127432       1.552920          -0.000002
          126              H       7.106558      25.227617      19.189986       0.130546       1.087241 0.79424164E+01  0.76560839E+02                                 1.650519                            1.575318      -0.917475       2.454192                    0.998970       3.168079       8.328311       0.542297       1.171696      -0.736765      -0.004085      -0.034579      -0.016876       0.038694       0.010652      -0.006619       0.004464      -0.021987      -0.007154      -0.018034       0.001374       0.016660              1.686871       1.506083      -0.088006      -0.228906       1.899876       0.381030       1.654654          -0.000003
          127              H       8.601316       3.553257      19.809627       0.127589       1.103641 0.80034293E+01  0.77288033E+02                                 1.669080                            1.582046      -0.927333       2.448790                    0.998779       3.170581       8.339338       0.540850       1.172717      -0.736687       0.023269       0.029614      -0.002494       0.037745       0.010101      -0.006192       0.008728      -0.010629      -0.027027      -0.018126       0.001368       0.016758              1.726695       1.799742       0.387958      -0.311694       1.736549      -0.156199       1.643795          -0.000000
          128              H       7.259725       3.862456      21.608098       0.120588       1.134466 0.83487393E+01  0.81686524E+02                                 1.717755                            1.631306      -0.826967       2.495134                    0.999268       3.232144       8.628726       0.523715       1.195312      -0.731314       0.002549       0.035647       0.013542       0.038218       0.010806      -0.008019       0.007320      -0.012993      -0.009238      -0.018446       0.003856       0.014590              1.750190       1.522960      -0.009018      -0.175210       1.902342       0.400959       1.825266           0.000000
          129              H       7.922216       5.413521      16.193794       0.117552       1.101605 0.80296317E+01  0.78010470E+02                                 1.696085                            1.607556      -0.826180       2.492880                    0.999217       3.271676       8.779630       0.522373       1.206890      -0.727609      -0.028363       0.029209       0.004058       0.040916      -0.009722      -0.009777      -0.003125       0.001075      -0.029435      -0.017146       0.001370       0.015776              1.739617       1.654574      -0.250384      -0.004186       2.041535      -0.206566       1.522743           0.000000
          130              H       7.296633       3.558326      17.380180       0.129684       0.983533 0.69063270E+01  0.65988012E+02                                 1.693365                            1.579482      -1.108905       2.366709                    0.996269       3.526243      10.050732       0.473232       1.354608      -0.692211      -0.038925      -0.001264       0.003934       0.039144      -0.002863      -0.006056      -0.005099       0.006351      -0.045969      -0.018052       0.005470       0.012582              1.786533       2.154697       0.056513      -0.450320       1.437216      -0.155660       1.767686           0.000000
          131              H      10.924650       1.959107      16.722756       0.123424       1.094746 0.78170805E+01  0.75813861E+02                                 1.719420                            1.606860      -0.928737       2.441076                    0.998880       3.332644       9.081806       0.509870       1.238633      -0.719316       0.027791      -0.023504       0.000148       0.036398      -0.011507      -0.009227      -0.005542       0.013188      -0.015660      -0.018037       0.000763       0.017275              1.806113       1.793644      -0.450430       0.052684       2.186370      -0.243185       1.438324          -0.000000
          132              H      11.409985       3.614083      15.241662       0.115893       1.078787 0.77986894E+01  0.74595207E+02                                 1.618699                            1.542726      -0.840500       2.481577                    0.999352       3.155980       8.178970       0.559538       1.144425      -0.743477       0.033976      -0.004966      -0.016420       0.038061      -0.008002      -0.008112      -0.006283       0.007983      -0.022766      -0.016309       0.002774       0.013535              1.639690       1.836323       0.046036      -0.312122       1.515327      -0.161064       1.567419           0.000000
          133              H      10.232632       0.146996      19.775622       0.131690       1.109700 0.80894454E+01  0.78277698E+02                                 1.674550                            1.591688      -0.894280       2.467988                    0.999100       3.138403       8.245871       0.538963       1.174433      -0.736888       0.002242       0.013092       0.035829       0.038211      -0.007862       0.008923       0.003874      -0.010111       0.037523      -0.018620       0.003041       0.015579              1.702229       1.470134      -0.148001      -0.000658       1.609575       0.339648       2.026978          -0.000001
          134              H      11.489336      23.534624      19.371344       0.121434       1.076438 0.76009251E+01  0.72536453E+02                                 1.641284                            1.541584      -0.836884       2.488102                    0.999404       3.177849       8.337633       0.547415       1.172464      -0.735953       0.023303      -0.012873       0.030126       0.040203      -0.009498       0.010098       0.003443      -0.003379       0.033874      -0.018671       0.002929       0.015742              1.696380       1.747279      -0.379461       0.342409       1.627886      -0.172717       1.713974          -0.000002
          135              H      10.033331      23.423110      15.645940       0.120054       1.032358 0.74764848E+01  0.72794458E+02                                 1.735821                            1.635291      -1.217864       2.308509                    0.994899       3.630866      10.413190       0.469009       1.341294      -0.694610       0.001599      -0.012953      -0.036287       0.038563      -0.007814       0.003049       0.006857      -0.003615       0.017109      -0.013286       0.003088       0.010198              1.795697       1.459091      -0.154989       0.027098       1.801246       0.389647       2.126753          -0.000000
          136              H       8.667750      25.283374      16.129563       0.128504       1.079547 0.78381889E+01  0.76665426E+02                                 1.748569                            1.644864      -1.085101       2.373401                    0.997073       3.467935       9.735488       0.483779       1.294421      -0.705910      -0.026169       0.007753      -0.024296       0.036540      -0.008369       0.005862       0.006648       0.005028      -0.001828      -0.014189       0.005044       0.009145              1.806010       1.761711      -0.325358       0.419401       1.683901      -0.208538       1.972420          -0.000000
          137              H      15.694957       0.552504      32.769196       0.087205       1.359097 0.96782677E+01  0.98961016E+02                                 1.983551                            1.786449      -0.975656       2.407306                    0.997685       3.587936      10.022400       0.484423       1.236560      -0.719992       0.033664      -0.027979      -0.011663       0.045300      -0.013414      -0.006344      -0.003223      -0.011417       0.008229      -0.018324       0.005043       0.013281              2.110517       2.453252      -0.708294      -0.337796       2.128082       0.199017       1.750217           0.000000
          138              H      14.560048       0.456196      34.771695       0.117092       1.081558 0.81868951E+01  0.80767703E+02                                 1.730431                            1.667331      -1.049432       2.381720                    0.997181       3.520721       9.852536       0.487564       1.273373      -0.710429       0.012736      -0.023200       0.024318       0.035942      -0.013838      -0.005009      -0.008218      -0.005386       0.001622      -0.018727       0.004020       0.014707              1.752711       1.681244      -0.175368      -0.009342       1.758651      -0.338477       1.818237          -0.000000
          139              H      12.299458       3.616617      33.479516       0.126373       1.133421 0.84782918E+01  0.83187628E+02                                 1.704180                            1.636208      -0.936617       2.440758                    0.998760       3.245798       8.647981       0.527176       1.184132      -0.733795      -0.025078       0.027241       0.002847       0.037136      -0.012942      -0.003981      -0.009518      -0.004142       0.000586      -0.018037       0.003166       0.014871              1.719682       1.879216      -0.363589      -0.152302       1.676414      -0.011320       1.603415          -0.000002
          140              H      13.676111       3.573532      31.484574       0.097040       1.358655 0.95861429E+01  0.97428997E+02                                 1.965375                            1.765563      -0.937071       2.435505                    0.998163       3.453413       9.503667       0.494206       1.219422      -0.725148      -0.007371       0.029233      -0.038585       0.048966      -0.011651      -0.000303      -0.009045      -0.002504       0.009098      -0.015556       0.001097       0.014459              2.095535       1.617477      -0.086556       0.060941       2.108071      -0.768704       2.561057           0.000001
          141              H       5.563821      19.783683       3.101984       0.082943       1.431885 0.10479627E+02  0.10973219E+03                                 2.088084                            1.886486      -0.959833       2.410287                    0.997578       3.705336      10.607633       0.459330       1.273481      -0.711948      -0.001795      -0.027317       0.030569       0.041035       0.012981       0.004078      -0.008214      -0.010972       0.005064      -0.018213       0.003102       0.015111              2.212831       1.715311      -0.198059       0.276785       2.338105      -0.805222       2.585077           0.000000
          142              H       6.896185      21.646481       2.988635       0.097266       1.024691 0.76428272E+01  0.75203556E+02                                 1.749192                            1.669731      -1.247869       2.271354                    0.994510       3.913977      11.472321       0.455042       1.367951      -0.687717       0.019741       0.006754       0.025450       0.032909       0.011011       0.005785      -0.003499      -0.000886       0.019856      -0.016241       0.006639       0.009602              1.805859       1.806118       0.095444       0.483286       1.670120      -0.016821       1.941338           0.000000
          143              H       5.371901      22.655180      37.242703       0.127015       1.090528 0.80929193E+01  0.79554391E+02                                 1.745485                            1.662649      -0.896716       2.462219                    0.998915       3.403552       9.485698       0.486429       1.280936      -0.709878      -0.001272       0.020036      -0.028233       0.034644       0.006164       0.006527      -0.008094      -0.003949       0.014419      -0.014274       0.003326       0.010948              1.777130       1.617683       0.051177       0.239497       1.673432      -0.331134       2.040275          -0.000000
          144              H       4.026619      20.655523      37.435396       0.094375       1.264564 0.86141648E+01  0.85697217E+02                                 1.910785                            1.700112      -0.760996       2.514880                    0.999610       3.429694       9.502125       0.489304       1.258269      -0.715657      -0.031654      -0.014525      -0.035736       0.049900       0.012508       0.015157      -0.001047      -0.001636       0.009715      -0.020738       0.001810       0.018928              2.088069       2.291952       0.179176       0.869045       1.585458       0.192776       2.386797           0.000000
          145              H      10.195725       8.627166       5.837473       0.096385       1.247311 0.90398336E+01  0.90906769E+02                                 1.876479                            1.728677      -1.032240       2.387283                    0.997433       3.501476       9.712838       0.491328       1.239648      -0.719247       0.029263       0.040779      -0.005763       0.050522       0.013255      -0.013243      -0.001678       0.002307      -0.008817      -0.017373      -0.002947       0.020320              1.985444       1.687091       0.490847       0.041440       2.680866       0.103311       1.588373          -0.000000
          146              H      10.548192       6.954448       4.224139       0.136955       1.009799 0.73420276E+01  0.69212413E+02                                 1.553248                            1.502984      -0.846543       2.490311                    0.999578       3.046876       7.852538       0.563137       1.153782      -0.741572       0.025832       0.003135      -0.025731       0.036595       0.009856      -0.011946       0.002046       0.000960      -0.003965      -0.016401       0.001581       0.014820              1.562656       1.552923       0.003109      -0.322611       1.486295       0.035816       1.648752          -0.000002
          147              H       7.582666       4.866086       5.916818       0.135872       1.034033 0.74348507E+01  0.70291518E+02                                 1.573402                            1.508365      -0.918310       2.455432                    0.999179       3.078611       7.939814       0.564551       1.147551      -0.742750      -0.020783      -0.030313       0.004651       0.037047       0.009582      -0.012013       0.001255      -0.002939      -0.012943      -0.016716       0.001706       0.015010              1.597120       1.454623       0.278507      -0.023993       1.884123       0.072624       1.452612           0.000000
          148              H       7.237580       6.645249       7.371463       0.096579       1.200468 0.85281479E+01  0.84896001E+02                                 1.851566                            1.693233      -1.098131       2.355119                    0.996395       3.579564      10.023177       0.488049       1.260695      -0.713061      -0.039765      -0.004041       0.028337       0.048996       0.012179      -0.008907       0.000250      -0.000109      -0.010827      -0.014682      -0.001366       0.016048              1.945171       2.016453      -0.041964      -0.663568       1.496052       0.068835       2.323006           0.000000
          149              H      12.779257       0.002534      36.007199       0.110984       1.134982 0.81973816E+01  0.79540801E+02                                 1.685808                            1.589305      -0.855154       2.470392                    0.999127       3.246971       8.527237       0.546287       1.155501      -0.740303       0.015415      -0.031759      -0.011321       0.037073      -0.006921      -0.009360      -0.003378      -0.021954      -0.008224      -0.018051       0.003672       0.014379              1.741782       1.812094      -0.345192      -0.386584       1.832522       0.187294       1.580730          -0.000001
          150              H      11.485645      25.179463       0.109571       0.126919       1.120600 0.81943999E+01  0.79380578E+02                                 1.667516                            1.587609      -0.897685       2.461312                    0.998978       3.162614       8.256613       0.548161       1.153456      -0.741789       0.004173      -0.032410       0.018168       0.037389      -0.009963      -0.008139      -0.006013      -0.021877       0.002922      -0.019894       0.004928       0.014966              1.702023       1.510631       0.068395      -0.205144       1.938977      -0.378495       1.656462          -0.000001
          151              H      10.258467       3.591273      37.325826       0.123854       1.130964 0.82581023E+01  0.80322710E+02                                 1.689712                            1.601457      -0.934330       2.440482                    0.998675       3.217990       8.476699       0.540712       1.164613      -0.738439      -0.018818       0.031023       0.004186       0.036524      -0.008257      -0.008779      -0.007119      -0.017126      -0.025036      -0.019006       0.002393       0.016613              1.745951       1.733912      -0.376240      -0.325290       1.850978       0.192539       1.652962          -0.000004
          152              H      11.629585       3.794027      35.531133       0.115701       1.162560 0.85925283E+01  0.84722769E+02                                 1.748481                            1.656065      -0.843419       2.482395                    0.999153       3.286471       8.822555       0.518994       1.196919      -0.730690      -0.000366       0.033709      -0.016497       0.037531      -0.008640      -0.009281      -0.005443      -0.017075      -0.011870      -0.018191       0.003912       0.014279              1.786016       1.559227       0.080858      -0.239014       1.964966      -0.397890       1.833854          -0.000003
          153              H       8.505356       0.425783      36.913991       0.129734       1.126366 0.82032812E+01  0.79738369E+02                                 1.695050                            1.604912      -0.890876       2.464961                    0.999164       3.185747       8.417191       0.535156       1.177459      -0.735663       0.003621       0.013921      -0.036430       0.039167       0.008969       0.004329      -0.002581      -0.009972       0.047352      -0.018886       0.002370       0.016517              1.731362       1.576621       0.265153      -0.172975       1.638099      -0.341690       1.979365          -0.000002
          154              H       7.051197      23.960407      36.970666       0.124158       1.036348 0.72674453E+01  0.68555178E+02                                 1.598855                            1.505954      -0.783891       2.515338                    0.999722       3.123403       8.137642       0.554849       1.170234      -0.736575      -0.014128      -0.011748      -0.035478       0.039954       0.009846       0.004024      -0.001819      -0.005970       0.039694      -0.017511       0.003590       0.013921              1.646265       1.614454       0.306669       0.339102       1.494734       0.213665       1.829608          -0.000000
          155              H       7.626956      23.620794       3.147324       0.113168       0.995870 0.70088718E+01  0.67338574E+02                                 1.711609                            1.595105      -1.169185       2.326658                    0.995128       3.662076      10.529730       0.468305       1.361325      -0.690087      -0.003543      -0.015747       0.032758       0.036519       0.008380       0.003139      -0.002860      -0.008058       0.028874      -0.014826       0.004395       0.010431              1.788759       1.510946       0.267525      -0.146154       1.825546      -0.400551       2.029786           0.000000
          156              H       9.081115       0.086170       3.094428       0.122765       1.032591 0.72967834E+01  0.70344024E+02                                 1.715896                            1.598410      -1.065198       2.381016                    0.996700       3.520403       9.921545       0.483876       1.313035      -0.700997       0.016022       0.008124       0.031391       0.036168       0.010904       0.003280      -0.000895       0.002327       0.022998      -0.015159       0.005700       0.009459              1.799591       1.564758       0.277932       0.371318       1.681387       0.235064       2.152628           0.000000
          157              H       7.636182       2.296185       2.334989       0.126169       1.130352 0.81599580E+01  0.79621712E+02                                 1.726238                            1.620000      -1.011269       2.403504                    0.998422       3.295750       8.872682       0.520462       1.206072      -0.727501      -0.033130      -0.017264      -0.005954       0.037829       0.006531      -0.005396       0.008060       0.025828      -0.024327      -0.018563      -0.000433       0.018996              1.807123       1.879084       0.408251       0.160882       2.042029       0.308584       1.500257          -0.000002
          158              H       7.304014       4.039865       3.797192       0.116522       1.183616 0.88018483E+01  0.87403782E+02                                 1.778545                            1.683583      -0.834647       2.486689                    0.999230       3.309222       8.946322       0.510768       1.207609      -0.728289      -0.038544       0.006661       0.007705       0.039867       0.003947      -0.004245       0.011087       0.016130      -0.030496      -0.019251       0.005030       0.014221              1.814121       2.077969      -0.251926      -0.222920       1.743202       0.224254       1.621191          -0.000001
          159              H      11.267890       4.947188       3.585607       0.120446       1.142587 0.85504735E+01  0.84457282E+02                                 1.741092                            1.662007      -0.978709       2.420309                    0.998025       3.348703       9.086006       0.511861       1.211454      -0.726310       0.036223       0.020084       0.007894       0.042163       0.007994      -0.005901       0.009905       0.013184      -0.025042      -0.018814       0.004204       0.014610              1.774009       1.811802       0.256714       0.138847       1.882766       0.281874       1.627458          -0.000001
          160              H      11.570533       3.168025       2.055395       0.138704       1.009994 0.72227331E+01  0.68884661E+02                                 1.650741                            1.562782      -0.903330       2.468825                    0.999135       3.240966       8.844462       0.506476       1.268021      -0.712970       0.039056      -0.005943      -0.007966       0.040301       0.003680      -0.003181       0.007427       0.018135      -0.039419      -0.017571       0.001106       0.016465              1.712204       1.976202      -0.129666      -0.359744       1.433136       0.197590       1.727275          -0.000001
          161              H       6.774390      11.703952      10.409216       0.128770       1.094904 0.77096820E+01  0.74676836E+02                                 1.737793                            1.610983      -0.875801       2.476911                    0.999257       3.296163       9.040855       0.500933       1.262342      -0.714354      -0.010701      -0.024283      -0.030227       0.040222      -0.002245       0.010515       0.008101       0.003028       0.005926      -0.014047       0.000823       0.013224              1.819388       1.446426      -0.030061       0.085964       2.006387       0.579483       2.005350           0.000001
          162              H       5.226116      13.386806      10.817273       0.129332       1.078716 0.77162726E+01  0.73602752E+02                                 1.624827                            1.540636      -0.825237       2.499496                    0.999663       3.074526       7.953900       0.556667       1.153517      -0.742092      -0.034457      -0.002416      -0.025377       0.042862      -0.000369       0.014096       0.007225       0.007583       0.007436      -0.014788      -0.002902       0.017690              1.641998       1.892213      -0.131584       0.379939       1.424978       0.012329       1.608802           0.000003
          163              H       7.392592      14.697102      13.900366       0.110218       1.082650 0.77771932E+01  0.76691652E+02                                 1.799457                            1.670708      -1.347600       2.230796                    0.994612       3.869036      11.271941       0.461500       1.345889      -0.692032       0.004133       0.018188       0.032471       0.037447      -0.002856       0.005668       0.003891       0.005383       0.009614      -0.008696       0.000653       0.008043              1.889190       1.469274      -0.033293       0.129236       2.023768       0.564002       2.174529          -0.000000
          164              H       9.149394      13.135899      13.412965       0.128881       1.093475 0.78539919E+01  0.76567081E+02                                 1.736471                            1.626710      -1.030090       2.399738                    0.997871       3.412047       9.444809       0.497271       1.263459      -0.712901       0.035918       0.000634       0.019881       0.041058       0.000037       0.009842       0.006341       0.016233      -0.002413      -0.012952      -0.002334       0.015286              1.785649       1.971336      -0.162073       0.458428       1.563158       0.031204       1.822452           0.000000
          165              H       7.527305      16.668880      11.928093       0.110954       1.185248 0.89275013E+01  0.90361076E+02                                 1.869129                            1.761492      -1.189829       2.313489                    0.995205       3.688879      10.593251       0.464293       1.303355      -0.703499       0.030036      -0.016868       0.014601       0.037415      -0.005978      -0.001292      -0.008238       0.018568      -0.016592      -0.015302       0.001422       0.013880              1.935953       1.886716      -0.352813       0.348170       2.136889      -0.419656       1.784254           0.000000
          166              H       8.073538      18.529145      10.654806       0.111139       1.168064 0.89195446E+01  0.90104321E+02                                 1.836177                            1.750283      -1.228102       2.296997                    0.994820       3.664584      10.453934       0.470758       1.287969      -0.706813       0.036688       0.008112      -0.010007       0.038883      -0.002132      -0.005711      -0.006036       0.015750      -0.020125      -0.013124       0.000222       0.012901              1.853976       2.266381       0.287968      -0.051965       1.657985      -0.131923       1.637561           0.000001
          167              H       4.277591      19.411123      10.186297       0.122461       1.152152 0.82836812E+01  0.80252181E+02                                 1.675093                            1.577023      -0.981258       2.417974                    0.998535       3.188434       8.253287       0.561550       1.125860      -0.748255      -0.030056       0.024447      -0.014794       0.041472      -0.005845       0.002648      -0.006039       0.017903      -0.044946      -0.017291      -0.001448       0.018739              1.714386       1.848940      -0.338733       0.173488       1.746582      -0.303957       1.547637           0.000002
          168              H       3.650162      17.479895      11.463362       0.132836       1.132754 0.80536358E+01  0.77696715E+02                                 1.681886                            1.575942      -0.892957       2.468635                    0.999342       3.126352       8.150988       0.549004       1.156431      -0.741149      -0.044016      -0.006073       0.007160       0.045006      -0.003597      -0.000789      -0.006820       0.027318      -0.034079      -0.016920      -0.002885       0.019805              1.725596       2.258849       0.178841      -0.200648       1.500357      -0.136759       1.417581           0.000000
          169              H       5.958732      24.490100      11.784518       0.121955       1.154870 0.82609784E+01  0.80259597E+02                                 1.700124                            1.592013      -1.007350       2.406990                    0.998243       3.227761       8.463784       0.547958       1.150517      -0.741596      -0.017523      -0.027476      -0.022469       0.039583       0.004298       0.010742       0.009056       0.009520      -0.029080      -0.017229      -0.000679       0.017908              1.752762       1.533283       0.148300       0.162609       2.029065       0.485838       1.695939           0.000001
          170              H       4.615295       0.894650      12.502395       0.123852       1.134645 0.82236023E+01  0.79717768E+02                                 1.676846                            1.586871      -0.908270       2.453262                    0.999141       3.182233       8.305020       0.550251       1.148292      -0.742776      -0.040392      -0.004313      -0.011760       0.042289       0.004434       0.010588       0.008156       0.014467      -0.024967      -0.015864      -0.002736       0.018600              1.695324       2.205218      -0.113093       0.158810       1.484361       0.046669       1.396393           0.000002
          171              H       7.765359       2.547092      14.368875       0.108226       1.043375 0.75249222E+01  0.74018130E+02                                 1.798221                            1.676556      -1.360454       2.230241                    0.992773       3.917861      11.615490       0.444534       1.400765      -0.681234       0.016364       0.024672       0.019893       0.035668       0.000405       0.004264       0.006269       0.003856      -0.021977      -0.011317       0.003301       0.008016              1.876124       1.581014       0.199495       0.253529       2.207757       0.505942       1.839600           0.000000
          172              H       9.108796       0.798342      13.650998       0.117044       1.133421 0.84797050E+01  0.84079036E+02                                 1.761393                            1.677058      -1.065548       2.372787                    0.997450       3.492220       9.678276       0.496652       1.243789      -0.717298       0.038616      -0.000996       0.007606       0.039371       0.003423       0.005214       0.005392       0.018030      -0.019114      -0.011598      -0.003079       0.014676              1.782582       2.160802      -0.132015       0.267015       1.605909       0.059349       1.581036           0.000000
          173              H       3.943577       3.994246      11.535150       0.128095       1.153740 0.83661860E+01  0.81579999E+02                                 1.708650                            1.610911      -0.930647       2.446595                    0.998949       3.194863       8.406565       0.540011       1.163180      -0.739200      -0.034777      -0.025122      -0.010538       0.044177       0.010866       0.014227       0.000061       0.007587      -0.007934      -0.017009      -0.002594       0.019602              1.737575       1.918702       0.439496       0.079181       1.810842      -0.048617       1.483182           0.000004
          174              H       4.373551       5.742996       9.986047       0.124252       1.186685 0.86136777E+01  0.84469444E+02                                 1.727721                            1.623880      -1.022705       2.401306                    0.998290       3.225168       8.464971       0.544057       1.148023      -0.742843      -0.028317       0.008578      -0.031851       0.043474       0.008568       0.012187      -0.002653       0.017087       0.004495      -0.016433      -0.001841       0.018274              1.769362       1.754189      -0.030102       0.404830       1.489268      -0.224937       2.064628           0.000003
          175              H       7.575285       6.835331      12.177461       0.109230       1.064955 0.78142719E+01  0.76596086E+02                                 1.735925                            1.643261      -1.235195       2.287422                    0.995053       3.683598      10.451090       0.482206       1.295853      -0.703661       0.029644       0.021357       0.000772       0.036545       0.007084       0.004355      -0.003509       0.002302      -0.015578      -0.010418       0.000561       0.009857              1.770212       1.953102       0.479768       0.159705       1.768612      -0.041224       1.588921           0.000001
          176              H       7.017980       5.279197      13.813465       0.106758       1.127806 0.81782267E+01  0.81502439E+02                                 1.836679                            1.704395      -1.343418       2.235119                    0.993060       3.872709      11.268158       0.461405       1.332026      -0.695222       0.019466       0.000280       0.031241       0.036810       0.004644       0.008434      -0.001050       0.000229       0.015261      -0.010493      -0.000288       0.010782              1.906739       1.768736       0.004068       0.521145       1.592748      -0.247080       2.358731           0.000000
          177              H      12.183199      11.757174      13.503644       0.098350       1.251008 0.88373398E+01  0.88065171E+02                                 1.852346                            1.687776      -1.004503       2.398693                    0.997792       3.453592       9.429989       0.508492       1.208758      -0.726292      -0.037523       0.029220      -0.000019       0.047559      -0.012547       0.001488       0.009028      -0.011582      -0.012173      -0.015534      -0.002532       0.018066              1.962189       2.355188      -0.547179       0.339242       1.863929      -0.120541       1.667451           0.000000
          178              H      13.618904      12.152544      15.215214       0.128556       1.058582 0.76960702E+01  0.74008404E+02                                 1.648616                            1.572111      -0.888635       2.466382                    0.998962       3.245665       8.675893       0.528890       1.204283      -0.727732      -0.002451       0.030502       0.018047       0.035526      -0.008566       0.007057       0.008178      -0.015076      -0.015291      -0.017232       0.002008       0.015223              1.684982       1.525357      -0.065441       0.126693       1.807188       0.357023       1.722399          -0.000001
          179              H      15.728174       8.911021      14.142177       0.140167       1.002650 0.70755953E+01  0.65969224E+02                                 1.533775                            1.464858      -0.830372       2.502257                    0.999671       3.003434       7.653194       0.577655       1.137258      -0.745583       0.033156      -0.019759       0.000679       0.038603      -0.010993       0.003033       0.010159       0.004203      -0.016765      -0.017095       0.002074       0.015021              1.557596       1.811412      -0.299410       0.149331       1.421934       0.022709       1.439443           0.000001
          180              H      14.089476       8.515651      12.517508       0.097012       1.260564 0.89230703E+01  0.88761195E+02                                 1.837652                            1.677974      -0.931504       2.437390                    0.998371       3.379968       9.095244       0.520367       1.183279      -0.733240       0.004625      -0.042756      -0.024422       0.049456      -0.012471       0.005590       0.007985      -0.011424      -0.025297      -0.018179      -0.000323       0.018502              1.949943       1.570698       0.099859       0.141545       2.173319       0.671973       2.105811           0.000001
          181              H       0.121795       3.857387      23.901526       0.087950       1.226919 0.88073271E+01  0.87556793E+02                                 1.822774                            1.680090      -0.894687       2.441457                    0.998909       3.424301       9.292083       0.512635       1.201856      -0.728451      -0.023966      -0.036000      -0.006396       0.043718       0.011541       0.011171       0.001859      -0.001566       0.002434      -0.015539      -0.001256       0.016795              1.930859       1.561778       0.347028      -0.031934       2.688632      -0.059898       1.542166           0.000001
          182              H      18.088415       5.383108      22.405319       0.133309       1.028213 0.74851294E+01  0.71023900E+02                                 1.585147                            1.527718      -0.796164       2.511215                    0.999753       3.074361       7.993749       0.552055       1.169280      -0.737842      -0.021512      -0.010381      -0.026651       0.035788       0.008757       0.012557       0.000350      -0.009511       0.005170      -0.017323       0.002808       0.014515              1.598690       1.537620      -0.023745       0.308131       1.532584       0.022637       1.725867           0.000001
          183              H       2.063135       7.937803      24.385148       0.135910       1.022238 0.73064167E+01  0.68664360E+02                                 1.550323                            1.485899      -0.899190       2.465933                    0.999165       3.056910       7.818281       0.575140       1.133197      -0.746313       0.012285       0.032500       0.008711       0.035820       0.006383       0.012898       0.001554      -0.012254      -0.008843      -0.017272       0.003175       0.014098              1.572369       1.332880       0.193050       0.076586       1.970438      -0.019010       1.413787           0.000001
          184              H       2.659193       6.135831      25.677327       0.085353       1.251601 0.90366020E+01  0.90518945E+02                                 1.848027                            1.702039      -0.941521       2.418932                    0.998246       3.513750       9.606920       0.508635       1.202168      -0.727569       0.033503       0.010351       0.029686       0.045944       0.010560       0.009310       0.002209      -0.005031      -0.020156      -0.014071      -0.002699       0.016770              1.933329       1.915382      -0.025765       0.618260       1.539596      -0.022036       2.345010           0.000001
          185              H       2.806823      18.450578      22.677357       0.073637       1.413890 0.10155643E+02  0.10574241E+03                                 2.077502                            1.859242      -0.988033       2.387784                    0.997236       3.804871      10.940916       0.460860       1.276426      -0.709961      -0.001065       0.021676       0.035936       0.041981       0.011146      -0.002475       0.008515      -0.010968       0.010298      -0.016479       0.002065       0.014414              2.233003       1.710338      -0.260123      -0.347031       2.332260       0.828128       2.656410          -0.000001
          186              H       1.553810      16.554831      22.393984       0.123956       0.943822 0.68787163E+01  0.65872372E+02                                 1.663940                            1.593274      -1.054180       2.388062                    0.996589       3.585812      10.341351       0.462174       1.383900      -0.686283      -0.018208      -0.012153       0.025576       0.033665       0.009294      -0.006029       0.001923      -0.001450       0.021490      -0.014450       0.004250       0.010199              1.698839       1.698653       0.133791      -0.424972       1.617307      -0.016684       1.780557          -0.000000
          187              H       3.473005      16.007397      18.914170       0.122724       1.067166 0.77658068E+01  0.75048300E+02                                 1.673387                            1.592664      -0.877271       2.466177                    0.999206       3.299895       8.920316       0.517438       1.224879      -0.722715       0.011055      -0.019363      -0.029374       0.036878       0.005590      -0.012240       0.007225      -0.005163       0.023594      -0.017919       0.002213       0.015706              1.703674       1.550884       0.017342      -0.222539       1.690912       0.336598       1.869226          -0.000001
          188              H       4.445520      18.108431      19.276887       0.071373       1.464910 0.10313267E+02  0.10567907E+03                                 1.994232                            1.779290      -0.817246       2.473325                    0.999292       3.424466       9.155264       0.519260       1.151141      -0.743143       0.021527       0.021635      -0.022858       0.038131       0.011165      -0.008568       0.000495      -0.011654       0.005874      -0.016745       0.003387       0.013358              2.124610       2.202043       0.357392      -0.781434       1.844031      -0.394201       2.327756          -0.000006
          189              H      14.934660      12.535241      16.749204       0.118908       1.068630 0.76313917E+01  0.72788948E+02                                 1.625121                            1.538529      -0.820078       2.495865                    0.999395       3.159353       8.245739       0.552084       1.163158      -0.738546      -0.023859       0.032261      -0.005876       0.040553      -0.010764       0.008678       0.005220      -0.015642      -0.010396      -0.018409       0.003336       0.015073              1.679345       1.824006      -0.313071       0.377161       1.661110      -0.127432       1.552920          -0.000002
          190              H      16.333458      12.788683      18.593014       0.130546       1.087241 0.79424164E+01  0.76560839E+02                                 1.650519                            1.575318      -0.917475       2.454192                    0.998970       3.168079       8.328311       0.542297       1.171696      -0.736765      -0.004085       0.034579       0.016876       0.038694      -0.010652       0.006619       0.004464      -0.021987      -0.007154      -0.018034       0.001374       0.016660              1.686871       1.506083       0.088006       0.228906       1.899876       0.381030       1.654654          -0.000003
          191              H      17.828216       9.118843      17.973373       0.127589       1.103641 0.80034299E+01  0.77288042E+02                                 1.669081                            1.582046      -0.927333       2.448790                    0.998779       3.170581       8.339339       0.540850       1.172718      -0.736687       0.023269      -0.029614       0.002494       0.037745      -0.010101       0.006192       0.008728      -0.010629      -0.027027      -0.018126       0.001368       0.016758              1.726695       1.799742      -0.387958       0.311694       1.736549      -0.156199       1.643795          -0.000000
          192              H      16.486625       8.809644      16.174902       0.120588       1.134466 0.83487393E+01  0.81686524E+02                                 1.717755                            1.631306      -0.826967       2.495134                    0.999268       3.232144       8.628726       0.523715       1.195312      -0.731314       0.002549      -0.035647      -0.013542       0.038218      -0.010806       0.008019       0.007320      -0.012993      -0.009238      -0.018446       0.003856       0.014590              1.750190       1.522960       0.009018       0.175210       1.902342       0.400959       1.825266           0.000000
          193              H      17.149116       7.258579      21.589206       0.117552       1.101605 0.80296331E+01  0.78010490E+02                                 1.696085                            1.607556      -0.826180       2.492880                    0.999217       3.271676       8.779631       0.522373       1.206891      -0.727609      -0.028363      -0.029209      -0.004058       0.040916       0.009722       0.009777      -0.003125       0.001075      -0.029435      -0.017146       0.001370       0.015776              1.739618       1.654574       0.250384       0.004186       2.041535      -0.206566       1.522743           0.000000
          194              H      16.523533       9.113774      20.402820       0.129684       0.983534 0.69063320E+01  0.65988065E+02                                 1.693365                            1.579482      -1.108905       2.366709                    0.996269       3.526244      10.050732       0.473233       1.354607      -0.692212      -0.038925       0.001264      -0.003934       0.039144       0.002863       0.006056      -0.005099       0.006351      -0.045969      -0.018052       0.005470       0.012582              1.786533       2.154697      -0.056513       0.450320       1.437216      -0.155660       1.767686           0.000000
          195              H       1.697750      10.712993      21.060244       0.123424       1.094746 0.78170805E+01  0.75813862E+02                                 1.719420                            1.606860      -0.928737       2.441076                    0.998880       3.332644       9.081807       0.509870       1.238633      -0.719316       0.027791       0.023504      -0.000148       0.036398       0.011507       0.009227      -0.005542       0.013188      -0.015660      -0.018037       0.000763       0.017275              1.806113       1.793645       0.450430      -0.052684       2.186370      -0.243185       1.438324          -0.000000
          196              H       2.183085       9.058017      22.541338       0.115893       1.078787 0.77986894E+01  0.74595207E+02                                 1.618699                            1.542726      -0.840500       2.481577                    0.999352       3.155980       8.178970       0.559538       1.144425      -0.743477       0.033976       0.004966       0.016420       0.038061       0.008002       0.008112      -0.006283       0.007983      -0.022766      -0.016309       0.002774       0.013535              1.639690       1.836323      -0.046036       0.312122       1.515327      -0.161064       1.567419           0.000000
          197              H       1.005732      12.525104      18.007378       0.131690       1.109700 0.80894458E+01  0.78277702E+02                                 1.674550                            1.591688      -0.894280       2.467988                    0.999100       3.138403       8.245871       0.538963       1.174433      -0.736888       0.002242      -0.013092      -0.035829       0.038211       0.007862      -0.008923       0.003874      -0.010111       0.037523      -0.018620       0.003041       0.015579              1.702229       1.470134       0.148000       0.000658       1.609575       0.339648       2.026978          -0.000001
          198              H       2.262436      14.481676      18.411656       0.121434       1.076438 0.76009250E+01  0.72536451E+02                                 1.641284                            1.541584      -0.836884       2.488102                    0.999404       3.177849       8.337633       0.547415       1.172464      -0.735953       0.023303       0.012873      -0.030126       0.040203       0.009498      -0.010098       0.003443      -0.003379       0.033874      -0.018671       0.002929       0.015742              1.696379       1.747279       0.379461      -0.342409       1.627885      -0.172717       1.713974          -0.000002
          199              H       0.806431      14.593190      22.137060       0.120054       1.032358 0.74764849E+01  0.72794459E+02                                 1.735821                            1.635291      -1.217864       2.308509                    0.994899       3.630866      10.413190       0.469009       1.341294      -0.694610       0.001599       0.012953       0.036287       0.038563       0.007814      -0.003049       0.006857      -0.003615       0.017109      -0.013286       0.003088       0.010198              1.795697       1.459091       0.154989      -0.027098       1.801246       0.389647       2.126753          -0.000000
          200              H      17.894650      12.732926      21.653437       0.128504       1.079547 0.78381935E+01  0.76665480E+02                                 1.748569                            1.644864      -1.085101       2.373401                    0.997073       3.467935       9.735488       0.483779       1.294420      -0.705910      -0.026169      -0.007753       0.024296       0.036540       0.008369      -0.005862       0.006648       0.005028      -0.001828      -0.014189       0.005044       0.009145              1.806011       1.761712       0.325359      -0.419402       1.683901      -0.208538       1.972420          -0.000000
          201              H      11.985743      24.791696      13.877696       0.087205       1.359097 0.96782677E+01  0.98961016E+02                                 1.983551                            1.786449      -0.975656       2.407306                    0.997685       3.587936      10.022400       0.484423       1.236560      -0.719992      -0.033664       0.027979      -0.011663       0.045300      -0.013414       0.006344       0.003223      -0.011417       0.008229      -0.018324       0.005043       0.013281              2.110517       2.453252      -0.708294       0.337796       2.128082      -0.199017       1.750217           0.000000
          202              H      13.120652      24.888004      15.880195       0.117092       1.081558 0.81868951E+01  0.80767703E+02                                 1.730431                            1.667331      -1.049432       2.381720                    0.997181       3.520721       9.852536       0.487564       1.273373      -0.710429      -0.012736       0.023200       0.024318       0.035942      -0.013838       0.005009       0.008218      -0.005386       0.001622      -0.018727       0.004020       0.014707              1.752711       1.681244      -0.175368       0.009342       1.758651       0.338477       1.818237          -0.000000
          203              H      15.381242      21.727583      14.588016       0.126372       1.133421 0.84782875E+01  0.83187580E+02                                 1.704180                            1.636208      -0.936617       2.440758                    0.998760       3.245798       8.647982       0.527176       1.184133      -0.733795       0.025078      -0.027241       0.002847       0.037136      -0.012942       0.003981       0.009518      -0.004142       0.000586      -0.018037       0.003166       0.014871              1.719682       1.879216      -0.363589       0.152303       1.676414       0.011320       1.603416          -0.000002
          204              H      14.004589      21.770668      12.593074       0.097040       1.358655 0.95861447E+01  0.97429021E+02                                 1.965376                            1.765564      -0.937071       2.435505                    0.998163       3.453413       9.503668       0.494206       1.219422      -0.725148       0.007371      -0.029233      -0.038585       0.048966      -0.011651       0.000303       0.009045      -0.002504       0.009098      -0.015556       0.001097       0.014459              2.095536       1.617478      -0.086556      -0.060941       2.108071       0.768704       2.561058           0.000001
          205              H       3.663079       5.560517      21.993484       0.082943       1.431885 0.10479625E+02  0.10973217E+03                                 2.088084                            1.886486      -0.959833       2.410287                    0.997578       3.705336      10.607632       0.459331       1.273481      -0.711948       0.001795       0.027317       0.030569       0.041035       0.012981      -0.004078       0.008214      -0.010972       0.005064      -0.018213       0.003102       0.015111              2.212830       1.715310      -0.198059      -0.276784       2.338104       0.805222       2.585076           0.000000
          206              H       2.330715       3.697719      21.880135       0.097266       1.024691 0.76428272E+01  0.75203556E+02                                 1.749192                            1.669731      -1.247869       2.271354                    0.994510       3.913977      11.472321       0.455042       1.367951      -0.687717      -0.019741      -0.006754       0.025450       0.032909       0.011011      -0.005785       0.003499      -0.000886       0.019856      -0.016241       0.006639       0.009602              1.805859       1.806118       0.095444      -0.483286       1.670121       0.016821       1.941339           0.000000
          207              H       3.854999       2.689020      18.351203       0.127015       1.090528 0.80929193E+01  0.79554391E+02                                 1.745485                            1.662649      -0.896717       2.462219                    0.998915       3.403552       9.485698       0.486429       1.280936      -0.709878       0.001272      -0.020036      -0.028233       0.034644       0.006164      -0.006527       0.008094      -0.003949       0.014419      -0.014274       0.003326       0.010948              1.777130       1.617683       0.051177      -0.239497       1.673432       0.331134       2.040275          -0.000000
          208              H       5.200281       4.688677      18.543896       0.094375       1.264564 0.86141648E+01  0.85697217E+02                                 1.910785                            1.700112      -0.760996       2.514880                    0.999610       3.429694       9.502125       0.489304       1.258269      -0.715657       0.031654       0.014525      -0.035736       0.049900       0.012508      -0.015157       0.001047      -0.001636       0.009715      -0.020738       0.001810       0.018928              2.088069       2.291952       0.179176      -0.869045       1.585458      -0.192776       2.386797           0.000000
          209              H      17.484976      16.717034      24.728974       0.096385       1.247311 0.90398286E+01  0.90906711E+02                                 1.876479                            1.728677      -1.032240       2.387283                    0.997433       3.501476       9.712839       0.491328       1.239649      -0.719247      -0.029263      -0.040779      -0.005763       0.050522       0.013255       0.013243       0.001678       0.002307      -0.008817      -0.017373      -0.002947       0.020320              1.985444       1.687090       0.490847      -0.041440       2.680867      -0.103312       1.588373          -0.000000
          210              H      17.132508      18.389752      23.115639       0.136955       1.009799 0.73420276E+01  0.69212413E+02                                 1.553248                            1.502984      -0.846543       2.490311                    0.999578       3.046876       7.852538       0.563137       1.153782      -0.741572      -0.025832      -0.003135      -0.025731       0.036595       0.009856       0.011946      -0.002046       0.000960      -0.003965      -0.016401       0.001581       0.014820              1.562657       1.552923       0.003109       0.322611       1.486295      -0.035816       1.648752          -0.000002
          211              H       1.644234      20.478114      24.808318       0.135872       1.034033 0.74348513E+01  0.70291528E+02                                 1.573402                            1.508365      -0.918310       2.455432                    0.999179       3.078611       7.939815       0.564551       1.147551      -0.742750       0.020783       0.030313       0.004651       0.037047       0.009582       0.012013      -0.001255      -0.002939      -0.012943      -0.016716       0.001706       0.015010              1.597120       1.454623       0.278507       0.023993       1.884124      -0.072624       1.452612           0.000000
          212              H       1.989320      18.698951      26.262963       0.096579       1.200468 0.85281476E+01  0.84895999E+02                                 1.851566                            1.693233      -1.098131       2.355119                    0.996395       3.579564      10.023178       0.488049       1.260695      -0.713061       0.039765       0.004041       0.028337       0.048996       0.012179       0.008907      -0.000250      -0.000109      -0.010827      -0.014682      -0.001366       0.016048              1.945171       2.016453      -0.041964       0.663568       1.496052      -0.068835       2.323007           0.000000
          213              H      14.901444      -0.002534      17.115699       0.110984       1.134982 0.81973780E+01  0.79540759E+02                                 1.685808                            1.589304      -0.855154       2.470392                    0.999127       3.246971       8.527237       0.546287       1.155501      -0.740303      -0.015415       0.031759      -0.011321       0.037073      -0.006921       0.009360       0.003378      -0.021954      -0.008224      -0.018051       0.003672       0.014379              1.741781       1.812093      -0.345192       0.386583       1.832522      -0.187294       1.580729          -0.000001
          214              H      16.195055       0.164737      19.001071       0.126919       1.120600 0.81943999E+01  0.79380578E+02                                 1.667516                            1.587609      -0.897685       2.461312                    0.998978       3.162614       8.256613       0.548161       1.153456      -0.741789      -0.004173       0.032410       0.018168       0.037389      -0.009963       0.008139       0.006013      -0.021877       0.002922      -0.019894       0.004928       0.014966              1.702023       1.510631       0.068395       0.205144       1.938977       0.378495       1.656462          -0.000001
          215              H      17.422233      21.752927      18.434326       0.123854       1.130964 0.82581023E+01  0.80322710E+02                                 1.689712                            1.601457      -0.934330       2.440482                    0.998675       3.217990       8.476699       0.540712       1.164613      -0.738439       0.018818      -0.031023       0.004186       0.036524      -0.008257       0.008779       0.007119      -0.017126      -0.025036      -0.019006       0.002393       0.016613              1.745951       1.733913      -0.376240       0.325290       1.850978      -0.192539       1.652962          -0.000004
          216              H      16.051115      21.550173      16.639633       0.115701       1.162561 0.85925313E+01  0.84722801E+02                                 1.748480                            1.656064      -0.843419       2.482395                    0.999153       3.286472       8.822556       0.518994       1.196919      -0.730690       0.000366      -0.033709      -0.016497       0.037531      -0.008640       0.009281       0.005443      -0.017075      -0.011870      -0.018191       0.003912       0.014279              1.786016       1.559227       0.080857       0.239014       1.964966       0.397890       1.833854          -0.000003
          217              H       0.721544      24.918417      18.022491       0.129734       1.126369 0.82032999E+01  0.79738520E+02                                 1.695044                            1.604906      -0.890876       2.464961                    0.999164       3.185760       8.417197       0.535162       1.177448      -0.735666      -0.003621      -0.013921      -0.036430       0.039167       0.008969      -0.004329       0.002581      -0.009972       0.047352      -0.018886       0.002370       0.016517              1.731355       1.576615       0.265151       0.172975       1.638093       0.341688       1.979357          -0.000002
          218              H       2.175703       1.383793      18.079166       0.124158       1.036348 0.72674458E+01  0.68555189E+02                                 1.598856                            1.505954      -0.783892       2.515338                    0.999722       3.123403       8.137644       0.554849       1.170235      -0.736575       0.014128       0.011748      -0.035478       0.039954       0.009846      -0.004024       0.001819      -0.005970       0.039694      -0.017511       0.003590       0.013921              1.646266       1.614455       0.306669      -0.339102       1.494735      -0.213665       1.829608          -0.000000
          219              H       1.599944       1.723406      22.038824       0.113167       0.995870 0.70088708E+01  0.67338561E+02                                 1.711610                            1.595105      -1.169185       2.326658                    0.995128       3.662076      10.529730       0.468304       1.361326      -0.690087       0.003543       0.015747       0.032758       0.036519       0.008380      -0.003139       0.002860      -0.008058       0.028874      -0.014826       0.004395       0.010431              1.788759       1.510946       0.267525       0.146154       1.825546       0.400551       2.029786           0.000000
          220              H       0.145785      25.258030      21.985928       0.122765       1.032591 0.72967882E+01  0.70344080E+02                                 1.715896                            1.598410      -1.065198       2.381016                    0.996700       3.520404       9.921547       0.483876       1.313034      -0.700997      -0.016022      -0.008124       0.031391       0.036168       0.010904      -0.003280       0.000895       0.002327       0.022998      -0.015159       0.005700       0.009459              1.799591       1.564759       0.277932      -0.371318       1.681387      -0.235064       2.152628           0.000000
          221              H       1.590718      23.048015      21.226489       0.126169       1.130352 0.81599580E+01  0.79621714E+02                                 1.726238                            1.620000      -1.011269       2.403504                    0.998422       3.295750       8.872683       0.520462       1.206073      -0.727500       0.033130       0.017264      -0.005954       0.037829       0.006531       0.005396      -0.008060       0.025828      -0.024327      -0.018563      -0.000433       0.018996              1.807123       1.879084       0.408251      -0.160882       2.042029      -0.308584       1.500257          -0.000002
          222              H       1.922886      21.304335      22.688692       0.116522       1.183616 0.88018464E+01  0.87403756E+02                                 1.778545                            1.683582      -0.834647       2.486689                    0.999230       3.309222       8.946321       0.510768       1.207608      -0.728289       0.038544      -0.006661       0.007705       0.039867       0.003947       0.004245      -0.011087       0.016130      -0.030496      -0.019251       0.005030       0.014221              1.814120       2.077969      -0.251925       0.222920       1.743201      -0.224254       1.621190          -0.000001
          223              H      16.412810      20.397012      22.477107       0.120446       1.142587 0.85504734E+01  0.84457282E+02                                 1.741092                            1.662007      -0.978709       2.420309                    0.998025       3.348703       9.086006       0.511861       1.211454      -0.726310      -0.036223      -0.020084       0.007894       0.042163       0.007994       0.005901      -0.009905       0.013184      -0.025042      -0.018814       0.004204       0.014610              1.774009       1.811802       0.256714      -0.138847       1.882767      -0.281874       1.627458          -0.000001
          224              H      16.110167      22.176175      20.946895       0.138704       1.009994 0.72227331E+01  0.68884661E+02                                 1.650741                            1.562782      -0.903330       2.468825                    0.999135       3.240966       8.844462       0.506476       1.268021      -0.712970      -0.039056       0.005943      -0.007966       0.040301       0.003680       0.003181      -0.007427       0.018135      -0.039419      -0.017571       0.001106       0.016465              1.712204       1.976202      -0.129666       0.359744       1.433136      -0.197590       1.727275          -0.000001
          225              H       2.452510      13.640248      29.300717       0.128770       1.094904 0.77096771E+01  0.74676779E+02                                 1.737792                            1.610983      -0.875801       2.476911                    0.999257       3.296163       9.040855       0.500933       1.262342      -0.714354       0.010701       0.024283      -0.030227       0.040222      -0.002245      -0.010515      -0.008101       0.003028       0.005926      -0.014047       0.000823       0.013224              1.819387       1.446426      -0.030061      -0.085964       2.006387      -0.579483       2.005349           0.000001
          226              H       4.000784      11.957394      29.708773       0.129333       1.078716 0.77162729E+01  0.73602758E+02                                 1.624827                            1.540636      -0.825238       2.499496                    0.999663       3.074526       7.953901       0.556667       1.153517      -0.742092       0.034457       0.002416      -0.025377       0.042862      -0.000369      -0.014096      -0.007225       0.007583       0.007436      -0.014788      -0.002902       0.017690              1.641998       1.892213      -0.131584      -0.379939       1.424978      -0.012329       1.608802           0.000003
          227              H       1.834308      10.647098      32.791866       0.110218       1.082650 0.77771934E+01  0.76691655E+02                                 1.799457                            1.670708      -1.347600       2.230796                    0.994612       3.869036      11.271941       0.461500       1.345889      -0.692032      -0.004133      -0.018188       0.032471       0.037447      -0.002856      -0.005668      -0.003891       0.005383       0.009614      -0.008696       0.000653       0.008043              1.889191       1.469274      -0.033293      -0.129236       2.023768      -0.564002       2.174529          -0.000000
          228              H       0.077506      12.208301      32.304465       0.128881       1.093475 0.78539981E+01  0.76567154E+02                                 1.736472                            1.626711      -1.030090       2.399738                    0.997871       3.412047       9.444809       0.497271       1.263459      -0.712901      -0.035918      -0.000634       0.019881       0.041058       0.000037      -0.009842      -0.006341       0.016233      -0.002413      -0.012952      -0.002334       0.015286              1.785649       1.971338      -0.162074      -0.458428       1.563159      -0.031204       1.822452           0.000000
          229              H       1.699595       8.675320      30.819593       0.110954       1.185248 0.89275012E+01  0.90361076E+02                                 1.869129                            1.761492      -1.189828       2.313489                    0.995205       3.688879      10.593251       0.464293       1.303355      -0.703499      -0.030036       0.016868       0.014601       0.037415      -0.005978       0.001292       0.008238       0.018568      -0.016592      -0.015302       0.001422       0.013880              1.935953       1.886716      -0.352813      -0.348171       2.136889       0.419656       1.784254           0.000000
          230              H       1.153363       6.815055      29.546306       0.111139       1.168063 0.89195373E+01  0.90104229E+02                                 1.836177                            1.750283      -1.228102       2.296997                    0.994820       3.664584      10.453933       0.470758       1.287969      -0.706813      -0.036688      -0.008112      -0.010007       0.038883      -0.002132       0.005711       0.006036       0.015750      -0.020125      -0.013124       0.000222       0.012901              1.853975       2.266380       0.287968       0.051965       1.657984       0.131924       1.637560           0.000001
          231              H       4.949309       5.933077      29.077797       0.122461       1.152152 0.82836832E+01  0.80252208E+02                                 1.675094                            1.577024      -0.981258       2.417974                    0.998535       3.188434       8.253288       0.561550       1.125860      -0.748255       0.030056      -0.024447      -0.014794       0.041472      -0.005845      -0.002648       0.006039       0.017903      -0.044946      -0.017291      -0.001448       0.018739              1.714387       1.848940      -0.338733      -0.173489       1.746582       0.303957       1.547637           0.000002
          232              H       5.576738       7.864305      30.354862       0.132836       1.132754 0.80536358E+01  0.77696715E+02                                 1.681886                            1.575942      -0.892957       2.468634                    0.999342       3.126352       8.150988       0.549004       1.156431      -0.741149       0.044016       0.006073       0.007160       0.045006      -0.003597       0.000789       0.006820       0.027318      -0.034079      -0.016920      -0.002885       0.019805              1.725596       2.258849       0.178841       0.200648       1.500357       0.136759       1.417581           0.000000
          233              H       3.268168       0.854100      30.676018       0.121955       1.154869 0.82609761E+01  0.80259573E+02                                 1.700124                            1.592013      -1.007350       2.406990                    0.998243       3.227761       8.463785       0.547958       1.150517      -0.741596       0.017523       0.027476      -0.022469       0.039583       0.004298      -0.010742      -0.009056       0.009520      -0.029080      -0.017229      -0.000679       0.017908              1.752763       1.533282       0.148299      -0.162608       2.029066      -0.485838       1.695940           0.000001
          234              H       4.611605      24.449550      31.393895       0.123852       1.134645 0.82236024E+01  0.79717770E+02                                 1.676846                            1.586871      -0.908270       2.453262                    0.999141       3.182233       8.305020       0.550251       1.148292      -0.742776       0.040392       0.004313      -0.011760       0.042289       0.004434      -0.010588      -0.008156       0.014467      -0.024967      -0.015864      -0.002736       0.018600              1.695324       2.205218      -0.113094      -0.158810       1.484361      -0.046669       1.396393           0.000002
          235              H       1.461541      22.797108      33.260375       0.108226       1.043375 0.75249222E+01  0.74018130E+02                                 1.798221                            1.676556      -1.360454       2.230241                    0.992773       3.917861      11.615490       0.444534       1.400765      -0.681234      -0.016364      -0.024672       0.019893       0.035668       0.000405      -0.004264      -0.006269       0.003856      -0.021977      -0.011317       0.003301       0.008016              1.876124       1.581014       0.199495      -0.253529       2.207757      -0.505942       1.839600           0.000000
          236              H       0.118104      24.545858      32.542498       0.117044       1.133421 0.84797050E+01  0.84079036E+02                                 1.761393                            1.677058      -1.065548       2.372787                    0.997450       3.492220       9.678276       0.496652       1.243789      -0.717298      -0.038616       0.000996       0.007606       0.039371       0.003423      -0.005214      -0.005392       0.018030      -0.019114      -0.011598      -0.003079       0.014676              1.782582       2.160802      -0.132015      -0.267015       1.605909      -0.059349       1.581036           0.000000
          237              H       5.283323      21.349954      30.426650       0.128095       1.153740 0.83661840E+01  0.81579973E+02                                 1.708649                            1.610911      -0.930647       2.446595                    0.998949       3.194863       8.406564       0.540012       1.163180      -0.739201       0.034777       0.025122      -0.010538       0.044177       0.010866      -0.014227      -0.000061       0.007587      -0.007934      -0.017009      -0.002594       0.019602              1.737575       1.918701       0.439496      -0.079181       1.810842       0.048617       1.483182           0.000004
          238              H       4.853349      19.601204      28.877547       0.124251       1.186685 0.86136793E+01  0.84469459E+02                                 1.727721                            1.623880      -1.022706       2.401305                    0.998290       3.225169       8.464972       0.544057       1.148022      -0.742843       0.028317      -0.008578      -0.031851       0.043474       0.008568      -0.012187       0.002653       0.017087       0.004495      -0.016433      -0.001841       0.018274              1.769362       1.754189      -0.030102      -0.404830       1.489268       0.224937       2.064628           0.000003
          239              H       1.651615      18.508869      31.068961       0.109230       1.064955 0.78142719E+01  0.76596086E+02                                 1.735925                            1.643261      -1.235195       2.287422                    0.995053       3.683598      10.451090       0.482206       1.295853      -0.703661      -0.029644      -0.021357       0.000772       0.036545       0.007084      -0.004355       0.003509       0.002302      -0.015578      -0.010418       0.000561       0.009857              1.770212       1.953102       0.479768      -0.159705       1.768612       0.041224       1.588921           0.000001
          240              H       2.208920      20.065003      32.704965       0.106758       1.127806 0.81782267E+01  0.81502439E+02                                 1.836679                            1.704395      -1.343418       2.235119                    0.993060       3.872709      11.268158       0.461405       1.332026      -0.695222      -0.019466      -0.000280       0.031241       0.036810       0.004644      -0.008434       0.001050       0.000229       0.015261      -0.010493      -0.000288       0.010782              1.906739       1.768736       0.004068      -0.521145       1.592748       0.247080       2.358731           0.000000
          241              H      15.497501      13.587026      32.395144       0.098350       1.251008 0.88373400E+01  0.88065175E+02                                 1.852347                            1.687776      -1.004503       2.398693                    0.997792       3.453592       9.429989       0.508492       1.208758      -0.726292       0.037523      -0.029220      -0.000019       0.047559      -0.012547      -0.001488      -0.009028      -0.011582      -0.012173      -0.015534      -0.002532       0.018066              1.962190       2.355188      -0.547179      -0.339242       1.863929       0.120541       1.667451           0.000000
          242              H      14.061796      13.191656      34.106714       0.128556       1.058583 0.76960741E+01  0.74008449E+02                                 1.648616                            1.572111      -0.888635       2.466382                    0.998962       3.245665       8.675893       0.528890       1.204283      -0.727732       0.002451      -0.030502       0.018047       0.035526      -0.008566      -0.007057      -0.008178      -0.015076      -0.015291      -0.017232       0.002008       0.015223              1.684982       1.525358      -0.065440      -0.126693       1.807188      -0.357024       1.722400          -0.000001
          243              H      11.952526      16.433179      33.033677       0.140167       1.002650 0.70755953E+01  0.65969224E+02                                 1.533775                            1.464858      -0.830372       2.502257                    0.999671       3.003434       7.653194       0.577655       1.137258      -0.745583      -0.033156       0.019759       0.000679       0.038603      -0.010993      -0.003033      -0.010159       0.004203      -0.016765      -0.017095       0.002074       0.015021              1.557596       1.811412      -0.299410      -0.149331       1.421934      -0.022709       1.439443           0.000001
          244              H      13.591224      16.828549      31.409008       0.097012       1.260564 0.89230703E+01  0.88761195E+02                                 1.837652                            1.677974      -0.931504       2.437390                    0.998371       3.379968       9.095244       0.520367       1.183279      -0.733240      -0.004625       0.042756      -0.024422       0.049456      -0.012471      -0.005590      -0.007985      -0.011424      -0.025297      -0.018179      -0.000323       0.018502              1.949943       1.570698       0.099859      -0.141545       2.173319      -0.671973       2.105811           0.000001
          245              H       9.105105      21.486813       5.010026       0.087950       1.226918 0.88073179E+01  0.87556683E+02                                 1.822774                            1.680090      -0.894687       2.441457                    0.998909       3.424299       9.292078       0.512635       1.201856      -0.728451       0.023966       0.036000      -0.006396       0.043718       0.011541      -0.011171      -0.001859      -0.001566       0.002434      -0.015539      -0.001256       0.016795              1.930858       1.561778       0.347028       0.031934       2.688631       0.059898       1.542165           0.000001
          246              H       9.592285      19.961092       3.513819       0.133309       1.028211 0.74851114E+01  0.71023745E+02                                 1.585152                            1.527723      -0.796164       2.511215                    0.999753       3.074350       7.993743       0.552050       1.169289      -0.737840       0.021512       0.010381      -0.026651       0.035788       0.008757      -0.012557      -0.000350      -0.009511       0.005170      -0.017323       0.002808       0.014515              1.598695       1.537625      -0.023745      -0.308132       1.532589      -0.022637       1.725872           0.000001
          247              H       7.163765      17.406397       5.493648       0.135910       1.022238 0.73064167E+01  0.68664360E+02                                 1.550323                            1.485899      -0.899190       2.465933                    0.999165       3.056910       7.818281       0.575140       1.133197      -0.746313      -0.012285      -0.032500       0.008711       0.035820       0.006383      -0.012898      -0.001554      -0.012254      -0.008843      -0.017272       0.003175       0.014098              1.572369       1.332880       0.193050      -0.076586       1.970439       0.019010       1.413787           0.000001
          248              H       6.567707      19.208369       6.785827       0.085353       1.251601 0.90366034E+01  0.90518965E+02                                 1.848027                            1.702039      -0.941521       2.418932                    0.998246       3.513750       9.606921       0.508635       1.202168      -0.727569      -0.033503      -0.010351       0.029686       0.045944       0.010560      -0.009310      -0.002209      -0.005031      -0.020156      -0.014071      -0.002699       0.016770              1.933330       1.915383      -0.025765      -0.618260       1.539596       0.022036       2.345010           0.000001
          249              H       6.420077       6.893622       3.785857       0.073637       1.413890 0.10155644E+02  0.10574243E+03                                 2.077502                            1.859242      -0.988033       2.387784                    0.997236       3.804871      10.940916       0.460860       1.276426      -0.709961       0.001065      -0.021676       0.035936       0.041981       0.011146       0.002475      -0.008515      -0.010968       0.010298      -0.016479       0.002065       0.014414              2.233003       1.710338      -0.260124       0.347031       2.332261      -0.828128       2.656411          -0.000001
          250              H       7.673090       8.789369       3.502484       0.123956       0.943823 0.68787204E+01  0.65872420E+02                                 1.663941                            1.593274      -1.054180       2.388062                    0.996589       3.585812      10.341351       0.462174       1.383900      -0.686283       0.018208       0.012153       0.025576       0.033665       0.009294       0.006029      -0.001923      -0.001450       0.021490      -0.014450       0.004250       0.010199              1.698839       1.698653       0.133791       0.424973       1.617307       0.016683       1.780558          -0.000000
          251              H       5.753895       9.336803       0.022670       0.122724       1.067166 0.77658068E+01  0.75048300E+02                                 1.673387                            1.592664      -0.877271       2.466177                    0.999206       3.299895       8.920316       0.517438       1.224879      -0.722715      -0.011055       0.019363      -0.029374       0.036878       0.005590       0.012240      -0.007225      -0.005163       0.023594      -0.017919       0.002213       0.015706              1.703674       1.550884       0.017342       0.222539       1.690912      -0.336598       1.869226          -0.000001
          252              H       4.781380       7.235769       0.385387       0.071373       1.464910 0.10313267E+02  0.10567907E+03                                 1.994232                            1.779290      -0.817246       2.473325                    0.999292       3.424466       9.155264       0.519260       1.151141      -0.743143      -0.021527      -0.021635      -0.022858       0.038131       0.011165       0.008568      -0.000495      -0.011654       0.005874      -0.016745       0.003387       0.013358              2.124610       2.202043       0.357392       0.781434       1.844031       0.394201       2.327756          -0.000006
          253              H      12.746040      12.808959      35.640704       0.118908       1.068630 0.76313917E+01  0.72788948E+02                                 1.625121                            1.538529      -0.820078       2.495865                    0.999395       3.159353       8.245739       0.552084       1.163158      -0.738546       0.023859      -0.032261      -0.005876       0.040553      -0.010764      -0.008678      -0.005220      -0.015642      -0.010396      -0.018409       0.003336       0.015073              1.679345       1.824006      -0.313071      -0.377161       1.661110       0.127432       1.552920          -0.000002
          254              H      11.347242      12.555517      37.484514       0.130546       1.087241 0.79424164E+01  0.76560839E+02                                 1.650519                            1.575318      -0.917475       2.454192                    0.998970       3.168079       8.328311       0.542297       1.171696      -0.736765       0.004085      -0.034579       0.016876       0.038694      -0.010652      -0.006619      -0.004464      -0.021987      -0.007154      -0.018034       0.001374       0.016660              1.686871       1.506083       0.088006      -0.228906       1.899876      -0.381030       1.654654          -0.000003
          255              H       9.852484      16.225357      36.864873       0.127589       1.103641 0.80034293E+01  0.77288033E+02                                 1.669080                            1.582046      -0.927333       2.448790                    0.998779       3.170581       8.339338       0.540850       1.172717      -0.736687      -0.023269       0.029614       0.002494       0.037745      -0.010101      -0.006192      -0.008728      -0.010629      -0.027027      -0.018126       0.001368       0.016758              1.726695       1.799742      -0.387958      -0.311694       1.736548       0.156199       1.643795          -0.000000
          256              H      11.194075      16.534556      35.066402       0.120588       1.134466 0.83487398E+01  0.81686532E+02                                 1.717755                            1.631306      -0.826967       2.495134                    0.999268       3.232144       8.628727       0.523715       1.195312      -0.731314      -0.002549       0.035647      -0.013542       0.038218      -0.010806      -0.008019      -0.007320      -0.012993      -0.009238      -0.018446       0.003856       0.014590              1.750190       1.522961       0.009018      -0.175210       1.902343      -0.400959       1.825266           0.000000
          257              H      10.531584      18.085621       2.697706       0.117552       1.101605 0.80296331E+01  0.78010490E+02                                 1.696085                            1.607556      -0.826180       2.492880                    0.999217       3.271676       8.779631       0.522373       1.206891      -0.727609       0.028363       0.029209      -0.004058       0.040916       0.009722      -0.009777       0.003125       0.001075      -0.029435      -0.017146       0.001370       0.015776              1.739618       1.654574       0.250384      -0.004186       2.041535       0.206566       1.522743           0.000000
          258              H      11.157167      16.230426       1.511320       0.129684       0.983533 0.69063270E+01  0.65988012E+02                                 1.693365                            1.579482      -1.108906       2.366709                    0.996269       3.526243      10.050732       0.473232       1.354608      -0.692211       0.038925      -0.001264      -0.003934       0.039144       0.002863      -0.006056       0.005099       0.006351      -0.045969      -0.018052       0.005470       0.012582              1.786533       2.154697      -0.056513      -0.450320       1.437216       0.155660       1.767686           0.000000
          259              H       7.529150      14.631207       2.168744       0.123424       1.094746 0.78170804E+01  0.75813862E+02                                 1.719420                            1.606860      -0.928737       2.441076                    0.998880       3.332644       9.081807       0.509870       1.238633      -0.719316      -0.027791      -0.023504      -0.000148       0.036398       0.011507      -0.009227       0.005542       0.013188      -0.015660      -0.018037       0.000763       0.017275              1.806113       1.793645       0.450430       0.052684       2.186370       0.243185       1.438324          -0.000000
          260              H       7.043815      16.286183       3.649838       0.115893       1.078787 0.77986894E+01  0.74595207E+02                                 1.618699                            1.542726      -0.840500       2.481577                    0.999352       3.155980       8.178970       0.559538       1.144425      -0.743477      -0.033976      -0.004966       0.016420       0.038061       0.008002      -0.008112       0.006283       0.007983      -0.022766      -0.016309       0.002774       0.013535              1.639690       1.836323      -0.046036      -0.312122       1.515327       0.161064       1.567419           0.000000
          261              H       8.221168      12.819096      36.898878       0.131690       1.109700 0.80894446E+01  0.78277692E+02                                 1.674550                            1.591688      -0.894280       2.467988                    0.999100       3.138402       8.245870       0.538962       1.174434      -0.736888      -0.002242       0.013092      -0.035829       0.038211       0.007862       0.008923      -0.003874      -0.010111       0.037523      -0.018620       0.003041       0.015579              1.702229       1.470134       0.148000      -0.000658       1.609575      -0.339648       2.026979          -0.000001
          262              H       6.964464      10.862524      37.303156       0.121434       1.076438 0.76009250E+01  0.72536451E+02                                 1.641284                            1.541584      -0.836884       2.488102                    0.999404       3.177849       8.337633       0.547415       1.172464      -0.735953      -0.023303      -0.012873      -0.030126       0.040203       0.009498       0.010098      -0.003443      -0.003379       0.033874      -0.018671       0.002929       0.015742              1.696379       1.747279       0.379461       0.342409       1.627885       0.172717       1.713974          -0.000002
          263              H       8.420469      10.751010       3.245560       0.120054       1.032358 0.74764850E+01  0.72794460E+02                                 1.735821                            1.635291      -1.217864       2.308509                    0.994899       3.630866      10.413190       0.469009       1.341294      -0.694610      -0.001599      -0.012953       0.036287       0.038563       0.007814       0.003049      -0.006857      -0.003615       0.017109      -0.013286       0.003088       0.010198              1.795697       1.459091       0.154989       0.027098       1.801246      -0.389647       2.126753          -0.000000
          264              H       9.786050      12.611274       2.761937       0.128504       1.079547 0.78381887E+01  0.76665424E+02                                 1.748569                            1.644864      -1.085101       2.373401                    0.997073       3.467935       9.735488       0.483779       1.294421      -0.705910       0.026169       0.007753       0.024296       0.036540       0.008369       0.005862      -0.006648       0.005028      -0.001828      -0.014189       0.005044       0.009145              1.806010       1.761712       0.325359       0.419401       1.683901       0.208538       1.972419          -0.000000
          265              C       3.426871      13.850605      23.738303       0.081110      27.389744 0.33994582E+03  0.75768250E+04                                 8.066885                            6.270723      -0.054839       1.991234                    0.998851      26.969927      77.526108       0.633537       0.433767      -1.044862       0.007171       0.040096       0.020190       0.045462       0.002942       0.022494      -0.037932       0.022966      -0.110091      -0.063402       0.022731       0.040671              9.417679       9.454858       2.521198      -3.249812       7.941366       1.290985      10.856814           0.000000
          266              C       4.131806      13.759366      22.543227      -0.221228      36.545494 0.52252142E+03  0.12891731E+05                                 9.689388                            7.708444      -0.058835       1.935860                    0.999297      31.720998      94.117388       0.582155       0.426443      -1.055485       0.005435       0.021604      -0.008030       0.023680       0.010841       0.007915       0.032984      -0.020765      -0.014304      -0.030136      -0.011612       0.041748             11.747354      13.654134       2.648283      -5.983365       7.954859       0.506299      13.633067          -0.000000
          267              C       5.259333      14.674292      22.302549       0.093024      39.059488 0.44142692E+03  0.10391327E+05                                10.202108                            7.096032      -0.189642       1.942494                    0.999229      27.207816      77.627073       0.608261       0.427763      -1.059741      -0.010023      -0.005532       0.003825       0.012070       0.004955      -0.017783      -0.000656      -0.014531      -0.021459      -0.023527       0.007610       0.015917             14.223512      15.625706       0.997683      -9.727685       8.090758       2.145345      18.954071          -0.000000
          268              C       5.484469      15.650043      23.296242      -0.216164      35.107804 0.50896190E+03  0.12432044E+05                                 9.349659                            7.554254       0.108089       1.989792                    0.999754      31.177268      91.012766       0.596375       0.420464      -1.062870      -0.013610       0.005578       0.006474       0.016070       0.035571      -0.007883      -0.002991      -0.006955      -0.035430      -0.030648      -0.012037       0.042685             10.938314      10.192308       0.854210      -4.675911       7.897104       2.750311      14.725531          -0.000001
          269              C       4.618986      15.629768      24.511343       0.077673      27.082358 0.34338714E+03  0.76393234E+04                                 7.917615                            6.233377       0.063283       2.024619                    0.999442      26.807831      75.896087       0.648845       0.424321      -1.055237      -0.002257      -0.020653      -0.015688       0.026034      -0.032131       0.044113       0.016054      -0.039610       0.008827      -0.069203       0.028051       0.041152              9.128167       8.312473       1.563811      -2.531096       7.607900       2.555623      11.464129           0.000001
          270              C      12.928732       7.664086      16.536108       0.068977      26.066700 0.33619971E+03  0.75002750E+04                                 7.852853                            6.269661      -0.009198       2.003310                    0.999118      27.333701      79.563110       0.626187       0.438452      -1.038215       0.015781      -0.005288       0.032246       0.036288       0.038564      -0.035532       0.019973      -0.013937       0.031268      -0.065662       0.026121       0.039541              8.800316       7.512557      -1.088532       3.005567       9.109982       2.188659       9.778410           0.000000
          271              C      12.135219       8.802041      16.609407      -0.204374      34.757320 0.52863109E+03  0.13111672E+05                                 9.435042                            7.807803      -0.164078       1.906990                    0.998988      31.749430      95.190249       0.571037       0.432450      -1.049294       0.013269       0.005168       0.032518       0.035500      -0.002327       0.022338      -0.024771       0.034799       0.074119      -0.040224      -0.005677       0.045901             10.584370       8.806596      -2.995201       1.965433      13.023737       2.849409       9.922776           0.000000
          272              C      12.149982       9.744845      17.720983       0.098664      35.671832 0.40905643E+03  0.94552787E+04                                 9.565657                            6.824505      -0.159587       1.958977                    0.999408      26.658317      75.566242       0.620618       0.426963      -1.059389      -0.006113      -0.005105      -0.004778       0.009288      -0.003431      -0.011159       0.007658      -0.012786       0.033992      -0.016536      -0.003003       0.019539             12.333636      12.753010      -7.062763       2.907013      14.727464       0.741315       9.520434          -0.000000
          273              C      12.998857       9.435646      18.684449      -0.197129      33.130752 0.46873756E+03  0.11266052E+05                                 9.063644                            7.304432       0.077642       1.991283                    0.999204      30.592514      89.878361       0.597021       0.426849      -1.054193       0.007236      -0.020872       0.003986       0.022447       0.008496      -0.016857       0.025312      -0.010353       0.017451      -0.033838       0.003118       0.030719             10.509137      11.383600      -4.134477       4.134418      10.069772      -0.219861      10.074039          -0.000000
          274              C      13.823742       8.193780      18.562788       0.075695      28.278257 0.37349261E+03  0.84930192E+04                                 8.261204                            6.585518       0.091752       2.033196                    0.999430      27.198455      78.075222       0.618581       0.435441      -1.047506      -0.024178       0.003042      -0.024003       0.034205       0.020030       0.021533      -0.040305       0.058636       0.033849      -0.067090       0.025259       0.041831              9.488566       9.486255      -1.868151       4.276669       8.476891       0.799221      10.502554           0.000000
          275              C       8.789545      20.536405      13.029845       0.098051      26.556640 0.34678084E+03  0.77301846E+04                                 7.882353                            6.297113       0.128690       2.055170                    0.999523      26.292534      74.397135       0.640785       0.428804      -1.052961       0.039391      -0.019399      -0.016262       0.046823      -0.012175       0.023435       0.032357       0.023319      -0.040641      -0.051363       0.019405       0.031958              9.336714       6.136862      -0.999506      -1.332007      12.140347      -3.437288       9.732932          -0.000000
          276              C       8.568099      19.525172      14.022027      -0.197254      32.196501 0.43890567E+03  0.10333823E+05                                 8.825277                            7.005074       0.227982       2.047556                    0.999586      29.511090      84.650302       0.620484       0.419262      -1.063359      -0.005149       0.005620      -0.001646       0.007798       0.006028      -0.016995       0.007474       0.025100      -0.005577      -0.021806      -0.002680       0.024486             10.685215       6.644184      -0.734916      -1.119867      14.916374      -5.102669      10.495086          -0.000002
          277              C       9.341314      18.432837      13.992934       0.127726      35.112536 0.40165380E+03  0.92515751E+04                                 9.559756                            6.799827      -0.198874       1.950974                    0.999495      26.329918      74.759933       0.615981       0.431693      -1.055367       0.000437       0.006310      -0.004474       0.007748       0.012131       0.005083      -0.000759       0.034244      -0.012791      -0.019207      -0.004668       0.023875             13.044209       7.363572       0.215686      -2.005338      17.978760      -8.246551      13.790296          -0.000000
          278              C      10.341510      18.298512      13.021533      -0.204052      32.565734 0.44795924E+03  0.10577742E+05                                 8.827180                            7.037057       0.331358       2.077566                    0.999767      29.527968      84.216829       0.625715       0.414548      -1.068710       0.002666      -0.001394       0.000178       0.003014      -0.014574       0.003763       0.009156       0.005558      -0.031663      -0.019638      -0.000784       0.020422             10.415589       7.108898       0.338179      -2.454510      11.867705      -4.838160      12.270162           0.000001
          279              C      10.507594      19.365503      12.121164       0.101906      26.077415 0.32996114E+03  0.72657347E+04                                 7.754486                            6.128846       0.237718       2.094908                    0.999762      25.913596      72.921212       0.651574       0.426900      -1.053940      -0.033071       0.035972       0.019693       0.052683       0.010021       0.007390       0.040850       0.040818       0.016407      -0.052342       0.011751       0.040591              9.004836       6.994386      -0.451892      -2.248035       9.712779      -3.420033      10.307343           0.000001
          280              C       6.038083      14.598259      21.092360       0.058386      38.670073 0.41400800E+03  0.95876590E+04                                10.098068                            6.838130      -0.155530       1.960347                    0.999355      26.789115      75.726406       0.624461       0.423543      -1.062728       0.004987       0.001607      -0.005966       0.007940       0.010523      -0.013750       0.008258       0.008711       0.003906      -0.021768       0.005154       0.016614             14.483622      15.553323      -0.071619     -11.311156       9.114818       1.747099      18.782725          -0.000000
          281              C       6.154342      13.417219      20.381662      -0.123430      35.714598 0.41793528E+03  0.97436602E+04                                 9.500749                            6.845411       0.084836       1.996921                    0.999706      29.322818      84.353658       0.624844       0.420457      -1.060064       0.027077       0.001213      -0.020693       0.034101       0.021379      -0.004537      -0.011339      -0.019823      -0.042025      -0.019022      -0.014578       0.033600             12.415781      12.997610      -0.517848      -8.727550       9.115602       2.203858      15.134132          -0.000001
          282              C       6.957083      13.300636      19.266685      -0.192116      37.017264 0.43653013E+03  0.10267917E+05                                 9.642289                            6.933728       0.113108       1.998046                    0.999722      29.961059      86.007611       0.630503       0.413001      -1.066955      -0.017963      -0.008903       0.034626       0.040011       0.006053       0.003567       0.024659      -0.044169      -0.000305      -0.022855      -0.016021       0.038876             12.702646      14.204335       0.788923      -9.095015       9.083938       0.701283      14.819665          -0.000001
          283              C       7.743214      14.367627      18.868830       0.197528      36.726759 0.37155946E+03  0.83906063E+04                                 9.838355                            6.535997      -0.102394       1.986120                    0.999509      25.519091      71.666875       0.629092       0.431148      -1.056048       0.032052      -0.001326      -0.034753       0.047295      -0.015270      -0.031418      -0.008521       0.016086       0.064300      -0.039156      -0.003920       0.043076             14.177584      15.172536      -0.491214     -10.742324       9.940809       1.318891      17.419407          -0.000000
          284              C       7.669399      15.538529      19.598798      -0.192585      37.165448 0.43012690E+03  0.10091176E+05                                 9.690870                            6.893572       0.144230       2.009176                    0.999772      29.928873      86.115511       0.630141       0.414308      -1.064931      -0.023558       0.008769       0.024798       0.035311       0.025500       0.002076      -0.008554      -0.014315      -0.068326      -0.027121      -0.011265       0.038386             12.804096      12.748769      -0.519297      -8.927969       9.402079       2.204279      16.261442          -0.000004
          285              C       6.848205      15.660181      20.675235      -0.119510      35.757557 0.41837041E+03  0.97638990E+04                                 9.530778                            6.856155       0.050180       1.989219                    0.999648      29.287141      84.508053       0.622891       0.421339      -1.058689       0.015626      -0.009775      -0.018987       0.026462       0.002199       0.004854       0.017101      -0.041407      -0.005071      -0.021216      -0.009739       0.030956             12.519922      13.728658       0.721515      -8.995591       8.623061       0.792830      15.208047          -0.000004
          286              C      10.125600      12.667031      18.955731      -0.178322      36.010794 0.43789711E+03  0.10312398E+05                                 9.472293                            6.965866       0.133633       2.007866                    0.999713      29.863719      85.895679       0.625906       0.415537      -1.064882       0.015028      -0.036378       0.011656       0.041050      -0.001537       0.000579       0.020601      -0.022908       0.082637      -0.025439      -0.012619       0.038058             11.740886      12.125116      -7.776297       0.782025      13.490989      -0.083508       9.606553          -0.000003
          287              C      10.996619      11.584834      18.921726      -0.122966      34.760737 0.41860106E+03  0.97421651E+04                                 9.264333                            6.822978       0.088169       2.000340                    0.999693      29.086436      83.017466       0.631062       0.417041      -1.064507      -0.024317       0.017601       0.002324       0.030108      -0.007767       0.017290      -0.010165       0.001077       0.068938      -0.020226      -0.013383       0.033609             11.298509      11.211934      -7.253125       0.182824      13.329140       1.190188       9.354454          -0.000002
          288              C      11.258663      10.941091      17.717960       0.054235      37.355031 0.42192073E+03  0.97941038E+04                                 9.772781                            6.863632      -0.095856       1.976036                    0.999308      26.819281      75.318424       0.630179       0.418705      -1.068304      -0.011265       0.000582       0.002002       0.011456      -0.026077       0.010979       0.007054      -0.007121      -0.014216      -0.030448       0.001641       0.028807             12.777003      12.570704      -8.873519       1.007002      15.831523       0.343304       9.928782          -0.000000
          289              C      10.651533      11.379546      16.547821      -0.134788      38.010099 0.45275088E+03  0.10787618E+05                                 9.943903                            7.160688       0.020457       1.974362                    0.999560      30.006112      87.767811       0.605283       0.424699      -1.055544      -0.028290       0.019142       0.007530       0.034978       0.003394      -0.003883       0.013219      -0.022029       0.044628      -0.020144      -0.003504       0.023647             12.768805      12.117142      -8.286889       1.125119      15.616644       0.319967      10.572630          -0.000000
          290              C       9.780514      12.461743      16.581825      -0.184486      39.098136 0.45531771E+03  0.10842807E+05                                10.050471                            7.114614       0.122332       2.003163                    0.999710      30.232062      87.839119       0.616964       0.416888      -1.062539       0.020134      -0.028718      -0.007969       0.035967       0.002118       0.022414      -0.011856       0.005592       0.031502      -0.024454      -0.004786       0.029240             13.145361      11.454627      -8.314310      -0.399305      16.733961       1.920957      11.247493          -0.000000
          291              C       9.516625      13.105486      17.785592       0.188996      36.937494 0.39207887E+03  0.89633531E+04                                 9.846620                            6.708095      -0.102227       1.982833                    0.999586      25.827871      72.704423       0.622519       0.430384      -1.057744      -0.030511       0.036794       0.001353       0.047818      -0.033711      -0.016000      -0.008639      -0.022425      -0.073505      -0.041962      -0.005898       0.047860             13.567174      12.748112      -9.200697      -0.833164      16.819517       1.106439      11.133893          -0.000000
          292              C      10.105301      15.513185      16.315833      -0.190694      37.315515 0.44833917E+03  0.10632912E+05                                 9.731446                            7.065064       0.093055       1.991521                    0.999679      30.238027      87.607421       0.618591       0.417500      -1.062405       0.009349       0.022905      -0.020445       0.032094      -0.013806       0.011711      -0.003240       0.035865      -0.065978      -0.024560      -0.011599       0.036159             12.471931       9.930635       0.754441      -1.931250      15.891358      -7.796972      11.593801          -0.000003
          293              C      10.293530      16.537090      15.415464      -0.120620      36.031373 0.43450677E+03  0.10227884E+05                                 9.525832                            6.963603       0.118048       2.003833                    0.999719      29.642450      85.654670       0.621748       0.418507      -1.061408      -0.009268      -0.008571       0.033271       0.035585       0.001117      -0.012159      -0.000053       0.050251      -0.045945      -0.018269      -0.017436       0.035705             12.138616       8.934352       0.203099      -0.257833      16.214389      -7.947392      11.267106          -0.000002
          294              C       9.210292      17.335433      14.967358       0.017049      41.460009 0.46143260E+03  0.10937145E+05                                10.488784                            7.163394      -0.024596       1.991944                    0.999346      27.483166      77.607574       0.619655       0.417024      -1.071000       0.005204      -0.009400       0.010011       0.014686      -0.005929      -0.019077      -0.031988       0.000306      -0.014589      -0.041191       0.007650       0.033541             14.901114       9.659523       1.167027      -1.225228      19.930452     -11.250351      15.113365          -0.000000
          295              C       7.909299      17.084525      15.548460      -0.124604      36.061076 0.46908903E+03  0.11249661E+05                                 9.599846                            7.278594       0.041024       1.978076                    0.999428      30.095883      87.634204       0.603047       0.423517      -1.058791      -0.006340      -0.031809       0.016051       0.036189      -0.016832       0.007477      -0.005839       0.019862      -0.081248      -0.028594      -0.005922       0.034516             12.030421       9.323916       1.655383      -1.952356      14.186146      -7.580750      12.581201          -0.000002
          296              C       7.724761      16.027672      16.487746      -0.185263      37.478736 0.47225162E+03  0.11343361E+05                                 9.814738                            7.289150       0.031291       1.978053                    0.999238      30.258597      88.147310       0.604402       0.421902      -1.059914      -0.017387       0.022994      -0.028404       0.040470       0.009337      -0.000107      -0.000463       0.039529      -0.028647      -0.017109      -0.009526       0.026635             12.411588       9.699862      -0.297917      -1.126401      13.693582      -7.863465      13.841321          -0.000002
          297              C       8.835679      15.292690      16.866331       0.200426      35.097467 0.38550850E+03  0.87815634E+04                                 9.534496                            6.662750       0.008594       2.019388                    0.999558      25.698423      72.360178       0.622678       0.431822      -1.056192      -0.001065      -0.026796       0.024657       0.036430       0.000877      -0.011948      -0.030079      -0.042490       0.035212      -0.032309      -0.012482       0.044791             12.792941      10.242598       0.007512      -2.215521      14.368430      -8.312090      13.767793          -0.000000
          298              C       9.359767      23.841289       7.320456       0.589951      24.854749 0.24257097E+03  0.49804492E+04                                 7.814342                            5.498845       0.044138       2.072451                    0.999568      22.170174      61.625867       0.638177       0.467450      -1.023162      -0.045361      -0.047307       0.008092       0.066038      -0.077474      -0.027409       0.057516      -0.035469      -0.057389      -0.076088      -0.041382       0.117470              9.899738       8.495070       4.117449       0.791329      10.866379      -3.152172      10.337763           0.000001
          299              C      10.404252      24.900676       6.991366      -0.014493      37.551287 0.44643653E+03  0.10450091E+05                                 9.655000                            6.959613       0.023383       2.009388                    0.999255      27.125133      75.067939       0.643138       0.406857      -1.082225       0.036083       0.033795      -0.015692       0.051868       0.004979      -0.004346       0.001872      -0.000001       0.013132      -0.008680       0.002091       0.006588             12.158549      11.484570       5.924202       0.625551      15.234118      -4.385926       9.756958           0.000001
          300              C      11.542852      24.984312       7.792366      -0.092173      31.568026 0.40015553E+03  0.92099067E+04                                 8.671862                            6.668411       0.136459       2.027505                    0.999681      28.320941      80.423270       0.638605       0.416723      -1.064553       0.011647       0.017132      -0.012331       0.024108      -0.012694       0.003082      -0.007769      -0.002030       0.037335      -0.019265       0.001276       0.017989              9.976966       9.791182       4.299224       0.898109      11.951568      -2.962373       8.188147           0.000003
          301              C      12.467387       0.641208       7.545643      -0.082496      30.752543 0.38278931E+03  0.87298809E+04                                 8.549862                            6.557103       0.146287       2.032593                    0.999732      28.191129      80.193526       0.637620       0.421207      -1.059658      -0.019617      -0.022489      -0.012025       0.032174      -0.027586       0.014481       0.012284       0.029496       0.047957      -0.044654       0.016389       0.028265              9.797981       9.005005       3.682993       0.687812      12.236130      -3.506837       8.152809           0.000004
          302              C      12.255169       1.510514       6.531547      -0.062412      35.649749 0.47803066E+03  0.11446392E+05                                 9.455979                            7.331987      -0.204616       1.930407                    0.998451      28.298262      80.667986       0.606561       0.421715      -1.066583      -0.028135      -0.045975       0.002594       0.053963       0.007303      -0.012635       0.006579       0.008498      -0.027030      -0.019857       0.003646       0.016211             11.060657       9.967569       3.959909       1.565235      13.879289      -3.235487       9.335114           0.000001
          303              C      11.138714       1.439551       5.710900      -0.110160      34.657595 0.46334716E+03  0.11130955E+05                                 9.426577                            7.319991      -0.070144       1.949072                    0.999093      30.193064      89.379002       0.587942       0.433656      -1.047520       0.001912      -0.039013       0.012804       0.041105      -0.029298      -0.004393       0.000444      -0.014252       0.062543      -0.040741       0.017245       0.023496             10.921985      10.465761       4.470899       1.749875      12.642105      -2.638503       9.658088           0.000000
          304              C      10.103455       0.481540       5.954979      -0.110417      34.808982 0.45042613E+03  0.10686535E+05                                 9.310496                            7.112641       0.073828       1.994036                    0.999631      29.542840      85.393463       0.612948       0.421182      -1.060898       0.014875       0.004261       0.002798       0.015725      -0.001618       0.006922       0.002524       0.024308       0.019625      -0.015960       0.001222       0.014738             11.084560      10.042541       4.367128       1.110427      13.561165      -3.879291       9.649975           0.000001
          305              C      12.888134       4.174190       7.163279      -0.050020      34.746574 0.46929582E+03  0.11186643E+05                                 9.294748                            7.259539      -0.133870       1.952614                    0.998877      28.139125      80.059139       0.610169       0.421117      -1.066857      -0.006653       0.044962       0.023710       0.051265      -0.013421      -0.000117      -0.001693      -0.023604       0.058144      -0.027576       0.007985       0.019591             10.947586      10.690903      -0.940553      -0.522570      14.087143       5.450442       8.064712           0.000000
          306              C      11.601904       4.513802       7.340481      -0.116960      32.761282 0.42535675E+03  0.10015530E+05                                 9.048342                            6.984879      -0.053206       1.958498                    0.999248      29.759263      87.599580       0.604769       0.430126      -1.048255       0.010398       0.032678       0.016009       0.037845       0.030851       0.006495      -0.012053       0.027537       0.042856      -0.044116       0.017348       0.026768             10.690275       9.462591      -1.550673      -0.295090      13.983990       5.748856       8.624244           0.000001
          307              C      11.277117       5.654291       8.093119      -0.091212      32.241435 0.40630108E+03  0.94551500E+04                                 8.988645                            6.840014      -0.104289       1.950595                    0.999340      29.055045      84.946763       0.609521       0.431815      -1.047528       0.023201      -0.023159      -0.007860       0.033711      -0.010230      -0.016366      -0.014987       0.027930       0.021301      -0.031308       0.005918       0.025390             10.848086       8.901586      -0.772721       0.227414      13.894977       6.465444       9.747694           0.000002
          308              C      12.205343       6.447564       8.608101      -0.003970      34.937361 0.38805596E+03  0.88239010E+04                                 9.308269                            6.551429       0.012012       2.023487                    0.999387      26.290509      73.139169       0.649428       0.414772      -1.070541       0.012913      -0.030053      -0.013460       0.035371      -0.002050       0.005712      -0.016092      -0.002965       0.037229      -0.014621      -0.008600       0.023222             12.073874      10.027982      -1.551019      -1.056619      14.708498       8.026741      11.485143           0.000001
          309              C      13.521099       6.168778       8.371201      -0.099947      32.503616 0.41693318E+03  0.96841224E+04                                 8.832581                            6.807212       0.079915       1.998817                    0.999656      28.835010      81.954109       0.632716       0.416777      -1.065725      -0.013304      -0.024937      -0.011042       0.030344       0.019766       0.013012       0.001639       0.011154      -0.026091      -0.020806      -0.007648       0.028455             10.204750      10.517532      -1.664231      -1.530939      11.669565       5.124754       8.427154           0.000002
          310              C      13.912320       4.997876       7.609874      -0.110707      32.844152 0.43040813E+03  0.10088788E+05                                 8.927542                            6.946227       0.103503       2.007070                    0.999648      29.187417      83.656277       0.621583       0.420386      -1.062179      -0.017498       0.012531       0.008665       0.023201      -0.001150       0.001715      -0.006575       0.068976      -0.039040      -0.030462      -0.010614       0.041076             10.260476      10.454225      -0.389214      -0.688450      12.279343       5.064826       8.047859           0.000001
          311              C      11.854721       7.610863       9.414390       0.594034      24.206646 0.24228998E+03  0.49894430E+04                                 7.801683                            5.551210      -0.054812       2.043858                    0.999598      22.229859      62.544465       0.623618       0.476948      -1.014724      -0.013279       0.046587       0.028534       0.056222       0.039596      -0.035486      -0.076513      -0.023185       0.048694      -0.067796      -0.040708       0.108504              9.977479       7.938930      -2.017993       0.237240      11.010249       5.650492      10.983258           0.000000
          312              C       9.933681      11.364339       6.681546       0.563613      26.310080 0.25893864E+03  0.54050456E+04                                 8.118632                            5.659880      -0.086171       2.014990                    0.999539      22.877674      64.160000       0.632492       0.463926      -1.024903      -0.021714      -0.043004       0.035030       0.059564      -0.063045      -0.037923       0.064162      -0.035903       0.025958      -0.071681      -0.041969       0.113650             10.524711       8.671312       3.740655       0.286073      13.124406      -4.981782       9.778416           0.000000
          313              C      10.786246      12.471881       6.246286       0.004095      36.900807 0.41757489E+03  0.96425929E+04                                 9.604300                            6.768537      -0.024113       2.002477                    0.999251      26.663655      74.042191       0.644704       0.411421      -1.075848       0.016547       0.036025      -0.007319       0.040314      -0.002071      -0.003535       0.008946       0.008837       0.053516      -0.015832      -0.005008       0.020839             12.331492      11.566023       4.939369      -0.541018      16.740183      -5.886641       8.688271           0.000001
          314              C      12.133373      12.499759       6.590489      -0.108073      32.287626 0.41218900E+03  0.95648539E+04                                 8.810042                            6.788673       0.032857       1.985220                    0.999656      28.964871      82.799848       0.629535       0.419280      -1.062097       0.000062       0.022171      -0.007674       0.023462      -0.017746       0.011683      -0.009666      -0.001947       0.003047      -0.018537      -0.007728       0.026264             10.067957      10.858125       3.624074      -0.109271      12.443539      -3.665019       6.902208           0.000001
          315              C      12.937959      13.546475       6.159762      -0.104752      32.304735 0.41675050E+03  0.97127760E+04                                 8.838058                            6.850092       0.078432       1.997321                    0.999711      29.218625      84.142504       0.622430       0.422229      -1.058554      -0.027668      -0.014179      -0.004040       0.031351      -0.022204       0.018969       0.008369       0.051832       0.003911      -0.040189       0.000487       0.039702             10.060917      10.185309       2.924164      -0.084164      13.146784      -3.872781       6.850659           0.000002
          316              C      12.397263      14.567846       5.384833      -0.072249      35.870874 0.50677399E+03  0.12304357E+05                                 9.486699                            7.544395      -0.150376       1.939418                    0.998735      28.804361      82.491612       0.598957       0.421178      -1.067679      -0.030243      -0.047018       0.007362       0.056387       0.009349      -0.012445      -0.006652       0.001774       0.018694      -0.013645      -0.006475       0.020120             10.914170      11.302168       3.358439       0.689517      14.295757      -3.306067       7.144585           0.000000
          317              C      11.050135      14.537433       5.041008      -0.108027      33.424536 0.44993620E+03  0.10739009E+05                                 9.188599                            7.200693      -0.093992       1.944010                    0.998929      30.011429      88.805038       0.593832       0.432144      -1.047528       0.008502      -0.027249       0.016623       0.033032      -0.026124       0.005386       0.004050      -0.011476       0.053378      -0.036479       0.017794       0.018685             10.588617      10.842644       3.318145       0.810291      13.475902      -3.497689       7.447304           0.000001
          318              C      10.245550      13.490718       5.471734      -0.100242      32.850673 0.41944873E+03  0.98048749E+04                                 9.011284                            6.894595       0.041548       1.990729                    0.999653      29.133878      84.400746       0.616557       0.424981      -1.055388       0.021327       0.004004       0.007592       0.022989      -0.003806      -0.000136       0.015724       0.033026       0.015500      -0.027100       0.011639       0.015460             10.771899       9.442904       3.118489       0.350176      14.667826      -4.792902       8.204968           0.000001
          319              C      13.022847      17.183368       6.095154      -0.069848      36.496600 0.49187392E+03  0.11874404E+05                                 9.625761                            7.446783      -0.190838       1.928533                    0.998764      28.727564      82.502759       0.600113       0.422780      -1.064817      -0.009049       0.052743       0.036176       0.064594      -0.002072      -0.016331       0.016575      -0.012842       0.020155      -0.022291      -0.004606       0.026897             11.374978       9.049104      -2.857457       1.039879      12.625132       5.370417      12.450697           0.000001
          320              C      13.808979      17.264469       7.219198      -0.116695      33.177235 0.43204241E+03  0.10158476E+05                                 9.004138                            6.973667       0.072695       1.991554                    0.999709      29.584275      85.522533       0.617130       0.422112      -1.058817      -0.007427       0.028529       0.002604       0.029594      -0.012506       0.018995      -0.022033       0.036323      -0.073873      -0.040477      -0.003393       0.043871             10.294640       8.223250      -2.166359       1.026433      10.742854       4.922412      11.917816           0.000005
          321              C      13.521099      18.290909       8.173219      -0.091625      33.506733 0.43206292E+03  0.10133881E+05                                 9.052307                            6.959157       0.035817       1.983970                    0.999513      29.099526      83.338540       0.621269       0.420337      -1.062568       0.002403       0.007500      -0.028128       0.029210       0.000419       0.018161       0.003049       0.024262       0.028396      -0.017424      -0.009342       0.026766             10.449196       9.004359      -3.146123       0.151981      11.108297       4.963084      11.234933           0.000005
          322              C      12.378809      19.119664       7.997528       0.012959      37.740505 0.43165602E+03  0.10060807E+05                                 9.797828                            6.910357      -0.064807       1.987142                    0.999330      26.923053      75.356661       0.633456       0.414853      -1.072541       0.023925      -0.021835      -0.022007       0.039159       0.025068      -0.000361      -0.009540       0.027666      -0.020385      -0.028298      -0.004425       0.032723             12.601915       9.383922      -3.904080      -0.645842      13.073393       7.459425      15.348429           0.000002
          323              C      11.622203      18.962530       6.840234      -0.117976      34.997393 0.44458512E+03  0.10560049E+05                                 9.448630                            7.133498      -0.054202       1.954095                    0.999535      29.871211      87.645330       0.600778       0.429221      -1.051249       0.020386      -0.015637      -0.001575       0.025741      -0.004514      -0.018503      -0.009038       0.002135      -0.079138      -0.035660       0.014122       0.021538             11.381045       8.200214      -2.542460       0.843536      11.458087       6.116180      14.484833           0.000003
          324              C      11.935918      18.017192       5.860899      -0.111816      34.980929 0.45163624E+03  0.10793173E+05                                 9.464954                            7.217503      -0.107250       1.936128                    0.998983      30.248899      89.656861       0.592556       0.432530      -1.046962       0.017458       0.011037       0.025988       0.033197       0.019179       0.011901      -0.017039       0.022837       0.023348      -0.036007       0.016209       0.019798             11.128486       8.760105      -3.350448       0.700666      12.151431       5.183235      12.473922           0.000002
          325              C      11.987588      20.168914       8.947392       0.568173      25.269222 0.26224576E+03  0.55027673E+04                                 7.936734                            5.745240      -0.174644       1.986182                    0.999399      23.102295      65.396916       0.618435       0.471997      -1.018399      -0.029847       0.042664       0.022443       0.056698       0.019580      -0.015696      -0.089834      -0.062285       0.063875      -0.069268      -0.045437       0.114704              9.687126       9.765375      -2.280695      -0.943131       8.971774       4.749285      10.324229           0.000001
          326              C       5.549058      23.853961       5.271484       0.080410      28.147198 0.33615249E+03  0.74405363E+04                                 8.175270                            6.195799       0.137116       2.054914                    0.999652      26.394619      74.598065       0.646173       0.428242      -1.052548      -0.016228      -0.050086       0.018480       0.055799       0.007437      -0.030371       0.018071      -0.004836      -0.064750      -0.046685       0.018355       0.028330             10.021244      10.516312       1.075796       4.774300       7.949920      -2.230439      11.597500           0.000000
          327              C       4.713101      24.074456       4.212805      -0.189543      34.248889 0.43822055E+03  0.10357491E+05                                 9.296932                            7.072731      -0.020018       1.968785                    0.998960      29.911373      87.162819       0.605385       0.428068      -1.053371      -0.004242      -0.003047      -0.000499       0.005247      -0.008245      -0.014124      -0.016421      -0.026744      -0.016152      -0.028923       0.003961       0.024962             11.672776      13.488589       1.358294       6.941332       8.170637      -1.299404      13.359101          -0.000001
          328              C       3.696296      23.192477       3.934722       0.126420      36.433674 0.41156047E+03  0.95227413E+04                                 9.779211                            6.866192      -0.192511       1.948861                    0.999266      26.485918      74.988129       0.616238       0.429566      -1.058330       0.011137       0.000126       0.006466       0.012878      -0.002875      -0.001062       0.000665      -0.013944      -0.028806      -0.009754      -0.002622       0.012377             13.662071      14.656258       0.661985       9.226927       8.213347      -2.422909      18.116607          -0.000000
          329              C       3.465624      22.140693       4.831312      -0.194073      33.717285 0.44878651E+03  0.10605750E+05                                 9.065786                            7.065128       0.169641       2.025085                    0.999524      29.623311      84.615927       0.621402       0.417092      -1.066716      -0.004799      -0.001551       0.003796       0.006312       0.020289       0.003857       0.007099      -0.002141      -0.043454      -0.016971      -0.011994       0.028965             11.014015      11.300168      -0.127441       5.271872       7.856778      -3.626184      13.885099           0.000002
          330              C       4.415994      21.963284       5.866566       0.087355      27.200974 0.33572905E+03  0.74140635E+04                                 7.952227                            6.165265       0.177731       2.067178                    0.999659      26.253343      73.633481       0.653270       0.424567      -1.056919       0.022907       0.039370      -0.008953       0.046421       0.000422      -0.037266      -0.008925      -0.034297      -0.003257      -0.047348       0.014609       0.032738              9.568900       9.668656      -0.023945       4.557014       7.937698      -2.863248      11.100347           0.000001
          331              C      17.913104      17.358243      32.690229       0.090045      25.103548 0.30827334E+03  0.66763021E+04                                 7.498763                            5.893150       0.335517       2.126331                    0.999863      25.630586      71.616861       0.669446       0.422465      -1.056294      -0.033948       0.029401      -0.040605       0.060545      -0.015279      -0.027061      -0.033501       0.023420      -0.018385      -0.053994       0.018818       0.035176              8.767513       6.001373       0.198830       1.975320      11.442269       2.865757       8.858897           0.000001
          332              C      18.236045      18.265565      33.573974      -0.194502      32.787696 0.42927484E+03  0.10058906E+05                                 8.936736                            6.949757       0.253184       2.062752                    0.999135      29.221528      83.830360       0.619521       0.421925      -1.060860      -0.000300       0.014019       0.001273       0.014080      -0.005746       0.006430      -0.021790       0.037022       0.006925      -0.033129       0.008039       0.025090             10.851881       6.595381       1.098765       1.866291      16.057734       4.465000       9.902529           0.000001
          333              C      17.689813      19.591067      33.468181       0.127248      38.084781 0.41026054E+03  0.94711806E+04                                10.030153                            6.843038      -0.047338       1.999786                    0.999391      26.114947      73.499181       0.619858       0.428025      -1.060844       0.007301      -0.012222      -0.011498       0.018300      -0.006071      -0.008103       0.000053       0.018015      -0.041976      -0.016198      -0.003464       0.019662             13.942412       7.959605       2.714609       3.676703      20.147123       8.563896      13.720507           0.000000
          334              C      16.780040      19.778614      32.437839      -0.211112      33.011103 0.43755778E+03  0.10270402E+05                                 8.873616                            6.931887       0.255774       2.049767                    0.999785      29.567374      84.044275       0.633658       0.411812      -1.070608       0.005209       0.001467      -0.011391       0.012611      -0.019110       0.001242      -0.002126      -0.020330      -0.028595      -0.016879      -0.009700       0.026579             10.487748       7.141282       1.460315       3.431099      12.868420       4.516565      11.453543           0.000002
          335              C      16.466326      18.688813      31.628527       0.092419      26.035172 0.32733221E+03  0.71855571E+04                                 7.697917                            6.074127       0.267268       2.097875                    0.999847      26.005165      72.804256       0.660122       0.422679      -1.057721       0.040000      -0.020867       0.014304       0.047329      -0.004657      -0.004811      -0.034174       0.054017       0.046246      -0.052589       0.019500       0.033090              8.932114       6.460032       0.442896       2.812665      10.692432       2.954189       9.643878           0.000001
          336              C      15.554708       5.281731      34.779252       0.073004      27.302789 0.35376405E+03  0.79778973E+04                                 8.114966                            6.434895      -0.026727       1.996416                    0.999155      27.341057      79.515387       0.618772       0.438935      -1.039925      -0.028609      -0.005072       0.038038       0.047865       0.042009       0.016867      -0.015885       0.005273       0.099344      -0.064149       0.025391       0.038758              9.184934       7.251235      -1.066112      -2.803535      10.399080      -2.633354       9.904486          -0.000001
          337              C      16.291015       4.141242      34.930384      -0.188344      32.015241 0.46210165E+03  0.11103885E+05                                 8.954057                            7.318652      -0.079248       1.949395                    0.998210      30.478040      90.508596       0.586425       0.434666      -1.045939      -0.014330      -0.017459       0.004936       0.023120       0.001644      -0.003900       0.032547       0.016809       0.047745      -0.036872       0.000599       0.036273             10.153867       7.582055      -2.256477      -1.688611      13.274002      -3.454059       9.605546          -0.000001
          338              C      16.115704       3.383451      36.068407       0.102205      34.747993 0.41578361E+03  0.96519666E+04                                 9.432515                            6.894386      -0.189153       1.948964                    0.999251      26.726493      75.970959       0.615464       0.428702      -1.058103      -0.001317       0.005853      -0.015296       0.016431      -0.011691      -0.001227      -0.000850      -0.003100      -0.004076      -0.011334      -0.001140       0.012474             11.926144      10.062662      -5.783201      -1.256648      16.447693      -2.942325       9.268078          -0.000002
          339              C      15.185632       3.829509      37.000892      -0.215838      33.092617 0.48411186E+03  0.11708287E+05                                 9.031737                            7.418425       0.079938       1.987441                    0.999403      30.741444      90.055313       0.594086       0.426294      -1.056476      -0.016396       0.003822      -0.005630       0.017752       0.007919      -0.000546      -0.027263      -0.014588       0.077119      -0.027488      -0.014335       0.041823             10.145041       9.686872      -3.760559      -2.707434      12.039724      -0.797506       8.708528          -0.000005
          340              C      14.560048       5.081512      36.737922       0.107368      23.359480 0.28507547E+03  0.60758980E+04                                 7.172879                            5.688057       0.059021       2.037700                    0.999559      25.676768      72.005875       0.675237       0.425598      -1.050601       0.023661      -0.015708      -0.019730       0.034581       0.031074      -0.000057       0.063796       0.067215      -0.049424      -0.088940       0.023596       0.065344              7.977827       6.944486      -1.789084      -2.813679       8.560936      -0.755493       8.428058          -0.000005
          341              C       2.869566      23.288785       2.683349       0.025099      40.472143 0.46661193E+03  0.11096040E+05                                10.384148                            7.235059      -0.123545       1.962561                    0.999004      27.567072      78.091636       0.612258       0.420687      -1.068157      -0.002429      -0.003332      -0.018665       0.019115       0.009802       0.030238      -0.022274      -0.009691       0.024004      -0.042685       0.006800       0.035885             14.940982      15.985335       0.054258      11.441294       9.015493      -1.933845      19.822120          -0.000000
          342              C       2.936000      24.525582       1.898218      -0.124857      35.938551 0.45681094E+03  0.10864651E+05                                 9.529992                            7.158614       0.090043       1.992467                    0.999611      29.831909      86.035239       0.612173       0.420681      -1.062343      -0.010690      -0.002931      -0.021497       0.024187       0.029378       0.009261       0.002832      -0.028257      -0.061860      -0.028181      -0.015570       0.043751             12.251630      12.974701      -0.444159       8.217715       8.822842      -2.435308      14.957347          -0.000004
          343              C       2.118496      24.667510       0.780975      -0.181237      36.349232 0.44916923E+03  0.10639834E+05                                 9.552149                            7.055524       0.097471       1.994834                    0.999681      30.014349      86.436885       0.622159       0.415604      -1.065384       0.015028       0.006517       0.025495       0.030304       0.011315      -0.007992      -0.021704      -0.032668      -0.019788      -0.019540      -0.016231       0.035771             12.424548      13.791511       0.231331       8.787870       8.901788      -1.284232      14.580346          -0.000003
          344              C       1.286230      23.600519       0.383120       0.200104      36.544711 0.38657393E+03  0.88081444E+04                                 9.818552                            6.676319      -0.032413       2.008035                    0.999606      25.636457      72.094421       0.621701       0.432387      -1.056298      -0.021712       0.002309      -0.036452       0.042491      -0.012215       0.030818       0.008097       0.009647       0.061177      -0.036087      -0.004825       0.040912             13.960128      13.953047      -0.827545      10.092691      10.177725      -2.543133      17.749614          -0.000000
          345              C       1.225332      22.462564       1.154648      -0.178105      36.359200 0.42441723E+03  0.99354783E+04                                 9.592677                            6.884282       0.085032       1.996967                    0.999688      29.704989      85.700580       0.624820       0.418751      -1.060869       0.024473      -0.014033       0.030773       0.041747       0.023148      -0.006155       0.004687      -0.006357      -0.081789      -0.030181      -0.006820       0.037001             12.578754      12.201353      -0.381883       8.276812       9.097818      -2.748364      16.437091           0.000000
          346              C       2.005928      22.282621       2.250355      -0.106329      34.679828 0.41335334E+03  0.96345520E+04                                 9.387948                            6.860662      -0.007611       1.974810                    0.999415      29.242794      84.808360       0.615395       0.427014      -1.053315      -0.009326       0.003269      -0.031309       0.032832       0.008273      -0.010355      -0.015343      -0.023283      -0.033624      -0.021089      -0.006984       0.028073             12.196017      13.195516       0.572830       8.356144       8.193912      -1.298622      15.198623           0.000001
          347              C      17.968465      20.627644      34.415401       0.024739      40.854805 0.42742126E+03  0.99457396E+04                                10.364357                            6.886471       0.006470       2.007409                    0.999451      26.935014      75.530364       0.632640       0.416072      -1.070876       0.003568       0.015577       0.011909       0.019930      -0.005195       0.022933       0.017948      -0.023339      -0.012196      -0.035255       0.008066       0.027189             14.710687      10.045051       2.678323       3.531915      20.308304      10.203989      13.778707           0.000000
          348              C       0.725234      20.655523      35.141590      -0.113210      35.177709 0.42739904E+03  0.10036717E+05                                 9.469302                            6.970664       0.025151       1.982878                    0.999462      29.412845      85.376764       0.611789       0.426330      -1.054659       0.009658       0.029570       0.013532       0.033923      -0.020479      -0.006937      -0.014446       0.008087      -0.068186      -0.033184       0.000652       0.032532             11.958267       9.819245       2.385470       3.618167      14.493987       6.724979      11.561571           0.000001
          349              C       1.070320      21.722514      35.922943      -0.172594      38.083504 0.46565001E+03  0.11174167E+05                                 9.972086                            7.279738      -0.080064       1.946921                    0.998975      30.218834      88.731122       0.598064       0.426779      -1.054161       0.005604      -0.019981      -0.032073       0.038201       0.000303       0.003300      -0.012279       0.032439      -0.023553      -0.022680       0.002106       0.020574             12.675018      10.383495       0.391557       2.667056      15.077196       7.288737      12.564363           0.000000
          350              C       0.123640      22.723610      36.196870       0.194099      35.239634 0.39243380E+03  0.89727146E+04                                 9.544732                            6.721755       0.053519       2.033710                    0.999671      25.768059      72.520446       0.620467       0.431748      -1.057000       0.008279       0.032453       0.023402       0.040858       0.006728       0.014643       0.022751      -0.036751       0.029213      -0.028915      -0.009186       0.038101             12.580574       9.830946       0.069216       3.292546      15.157918       7.367086      12.752858           0.000000
          351              C      17.370562      22.698266      35.485038      -0.185282      35.991507 0.43816256E+03  0.10330918E+05                                 9.472657                            6.973649       0.118552       2.002544                    0.999696      29.967481      86.537934       0.624146       0.416213      -1.063345      -0.004131      -0.020734      -0.025212       0.032903      -0.024288      -0.008291      -0.005300       0.012719      -0.043795      -0.025682      -0.006966       0.032648             11.832091       9.782401       0.658595       2.917784      14.912214       6.458811      10.801660          -0.000000
          352              C      17.069765      21.702238      34.608850      -0.112516      34.256536 0.41334831E+03  0.95893307E+04                                 9.180395                            6.778324       0.204576       2.038364                    0.999746      28.899370      82.344890       0.633394       0.416831      -1.064671       0.010633       0.013266       0.021300       0.027254      -0.006070       0.013251      -0.010561       0.037035      -0.018790      -0.022467      -0.006592       0.029058             11.481014       8.293532       0.200942       1.580328      16.058557       6.814109      10.090952           0.000000
          353              C      18.243427      25.088224      36.853538       0.198040      34.516309 0.36781571E+03  0.82968310E+04                                 9.428212                            6.514433      -0.177815       1.962001                    0.999423      25.579028      72.128922       0.627581       0.432668      -1.053623       0.020575      -0.047933       0.010334       0.053176      -0.033197       0.023037      -0.004030      -0.033157      -0.071385      -0.043295      -0.009055       0.052350             12.685887      10.149619      -7.433203       0.413601      17.427834      -2.436322      10.480208          -0.000000
          354              C      17.484976       0.268649       0.053274      -0.188583      35.766368 0.43779097E+03  0.10312103E+05                                 9.425178                            6.961576       0.135607       2.007059                    0.999657      29.971935      86.293463       0.626392       0.415126      -1.064853      -0.017743       0.038245       0.010131       0.043361       0.007449      -0.004392      -0.022507      -0.017219       0.071512      -0.023848      -0.013671       0.037519             11.635696      10.895891      -7.269883      -0.673227      14.676336      -0.959766       9.334863          -0.000002
          355              C      16.741287       1.457291      37.602019      -0.130056      35.802935 0.44794220E+03  0.10600291E+05                                 9.471338                            7.077609       0.096564       1.996714                    0.999649      29.634585      85.216401       0.617203       0.419356      -1.063316       0.016684      -0.025296       0.000801       0.030314      -0.020098      -0.020145       0.007470       0.006652       0.047515      -0.029786      -0.005091       0.034877             11.504157      10.135767      -6.464246      -0.247047      14.736646      -2.524857       9.640059          -0.000005
          356              C      16.852010       2.098500      36.344979       0.059346      36.226944 0.42243752E+03  0.98241775E+04                                 9.622211                            6.898383      -0.149239       1.959872                    0.999331      26.910354      76.024237       0.623461       0.422438      -1.064301       0.000876      -0.004555       0.004770       0.006653      -0.014526      -0.004134      -0.010524      -0.007488      -0.011397      -0.019490       0.000868       0.018622             12.384667      10.455483      -7.565895      -0.332662      17.260525      -2.288575       9.437995          -0.000001
          357              C      17.625224       1.538393      35.385669      -0.123314      36.072619 0.44479391E+03  0.10575988E+05                                 9.694865                            7.162622      -0.116918       1.938780                    0.998966      29.857129      87.913705       0.595563       0.432530      -1.048267       0.013656      -0.036074       0.004013       0.038781       0.013876       0.005807      -0.014929      -0.011735       0.007044      -0.023507       0.003193       0.020314             12.154501      10.792897      -7.356966      -0.644324      15.912493      -1.590510       9.758113          -0.000002
          358              C      18.407666       0.380163      35.648260      -0.178088      36.759237 0.45155074E+03  0.10738766E+05                                 9.687109                            7.117048       0.112175       2.006348                    0.999409      30.027201      87.397543       0.612257       0.420653      -1.059366      -0.019836       0.035801      -0.023661       0.047276      -0.004077      -0.011352       0.011255       0.021900      -0.015893      -0.018872      -0.002647       0.021519             12.186414       9.715542      -6.348327      -0.009360      15.949780      -3.415677      10.893919          -0.000002
          359              C       5.800029      11.493595       4.846803       0.081110      27.389746 0.33994582E+03  0.75768251E+04                                 8.066885                            6.270723      -0.054839       1.991234                    0.998851      26.969927      77.526109       0.633537       0.433767      -1.044862      -0.007171      -0.040096       0.020190       0.045462       0.002942      -0.022494       0.037932       0.022966      -0.110091      -0.063402       0.022731       0.040671              9.417680       9.454859       2.521198       3.249813       7.941366      -1.290985      10.856815           0.000000
          360              C       5.095094      11.584834       3.651727      -0.221228      36.545496 0.52252142E+03  0.12891731E+05                                 9.689388                            7.708444      -0.058835       1.935860                    0.999297      31.720998      94.117389       0.582155       0.426443      -1.055485      -0.005435      -0.021604      -0.008030       0.023680       0.010841      -0.007915      -0.032984      -0.020765      -0.014304      -0.030136      -0.011612       0.041748             11.747355      13.654135       2.648282       5.983368       7.954859      -0.506299      13.633070          -0.000000
          361              C       3.967567      10.669908       3.411049       0.093024      39.059497 0.44142715E+03  0.10391334E+05                                10.202109                            7.096034      -0.189642       1.942494                    0.999229      27.207817      77.627074       0.608261       0.427763      -1.059741       0.010023       0.005532       0.003825       0.012070       0.004955       0.017783       0.000656      -0.014531      -0.021459      -0.023527       0.007610       0.015917             14.223513      15.625710       0.997684       9.727686       8.090760      -2.145344      18.954069          -0.000000
          362              C       3.742431       9.694156       4.404742      -0.216164      35.107789 0.50896179E+03  0.12432041E+05                                 9.349657                            7.554254       0.108089       1.989792                    0.999754      31.177267      91.012764       0.596375       0.420464      -1.062870       0.013610      -0.005578       0.006474       0.016070       0.035571       0.007883       0.002991      -0.006955      -0.035430      -0.030648      -0.012037       0.042685             10.938310      10.192307       0.854212       4.675909       7.897101      -2.750306      14.725521          -0.000001
          363              C       4.607914       9.714432       5.619843       0.077673      27.082357 0.34338715E+03  0.76393236E+04                                 7.917614                            6.233377       0.063283       2.024619                    0.999442      26.807831      75.896086       0.648845       0.424321      -1.055237       0.002257       0.020653      -0.015688       0.026034      -0.032131      -0.044113      -0.016054      -0.039610       0.008827      -0.069203       0.028051       0.041152              9.128166       8.312473       1.563813       2.531096       7.607899      -2.555620      11.464126           0.000001
          364              C      14.751968      17.680114      35.427608       0.068977      26.066700 0.33619971E+03  0.75002751E+04                                 7.852853                            6.269661      -0.009198       2.003310                    0.999118      27.333701      79.563113       0.626187       0.438452      -1.038215      -0.015781       0.005288       0.032246       0.036288       0.038564       0.035532      -0.019973      -0.013937       0.031268      -0.065662       0.026121       0.039541              8.800317       7.512557      -1.088532      -3.005567       9.109982      -2.188659       9.778410           0.000000
          365              C      15.545481      16.542159      35.500907      -0.204374      34.757319 0.52863106E+03  0.13111671E+05                                 9.435042                            7.807803      -0.164078       1.906990                    0.998988      31.749429      95.190247       0.571037       0.432450      -1.049294      -0.013269      -0.005168       0.032518       0.035500      -0.002327      -0.022338       0.024771       0.034799       0.074119      -0.040224      -0.005677       0.045901             10.584369       8.806596      -2.995201      -1.965433      13.023737      -2.849409       9.922776           0.000000
          366              C      15.530718      15.599355      36.612483       0.098664      35.671831 0.40905643E+03  0.94552787E+04                                 9.565656                            6.824505      -0.159587       1.958977                    0.999408      26.658317      75.566241       0.620618       0.426963      -1.059389       0.006113       0.005105      -0.004778       0.009288      -0.003431       0.011159      -0.007658      -0.012786       0.033992      -0.016536      -0.003003       0.019539             12.333636      12.753010      -7.062762      -2.907013      14.727463      -0.741316       9.520434          -0.000000
          367              C      14.681843      15.908554      37.575949      -0.197129      33.130751 0.46873754E+03  0.11266051E+05                                 9.063644                            7.304432       0.077642       1.991283                    0.999204      30.592513      89.878359       0.597021       0.426849      -1.054193      -0.007236       0.020872       0.003986       0.022447       0.008496       0.016857      -0.025312      -0.010353       0.017451      -0.033838       0.003118       0.030719             10.509137      11.383600      -4.134477      -4.134418      10.069772       0.219861      10.074038          -0.000000
          368              C      13.856958      17.150420      37.454288       0.075695      28.278257 0.37349261E+03  0.84930191E+04                                 8.261204                            6.585518       0.091752       2.033196                    0.999430      27.198455      78.075222       0.618581       0.435441      -1.047506       0.024178      -0.003042      -0.024003       0.034205       0.020030      -0.021533       0.040305       0.058636       0.033849      -0.067090       0.025259       0.041831              9.488566       9.486255      -1.868151      -4.276669       8.476890      -0.799221      10.502554           0.000000
          369              C       0.437355       4.807795      31.921345       0.098051      26.556639 0.34678084E+03  0.77301846E+04                                 7.882353                            6.297113       0.128690       2.055170                    0.999523      26.292534      74.397135       0.640785       0.428804      -1.052961      -0.039391       0.019399      -0.016262       0.046823      -0.012175      -0.023435      -0.032357       0.023319      -0.040641      -0.051363       0.019405       0.031958              9.336713       6.136862      -0.999506       1.332009      12.140345       3.437284       9.732932          -0.000000
          370              C       0.658801       5.819028      32.913527      -0.197254      32.196499 0.43890567E+03  0.10333823E+05                                 8.825277                            7.005074       0.227982       2.047556                    0.999586      29.511090      84.650303       0.620484       0.419262      -1.063359       0.005149      -0.005620      -0.001646       0.007798       0.006028       0.016995      -0.007474       0.025100      -0.005577      -0.021806      -0.002680       0.024486             10.685214       6.644184      -0.734916       1.119867      14.916374       5.102668      10.495084          -0.000002
          371              C      18.339386       6.911363      32.884434       0.127726      35.112535 0.40165380E+03  0.92515753E+04                                 9.559756                            6.799827      -0.198874       1.950974                    0.999495      26.329918      74.759933       0.615981       0.431693      -1.055367      -0.000437      -0.006310      -0.004474       0.007748       0.012131      -0.005083       0.000759       0.034244      -0.012791      -0.019207      -0.004668       0.023875             13.044208       7.363571       0.215685       2.005337      17.978759       8.246550      13.790295          -0.000000
          372              C      17.339190       7.045688      31.913033      -0.204052      32.565733 0.44795923E+03  0.10577741E+05                                 8.827179                            7.037057       0.331358       2.077566                    0.999767      29.527968      84.216829       0.625715       0.414548      -1.068710      -0.002666       0.001394       0.000178       0.003014      -0.014574      -0.003763      -0.009156       0.005558      -0.031663      -0.019638      -0.000784       0.020422             10.415588       7.108898       0.338179       2.454510      11.867705       4.838160      12.270162           0.000001
          373              C      17.173106       5.978697      31.012664       0.101906      26.077415 0.32996114E+03  0.72657347E+04                                 7.754486                            6.128846       0.237718       2.094907                    0.999762      25.913596      72.921212       0.651574       0.426900      -1.053940       0.033071      -0.035972       0.019693       0.052683       0.010021      -0.007390      -0.040850       0.040818       0.016407      -0.052342       0.011751       0.040591              9.004836       6.994386      -0.451892       2.248035       9.712779       3.420034      10.307343           0.000001
          374              C       3.188817      10.745941       2.200860       0.058386      38.670067 0.41400798E+03  0.95876585E+04                                10.098067                            6.838130      -0.155530       1.960347                    0.999355      26.789115      75.726407       0.624461       0.423543      -1.062728      -0.004987      -0.001607      -0.005966       0.007940       0.010523       0.013750      -0.008258       0.008711       0.003906      -0.021768       0.005154       0.016614             14.483620      15.553322      -0.071618      11.311154       9.114817      -1.747097      18.782722          -0.000000
          375              C       3.072558      11.926981       1.490162      -0.123430      35.714617 0.41793549E+03  0.97436662E+04                                 9.500752                            6.845413       0.084835       1.996921                    0.999706      29.322819      84.353660       0.624844       0.420457      -1.060064      -0.027077      -0.001213      -0.020693       0.034101       0.021379       0.004537       0.011339      -0.019823      -0.042025      -0.019022      -0.014578       0.033600             12.415786      12.997619      -0.517846       8.727556       9.115602      -2.203858      15.134137          -0.000001
          376              C       2.269817      12.043564       0.375185      -0.192116      37.017270 0.43653015E+03  0.10267917E+05                                 9.642290                            6.933728       0.113108       1.998046                    0.999722      29.961060      86.007612       0.630503       0.413001      -1.066955       0.017963       0.008903       0.034626       0.040011       0.006053      -0.003567      -0.024659      -0.044169      -0.000305      -0.022855      -0.016021       0.038876             12.702648      14.204338       0.788923       9.095018       9.083938      -0.701282      14.819667          -0.000001
          377              C       1.483686      10.976573      -0.022670       0.197528      36.726757 0.37155930E+03  0.83906020E+04                                 9.838354                            6.535995      -0.102394       1.986120                    0.999509      25.519091      71.666875       0.629093       0.431148      -1.056048      -0.032052       0.001326      -0.034753       0.047295      -0.015270       0.031418       0.008521       0.016086       0.064300      -0.039156      -0.003920       0.043076             14.177584      15.172533      -0.491213      10.742324       9.940808      -1.318890      17.419410          -0.000000
          378              C       1.557501       9.805671       0.707298      -0.192585      37.165450 0.43012691E+03  0.10091177E+05                                 9.690870                            6.893572       0.144230       2.009176                    0.999772      29.928873      86.115511       0.630141       0.414308      -1.064931       0.023558      -0.008769       0.024798       0.035311       0.025500      -0.002076       0.008554      -0.014315      -0.068326      -0.027121      -0.011265       0.038386             12.804097      12.748769      -0.519297       8.927970       9.402079      -2.204279      16.261443          -0.000004
          379              C       2.378695       9.684019       1.783735      -0.119510      35.757558 0.41837040E+03  0.97638986E+04                                 9.530778                            6.856154       0.050180       1.989219                    0.999648      29.287141      84.508053       0.622891       0.421339      -1.058689      -0.015626       0.009775      -0.018987       0.026462       0.002199      -0.004854      -0.017101      -0.041407      -0.005071      -0.021216      -0.009739       0.030956             12.519922      13.728658       0.721515       8.995592       8.623062      -0.792830      15.208048          -0.000003
          380              C      17.555100      12.677169       0.064231      -0.178322      36.010792 0.43789712E+03  0.10312398E+05                                 9.472293                            6.965866       0.133633       2.007866                    0.999713      29.863719      85.895678       0.625906       0.415537      -1.064882      -0.015028       0.036378       0.011656       0.041050      -0.001537      -0.000579      -0.020601      -0.022908       0.082637      -0.025439      -0.012619       0.038058             11.740884      12.125115      -7.776295      -0.782024      13.490986       0.083505       9.606552          -0.000003
          381              C      16.684081      13.759366       0.030226      -0.122966      34.760715 0.41860075E+03  0.97421564E+04                                 9.264329                            6.822975       0.088169       2.000340                    0.999693      29.086436      83.017465       0.631062       0.417041      -1.064507       0.024317      -0.017601       0.002324       0.030108      -0.007767      -0.017290       0.010165       0.001077       0.068938      -0.020226      -0.013383       0.033609             11.298504      11.211930      -7.253123      -0.182824      13.329134      -1.190187       9.354449          -0.000002
          382              C      16.422037      14.403109      36.609460       0.054235      37.355030 0.42192074E+03  0.97941043E+04                                 9.772781                            6.863632      -0.095856       1.976036                    0.999308      26.819281      75.318424       0.630179       0.418705      -1.068304       0.011265      -0.000582       0.002002       0.011456      -0.026077      -0.010979      -0.007054      -0.007121      -0.014216      -0.030448       0.001641       0.028807             12.777003      12.570703      -8.873518      -1.007002      15.831522      -0.343305       9.928783          -0.000000
          383              C      17.029167      13.964654      35.439321      -0.134788      38.010097 0.45275088E+03  0.10787618E+05                                 9.943902                            7.160687       0.020457       1.974362                    0.999560      30.006112      87.767809       0.605283       0.424699      -1.055544       0.028290      -0.019142       0.007530       0.034978       0.003394       0.003883      -0.013219      -0.022029       0.044628      -0.020144      -0.003504       0.023647             12.768804      12.117141      -8.286888      -1.125119      15.616641      -0.319967      10.572629          -0.000000
          384              C      17.900186      12.882457      35.473325      -0.184486      39.098134 0.45531770E+03  0.10842807E+05                                10.050471                            7.114614       0.122332       2.003163                    0.999710      30.232062      87.839119       0.616964       0.416888      -1.062539      -0.020134       0.028718      -0.007969       0.035967       0.002118      -0.022414       0.011856       0.005592       0.031502      -0.024454      -0.004786       0.029240             13.145360      11.454627      -8.314309       0.399305      16.733959      -1.920956      11.247494          -0.000000
          385              C      18.164075      12.238714      36.677092       0.188996      36.937494 0.39207901E+03  0.89633570E+04                                 9.846620                            6.708096      -0.102227       1.982833                    0.999586      25.827871      72.704422       0.622519       0.430384      -1.057744       0.030511      -0.036794       0.001353       0.047818      -0.033711       0.016000       0.008639      -0.022425      -0.073505      -0.041962      -0.005898       0.047860             13.567173      12.748114      -9.200696       0.833166      16.819511      -1.106441      11.133894          -0.000000
          386              C      17.575399       9.831015      35.207333      -0.190694      37.315522 0.44833940E+03  0.10632919E+05                                 9.731448                            7.065066       0.093055       1.991521                    0.999679      30.238027      87.607421       0.618591       0.417500      -1.062405      -0.009349      -0.022905      -0.020445       0.032094      -0.013806      -0.011711       0.003240       0.035865      -0.065978      -0.024560      -0.011599       0.036159             12.471933       9.930638       0.754440       1.931249      15.891360       7.796971      11.593801          -0.000003
          387              C      17.387170       8.807109      34.306964      -0.120620      36.031371 0.43450690E+03  0.10227888E+05                                 9.525832                            6.963604       0.118048       2.003833                    0.999719      29.642450      85.654671       0.621748       0.418507      -1.061408       0.009268       0.008571       0.033271       0.035585       0.001117       0.012159       0.000053       0.050251      -0.045945      -0.018269      -0.017436       0.035705             12.138614       8.934354       0.203096       0.257832      16.214384       7.947389      11.267104          -0.000002
          388              C       0.016608       8.008767      33.858858       0.017049      41.459993 0.46143243E+03  0.10937140E+05                                10.488781                            7.163393      -0.024596       1.991944                    0.999346      27.483166      77.607574       0.619655       0.417024      -1.071000      -0.005204       0.009400       0.010011       0.014686      -0.005929       0.019077       0.031988       0.000306      -0.014589      -0.041191       0.007650       0.033541             14.901107       9.659524       1.167027       1.225227      19.930440      11.250343      15.113358          -0.000000
          389              C       1.317601       8.259675      34.439960      -0.124604      36.061079 0.46908904E+03  0.11249662E+05                                 9.599847                            7.278594       0.041024       1.978076                    0.999428      30.095883      87.634205       0.603047       0.423517      -1.058791       0.006340       0.031809       0.016051       0.036189      -0.016832      -0.007477       0.005839       0.019862      -0.081248      -0.028594      -0.005922       0.034516             12.030422       9.323917       1.655385       1.952357      14.186146       7.580750      12.581202          -0.000002
          390              C       1.502139       9.316528      35.379246      -0.185263      37.478733 0.47225162E+03  0.11343361E+05                                 9.814737                            7.289150       0.031291       1.978053                    0.999238      30.258597      88.147311       0.604402       0.421902      -1.059914       0.017387      -0.022994      -0.028404       0.040470       0.009337       0.000107       0.000463       0.039529      -0.028647      -0.017109      -0.009526       0.026635             12.411588       9.699860      -0.297915       1.126402      13.693581       7.863466      13.841322          -0.000002
          391              C       0.391221      10.051510      35.757831       0.200426      35.097464 0.38550852E+03  0.87815640E+04                                 9.534496                            6.662751       0.008594       2.019388                    0.999558      25.698423      72.360179       0.622678       0.431822      -1.056192       0.001065       0.026796       0.024657       0.036430       0.000877       0.011948       0.030079      -0.042490       0.035212      -0.032309      -0.012482       0.044791             12.792939      10.242599       0.007515       2.215525      14.368425       8.312088      13.767794          -0.000000
          392              C      18.320933       1.502911      26.211956       0.589951      24.854747 0.24257094E+03  0.49804483E+04                                 7.814342                            5.498844       0.044138       2.072451                    0.999568      22.170171      61.625855       0.638177       0.467450      -1.023162       0.045361       0.047307       0.008092       0.066038      -0.077474       0.027409      -0.057516      -0.035469      -0.057389      -0.076088      -0.041382       0.117470              9.899738       8.495070       4.117449      -0.791328      10.866380       3.152173      10.337763           0.000001
          393              C      17.276448       0.443524      25.882866      -0.014493      37.551245 0.44643591E+03  0.10450074E+05                                 9.654994                            6.959608       0.023383       2.009388                    0.999255      27.125113      75.067876       0.643138       0.406857      -1.082225      -0.036083      -0.033795      -0.015692       0.051868       0.004979       0.004346      -0.001872      -0.000001       0.013132      -0.008680       0.002091       0.006588             12.158542      11.484560       5.924198      -0.625548      15.234111       4.385927       9.756954           0.000001
          394              C      16.137848       0.359888      26.683866      -0.092173      31.568022 0.40015551E+03  0.92099062E+04                                 8.671861                            6.668411       0.136459       2.027505                    0.999681      28.320940      80.423262       0.638605       0.416723      -1.064553      -0.011647      -0.017132      -0.012331       0.024108      -0.012694      -0.003082       0.007769      -0.002030       0.037335      -0.019265       0.001276       0.017989              9.976963       9.791179       4.299221      -0.898110      11.951564       2.962373       8.188147           0.000003
          395              C      15.213313      24.702992      26.437143      -0.082496      30.752540 0.38278930E+03  0.87298805E+04                                 8.549861                            6.557103       0.146287       2.032593                    0.999732      28.191128      80.193520       0.637620       0.421207      -1.059658       0.019617       0.022489      -0.012025       0.032174      -0.027586      -0.014481      -0.012284       0.029496       0.047957      -0.044654       0.016389       0.028265              9.797979       9.005003       3.682992      -0.687812      12.236126       3.506836       8.152808           0.000004
          396              C      15.425531      23.833686      25.423047      -0.062412      35.649747 0.47803065E+03  0.11446392E+05                                 9.455978                            7.331987      -0.204616       1.930408                    0.998451      28.298261      80.667979       0.606561       0.421715      -1.066583       0.028135       0.045975       0.002594       0.053963       0.007303       0.012635      -0.006579       0.008498      -0.027030      -0.019857       0.003646       0.016211             11.060657       9.967571       3.959911      -1.565235      13.879287       3.235484       9.335112           0.000001
          397              C      16.541986      23.904649      24.602400      -0.110160      34.657576 0.46334669E+03  0.11130942E+05                                 9.426573                            7.319986      -0.070144       1.949072                    0.999093      30.193056      89.378971       0.587942       0.433656      -1.047521      -0.001912       0.039013       0.012804       0.041105      -0.029298       0.004393      -0.000444      -0.014252       0.062543      -0.040741       0.017245       0.023496             10.921981      10.465756       4.470900      -1.749872      12.642105       2.638504       9.658082           0.000000
          398              C      17.577244      24.862660      24.846479      -0.110417      34.808937 0.45042505E+03  0.10686510E+05                                 9.310522                            7.112657       0.073828       1.994036                    0.999631      29.542754      85.393398       0.612943       0.421185      -1.060895      -0.014875      -0.004261       0.002798       0.015725      -0.001618      -0.006922      -0.002524       0.024308       0.019625      -0.015960       0.001222       0.014738             11.084595      10.042569       4.367150      -1.110424      13.561216       3.879306       9.650001           0.000001
          399              C      14.792566      21.170010      26.054779      -0.050020      34.746575 0.46929583E+03  0.11186643E+05                                 9.294748                            7.259539      -0.133870       1.952614                    0.998877      28.139125      80.059141       0.610169       0.421117      -1.066857       0.006653      -0.044962       0.023710       0.051265      -0.013421       0.000117       0.001693      -0.023604       0.058144      -0.027576       0.007985       0.019591             10.947587      10.690904      -0.940553       0.522570      14.087144      -5.450443       8.064712           0.000000
          400              C      16.078796      20.830398      26.231981      -0.116960      32.761281 0.42535673E+03  0.10015530E+05                                 9.048342                            6.984879      -0.053206       1.958498                    0.999248      29.759263      87.599582       0.604769       0.430126      -1.048255      -0.010398      -0.032678       0.016009       0.037845       0.030851      -0.006495       0.012053       0.027537       0.042856      -0.044116       0.017348       0.026768             10.690275       9.462592      -1.550673       0.295089      13.983990      -5.748856       8.624243           0.000001
          401              C      16.403583      19.689909      26.984619      -0.091212      32.241458 0.40630144E+03  0.94551601E+04                                 8.988649                            6.840017      -0.104289       1.950595                    0.999340      29.055045      84.946763       0.609520       0.431815      -1.047528      -0.023201       0.023159      -0.007860       0.033711      -0.010230       0.016366       0.014987       0.027930       0.021302      -0.031308       0.005918       0.025390             10.848091       8.901591      -0.772721      -0.227415      13.894983      -6.465447       9.747699           0.000002
          402              C      15.475357      18.896636      27.499601      -0.003970      34.937360 0.38805594E+03  0.88239005E+04                                 9.308269                            6.551429       0.012012       2.023487                    0.999387      26.290509      73.139168       0.649428       0.414772      -1.070541      -0.012913       0.030053      -0.013460       0.035371      -0.002050      -0.005712       0.016093      -0.002965       0.037229      -0.014621      -0.008600       0.023222             12.073874      10.027982      -1.551020       1.056619      14.708497      -8.026741      11.485143           0.000001
          403              C      14.159601      19.175422      27.262701      -0.099947      32.503617 0.41693318E+03  0.96841225E+04                                 8.832581                            6.807212       0.079915       1.998817                    0.999656      28.835010      81.954110       0.632716       0.416777      -1.065725       0.013304       0.024937      -0.011042       0.030344       0.019766      -0.013013      -0.001639       0.011154      -0.026091      -0.020806      -0.007648       0.028455             10.204750      10.517532      -1.664231       1.530939      11.669565      -5.124754       8.427154           0.000002
          404              C      13.768380      20.346324      26.501374      -0.110707      32.844152 0.43040812E+03  0.10088788E+05                                 8.927542                            6.946227       0.103503       2.007070                    0.999648      29.187417      83.656278       0.621583       0.420386      -1.062179       0.017498      -0.012531       0.008665       0.023201      -0.001150      -0.001715       0.006575       0.068976      -0.039040      -0.030462      -0.010614       0.041076             10.260476      10.454225      -0.389214       0.688450      12.279343      -5.064826       8.047859           0.000001
          405              C      15.825979      17.733337      28.305890       0.594034      24.206647 0.24228998E+03  0.49894431E+04                                 7.801683                            5.551210      -0.054812       2.043858                    0.999598      22.229859      62.544465       0.623618       0.476948      -1.014724       0.013279      -0.046587       0.028534       0.056222       0.039596       0.035486       0.076513      -0.023185       0.048694      -0.067796      -0.040708       0.108504              9.977479       7.938930      -2.017993      -0.237240      11.010250      -5.650493      10.983258           0.000000
          406              C      17.747019      13.979861      25.573046       0.563613      26.310081 0.25893864E+03  0.54050456E+04                                 8.118632                            5.659880      -0.086171       2.014990                    0.999539      22.877674      64.159999       0.632492       0.463926      -1.024903       0.021714       0.043004       0.035030       0.059564      -0.063045       0.037923      -0.064162      -0.035903       0.025958      -0.071681      -0.041969       0.113650             10.524711       8.671312       3.740655      -0.286073      13.124406       4.981782       9.778416           0.000000
          407              C      16.894454      12.872319      25.137786       0.004095      36.900807 0.41757489E+03  0.96425929E+04                                 9.604300                            6.768537      -0.024113       2.002477                    0.999251      26.663655      74.042191       0.644704       0.411421      -1.075848      -0.016547      -0.036025      -0.007319       0.040314      -0.002071       0.003535      -0.008946       0.008837       0.053517      -0.015832      -0.005008       0.020839             12.331493      11.566023       4.939369       0.541018      16.740183       5.886641       8.688271           0.000001
          408              C      15.547327      12.844441      25.481989      -0.108073      32.287627 0.41218901E+03  0.95648542E+04                                 8.810043                            6.788673       0.032857       1.985220                    0.999656      28.964871      82.799851       0.629535       0.419280      -1.062097      -0.000062      -0.022171      -0.007674       0.023462      -0.017746      -0.011683       0.009666      -0.001947       0.003047      -0.018537      -0.007728       0.026264             10.067958      10.858125       3.624074       0.109271      12.443540       3.665019       6.902208           0.000001
          409              C      14.742741      11.797725      25.051262      -0.104752      32.304736 0.41675052E+03  0.97127764E+04                                 8.838057                            6.850092       0.078432       1.997321                    0.999711      29.218626      84.142505       0.622431       0.422229      -1.058554       0.027668       0.014179      -0.004040       0.031351      -0.022204      -0.018969      -0.008369       0.051832       0.003911      -0.040189       0.000487       0.039702             10.060917      10.185309       2.924164       0.084164      13.146784       3.872781       6.850659           0.000002
          410              C      15.283437      10.776354      24.276333      -0.072249      35.870874 0.50677399E+03  0.12304357E+05                                 9.486699                            7.544395      -0.150377       1.939418                    0.998735      28.804361      82.491613       0.598957       0.421178      -1.067679       0.030243       0.047018       0.007362       0.056387       0.009349       0.012445       0.006652       0.001774       0.018694      -0.013645      -0.006475       0.020120             10.914170      11.302168       3.358439      -0.689517      14.295758       3.306068       7.144585           0.000000
          411              C      16.630565      10.806767      23.932508      -0.108027      33.424537 0.44993622E+03  0.10739010E+05                                 9.188599                            7.200693      -0.093992       1.944010                    0.998929      30.011430      88.805039       0.593832       0.432144      -1.047528      -0.008502       0.027249       0.016623       0.033032      -0.026124      -0.005386      -0.004050      -0.011476       0.053378      -0.036479       0.017794       0.018685             10.588617      10.842644       3.318145      -0.810291      13.475902       3.497689       7.447304           0.000001
          412              C      17.435150      11.853482      24.363234      -0.100242      32.850675 0.41944875E+03  0.98048755E+04                                 9.011284                            6.894595       0.041547       1.990729                    0.999653      29.133879      84.400748       0.616557       0.424981      -1.055389      -0.021327      -0.004004       0.007592       0.022989      -0.003806       0.000136      -0.015724       0.033026       0.015500      -0.027100       0.011639       0.015460             10.771899       9.442904       3.118489      -0.350176      14.667826       4.792902       8.204968           0.000001
          413              C      14.657853       8.160832      24.986654      -0.069848      36.496600 0.49187392E+03  0.11874404E+05                                 9.625761                            7.446783      -0.190838       1.928533                    0.998764      28.727564      82.502759       0.600113       0.422780      -1.064817       0.009049      -0.052743       0.036176       0.064594      -0.002072       0.016331      -0.016575      -0.012842       0.020155      -0.022291      -0.004606       0.026897             11.374978       9.049104      -2.857457      -1.039878      12.625132      -5.370417      12.450697           0.000001
          414              C      13.871721       8.079731      26.110698      -0.116695      33.177237 0.43204244E+03  0.10158477E+05                                 9.004138                            6.973667       0.072694       1.991554                    0.999709      29.584276      85.522537       0.617130       0.422112      -1.058817       0.007427      -0.028529       0.002604       0.029594      -0.012506      -0.018995       0.022033       0.036323      -0.073874      -0.040477      -0.003393       0.043871             10.294641       8.223251      -2.166359      -1.026433      10.742855      -4.922413      11.917816           0.000005
          415              C      14.159601       7.053291      27.064719      -0.091625      33.506735 0.43206295E+03  0.10133882E+05                                 9.052307                            6.959157       0.035816       1.983970                    0.999513      29.099527      83.338544       0.621269       0.420337      -1.062568      -0.002403      -0.007500      -0.028128       0.029210       0.000419      -0.018161      -0.003049       0.024262       0.028396      -0.017424      -0.009342       0.026766             10.449197       9.004359      -3.146123      -0.151981      11.108297      -4.963085      11.234934           0.000005
          416              C      15.301891       6.224536      26.889028       0.012959      37.740505 0.43165602E+03  0.10060807E+05                                 9.797828                            6.910357      -0.064807       1.987142                    0.999330      26.923053      75.356662       0.633456       0.414853      -1.072541      -0.023925       0.021835      -0.022007       0.039159       0.025068       0.000361       0.009540       0.027666      -0.020385      -0.028298      -0.004425       0.032723             12.601915       9.383922      -3.904080       0.645842      13.073393      -7.459425      15.348429           0.000002
          417              C      16.058497       6.381670      25.731734      -0.117976      34.997395 0.44458515E+03  0.10560050E+05                                 9.448630                            7.133498      -0.054202       1.954095                    0.999535      29.871212      87.645334       0.600778       0.429221      -1.051249      -0.020386       0.015637      -0.001575       0.025741      -0.004514       0.018503       0.009038       0.002135      -0.079138      -0.035660       0.014122       0.021538             11.381045       8.200214      -2.542460      -0.843536      11.458088      -6.116181      14.484833           0.000003
          418              C      15.744782       7.327008      24.752399      -0.111816      34.980928 0.45163622E+03  0.10793173E+05                                 9.464955                            7.217503      -0.107250       1.936128                    0.998983      30.248899      89.656864       0.592556       0.432530      -1.046962      -0.017458      -0.011037       0.025989       0.033197       0.019179      -0.011901       0.017039       0.022837       0.023348      -0.036007       0.016209       0.019799             11.128486       8.760105      -3.350449      -0.700665      12.151432      -5.183236      12.473922           0.000002
          419              C      15.693112       5.175286      27.838892       0.568173      25.269223 0.26224576E+03  0.55027674E+04                                 7.936734                            5.745240      -0.174644       1.986182                    0.999399      23.102295      65.396915       0.618435       0.471997      -1.018399       0.029847      -0.042664       0.022443       0.056698       0.019580       0.015696       0.089834      -0.062285       0.063875      -0.069268      -0.045437       0.114704              9.687126       9.765375      -2.280695       0.943131       8.971774      -4.749285      10.324229           0.000001
          420              C       3.677842       1.490239      24.162984       0.080410      28.147198 0.33615249E+03  0.74405363E+04                                 8.175270                            6.195799       0.137116       2.054914                    0.999652      26.394619      74.598065       0.646173       0.428242      -1.052548       0.016228       0.050086       0.018480       0.055799       0.007437       0.030371      -0.018071      -0.004836      -0.064750      -0.046685       0.018355       0.028330             10.021244      10.516312       1.075796      -4.774299       7.949920       2.230439      11.597500           0.000000
          421              C       4.513799       1.269744      23.104305      -0.189543      34.248888 0.43822053E+03  0.10357491E+05                                 9.296932                            7.072732      -0.020018       1.968785                    0.998960      29.911372      87.162817       0.605385       0.428068      -1.053371       0.004242       0.003047      -0.000499       0.005247      -0.008245       0.014124       0.016421      -0.026744      -0.016152      -0.028923       0.003961       0.024962             11.672776      13.488589       1.358294      -6.941332       8.170637       1.299404      13.359101          -0.000001
          422              C       5.530604       2.151723      22.826222       0.126420      36.433674 0.41156047E+03  0.95227412E+04                                 9.779210                            6.866192      -0.192511       1.948861                    0.999266      26.485918      74.988128       0.616238       0.429566      -1.058330      -0.011137      -0.000126       0.006466       0.012878      -0.002875       0.001062      -0.000665      -0.013944      -0.028806      -0.009754      -0.002622       0.012377             13.662071      14.656258       0.661985      -9.226927       8.213347       2.422909      18.116607          -0.000000
          423              C       5.761276       3.203507      23.722812      -0.194073      33.717284 0.44878648E+03  0.10605750E+05                                 9.065786                            7.065128       0.169641       2.025085                    0.999524      29.623310      84.615924       0.621402       0.417092      -1.066716       0.004799       0.001551       0.003796       0.006312       0.020289      -0.003857      -0.007099      -0.002141      -0.043454      -0.016971      -0.011994       0.028965             11.014015      11.300167      -0.127441      -5.271872       7.856778       3.626184      13.885099           0.000002
          424              C       4.810906       3.380916      24.758066       0.087355      27.200974 0.33572905E+03  0.74140635E+04                                 7.952227                            6.165265       0.177731       2.067178                    0.999659      26.253343      73.633480       0.653270       0.424567      -1.056919      -0.022907      -0.039370      -0.008953       0.046421       0.000422       0.037266       0.008925      -0.034297      -0.003257      -0.047348       0.014609       0.032738              9.568900       9.668656      -0.023945      -4.557014       7.937698       2.863248      11.100347           0.000001
          425              C       9.767596       7.985957      13.798729       0.090045      25.103548 0.30827334E+03  0.66763021E+04                                 7.498763                            5.893150       0.335517       2.126331                    0.999863      25.630586      71.616861       0.669446       0.422465      -1.056294       0.033948      -0.029401      -0.040605       0.060545      -0.015279       0.027061       0.033501       0.023420      -0.018385      -0.053994       0.018818       0.035176              8.767513       6.001373       0.198830      -1.975320      11.442269      -2.865757       8.858897           0.000001
          426              C       9.444655       7.078635      14.682474      -0.194502      32.787698 0.42927487E+03  0.10058906E+05                                 8.936736                            6.949757       0.253184       2.062752                    0.999135      29.221529      83.830361       0.619521       0.421925      -1.060860       0.000300      -0.014019       0.001273       0.014080      -0.005746      -0.006430       0.021790       0.037022       0.006925      -0.033129       0.008039       0.025090             10.851881       6.595381       1.098765      -1.866291      16.057734      -4.465000       9.902529           0.000001
          427              C       9.990887       5.753133      14.576681       0.127248      38.084781 0.41026054E+03  0.94711806E+04                                10.030153                            6.843038      -0.047338       1.999786                    0.999391      26.114947      73.499180       0.619858       0.428025      -1.060844      -0.007301       0.012222      -0.011498       0.018300      -0.006071       0.008103      -0.000053       0.018015      -0.041976      -0.016198      -0.003464       0.019662             13.942412       7.959605       2.714609      -3.676703      20.147123      -8.563896      13.720507           0.000000
          428              C      10.900660       5.565586      13.546339      -0.211112      33.011103 0.43755778E+03  0.10270402E+05                                 8.873616                            6.931887       0.255774       2.049767                    0.999785      29.567374      84.044275       0.633658       0.411812      -1.070608      -0.005209      -0.001467      -0.011391       0.012611      -0.019110      -0.001242       0.002126      -0.020329      -0.028595      -0.016879      -0.009700       0.026579             10.487748       7.141282       1.460315      -3.431099      12.868421      -4.516565      11.453543           0.000002
          429              C      11.214374       6.655387      12.737027       0.092419      26.035172 0.32733220E+03  0.71855571E+04                                 7.697917                            6.074127       0.267268       2.097875                    0.999847      26.005165      72.804256       0.660122       0.422679      -1.057721      -0.040000       0.020867       0.014304       0.047329      -0.004657       0.004811       0.034174       0.054017       0.046246      -0.052589       0.019500       0.033090              8.932114       6.460032       0.442896      -2.812665      10.692432      -2.954189       9.643878           0.000001
          430              C      12.125992      20.062469      15.887752       0.073004      27.302789 0.35376404E+03  0.79778969E+04                                 8.114965                            6.434894      -0.026727       1.996416                    0.999155      27.341057      79.515384       0.618772       0.438935      -1.039925       0.028609       0.005072       0.038038       0.047865       0.042009      -0.016867       0.015885       0.005273       0.099344      -0.064149       0.025391       0.038758              9.184933       7.251235      -1.066112       2.803535      10.399079       2.633354       9.904485          -0.000001
          431              C      11.389685      21.202958      16.038884      -0.188344      32.015242 0.46210165E+03  0.11103885E+05                                 8.954057                            7.318652      -0.079248       1.949395                    0.998210      30.478040      90.508595       0.586425       0.434666      -1.045939       0.014330       0.017459       0.004936       0.023120       0.001644       0.003900      -0.032547       0.016809       0.047745      -0.036872       0.000599       0.036273             10.153868       7.582055      -2.256477       1.688610      13.274002       3.454060       9.605546          -0.000001
          432              C      11.564996      21.960749      17.176907       0.102205      34.747993 0.41578361E+03  0.96519665E+04                                 9.432515                            6.894386      -0.189153       1.948964                    0.999251      26.726493      75.970958       0.615464       0.428702      -1.058103       0.001317      -0.005853      -0.015296       0.016431      -0.011691       0.001227       0.000850      -0.003100      -0.004076      -0.011334      -0.001140       0.012474             11.926144      10.062662      -5.783201       1.256647      16.447693       2.942325       9.268079          -0.000002
          433              C      12.495068      21.514691      18.109392      -0.215838      33.092617 0.48411185E+03  0.11708287E+05                                 9.031737                            7.418425       0.079938       1.987441                    0.999403      30.741444      90.055313       0.594086       0.426294      -1.056476       0.016396      -0.003822      -0.005630       0.017752       0.007919       0.000546       0.027263      -0.014588       0.077119      -0.027488      -0.014335       0.041823             10.145041       9.686871      -3.760559       2.707434      12.039725       0.797507       8.708528          -0.000005
          434              C      13.120652      20.262688      17.846422       0.107368      23.359481 0.28507547E+03  0.60758981E+04                                 7.172879                            5.688057       0.059021       2.037700                    0.999559      25.676769      72.005876       0.675237       0.425598      -1.050601      -0.023661       0.015708      -0.019730       0.034581       0.031074       0.000057      -0.063796       0.067215      -0.049424      -0.088940       0.023596       0.065344              7.977826       6.944486      -1.789084       2.813679       8.560936       0.755493       8.428058          -0.000005
          435              C       6.357334       2.055415      21.574849       0.025099      40.472144 0.46661193E+03  0.11096040E+05                                10.384148                            7.235059      -0.123545       1.962561                    0.999004      27.567072      78.091636       0.612258       0.420687      -1.068157       0.002429       0.003332      -0.018665       0.019115       0.009802      -0.030238       0.022274      -0.009691       0.024004      -0.042685       0.006800       0.035885             14.940983      15.985335       0.054258     -11.441294       9.015493       1.933845      19.822120          -0.000000
          436              C       6.290900       0.818618      20.789718      -0.124857      35.938551 0.45681094E+03  0.10864651E+05                                 9.529992                            7.158614       0.090042       1.992467                    0.999611      29.831909      86.035240       0.612173       0.420681      -1.062343       0.010690       0.002931      -0.021497       0.024187       0.029378      -0.009261      -0.002832      -0.028257      -0.061860      -0.028181      -0.015570       0.043751             12.251630      12.974701      -0.444159      -8.217715       8.822842       2.435308      14.957347          -0.000004
          437              C       7.108404       0.676690      19.672475      -0.181237      36.349233 0.44916925E+03  0.10639834E+05                                 9.552149                            7.055524       0.097471       1.994834                    0.999681      30.014350      86.436887       0.622159       0.415604      -1.065384      -0.015028      -0.006517       0.025495       0.030304       0.011315       0.007992       0.021704      -0.032668      -0.019788      -0.019540      -0.016231       0.035771             12.424548      13.791510       0.231331      -8.787870       8.901788       1.284232      14.580347          -0.000003
          438              C       7.940670       1.743681      19.274620       0.200104      36.544713 0.38657393E+03  0.88081444E+04                                 9.818553                            6.676319      -0.032413       2.008035                    0.999606      25.636457      72.094422       0.621701       0.432387      -1.056298       0.021712      -0.002309      -0.036452       0.042491      -0.012215      -0.030818      -0.008097       0.009647       0.061177      -0.036087      -0.004825       0.040912             13.960130      13.953048      -0.827546     -10.092692      10.177725       2.543134      17.749617          -0.000000
          439              C       8.001568       2.881636      20.046148      -0.178105      36.359200 0.42441723E+03  0.99354783E+04                                 9.592677                            6.884282       0.085032       1.996967                    0.999688      29.704989      85.700580       0.624820       0.418751      -1.060869      -0.024473       0.014033       0.030773       0.041747       0.023148       0.006155      -0.004687      -0.006357      -0.081789      -0.030181      -0.006820       0.037001             12.578754      12.201353      -0.381883      -8.276813       9.097818       2.748364      16.437091           0.000000
          440              C       7.220972       3.061579      21.141855      -0.106329      34.679828 0.41335334E+03  0.96345521E+04                                 9.387948                            6.860662      -0.007611       1.974810                    0.999415      29.242794      84.808359       0.615395       0.427014      -1.053315       0.009326      -0.003269      -0.031309       0.032832       0.008273       0.010355       0.015343      -0.023283      -0.033624      -0.021089      -0.006984       0.028073             12.196017      13.195517       0.572830      -8.356144       8.193912       1.298622      15.198624           0.000001
          441              C       9.712235       4.716556      15.523901       0.024739      40.854805 0.42742126E+03  0.99457397E+04                                10.364357                            6.886471       0.006470       2.007409                    0.999451      26.935014      75.530365       0.632640       0.416072      -1.070876      -0.003568      -0.015577       0.011909       0.019930      -0.005195      -0.022933      -0.017948      -0.023339      -0.012196      -0.035255       0.008066       0.027189             14.710688      10.045051       2.678323      -3.531915      20.308304     -10.203989      13.778708           0.000000
          442              C       8.501666       4.688677      16.250090      -0.113210      35.177708 0.42739904E+03  0.10036717E+05                                 9.469302                            6.970664       0.025151       1.982878                    0.999462      29.412845      85.376763       0.611789       0.426330      -1.054659      -0.009658      -0.029570       0.013532       0.033923      -0.020479       0.006937       0.014446       0.008087      -0.068186      -0.033184       0.000652       0.032532             11.958267       9.819244       2.385470      -3.618167      14.493987      -6.724979      11.561570           0.000001
          443              C       8.156580       3.621686      17.031443      -0.172594      38.083502 0.46564998E+03  0.11174166E+05                                 9.972086                            7.279738      -0.080064       1.946921                    0.998975      30.218833      88.731120       0.598064       0.426779      -1.054161      -0.005604       0.019981      -0.032073       0.038201       0.000303      -0.003300       0.012279       0.032439      -0.023553      -0.022680       0.002106       0.020574             12.675018      10.383495       0.391557      -2.667056      15.077196      -7.288737      12.564363           0.000000
          444              C       9.103260       2.620590      17.305370       0.194099      35.239633 0.39243380E+03  0.89727147E+04                                 9.544731                            6.721755       0.053519       2.033710                    0.999671      25.768059      72.520445       0.620467       0.431748      -1.057000      -0.008279      -0.032453       0.023402       0.040858       0.006728      -0.014643      -0.022751      -0.036751       0.029213      -0.028915      -0.009186       0.038101             12.580573       9.830945       0.069215      -3.292546      15.157918      -7.367086      12.752857           0.000000
          445              C      10.310138       2.645934      16.593538      -0.185282      35.991506 0.43816255E+03  0.10330918E+05                                 9.472657                            6.973648       0.118552       2.002544                    0.999696      29.967481      86.537930       0.624146       0.416213      -1.063346       0.004131       0.020734      -0.025212       0.032903      -0.024288       0.008291       0.005300       0.012719      -0.043795      -0.025682      -0.006966       0.032648             11.832090       9.782400       0.658595      -2.917784      14.912213      -6.458810      10.801659          -0.000000
          446              C      10.610935       3.641962      15.717350      -0.112516      34.256536 0.41334831E+03  0.95893309E+04                                 9.180395                            6.778324       0.204576       2.038364                    0.999746      28.899370      82.344890       0.633394       0.416831      -1.064671      -0.010633      -0.013266       0.021300       0.027254      -0.006070      -0.013251       0.010561       0.037035      -0.018790      -0.022467      -0.006592       0.029058             11.481014       8.293532       0.200942      -1.580328      16.058558      -6.814109      10.090952           0.000000
          447              C       9.437273       0.255976      17.962038       0.198040      34.516309 0.36781563E+03  0.82968290E+04                                 9.428212                            6.514433      -0.177815       1.962001                    0.999423      25.579028      72.128922       0.627581       0.432668      -1.053623      -0.020575       0.047933       0.010334       0.053176      -0.033197      -0.023037       0.004030      -0.033157      -0.071385      -0.043295      -0.009055       0.052350             12.685888      10.149620      -7.433204      -0.413603      17.427837       2.436327      10.480207          -0.000000
          448              C      10.195725      25.075551      18.944774      -0.188583      35.766373 0.43779101E+03  0.10312104E+05                                 9.425179                            6.961576       0.135607       2.007059                    0.999657      29.971935      86.293463       0.626392       0.415126      -1.064853       0.017743      -0.038245       0.010131       0.043361       0.007449       0.004392       0.022507      -0.017219       0.071512      -0.023848      -0.013671       0.037519             11.635698      10.895891      -7.269884       0.673225      14.676339       0.959769       9.334862          -0.000002
          449              C      10.939413      23.886909      18.710519      -0.130056      35.802930 0.44794204E+03  0.10600286E+05                                 9.471336                            7.077608       0.096564       1.996714                    0.999649      29.634585      85.216399       0.617203       0.419356      -1.063316      -0.016684       0.025296       0.000801       0.030314      -0.020098       0.020145      -0.007470       0.006652       0.047515      -0.029786      -0.005091       0.034877             11.504155      10.135763      -6.464245       0.247046      14.736646       2.524857       9.640057          -0.000005
          450              C      10.828690      23.245700      17.453479       0.059346      36.226944 0.42243752E+03  0.98241775E+04                                 9.622210                            6.898383      -0.149239       1.959872                    0.999331      26.910354      76.024236       0.623461       0.422438      -1.064301      -0.000876       0.004555       0.004770       0.006653      -0.014526       0.004134       0.010524      -0.007488      -0.011397      -0.019490       0.000868       0.018622             12.384668      10.455483      -7.565895       0.332661      17.260526       2.288577       9.437994          -0.000001
          451              C      10.055476      23.805807      16.494169      -0.123314      36.072621 0.44479397E+03  0.10575990E+05                                 9.694865                            7.162622      -0.116918       1.938780                    0.998966      29.857129      87.913706       0.595563       0.432530      -1.048267      -0.013656       0.036074       0.004013       0.038781       0.013876      -0.005807       0.014929      -0.011735       0.007044      -0.023507       0.003193       0.020314             12.154502      10.792896      -7.356965       0.644321      15.912495       1.590515       9.758116          -0.000002
          452              C       9.273034      24.964037      16.756761      -0.178088      36.759247 0.45155077E+03  0.10738767E+05                                 9.687110                            7.117048       0.112175       2.006348                    0.999409      30.027201      87.397544       0.612257       0.420653      -1.059366       0.019836      -0.035801      -0.023661       0.047276      -0.004077       0.011352      -0.011255       0.021900      -0.015893      -0.018872      -0.002647       0.021519             12.186417       9.715541      -6.348327       0.009357      15.949786       3.415685      10.893925          -0.000002
          453              C      15.026929       1.178505      32.936197       0.081110      27.389746 0.33994584E+03  0.75768256E+04                                 8.066885                            6.270723      -0.054839       1.991233                    0.998851      26.969928      77.526114       0.633537       0.433767      -1.044862      -0.007171       0.040096      -0.020190       0.045462      -0.002942       0.022494       0.037932       0.022966      -0.110091      -0.063402       0.022731       0.040671              9.417680       9.454860      -2.521198      -3.249813       7.941366      -1.290985      10.856815           0.000000
          454              C      14.321994       1.087266      34.131273      -0.221228      36.545499 0.52252149E+03  0.12891733E+05                                 9.689389                            7.708445      -0.058835       1.935859                    0.999297      31.721001      94.117401       0.582155       0.426443      -1.055485      -0.005435       0.021604       0.008030       0.023680      -0.010841       0.007915      -0.032984      -0.020765      -0.014304      -0.030136      -0.011612       0.041748             11.747356      13.654137      -2.648282      -5.983368       7.954860      -0.506299      13.633071          -0.000000
          455              C      13.194467       2.002192      34.371951       0.093024      39.059495 0.44142701E+03  0.10391330E+05                                10.202109                            7.096033      -0.189642       1.942494                    0.999229      27.207819      77.627084       0.608261       0.427763      -1.059741       0.010023      -0.005532      -0.003825       0.012070      -0.004955      -0.017783       0.000656      -0.014531      -0.021459      -0.023527       0.007610       0.015917             14.223514      15.625708      -0.997683      -9.727687       8.090759      -2.145347      18.954075          -0.000000
          456              C      12.969331       2.977943      33.378258      -0.216164      35.107803 0.50896187E+03  0.12432044E+05                                 9.349659                            7.554254       0.108089       1.989792                    0.999754      31.177267      91.012766       0.596375       0.420464      -1.062870       0.013610       0.005578      -0.006474       0.016070      -0.035571      -0.007883       0.002991      -0.006955      -0.035430      -0.030648      -0.012037       0.042685             10.938315      10.192308      -0.854210      -4.675912       7.897104      -2.750312      14.725532          -0.000001
          457              C      13.834814       2.957668      32.163157       0.077673      27.082357 0.34338711E+03  0.76393227E+04                                 7.917614                            6.233377       0.063283       2.024619                    0.999442      26.807830      75.896083       0.648845       0.424321      -1.055237       0.002257      -0.020653       0.015688       0.026034       0.032131       0.044113      -0.016054      -0.039610       0.008827      -0.069203       0.028051       0.041152              9.128167       8.312472      -1.563811      -2.531096       7.607899      -2.555624      11.464129           0.000001
          458              C       5.525068      20.336186       2.355392       0.068977      26.066700 0.33619971E+03  0.75002751E+04                                 7.852853                            6.269661      -0.009198       2.003310                    0.999118      27.333701      79.563113       0.626187       0.438452      -1.038215      -0.015781      -0.005288      -0.032246       0.036288      -0.038564      -0.035532      -0.019973      -0.013937       0.031268      -0.065662       0.026121       0.039541              8.800317       7.512557       1.088532       3.005567       9.109983      -2.188659       9.778410           0.000000
          459              C       6.318581      21.474141       2.282093      -0.204374      34.757318 0.52863106E+03  0.13111671E+05                                 9.435042                            7.807803      -0.164078       1.906990                    0.998988      31.749429      95.190247       0.571037       0.432450      -1.049294      -0.013269       0.005168      -0.032518       0.035500       0.002327       0.022338       0.024771       0.034799       0.074119      -0.040224      -0.005677       0.045901             10.584370       8.806596       2.995201       1.965432      13.023737      -2.849410       9.922776           0.000000
          460              C       6.303818      22.416945       1.170517       0.098664      35.671829 0.40905640E+03  0.94552780E+04                                 9.565657                            6.824505      -0.159587       1.958977                    0.999408      26.658316      75.566240       0.620618       0.426963      -1.059389       0.006113      -0.005105       0.004778       0.009288       0.003431      -0.011159      -0.007658      -0.012786       0.033992      -0.016536      -0.003003       0.019539             12.333637      12.753011       7.062763       2.907012      14.727465      -0.741316       9.520434          -0.000000
          461              C       5.454943      22.107746       0.207051      -0.197129      33.130751 0.46873754E+03  0.11266051E+05                                 9.063644                            7.304432       0.077642       1.991283                    0.999204      30.592513      89.878359       0.597021       0.426849      -1.054193      -0.007236      -0.020872      -0.003986       0.022447      -0.008496      -0.016857      -0.025312      -0.010353       0.017451      -0.033838       0.003118       0.030719             10.509137      11.383601       4.134477       4.134417      10.069772       0.219861      10.074038          -0.000000
          462              C       4.630058      20.865880       0.328712       0.075695      28.278256 0.37349261E+03  0.84930190E+04                                 8.261204                            6.585518       0.091752       2.033196                    0.999430      27.198455      78.075220       0.618581       0.435441      -1.047506       0.024178       0.003042       0.024003       0.034205      -0.020030       0.021533       0.040305       0.058636       0.033849      -0.067090       0.025259       0.041831              9.488566       9.486255       1.868151       4.276669       8.476890      -0.799221      10.502553           0.000001
          463              C       9.664255       7.864305       5.861655       0.098051      26.556648 0.34678103E+03  0.77301897E+04                                 7.882354                            6.297115       0.128690       2.055170                    0.999523      26.292534      74.397134       0.640785       0.428804      -1.052962      -0.039391      -0.019399       0.016262       0.046823       0.012175       0.023435      -0.032357       0.023319      -0.040641      -0.051363       0.019405       0.031958              9.336715       6.136865       0.999507      -1.332010      12.140345       3.437284       9.732934          -0.000000
          464              C       9.885701       6.853072       4.869473      -0.197254      32.196499 0.43890568E+03  0.10333823E+05                                 8.825277                            7.005075       0.227982       2.047556                    0.999586      29.511090      84.650305       0.620484       0.419262      -1.063359       0.005149       0.005620       0.001646       0.007798      -0.006028      -0.016995      -0.007474       0.025100      -0.005577      -0.021806      -0.002680       0.024486             10.685215       6.644184       0.734916      -1.119867      14.916375       5.102668      10.495085          -0.000002
          465              C       9.112486       5.760737       4.898566       0.127726      35.112535 0.40165379E+03  0.92515751E+04                                 9.559756                            6.799827      -0.198874       1.950974                    0.999495      26.329918      74.759933       0.615981       0.431693      -1.055367      -0.000437       0.006310       0.004474       0.007748      -0.012131       0.005083       0.000759       0.034244      -0.012791      -0.019207      -0.004668       0.023875             13.044209       7.363572      -0.215686      -2.005338      17.978760       8.246551      13.790295          -0.000000
          466              C       8.112290       5.626412       5.869967      -0.204052      32.565734 0.44795924E+03  0.10577742E+05                                 8.827180                            7.037057       0.331358       2.077566                    0.999767      29.527968      84.216829       0.625715       0.414548      -1.068710      -0.002666      -0.001394      -0.000178       0.003014       0.014574       0.003763      -0.009156       0.005558      -0.031663      -0.019638      -0.000784       0.020422             10.415589       7.108898      -0.338179      -2.454511      11.867706       4.838160      12.270163           0.000001
          467              C       7.946206       6.693403       6.770336       0.101906      26.077415 0.32996114E+03  0.72657347E+04                                 7.754486                            6.128846       0.237718       2.094908                    0.999762      25.913596      72.921211       0.651574       0.426900      -1.053940       0.033071       0.035972      -0.019693       0.052683      -0.010021       0.007390      -0.040850       0.040818       0.016407      -0.052342       0.011751       0.040591              9.004836       6.994386       0.451892      -2.248035       9.712779       3.420034      10.307343           0.000001
          468              C      12.415717       1.926159      35.582140       0.058386      38.670068 0.41400799E+03  0.95876585E+04                                10.098066                            6.838129      -0.155530       1.960347                    0.999355      26.789115      75.726403       0.624461       0.423543      -1.062729      -0.004987       0.001607       0.005966       0.007940      -0.010523      -0.013750      -0.008258       0.008711       0.003906      -0.021768       0.005154       0.016614             14.483619      15.553319       0.071618     -11.311153       9.114817      -1.747098      18.782721          -0.000000
          469              C      12.299458       0.745119      36.292838      -0.123430      35.714572 0.41793467E+03  0.97436466E+04                                 9.500766                            6.845422       0.084835       1.996921                    0.999706      29.322762      84.353615       0.624841       0.420459      -1.060062      -0.027077       0.001213       0.020693       0.034101      -0.021379      -0.004537       0.011339      -0.019823      -0.042025      -0.019022      -0.014578       0.033600             12.415808      12.997643       0.517848      -8.727574       9.115616      -2.203862      15.134165          -0.000001
          470              C      11.496717       0.628536      37.407815      -0.192116      37.017234 0.43652965E+03  0.10267903E+05                                 9.642286                            6.933725       0.113108       1.998046                    0.999722      29.961037      86.007542       0.630503       0.413001      -1.066955       0.017963      -0.008903      -0.034626       0.040011      -0.006053       0.003567      -0.024659      -0.044169      -0.000305      -0.022855      -0.016021       0.038876             12.702644      14.204335      -0.788923      -9.095016       9.083934      -0.701281      14.819663          -0.000001
          471              C      10.710586       1.695527       0.022670       0.197528      36.726752 0.37155927E+03  0.83906008E+04                                 9.838353                            6.535994      -0.102394       1.986120                    0.999509      25.519088      71.666859       0.629093       0.431148      -1.056048      -0.032052      -0.001326       0.034753       0.047295       0.015270      -0.031418       0.008521       0.016086       0.064300      -0.039156      -0.003920       0.043076             14.177582      15.172532       0.491213     -10.742323       9.940806      -1.318888      17.419407          -0.000000
          472              C      10.784401       2.866429      37.075702      -0.192585      37.165448 0.43012689E+03  0.10091176E+05                                 9.690870                            6.893572       0.144230       2.009176                    0.999772      29.928872      86.115509       0.630141       0.414308      -1.064931       0.023558       0.008769      -0.024798       0.035311      -0.025500       0.002076       0.008554      -0.014315      -0.068326      -0.027121      -0.011265       0.038386             12.804096      12.748769       0.519297      -8.927969       9.402078      -2.204278      16.261442          -0.000004
          473              C      11.605595       2.988081      35.999265      -0.119510      35.757557 0.41837040E+03  0.97638987E+04                                 9.530777                            6.856154       0.050180       1.989219                    0.999648      29.287141      84.508054       0.622891       0.421339      -1.058689      -0.015626      -0.009775       0.018987       0.026462      -0.002199       0.004854      -0.017101      -0.041407      -0.005071      -0.021216      -0.009739       0.030956             12.519921      13.728656      -0.721515      -8.995590       8.623062      -0.792830      15.208046          -0.000003
          474              C       8.328200      -0.005069      37.718769      -0.178322      36.010666 0.43789481E+03  0.10312342E+05                                 9.472330                            6.965891       0.133633       2.007866                    0.999713      29.863562      85.895543       0.625898       0.415542      -1.064877      -0.015028      -0.036378      -0.011656       0.041050       0.001537       0.000579      -0.020601      -0.022908       0.082637      -0.025439      -0.012619       0.038058             11.740936      12.125170       7.776335       0.782025      13.491048       0.083504       9.606590          -0.000003
          475              C       7.457181      24.256934      -0.030226      -0.122966      34.760680 0.41860030E+03  0.97421432E+04                                 9.264323                            6.822970       0.088169       2.000340                    0.999693      29.086417      83.017400       0.631063       0.417041      -1.064507       0.024317       0.017601      -0.002324       0.030108       0.007767       0.017289       0.010165       0.001077       0.068938      -0.020226      -0.013383       0.033609             11.298499      11.211925       7.253121       0.182822      13.329130      -1.190188       9.354442          -0.000002
          476              C       7.195137      23.613191       1.173540       0.054235      37.355029 0.42192074E+03  0.97941041E+04                                 9.772781                            6.863632      -0.095856       1.976036                    0.999308      26.819280      75.318418       0.630179       0.418705      -1.068304       0.011265       0.000582      -0.002002       0.011456       0.026077       0.010979      -0.007054      -0.007121      -0.014216      -0.030448       0.001641       0.028807             12.777004      12.570704       8.873520       1.006999      15.831525      -0.343308       9.928782          -0.000000
          477              C       7.802267      24.051646       2.343679      -0.134788      38.010094 0.45275087E+03  0.10787617E+05                                 9.943901                            7.160687       0.020457       1.974362                    0.999560      30.006112      87.767805       0.605283       0.424699      -1.055544       0.028290       0.019142      -0.007530       0.034978      -0.003394      -0.003883      -0.013219      -0.022029       0.044628      -0.020144      -0.003504       0.023647             12.768800      12.117136       8.286885       1.125118      15.616637      -0.319969      10.572628          -0.000000
          478              C       8.673286      25.133843       2.309675      -0.184486      39.098131 0.45531770E+03  0.10842807E+05                                10.050469                            7.114613       0.122332       2.003163                    0.999710      30.232060      87.839104       0.616964       0.416888      -1.062539      -0.020134      -0.028718       0.007969       0.035967      -0.002118       0.022414       0.011856       0.005592       0.031502      -0.024454      -0.004786       0.029240             13.145356      11.454622       8.314304      -0.399305      16.733952      -1.920957      11.247494          -0.000000
          479              C       8.937175       0.433386       1.105908       0.188996      36.937431 0.39207831E+03  0.89633374E+04                                 9.846610                            6.708090      -0.102227       1.982833                    0.999586      25.827844      72.704338       0.622519       0.430384      -1.057744       0.030511       0.036794      -0.001353       0.047818       0.033711      -0.016000       0.008639      -0.022425      -0.073505      -0.041962      -0.005898       0.047860             13.567157      12.748096       9.200681      -0.833162      16.819488      -1.106438      11.133886          -0.000000
          480              C       8.348499       2.841085       2.575667      -0.190694      37.315517 0.44833917E+03  0.10632913E+05                                 9.731446                            7.065063       0.093055       1.991521                    0.999679      30.238028      87.607421       0.618591       0.417500      -1.062405      -0.009349       0.022905       0.020445       0.032094       0.013806       0.011711       0.003240       0.035865      -0.065978      -0.024560      -0.011599       0.036159             12.471932       9.930636      -0.754440      -1.931250      15.891357       7.796971      11.593802          -0.000003
          481              C       8.160270       3.864990       3.476036      -0.120620      36.031384 0.43450691E+03  0.10227888E+05                                 9.525834                            6.963604       0.118048       2.003833                    0.999719      29.642450      85.654672       0.621748       0.418507      -1.061408       0.009268      -0.008571      -0.033271       0.035585      -0.001117      -0.012159       0.000053       0.050251      -0.045945      -0.018269      -0.017436       0.035705             12.138619       8.934353      -0.203100      -0.257835      16.214393       7.947396      11.267112          -0.000002
          482              C       9.243508       4.663333       3.924142       0.017049      41.460006 0.46143259E+03  0.10937145E+05                                10.488783                            7.163394      -0.024596       1.991944                    0.999346      27.483166      77.607575       0.619655       0.417024      -1.071000      -0.005204      -0.009400      -0.010011       0.014686       0.005929      -0.019077       0.031988       0.000306      -0.014589      -0.041191       0.007650       0.033541             14.901113       9.659523      -1.167028      -1.225229      19.930452      11.250350      15.113365          -0.000000
          483              C      10.544501       4.412425       3.343040      -0.124604      36.061075 0.46908904E+03  0.11249662E+05                                 9.599846                            7.278594       0.041024       1.978076                    0.999428      30.095883      87.634206       0.603047       0.423517      -1.058791       0.006340      -0.031809      -0.016051       0.036189       0.016832       0.007477       0.005839       0.019862      -0.081248      -0.028594      -0.005922       0.034516             12.030421       9.323916      -1.655384      -1.952356      14.186146       7.580751      12.581202          -0.000002
          484              C      10.729039       3.355572       2.403754      -0.185263      37.478730 0.47225159E+03  0.11343360E+05                                 9.814737                            7.289150       0.031291       1.978053                    0.999238      30.258596      88.147309       0.604402       0.421902      -1.059913       0.017387       0.022994       0.028404       0.040470      -0.009337      -0.000107       0.000463       0.039529      -0.028647      -0.017109      -0.009526       0.026635             12.411588       9.699860       0.297916      -1.126402      13.693581       7.863466      13.841322          -0.000002
          485              C       9.618121       2.620590       2.025169       0.200427      35.097468 0.38550855E+03  0.87815648E+04                                 9.534497                            6.662751       0.008594       2.019388                    0.999558      25.698423      72.360177       0.622678       0.431822      -1.056192       0.001065      -0.026796      -0.024657       0.036430      -0.000877      -0.011948       0.030079      -0.042490       0.035212      -0.032309      -0.012482       0.044791             12.792941      10.242600      -0.007516      -2.215526      14.368427       8.312090      13.767797          -0.000000
          486              C       9.094033      11.169189      11.571044       0.589951      24.854745 0.24257094E+03  0.49804482E+04                                 7.814342                            5.498844       0.044138       2.072451                    0.999568      22.170171      61.625855       0.638177       0.467450      -1.023162       0.045361      -0.047307      -0.008092       0.066038       0.077474      -0.027409      -0.057516      -0.035469      -0.057389      -0.076088      -0.041382       0.117470              9.899737       8.495069      -4.117448       0.791328      10.866379       3.152173      10.337763           0.000001
          487              C       8.049548      12.228576      11.900134      -0.014493      37.551243 0.44643597E+03  0.10450075E+05                                 9.654993                            6.959609       0.023383       2.009388                    0.999255      27.125113      75.067875       0.643138       0.406857      -1.082225      -0.036083       0.033795       0.015692       0.051868      -0.004979      -0.004346      -0.001872      -0.000001       0.013132      -0.008680       0.002091       0.006588             12.158539      11.484560      -5.924194       0.625552      15.234105       4.385923       9.756953           0.000001
          488              C       6.910948      12.312212      11.099134      -0.092173      31.568024 0.40015550E+03  0.92099058E+04                                 8.671862                            6.668411       0.136459       2.027505                    0.999681      28.320939      80.423261       0.638605       0.416723      -1.064553      -0.011647       0.017132       0.012331       0.024108       0.012694       0.003082       0.007769      -0.002030       0.037335      -0.019265       0.001276       0.017989              9.976964       9.791181      -4.299222       0.898110      11.951565       2.962373       8.188147           0.000003
          489              C       5.986413      13.313308      11.345857      -0.082496      30.752541 0.38278929E+03  0.87298802E+04                                 8.549861                            6.557103       0.146287       2.032593                    0.999732      28.191128      80.193519       0.637620       0.421207      -1.059658       0.019617      -0.022489       0.012025       0.032174       0.027586       0.014481      -0.012284       0.029496       0.047957      -0.044654       0.016389       0.028265              9.797979       9.005003      -3.682992       0.687812      12.236127       3.506836       8.152808           0.000004
          490              C       6.198631      14.182614      12.359953      -0.062412      35.649747 0.47803064E+03  0.11446391E+05                                 9.455978                            7.331987      -0.204616       1.930408                    0.998451      28.298261      80.667979       0.606561       0.421715      -1.066583       0.028135      -0.045975      -0.002594       0.053963      -0.007303      -0.012635      -0.006579       0.008498      -0.027030      -0.019857       0.003646       0.016211             11.060656       9.967570      -3.959909       1.565235      13.879287       3.235485       9.335112           0.000001
          491              C       7.315086      14.111651      13.180600      -0.110160      34.657578 0.46334692E+03  0.11130948E+05                                 9.426574                            7.319988      -0.070144       1.949072                    0.999093      30.193056      89.378971       0.587942       0.433656      -1.047521      -0.001912      -0.039013      -0.012804       0.041105       0.029298      -0.004393      -0.000444      -0.014252       0.062543      -0.040741       0.017245       0.023496             10.921981      10.465758      -4.470898       1.749874      12.642101       2.638502       9.658083           0.000000
          492              C       8.350345      13.153640      12.936521      -0.110417      34.808917 0.45042496E+03  0.10686508E+05                                 9.310519                            7.112657       0.073828       1.994036                    0.999631      29.542753      85.393396       0.612943       0.421185      -1.060895      -0.014875       0.004261      -0.002798       0.015725       0.001618       0.006922      -0.002524       0.024308       0.019625      -0.015960       0.001222       0.014738             11.084590      10.042565      -4.367143       1.110428      13.561205       3.879303       9.649999           0.000001
          493              C       5.565666      16.846290      11.728221      -0.050020      34.746575 0.46929583E+03  0.11186643E+05                                 9.294748                            7.259539      -0.133870       1.952614                    0.998877      28.139125      80.059140       0.610169       0.421117      -1.066857       0.006653       0.044962      -0.023710       0.051265       0.013421      -0.000117       0.001693      -0.023604       0.058144      -0.027576       0.007985       0.019591             10.947586      10.690904       0.940553      -0.522570      14.087144      -5.450443       8.064712           0.000000
          494              C       6.851896      17.185902      11.551019      -0.116960      32.761281 0.42535673E+03  0.10015530E+05                                 9.048342                            6.984879      -0.053206       1.958498                    0.999248      29.759263      87.599582       0.604769       0.430126      -1.048255      -0.010398       0.032678      -0.016009       0.037845      -0.030851       0.006495       0.012053       0.027537       0.042856      -0.044116       0.017348       0.026768             10.690275       9.462592       1.550673      -0.295090      13.983990      -5.748856       8.624243           0.000001
          495              C       7.176683      18.326391      10.798381      -0.091212      32.241458 0.40630144E+03  0.94551601E+04                                 8.988649                            6.840017      -0.104289       1.950595                    0.999340      29.055045      84.946764       0.609520       0.431815      -1.047528      -0.023201      -0.023159       0.007860       0.033711       0.010230      -0.016366       0.014987       0.027930       0.021302      -0.031308       0.005918       0.025390             10.848091       8.901591       0.772721       0.227415      13.894984      -6.465447       9.747699           0.000002
          496              C       6.248457      19.119664      10.283399      -0.003970      34.937361 0.38805594E+03  0.88239005E+04                                 9.308269                            6.551429       0.012012       2.023487                    0.999387      26.290509      73.139169       0.649428       0.414772      -1.070541      -0.012913      -0.030053       0.013460       0.035371       0.002050       0.005712       0.016093      -0.002965       0.037229      -0.014621      -0.008600       0.023222             12.073874      10.027982       1.551020      -1.056619      14.708498      -8.026741      11.485143           0.000001
          497              C       4.932701      18.840878      10.520299      -0.099947      32.503615 0.41693316E+03  0.96841220E+04                                 8.832581                            6.807212       0.079915       1.998817                    0.999656      28.835009      81.954107       0.632716       0.416777      -1.065725       0.013304      -0.024937       0.011042       0.030344      -0.019766       0.013012      -0.001639       0.011154      -0.026091      -0.020806      -0.007648       0.028455             10.204750      10.517532       1.664231      -1.530939      11.669565      -5.124754       8.427154           0.000002
          498              C       4.541480      17.669976      11.281626      -0.110707      32.844148 0.43040806E+03  0.10088786E+05                                 8.927541                            6.946227       0.103503       2.007070                    0.999648      29.187415      83.656270       0.621583       0.420386      -1.062179       0.017498       0.012531      -0.008665       0.023201       0.001150       0.001715       0.006575       0.068976      -0.039040      -0.030462      -0.010614       0.041076             10.260475      10.454225       0.389214      -0.688450      12.279342      -5.064826       8.047858           0.000001
          499              C       6.599079      20.282963       9.477110       0.594034      24.206646 0.24228998E+03  0.49894430E+04                                 7.801683                            5.551210      -0.054812       2.043858                    0.999598      22.229859      62.544465       0.623618       0.476948      -1.014724       0.013279       0.046587      -0.028534       0.056222      -0.039596      -0.035486       0.076513      -0.023185       0.048694      -0.067796      -0.040708       0.108504              9.977479       7.938930       2.017993       0.237240      11.010250      -5.650493      10.983258           0.000000
          500              C       8.520119      24.036439      12.209954       0.563613      26.310081 0.25893864E+03  0.54050456E+04                                 8.118632                            5.659880      -0.086171       2.014990                    0.999539      22.877674      64.159999       0.632492       0.463926      -1.024903       0.021714      -0.043004      -0.035030       0.059564       0.063045      -0.037923      -0.064162      -0.035903       0.025958      -0.071681      -0.041969       0.113650             10.524711       8.671312      -3.740655       0.286073      13.124406       4.981782       9.778416           0.000000
          501              C       7.667554      25.143981      12.645214       0.004095      36.900807 0.41757489E+03  0.96425929E+04                                 9.604300                            6.768537      -0.024113       2.002477                    0.999251      26.663655      74.042191       0.644704       0.411421      -1.075848      -0.016547       0.036025       0.007319       0.040314       0.002071      -0.003535      -0.008946       0.008837       0.053516      -0.015832      -0.005008       0.020839             12.331493      11.566024      -4.939369      -0.541018      16.740184       5.886641       8.688271           0.000001
          502              C       6.320427      25.171859      12.301011      -0.108073      32.287627 0.41218901E+03  0.95648541E+04                                 8.810043                            6.788673       0.032857       1.985220                    0.999656      28.964871      82.799849       0.629535       0.419280      -1.062097      -0.000062       0.022171       0.007674       0.023462       0.017746       0.011683       0.009666      -0.001947       0.003047      -0.018537      -0.007728       0.026264             10.067958      10.858125      -3.624074      -0.109271      12.443540       3.665019       6.902208           0.000001
          503              C       5.515841       0.874375      12.731738      -0.104752      32.304736 0.41675052E+03  0.97127764E+04                                 8.838057                            6.850092       0.078432       1.997321                    0.999711      29.218626      84.142505       0.622431       0.422229      -1.058554       0.027668      -0.014179       0.004040       0.031351       0.022204       0.018969      -0.008369       0.051832       0.003911      -0.040189       0.000487       0.039702             10.060917      10.185309      -2.924164      -0.084164      13.146784       3.872781       6.850659           0.000002
          504              C       6.056537       1.895746      13.506667      -0.072249      35.870874 0.50677399E+03  0.12304357E+05                                 9.486699                            7.544395      -0.150377       1.939418                    0.998735      28.804361      82.491613       0.598957       0.421178      -1.067679       0.030243      -0.047018      -0.007362       0.056387      -0.009349      -0.012445       0.006652       0.001774       0.018694      -0.013645      -0.006475       0.020120             10.914170      11.302168      -3.358439       0.689517      14.295758       3.306068       7.144585           0.000000
          505              C       7.403665       1.865333      13.850492      -0.108027      33.424538 0.44993622E+03  0.10739010E+05                                 9.188599                            7.200693      -0.093992       1.944010                    0.998929      30.011430      88.805040       0.593832       0.432144      -1.047528      -0.008502      -0.027249      -0.016623       0.033032       0.026124       0.005386      -0.004050      -0.011476       0.053378      -0.036479       0.017794       0.018685             10.588617      10.842644      -3.318145       0.810291      13.475902       3.497689       7.447304           0.000001
          506              C       8.208250       0.818618      13.419766      -0.100242      32.850674 0.41944873E+03  0.98048750E+04                                 9.011284                            6.894595       0.041548       1.990729                    0.999653      29.133878      84.400746       0.616557       0.424981      -1.055388      -0.021327       0.004004      -0.007592       0.022989       0.003806      -0.000136      -0.015724       0.033026       0.015500      -0.027100       0.011639       0.015460             10.771899       9.442904      -3.118489       0.350176      14.667826       4.792902       8.204968           0.000001
          507              C       5.430953       4.511268      12.796346      -0.069848      36.496600 0.49187392E+03  0.11874404E+05                                 9.625761                            7.446783      -0.190838       1.928533                    0.998764      28.727564      82.502761       0.600113       0.422780      -1.064817       0.009049       0.052743      -0.036176       0.064594       0.002072      -0.016331      -0.016575      -0.012842       0.020155      -0.022291      -0.004606       0.026897             11.374978       9.049104       2.857457       1.039879      12.625132      -5.370417      12.450697           0.000001
          508              C       4.644821       4.592369      11.672302      -0.116695      33.177236 0.43204243E+03  0.10158477E+05                                 9.004138                            6.973667       0.072694       1.991554                    0.999709      29.584276      85.522538       0.617130       0.422112      -1.058817       0.007427       0.028529      -0.002604       0.029594       0.012506       0.018995       0.022033       0.036323      -0.073874      -0.040477      -0.003393       0.043871             10.294641       8.223251       2.166360       1.026433      10.742855      -4.922412      11.917816           0.000005
          509              C       4.932701       5.618809      10.718281      -0.091625      33.506731 0.43206288E+03  0.10133880E+05                                 9.052306                            6.959156       0.035817       1.983970                    0.999513      29.099525      83.338535       0.621269       0.420337      -1.062568      -0.002403       0.007500       0.028128       0.029210      -0.000419       0.018161      -0.003049       0.024262       0.028396      -0.017424      -0.009342       0.026766             10.449195       9.004358       3.146123       0.151981      11.108296      -4.963084      11.234932           0.000005
          510              C       6.074991       6.447564      10.893972       0.012959      37.740506 0.43165603E+03  0.10060807E+05                                 9.797828                            6.910357      -0.064807       1.987142                    0.999330      26.923053      75.356663       0.633456       0.414853      -1.072541      -0.023925      -0.021835       0.022007       0.039159      -0.025068      -0.000361       0.009540       0.027666      -0.020385      -0.028298      -0.004425       0.032723             12.601915       9.383923       3.904081      -0.645842      13.073393      -7.459425      15.348429           0.000002
          511              C       6.831597       6.290430      12.051266      -0.117976      34.997395 0.44458515E+03  0.10560050E+05                                 9.448630                            7.133498      -0.054202       1.954095                    0.999535      29.871212      87.645333       0.600778       0.429221      -1.051249      -0.020386      -0.015637       0.001575       0.025741       0.004514      -0.018503       0.009038       0.002135      -0.079138      -0.035660       0.014122       0.021538             11.381045       8.200214       2.542460       0.843536      11.458087      -6.116180      14.484833           0.000003
          512              C       6.517882       5.345092      13.030601      -0.111816      34.980928 0.45163622E+03  0.10793172E+05                                 9.464954                            7.217503      -0.107251       1.936128                    0.998983      30.248899      89.656863       0.592556       0.432530      -1.046962      -0.017458       0.011037      -0.025988       0.033197      -0.019179       0.011901       0.017039       0.022837       0.023348      -0.036007       0.016209       0.019798             11.128486       8.760105       3.350449       0.700666      12.151431      -5.183235      12.473922           0.000002
          513              C       6.466212       7.496814       9.944108       0.568173      25.269223 0.26224576E+03  0.55027675E+04                                 7.936734                            5.745241      -0.174644       1.986182                    0.999399      23.102295      65.396915       0.618435       0.471997      -1.018399       0.029847       0.042664      -0.022443       0.056698      -0.019580      -0.015696       0.089834      -0.062285       0.063875      -0.069268      -0.045437       0.114704              9.687126       9.765375       2.280695      -0.943131       8.971774      -4.749285      10.324229           0.000001
          514              C      12.904742      11.181861      13.620016       0.080410      28.147201 0.33615268E+03  0.74405414E+04                                 8.175272                            6.195801       0.137115       2.054914                    0.999652      26.394619      74.598067       0.646173       0.428242      -1.052548       0.016228      -0.050086      -0.018480       0.055799      -0.007437      -0.030371      -0.018071      -0.004836      -0.064750      -0.046685       0.018355       0.028330             10.021245      10.516311      -1.075796       4.774298       7.949922       2.230439      11.597502           0.000000
          515              C      13.740699      11.402356      14.678696      -0.189543      34.248872 0.43822050E+03  0.10357490E+05                                 9.296930                            7.072731      -0.020018       1.968785                    0.998960      29.911373      87.162819       0.605385       0.428068      -1.053371       0.004242      -0.003047       0.000499       0.005247       0.008245      -0.014124       0.016421      -0.026744      -0.016152      -0.028923       0.003961       0.024962             11.672770      13.488583      -1.358297       6.941324       8.170637       1.299402      13.359091          -0.000001
          516              C      14.757504      10.520377      14.956778       0.126420      36.433665 0.41156041E+03  0.95227396E+04                                 9.779209                            6.866191      -0.192511       1.948861                    0.999266      26.485918      74.988129       0.616238       0.429566      -1.058330      -0.011137       0.000126      -0.006466       0.012878       0.002875      -0.001062      -0.000665      -0.013944      -0.028806      -0.009754      -0.002622       0.012377             13.662066      14.656253      -0.661985       9.226920       8.213347       2.422910      18.116598          -0.000000
          517              C      14.988176       9.468593      14.060188      -0.194073      33.717290 0.44878652E+03  0.10605751E+05                                 9.065786                            7.065128       0.169641       2.025085                    0.999524      29.623311      84.615927       0.621402       0.417092      -1.066716       0.004799      -0.001551      -0.003796       0.006312      -0.020289       0.003857      -0.007099      -0.002141      -0.043454      -0.016971      -0.011994       0.028965             11.014016      11.300168       0.127441       5.271873       7.856779       3.626185      13.885101           0.000002
          518              C      14.037806       9.291184      13.024934       0.087355      27.200975 0.33572905E+03  0.74140635E+04                                 7.952227                            6.165265       0.177731       2.067178                    0.999659      26.253343      73.633480       0.653270       0.424567      -1.056919      -0.022907       0.039370       0.008953       0.046421      -0.000422      -0.037266       0.008925      -0.034297      -0.003257      -0.047348       0.014609       0.032738              9.568900       9.668657       0.023945       4.557015       7.937698       2.863248      11.100347           0.000001
          519              C       0.540696       4.686143      23.984271       0.090045      25.103587 0.30827383E+03  0.66763153E+04                                 7.498770                            5.893155       0.335517       2.126331                    0.999863      25.630615      71.616950       0.669446       0.422465      -1.056294       0.033948       0.029401       0.040605       0.060545       0.015279      -0.027061       0.033501       0.023420      -0.018385      -0.053994       0.018818       0.035176              8.767520       6.001377      -0.198830       1.975320      11.442280      -2.865759       8.858904           0.000001
          520              C       0.217755       5.593465      23.100526      -0.194502      32.787880 0.42927795E+03  0.10058985E+05                                 8.936713                            6.949741       0.253184       2.062752                    0.999135      29.221676      83.830493       0.619528       0.421920      -1.060864       0.000300       0.014019      -0.001273       0.014080       0.005746       0.006430       0.021790       0.037022       0.006925      -0.033129       0.008039       0.025090             10.851852       6.595364      -1.098761       1.866285      16.057689      -4.464986       9.902503           0.000001
          521              C       0.763987       6.918967      23.206319       0.127248      38.084814 0.41026086E+03  0.94711899E+04                                10.030160                            6.843042      -0.047338       1.999786                    0.999391      26.114961      73.499229       0.619858       0.428025      -1.060844      -0.007301      -0.012222       0.011498       0.018300       0.006071      -0.008103      -0.000053       0.018015      -0.041976      -0.016198      -0.003464       0.019662             13.942423       7.959611      -2.714614       3.676706      20.147139      -8.563906      13.720519           0.000000
          522              C       1.673760       7.106514      24.236661      -0.211112      33.011104 0.43755781E+03  0.10270403E+05                                 8.873616                            6.931887       0.255774       2.049767                    0.999785      29.567376      84.044283       0.633658       0.411812      -1.070608      -0.005209       0.001467       0.011391       0.012611       0.019110       0.001242       0.002126      -0.020330      -0.028595      -0.016879      -0.009700       0.026579             10.487750       7.141282      -1.460316       3.431099      12.868423      -4.516567      11.453544           0.000002
          523              C       1.987474       6.016713      25.045973       0.092419      26.035174 0.32733223E+03  0.71855578E+04                                 7.697918                            6.074127       0.267268       2.097875                    0.999847      26.005166      72.804260       0.660122       0.422679      -1.057721      -0.040000      -0.020867      -0.014304       0.047329       0.004657      -0.004811       0.034174       0.054017       0.046246      -0.052589       0.019500       0.033090              8.932115       6.460032      -0.442896       2.812665      10.692435      -2.954190       9.643879           0.000001
          524              C       2.899092      17.953831      21.895249       0.073004      27.302779 0.35376395E+03  0.79778945E+04                                 8.114963                            6.434894      -0.026727       1.996416                    0.999155      27.341057      79.515384       0.618772       0.438935      -1.039925       0.028609      -0.005072      -0.038038       0.047865      -0.042009       0.016867       0.015885       0.005273       0.099344      -0.064149       0.025391       0.038758              9.184931       7.251232       1.066110      -2.803533      10.399078       2.633354       9.904482          -0.000001
          525              C       2.162785      16.813342      21.744117      -0.188344      32.015232 0.46210166E+03  0.11103885E+05                                 8.954055                            7.318652      -0.079248       1.949395                    0.998210      30.478040      90.508594       0.586425       0.434666      -1.045939       0.014330      -0.017459      -0.004936       0.023120      -0.001644      -0.003900      -0.032547       0.016809       0.047745      -0.036872       0.000599       0.036273             10.153865       7.582054       2.256476      -1.688610      13.273997       3.454057       9.605543          -0.000001
          526              C       2.338096      16.055551      20.606093       0.102205      34.748002 0.41578385E+03  0.96519734E+04                                 9.432517                            6.894388      -0.189153       1.948964                    0.999251      26.726493      75.970958       0.615464       0.428702      -1.058103       0.001317       0.005853       0.015296       0.016431       0.011691      -0.001227       0.000850      -0.003100      -0.004076      -0.011334      -0.001140       0.012474             11.926146      10.062665       5.783203      -1.256649      16.447693       2.942323       9.268080          -0.000002
          527              C       3.268168      16.501609      19.673608      -0.215838      33.092617 0.48411184E+03  0.11708287E+05                                 9.031737                            7.418425       0.079938       1.987441                    0.999403      30.741444      90.055312       0.594086       0.426294      -1.056476       0.016396       0.003822       0.005630       0.017752      -0.007919      -0.000546       0.027263      -0.014588       0.077119      -0.027488      -0.014335       0.041823             10.145042       9.686872       3.760561      -2.707433      12.039726       0.797505       8.708527          -0.000005
          528              C       3.893752      17.753612      19.936578       0.107368      23.359481 0.28507547E+03  0.60758981E+04                                 7.172879                            5.688057       0.059021       2.037700                    0.999559      25.676769      72.005878       0.675237       0.425598      -1.050601      -0.023661      -0.015708       0.019730       0.034581      -0.031074      -0.000057      -0.063796       0.067215      -0.049424      -0.088940       0.023596       0.065344              7.977827       6.944485       1.789084      -2.813678       8.560937       0.755494       8.428057          -0.000005
          529              C      15.584234      10.616685      16.208151       0.025099      40.472140 0.46661193E+03  0.11096040E+05                                10.384148                            7.235059      -0.123545       1.962561                    0.999004      27.567072      78.091636       0.612258       0.420687      -1.068157       0.002429      -0.003332       0.018665       0.019115      -0.009802       0.030238       0.022274      -0.009691       0.024004      -0.042685       0.006800       0.035885             14.940981      15.985334      -0.054259      11.441293       9.015492       1.933844      19.822117           0.000000
          530              C      15.517800      11.853482      16.993282      -0.124857      35.938553 0.45681097E+03  0.10864652E+05                                 9.529992                            7.158614       0.090042       1.992467                    0.999611      29.831910      86.035244       0.612173       0.420681      -1.062343       0.010690      -0.002931       0.021497       0.024187      -0.029378       0.009261      -0.002832      -0.028257      -0.061860      -0.028181      -0.015570       0.043751             12.251631      12.974702       0.444159       8.217716       8.822842       2.435308      14.957348          -0.000004
          531              C      16.335304      11.995410      18.110525      -0.181237      36.349233 0.44916925E+03  0.10639834E+05                                 9.552149                            7.055524       0.097471       1.994834                    0.999681      30.014350      86.436888       0.622159       0.415604      -1.065384      -0.015028       0.006517      -0.025495       0.030304      -0.011315      -0.007992       0.021704      -0.032668      -0.019788      -0.019540      -0.016231       0.035771             12.424548      13.791511      -0.231331       8.787871       8.901788       1.284232      14.580347          -0.000003
          532              C      17.167570      10.928419      18.508380       0.200104      36.544713 0.38657393E+03  0.88081444E+04                                 9.818553                            6.676319      -0.032413       2.008035                    0.999606      25.636457      72.094421       0.621701       0.432387      -1.056298       0.021712       0.002309       0.036452       0.042491       0.012215       0.030818      -0.008097       0.009647       0.061177      -0.036087      -0.004825       0.040912             13.960129      13.953047       0.827546      10.092691      10.177725       2.543134      17.749615          -0.000000
          533              C      17.228468       9.790464      17.736852      -0.178105      36.359200 0.42441722E+03  0.99354782E+04                                 9.592677                            6.884282       0.085032       1.996967                    0.999688      29.704989      85.700580       0.624820       0.418751      -1.060869      -0.024473      -0.014033      -0.030773       0.041747      -0.023148      -0.006155      -0.004687      -0.006357      -0.081789      -0.030181      -0.006820       0.037001             12.578754      12.201353       0.381883       8.276812       9.097818       2.748364      16.437090           0.000000
          534              C      16.447872       9.610521      16.641145      -0.106329      34.679827 0.41335334E+03  0.96345519E+04                                 9.387948                            6.860662      -0.007611       1.974810                    0.999415      29.242794      84.808358       0.615395       0.427014      -1.053315       0.009326       0.003269       0.031309       0.032832      -0.008273      -0.010355       0.015343      -0.023283      -0.033624      -0.021089      -0.006984       0.028073             12.196017      13.195516      -0.572830       8.356143       8.193912       1.298622      15.198622           0.000001
          535              C       0.485335       7.955544      22.259099       0.024739      40.854811 0.42742127E+03  0.99457401E+04                                10.364358                            6.886472       0.006470       2.007409                    0.999451      26.935015      75.530370       0.632640       0.416072      -1.070876      -0.003568       0.015577      -0.011909       0.019930       0.005195       0.022933      -0.017948      -0.023339      -0.012196      -0.035255       0.008066       0.027189             14.710688      10.045052      -2.678324       3.531917      20.308302     -10.203989      13.778709           0.000000
          536              C      17.728566       7.983423      21.532910      -0.113210      35.177709 0.42739903E+03  0.10036717E+05                                 9.469302                            6.970664       0.025151       1.982878                    0.999462      29.412845      85.376765       0.611789       0.426330      -1.054659      -0.009658       0.029570      -0.013532       0.033923       0.020479      -0.006937       0.014446       0.008087      -0.068186      -0.033184       0.000652       0.032532             11.958267       9.819245      -2.385470       3.618167      14.493985      -6.724978      11.561570           0.000001
          537              C      17.383480       9.050414      20.751557      -0.172594      38.083503 0.46564996E+03  0.11174165E+05                                 9.972087                            7.279738      -0.080064       1.946921                    0.998975      30.218833      88.731121       0.598064       0.426779      -1.054161      -0.005604      -0.019981       0.032073       0.038201      -0.000303       0.003300       0.012279       0.032439      -0.023553      -0.022680       0.002106       0.020574             12.675018      10.383495      -0.391557       2.667056      15.077197      -7.288737      12.564363           0.000000
          538              C      18.330160      10.051510      20.477630       0.194099      35.239634 0.39243380E+03  0.89727146E+04                                 9.544732                            6.721755       0.053519       2.033710                    0.999671      25.768059      72.520445       0.620467       0.431748      -1.057000      -0.008279       0.032453      -0.023402       0.040858      -0.006728       0.014643      -0.022751      -0.036751       0.029213      -0.028915      -0.009186       0.038101             12.580573       9.830945      -0.069215       3.292546      15.157918      -7.367086      12.752857           0.000000
          539              C       1.083238      10.026166      21.189462      -0.185282      35.991508 0.43816256E+03  0.10330918E+05                                 9.472657                            6.973649       0.118552       2.002544                    0.999696      29.967481      86.537934       0.624146       0.416213      -1.063345       0.004131      -0.020734       0.025212       0.032903       0.024288      -0.008291       0.005300       0.012719      -0.043795      -0.025682      -0.006966       0.032648             11.832092       9.782401      -0.658595       2.917784      14.912214      -6.458811      10.801660          -0.000000
          540              C       1.384035       9.030138      22.065650      -0.112516      34.256538 0.41334831E+03  0.95893309E+04                                 9.180396                            6.778324       0.204576       2.038364                    0.999746      28.899370      82.344891       0.633394       0.416831      -1.064671      -0.010633       0.013266      -0.021300       0.027254       0.006070       0.013251       0.010561       0.037035      -0.018790      -0.022467      -0.006592       0.029058             11.481014       8.293532      -0.200943       1.580328      16.058558      -6.814110      10.090952           0.000000
          541              C       0.210373      12.416124      19.820962       0.198040      34.516303 0.36781545E+03  0.82968240E+04                                 9.428210                            6.514431      -0.177815       1.962001                    0.999423      25.579028      72.128922       0.627581       0.432667      -1.053623      -0.020575      -0.047933      -0.010334       0.053176       0.033197       0.023037       0.004030      -0.033157      -0.071385      -0.043295      -0.009055       0.052350             12.685887      10.149617       7.433203       0.413605      17.427835       2.436328      10.480208          -0.000000
          542              C       0.968824      12.940749      18.838226      -0.188583      35.766365 0.43779099E+03  0.10312103E+05                                 9.425177                            6.961576       0.135607       2.007059                    0.999657      29.971935      86.293464       0.626392       0.415126      -1.064853       0.017743       0.038245      -0.010131       0.043361      -0.007449      -0.004392       0.022507      -0.017219       0.071512      -0.023848      -0.013671       0.037519             11.635695      10.895889       7.269880      -0.673228      14.676332       0.959765       9.334864          -0.000002
          543              C       1.712513      14.129391      19.072481      -0.130056      35.802930 0.44794220E+03  0.10600291E+05                                 9.471337                            7.077609       0.096564       1.996714                    0.999649      29.634585      85.216401       0.617203       0.419356      -1.063316      -0.016684      -0.025296      -0.000801       0.030314       0.020098      -0.020145      -0.007470       0.006652       0.047515      -0.029786      -0.005091       0.034877             11.504155      10.135766       6.464245      -0.247048      14.736643       2.524855       9.640057          -0.000005
          544              C       1.601790      14.770600      20.329521       0.059346      36.226939 0.42243751E+03  0.98241772E+04                                 9.622210                            6.898383      -0.149239       1.959872                    0.999331      26.910354      76.024236       0.623461       0.422438      -1.064301      -0.000876      -0.004555      -0.004770       0.006653       0.014526      -0.004134       0.010524      -0.007488      -0.011397      -0.019490       0.000868       0.018622             12.384666      10.455483       7.565895      -0.332662      17.260523       2.288574       9.437992          -0.000001
          545              C       0.828576      14.210493      21.288831      -0.123314      36.072621 0.44479380E+03  0.10575985E+05                                 9.694865                            7.162621      -0.116918       1.938780                    0.998966      29.857129      87.913705       0.595563       0.432530      -1.048267      -0.013656      -0.036074      -0.004013       0.038781      -0.013876       0.005807       0.014929      -0.011735       0.007044      -0.023507       0.003193       0.020314             12.154503      10.792893       7.356965      -0.644320      15.912498       1.590518       9.758116          -0.000002
          546              C       0.046135      13.052263      21.026239      -0.178088      36.759270 0.45155084E+03  0.10738769E+05                                 9.687114                            7.117048       0.112175       2.006348                    0.999409      30.027201      87.397542       0.612257       0.420653      -1.059366       0.019836       0.035801       0.023661       0.047276       0.004077      -0.011352      -0.011255       0.021900      -0.015893      -0.018872      -0.002647       0.021519             12.186424       9.715545       6.348334      -0.009353      15.949800       3.415690      10.893928          -0.000002
[truncated: 121,939 more chars]
