# Supplementary material for: A collection of forcefield precursors for metal–organic frameworks
Source: RSC Adv. 2019 Nov 13;9(63):36492–507. doi: 10.1039/c9ra07327b (PMC9075174; doi:10.1039/c9ra07327b)
Supplement: RA-009-C9RA07327B-s5249 [file RA-009-C9RA07327B-s5249.xyz]

  304
jmolscript: load "" {1 1 1} spacegroup "x,y,z" unitcell [{     12.380000     0.000000     0.000000 }, {      0.000000    16.488000     0.000000 }, {      0.000000     0.000000    21.246000 }]
Cd     5.952428    15.493609    15.481960     0.868794
Cd     2.803327    13.532031    14.601314     0.866647
Cd     9.026877    13.177539    15.543574     0.834917
Cd     6.043668    13.684545     4.254087     0.923189
Cd     0.237572     7.249609    16.387040     0.868794
Cd     3.386673     5.288031    17.267686     0.866646
Cd     9.543123     4.933539    16.325426     0.834917
Cd     0.146332     5.440545     6.368913     0.923189
Cd     6.427572     0.994391     5.764040     0.868794
Cd     9.576673     2.955969     6.644687     0.866646
Cd     3.353123     3.310461     5.702426     0.834917
Cd     6.336332     2.803455    16.991913     0.923189
Cd    12.142428     9.238391     4.858960     0.868794
Cd     8.993327    11.199969     3.978313     0.866646
Cd     2.836877    11.554461     4.920574     0.834917
Cd    12.233668    11.047455    14.877087     0.923189
H      9.028734     6.847466    13.108782     0.125834
H      7.253442     7.572938    11.885012     0.107209
H      6.043916     9.431136    12.545763     0.116018
H      8.703140    10.072519    15.481960     0.123333
H      4.505082    14.398970    20.094467     0.125484
H      0.878980    13.127746    21.156767     0.109097
H      0.111420    13.558082    19.013045     0.102349
H      1.567308    14.390726    17.413222     0.100454
H      2.479714     0.092333    15.698669     0.118286
H     11.695386     1.352016    13.608063     0.121790
H      0.383780     3.366850    13.223510     0.121774
H      2.399244     3.816972    14.230571     0.104745
H      8.575626     3.871382    11.642808     0.113433
H      7.453998     2.967840     9.892138     0.106176
H      5.692324     1.469081    10.285189     0.112089
H      6.504452     1.627366    14.226322     0.104557
H      9.541266    15.091466    18.760218     0.125834
H     11.316558    15.816938    19.983988     0.107209
H      0.146084     1.187136    19.323237     0.116019
H      9.866860     1.828519    16.387040     0.123333
H      1.684918     6.154970    11.774533     0.125483
H      5.311020     4.883746    10.712233     0.109097
H      6.078580     5.314082    12.855955     0.102349
H      4.622692     6.146726    14.455778     0.100454
H      3.710286     8.336333    16.170331     0.118286
H      6.874614     9.596016    18.260937     0.121790
H      5.806220    11.610850    18.645490     0.121773
H      3.790756    12.060972    17.638429     0.104745
H      9.994374    12.115382    20.226192     0.113432
H     11.116002    11.211840     0.730862     0.106176
H      0.497676     9.713081     0.337811     0.112089
H     12.065548     9.871366    17.642678     0.104557
H      3.351266     9.640534     8.137218     0.125834
H      5.126558     8.915062     9.360988     0.107210
H      6.336084     7.056864     8.700237     0.116020
H      3.676860     6.415481     5.764040     0.123333
H      7.874918     2.089030     1.151533     0.125484
H     11.501020     3.360254     0.089233     0.109097
H     12.268580     2.929918     2.232955     0.102348
H     10.812692     2.097274     3.832778     0.100454
H      9.900286    16.395667     5.547331     0.118286
H      0.684614    15.135984     7.637937     0.121790
H     11.996220    13.121150     8.022490     0.121774
H      9.980756    12.671028     7.015429     0.104745
H      3.804374    12.616618     9.603192     0.113433
H      4.926002    13.520160    11.353862     0.106176
H      6.687676    15.018919    10.960811     0.112089
H      5.875548    14.860634     7.019678     0.104557
H      2.838734     1.396534     2.485782     0.125834
H      1.063442     0.671062     1.262012     0.107210
H     12.233916    15.300864     1.922763     0.116020
H      2.513140    14.659481     4.858960     0.123333
H     10.695082    10.333030     9.471467     0.125483
H      7.068980    11.604254    10.533767     0.109097
H      6.301420    11.173918     8.390045     0.102349
H      7.757308    10.341274     6.790222     0.100454
H      8.669714     8.151667     5.075669     0.118286
H      5.505386     6.891984     2.985063     0.121790
H      6.573780     4.877150     2.600510     0.121773
H      8.589244     4.427028     3.607571     0.104745
H      2.385626     4.372618     1.019808     0.113433
H      1.263998     5.276160    20.515138     0.106176
H     11.882324     6.774919    20.908189     0.112089
H      0.314452     6.616634     3.603322     0.104557
C     10.291494     7.963704    15.118654     0.609188
C      9.060922     8.408880    14.392040    -0.014351
C      8.599148     7.642188    13.333990    -0.098384
C      7.524564     8.052739    12.634996    -0.070744
C      6.810238     9.185465    13.013175    -0.115741
C      7.242300     9.947210    14.086098     0.035914
C      6.479692    11.159078    14.455778     0.270850
C      8.388688     9.561391    14.772344    -0.151881
C      4.143586    14.867230    17.534324     0.578545
C      3.194040    14.443488    18.586001    -0.022200
C      3.622388    14.209358    19.871384    -0.136699
C      2.791690    13.706474    20.833828     0.051874
C      3.273272    13.406393     0.928450     0.251956
C      1.460840    13.462452    20.513013    -0.119605
C      1.001542    13.718016    19.231879    -0.080529
C      1.876808    14.214305    18.273685    -0.108513
C      3.952934     2.295130    15.722040     0.601509
C      2.648082     2.013185    15.063414    -0.021289
C      2.042700     0.756799    15.214261    -0.140129
C      0.812128     0.494640    14.657615     0.035109
C      0.153512    15.706469    14.842456     0.273834
C      0.168368     1.498759    13.950124    -0.089002
C      0.792320     2.720520    13.752536    -0.058525
C      2.006798     2.981030    14.332552    -0.092485
C      8.386212     3.462480    14.266689     0.582715
C      7.670648     2.829341    13.096034    -0.013477
C      7.920724     3.229999    11.800028    -0.095604
C      7.239824     2.717222    10.761099    -0.071328
C      6.193714     1.792246    10.999054    -0.097279
C      5.908974     1.358611    12.301434     0.041297
C      4.874006     0.370980    12.545763     0.253556
C      6.670344     1.896120    13.350986    -0.166840
C      8.278506    16.207704    16.750346     0.609188
C      9.509078     0.164880    17.476960    -0.014351
C      9.970852    15.886188    18.535010    -0.098384
C     11.045436    16.296739    19.234004    -0.070744
C     11.759762     0.941465    18.855825    -0.115741
C     11.327700     1.703210    17.782902     0.035914
C     12.090308     2.915078    17.413222     0.270850
C     10.181312     1.317391    17.096656    -0.151881
C      2.046414     6.623230    14.334676     0.578545
C      2.995960     6.199488    13.282999    -0.022200
C      2.567612     5.965358    11.997616    -0.136699
C      3.398310     5.462474    11.035172     0.051874
C      2.916728     5.162393     9.694550     0.251956
C      4.729160     5.218452    11.355987    -0.119605
C      5.188458     5.474016    12.637121    -0.080529
C      4.313192     5.970305    13.595315    -0.108513
C      2.237066    10.539130    16.146960     0.601509
C      3.541918    10.257185    16.805586    -0.021289
C      4.147300     9.000799    16.654739    -0.140129
C      5.377872     8.738640    17.211385     0.035109
C      6.036488     7.462469    17.026544     0.273833
C      6.021632     9.742759    17.918876    -0.089002
C      5.397680    10.964520    18.116464    -0.058525
C      4.183202    11.225030    17.536448    -0.092485
C     10.183788    11.706480    17.602311     0.582715
C     10.899352    11.073341    18.772966    -0.013477
C     10.649276    11.473999    20.068972    -0.095604
C     11.330176    10.961222    21.107901    -0.071328
C     -0.003714    10.036246    20.869946    -0.097279
C      0.281026     9.602611    19.567566     0.041296
C      1.315994     8.614980    19.323237     0.253556
C     11.899656    10.140120    18.518014    -0.166841
C      2.088506     8.524296     6.127346     0.609188
C      3.319078     8.079120     6.853960    -0.014351
C      3.780852     8.845812     7.912010    -0.098384
C      4.855436     8.435261     8.611004    -0.070744
C      5.569762     7.302535     8.232825    -0.115741
C      5.137700     6.540790     7.159902     0.035914
C      5.900308     5.328922     6.790222     0.270850
C      3.991312     6.926609     6.473656    -0.151881
C      8.236414     1.620770     3.711676     0.578545
C      9.185960     2.044512     2.659999    -0.022200
C      8.757612     2.278642     1.374616    -0.136699
C      9.588310     2.781526     0.412172     0.051874
C      9.106728     3.081607    20.317550     0.251956
C     10.919160     3.025548     0.732987    -0.119605
C     11.378458     2.769984     2.014121    -0.080529
C     10.503192     2.273695     2.972315    -0.108513
C      8.427066    14.192870     5.523960     0.601509
C      9.731918    14.474815     6.182586    -0.021289
C     10.337300    15.731201     6.031739    -0.140129
C     11.567872    15.993360     6.588385     0.035109
C     12.226488     0.781531     6.403544     0.273833
C     12.211632    14.989241     7.295876    -0.089002
C     11.587680    13.767480     7.493464    -0.058525
C     10.373202    13.506970     6.913448    -0.092485
C      3.993788    13.025520     6.979311     0.582715
C      4.709352    13.658659     8.149966    -0.013477
C      4.459276    13.258001     9.445972    -0.095604
C      5.140176    13.770778    10.484901    -0.071328
C      6.186286    14.695754    10.246946    -0.097279
C      6.471026    15.129389     8.944566     0.041296
C      7.505994    16.117020     8.700237     0.253556
C      5.709656    14.591880     7.895014    -0.166840
C      4.101494     0.280296     4.495654     0.609188
C      2.870922    16.323120     3.769040    -0.014351
C      2.409148     0.601812     2.710990    -0.098383
C      1.334564     0.191261     2.011996    -0.070744
C      0.620238    15.546535     2.390175    -0.115742
C      1.052300    14.784790     3.463098     0.035914
C      0.289692    13.572922     3.832778     0.270851
C      2.198688    15.170609     4.149344    -0.151881
C     10.333586     9.864770     6.911324     0.578545
C      9.384040    10.288512     7.963001    -0.022200
C      9.812388    10.522642     9.248384    -0.136698
C      8.981690    11.025526    10.210828     0.051874
C      9.463272    11.325607    11.551450     0.251956
C      7.650840    11.269548     9.890013    -0.119605
C      7.191542    11.013984     8.608879    -0.080529
C      8.066808    10.517695     7.650685    -0.108513
C     10.142934     5.948870     5.099040     0.601509
C      8.838082     6.230815     4.440414    -0.021289
C      8.232700     7.487201     4.591261    -0.140129
C      7.002128     7.749360     4.034615     0.035109
C      6.343512     9.025531     4.219456     0.273833
C      6.358368     6.745241     3.327124    -0.089002
C      6.982320     5.523480     3.129536    -0.058525
C      8.196798     5.262970     3.709552    -0.092485
C      2.196212     4.781520     3.643689     0.582715
C      1.480648     5.414659     2.473034    -0.013477
C      1.730724     5.014001     1.177028    -0.095604
C      1.049824     5.526778     0.138099    -0.071328
C      0.003714     6.451754     0.376054    -0.097279
C     12.098974     6.885389     1.678434     0.041296
C     11.064006     7.873020     1.922763     0.253556
C      0.480344     6.347880     2.727986    -0.166841
N      6.964988    12.239042    15.059165    -0.238405
N      5.928782    13.109609    15.116529    -0.070389
N      4.886386    12.549017    14.566258    -0.058786
N      5.197124    11.310768    14.141338    -0.275666
N      4.388710    13.905979     1.474472    -0.277466
N      4.455562    13.361875     2.698242    -0.083041
N      3.421832    12.563856     2.874584    -0.086068
N      2.654272    12.570451     1.774041    -0.265420
N      0.753942    14.481410    14.859452    -0.258724
N     12.136114    13.591058    15.069788    -0.084845
N     11.008296    14.250578    15.152647    -0.039825
N     11.216280    15.577862    14.999676    -0.248317
N      4.848008    15.952140    13.537951    -0.282958
N      3.689240    15.279430    13.338239    -0.106578
N      3.092524    15.729552    12.284437    -0.079673
N      3.811802     0.242374    11.768159    -0.266399
N     11.605012     3.995042    16.809835    -0.238405
N      0.261218     4.865609    16.752471    -0.070389
N      1.303614     4.305017    17.302742    -0.058786
N      0.992876     3.066768    17.727662    -0.275666
N      1.801290     5.661979     9.148528    -0.277466
N      1.734438     5.117875     7.924758    -0.083041
N      2.768168     4.319856     7.748416    -0.086068
N      3.535728     4.326451     8.848959    -0.265420
N      5.436058     6.237410    17.009548    -0.258724
N      6.433886     5.347058    16.799212    -0.084845
N      7.561704     6.006578    16.716353    -0.039825
N      7.353720     7.333862    16.869324    -0.248317
N      1.341992     7.708140    18.331049    -0.282958
N      2.500760     7.035430    18.530761    -0.106578
N      3.097476     7.485552    19.584563    -0.079673
N      2.378198     8.486374    20.100841    -0.266399
N      5.415012     4.248958     6.186835    -0.238405
N      6.451218     3.378391     6.129471    -0.070389
N      7.493614     3.938983     6.679742    -0.058786
N      7.182876     5.177232     7.104662    -0.275666
N      7.991290     2.582021    19.771528    -0.277466
N      7.924438     3.126125    18.547758    -0.083041
N      8.958168     3.924144    18.371416    -0.086068
N      9.725728     3.917549    19.471959    -0.265420
N     11.626058     2.006590     6.386548    -0.258724
N      0.243886     2.896942     6.176212    -0.084846
N      1.371704     2.237422     6.093353    -0.039825
N      1.163720     0.910138     6.246324    -0.248317
N      7.531992     0.535860     7.708049    -0.282958
N      8.690760     1.208570     7.907761    -0.106578
N      9.287476     0.758448     8.961563    -0.079674
N      8.568198    16.245626     9.477841    -0.266399
N      0.774988    12.492958     4.436165    -0.238405
N     12.118782    11.622391     4.493529    -0.070389
N     11.076386    12.182983     3.943258    -0.058786
N     11.387124    13.421232     3.518338    -0.275666
N     10.578710    10.826021    12.097472    -0.277466
N     10.645562    11.370125    13.321242    -0.083041
N      9.611832    12.168144    13.497584    -0.086068
N      8.844272    12.161549    12.397041    -0.265420
N      6.943942    10.250590     4.236452    -0.258724
N      5.946114    11.140942     4.446788    -0.084845
N      4.818296    10.481422     4.529647    -0.039825
N      5.026280     9.154138     4.376676    -0.248317
N     11.038008     8.779860     2.914951    -0.282958
N      9.879240     9.452570     2.715239    -0.106578
N      9.282524     9.002448     1.661437    -0.079673
N     10.001802     8.001626     1.145159    -0.266399
O     11.087528     8.794699    15.590315    -0.521813
O     10.515572     6.715562    15.252503    -0.547964
O      5.306068    15.264590    17.827519    -0.520812
O      3.804374    14.768302    16.304180    -0.604446
O      4.753920     1.380046    16.013110    -0.508569
O      4.266148     3.505349    16.015235    -0.580787
O      7.952912     3.297600    15.439468    -0.593454
O      9.401372     4.164869    14.079724    -0.527510
O      7.482472     0.550699    16.278685    -0.521813
O      8.054428    14.959562    16.616497    -0.547964
O      0.883932     7.020590    14.041481    -0.520812
O      2.385626     6.524302    15.564820    -0.604446
O      1.436080     9.624046    15.855890    -0.508569
O      1.923852    11.749349    15.853765    -0.580787
O     10.617088    11.541600    16.429532    -0.593454
O      9.168628    12.408869    17.789276    -0.527510
O      1.292472     7.693301     5.655685    -0.521813
O      1.864428     9.772438     5.993497    -0.547964
O      7.073932     1.223410     3.418481    -0.520812
O      8.575626     1.719698     4.941820    -0.604446
O      7.626080    15.107954     5.232890    -0.508569
O      8.113852    12.982651     5.230765    -0.580787
O      4.427088    13.190400     5.806532    -0.593454
O      2.978628    12.323131     7.166276    -0.527510
O      4.897528    15.937301     4.967315    -0.521813
O      4.325572     1.528438     4.629503    -0.547964
O     11.496068     9.467410     7.204519    -0.520812
O      9.994374     9.963698     5.681180    -0.604446
O     10.943920     6.863954     5.390110    -0.508569
O     10.456148     4.738651     5.392235    -0.580787
O      1.762912     4.946400     4.816468    -0.593454
O      3.211372     4.079131     3.456724    -0.527510

The following XYZ coordinates are in angstroms. Other properties are in atomic units.
The sperically averaged electron density of each atom fit to a function of the form exp(a - br)
eigen_1, eigen_2 and eigen_3 are the three eigenvalues of traceless quadrupole moment tensor
  atom number  atomic symbol              X              Y              Z     net charge C6 coefficient C8 coefficient C10 coefficient fluctuating dipole atomic polarizability isotropic forcefield polarizability              a              b squared Pearson coefficient          <r^3>          <r^4>         wp_QDO          m_QDO          q_QDO       dipole_x       dipole_y       dipole_z         dipole            Qxy            Qxz            Qyz     Q(x^2-y^2)  Q(3z^2 - R^2)        eigen_1        eigen_2        eigen_3 static polarizability      alpha(xx)      alpha(xy)      alpha(xz)      alpha(yy)      alpha(yz)      alpha(zz) atomic spin moment
            1             Cd       5.952428      15.493609      15.481960       0.868794     174.639048 0.46018480E+04  0.17766354E+06                                23.633303                           20.962251       0.969367       1.993304                    0.998661      80.267866     217.633231       0.443063       0.358076      -1.213868       0.000031       0.068816       0.070967       0.098853       0.000385      -0.089229       0.004692       0.097040      -0.039327      -0.075041      -0.041496       0.116537             26.398142      28.975885       0.437128       2.585279      28.459099      -0.356870      21.759441           0.000002
            2             Cd       2.803327      13.532031      14.601314       0.866647     180.390917 0.41543292E+04  0.15688196E+06                                24.226462                           20.064632       0.921615       1.985709                    0.997455      80.139612     217.359578       0.446315       0.363407      -1.205184      -0.053379      -0.063023       0.037306       0.090625       0.097436       0.089807       0.137374      -0.160236       0.464877      -0.205602      -0.067946       0.273549             28.138562      34.102634      -0.689554      -5.039736      30.279001      -5.328033      20.034052           0.000003
            3             Cd       9.026877      13.177539      15.543574       0.834917     183.884389 0.46196336E+04  0.17847818E+06                                24.359964                           20.979838       1.044075       2.015050                    0.997193      80.738036     218.809953       0.443711       0.357296      -1.214830      -0.060268       0.047987       0.086852       0.116095      -0.111102       0.045973      -0.087907      -0.138971       0.028746      -0.135885      -0.047093       0.182978             27.878312      32.740920       2.361933       2.916554      28.690071       4.935757      22.203945           0.000001
            4             Cd       6.043668      13.684545       4.254087       0.923189     169.692365 0.40346657E+04  0.15114977E+06                                23.354085                           19.794004       1.012241       2.015954                    0.998717      78.699545     212.124879       0.448968       0.364159      -1.205390       0.009708       0.093585       0.060379       0.111795       0.001323      -0.143526      -0.068801       0.032932       0.229241      -0.143561      -0.048752       0.192313             26.882669      34.530702       0.835826       8.752449      24.030035       2.929037      22.087271           0.000001
            5             Cd       0.237572       7.249609      16.387040       0.868794     174.639044 0.46018478E+04  0.17766353E+06                                23.633303                           20.962251       0.969367       1.993304                    0.998661      80.267865     217.633227       0.443063       0.358076      -1.213868      -0.000031       0.068816      -0.070967       0.098853      -0.000385      -0.089229      -0.004692       0.097040      -0.039327      -0.075041      -0.041496       0.116537             26.398141      28.975885      -0.437128       2.585279      28.459099       0.356870      21.759440           0.000002
            6             Cd       3.386673       5.288031      17.267686       0.866646     180.390945 0.41543300E+04  0.15688199E+06                                24.226465                           20.064635       0.921614       1.985709                    0.997455      80.139617     217.359600       0.446315       0.363407      -1.205184       0.053379      -0.063023      -0.037306       0.090625      -0.097436       0.089807      -0.137374      -0.160236       0.464877      -0.205602      -0.067946       0.273549             28.138566      34.102639       0.689554      -5.039737      30.279005       5.328034      20.034054           0.000003
            7             Cd       9.543123       4.933539      16.325426       0.834917     183.884394 0.46196339E+04  0.17847819E+06                                24.359965                           20.979838       1.044075       2.015050                    0.997193      80.738037     218.809959       0.443711       0.357296      -1.214830       0.060268       0.047987      -0.086852       0.116095       0.111102       0.045973       0.087907      -0.138971       0.028746      -0.135885      -0.047093       0.182978             27.878313      32.740921      -2.361933       2.916554      28.690072      -4.935757      22.203946           0.000001
            8             Cd       0.146332       5.440545       6.368913       0.923189     169.692364 0.40346656E+04  0.15114976E+06                                23.354085                           19.794004       1.012240       2.015953                    0.998717      78.699543     212.124874       0.448968       0.364159      -1.205390      -0.009708       0.093585      -0.060380       0.111795      -0.001323      -0.143526       0.068801       0.032933       0.229241      -0.143561      -0.048752       0.192313             26.882670      34.530703      -0.835826       8.752450      24.030036      -2.929038      22.087271           0.000001
            9             Cd       6.427572       0.994391       5.764040       0.868794     174.639056 0.46018483E+04  0.17766356E+06                                23.633304                           20.962252       0.969367       1.993304                    0.998661      80.267868     217.633238       0.443063       0.358076      -1.213868      -0.000031      -0.068816      -0.070967       0.098853       0.000385      -0.089229       0.004692       0.097040      -0.039327      -0.075041      -0.041496       0.116537             26.398142      28.975886       0.437128       2.585280      28.459099      -0.356869      21.759441           0.000002
           10             Cd       9.576673       2.955969       6.644687       0.866646     180.391021 0.41543323E+04  0.15688210E+06                                24.226473                           20.064641       0.921614       1.985709                    0.997455      80.139628     217.359650       0.446315       0.363407      -1.205184       0.053379       0.063023      -0.037306       0.090625       0.097436       0.089807       0.137374      -0.160236       0.464877      -0.205602      -0.067946       0.273549             28.138575      34.102649      -0.689553      -5.039742      30.279013      -5.328039      20.034062           0.000003
           11             Cd       3.353123       3.310461       5.702426       0.834917     183.884414 0.46196344E+04  0.17847822E+06                                24.359967                           20.979840       1.044075       2.015050                    0.997193      80.738039     218.809970       0.443711       0.357296      -1.214830       0.060268      -0.047987      -0.086852       0.116095      -0.111102       0.045973      -0.087907      -0.138971       0.028746      -0.135885      -0.047093       0.182978             27.878316      32.740924       2.361933       2.916554      28.690075       4.935758      22.203948           0.000001
           12             Cd       6.336332       2.803455      16.991913       0.923189     169.692407 0.40346670E+04  0.15114983E+06                                23.354089                           19.794008       1.012240       2.015953                    0.998717      78.699553     212.124916       0.448968       0.364159      -1.205390      -0.009708      -0.093585      -0.060379       0.111795       0.001323      -0.143526      -0.068801       0.032932       0.229241      -0.143561      -0.048752       0.192313             26.882675      34.530710       0.835826       8.752451      24.030039       2.929037      22.087274           0.000001
           13             Cd      12.142428       9.238391       4.858960       0.868794     174.639045 0.46018479E+04  0.17766354E+06                                23.633303                           20.962251       0.969367       1.993304                    0.998661      80.267866     217.633230       0.443063       0.358076      -1.213868       0.000031      -0.068816       0.070967       0.098853      -0.000385      -0.089229      -0.004692       0.097040      -0.039327      -0.075041      -0.041496       0.116537             26.398141      28.975884      -0.437128       2.585279      28.459099       0.356869      21.759440           0.000002
           14             Cd       8.993327      11.199969       3.978313       0.866646     180.391012 0.41543321E+04  0.15688209E+06                                24.226472                           20.064640       0.921614       1.985709                    0.997455      80.139628     217.359647       0.446315       0.363407      -1.205184      -0.053379       0.063023       0.037306       0.090625      -0.097436       0.089807      -0.137374      -0.160236       0.464877      -0.205602      -0.067946       0.273549             28.138573      34.102647       0.689553      -5.039741      30.279012       5.328039      20.034061           0.000002
           15             Cd       2.836877      11.554461       4.920574       0.834917     183.884411 0.46196343E+04  0.17847822E+06                                24.359966                           20.979839       1.044075       2.015050                    0.997193      80.738040     218.809971       0.443711       0.357296      -1.214830      -0.060268      -0.047987       0.086852       0.116095       0.111102       0.045973       0.087907      -0.138971       0.028746      -0.135885      -0.047093       0.182978             27.878315      32.740923      -2.361933       2.916554      28.690074      -4.935758      22.203948           0.000001
           16             Cd      12.233668      11.047455      14.877087       0.923189     169.692386 0.40346664E+04  0.15114980E+06                                23.354087                           19.794006       1.012240       2.015953                    0.998717      78.699551     212.124902       0.448968       0.364159      -1.205390       0.009708      -0.093585       0.060379       0.111795      -0.001323      -0.143526       0.068801       0.032933       0.229241      -0.143561      -0.048752       0.192313             26.882672      34.530705      -0.835826       8.752450      24.030037      -2.929037      22.087273           0.000001
           17              H       9.028734       6.847466      13.108782       0.125834       1.074805 0.78026698E+01  0.75727405E+02                                 1.704772                            1.613628      -0.984317       2.420859                    0.998481       3.320423       9.086214       0.504314       1.251396      -0.716639       0.018333      -0.033187      -0.011326       0.039570      -0.008133       0.003091       0.011180       0.002022      -0.004873      -0.015715       0.003560       0.012155              1.729325       1.596912      -0.335468       0.005249       2.160042       0.146553       1.431022           0.000001
           18              H       7.253442       7.572938      11.885012       0.107209       1.016027 0.70789660E+01  0.66673723E+02                                 1.603940                            1.505280      -0.721689       2.531209                    0.999859       3.227046       8.539998       0.541783       1.200317      -0.728252      -0.007695      -0.019157      -0.032090       0.038157      -0.011637       0.009455       0.011768      -0.003672       0.011884      -0.022239       0.008377       0.013862              1.647214       1.418889       0.210229       0.283934       1.613113       0.371937       1.909638          -0.000000
           19              H       6.043916       9.431136      12.545763       0.116018       1.131793 0.87375041E+01  0.87585933E+02                                 1.789690                            1.728970      -0.982655       2.414297                    0.998191       3.512020       9.896576       0.476256       1.282977      -0.709322      -0.031775       0.007311      -0.020576       0.038555      -0.001403       0.014840       0.003820       0.004128       0.005295      -0.014545      -0.001932       0.016477              1.786285       1.954734      -0.151470       0.346926       1.608236      -0.067093       1.795885          -0.000001
           20              H       8.703140      10.072519      15.481960       0.123333       0.945359 0.70620559E+01  0.68637943E+02                                 1.714598                            1.651637      -1.355750       2.248956                    0.992187       3.820075      11.401929       0.435055       1.448535      -0.672923       0.012873       0.017662       0.031652       0.038464      -0.005619       0.006946       0.008459      -0.000488       0.028651      -0.015193       0.000761       0.014432              1.738075       1.644497       0.154841       0.260337       1.739068       0.313643       1.830659           0.000001
           21              H       4.505082      14.398970      20.094467       0.125484       1.244883 0.98610301E+01  0.10182310E+03                                 1.897925                            1.828707      -1.313188       2.265316                    0.994538       3.645149      10.405033       0.466428       1.271737      -0.711304       0.035552       0.010039       0.010065       0.038289       0.000758       0.003379       0.000948       0.014938      -0.022436      -0.008216      -0.003638       0.011854              1.882669       2.246530       0.189392       0.102841       1.532427      -0.007402       1.869050           0.000000
           22              H       0.878980      13.127746      21.156767       0.109097       1.069531 0.81079922E+01  0.80800978E+02                                 1.789717                            1.713127      -1.325405       2.247675                    0.993630       3.847173      11.272180       0.452799       1.357366      -0.690477      -0.021875      -0.012360       0.024967       0.035421       0.000753      -0.007090      -0.003225       0.023803       0.016600      -0.015176       0.000300       0.014876              1.804100       1.783711       0.244326      -0.306763       1.590569      -0.206996       2.038020          -0.000001
           23              H       0.111420      13.558082      19.013045       0.102349       0.954351 0.68795943E+01  0.65567394E+02                                 1.641374                            1.564325      -0.953033       2.417808                    0.997689       3.604786      10.209967       0.481791       1.333897      -0.695958      -0.035676      -0.006778      -0.012084       0.038272       0.002539       0.004077      -0.004805       0.030190       0.029379      -0.021067       0.006919       0.014148              1.664178       2.130175       0.145483       0.216518       1.447412       0.004488       1.414947           0.000001
           24              H       1.567308      14.390726      17.413222       0.100454       0.983923 0.71232381E+01  0.69019545E+02                                 1.720809                            1.625285      -1.198598       2.297215                    0.995060       3.853626      11.289517       0.454568       1.390635      -0.683392      -0.016036       0.007080      -0.031655       0.036184       0.003350       0.007499      -0.006203       0.014209      -0.003570      -0.013054       0.001081       0.011973              1.767053       1.562281      -0.087314       0.238498       1.461565      -0.248904       2.277312           0.000001
           25              H       2.479714       0.092333      15.698669       0.118286       0.990311 0.73117575E+01  0.71676056E+02                                 1.762135                            1.673104      -1.364393       2.230386                    0.993148       3.934644      11.789542       0.435210       1.435672      -0.674509       0.017601      -0.024194       0.021084       0.036602       0.003169       0.004889      -0.005364      -0.000435       0.012288      -0.009177       0.001098       0.008079              1.804092       1.741212      -0.298632       0.196711       2.061074      -0.371542       1.609988           0.000001
           26              H      11.695386       1.352016      13.608063       0.121790       1.077826 0.79436113E+01  0.77571172E+02                                 1.723004                            1.640989      -0.853073       2.483829                    0.999354       3.332424       9.197436       0.493400       1.271231      -0.712630      -0.037527      -0.002650      -0.016644       0.041138      -0.000301       0.011970      -0.002364       0.008506      -0.013921      -0.012571      -0.001758       0.014329              1.739355       2.223316       0.109862       0.315690       1.488233      -0.000230       1.506515          -0.000000
           27              H       0.383780       3.366850      13.223510       0.121774       1.019326 0.72750268E+01  0.68910748E+02                                 1.608052                            1.529767      -0.727633       2.541884                    0.999832       3.135350       8.289787       0.536051       1.206278      -0.728187      -0.018384       0.028652      -0.024384       0.041875       0.001108       0.011846      -0.010010      -0.005858      -0.017968      -0.018356       0.004223       0.014133              1.627024       1.532712      -0.228226       0.201731       1.780783      -0.374942       1.567576           0.000001
           28              H       2.399244       3.816972      14.230571       0.104745       0.972235 0.69725159E+01  0.67453045E+02                                 1.730726                            1.625266      -1.307705       2.250083                    0.993692       3.920044      11.617442       0.445660       1.420662      -0.677191       0.013051       0.030633      -0.004653       0.033621       0.000344       0.004027      -0.001907       0.000892      -0.022473      -0.009045       0.003570       0.005475              1.788028       1.598617       0.410580      -0.071868       2.348303      -0.205281       1.417165           0.000001
           29              H       8.575626       3.871382      11.642808       0.113433       1.094616 0.80206361E+01  0.77599134E+02                                 1.660744                            1.585964      -0.866032       2.464594                    0.999348       3.240061       8.567267       0.538330       1.176005      -0.735191       0.026934       0.025007      -0.010396       0.038195       0.012075      -0.006391      -0.007268      -0.004248       0.008693      -0.013713      -0.003596       0.017309              1.667766       1.773762       0.403361      -0.044121       1.753027      -0.041412       1.476510           0.000001
           30              H       7.453998       2.967840       9.892138       0.106176       1.047736 0.73720168E+01  0.71349150E+02                                 1.743324                            1.616320      -0.926391       2.437148                    0.997741       3.556759      10.088620       0.476216       1.328922      -0.697939       0.011234       0.008683      -0.034548       0.037352       0.014020       0.002972      -0.002139       0.001246       0.021341      -0.018105       0.007481       0.010623              1.813492       1.422292       0.026606      -0.239826       1.506162      -0.186723       2.512020          -0.000000
           31              H       5.692324       1.469081      10.285189       0.112089       1.172480 0.92026310E+01  0.94354762E+02                                 1.893388                            1.820506      -1.242358       2.294190                    0.993673       3.782884      11.124658       0.442335       1.350527      -0.693583      -0.021849      -0.011142      -0.032441       0.040668       0.008257       0.007157       0.001211      -0.000176       0.044351      -0.016267      -0.001157       0.017424              1.909859       1.710053       0.165096       0.273158       1.753994       0.288950       2.265529          -0.000002
           32              H       6.504452       1.627366      14.226322       0.104557       1.003424 0.74190436E+01  0.73324801E+02                                 1.795469                            1.697952      -1.581307       2.115255                    0.991545       4.231055      12.919554       0.425274       1.457250      -0.668958      -0.004228      -0.008477       0.032745       0.034088       0.003414       0.000005      -0.002239       0.003614       0.016216      -0.006870       0.000895       0.005974              1.834222       1.581411       0.109627      -0.072928       1.586889      -0.220330       2.334365           0.000001
           33              H       9.541266      15.091466      18.760218       0.125834       1.074805 0.78026698E+01  0.75727405E+02                                 1.704772                            1.613628      -0.984317       2.420859                    0.998481       3.320423       9.086214       0.504314       1.251396      -0.716639      -0.018333      -0.033187       0.011326       0.039570       0.008133       0.003091      -0.011180       0.002022      -0.004873      -0.015715       0.003560       0.012155              1.729325       1.596912       0.335468       0.005249       2.160042      -0.146553       1.431022           0.000001
           34              H      11.316558      15.816938      19.983988       0.107209       1.016027 0.70789660E+01  0.66673723E+02                                 1.603940                            1.505280      -0.721689       2.531209                    0.999859       3.227046       8.539998       0.541783       1.200317      -0.728252       0.007695      -0.019157       0.032090       0.038157       0.011637       0.009455      -0.011768      -0.003672       0.011884      -0.022239       0.008377       0.013862              1.647214       1.418889      -0.210229       0.283934       1.613113      -0.371937       1.909638          -0.000000
           35              H       0.146084       1.187136      19.323237       0.116019       1.131793 0.87375055E+01  0.87585955E+02                                 1.789690                            1.728970      -0.982656       2.414297                    0.998191       3.512020       9.896578       0.476256       1.282977      -0.709322       0.031775       0.007311       0.020576       0.038555       0.001403       0.014840      -0.003820       0.004128       0.005295      -0.014545      -0.001932       0.016477              1.786285       1.954734       0.151470       0.346926       1.608236       0.067093       1.795885          -0.000001
           36              H       9.866860       1.828519      16.387040       0.123333       0.945358 0.70620542E+01  0.68637926E+02                                 1.714598                            1.651637      -1.355751       2.248956                    0.992187       3.820075      11.401931       0.435055       1.448536      -0.672923      -0.012873       0.017662      -0.031652       0.038464       0.005619       0.006946      -0.008459      -0.000488       0.028651      -0.015193       0.000761       0.014432              1.738075       1.644497      -0.154841       0.260337       1.739068      -0.313643       1.830660           0.000001
           37              H       1.684918       6.154970      11.774533       0.125483       1.244883 0.98610315E+01  0.10182312E+03                                 1.897926                            1.828707      -1.313188       2.265316                    0.994538       3.645149      10.405032       0.466428       1.271737      -0.711304      -0.035553       0.010039      -0.010065       0.038289      -0.000759       0.003379      -0.000948       0.014938      -0.022436      -0.008216      -0.003638       0.011854              1.882669       2.246530      -0.189392       0.102841       1.532427       0.007402       1.869050           0.000000
           38              H       5.311020       4.883746      10.712233       0.109097       1.069531 0.81079915E+01  0.80800971E+02                                 1.789717                            1.713127      -1.325406       2.247675                    0.993630       3.847173      11.272181       0.452799       1.357366      -0.690477       0.021875      -0.012360      -0.024967       0.035421      -0.000753      -0.007090       0.003225       0.023803       0.016600      -0.015176       0.000300       0.014876              1.804100       1.783711      -0.244326      -0.306763       1.590569       0.206996       2.038020          -0.000001
           39              H       6.078580       5.314082      12.855955       0.102349       0.954351 0.68795912E+01  0.65567358E+02                                 1.641373                            1.564325      -0.953033       2.417808                    0.997689       3.604785      10.209964       0.481791       1.333897      -0.695958       0.035676      -0.006778       0.012084       0.038272      -0.002539       0.004077       0.004805       0.030190       0.029379      -0.021067       0.006919       0.014148              1.664178       2.130175      -0.145483       0.216518       1.447412      -0.004488       1.414946           0.000001
           40              H       4.622692       6.146726      14.455778       0.100454       0.983923 0.71232339E+01  0.69019497E+02                                 1.720808                            1.625285      -1.198598       2.297215                    0.995060       3.853625      11.289515       0.454567       1.390635      -0.683392       0.016036       0.007080       0.031655       0.036184      -0.003350       0.007499       0.006203       0.014209      -0.003570      -0.013054       0.001081       0.011973              1.767052       1.562281       0.087314       0.238498       1.461565       0.248904       2.277312           0.000001
           41              H       3.710286       8.336333      16.170331       0.118286       0.990311 0.73117524E+01  0.71675998E+02                                 1.762135                            1.673104      -1.364393       2.230386                    0.993148       3.934643      11.789541       0.435209       1.435673      -0.674509      -0.017601      -0.024194      -0.021084       0.036602      -0.003169       0.004889       0.005364      -0.000435       0.012288      -0.009177       0.001098       0.008079              1.804091       1.741212       0.298632       0.196711       2.061074       0.371542       1.609988           0.000000
           42              H       6.874614       9.596016      18.260937       0.121790       1.077826 0.79436126E+01  0.77571189E+02                                 1.723004                            1.640989      -0.853073       2.483829                    0.999354       3.332424       9.197437       0.493400       1.271232      -0.712630       0.037527      -0.002650       0.016644       0.041138       0.000301       0.011970       0.002364       0.008506      -0.013921      -0.012571      -0.001758       0.014329              1.739355       2.223316      -0.109862       0.315690       1.488234       0.000230       1.506515          -0.000000
           43              H       5.806220      11.610850      18.645490       0.121773       1.019326 0.72750282E+01  0.68910766E+02                                 1.608053                            1.529768      -0.727633       2.541884                    0.999832       3.135350       8.289788       0.536051       1.206278      -0.728187       0.018384       0.028652       0.024384       0.041875      -0.001108       0.011846       0.010010      -0.005858      -0.017968      -0.018356       0.004223       0.014133              1.627024       1.532713       0.228226       0.201731       1.780783       0.374943       1.567577           0.000001
           44              H       3.790756      12.060972      17.638429       0.104745       0.972235 0.69725157E+01  0.67453041E+02                                 1.730726                            1.625266      -1.307705       2.250083                    0.993692       3.920044      11.617441       0.445660       1.420662      -0.677191      -0.013051       0.030633       0.004653       0.033621      -0.000344       0.004027       0.001907       0.000892      -0.022473      -0.009045       0.003570       0.005475              1.788028       1.598617      -0.410580      -0.071868       2.348303       0.205281       1.417165           0.000001
           45              H       9.994374      12.115382      20.226192       0.113432       1.094616 0.80206378E+01  0.77599156E+02                                 1.660745                            1.585965      -0.866032       2.464593                    0.999348       3.240061       8.567268       0.538330       1.176005      -0.735191      -0.026934       0.025007       0.010396       0.038195      -0.012075      -0.006391       0.007268      -0.004248       0.008693      -0.013713      -0.003596       0.017309              1.667767       1.773762      -0.403362      -0.044121       1.753027       0.041412       1.476511           0.000001
           46              H      11.116002      11.211840       0.730862       0.106176       1.047737 0.73720217E+01  0.71349205E+02                                 1.743324                            1.616320      -0.926391       2.437148                    0.997741       3.556760      10.088622       0.476216       1.328921      -0.697939      -0.011234       0.008683       0.034548       0.037352      -0.014020       0.002972       0.002139       0.001246       0.021341      -0.018105       0.007481       0.010623              1.813492       1.422293      -0.026606      -0.239826       1.506163       0.186723       2.512021          -0.000000
           47              H       0.497676       9.713081       0.337811       0.112089       1.172480 0.92026265E+01  0.94354706E+02                                 1.893388                            1.820505      -1.242357       2.294190                    0.993673       3.782883      11.124655       0.442335       1.350528      -0.693583       0.021849      -0.011142       0.032441       0.040668      -0.008257       0.007157      -0.001211      -0.000176       0.044351      -0.016267      -0.001157       0.017424              1.909859       1.710053      -0.165096       0.273158       1.753994      -0.288950       2.265529          -0.000002
           48              H      12.065548       9.871366      17.642678       0.104557       1.003424 0.74190447E+01  0.73324812E+02                                 1.795469                            1.697952      -1.581307       2.115255                    0.991545       4.231055      12.919553       0.425274       1.457250      -0.668958       0.004228      -0.008477      -0.032745       0.034088      -0.003414       0.000005       0.002239       0.003614       0.016216      -0.006870       0.000895       0.005974              1.834222       1.581411      -0.109627      -0.072928       1.586889       0.220330       2.334365           0.000001
           49              H       3.351266       9.640534       8.137218       0.125834       1.074805 0.78026646E+01  0.75727341E+02                                 1.704772                            1.613627      -0.984317       2.420859                    0.998481       3.320422       9.086210       0.504315       1.251396      -0.716639      -0.018333       0.033187       0.011326       0.039570      -0.008133       0.003091       0.011180       0.002022      -0.004873      -0.015715       0.003560       0.012155              1.729325       1.596912      -0.335468       0.005249       2.160041       0.146553       1.431021           0.000001
           50              H       5.126558       8.915062       9.360988       0.107210       1.016026 0.70789565E+01  0.66673607E+02                                 1.603938                            1.505278      -0.721688       2.531210                    0.999859       3.227044       8.539989       0.541783       1.200316      -0.728252       0.007695       0.019157       0.032090       0.038157      -0.011637       0.009455       0.011768      -0.003672       0.011884      -0.022239       0.008377       0.013862              1.647212       1.418888       0.210229       0.283933       1.613111       0.371937       1.909636          -0.000000
           51              H       6.336084       7.056864       8.700237       0.116020       1.131791 0.87374825E+01  0.87585666E+02                                 1.789688                            1.728968      -0.982653       2.414298                    0.998191       3.512016       9.896563       0.476256       1.282977      -0.709322       0.031775      -0.007311       0.020576       0.038555      -0.001403       0.014840       0.003820       0.004128       0.005295      -0.014545      -0.001932       0.016477              1.786283       1.954731      -0.151470       0.346925       1.608234      -0.067093       1.795883          -0.000001
           52              H       3.676860       6.415481       5.764040       0.123333       0.945358 0.70620554E+01  0.68637940E+02                                 1.714598                            1.651637      -1.355751       2.248956                    0.992187       3.820075      11.401931       0.435055       1.448536      -0.672923      -0.012873      -0.017662      -0.031652       0.038464      -0.005619       0.006946       0.008459      -0.000488       0.028651      -0.015193       0.000761       0.014432              1.738075       1.644497       0.154841       0.260337       1.739068       0.313643       1.830660           0.000001
           53              H       7.874918       2.089030       1.151533       0.125484       1.244882 0.98610201E+01  0.10182297E+03                                 1.897924                            1.828706      -1.313187       2.265317                    0.994538       3.645147      10.405025       0.466428       1.271737      -0.711304      -0.035553      -0.010039      -0.010065       0.038289       0.000759       0.003379       0.000948       0.014938      -0.022436      -0.008216      -0.003638       0.011854              1.882668       2.246528       0.189391       0.102841       1.532426      -0.007402       1.869049           0.000000
           54              H      11.501020       3.360254       0.089233       0.109097       1.069531 0.81079862E+01  0.80800909E+02                                 1.789717                            1.713127      -1.325405       2.247675                    0.993630       3.847172      11.272179       0.452799       1.357367      -0.690477       0.021875       0.012360      -0.024967       0.035421       0.000753      -0.007090      -0.003225       0.023803       0.016600      -0.015176       0.000300       0.014876              1.804100       1.783711       0.244326      -0.306763       1.590569      -0.206996       2.038020          -0.000001
           55              H      12.268580       2.929918       2.232955       0.102348       0.954351 0.68795940E+01  0.65567389E+02                                 1.641374                            1.564325      -0.953033       2.417808                    0.997689       3.604786      10.209966       0.481791       1.333897      -0.695958       0.035676       0.006778       0.012084       0.038272       0.002539       0.004077      -0.004805       0.030190       0.029379      -0.021067       0.006919       0.014148              1.664178       2.130175       0.145483       0.216518       1.447412       0.004488       1.414947           0.000001
           56              H      10.812692       2.097274       3.832778       0.100454       0.983923 0.71232339E+01  0.69019497E+02                                 1.720808                            1.625285      -1.198598       2.297215                    0.995060       3.853625      11.289515       0.454567       1.390635      -0.683392       0.016036      -0.007080       0.031655       0.036184       0.003350       0.007499      -0.006203       0.014209      -0.003570      -0.013054       0.001081       0.011973              1.767052       1.562281      -0.087314       0.238498       1.461565      -0.248904       2.277312           0.000001
           57              H       9.900286      16.395667       5.547331       0.118286       0.990311 0.73117575E+01  0.71676056E+02                                 1.762135                            1.673104      -1.364393       2.230386                    0.993148       3.934644      11.789542       0.435210       1.435672      -0.674509      -0.017601       0.024194      -0.021084       0.036602       0.003169       0.004889      -0.005364      -0.000435       0.012288      -0.009177       0.001098       0.008079              1.804091       1.741212      -0.298632       0.196711       2.061074      -0.371542       1.609988           0.000000
           58              H       0.684614      15.135984       7.637937       0.121790       1.077826 0.79436060E+01  0.77571108E+02                                 1.723003                            1.640989      -0.853072       2.483829                    0.999354       3.332423       9.197433       0.493400       1.271232      -0.712630       0.037527       0.002650       0.016644       0.041138      -0.000301       0.011970      -0.002364       0.008506      -0.013921      -0.012571      -0.001758       0.014329              1.739354       2.223315       0.109862       0.315690       1.488233      -0.000230       1.506515          -0.000000
           59              H      11.996220      13.121150       8.022490       0.121774       1.019327 0.72750336E+01  0.68910833E+02                                 1.608053                            1.529768      -0.727634       2.541884                    0.999832       3.135351       8.289793       0.536051       1.206279      -0.728187       0.018384      -0.028652       0.024384       0.041875       0.001108       0.011846      -0.010010      -0.005858      -0.017968      -0.018356       0.004223       0.014133              1.627025       1.532713      -0.228226       0.201731       1.780784      -0.374943       1.567578           0.000001
           60              H       9.980756      12.671028       7.015429       0.104745       0.972235 0.69725159E+01  0.67453045E+02                                 1.730726                            1.625266      -1.307705       2.250083                    0.993692       3.920044      11.617442       0.445660       1.420662      -0.677191      -0.013051      -0.030633       0.004653       0.033621       0.000344       0.004027      -0.001907       0.000892      -0.022473      -0.009045       0.003570       0.005475              1.788028       1.598617       0.410580      -0.071868       2.348303      -0.205281       1.417165           0.000001
           61              H       3.804374      12.616618       9.603192       0.113433       1.094617 0.80206436E+01  0.77599229E+02                                 1.660745                            1.585965      -0.866033       2.464593                    0.999348       3.240062       8.567273       0.538330       1.176005      -0.735191      -0.026934      -0.025007       0.010396       0.038195       0.012075      -0.006391      -0.007268      -0.004248       0.008693      -0.013713      -0.003596       0.017309              1.667767       1.773763       0.403362      -0.044121       1.753028      -0.041412       1.476511           0.000001
           62              H       4.926002      13.520160      11.353862       0.106176       1.047737 0.73720217E+01  0.71349205E+02                                 1.743324                            1.616320      -0.926392       2.437148                    0.997741       3.556760      10.088622       0.476216       1.328921      -0.697939      -0.011234      -0.008683       0.034548       0.037352       0.014020       0.002972      -0.002139       0.001246       0.021341      -0.018105       0.007481       0.010623              1.813492       1.422293       0.026606      -0.239826       1.506163      -0.186723       2.512021          -0.000000
           63              H       6.687676      15.018919      10.960811       0.112089       1.172480 0.92026266E+01  0.94354714E+02                                 1.893389                            1.820506      -1.242358       2.294190                    0.993673       3.782883      11.124658       0.442334       1.350528      -0.693583       0.021849       0.011142       0.032441       0.040668       0.008257       0.007157       0.001211      -0.000176       0.044351      -0.016267      -0.001157       0.017424              1.909859       1.710054       0.165096       0.273158       1.753994       0.288950       2.265529          -0.000002
           64              H       5.875548      14.860634       7.019678       0.104557       1.003425 0.74190493E+01  0.73324866E+02                                 1.795470                            1.697952      -1.581307       2.115255                    0.991545       4.231056      12.919555       0.425274       1.457249      -0.668958       0.004228       0.008477      -0.032745       0.034088       0.003414       0.000005      -0.002239       0.003614       0.016216      -0.006870       0.000895       0.005974              1.834222       1.581411       0.109627      -0.072928       1.586889      -0.220331       2.334365           0.000001
           65              H       2.838734       1.396534       2.485782       0.125834       1.074805 0.78026658E+01  0.75727358E+02                                 1.704772                            1.613628      -0.984317       2.420859                    0.998481       3.320422       9.086212       0.504314       1.251397      -0.716639       0.018333       0.033187      -0.011326       0.039570       0.008133       0.003091      -0.011180       0.002022      -0.004873      -0.015715       0.003560       0.012155              1.729325       1.596912       0.335468       0.005249       2.160042      -0.146553       1.431021           0.000001
           66              H       1.063442       0.671062       1.262012       0.107210       1.016026 0.70789565E+01  0.66673606E+02                                 1.603938                            1.505278      -0.721688       2.531210                    0.999859       3.227044       8.539989       0.541783       1.200316      -0.728252      -0.007695       0.019157      -0.032090       0.038157       0.011637       0.009455      -0.011768      -0.003672       0.011884      -0.022239       0.008377       0.013862              1.647212       1.418888      -0.210229       0.283933       1.613111      -0.371937       1.909636          -0.000000
           67              H      12.233916      15.300864       1.922763       0.116020       1.131791 0.87374825E+01  0.87585666E+02                                 1.789688                            1.728968      -0.982653       2.414298                    0.998191       3.512016       9.896563       0.476256       1.282977      -0.709322      -0.031775      -0.007311      -0.020576       0.038555       0.001403       0.014840      -0.003820       0.004128       0.005295      -0.014545      -0.001932       0.016477              1.786283       1.954731       0.151470       0.346925       1.608234       0.067093       1.795883          -0.000001
           68              H       2.513140      14.659481       4.858960       0.123333       0.945358 0.70620546E+01  0.68637931E+02                                 1.714598                            1.651637      -1.355751       2.248956                    0.992187       3.820075      11.401932       0.435054       1.448536      -0.672923       0.012873      -0.017662       0.031652       0.038464       0.005619       0.006946      -0.008459      -0.000488       0.028651      -0.015193       0.000761       0.014432              1.738075       1.644497      -0.154841       0.260337       1.739068      -0.313643       1.830660           0.000001
           69              H      10.695082      10.333030       9.471467       0.125483       1.244883 0.98610300E+01  0.10182310E+03                                 1.897925                            1.828707      -1.313188       2.265316                    0.994538       3.645149      10.405031       0.466428       1.271737      -0.711304       0.035553      -0.010039       0.010065       0.038289      -0.000759       0.003379      -0.000948       0.014938      -0.022436      -0.008216      -0.003638       0.011854              1.882669       2.246530      -0.189392       0.102841       1.532427       0.007402       1.869049           0.000000
           70              H       7.068980      11.604254      10.533767       0.109097       1.069531 0.81079870E+01  0.80800916E+02                                 1.789717                            1.713127      -1.325405       2.247675                    0.993630       3.847172      11.272178       0.452799       1.357366      -0.690477      -0.021875       0.012360       0.024967       0.035421      -0.000753      -0.007090       0.003225       0.023803       0.016600      -0.015176       0.000300       0.014876              1.804100       1.783711      -0.244326      -0.306763       1.590569       0.206996       2.038020          -0.000001
           71              H       6.301420      11.173918       8.390045       0.102349       0.954351 0.68795904E+01  0.65567351E+02                                 1.641374                            1.564325      -0.953033       2.417808                    0.997689       3.604785      10.209965       0.481791       1.333898      -0.695958      -0.035676       0.006778      -0.012084       0.038272      -0.002539       0.004077       0.004805       0.030190       0.029379      -0.021067       0.006919       0.014148              1.664178       2.130175      -0.145483       0.216518       1.447412      -0.004488       1.414946           0.000001
           72              H       7.757308      10.341274       6.790222       0.100454       0.983923 0.71232330E+01  0.69019488E+02                                 1.720808                            1.625285      -1.198598       2.297215                    0.995060       3.853625      11.289516       0.454567       1.390635      -0.683392      -0.016036      -0.007080      -0.031655       0.036184      -0.003350       0.007499       0.006203       0.014209      -0.003570      -0.013054       0.001081       0.011973              1.767053       1.562281       0.087314       0.238498       1.461565       0.248904       2.277312           0.000001
           73              H       8.669714       8.151667       5.075669       0.118286       0.990312 0.73117584E+01  0.71676065E+02                                 1.762135                            1.673104      -1.364393       2.230386                    0.993148       3.934644      11.789541       0.435210       1.435672      -0.674509       0.017601       0.024194       0.021084       0.036602      -0.003169       0.004889       0.005364      -0.000435       0.012288      -0.009177       0.001098       0.008079              1.804091       1.741212       0.298632       0.196711       2.061074       0.371542       1.609988           0.000000
           74              H       5.505386       6.891984       2.985063       0.121790       1.077826 0.79436113E+01  0.77571172E+02                                 1.723004                            1.640989      -0.853073       2.483829                    0.999354       3.332424       9.197436       0.493400       1.271231      -0.712630      -0.037527       0.002650      -0.016644       0.041138       0.000301       0.011970       0.002364       0.008506      -0.013921      -0.012571      -0.001758       0.014329              1.739355       2.223316      -0.109862       0.315690       1.488233       0.000230       1.506515          -0.000000
           75              H       6.573780       4.877150       2.600510       0.121773       1.019327 0.72750334E+01  0.68910829E+02                                 1.608053                            1.529768      -0.727633       2.541884                    0.999832       3.135351       8.289792       0.536051       1.206279      -0.728187      -0.018384      -0.028652      -0.024384       0.041875      -0.001108       0.011846       0.010010      -0.005858      -0.017968      -0.018356       0.004223       0.014133              1.627025       1.532713       0.228226       0.201731       1.780784       0.374943       1.567578           0.000001
           76              H       8.589244       4.427028       3.607571       0.104745       0.972235 0.69725169E+01  0.67453054E+02                                 1.730726                            1.625266      -1.307705       2.250083                    0.993692       3.920044      11.617441       0.445660       1.420662      -0.677191       0.013051      -0.030633      -0.004653       0.033621      -0.000344       0.004027       0.001907       0.000892      -0.022473      -0.009045       0.003570       0.005475              1.788028       1.598617      -0.410580      -0.071868       2.348303       0.205281       1.417165           0.000001
           77              H       2.385626       4.372618       1.019808       0.113433       1.094616 0.80206361E+01  0.77599134E+02                                 1.660744                            1.585964      -0.866032       2.464594                    0.999348       3.240061       8.567267       0.538330       1.176005      -0.735191       0.026934      -0.025007      -0.010396       0.038195      -0.012075      -0.006391       0.007268      -0.004248       0.008693      -0.013713      -0.003596       0.017309              1.667766       1.773762      -0.403361      -0.044121       1.753027       0.041412       1.476510           0.000001
           78              H       1.263998       5.276160      20.515138       0.106176       1.047737 0.73720223E+01  0.71349210E+02                                 1.743324                            1.616320      -0.926391       2.437148                    0.997741       3.556760      10.088621       0.476216       1.328921      -0.697939       0.011234      -0.008683      -0.034548       0.037352      -0.014020       0.002972       0.002139       0.001246       0.021341      -0.018105       0.007481       0.010623              1.813492       1.422292      -0.026606      -0.239826       1.506163       0.186723       2.512020          -0.000000
           79              H      11.882324       6.774919      20.908189       0.112089       1.172480 0.92026270E+01  0.94354717E+02                                 1.893388                            1.820506      -1.242358       2.294190                    0.993673       3.782883      11.124657       0.442334       1.350528      -0.693583      -0.021849       0.011142      -0.032441       0.040668      -0.008257       0.007157      -0.001211      -0.000176       0.044351      -0.016267      -0.001157       0.017424              1.909859       1.710053      -0.165096       0.273158       1.753994      -0.288950       2.265529          -0.000002
           80              H       0.314452       6.616634       3.603322       0.104557       1.003424 0.74190447E+01  0.73324812E+02                                 1.795469                            1.697952      -1.581307       2.115255                    0.991545       4.231055      12.919553       0.425274       1.457250      -0.668958      -0.004228       0.008477       0.032745       0.034088      -0.003414       0.000005       0.002239       0.003614       0.016216      -0.006870       0.000895       0.005974              1.834222       1.581411      -0.109627      -0.072928       1.586889       0.220330       2.334365           0.000001
           81              C      10.291494       7.963704      15.118654       0.609188      24.707680 0.24556209E+03  0.50873179E+04                                 7.943694                            5.633598      -0.082861       2.037892                    0.999401      22.351758      63.626852       0.610010       0.484665      -1.007977       0.064660      -0.025305       0.013606       0.070755      -0.008244      -0.083672       0.035796       0.002811       0.215696      -0.083023      -0.042511       0.125534              9.619897      11.958741      -0.671514       3.932978      10.603475      -1.054304       6.297474           0.000001
           82              C       9.060922       8.408880      14.392040      -0.014351      36.730822 0.46175225E+03  0.11003263E+05                                 9.747924                            7.261023      -0.194189       1.947487                    0.998575      27.751592      79.910851       0.600310       0.428172      -1.058482      -0.039946       0.018375      -0.025997       0.051080       0.006498      -0.001093       0.000425      -0.011564      -0.034110      -0.011531      -0.002853       0.014384             11.578971      13.839664      -3.839108       4.799709      11.458480       0.183231       9.438769           0.000002
           83              C       8.599148       7.642188      13.333990      -0.098384      28.619027 0.40106273E+03  0.92816371E+04                                 8.223270                            6.775364       0.113740       2.024161                    0.999554      28.657137      82.925867       0.616609       0.429224      -1.051521      -0.007418       0.019945       0.001676       0.021345       0.001401      -0.033586       0.001774      -0.012216      -0.016231      -0.038116       0.008918       0.029197              8.807014       9.076142      -1.349536       3.507986       8.911896       0.985710       8.433003           0.000002
           84              C       7.524564       8.052739      12.634996      -0.070744      27.717629 0.38756278E+03  0.88477480E+04                                 7.910849                            6.552041       0.289274       2.080461                    0.999809      27.838835      78.695169       0.645912       0.415377      -1.065571       0.010988       0.021945       0.017681       0.030248      -0.001569       0.000920       0.015542      -0.010751       0.027185      -0.012419      -0.008612       0.021031              8.444866       8.072650      -1.348469       2.565580       9.039127       1.510344       8.222820           0.000002
           85              C       6.810238       9.185465      13.013175      -0.115741      29.401311 0.43934323E+03  0.10412111E+05                                 8.413751                            7.115577      -0.003852       1.980142                    0.999027      29.551634      86.813464       0.598031       0.432163      -1.048703       0.018016      -0.014513       0.005161       0.023704       0.010290       0.006829      -0.023522       0.033406       0.002356      -0.036221       0.016988       0.019234              8.893506       7.467658      -1.487366       1.336250      10.753019       2.762393       8.459842          -0.000000
           86              C       7.242300       9.947210      14.086098       0.035914      36.040903 0.44376444E+03  0.10512882E+05                                 9.737722                            7.190361      -0.234019       1.940786                    0.998452      27.545472      80.145888       0.591775       0.436898      -1.048871       0.012746      -0.011996      -0.004784       0.018145      -0.004509      -0.001006       0.008240       0.003383      -0.048082      -0.018744       0.004763       0.013981             11.584510      11.240123      -5.174465       0.924734      14.853034       2.771096       8.660373           0.000001
           87              C       6.479692      11.159078      14.455778       0.270850      31.602868 0.35361760E+03  0.80120908E+04                                 9.367147                            6.682907      -0.548348       1.850568                    0.997399      26.091040      77.258691       0.570776       0.473618      -1.015460       0.000151       0.019002       0.007773       0.020530      -0.008577      -0.002916      -0.013232      -0.024997       0.109496      -0.034087      -0.006216       0.040303             11.539475      11.437864      -5.785743      -1.445946      16.935820       3.530908       6.244743          -0.000000
           88              C       8.388688       9.561391      14.772344      -0.151881      34.080456 0.49800971E+03  0.12251585E+05                                 9.500589                            7.719598      -0.416074       1.835947                    0.997659      31.513832      96.193543       0.554841       0.448728      -1.032660      -0.002762      -0.014385      -0.017046       0.022475       0.031649      -0.008128       0.005693      -0.006249       0.089425      -0.047954       0.016793       0.031161             10.634482      11.940680      -4.102263       2.409471      12.193597       0.276382       7.769168           0.000002
           89              C       4.143586      14.867230      17.534324       0.578545      23.655065 0.26005955E+03  0.54483523E+04                                 7.652252                            5.746495      -0.025987       2.045781                    0.999562      22.737477      64.424498       0.613973       0.476173      -1.015624       0.028451       0.021261      -0.057374       0.067478      -0.058170       0.017841      -0.005919      -0.109924      -0.134057      -0.066933      -0.036502       0.103435              9.000005       9.589556       2.353743      -3.015934       5.763958      -1.791569      11.646501           0.000002
           90              C       3.194040      14.443488      18.586001      -0.022200      36.050726 0.41819685E+03  0.96784931E+04                                 9.448646                            6.779445       0.061309       2.030002                    0.999388      26.899505      75.235047       0.642156       0.412134      -1.073388      -0.020996      -0.011315       0.038528       0.045313       0.002768       0.010046       0.003483      -0.017875      -0.019576      -0.016168       0.002045       0.014123             11.602391      11.329705       1.783543      -3.205470       6.172437      -3.204914      17.305030           0.000003
           91              C       3.622388      14.209358      19.871384      -0.136699      35.152323 0.42761334E+03  0.10087961E+05                                 9.540400                            7.035016      -0.099555       1.945963                    0.999216      29.863051      88.159575       0.598196       0.434020      -1.045277      -0.019953       0.004564      -0.013624       0.024588      -0.014386       0.014632       0.029713      -0.029882      -0.121602      -0.056427       0.008943       0.047484             11.479400       8.546534       1.203240      -1.643388       6.018616      -3.252850      19.873049           0.000001
           92              C       2.791690      13.706474      20.833828       0.051874      38.807396 0.40450606E+03  0.93180376E+04                                10.084843                            6.761030      -0.043323       2.003624                    0.999255      26.462491      74.726506       0.627444       0.423772      -1.062055       0.001670      -0.002566      -0.013703       0.014041       0.012214       0.009106      -0.005604      -0.008057       0.010275      -0.019530       0.008202       0.011328             13.126881       9.870732       0.678537       2.040988       5.977372      -3.317684      23.532538           0.000003
           93              C       3.273272      13.406393       0.928450       0.251956      35.025499 0.34960090E+03  0.78574656E+04                                 9.916734                            6.556299      -0.381039       1.906407                    0.998183      25.590387      74.198310       0.591044       0.461080      -1.027631       0.007043      -0.006621       0.005856       0.011302      -0.036374      -0.011141       0.014759      -0.013335      -0.007977      -0.035679      -0.009730       0.045408             13.387829       8.172333       0.046568       5.380128       6.427217      -3.357201      25.563935           0.000003
           94              C       1.460840      13.462452      20.513013      -0.119605      31.856900 0.45237797E+03  0.10801403E+05                                 8.891158                            7.213615      -0.103873       1.942524                    0.998986      29.895659      88.198796       0.594691       0.431356      -1.049025       0.014491      -0.006085      -0.023754       0.028483      -0.008111      -0.021499      -0.000651      -0.023560      -0.020178      -0.029978       0.009783       0.020194              9.773378       9.776361       0.925991       2.225882       5.517411      -1.519039      14.026361          -0.000000
           95              C       1.001542      13.718016      19.231879      -0.080529      30.475689 0.42554809E+03  0.99717258E+04                                 8.529323                            6.925254       0.147454       2.031743                    0.999633      28.713359      82.965748       0.618487       0.422624      -1.058096       0.029339      -0.005228      -0.003383       0.029993       0.005370       0.009765       0.002238       0.025022      -0.002536      -0.013198      -0.005876       0.019074              9.349346       9.874472       1.029835       0.380229       5.759726      -2.045890      12.413840           0.000003
           96              C       1.876808      14.214305      18.273685      -0.108513      31.142967 0.44838303E+03  0.10682921E+05                                 8.770682                            7.201535      -0.024458       1.968658                    0.999492      29.691956      87.519882       0.592697       0.433743      -1.047518      -0.001616      -0.009385       0.021167       0.023211      -0.010608       0.026056       0.004124      -0.041064       0.015673      -0.040775       0.018520       0.022255              9.519791      10.970495       1.109306      -1.165631       5.828407      -2.177629      11.760472           0.000001
           97              C       3.952934       2.295130      15.722040       0.601509      23.038823 0.24907587E+03  0.51738290E+04                                 7.531357                            5.651920       0.000762       2.062154                    0.999599      22.440965      63.778400       0.613104       0.480941      -1.010829       0.059891       0.022347       0.019160       0.066734       0.012905      -0.074778      -0.039129      -0.029529       0.194730      -0.085222      -0.029641       0.114863              8.701836      11.215398      -0.080105       2.341463       9.794762       1.016604       5.095347          -0.000000
           98              C       2.648082       2.013185      15.063414      -0.021289      34.182051 0.45256616E+03  0.10723631E+05                                 9.246357                            7.166300      -0.026690       2.006658                    0.998748      27.465536      78.703583       0.607445       0.425539      -1.060777      -0.037876      -0.019909      -0.020967       0.047650      -0.002850      -0.005353       0.004114      -0.016096      -0.025581      -0.012169      -0.001786       0.013955             10.564289      13.284044       2.201880       2.821753      12.002062      -0.862576       6.406762           0.000000
           99              C       2.042700       0.756799      15.214261      -0.140129      34.105818 0.47912676E+03  0.11657682E+05                                 9.472578                            7.547890      -0.328216       1.871689                    0.997603      30.795805      93.066548       0.564563       0.445894      -1.035717       0.002282       0.023552      -0.014946       0.027988      -0.029969      -0.021119      -0.007045      -0.009618       0.119408      -0.054809       0.008641       0.046168             10.697017      12.724916       3.313015       1.586896      13.382728      -0.861419       5.983409           0.000003
          100              C       0.812128       0.494640      14.657615       0.035109      36.178000 0.42451068E+03  0.99361916E+04                                 9.704848                            7.014755      -0.191829       1.956077                    0.998782      27.158824      78.296891       0.602015       0.434678      -1.051229       0.008900       0.008758      -0.004180       0.013168       0.004345      -0.003673      -0.004384       0.001097      -0.037206      -0.013763       0.001862       0.011900             11.587813      11.979934       4.173170       1.165621      16.678432      -2.074978       6.105074          -0.000000
          101              C       0.153512      15.706469      14.842456       0.273834      33.080903 0.34411450E+03  0.76986262E+04                                 9.468852                            6.506841      -0.183143       1.974537                    0.999167      25.188697      72.711128       0.593372       0.461390      -1.028127       0.004522      -0.023786       0.000801       0.024225       0.002416       0.030113      -0.007808      -0.017505       0.142326      -0.043363      -0.014760       0.058123             11.787296      11.410114       5.133782      -1.106951      18.981199      -1.521874       4.970574          -0.000000
          102              C       0.168368       1.498759      13.950124      -0.089002      29.246632 0.41329265E+03  0.96328307E+04                                 8.383086                            6.895772       0.122006       2.031401                    0.999074      28.628203      83.025951       0.609075       0.431459      -1.050586       0.015841       0.012269       0.001360       0.020083      -0.005900       0.001531       0.017462       0.041520       0.055785      -0.036449       0.012225       0.024224              9.005417       9.167247       1.084977       1.346011      12.010614      -2.114096       5.838390           0.000001
          103              C       0.792320       2.720520      13.752536      -0.058525      26.954692 0.38038565E+03  0.86586938E+04                                 7.845066                            6.550329       0.322815       2.104745                    0.999594      27.525974      78.147318       0.636128       0.422993      -1.058870       0.012664      -0.017625       0.009851       0.023834      -0.010363       0.005314      -0.000120      -0.006582       0.000166      -0.012384       0.000584       0.011800              8.310747       9.141402       1.616542       1.529266       9.948572      -1.607013       5.842265           0.000001
          104              C       2.006798       2.981030      14.332552      -0.092485      29.204501 0.43718001E+03  0.10382538E+05                                 8.506879                            7.191562      -0.163891       1.935100                    0.998156      29.496217      87.688759       0.581360       0.443626      -1.038403      -0.014532      -0.021552      -0.005710       0.026613      -0.003854      -0.032634       0.008852      -0.015422       0.026197      -0.036042       0.000684       0.035358              9.047199      10.142987       0.956029       1.934177      10.735885      -1.651188       6.262727           0.000002
          105              C       8.386212       3.462480      14.266689       0.582715      22.653513 0.25086625E+03  0.52014924E+04                                 7.382489                            5.616363       0.118506       2.096794                    0.999708      22.400051      62.856153       0.626500       0.471519      -1.019526       0.026333       0.012634       0.061358       0.067955      -0.071404      -0.000861      -0.028347      -0.061234      -0.148027      -0.069073      -0.036792       0.105866              8.504379       8.168234       2.846361       2.003827       6.543932       1.896675      10.800970           0.000002
          106              C       7.670648       2.829341      13.096034      -0.013477      35.727104 0.43340718E+03  0.10108735E+05                                 9.366696                            6.908079       0.080740       2.034933                    0.999319      26.989941      75.494402       0.635998       0.412905      -1.074136      -0.016355      -0.027881      -0.037391       0.049426      -0.001081      -0.005710      -0.003463       0.012398      -0.006090      -0.008574      -0.001383       0.009957             11.025081       9.293705       4.033302       2.944984       8.813890       1.775926      14.967649           0.000001
          107              C       7.920724       3.229999      11.800028      -0.095604      29.854589 0.39683552E+03  0.91516592E+04                                 8.425298                            6.721050       0.101100       2.016875                    0.999719      28.615406      82.428759       0.622188       0.426869      -1.053872      -0.011122      -0.021666       0.001872       0.024426      -0.006573      -0.021237      -0.013377      -0.008949      -0.102932      -0.045758       0.020477       0.025280              9.187502       7.162804       2.327057       1.514393       7.014854       0.879505      13.384850           0.000002
          108              C       7.239824       2.717222      10.761099      -0.071328      30.081525 0.41531883E+03  0.97031664E+04                                 8.563820                            6.928749       0.105542       2.028012                    0.998801      28.579328      83.298648       0.604804       0.433470      -1.048147      -0.001010      -0.021769       0.017769       0.028119      -0.001378      -0.005645      -0.005711      -0.011426       0.010314      -0.010749       0.000767       0.009982              9.339876       7.415023       2.564524       0.353276       7.656638       0.617895      12.947966           0.000001
          109              C       6.193714       1.792246      10.999054      -0.097279      30.853177 0.45527154E+03  0.10908294E+05                                 8.784760                            7.301781      -0.158377       1.935332                    0.997675      29.760115      88.492470       0.582105       0.439156      -1.042377       0.016071       0.017541       0.008632       0.025308      -0.018403       0.010910       0.015888       0.012142      -0.003581      -0.031169       0.011174       0.019994              9.415129       7.660668       3.109689      -1.017342       8.525113      -1.048091      12.059605          -0.000002
          110              C       5.908974       1.358611      12.301434       0.041297      36.559069 0.42905326E+03  0.10046435E+05                                 9.677004                            6.999481      -0.038720       2.001965                    0.999336      27.055238      77.436959       0.610877       0.428205      -1.057578       0.005329       0.012639       0.000479       0.013725       0.005148       0.003764      -0.006963       0.019855      -0.019777      -0.014987       0.000292       0.014695             11.262025      10.498698       6.030238      -0.403438      11.309803      -0.800769      11.977574          -0.000001
          111              C       4.874006       0.370980      12.545763       0.253556      29.679900 0.34948550E+03  0.78832192E+04                                 8.852522                            6.581986      -0.393983       1.895926                    0.998386      26.059658      76.611778       0.584138       0.464853      -1.021768      -0.007514      -0.013630       0.019415       0.024883      -0.002905      -0.029620       0.024517      -0.027297       0.014964      -0.040153      -0.001892       0.042045             10.215700      10.917968       5.959805      -1.215919      12.008736      -2.823420       7.720396          -0.000001
          112              C       6.670344       1.896120      13.350986      -0.166840      36.144629 0.50497966E+03  0.12428042E+05                                 9.736801                            7.691584      -0.255378       1.879038                    0.998691      31.542571      95.338733       0.566485       0.439328      -1.041335       0.009171       0.007280      -0.017369       0.020947      -0.041219      -0.017759      -0.008596       0.005437       0.016758      -0.050236       0.010076       0.040160             10.811748      10.247544       4.986439       2.051620      10.149122       1.224480      12.038578          -0.000001
          113              C       8.278506      16.207704      16.750346       0.609188      24.707682 0.24556210E+03  0.50873184E+04                                 7.943694                            5.633598      -0.082862       2.037892                    0.999401      22.351759      63.626854       0.610010       0.484665      -1.007977      -0.064660      -0.025305      -0.013606       0.070755       0.008244      -0.083672      -0.035796       0.002811       0.215696      -0.083023      -0.042511       0.125534              9.619897      11.958741       0.671514       3.932978      10.603475       1.054304       6.297474           0.000001
          114              C       9.509078       0.164880      17.476960      -0.014351      36.730820 0.46175222E+03  0.11003262E+05                                 9.747924                            7.261023      -0.194188       1.947487                    0.998575      27.751591      79.910849       0.600310       0.428172      -1.058482       0.039946       0.018375       0.025997       0.051080      -0.006498      -0.001092      -0.000425      -0.011564      -0.034110      -0.011531      -0.002853       0.014384             11.578971      13.839665       3.839108       4.799709      11.458480      -0.183231       9.438769           0.000002
          115              C       9.970852      15.886188      18.535010      -0.098384      28.619023 0.40106266E+03  0.92816351E+04                                 8.223269                            6.775363       0.113740       2.024161                    0.999554      28.657134      82.925857       0.616609       0.429224      -1.051521       0.007418       0.019945      -0.001676       0.021345      -0.001401      -0.033586      -0.001774      -0.012216      -0.016231      -0.038116       0.008918       0.029197              8.807013       9.076141       1.349536       3.507986       8.911895      -0.985710       8.433002           0.000002
          116              C      11.045436      16.296739      19.234004      -0.070744      27.717630 0.38756280E+03  0.88477488E+04                                 7.910849                            6.552041       0.289274       2.080461                    0.999809      27.838836      78.695173       0.645912       0.415377      -1.065571      -0.010988       0.021945      -0.017681       0.030248       0.001569       0.000920      -0.015542      -0.010751       0.027185      -0.012419      -0.008612       0.021031              8.444866       8.072651       1.348469       2.565581       9.039128      -1.510344       8.222820           0.000002
          117              C      11.759762       0.941465      18.855825      -0.115741      29.401313 0.43934327E+03  0.10412112E+05                                 8.413752                            7.115578      -0.003852       1.980142                    0.999027      29.551636      86.813475       0.598031       0.432163      -1.048703      -0.018017      -0.014513      -0.005161       0.023704      -0.010290       0.006829       0.023522       0.033406       0.002356      -0.036221       0.016988       0.019234              8.893507       7.467658       1.487366       1.336250      10.753020      -2.762394       8.459843          -0.000000
          118              C      11.327700       1.703210      17.782902       0.035914      36.040904 0.44376446E+03  0.10512883E+05                                 9.737722                            7.190361      -0.234019       1.940786                    0.998452      27.545473      80.145892       0.591775       0.436898      -1.048871      -0.012746      -0.011996       0.004784       0.018145       0.004509      -0.001006      -0.008240       0.003383      -0.048082      -0.018744       0.004763       0.013981             11.584510      11.240124       5.174465       0.924734      14.853034      -2.771096       8.660373           0.000001
          119              C      12.090308       2.915078      17.413222       0.270850      31.602868 0.35361761E+03  0.80120910E+04                                 9.367147                            6.682907      -0.548348       1.850568                    0.997399      26.091041      77.258696       0.570776       0.473618      -1.015460      -0.000151       0.019002      -0.007773       0.020530       0.008577      -0.002916       0.013232      -0.024997       0.109496      -0.034087      -0.006216       0.040303             11.539476      11.437864       5.785743      -1.445946      16.935820      -3.530908       6.244743          -0.000000
          120              C      10.181312       1.317391      17.096656      -0.151881      34.080459 0.49800977E+03  0.12251587E+05                                 9.500589                            7.719598      -0.416074       1.835946                    0.997659      31.513834      96.193552       0.554841       0.448728      -1.032660       0.002762      -0.014385       0.017046       0.022475      -0.031649      -0.008128      -0.005693      -0.006249       0.089425      -0.047954       0.016793       0.031161             10.634482      11.940681       4.102263       2.409471      12.193598      -0.276382       7.769169           0.000002
          121              C       2.046414       6.623230      14.334676       0.578545      23.655063 0.26005952E+03  0.54483517E+04                                 7.652251                            5.746495      -0.025987       2.045781                    0.999562      22.737475      64.424490       0.613973       0.476173      -1.015624      -0.028451       0.021261       0.057374       0.067478       0.058170       0.017841       0.005919      -0.109924      -0.134057      -0.066933      -0.036502       0.103435              9.000004       9.589556      -2.353742      -3.015933       5.763957       1.791568      11.646500           0.000002
          122              C       2.995960       6.199488      13.282999      -0.022200      36.050723 0.41819683E+03  0.96784922E+04                                 9.448645                            6.779445       0.061309       2.030002                    0.999388      26.899504      75.235037       0.642156       0.412134      -1.073388       0.020996      -0.011315      -0.038528       0.045313      -0.002768       0.010046      -0.003483      -0.017875      -0.019576      -0.016168       0.002045       0.014123             11.602389      11.329703      -1.783542      -3.205469       6.172436       3.204913      17.305027           0.000003
          123              C       2.567612       5.965358      11.997616      -0.136699      35.152310 0.42761317E+03  0.10087956E+05                                 9.540397                            7.035014      -0.099554       1.945963                    0.999216      29.863045      88.159547       0.598196       0.434020      -1.045277       0.019953       0.004564       0.013624       0.024588       0.014386       0.014632      -0.029713      -0.029882      -0.121602      -0.056427       0.008943       0.047484             11.479396       8.546532      -1.203240      -1.643387       6.018614       3.252848      19.873041           0.000001
          124              C       3.398310       5.462474      11.035172       0.051874      38.807400 0.40450612E+03  0.93180392E+04                                10.084844                            6.761030      -0.043323       2.003624                    0.999255      26.462493      74.726513       0.627444       0.423772      -1.062055      -0.001670      -0.002566       0.013703       0.014041      -0.012214       0.009106       0.005604      -0.008057       0.010275      -0.019530       0.008202       0.011328             13.126881       9.870733      -0.678537       2.040988       5.977372       3.317684      23.532539           0.000003
          125              C       2.916728       5.162393       9.694550       0.251956      35.025501 0.34960091E+03  0.78574661E+04                                 9.916735                            6.556300      -0.381039       1.906407                    0.998183      25.590388      74.198315       0.591044       0.461080      -1.027631      -0.007043      -0.006621      -0.005856       0.011302       0.036374      -0.011141      -0.014759      -0.013335      -0.007977      -0.035679      -0.009730       0.045408             13.387829       8.172334      -0.046568       5.380128       6.427217       3.357201      25.563936           0.000003
          126              C       4.729160       5.218452      11.355987      -0.119605      31.856903 0.45237802E+03  0.10801404E+05                                 8.891158                            7.213616      -0.103874       1.942524                    0.998986      29.895661      88.198804       0.594691       0.431356      -1.049025      -0.014491      -0.006084       0.023754       0.028483       0.008111      -0.021499       0.000651      -0.023560      -0.020178      -0.029978       0.009783       0.020194              9.773378       9.776361      -0.925991       2.225883       5.517411       1.519039      14.026362          -0.000000
          127              C       5.188458       5.474016      12.637121      -0.080529      30.475689 0.42554810E+03  0.99717262E+04                                 8.529323                            6.925254       0.147454       2.031743                    0.999633      28.713359      82.965751       0.618487       0.422624      -1.058096      -0.029339      -0.005228       0.003383       0.029993      -0.005370       0.009765      -0.002238       0.025022      -0.002536      -0.013198      -0.005876       0.019074              9.349346       9.874472      -1.029835       0.380229       5.759726       2.045890      12.413841           0.000003
          128              C       4.313192       5.970305      13.595315      -0.108513      31.142965 0.44838300E+03  0.10682920E+05                                 8.770682                            7.201535      -0.024458       1.968658                    0.999492      29.691954      87.519877       0.592697       0.433743      -1.047518       0.001616      -0.009385      -0.021167       0.023211       0.010608       0.026055      -0.004124      -0.041064       0.015673      -0.040775       0.018520       0.022255              9.519791      10.970494      -1.109306      -1.165631       5.828407       2.177630      11.760472           0.000001
          129              C       2.237066      10.539130      16.146960       0.601509      23.038823 0.24907588E+03  0.51738291E+04                                 7.531357                            5.651920       0.000762       2.062154                    0.999599      22.440965      63.778399       0.613104       0.480941      -1.010829      -0.059891       0.022347      -0.019160       0.066734      -0.012905      -0.074778       0.039129      -0.029529       0.194729      -0.085222      -0.029641       0.114863              8.701836      11.215398       0.080105       2.341463       9.794762      -1.016604       5.095347          -0.000000
          130              C       3.541918      10.257185      16.805586      -0.021289      34.182049 0.45256613E+03  0.10723630E+05                                 9.246357                            7.166299      -0.026690       2.006658                    0.998748      27.465535      78.703578       0.607445       0.425539      -1.060777       0.037876      -0.019909       0.020967       0.047650       0.002850      -0.005353      -0.004114      -0.016096      -0.025581      -0.012169      -0.001786       0.013955             10.564289      13.284043      -2.201880       2.821753      12.002061       0.862577       6.406762           0.000000
          131              C       4.147300       9.000799      16.654739      -0.140129      34.105821 0.47912682E+03  0.11657684E+05                                 9.472578                            7.547890      -0.328216       1.871689                    0.997603      30.795806      93.066552       0.564563       0.445894      -1.035717      -0.002282       0.023552       0.014946       0.027988       0.029969      -0.021118       0.007045      -0.009618       0.119408      -0.054809       0.008641       0.046168             10.697018      12.724916      -3.313016       1.586896      13.382729       0.861419       5.983409           0.000003
          132              C       5.377872       8.738640      17.211385       0.035109      36.177999 0.42451067E+03  0.99361910E+04                                 9.704847                            7.014754      -0.191829       1.956077                    0.998782      27.158823      78.296886       0.602015       0.434678      -1.051229      -0.008900       0.008759       0.004180       0.013168      -0.004345      -0.003673       0.004384       0.001097      -0.037206      -0.013763       0.001862       0.011900             11.587813      11.979933      -4.173170       1.165621      16.678432       2.074978       6.105074          -0.000000
          133              C       6.036488       7.462469      17.026544       0.273833      33.080902 0.34411447E+03  0.76986255E+04                                 9.468852                            6.506841      -0.183143       1.974537                    0.999167      25.188696      72.711128       0.593372       0.461391      -1.028127      -0.004522      -0.023786      -0.000801       0.024225      -0.002416       0.030113       0.007808      -0.017505       0.142326      -0.043363      -0.014760       0.058123             11.787297      11.410115      -5.133782      -1.106951      18.981200       1.521874       4.970574          -0.000000
          134              C       6.021632       9.742759      17.918876      -0.089002      29.246625 0.41329253E+03  0.96328271E+04                                 8.383084                            6.895771       0.122007       2.031401                    0.999074      28.628199      83.025932       0.609075       0.431459      -1.050586      -0.015841       0.012269      -0.001361       0.020083       0.005900       0.001531      -0.017462       0.041520       0.055785      -0.036449       0.012225       0.024224              9.005415       9.167246      -1.084977       1.346011      12.010612       2.114095       5.838389           0.000001
          135              C       5.397680      10.964520      18.116464      -0.058525      26.954690 0.38038562E+03  0.86586930E+04                                 7.845065                            6.550328       0.322815       2.104745                    0.999594      27.525974      78.147313       0.636128       0.422993      -1.058870      -0.012664      -0.017625      -0.009851       0.023834       0.010363       0.005314       0.000120      -0.006582       0.000166      -0.012384       0.000584       0.011800              8.310746       9.141401      -1.616542       1.529266       9.948571       1.607013       5.842264           0.000001
          136              C       4.183202      11.225030      17.536448      -0.092485      29.204508 0.43718015E+03  0.10382542E+05                                 8.506880                            7.191563      -0.163891       1.935100                    0.998156      29.496222      87.688776       0.581360       0.443626      -1.038403       0.014532      -0.021552       0.005710       0.026613       0.003854      -0.032634      -0.008852      -0.015422       0.026197      -0.036042       0.000684       0.035358              9.047201      10.142988      -0.956028       1.934178      10.735886       1.651189       6.262728           0.000002
          137              C      10.183788      11.706480      17.602311       0.582715      22.653514 0.25086628E+03  0.52014930E+04                                 7.382489                            5.616363       0.118506       2.096794                    0.999708      22.400052      62.856155       0.626500       0.471519      -1.019526      -0.026333       0.012634      -0.061358       0.067955       0.071404      -0.000861       0.028347      -0.061234      -0.148027      -0.069073      -0.036792       0.105866              8.504379       8.168234      -2.846361       2.003827       6.543932      -1.896675      10.800970           0.000002
          138              C      10.899352      11.073341      18.772966      -0.013477      35.727104 0.43340717E+03  0.10108735E+05                                 9.366696                            6.908079       0.080740       2.034933                    0.999319      26.989941      75.494402       0.635998       0.412905      -1.074136       0.016355      -0.027881       0.037391       0.049426       0.001081      -0.005710       0.003463       0.012398      -0.006090      -0.008574      -0.001383       0.009957             11.025081       9.293705      -4.033302       2.944984       8.813890      -1.775926      14.967649           0.000001
          139              C      10.649276      11.473999      20.068972      -0.095604      29.854591 0.39683555E+03  0.91516603E+04                                 8.425298                            6.721050       0.101100       2.016875                    0.999719      28.615408      82.428767       0.622188       0.426869      -1.053872       0.011122      -0.021666      -0.001872       0.024426       0.006573      -0.021237       0.013377      -0.008948      -0.102932      -0.045758       0.020477       0.025280              9.187503       7.162804      -2.327057       1.514393       7.014854      -0.879505      13.384850           0.000001
          140              C      11.330176      10.961222      21.107901      -0.071328      30.081524 0.41531881E+03  0.97031657E+04                                 8.563820                            6.928749       0.105542       2.028012                    0.998801      28.579328      83.298649       0.604804       0.433470      -1.048147       0.001010      -0.021769      -0.017769       0.028119       0.001378      -0.005645       0.005711      -0.011426       0.010314      -0.010749       0.000767       0.009982              9.339876       7.415023      -2.564525       0.353276       7.656638      -0.617895      12.947967           0.000001
          141              C      -0.003714      10.036246      20.869946      -0.097279      30.853174 0.45527148E+03  0.10908292E+05                                 8.784759                            7.301780      -0.158377       1.935332                    0.997675      29.760112      88.492457       0.582105       0.439155      -1.042377      -0.016071       0.017541      -0.008632       0.025308       0.018403       0.010910      -0.015888       0.012142      -0.003581      -0.031169       0.011174       0.019994              9.415128       7.660667      -3.109688      -1.017342       8.525112       1.048091      12.059604          -0.000002
          142              C       0.281026       9.602611      19.567566       0.041296      36.559069 0.42905325E+03  0.10046435E+05                                 9.677004                            6.999481      -0.038719       2.001965                    0.999336      27.055238      77.436957       0.610877       0.428205      -1.057578      -0.005329       0.012639      -0.000479       0.013725      -0.005148       0.003764       0.006963       0.019855      -0.019777      -0.014987       0.000292       0.014695             11.262025      10.498698      -6.030238      -0.403438      11.309803       0.800769      11.977574          -0.000001
          143              C       1.315994       8.614980      19.323237       0.253556      29.679901 0.34948551E+03  0.78832194E+04                                 8.852522                            6.581986      -0.393983       1.895926                    0.998386      26.059658      76.611777       0.584138       0.464853      -1.021768       0.007514      -0.013630      -0.019415       0.024883       0.002905      -0.029620      -0.024517      -0.027297       0.014964      -0.040153      -0.001892       0.042045             10.215700      10.917968      -5.959805      -1.215919      12.008736       2.823420       7.720396          -0.000001
          144              C      11.899656      10.140120      18.518014      -0.166841      36.144634 0.50497973E+03  0.12428045E+05                                 9.736802                            7.691585      -0.255379       1.879038                    0.998691      31.542574      95.338745       0.566485       0.439328      -1.041335      -0.009171       0.007280       0.017369       0.020947       0.041219      -0.017759       0.008596       0.005437       0.016758      -0.050236       0.010076       0.040160             10.811750      10.247546      -4.986439       2.051620      10.149124      -1.224480      12.038580          -0.000001
          145              C       2.088506       8.524296       6.127346       0.609188      24.707682 0.24556211E+03  0.50873185E+04                                 7.943694                            5.633598      -0.082862       2.037892                    0.999401      22.351759      63.626853       0.610010       0.484665      -1.007977      -0.064660       0.025305      -0.013606       0.070755      -0.008244      -0.083672       0.035796       0.002811       0.215696      -0.083023      -0.042511       0.125534              9.619897      11.958740      -0.671514       3.932978      10.603475      -1.054304       6.297474           0.000001
          146              C       3.319078       8.079120       6.853960      -0.014351      36.730818 0.46175220E+03  0.11003262E+05                                 9.747924                            7.261022      -0.194188       1.947487                    0.998575      27.751590      79.910844       0.600310       0.428172      -1.058482       0.039946      -0.018375       0.025997       0.051080       0.006498      -0.001092       0.000425      -0.011564      -0.034110      -0.011531      -0.002853       0.014384             11.578970      13.839664      -3.839108       4.799708      11.458480       0.183231       9.438768           0.000002
          147              C       3.780852       8.845812       7.912010      -0.098384      28.619021 0.40106264E+03  0.92816347E+04                                 8.223269                            6.775363       0.113740       2.024161                    0.999554      28.657133      82.925852       0.616609       0.429224      -1.051521       0.007418      -0.019945      -0.001676       0.021345       0.001401      -0.033586       0.001774      -0.012216      -0.016231      -0.038116       0.008918       0.029197              8.807012       9.076140      -1.349536       3.507985       8.911895       0.985710       8.433001           0.000002
          148              C       4.855436       8.435261       8.611004      -0.070744      27.717635 0.38756292E+03  0.88477521E+04                                 7.910851                            6.552042       0.289273       2.080461                    0.999809      27.838839      78.695187       0.645911       0.415377      -1.065571      -0.010988      -0.021945      -0.017681       0.030248      -0.001569       0.000920       0.015542      -0.010751       0.027185      -0.012419      -0.008612       0.021031              8.444867       8.072652      -1.348469       2.565581       9.039129       1.510344       8.222821           0.000002
          149              C       5.569762       7.302535       8.232825      -0.115741      29.401327 0.43934357E+03  0.10412121E+05                                 8.413755                            7.115581      -0.003852       1.980142                    0.999027      29.551643      86.813503       0.598031       0.432163      -1.048703      -0.018017       0.014513      -0.005161       0.023704       0.010290       0.006829      -0.023522       0.033406       0.002356      -0.036221       0.016988       0.019234              8.893510       7.467660      -1.487366       1.336250      10.753025       2.762395       8.459845          -0.000000
          150              C       5.137700       6.540790       7.159902       0.035914      36.040900 0.44376439E+03  0.10512881E+05                                 9.737721                            7.190361      -0.234019       1.940786                    0.998452      27.545471      80.145886       0.591775       0.436898      -1.048871      -0.012746       0.011996       0.004784       0.018145      -0.004509      -0.001006       0.008240       0.003383      -0.048082      -0.018744       0.004763       0.013981             11.584510      11.240123      -5.174465       0.924734      14.853034       2.771095       8.660372           0.000001
          151              C       5.900308       5.328922       6.790222       0.270850      31.602869 0.35361761E+03  0.80120911E+04                                 9.367148                            6.682907      -0.548348       1.850568                    0.997399      26.091041      77.258696       0.570776       0.473618      -1.015460      -0.000151      -0.019002      -0.007773       0.020530      -0.008577      -0.002916      -0.013232      -0.024997       0.109496      -0.034087      -0.006216       0.040303             11.539476      11.437864      -5.785744      -1.445946      16.935821       3.530908       6.244743          -0.000000
          152              C       3.991312       6.926609       6.473656      -0.151881      34.080450 0.49800962E+03  0.12251583E+05                                 9.500588                            7.719597      -0.416074       1.835947                    0.997659      31.513829      96.193534       0.554841       0.448728      -1.032660       0.002762       0.014385       0.017046       0.022475       0.031649      -0.008128       0.005693      -0.006249       0.089425      -0.047954       0.016793       0.031161             10.634481      11.940678      -4.102262       2.409471      12.193596       0.276383       7.769168           0.000002
          153              C       8.236414       1.620770       3.711676       0.578545      23.655064 0.26005954E+03  0.54483520E+04                                 7.652252                            5.746495      -0.025987       2.045781                    0.999562      22.737476      64.424494       0.613973       0.476173      -1.015624      -0.028451      -0.021261       0.057374       0.067478      -0.058170       0.017841      -0.005919      -0.109924      -0.134057      -0.066933      -0.036502       0.103435              9.000005       9.589556       2.353742      -3.015934       5.763958      -1.791569      11.646500           0.000002
          154              C       9.185960       2.044512       2.659999      -0.022200      36.050726 0.41819686E+03  0.96784932E+04                                 9.448646                            6.779445       0.061309       2.030002                    0.999388      26.899505      75.235046       0.642156       0.412134      -1.073388       0.020996       0.011315      -0.038528       0.045313       0.002768       0.010046       0.003483      -0.017875      -0.019576      -0.016168       0.002045       0.014123             11.602391      11.329705       1.783543      -3.205471       6.172437      -3.204914      17.305029           0.000003
          155              C       8.757612       2.278642       1.374616      -0.136699      35.152311 0.42761320E+03  0.10087957E+05                                 9.540397                            7.035015      -0.099554       1.945963                    0.999216      29.863044      88.159544       0.598196       0.434020      -1.045277       0.019953      -0.004564       0.013624       0.024588      -0.014386       0.014632       0.029713      -0.029882      -0.121602      -0.056427       0.008943       0.047484             11.479397       8.546532       1.203240      -1.643388       6.018615      -3.252849      19.873043           0.000001
          156              C       9.588310       2.781526       0.412172       0.051874      38.807395 0.40450607E+03  0.93180377E+04                                10.084843                            6.761030      -0.043323       2.003624                    0.999255      26.462491      74.726506       0.627444       0.423772      -1.062055      -0.001670       0.002566       0.013703       0.014041       0.012214       0.009106      -0.005604      -0.008057       0.010275      -0.019530       0.008202       0.011328             13.126880       9.870732       0.678537       2.040988       5.977372      -3.317683      23.532537           0.000003
          157              C       9.106728       3.081607      20.317550       0.251956      35.025495 0.34960086E+03  0.78574646E+04                                 9.916733                            6.556299      -0.381039       1.906407                    0.998183      25.590385      74.198301       0.591044       0.461080      -1.027631      -0.007043       0.006621      -0.005856       0.011302      -0.036374      -0.011141       0.014759      -0.013335      -0.007978      -0.035679      -0.009730       0.045408             13.387827       8.172333       0.046568       5.380127       6.427216      -3.357201      25.563932           0.000003
          158              C      10.919160       3.025548       0.732987      -0.119605      31.856902 0.45237802E+03  0.10801404E+05                                 8.891158                            7.213616      -0.103874       1.942524                    0.998986      29.895660      88.198802       0.594691       0.431356      -1.049025      -0.014491       0.006085       0.023754       0.028483      -0.008111      -0.021499      -0.000651      -0.023560      -0.020178      -0.029978       0.009783       0.020194              9.773378       9.776361       0.925991       2.225883       5.517411      -1.519039      14.026362          -0.000000
          159              C      11.378458       2.769984       2.014121      -0.080529      30.475689 0.42554808E+03  0.99717257E+04                                 8.529323                            6.925254       0.147454       2.031743                    0.999633      28.713359      82.965748       0.618487       0.422624      -1.058096      -0.029339       0.005228       0.003383       0.029993       0.005370       0.009765       0.002238       0.025023      -0.002536      -0.013198      -0.005876       0.019074              9.349346       9.874472       1.029835       0.380229       5.759726      -2.045890      12.413840           0.000003
          160              C      10.503192       2.273695       2.972315      -0.108513      31.142964 0.44838299E+03  0.10682920E+05                                 8.770681                            7.201535      -0.024458       1.968658                    0.999492      29.691954      87.519875       0.592697       0.433743      -1.047518       0.001616       0.009385      -0.021167       0.023211      -0.010608       0.026056       0.004124      -0.041064       0.015673      -0.040775       0.018520       0.022255              9.519791      10.970494       1.109306      -1.165631       5.828407      -2.177629      11.760471           0.000001
          161              C       8.427066      14.192870       5.523960       0.601509      23.038821 0.24907585E+03  0.51738284E+04                                 7.531357                            5.651920       0.000762       2.062154                    0.999599      22.440964      63.778400       0.613104       0.480941      -1.010829      -0.059891      -0.022347      -0.019160       0.066734       0.012905      -0.074778      -0.039129      -0.029529       0.194729      -0.085222      -0.029641       0.114863              8.701836      11.215399      -0.080105       2.341463       9.794762       1.016605       5.095347          -0.000000
          162              C       9.731918      14.474815       6.182586      -0.021289      34.182051 0.45256616E+03  0.10723631E+05                                 9.246357                            7.166300      -0.026690       2.006658                    0.998748      27.465536      78.703582       0.607445       0.425539      -1.060777       0.037876       0.019909       0.020967       0.047650      -0.002850      -0.005353       0.004114      -0.016096      -0.025581      -0.012169      -0.001786       0.013955             10.564289      13.284044       2.201880       2.821753      12.002061      -0.862577       6.406762           0.000000
          163              C      10.337300      15.731201       6.031739      -0.140129      34.105817 0.47912676E+03  0.11657682E+05                                 9.472578                            7.547890      -0.328216       1.871689                    0.997603      30.795805      93.066549       0.564563       0.445894      -1.035717      -0.002282      -0.023552       0.014946       0.027988      -0.029969      -0.021118      -0.007045      -0.009618       0.119408      -0.054809       0.008641       0.046168             10.697018      12.724916       3.313015       1.586896      13.382728      -0.861419       5.983409           0.000003
          164              C      11.567872      15.993360       6.588385       0.035109      36.178001 0.42451069E+03  0.99361916E+04                                 9.704847                            7.014755      -0.191829       1.956077                    0.998782      27.158824      78.296889       0.602015       0.434678      -1.051229      -0.008900      -0.008759       0.004180       0.013168       0.004345      -0.003673      -0.004384       0.001097      -0.037206      -0.013763       0.001862       0.011900             11.587813      11.979933       4.173170       1.165621      16.678432      -2.074978       6.105074          -0.000000
          165              C      12.226488       0.781531       6.403544       0.273833      33.080903 0.34411449E+03  0.76986260E+04                                 9.468852                            6.506841      -0.183143       1.974537                    0.999167      25.188697      72.711130       0.593372       0.461391      -1.028127      -0.004522       0.023786      -0.000801       0.024225       0.002416       0.030113      -0.007808      -0.017505       0.142326      -0.043363      -0.014760       0.058123             11.787297      11.410115       5.133783      -1.106951      18.981201      -1.521874       4.970574          -0.000000
          166              C      12.211632      14.989241       7.295876      -0.089002      29.246632 0.41329266E+03  0.96328308E+04                                 8.383086                            6.895772       0.122006       2.031401                    0.999074      28.628202      83.025949       0.609075       0.431459      -1.050586      -0.015841      -0.012269      -0.001360       0.020083      -0.005900       0.001531       0.017462       0.041520       0.055785      -0.036449       0.012225       0.024224              9.005418       9.167247       1.084977       1.346011      12.010616      -2.114096       5.838390           0.000001
          167              C      11.587680      13.767480       7.493464      -0.058525      26.954693 0.38038566E+03  0.86586941E+04                                 7.845066                            6.550329       0.322815       2.104745                    0.999594      27.525976      78.147325       0.636128       0.422993      -1.058870      -0.012664       0.017625      -0.009851       0.023834      -0.010363       0.005314      -0.000120      -0.006582       0.000166      -0.012384       0.000584       0.011800              8.310747       9.141402       1.616542       1.529266       9.948573      -1.607014       5.842265           0.000001
          168              C      10.373202      13.506970       6.913448      -0.092485      29.204502 0.43718003E+03  0.10382539E+05                                 8.506879                            7.191562      -0.163891       1.935100                    0.998156      29.496218      87.688761       0.581360       0.443626      -1.038403       0.014532       0.021552       0.005710       0.026613      -0.003854      -0.032634       0.008852      -0.015422       0.026197      -0.036042       0.000684       0.035358              9.047199      10.142987       0.956028       1.934178      10.735884      -1.651188       6.262727           0.000002
          169              C       3.993788      13.025520       6.979311       0.582715      22.653512 0.25086625E+03  0.52014924E+04                                 7.382488                            5.616363       0.118506       2.096794                    0.999708      22.400051      62.856151       0.626500       0.471519      -1.019526      -0.026333      -0.012634      -0.061358       0.067955      -0.071404      -0.000861      -0.028347      -0.061234      -0.148027      -0.069073      -0.036792       0.105866              8.504378       8.168234       2.846361       2.003827       6.543932       1.896675      10.800969           0.000002
          170              C       4.709352      13.658659       8.149966      -0.013477      35.727103 0.43340715E+03  0.10108734E+05                                 9.366696                            6.908079       0.080740       2.034933                    0.999319      26.989940      75.494400       0.635998       0.412905      -1.074136       0.016355       0.027881       0.037391       0.049426      -0.001081      -0.005710      -0.003463       0.012398      -0.006090      -0.008574      -0.001383       0.009957             11.025081       9.293705       4.033302       2.944984       8.813890       1.775926      14.967649           0.000001
          171              C       4.459276      13.258001       9.445972      -0.095604      29.854591 0.39683554E+03  0.91516600E+04                                 8.425299                            6.721050       0.101099       2.016874                    0.999719      28.615408      82.428773       0.622188       0.426869      -1.053872       0.011122       0.021666      -0.001872       0.024426      -0.006573      -0.021237      -0.013377      -0.008949      -0.102932      -0.045758       0.020477       0.025280              9.187504       7.162805       2.327058       1.514393       7.014855       0.879505      13.384851           0.000001
          172              C       5.140176      13.770778      10.484901      -0.071328      30.081527 0.41531886E+03  0.97031673E+04                                 8.563821                            6.928749       0.105542       2.028012                    0.998801      28.579330      83.298658       0.604804       0.433470      -1.048147       0.001010       0.021769      -0.017769       0.028119      -0.001378      -0.005645      -0.005711      -0.011426       0.010314      -0.010749       0.000767       0.009982              9.339877       7.415024       2.564525       0.353276       7.656639       0.617896      12.947967           0.000002
          173              C       6.186286      14.695754      10.246946      -0.097279      30.853172 0.45527144E+03  0.10908291E+05                                 8.784758                            7.301779      -0.158377       1.935332                    0.997675      29.760111      88.492452       0.582105       0.439155      -1.042377      -0.016071      -0.017541      -0.008632       0.025308      -0.018403       0.010910       0.015888       0.012142      -0.003581      -0.031169       0.011174       0.019994              9.415127       7.660667       3.109688      -1.017341       8.525112      -1.048091      12.059603          -0.000002
          174              C       6.471026      15.129389       8.944566       0.041296      36.559072 0.42905328E+03  0.10046436E+05                                 9.677005                            6.999481      -0.038719       2.001965                    0.999336      27.055239      77.436963       0.610877       0.428205      -1.057578      -0.005329      -0.012639      -0.000479       0.013725       0.005148       0.003764      -0.006963       0.019855      -0.019777      -0.014987       0.000292       0.014695             11.262026      10.498699       6.030238      -0.403438      11.309804      -0.800769      11.977575          -0.000001
          175              C       7.505994      16.117020       8.700237       0.253556      29.679899 0.34948548E+03  0.78832185E+04                                 8.852521                            6.581986      -0.393983       1.895926                    0.998386      26.059657      76.611775       0.584138       0.464853      -1.021768       0.007514       0.013630      -0.019415       0.024883      -0.002905      -0.029620       0.024517      -0.027297       0.014964      -0.040153      -0.001892       0.042045             10.215700      10.917968       5.959805      -1.215919      12.008736      -2.823420       7.720396          -0.000000
          176              C       5.709656      14.591880       7.895014      -0.166840      36.144630 0.50497965E+03  0.12428042E+05                                 9.736801                            7.691584      -0.255378       1.879038                    0.998691      31.542572      95.338734       0.566485       0.439328      -1.041335      -0.009171      -0.007280       0.017369       0.020947      -0.041219      -0.017759      -0.008596       0.005437       0.016758      -0.050236       0.010076       0.040160             10.811748      10.247544       4.986439       2.051620      10.149122       1.224480      12.038578          -0.000001
          177              C       4.101494       0.280296       4.495654       0.609188      24.707681 0.24556209E+03  0.50873182E+04                                 7.943694                            5.633598      -0.082862       2.037892                    0.999401      22.351759      63.626857       0.610010       0.484665      -1.007977       0.064660       0.025305       0.013606       0.070755       0.008244      -0.083672      -0.035796       0.002811       0.215696      -0.083023      -0.042511       0.125534              9.619897      11.958741       0.671514       3.932978      10.603476       1.054304       6.297474           0.000001
          178              C       2.870922      16.323120       3.769040      -0.014351      36.730820 0.46175223E+03  0.11003263E+05                                 9.747924                            7.261023      -0.194188       1.947487                    0.998575      27.751591      79.910848       0.600310       0.428172      -1.058482      -0.039946      -0.018375      -0.025997       0.051080      -0.006498      -0.001092      -0.000425      -0.011564      -0.034110      -0.011531      -0.002853       0.014384             11.578971      13.839664       3.839108       4.799709      11.458480      -0.183231       9.438768           0.000002
          179              C       2.409148       0.601812       2.710990      -0.098383      28.619017 0.40106258E+03  0.92816329E+04                                 8.223268                            6.775362       0.113740       2.024161                    0.999554      28.657131      82.925844       0.616609       0.429224      -1.051521      -0.007418      -0.019945       0.001676       0.021345      -0.001401      -0.033586      -0.001774      -0.012216      -0.016231      -0.038116       0.008918       0.029197              8.807011       9.076139       1.349536       3.507985       8.911894      -0.985710       8.433000           0.000002
          180              C       1.334564       0.191261       2.011996      -0.070744      27.717638 0.38756297E+03  0.88477536E+04                                 7.910851                            6.552043       0.289273       2.080461                    0.999809      27.838841      78.695194       0.645911       0.415377      -1.065571       0.010988      -0.021945       0.017681       0.030248       0.001569       0.000919      -0.015542      -0.010751       0.027185      -0.012419      -0.008612       0.021031              8.444868       8.072653       1.348469       2.565581       9.039130      -1.510344       8.222822           0.000002
          181              C       0.620238      15.546535       2.390175      -0.115742      29.401328 0.43934358E+03  0.10412121E+05                                 8.413756                            7.115582      -0.003853       1.980142                    0.999027      29.551644      86.813511       0.598031       0.432163      -1.048703       0.018017       0.014513       0.005161       0.023704      -0.010290       0.006829       0.023522       0.033406       0.002356      -0.036221       0.016988       0.019234              8.893511       7.467661       1.487366       1.336250      10.753027      -2.762396       8.459846          -0.000000
          182              C       1.052300      14.784790       3.463098       0.035914      36.040900 0.44376439E+03  0.10512881E+05                                 9.737721                            7.190360      -0.234019       1.940786                    0.998452      27.545471      80.145885       0.591775       0.436898      -1.048871       0.012746       0.011996      -0.004784       0.018145       0.004509      -0.001006      -0.008240       0.003383      -0.048082      -0.018744       0.004763       0.013981             11.584509      11.240123       5.174465       0.924734      14.853033      -2.771095       8.660372           0.000001
          183              C       0.289692      13.572922       3.832778       0.270851      31.602867 0.35361759E+03  0.80120904E+04                                 9.367147                            6.682906      -0.548348       1.850568                    0.997399      26.091040      77.258693       0.570776       0.473618      -1.015460       0.000151      -0.019002       0.007773       0.020530       0.008577      -0.002916       0.013232      -0.024997       0.109496      -0.034087      -0.006216       0.040303             11.539475      11.437864       5.785743      -1.445946      16.935819      -3.530907       6.244743          -0.000000
          184              C       2.198688      15.170609       4.149344      -0.151881      34.080452 0.49800966E+03  0.12251584E+05                                 9.500588                            7.719597      -0.416074       1.835947                    0.997659      31.513830      96.193536       0.554841       0.448728      -1.032661      -0.002762       0.014385      -0.017046       0.022475      -0.031649      -0.008128      -0.005693      -0.006249       0.089425      -0.047954       0.016793       0.031161             10.634481      11.940679       4.102262       2.409471      12.193596      -0.276382       7.769168           0.000002
          185              C      10.333586       9.864770       6.911324       0.578545      23.655062 0.26005951E+03  0.54483515E+04                                 7.652252                            5.746495      -0.025987       2.045781                    0.999562      22.737475      64.424493       0.613973       0.476173      -1.015624       0.028451      -0.021261      -0.057374       0.067478       0.058170       0.017841       0.005919      -0.109924      -0.134057      -0.066933      -0.036502       0.103435              9.000005       9.589556      -2.353742      -3.015934       5.763958       1.791569      11.646500           0.000002
          186              C       9.384040      10.288512       7.963001      -0.022200      36.050730 0.41819692E+03  0.96784949E+04                                 9.448647                            6.779446       0.061309       2.030002                    0.999388      26.899507      75.235052       0.642156       0.412134      -1.073388      -0.020996       0.011315       0.038528       0.045313      -0.002768       0.010046      -0.003483      -0.017875      -0.019576      -0.016168       0.002045       0.014123             11.602391      11.329706      -1.783543      -3.205471       6.172438       3.204914      17.305031           0.000003
          187              C       9.812388      10.522642       9.248384      -0.136698      35.152305 0.42761310E+03  0.10087954E+05                                 9.540396                            7.035014      -0.099554       1.945963                    0.999216      29.863042      88.159537       0.598196       0.434020      -1.045277      -0.019953      -0.004564      -0.013624       0.024588       0.014386       0.014632      -0.029713      -0.029881      -0.121602      -0.056427       0.008943       0.047484             11.479395       8.546532      -1.203240      -1.643387       6.018614       3.252848      19.873039           0.000001
          188              C       8.981690      11.025526      10.210828       0.051874      38.807400 0.40450612E+03  0.93180391E+04                                10.084844                            6.761030      -0.043323       2.003624                    0.999255      26.462493      74.726513       0.627444       0.423772      -1.062055       0.001670       0.002566      -0.013703       0.014041      -0.012214       0.009106       0.005604      -0.008057       0.010275      -0.019530       0.008202       0.011328             13.126881       9.870733      -0.678537       2.040988       5.977372       3.317684      23.532539           0.000002
          189              C       9.463272      11.325607      11.551450       0.251956      35.025504 0.34960095E+03  0.78574673E+04                                 9.916735                            6.556300      -0.381039       1.906407                    0.998183      25.590389      74.198316       0.591044       0.461080      -1.027631       0.007043       0.006621       0.005856       0.011302       0.036374      -0.011141      -0.014759      -0.013335      -0.007977      -0.035679      -0.009730       0.045408             13.387829       8.172334      -0.046568       5.380128       6.427217       3.357201      25.563937           0.000003
          190              C       7.650840      11.269548       9.890013      -0.119605      31.856906 0.45237809E+03  0.10801406E+05                                 8.891159                            7.213616      -0.103874       1.942524                    0.998986      29.895663      88.198814       0.594691       0.431356      -1.049025       0.014491       0.006085      -0.023754       0.028483       0.008111      -0.021499       0.000651      -0.023560      -0.020178      -0.029978       0.009783       0.020194              9.773379       9.776362      -0.925991       2.225883       5.517412       1.519039      14.026363          -0.000000
          191              C       7.191542      11.013984       8.608879      -0.080529      30.475692 0.42554815E+03  0.99717278E+04                                 8.529324                            6.925254       0.147453       2.031743                    0.999633      28.713361      82.965758       0.618487       0.422624      -1.058096       0.029339       0.005228      -0.003383       0.029993      -0.005370       0.009765      -0.002238       0.025022      -0.002536      -0.013198      -0.005876       0.019074              9.349347       9.874473      -1.029835       0.380229       5.759726       2.045890      12.413842           0.000003
          192              C       8.066808      10.517695       7.650685      -0.108513      31.142961 0.44838294E+03  0.10682918E+05                                 8.770681                            7.201535      -0.024458       1.968658                    0.999492      29.691952      87.519869       0.592697       0.433743      -1.047518      -0.001616       0.009385       0.021167       0.023211       0.010608       0.026056      -0.004124      -0.041064       0.015673      -0.040775       0.018520       0.022255              9.519791      10.970494      -1.109306      -1.165631       5.828407       2.177629      11.760471           0.000001
          193              C      10.142934       5.948870       5.099040       0.601509      23.038823 0.24907587E+03  0.51738290E+04                                 7.531357                            5.651920       0.000762       2.062154                    0.999599      22.440965      63.778400       0.613104       0.480941      -1.010829       0.059891      -0.022347       0.019160       0.066734      -0.012905      -0.074778       0.039129      -0.029529       0.194729      -0.085222      -0.029641       0.114863              8.701836      11.215399       0.080105       2.341463       9.794762      -1.016605       5.095347          -0.000000
          194              C       8.838082       6.230815       4.440414      -0.021289      34.182049 0.45256613E+03  0.10723630E+05                                 9.246357                            7.166299      -0.026690       2.006658                    0.998748      27.465535      78.703578       0.607445       0.425539      -1.060777      -0.037876       0.019909      -0.020967       0.047650       0.002850      -0.005353      -0.004114      -0.016096      -0.025581      -0.012169      -0.001786       0.013955             10.564289      13.284044      -2.201880       2.821753      12.002061       0.862577       6.406762           0.000000
          195              C       8.232700       7.487201       4.591261      -0.140129      34.105822 0.47912684E+03  0.11657685E+05                                 9.472579                            7.547890      -0.328216       1.871689                    0.997603      30.795808      93.066560       0.564563       0.445894      -1.035717       0.002282      -0.023552      -0.014946       0.027988       0.029969      -0.021118       0.007045      -0.009618       0.119408      -0.054809       0.008641       0.046168             10.697019      12.724917      -3.313016       1.586896      13.382730       0.861419       5.983409           0.000003
          196              C       7.002128       7.749360       4.034615       0.035109      36.178001 0.42451069E+03  0.99361915E+04                                 9.704847                            7.014754      -0.191829       1.956077                    0.998782      27.158824      78.296888       0.602015       0.434678      -1.051229       0.008900      -0.008759      -0.004180       0.013168      -0.004345      -0.003673       0.004384       0.001097      -0.037206      -0.013763       0.001862       0.011900             11.587813      11.979933      -4.173170       1.165621      16.678432       2.074978       6.105074          -0.000000
          197              C       6.343512       9.025531       4.219456       0.273833      33.080906 0.34411452E+03  0.76986268E+04                                 9.468852                            6.506841      -0.183143       1.974537                    0.999167      25.188698      72.711130       0.593372       0.461390      -1.028127       0.004522       0.023786       0.000801       0.024225      -0.002416       0.030113       0.007808      -0.017505       0.142326      -0.043363      -0.014760       0.058123             11.787297      11.410115      -5.133782      -1.106951      18.981200       1.521874       4.970574          -0.000000
          198              C       6.358368       6.745241       3.327124      -0.089002      29.246632 0.41329265E+03  0.96328306E+04                                 8.383086                            6.895772       0.122006       2.031401                    0.999074      28.628203      83.025950       0.609075       0.431459      -1.050586       0.015841      -0.012269       0.001360       0.020083       0.005900       0.001531      -0.017462       0.041520       0.055785      -0.036449       0.012225       0.024224              9.005417       9.167247      -1.084977       1.346011      12.010615       2.114096       5.838390           0.000001
          199              C       6.982320       5.523480       3.129536      -0.058525      26.954691 0.38038563E+03  0.86586933E+04                                 7.845066                            6.550329       0.322814       2.104745                    0.999594      27.525975      78.147321       0.636128       0.422993      -1.058870       0.012664       0.017625       0.009851       0.023834       0.010363       0.005314       0.000120      -0.006582       0.000166      -0.012384       0.000584       0.011800              8.310746       9.141402      -1.616542       1.529266       9.948572       1.607014       5.842265           0.000001
          200              C       8.196798       5.262970       3.709552      -0.092485      29.204505 0.43718008E+03  0.10382540E+05                                 8.506880                            7.191563      -0.163891       1.935100                    0.998156      29.496220      87.688772       0.581360       0.443626      -1.038403      -0.014532       0.021552      -0.005710       0.026613       0.003854      -0.032634      -0.008852      -0.015422       0.026197      -0.036042       0.000684       0.035358              9.047200      10.142988      -0.956028       1.934178      10.735885       1.651189       6.262728           0.000002
          201              C       2.196212       4.781520       3.643689       0.582715      22.653513 0.25086625E+03  0.52014925E+04                                 7.382489                            5.616363       0.118506       2.096794                    0.999708      22.400051      62.856154       0.626500       0.471519      -1.019526       0.026333      -0.012634       0.061358       0.067955       0.071404      -0.000861       0.028347      -0.061234      -0.148027      -0.069073      -0.036792       0.105866              8.504379       8.168234      -2.846361       2.003828       6.543932      -1.896675      10.800970           0.000002
          202              C       1.480648       5.414659       2.473034      -0.013477      35.727102 0.43340715E+03  0.10108734E+05                                 9.366696                            6.908079       0.080740       2.034933                    0.999319      26.989940      75.494400       0.635998       0.412905      -1.074136      -0.016355       0.027881      -0.037391       0.049426       0.001081      -0.005710       0.003463       0.012398      -0.006090      -0.008574      -0.001383       0.009957             11.025081       9.293705      -4.033302       2.944985       8.813890      -1.775926      14.967649           0.000001
          203              C       1.730724       5.014001       1.177028      -0.095604      29.854590 0.39683554E+03  0.91516600E+04                                 8.425299                            6.721050       0.101100       2.016875                    0.999719      28.615407      82.428764       0.622188       0.426869      -1.053872      -0.011122       0.021666       0.001872       0.024426       0.006573      -0.021237       0.013377      -0.008948      -0.102932      -0.045758       0.020477       0.025280              9.187503       7.162804      -2.327057       1.514393       7.014854      -0.879505      13.384851           0.000001
          204              C       1.049824       5.526778       0.138099      -0.071328      30.081527 0.41531886E+03  0.97031674E+04                                 8.563821                            6.928749       0.105542       2.028012                    0.998801      28.579330      83.298656       0.604804       0.433470      -1.048147      -0.001010       0.021769       0.017769       0.028119       0.001378      -0.005645       0.005711      -0.011426       0.010314      -0.010749       0.000767       0.009982              9.339877       7.415024      -2.564525       0.353276       7.656639      -0.617896      12.947967           0.000002
          205              C       0.003714       6.451754       0.376054      -0.097279      30.853166 0.45527134E+03  0.10908288E+05                                 8.784757                            7.301778      -0.158376       1.935332                    0.997675      29.760107      88.492436       0.582105       0.439155      -1.042377       0.016071      -0.017541       0.008632       0.025308       0.018403       0.010910      -0.015888       0.012142      -0.003581      -0.031169       0.011174       0.019994              9.415126       7.660665      -3.109688      -1.017341       8.525110       1.048090      12.059601          -0.000002
          206              C      12.098974       6.885389       1.678434       0.041296      36.559072 0.42905329E+03  0.10046436E+05                                 9.677004                            6.999481      -0.038719       2.001965                    0.999336      27.055239      77.436959       0.610877       0.428205      -1.057578       0.005329      -0.012639       0.000479       0.013725      -0.005148       0.003764       0.006963       0.019855      -0.019777      -0.014987       0.000292       0.014695             11.262025      10.498698      -6.030238      -0.403438      11.309803       0.800769      11.977574          -0.000001
          207              C      11.064006       7.873020       1.922763       0.253556      29.679897 0.34948546E+03  0.78832179E+04                                 8.852521                            6.581986      -0.393983       1.895926                    0.998386      26.059656      76.611772       0.584138       0.464853      -1.021768      -0.007514       0.013630       0.019415       0.024883       0.002905      -0.029620      -0.024517      -0.027297       0.014964      -0.040153      -0.001893       0.042045             10.215700      10.917968      -5.959805      -1.215918      12.008736       2.823420       7.720396          -0.000000
          208              C       0.480344       6.347880       2.727986      -0.166841      36.144634 0.50497973E+03  0.12428045E+05                                 9.736802                            7.691585      -0.255379       1.879038                    0.998691      31.542574      95.338744       0.566485       0.439328      -1.041335       0.009171      -0.007280      -0.017369       0.020947       0.041219      -0.017759       0.008596       0.005437       0.016758      -0.050236       0.010076       0.040160             10.811749      10.247545      -4.986439       2.051620      10.149124      -1.224480      12.038579          -0.000001
          209              N       6.964988      12.239042      15.059165      -0.238405      36.463715 0.54107375E+03  0.13238705E+05                                 9.251580                            7.585398       0.010802       2.024192                    0.997146      28.550966      79.788945       0.627748       0.398778      -1.091793      -0.132091       0.005310      -0.029167       0.135377      -0.049093      -0.029454       0.007777      -0.060153      -0.027992      -0.062567      -0.005758       0.068325             10.466460      12.162179      -0.864131       0.385778      12.884130       2.697551       6.353071           0.000001
          210              N       5.928782      13.109609      15.116529      -0.070389      30.338060 0.44176513E+03  0.10227414E+05                                 8.096171                            6.756108       0.477774       2.189105                    0.999385      26.253107      70.302005       0.682808       0.387465      -1.104749       0.008124      -0.203608      -0.061195       0.212760      -0.021925       0.006502      -0.036213       0.131874       0.061858      -0.090714       0.027215       0.063499              9.185273       9.660582      -2.204963      -0.235096      12.321113       2.170287       5.574124           0.000000
          211              N       4.886386      12.549017      14.566258      -0.058786      30.017671 0.43665482E+03  0.10072261E+05                                 8.007182                            6.686568       0.212619       2.104070                    0.998953      26.113916      69.632678       0.691541       0.383972      -1.108075       0.159628      -0.094336       0.019643       0.186457       0.036970      -0.018289       0.015937      -0.057090       0.081280      -0.066171       0.027034       0.039137              9.035175      10.967716      -3.132148      -0.491394      10.577618       1.251889       5.560191          -0.000000
          212              N       5.197124      11.310768      14.141338      -0.275666      32.277133 0.51333482E+03  0.12353177E+05                                 8.366382                            7.262227       0.456420       2.134173                    0.999845      29.122151      79.808534       0.660630       0.385274      -1.105040       0.127711       0.162995       0.107094       0.233124      -0.129242      -0.097708      -0.049199      -0.078209       0.026995      -0.196386       0.061650       0.134736              9.056500      10.657607      -2.784169      -0.603645      10.640936       1.367683       5.870957          -0.000001
          213              N       4.388710      13.905979       1.474472      -0.277466      33.468846 0.51550287E+03  0.12417223E+05                                 8.571093                            7.266742       0.408645       2.111065                    0.999835      29.409484      80.608989       0.661962       0.384131      -1.105968      -0.156667      -0.156899       0.114137       0.249378      -0.127819       0.078854       0.038204      -0.067982       0.350511      -0.213069       0.069656       0.143413              9.496854       8.216066       0.811028       3.382155       6.040841      -0.890519      14.233655           0.000008
          214              N       4.455562      13.361875       2.698242      -0.083041      31.406274 0.44436897E+03  0.10300707E+05                                 8.263373                            6.730812       0.211231       2.092486                    0.998944      26.668854      71.412544       0.691131       0.382316      -1.108678      -0.131194      -0.017839      -0.126472       0.183098       0.003051      -0.040187      -0.004231      -0.071121       0.013433      -0.062070       0.025354       0.036716              9.641237       9.247164       0.701180       4.220118       6.227003      -1.019931      13.449545           0.000002
          215              N       3.421832      12.563856       2.874584      -0.086068      30.548001 0.45504589E+03  0.10622235E+05                                 8.137272                            6.858287       0.101775       2.054066                    0.998915      26.896237      72.523946       0.676921       0.387621      -1.103696       0.028104       0.102455      -0.174054       0.203916      -0.004061       0.009213       0.057910       0.040851      -0.089242      -0.077645       0.035048       0.042597              9.270893       7.824487       0.447127       1.996831       6.832565      -2.664342      13.155628          -0.000001
          216              N       2.654272      12.570451       1.774041      -0.265420      32.939869 0.51686483E+03  0.12444169E+05                                 8.479298                            7.277173       0.504545       2.149243                    0.999851      28.958740      79.062349       0.662121       0.384220      -1.107156       0.199039       0.106359       0.044736       0.230065      -0.123043       0.014280      -0.015839      -0.055750       0.333581      -0.181763       0.061455       0.120309              9.494722       7.386019       0.830370       1.666819       6.557552      -2.200586      14.540596           0.000000
          217              N       0.753942      14.481410      14.859452      -0.258724      38.362690 0.53945459E+03  0.13153901E+05                                 9.498392                            7.522089       0.237251       2.094000                    0.997548      28.530491      78.901340       0.638636       0.393327      -1.098497      -0.130340       0.004879       0.029905       0.133816       0.045774       0.009370      -0.015013      -0.055212      -0.011659      -0.056187      -0.000441       0.056627             10.905008      13.040371      -0.093256      -0.722327      14.267783      -0.730303       5.406870           0.000001
          218              N      12.136114      13.591058      15.069788      -0.084845      31.557773 0.44527175E+03  0.10304863E+05                                 8.233330                            6.746891       0.532535       2.195276                    0.999737      26.437907      70.245327       0.690360       0.383366      -1.110284      -0.006125       0.231070       0.000078       0.231151       0.035549       0.005823      -0.007777       0.164149       0.135402      -0.112500       0.044855       0.067645              9.323784      10.693268       1.502468      -0.218889      12.413955      -0.543689       4.864129          -0.000001
          219              N      11.008296      14.250578      15.152647      -0.039825      29.305056 0.40579880E+03  0.91618831E+04                                 7.796270                            6.394352       0.368759       2.163936                    0.999509      25.277740      66.006473       0.717990       0.377845      -1.116024       0.156909       0.095123      -0.025005       0.185186      -0.040290       0.012566      -0.000804      -0.071223       0.102427      -0.072013       0.030101       0.041912              8.849855      11.042248       2.417593      -0.416804      10.919896      -0.072603       4.587420          -0.000002
          220              N      11.216280      15.577862      14.999676      -0.248317      31.847335 0.47963514E+03  0.11304210E+05                                 8.226351                            6.975344       0.672646       2.221408                    0.999831      27.914212      74.756929       0.683165       0.380410      -1.112843       0.126425      -0.173954       0.002888       0.215062       0.131486      -0.010737      -0.004211      -0.085484       0.174092      -0.167445       0.056416       0.111030              9.019955      11.120214       1.885942      -1.017461      11.079364      -0.081632       4.860287          -0.000001
          221              N       4.848008      15.952140      13.537951      -0.282958      35.527528 0.57139246E+03  0.14171763E+05                                 9.033343                            7.751532       0.136729       2.047500                    0.997464      29.504663      83.004200       0.626246       0.394341      -1.094900      -0.128125       0.005240      -0.080513       0.151413       0.051343      -0.037497       0.014428      -0.011129      -0.079861      -0.071117       0.003630       0.067488              9.820402       8.403228       1.870689       0.301091      10.244219      -3.560006      10.813760          -0.000001
          222              N       3.689240      15.279430      13.338239      -0.106578      31.441365 0.48392610E+03  0.11506068E+05                                 8.351737                            7.127546       0.023690       2.026652                    0.997924      27.533503      75.667894       0.654374       0.393670      -1.096130       0.095143       0.160886      -0.071511       0.200126      -0.004781       0.008939       0.042949       0.066605       0.000422      -0.063555       0.026583       0.036973              9.179555       8.270412       2.185662      -0.807997       9.579254      -3.361126       9.689000           0.000002
          223              N       3.092524      15.729552      12.284437      -0.079673      26.056066 0.42231079E+03  0.96994977E+04                                 7.209860                            6.588516       0.308025       2.095450                    0.999858      27.494475      74.128095       0.691854       0.385456      -1.102543       0.263426       0.139422       0.086529       0.310354      -0.110551      -0.087534      -0.052919      -0.190066       0.253696      -0.221823       0.097684       0.124138              7.332933       7.572415       1.427942       0.117663       6.728769      -1.391355       7.697615           0.000006
          224              N       3.811802       0.242374      11.768159      -0.266399      30.667853 0.53361056E+03  0.13021061E+05                                 8.183699                            7.527243       0.156542       2.040036                    0.999058      29.583099      82.774344       0.630384       0.398179      -1.091347       0.025388      -0.137755       0.180826       0.228734       0.064288      -0.068707       0.110502       0.062167      -0.294374      -0.195760       0.075286       0.120473              8.265652       8.864571       2.099827       0.463543       7.816007      -1.364192       8.116376          -0.000000
          225              N      11.605012       3.995042      16.809835      -0.238405      36.463715 0.54107375E+03  0.13238705E+05                                 9.251580                            7.585398       0.010802       2.024193                    0.997146      28.550966      79.788945       0.627748       0.398778      -1.091793       0.132091       0.005310       0.029167       0.135377       0.049093      -0.029454      -0.007777      -0.060153      -0.027992      -0.062567      -0.005758       0.068325             10.466460      12.162179       0.864130       0.385778      12.884130      -2.697551       6.353071           0.000001
          226              N       0.261218       4.865609      16.752471      -0.070389      30.338056 0.44176507E+03  0.10227412E+05                                 8.096170                            6.756108       0.477774       2.189105                    0.999385      26.253105      70.301998       0.682808       0.387465      -1.104749      -0.008124      -0.203608       0.061195       0.212760       0.021925       0.006502       0.036213       0.131874       0.061858      -0.090714       0.027215       0.063499              9.185272       9.660582       2.204963      -0.235096      12.321112      -2.170287       5.574124           0.000001
          227              N       1.303614       4.305017      17.302742      -0.058786      30.017669 0.43665478E+03  0.10072261E+05                                 8.007182                            6.686568       0.212619       2.104070                    0.998953      26.113915      69.632675       0.691541       0.383972      -1.108075      -0.159628      -0.094336      -0.019643       0.186457      -0.036970      -0.018289      -0.015937      -0.057090       0.081280      -0.066172       0.027034       0.039137              9.035175      10.967716       3.132147      -0.491394      10.577618      -1.251889       5.560191          -0.000000
          228              N       0.992876       3.066768      17.727662      -0.275666      32.277140 0.51333496E+03  0.12353181E+05                                 8.366383                            7.262228       0.456420       2.134173                    0.999845      29.122154      79.808548       0.660629       0.385274      -1.105040      -0.127711       0.162995      -0.107094       0.233124       0.129243      -0.097708       0.049199      -0.078209       0.026995      -0.196386       0.061650       0.134736              9.056502      10.657609       2.784170      -0.603645      10.640938      -1.367683       5.870958          -0.000001
          229              N       1.801290       5.661979       9.148528      -0.277466      33.468847 0.51550290E+03  0.12417224E+05                                 8.571093                            7.266742       0.408645       2.111065                    0.999835      29.409485      80.608993       0.661962       0.384131      -1.105968       0.156667      -0.156899      -0.114137       0.249378       0.127819       0.078854      -0.038204      -0.067982       0.350512      -0.213069       0.069656       0.143413              9.496854       8.216066      -0.811028       3.382156       6.040841       0.890519      14.233655           0.000008
          230              N       1.734438       5.117875       7.924758      -0.083041      31.406282 0.44436910E+03  0.10300711E+05                                 8.263374                            6.730813       0.211230       2.092485                    0.998944      26.668858      71.412559       0.691131       0.382316      -1.108678       0.131194      -0.017839       0.126472       0.183098      -0.003051      -0.040186       0.004231      -0.071122       0.013433      -0.062070       0.025354       0.036716              9.641239       9.247166      -0.701180       4.220119       6.227004       1.019931      13.449548           0.000002
          231              N       2.768168       4.319856       7.748416      -0.086068      30.548003 0.45504593E+03  0.10622236E+05                                 8.137272                            6.858288       0.101775       2.054065                    0.998915      26.896238      72.523952       0.676921       0.387621      -1.103696      -0.028104       0.102455       0.174054       0.203916       0.004061       0.009214      -0.057910       0.040851      -0.089242      -0.077645       0.035048       0.042597              9.270894       7.824487      -0.447127       1.996831       6.832565       2.664343      13.155629          -0.000001
          232              N       3.535728       4.326451       8.848959      -0.265420      32.939870 0.51686487E+03  0.12444170E+05                                 8.479298                            7.277173       0.504546       2.149243                    0.999851      28.958741      79.062353       0.662121       0.384220      -1.107156      -0.199039       0.106359      -0.044736       0.230065       0.123043       0.014280       0.015839      -0.055750       0.333582      -0.181763       0.061455       0.120309              9.494723       7.386019      -0.830370       1.666819       6.557552       2.200586      14.540596           0.000000
          233              N       5.436058       6.237410      17.009548      -0.258724      38.362694 0.53945466E+03  0.13153903E+05                                 9.498393                            7.522089       0.237251       2.094000                    0.997548      28.530493      78.901347       0.638636       0.393327      -1.098497       0.130340       0.004879      -0.029905       0.133816      -0.045774       0.009370       0.015013      -0.055212      -0.011659      -0.056187      -0.000441       0.056627             10.905008      13.040372       0.093256      -0.722327      14.267784       0.730303       5.406870           0.000001
          234              N       6.433886       5.347058      16.799212      -0.084845      31.557775 0.44527178E+03  0.10304864E+05                                 8.233330                            6.746891       0.532535       2.195276                    0.999737      26.437908      70.245330       0.690360       0.383366      -1.110284       0.006125       0.231070      -0.000078       0.231151      -0.035549       0.005823       0.007777       0.164149       0.135402      -0.112500       0.044855       0.067645              9.323784      10.693269      -1.502468      -0.218889      12.413955       0.543689       4.864129          -0.000001
          235              N       7.561704       6.006578      16.716353      -0.039825      29.305054 0.40579878E+03  0.91618826E+04                                 7.796270                            6.394352       0.368759       2.163936                    0.999509      25.277739      66.006472       0.717990       0.377845      -1.116024      -0.156909       0.095123       0.025005       0.185186       0.040290       0.012566       0.000804      -0.071223       0.102427      -0.072013       0.030101       0.041912              8.849855      11.042248      -2.417593      -0.416804      10.919896       0.072603       4.587420          -0.000002
          236              N       7.353720       7.333862      16.869324      -0.248317      31.847330 0.47963504E+03  0.11304208E+05                                 8.226350                            6.975343       0.672646       2.221408                    0.999831      27.914209      74.756919       0.683165       0.380410      -1.112843      -0.126425      -0.173954      -0.002888       0.215062      -0.131486      -0.010737       0.004211      -0.085484       0.174092      -0.167445       0.056416       0.111030              9.019954      11.120212      -1.885942      -1.017461      11.079363       0.081632       4.860286          -0.000001
          237              N       1.341992       7.708140      18.331049      -0.282958      35.527525 0.57139240E+03  0.14171761E+05                                 9.033342                            7.751532       0.136729       2.047500                    0.997464      29.504661      83.004193       0.626246       0.394341      -1.094900       0.128125       0.005240       0.080513       0.151413      -0.051343      -0.037497      -0.014428      -0.011129      -0.079862      -0.071117       0.003630       0.067488              9.820402       8.403228      -1.870689       0.301091      10.244219       3.560006      10.813759          -0.000001
          238              N       2.500760       7.035430      18.530761      -0.106578      31.441364 0.48392608E+03  0.11506067E+05                                 8.351736                            7.127545       0.023690       2.026652                    0.997924      27.533502      75.667890       0.654374       0.393670      -1.096130      -0.095143       0.160886       0.071511       0.200126       0.004781       0.008939      -0.042949       0.066605       0.000422      -0.063555       0.026583       0.036973              9.179555       8.270412      -2.185662      -0.807997       9.579254       3.361126       9.688999           0.000002
          239              N       3.097476       7.485552      19.584563      -0.079673      26.056062 0.42231072E+03  0.96994953E+04                                 7.209859                            6.588515       0.308025       2.095450                    0.999858      27.494474      74.128087       0.691855       0.385455      -1.102543      -0.263427       0.139422      -0.086529       0.310354       0.110552      -0.087534       0.052919      -0.190066       0.253696      -0.221823       0.097684       0.124138              7.332932       7.572413      -1.427942       0.117663       6.728768       1.391355       7.697614           0.000006
          240              N       2.378198       8.486374      20.100841      -0.266399      30.667852 0.53361054E+03  0.13021061E+05                                 8.183699                            7.527243       0.156543       2.040036                    0.999058      29.583099      82.774342       0.630384       0.398179      -1.091347      -0.025388      -0.137755      -0.180826       0.228734      -0.064288      -0.068707      -0.110502       0.062167      -0.294374      -0.195760       0.075286       0.120473              8.265651       8.864571      -2.099827       0.463543       7.816007       1.364192       8.116376          -0.000000
          241              N       5.415012       4.248958       6.186835      -0.238405      36.463715 0.54107375E+03  0.13238705E+05                                 9.251580                            7.585398       0.010802       2.024192                    0.997146      28.550966      79.788945       0.627748       0.398778      -1.091793       0.132091      -0.005310       0.029167       0.135377      -0.049093      -0.029454       0.007777      -0.060153      -0.027992      -0.062567      -0.005758       0.068325             10.466460      12.162179      -0.864130       0.385778      12.884130       2.697551       6.353071           0.000001
          242              N       6.451218       3.378391       6.129471      -0.070389      30.338060 0.44176513E+03  0.10227414E+05                                 8.096171                            6.756108       0.477774       2.189105                    0.999385      26.253107      70.302005       0.682808       0.387465      -1.104749      -0.008124       0.203608       0.061195       0.212760      -0.021925       0.006502      -0.036213       0.131874       0.061858      -0.090714       0.027215       0.063499              9.185273       9.660582      -2.204963      -0.235096      12.321113       2.170288       5.574124           0.000001
          243              N       7.493614       3.938983       6.679742      -0.058786      30.017669 0.43665478E+03  0.10072260E+05                                 8.007181                            6.686568       0.212619       2.104070                    0.998953      26.113915      69.632673       0.691541       0.383972      -1.108075      -0.159628       0.094336      -0.019643       0.186457       0.036970      -0.018289       0.015937      -0.057090       0.081280      -0.066171       0.027034       0.039137              9.035174      10.967715      -3.132147      -0.491393      10.577617       1.251888       5.560191          -0.000000
          244              N       7.182876       5.177232       7.104662      -0.275666      32.277140 0.51333496E+03  0.12353181E+05                                 8.366383                            7.262228       0.456419       2.134173                    0.999845      29.122154      79.808548       0.660629       0.385274      -1.105040      -0.127711      -0.162995      -0.107094       0.233124      -0.129243      -0.097708      -0.049199      -0.078209       0.026995      -0.196386       0.061650       0.134736              9.056502      10.657609      -2.784170      -0.603645      10.640938       1.367683       5.870958          -0.000001
          245              N       7.991290       2.582021      19.771528      -0.277466      33.468836 0.51550270E+03  0.12417218E+05                                 8.571091                            7.266740       0.408646       2.111066                    0.999835      29.409480      80.608972       0.661962       0.384131      -1.105968       0.156667       0.156899      -0.114137       0.249378      -0.127819       0.078854       0.038204      -0.067982       0.350512      -0.213069       0.069656       0.143413              9.496852       8.216064       0.811028       3.382155       6.040840      -0.890519      14.233651           0.000008
          246              N       7.924438       3.126125      18.547758      -0.083041      31.406280 0.44436907E+03  0.10300710E+05                                 8.263373                            6.730813       0.211231       2.092485                    0.998944      26.668857      71.412552       0.691131       0.382316      -1.108678       0.131194       0.017839       0.126472       0.183098       0.003051      -0.040186      -0.004231      -0.071122       0.013433      -0.062070       0.025354       0.036716              9.641238       9.247165       0.701180       4.220118       6.227003      -1.019931      13.449546           0.000002
          247              N       8.958168       3.924144      18.371416      -0.086068      30.547996 0.45504580E+03  0.10622233E+05                                 8.137271                            6.858287       0.101775       2.054066                    0.998915      26.896234      72.523937       0.676921       0.387621      -1.103696      -0.028104      -0.102455       0.174054       0.203916      -0.004061       0.009214       0.057910       0.040851      -0.089242      -0.077645       0.035048       0.042597              9.270892       7.824486       0.447127       1.996830       6.832564      -2.664342      13.155627          -0.000001
          248              N       9.725728       3.917549      19.471959      -0.265420      32.939869 0.51686485E+03  0.12444169E+05                                 8.479298                            7.277172       0.504546       2.149243                    0.999851      28.958741      79.062350       0.662121       0.384220      -1.107156      -0.199039      -0.106359      -0.044736       0.230065      -0.123043       0.014280      -0.015839      -0.055750       0.333581      -0.181763       0.061455       0.120309              9.494722       7.386019       0.830370       1.666819       6.557552      -2.200586      14.540595           0.000000
          249              N      11.626058       2.006590       6.386548      -0.258724      38.362691 0.53945460E+03  0.13153901E+05                                 9.498392                            7.522089       0.237251       2.094000                    0.997548      28.530491      78.901343       0.638636       0.393327      -1.098497       0.130340      -0.004879      -0.029905       0.133816       0.045774       0.009370      -0.015013      -0.055212      -0.011659      -0.056187      -0.000441       0.056627             10.905008      13.040372      -0.093255      -0.722328      14.267783      -0.730302       5.406870           0.000001
          250              N       0.243886       2.896942       6.176212      -0.084846      31.557780 0.44527186E+03  0.10304866E+05                                 8.233332                            6.746893       0.532535       2.195276                    0.999737      26.437910      70.245342       0.690360       0.383366      -1.110284       0.006125      -0.231070      -0.000078       0.231151       0.035549       0.005823      -0.007777       0.164149       0.135402      -0.112500       0.044855       0.067645              9.323787      10.693271       1.502468      -0.218889      12.413959      -0.543689       4.864130          -0.000001
          251              N       1.371704       2.237422       6.093353      -0.039825      29.305056 0.40579880E+03  0.91618834E+04                                 7.796270                            6.394352       0.368759       2.163936                    0.999509      25.277740      66.006476       0.717990       0.377845      -1.116024      -0.156909      -0.095123       0.025005       0.185186      -0.040290       0.012566      -0.000804      -0.071223       0.102427      -0.072013       0.030101       0.041912              8.849855      11.042249       2.417594      -0.416804      10.919897      -0.072603       4.587421          -0.000002
          252              N       1.163720       0.910138       6.246324      -0.248317      31.847335 0.47963515E+03  0.11304211E+05                                 8.226351                            6.975344       0.672646       2.221408                    0.999831      27.914212      74.756930       0.683165       0.380410      -1.112843      -0.126425       0.173954      -0.002888       0.215062       0.131486      -0.010737      -0.004211      -0.085484       0.174092      -0.167445       0.056416       0.111030              9.019955      11.120214       1.885942      -1.017461      11.079365      -0.081632       4.860287          -0.000001
          253              N       7.531992       0.535860       7.708049      -0.282958      35.527527 0.57139244E+03  0.14171762E+05                                 9.033342                            7.751532       0.136729       2.047500                    0.997464      29.504662      83.004197       0.626246       0.394341      -1.094900       0.128125      -0.005240       0.080513       0.151413       0.051343      -0.037497       0.014428      -0.011129      -0.079862      -0.071117       0.003630       0.067488              9.820402       8.403228       1.870689       0.301091      10.244220      -3.560006      10.813759          -0.000001
          254              N       8.690760       1.208570       7.907761      -0.106578      31.441361 0.48392601E+03  0.11506065E+05                                 8.351736                            7.127545       0.023689       2.026652                    0.997924      27.533501      75.667889       0.654374       0.393670      -1.096130      -0.095143      -0.160886       0.071511       0.200126      -0.004781       0.008939       0.042949       0.066605       0.000422      -0.063555       0.026583       0.036973              9.179555       8.270412       2.185662      -0.807997       9.579254      -3.361127       9.688999           0.000002
          255              N       9.287476       0.758448       8.961563      -0.079674      26.056075 0.42231099E+03  0.96995033E+04                                 7.209862                            6.588518       0.308024       2.095450                    0.999858      27.494481      74.128117       0.691854       0.385456      -1.102543      -0.263427      -0.139423      -0.086529       0.310354      -0.110552      -0.087534      -0.052919      -0.190066       0.253696      -0.221823       0.097684       0.124139              7.332935       7.572417       1.427943       0.117663       6.728771      -1.391356       7.697617           0.000006
          256              N       8.568198      16.245626       9.477841      -0.266399      30.667855 0.53361059E+03  0.13021062E+05                                 8.183699                            7.527244       0.156542       2.040036                    0.999058      29.583100      82.774348       0.630384       0.398179      -1.091347      -0.025388       0.137755      -0.180827       0.228734       0.064288      -0.068707       0.110502       0.062167      -0.294374      -0.195760       0.075286       0.120473              8.265652       8.864572       2.099827       0.463543       7.816008      -1.364193       8.116377          -0.000000
          257              N       0.774988      12.492958       4.436165      -0.238405      36.463717 0.54107379E+03  0.13238706E+05                                 9.251580                            7.585398       0.010802       2.024192                    0.997146      28.550967      79.788948       0.627748       0.398778      -1.091793      -0.132091      -0.005310      -0.029167       0.135377       0.049093      -0.029454      -0.007777      -0.060153      -0.027992      -0.062567      -0.005758       0.068325             10.466460      12.162179       0.864130       0.385778      12.884130      -2.697551       6.353071           0.000001
          258              N      12.118782      11.622391       4.493529      -0.070389      30.338058 0.44176509E+03  0.10227413E+05                                 8.096170                            6.756108       0.477774       2.189105                    0.999385      26.253106      70.302000       0.682808       0.387465      -1.104749       0.008124       0.203608      -0.061195       0.212760       0.021925       0.006502       0.036213       0.131874       0.061858      -0.090714       0.027215       0.063499              9.185272       9.660581       2.204963      -0.235096      12.321112      -2.170287       5.574124           0.000001
          259              N      11.076386      12.182983       3.943258      -0.058786      30.017667 0.43665475E+03  0.10072259E+05                                 8.007181                            6.686568       0.212619       2.104070                    0.998953      26.113914      69.632672       0.691541       0.383972      -1.108075       0.159628       0.094336       0.019643       0.186457      -0.036970      -0.018289      -0.015937      -0.057090       0.081280      -0.066171       0.027034       0.039137              9.035174      10.967715       3.132147      -0.491393      10.577617      -1.251889       5.560191          -0.000001
          260              N      11.387124      13.421232       3.518338      -0.275666      32.277146 0.51333508E+03  0.12353185E+05                                 8.366385                            7.262229       0.456419       2.134173                    0.999845      29.122156      79.808559       0.660629       0.385274      -1.105040       0.127711      -0.162995       0.107094       0.233124       0.129243      -0.097708       0.049199      -0.078209       0.026995      -0.196386       0.061650       0.134736              9.056503      10.657611       2.784170      -0.603645      10.640940      -1.367683       5.870959          -0.000002
          261              N      10.578710      10.826021      12.097472      -0.277466      33.468836 0.51550269E+03  0.12417218E+05                                 8.571091                            7.266740       0.408646       2.111066                    0.999835      29.409481      80.608973       0.661962       0.384131      -1.105969      -0.156667       0.156899       0.114137       0.249378       0.127819       0.078854      -0.038204      -0.067982       0.350511      -0.213068       0.069656       0.143413              9.496851       8.216064      -0.811028       3.382154       6.040840       0.890519      14.233650           0.000008
          262              N      10.645562      11.370125      13.321242      -0.083041      31.406282 0.44436911E+03  0.10300711E+05                                 8.263374                            6.730813       0.211230       2.092485                    0.998944      26.668858      71.412557       0.691131       0.382316      -1.108678      -0.131194       0.017839      -0.126472       0.183098      -0.003051      -0.040186       0.004231      -0.071122       0.013433      -0.062070       0.025354       0.036716              9.641239       9.247166      -0.701180       4.220119       6.227003       1.019931      13.449548           0.000002
          263              N       9.611832      12.168144      13.497584      -0.086068      30.547998 0.45504583E+03  0.10622233E+05                                 8.137271                            6.858287       0.101775       2.054066                    0.998915      26.896235      72.523938       0.676921       0.387621      -1.103696       0.028104      -0.102455      -0.174054       0.203916       0.004061       0.009214      -0.057910       0.040851      -0.089242      -0.077645       0.035048       0.042597              9.270892       7.824486      -0.447127       1.996830       6.832564       2.664342      13.155627          -0.000001
          264              N       8.844272      12.161549      12.397041      -0.265420      32.939864 0.51686475E+03  0.12444166E+05                                 8.479297                            7.277172       0.504546       2.149243                    0.999851      28.958738      79.062340       0.662121       0.384220      -1.107156       0.199039      -0.106359       0.044736       0.230065       0.123043       0.014279       0.015839      -0.055750       0.333581      -0.181763       0.061455       0.120309              9.494721       7.386018      -0.830370       1.666819       6.557551       2.200586      14.540594           0.000000
          265              N       6.943942      10.250590       4.236452      -0.258724      38.362687 0.53945455E+03  0.13153899E+05                                 9.498391                            7.522088       0.237251       2.094000                    0.997548      28.530490      78.901335       0.638636       0.393327      -1.098497      -0.130340      -0.004879       0.029905       0.133816      -0.045774       0.009370       0.015013      -0.055212      -0.011659      -0.056187      -0.000440       0.056627             10.905007      13.040369       0.093255      -0.722328      14.267782       0.730302       5.406870           0.000001
          266              N       5.946114      11.140942       4.446788      -0.084845      31.557778 0.44527182E+03  0.10304865E+05                                 8.233331                            6.746892       0.532535       2.195276                    0.999737      26.437909      70.245336       0.690360       0.383366      -1.110284      -0.006125      -0.231070       0.000078       0.231151      -0.035549       0.005823       0.007777       0.164149       0.135402      -0.112500       0.044855       0.067645              9.323785      10.693270      -1.502468      -0.218889      12.413957       0.543689       4.864130          -0.000001
          267              N       4.818296      10.481422       4.529647      -0.039825      29.305054 0.40579877E+03  0.91618825E+04                                 7.796270                            6.394352       0.368759       2.163936                    0.999509      25.277739      66.006472       0.717990       0.377845      -1.116024       0.156909      -0.095123      -0.025005       0.185186       0.040290       0.012566       0.000804      -0.071223       0.102427      -0.072013       0.030101       0.041912              8.849855      11.042248      -2.417593      -0.416804      10.919896       0.072603       4.587420          -0.000002
          268              N       5.026280       9.154138       4.376676      -0.248317      31.847331 0.47963506E+03  0.11304208E+05                                 8.226351                            6.975343       0.672646       2.221408                    0.999831      27.914209      74.756921       0.683165       0.380410      -1.112843       0.126425       0.173954       0.002888       0.215062      -0.131486      -0.010737       0.004211      -0.085484       0.174092      -0.167445       0.056416       0.111030              9.019954      11.120213      -1.885942      -1.017461      11.079364       0.081632       4.860286          -0.000001
          269              N      11.038008       8.779860       2.914951      -0.282958      35.527527 0.57139244E+03  0.14171762E+05                                 9.033342                            7.751532       0.136730       2.047500                    0.997464      29.504662      83.004194       0.626246       0.394341      -1.094900      -0.128125      -0.005240      -0.080513       0.151413      -0.051343      -0.037497      -0.014428      -0.011129      -0.079862      -0.071117       0.003630       0.067488              9.820402       8.403228      -1.870689       0.301091      10.244219       3.560006      10.813759          -0.000001
          270              N       9.879240       9.452570       2.715239      -0.106578      31.441363 0.48392603E+03  0.11506066E+05                                 8.351736                            7.127545       0.023690       2.026652                    0.997924      27.533501      75.667887       0.654374       0.393670      -1.096130       0.095143      -0.160886      -0.071511       0.200126       0.004781       0.008939      -0.042949       0.066605       0.000422      -0.063555       0.026583       0.036973              9.179555       8.270411      -2.185662      -0.807997       9.579254       3.361126       9.688998           0.000002
          271              N       9.282524       9.002448       1.661437      -0.079673      26.056062 0.42231071E+03  0.96994951E+04                                 7.209859                            6.588515       0.308025       2.095450                    0.999858      27.494474      74.128086       0.691855       0.385455      -1.102543       0.263427      -0.139422       0.086529       0.310354       0.110552      -0.087534       0.052919      -0.190066       0.253696      -0.221823       0.097684       0.124138              7.332932       7.572413      -1.427942       0.117663       6.728768       1.391355       7.697614           0.000006
          272              N      10.001802       8.001626       1.145159      -0.266399      30.667854 0.53361057E+03  0.13021062E+05                                 8.183699                            7.527244       0.156542       2.040036                    0.999058      29.583099      82.774344       0.630384       0.398179      -1.091347       0.025388       0.137755       0.180826       0.228734      -0.064288      -0.068707      -0.110502       0.062167      -0.294374      -0.195760       0.075286       0.120473              8.265652       8.864572      -2.099827       0.463543       7.816008       1.364192       8.116377          -0.000000
          273              O      11.087528       8.794699      15.590315      -0.521813      41.911469 0.59630881E+03  0.14737207E+05                                 9.727618                            7.672160       0.019428       2.071891                    0.993906      27.488702      73.689474       0.669525       0.370165      -1.128297      -0.012145      -0.006829      -0.001040       0.013972       0.026814      -0.023402       0.036747       0.042613       0.044451      -0.065149       0.025344       0.039805             11.348529      13.942548       4.175916       3.779793      12.596776       1.747666       7.506262           0.000001
          274              O      10.515572       6.715562      15.252503      -0.547964      42.692800 0.60936740E+03  0.15144477E+05                                 9.828248                            7.731770       0.037256       2.069438                    0.993986      27.959117      75.205343       0.669917       0.367883      -1.129836       0.008472      -0.002832      -0.048449       0.049266      -0.012064      -0.047719      -0.018524      -0.108177       0.014162      -0.085329       0.026939       0.058390             11.483069       9.736144      -0.567759       1.035675      18.086592      -2.973100       6.626471           0.000001
          275              O       5.306068      15.264590      17.827519      -0.520812      30.239692 0.46916314E+03  0.10882623E+05                                 7.599249                            6.646676       0.619619       2.258414                    0.998161      26.758996      68.716754       0.747791       0.353115      -1.145620       0.000595      -0.009395      -0.011830       0.015118       0.002503       0.007479      -0.010903       0.030717      -0.241294      -0.081979       0.025876       0.056103              8.126348      11.560716       2.795670      -0.852234       6.414358      -0.392642       6.403970           0.000004
          276              O       3.804374      14.768302      16.304180      -0.604446      44.357221 0.75326341E+03  0.19761450E+05                                10.093169                            8.661578      -0.306506       1.937220                    0.992933      29.608342      82.121253       0.625109       0.373490      -1.124329       0.004371       0.014573       0.027398       0.031339      -0.018612       0.023275       0.016842      -0.060432       0.116847      -0.062248       0.013334       0.048914             11.143449       8.667164       0.167856      -0.428153       8.461569      -0.686733      16.301612           0.000001
          277              O       4.753920       1.380046      16.013110      -0.508569      38.843420 0.57617296E+03  0.14129509E+05                                 9.265621                            7.568777       0.006258       2.069087                    0.993317      27.384610      73.324358       0.669888       0.372846      -1.125330      -0.013751      -0.004662      -0.004412       0.015175      -0.026267      -0.024525      -0.034391       0.035820       0.013025      -0.060950       0.025694       0.035256             10.582676      12.737460      -4.317171       1.400935      12.787530      -0.478756       6.223037          -0.000001
          278              O       4.266148       3.505349      16.015235      -0.580787      44.657496 0.67867535E+03  0.17314330E+05                                10.084144                            8.151481      -0.019762       2.033319                    0.994416      28.863304      78.466967       0.653913       0.367149      -1.131253      -0.007370      -0.004804      -0.041480       0.042402       0.021087      -0.028951       0.027748      -0.082484       0.018322      -0.066734       0.012352       0.054382             11.551214       9.908109       1.003035       0.899408      17.758857       3.113271       6.986677           0.000000
          279              O       7.952912       3.297600      15.439468      -0.593454      43.269437 0.72316840E+03  0.18800949E+05                                 9.925872                            8.513249      -0.270743       1.949556                    0.994004      29.422783      81.541210       0.626878       0.375822      -1.121301       0.013975      -0.011659      -0.027354       0.032856      -0.025536      -0.027180      -0.011191      -0.021674       0.053389      -0.049152       0.016887       0.032265             10.779559       8.597641       0.704783      -1.154810       8.202884       0.271087      15.538150          -0.000000
          280              O       9.401372       4.164869      14.079724      -0.527510      30.020718 0.46529967E+03  0.10765098E+05                                 7.533395                            6.598709       0.795345       2.316346                    0.998965      26.678303      68.304364       0.754405       0.350927      -1.148001      -0.006312      -0.001534       0.022673       0.023585       0.018795       0.013894      -0.001345      -0.007793      -0.209328      -0.071795       0.017218       0.054577              8.047817       9.947533       3.133200       0.646248       7.977230       0.549887       6.218687           0.000004
          281              O       7.482472       0.550699      16.278685      -0.521813      41.911468 0.59630880E+03  0.14737206E+05                                 9.727617                            7.672160       0.019428       2.071891                    0.993906      27.488702      73.689472       0.669525       0.370165      -1.128297       0.012145      -0.006829       0.001040       0.013972      -0.026814      -0.023402      -0.036747       0.042613       0.044451      -0.065149       0.025344       0.039805             11.348528      13.942548      -4.175915       3.779793      12.596776      -1.747666       7.506262           0.000001
          282              O       8.054428      14.959562      16.616497      -0.547964      42.692808 0.60936753E+03  0.15144481E+05                                 9.828250                            7.731771       0.037256       2.069438                    0.993986      27.959119      75.205353       0.669917       0.367883      -1.129836      -0.008472      -0.002832       0.048449       0.049266       0.012064      -0.047719       0.018524      -0.108177       0.014162      -0.085329       0.026939       0.058390             11.483071       9.736146       0.567759       1.035675      18.086595       2.973101       6.626472           0.000002
          283              O       0.883932       7.020590      14.041481      -0.520812      30.239681 0.46916293E+03  0.10882617E+05                                 7.599246                            6.646674       0.619620       2.258414                    0.998161      26.758993      68.716739       0.747791       0.353115      -1.145620      -0.000595      -0.009395       0.011830       0.015118      -0.002503       0.007479       0.010903       0.030717      -0.241293      -0.081979       0.025876       0.056103              8.126345      11.560711      -2.795669      -0.852233       6.414356       0.392642       6.403968           0.000004
          284              O       2.385626       6.524302      15.564820      -0.604446      44.357220 0.75326341E+03  0.19761450E+05                                10.093169                            8.661578      -0.306505       1.937220                    0.992933      29.608342      82.121251       0.625109       0.373490      -1.124329      -0.004371       0.014573      -0.027398       0.031339       0.018612       0.023275      -0.016842      -0.060432       0.116847      -0.062248       0.013334       0.048914             11.143448       8.667164      -0.167856      -0.428153       8.461569       0.686733      16.301611           0.000001
          285              O       1.436080       9.624046      15.855890      -0.508569      38.843417 0.57617289E+03  0.14129506E+05                                 9.265621                            7.568776       0.006258       2.069087                    0.993317      27.384608      73.324353       0.669888       0.372846      -1.125330       0.013751      -0.004662       0.004412       0.015175       0.026267      -0.024525       0.034391       0.035820       0.013025      -0.060950       0.025694       0.035256             10.582675      12.737459       4.317171       1.400935      12.787529       0.478756       6.223037          -0.000001
          286              O       1.923852      11.749349      15.853765      -0.580787      44.657495 0.67867532E+03  0.17314329E+05                                10.084143                            8.151480      -0.019762       2.033319                    0.994416      28.863304      78.466964       0.653914       0.367149      -1.131253       0.007370      -0.004804       0.041480       0.042403      -0.021087      -0.028951      -0.027748      -0.082484       0.018322      -0.066734       0.012352       0.054382             11.551213       9.908108      -1.003035       0.899408      17.758856      -3.113270       6.986676           0.000000
          287              O      10.617088      11.541600      16.429532      -0.593454      43.269437 0.72316839E+03  0.18800949E+05                                 9.925872                            8.513249      -0.270743       1.949556                    0.994004      29.422783      81.541209       0.626878       0.375822      -1.121301      -0.013975      -0.011659       0.027354       0.032856       0.025536      -0.027180       0.011191      -0.021674       0.053389      -0.049152       0.016887       0.032265             10.779558       8.597641      -0.704783      -1.154810       8.202884      -0.271087      15.538150          -0.000000
          288              O       9.168628      12.408869      17.789276      -0.527510      30.020715 0.46529961E+03  0.10765097E+05                                 7.533395                            6.598709       0.795346       2.316347                    0.998965      26.678302      68.304359       0.754405       0.350927      -1.148001       0.006312      -0.001535      -0.022673       0.023585      -0.018795       0.013894       0.001345      -0.007793      -0.209328      -0.071795       0.017218       0.054577              8.047816       9.947532      -3.133200       0.646248       7.977229      -0.549887       6.218686           0.000004
          289              O       1.292472       7.693301       5.655685      -0.521813      41.911471 0.59630885E+03  0.14737208E+05                                 9.727618                            7.672160       0.019428       2.071891                    0.993906      27.488703      73.689477       0.669525       0.370165      -1.128297       0.012145       0.006829       0.001040       0.013972       0.026814      -0.023402       0.036747       0.042613       0.044451      -0.065149       0.025344       0.039805             11.348529      13.942548       4.175916       3.779793      12.596777       1.747666       7.506262           0.000001
          290              O       1.864428       9.772438       5.993497      -0.547964      42.692802 0.60936742E+03  0.15144478E+05                                 9.828249                            7.731771       0.037256       2.069438                    0.993986      27.959117      75.205345       0.669917       0.367883      -1.129836      -0.008472       0.002832       0.048449       0.049266      -0.012064      -0.047719      -0.018524      -0.108177       0.014162      -0.085329       0.026939       0.058390             11.483070       9.736144      -0.567759       1.035675      18.086594      -2.973100       6.626471           0.000002
          291              O       7.073932       1.223410       3.418481      -0.520812      30.239685 0.46916300E+03  0.10882619E+05                                 7.599247                            6.646675       0.619620       2.258414                    0.998161      26.758994      68.716744       0.747791       0.353115      -1.145620      -0.000595       0.009395       0.011830       0.015118       0.002503       0.007479      -0.010903       0.030717      -0.241293      -0.081979       0.025876       0.056103              8.126346      11.560713       2.795669      -0.852234       6.414356      -0.392642       6.403969           0.000004
          292              O       8.575626       1.719698       4.941820      -0.604446      44.357219 0.75326339E+03  0.19761450E+05                                10.093169                            8.661578      -0.306505       1.937220                    0.992933      29.608341      82.121247       0.625109       0.373490      -1.124329      -0.004371      -0.014573      -0.027398       0.031339      -0.018612       0.023275       0.016842      -0.060432       0.116847      -0.062248       0.013334       0.048914             11.143448       8.667164       0.167856      -0.428154       8.461568      -0.686734      16.301612           0.000001
          293              O       7.626080      15.107954       5.232890      -0.508569      38.843421 0.57617298E+03  0.14129509E+05                                 9.265622                            7.568777       0.006258       2.069087                    0.993317      27.384610      73.324360       0.669888       0.372846      -1.125330       0.013751       0.004662       0.004412       0.015175      -0.026267      -0.024525      -0.034391       0.035820       0.013025      -0.060950       0.025694       0.035256             10.582676      12.737460      -4.317171       1.400935      12.787530      -0.478756       6.223038          -0.000001
          294              O       8.113852      12.982651       5.230765      -0.580787      44.657494 0.67867535E+03  0.17314330E+05                                10.084143                            8.151480      -0.019762       2.033319                    0.994416      28.863304      78.466964       0.653914       0.367149      -1.131253       0.007370       0.004804       0.041480       0.042403       0.021087      -0.028951       0.027748      -0.082484       0.018322      -0.066734       0.012352       0.054382             11.551213       9.908108       1.003036       0.899409      17.758854       3.113271       6.986677           0.000000
          295              O       4.427088      13.190400       5.806532      -0.593454      43.269437 0.72316839E+03  0.18800949E+05                                 9.925872                            8.513249      -0.270743       1.949556                    0.994004      29.422783      81.541210       0.626878       0.375822      -1.121301      -0.013975       0.011659       0.027354       0.032856      -0.025536      -0.027180      -0.011191      -0.021674       0.053389      -0.049152       0.016887       0.032265             10.779559       8.597641       0.704783      -1.154810       8.202884       0.271087      15.538150          -0.000000
          296              O       2.978628      12.323131       7.166276      -0.527510      30.020720 0.46529971E+03  0.10765099E+05                                 7.533396                            6.598709       0.795345       2.316346                    0.998965      26.678303      68.304365       0.754405       0.350927      -1.148001       0.006312       0.001534      -0.022673       0.023585       0.018795       0.013894      -0.001345      -0.007793      -0.209328      -0.071795       0.017218       0.054577              8.047817       9.947534       3.133201       0.646248       7.977230       0.549887       6.218687           0.000004
          297              O       4.897528      15.937301       4.967315      -0.521813      41.911472 0.59630886E+03  0.14737208E+05                                 9.727618                            7.672160       0.019428       2.071891                    0.993906      27.488703      73.689479       0.669525       0.370165      -1.128297      -0.012145       0.006829      -0.001040       0.013972      -0.026814      -0.023402      -0.036747       0.042613       0.044451      -0.065149       0.025344       0.039805             11.348530      13.942549      -4.175916       3.779794      12.596777      -1.747666       7.506262           0.000001
          298              O       4.325572       1.528438       4.629503      -0.547964      42.692809 0.60936754E+03  0.15144482E+05                                 9.828250                            7.731772       0.037256       2.069438                    0.993986      27.959119      75.205355       0.669917       0.367883      -1.129836       0.008472       0.002832      -0.048449       0.049266       0.012064      -0.047719       0.018524      -0.108177       0.014162      -0.085329       0.026939       0.058390             11.483071       9.736146       0.567759       1.035675      18.086596       2.973101       6.626472           0.000002
          299              O      11.496068       9.467410       7.204519      -0.520812      30.239684 0.46916301E+03  0.10882619E+05                                 7.599247                            6.646675       0.619620       2.258414                    0.998161      26.758994      68.716744       0.747791       0.353115      -1.145620       0.000595       0.009395      -0.011830       0.015118      -0.002503       0.007479       0.010903       0.030717      -0.241293      -0.081979       0.025876       0.056103              8.126346      11.560713      -2.795669      -0.852234       6.414356       0.392642       6.403969           0.000004
          300              O       9.994374       9.963698       5.681180      -0.604446      44.357220 0.75326340E+03  0.19761450E+05                                10.093169                            8.661578      -0.306505       1.937220                    0.992933      29.608341      82.121247       0.625109       0.373490      -1.124329       0.004371      -0.014573       0.027398       0.031339       0.018612       0.023275      -0.016842      -0.060432       0.116847      -0.062248       0.013334       0.048914             11.143448       8.667164      -0.167856      -0.428154       8.461569       0.686734      16.301612           0.000001
          301              O      10.943920       6.863954       5.390110      -0.508569      38.843419 0.57617294E+03  0.14129508E+05                                 9.265621                            7.568777       0.006258       2.069087                    0.993317      27.384609      73.324357       0.669888       0.372846      -1.125330      -0.013751       0.004662      -0.004412       0.015175       0.026267      -0.024525       0.034391       0.035820       0.013025      -0.060950       0.025694       0.035256             10.582676      12.737460       4.317171       1.400935      12.787530       0.478756       6.223037          -0.000001
          302              O      10.456148       4.738651       5.392235      -0.580787      44.657490 0.67867527E+03  0.17314327E+05                                10.084143                            8.151480      -0.019762       2.033319                    0.994416      28.863302      78.466960       0.653913       0.367149      -1.131253      -0.007370       0.004804      -0.041480       0.042403      -0.021087      -0.028951      -0.027748      -0.082484       0.018322      -0.066734       0.012352       0.054382             11.551213       9.908108      -1.003036       0.899409      17.758854      -3.113271       6.986677           0.000000
          303              O       1.762912       4.946400       4.816468      -0.593454      43.269435 0.72316835E+03  0.18800948E+05                                 9.925872                            8.513249      -0.270743       1.949556                    0.994004      29.422782      81.541208       0.626878       0.375822      -1.121301       0.013975       0.011659      -0.027354       0.032856       0.025536      -0.027180       0.011191      -0.021674       0.053389      -0.049152       0.016887       0.032265             10.779559       8.597641      -0.704783      -1.154810       8.202884      -0.271087      15.538150          -0.000000
          304              O       3.211372       4.079131       3.456724      -0.527510      30.020718 0.46529967E+03  0.10765098E+05                                 7.533395                            6.598709       0.795345       2.316346                    0.998965      26.678303      68.304363       0.754405       0.350927      -1.148001      -0.006312       0.001535       0.022673       0.023585      -0.018795       0.013894       0.001345      -0.007793      -0.209328      -0.071795       0.017218       0.054577              8.047817       9.947533      -3.133200       0.646248       7.977230      -0.549887       6.218687           0.000004

******************************************************
Auxiliary information for the entire system
The total spin magnetic moment of the unit cell is   0.000275
The total net atomic charge of the unit cell is   -0.000002
Accuracy of reproducing the electrostatic potential in the unit cell:
  The inner radius (bohr) =    5.0000
  The outer radius (bohr) =   12.0000
  Valid grid points have density less than (e/(bohr^3)) =    0.0001
  The number of valid grid points were=        64640
  The rms potential error without charges in kcal/mol is=      9.20845
  The rms potential error with partial charges in kcal/mol is=      2.21210
  The RRMSE value at monopole order=      0.24023
  The rms potential error with partial charges and cloud penetration in kcal/mol is=      2.20385
  The RRMSE value at monopole order with cloud penetration is=      0.23933
  The rms potential error with partial charges and atomic dipoles in kcal/mol is=      0.79838
  The RRMSE value at dipole order=      0.08670
  The rms potential error with partial charges, atomic dipoles and cloud penetration in kcal/mol is=      0.77612
  The RRMSE value at dipole order with cloud penetration=      0.08428

******************************************************
The electron densities and ab initio electrostatic potential were computed in VASP using the PBE functional and
projector augmented wave method. See the main text of the journal article for a description of computational details.
The atomic charges, dipoles, and quadrupoles were computed with the DDEC6 method as described in
(a) T. A. Manz and N. Gabaldon Limas, RSC Adv. 6 (2016) 47771-47801 DOI: 10.1039/c6ra04656h
(b) N. Gabaldon Limas and T. A. Manz, RSC Adv. 8 (2018) 2678-2707 DOI: 10.1039/c7ra11829e.
For each atom in the material, the electron cloud parameters were fit to the spherically averaged atom-in-material
electron density using radial positions for which this density was between 10^-4 and 10^-2 electrons per cubic bohr.
The polarizabilities, dispersion coefficients, and quantum Drude oscillator (QDO) parameters were fit using the MCLF method.
The magnetic structure of the system was optimized in VASP from the default ferromagnetic initial guess using spin polarization.
The atomic spin moments (ASMs) were computed on this optimized magnetic structure using the DDEC6 partition as inputs
to the method of T. A. Manz and D. S. Sholl, J. Chem. Theory Comput. 7 (2011) 4146-4164 DOI: 10.1021/ct200539n.
The RMSE and RRMSE were computed using a uniform grid with Ewald summation.
