# Supplementary material for: A collection of forcefield precursors for metal–organic frameworks
Source: RSC Adv. 2019 Nov 13;9(63):36492–507. doi: 10.1039/c9ra07327b (PMC9075174; doi:10.1039/c9ra07327b)
Supplement: RA-009-C9RA07327B-s5250 [file RA-009-C9RA07327B-s5250.xyz]

  320
jmolscript: load "" {1 1 1} spacegroup "x,y,z" unitcell [{     13.984200     0.000000     0.000000 }, {      6.992098    17.098713     0.000000 }, {      6.992128    -0.000024    17.098701 }]
Ag    12.236183     3.412212     5.137134     0.271762
Ag    12.236193    13.686477    11.961567     0.271498
Ag     8.740147     5.137118    13.686484     0.271700
Ag     8.740129    11.961571     3.412217     0.271702
H     11.411113     0.795085     3.363314     0.114115
H      2.820618     1.583337     2.838384     0.127231
H     12.949373     3.934410     2.764860     0.060005
H     12.673882     4.478151     1.287532     0.081151
H      9.119104     3.288076     4.919296     0.103948
H      7.397647     3.968606     3.489845     0.125232
H      7.884294     4.599552     1.289242     0.113726
H     10.092397     4.548257     0.519801     0.136665
H     15.051200    15.900087     4.235348     0.157067
H     16.252443    16.886682     4.613230     0.154674
H     16.508354    15.310181     4.534576     0.154122
H     16.161541    14.275713     1.913345     0.149837
H     15.797950    15.409359     0.844676     0.153811
H     14.767317    15.055414     2.015937     0.155746
H      8.744325     1.066956     2.906779     0.145794
H      8.485615     0.507830     1.427742     0.152176
H      9.962347     0.930167     1.877437     0.151248
H     25.395328    16.303604    13.735387     0.115479
H     16.804835    15.515352    14.260317     0.128661
H     12.949391    13.164279    14.333841     0.060687
H     12.673905    12.620538    15.811169     0.081133
H     23.103315    13.810613    12.179405     0.104471
H     21.381863    13.130083    13.608856     0.126716
H     21.868516    12.499137    15.809459     0.114054
H     24.076623    12.550432    16.578900     0.136013
H     15.051215     1.198602    12.863353     0.156586
H     16.252458     0.212007    12.485471     0.154794
H     16.508368     1.788508    12.564125     0.154586
H     16.161564     2.822976    15.185356     0.149174
H     15.797977     1.689330    16.254025     0.152866
H     14.767340     2.043275    15.082764     0.154998
H     22.728542    16.031733    14.191922     0.146231
H     22.469836    16.590859    15.670959     0.150939
H     23.946567    16.168522    15.221264     0.150684
H      9.565219     3.363294    16.303611     0.114962
H     18.155712     2.838365    15.515361     0.127943
H      8.026952     2.764843    13.164290     0.060166
H      8.302440     1.287515    12.620551     0.080475
H     11.857225     4.919280    13.810621     0.104654
H     13.578679     3.489829    13.130092     0.126624
H     13.092028     1.289225    12.499150     0.112712
H     10.883923     0.519783    12.550447     0.137356
H      5.925107     4.235350     1.198619     0.157168
H      4.723863     4.613232     0.212024     0.154733
H      4.467954     4.534576     1.788524     0.154749
H      4.814764     1.913342     2.822996     0.149676
H      5.178352     0.844674     1.689352     0.152903
H      6.208988     2.015935     2.043295     0.156066
H     12.232006     2.906759    16.031742     0.146354
H     12.490714     1.427719    16.590870     0.151750
H     11.013982     1.877416    16.168532     0.150663
H      9.565192    13.735395     0.795090     0.114226
H     18.155688    14.260324     1.583340     0.127493
H      8.026936    14.333846     3.934411     0.060650
H      8.302425    15.811174     4.478150     0.081170
H     11.857207    12.179409     3.288080     0.103583
H     13.578663    13.608860     3.968609     0.126923
H     13.092014    15.809464     4.599551     0.114380
H     10.883908    16.578906     4.548254     0.136392
H     19.909330    12.863339    15.900082     0.157103
H     18.708089    12.485457    16.886677     0.154064
H     18.452176    12.564113    15.310177     0.154381
H     18.798982    15.185347    14.275705     0.149579
H     19.162573    16.254015    15.409349     0.153043
H     20.193208    15.082754    15.055406     0.155288
H     12.231980    14.191930     1.066959     0.145478
H     12.490686    15.670970     0.507831     0.151665
H     11.013956    15.221273     0.930169     0.151117
H     13.061257    11.912660     9.344440     0.115479
H     21.651752    11.387729    10.132690     0.128659
H     11.523000    11.314201    12.483762     0.060682
H     11.798490     9.836871    13.027500     0.081130
H     15.353271    13.468640    11.837431     0.104476
H     17.074727    12.039186    12.517959     0.126722
H     16.588078     9.838581    13.148901     0.114055
H     14.379973     9.069139    13.097605     0.136017
H     16.413266    12.784697     7.350732     0.156584
H     15.212025    13.162578     8.337327     0.154791
H     14.956111    13.083926     6.760826     0.154584
H     15.302918    10.462694     5.726355     0.149171
H     15.666509     9.394023     6.859999     0.152871
H     16.697144    10.565286     6.506056     0.155007
H     15.728044    11.456124     9.616309     0.146233
H     15.986751     9.977086     9.057182     0.150940
H     14.510020    10.426782     9.479520     0.150682
H     13.061255     5.186029     7.754261     0.114115
H      7.667548     5.710960     6.966011     0.127227
H     11.522988     5.784488     4.614939     0.060005
H     11.798475     7.261818     4.071201     0.081150
H     15.353261     3.630049     5.261270     0.103950
H     17.074715     5.059503     4.580742     0.125233
H     16.588064     7.260108     3.949800     0.113725
H     14.379958     8.029550     4.001096     0.136664
H     16.413271     4.313992     9.747969     0.157071
H     15.212027     3.936111     8.761374     0.154676
H     14.956118     4.014763    10.337875     0.154132
H     15.302928     6.635995    11.372346     0.149838
H     15.666515     7.704666    10.238702     0.153813
H     16.697151     6.533403    10.592645     0.155746
H     15.728041     5.642565     7.482392     0.145795
H     15.986750     7.121603     8.041519     0.152176
H     14.510018     6.671907     7.619181     0.151250
H     21.899276     7.754250    11.912665     0.114223
H     13.308781     6.966000    11.387735     0.127490
H      9.453337     4.614927    11.314210     0.060649
H      9.177846     4.071190     9.836883     0.081170
H     19.607268     5.261255    13.468647     0.103581
H     17.885811     4.580728    12.039195     0.126922
H     18.372458     3.949789     9.838593     0.114379
H      6.596362     4.001086     9.069151     0.136390
H     18.547264     9.747958    12.784699     0.157107
H     19.748508     8.761362    13.162580     0.154066
H     20.004418    10.337864    13.083926     0.154382
H     19.657606    11.372339    10.462695     0.149581
H     19.294015    10.238696     9.394026     0.153042
H     18.263381    10.592638    10.565287     0.155284
H     19.232488     7.482381    11.456130     0.145490
H     18.973778     8.041511     9.977092     0.151667
H     20.450510     7.619172    10.426788     0.151121
H      7.915065     9.344439     5.186036     0.114966
H     13.308771    10.132689     5.710966     0.127944
H      9.453327    12.483762     5.784491     0.060169
H      9.177841    13.027499     7.261818     0.080476
H     19.607251    11.837434     3.630054     0.104656
H     17.885799    12.517961     5.059506     0.126626
H     18.372452    13.148900     7.260108     0.112708
H     20.580559    13.097603     8.029550     0.137360
H     18.547251     7.350731     4.314002     0.157168
H      5.764293     8.337327     3.936121     0.154733
H      6.020204     6.760825     4.014775     0.154751
H      5.673400     5.726350     6.636006     0.149677
H     19.294013     6.859993     7.704675     0.152904
H     18.263375     6.506051     6.533414     0.156067
H     19.232478     9.616308     5.642571     0.146429
H     18.973773     9.057178     7.121609     0.151777
H     20.450504     9.479517     6.671913     0.150686
C     14.894575     1.981738     2.245059    -0.009342
C     14.129637     2.525478     1.219137     0.166593
C     20.211367    17.013215     3.040149    -0.012189
C     11.833435     0.022224     3.011081    -0.162462
C     18.060596    16.095015     2.467343     0.058253
C      2.296209     1.954380     2.135628    -0.160908
C     12.429160     3.775393     1.938993    -0.081570
C     10.918867     3.886534     2.262158     0.230280
C      9.317679     3.544558     4.026744     0.063609
C      8.294034     3.948088     3.178649    -0.112677
C      8.583505     4.322552     1.870598    -0.011569
C      9.895222     4.291775     1.412353    -0.152424
C     16.368509    16.190768     2.672527     0.291622
C     16.013312    16.059105     4.144725    -0.509882
C     15.715445    15.139198     1.781685    -0.528172
C      9.119100     0.530057     2.174955    -0.531826
C     14.894594    15.116951    14.853642    -0.009868
C     14.129660    14.573211    15.879564     0.166901
C      6.227187     0.085474    14.058552    -0.010744
C     18.825553    -0.022248    14.087620    -0.164498
C     18.060618     1.003674    14.631358     0.057463
C     16.280428    15.144309    14.963073    -0.162535
C     12.429180    13.323296    15.159708    -0.081538
C     24.903086    13.212155    14.836543     0.227454
C     23.301892    13.554131    13.071957     0.063523
C     22.278250    13.150601    13.920052    -0.114981
C     22.567725    12.776137    15.228103    -0.011719
C     23.879444    12.806914    15.686348    -0.150704
C     16.368530     0.907921    14.426174     0.291934
C     16.013329     1.039584    12.953976    -0.510439
C     15.715469     1.959491    15.317016    -0.525196
C     23.103319    16.568632    14.923746    -0.530557
C     20.065953     2.245040    15.116962    -0.009733
C      6.846688     1.219118    14.573223     0.165982
C     14.749136     3.040151     0.085494    -0.011426
C      2.150770     3.011083    -0.022228    -0.163241
C      2.915707     2.467343     1.003694     0.057425
C     18.680119     2.135608    15.144319    -0.161514
C      8.547165     1.938975    13.323308    -0.080663
C     10.057458     2.262141    13.212166     0.229365
C     11.658649     4.026728    13.554140     0.062210
C     12.682292     3.178632    13.150611    -0.113960
C     12.392819     1.870581    12.776149    -0.010395
C     11.081101     1.412336    12.806927    -0.153260
C      4.607795     2.672528     0.907941     0.291884
C      4.962994     4.144727     1.039601    -0.511029
C      5.260859     1.781683     1.959511    -0.527094
C     11.857230     2.174933    16.568641    -0.531486
C     20.065930    14.853649     1.981739    -0.008927
C     20.830867    15.879571     2.525478     0.166128
C     14.749162    14.058538    17.013207    -0.012818
C      9.142868    14.087630     0.022228    -0.161132
C     16.899930    14.631346    16.095007     0.056702
C     18.680096    14.963081     1.954382    -0.161608
C      8.547147    15.159714     3.775393    -0.082053
C     10.057441    14.836548     3.886535     0.228526
C     11.658632    13.071961     3.544561     0.064754
C     12.682276    13.920057     3.948090    -0.114438
C     12.392803    15.228108     4.322552    -0.013896
C     11.081085    15.686353     4.291774    -0.150239
C     18.592019    14.426161    16.190760     0.291740
C     18.947217    12.953962    16.059100    -0.509611
C     19.245079    15.317006    15.139190    -0.526800
C     11.857202    14.923756     0.530060    -0.530372
C      9.577795    10.794403    10.531090    -0.009869
C     10.342731     9.768479    11.074829     0.166903
C     11.253098    11.589496     8.463857    -0.010739
C     12.638933    11.560428     8.571579    -0.164499
C     13.403867    11.016690     7.545657     0.057461
C     22.176160    10.684971    10.503732    -0.162518
C     12.043212    10.488333    12.324744    -0.081526
C     13.553506    10.811499    12.435885     0.227450
C     15.154696    12.576086    12.093911     0.063493
C     16.178340    11.727990    12.497441    -0.114970
C     15.888868    10.419938    12.871902    -0.011720
C     14.577150     9.961692    12.841124    -0.150710
C     15.095955    11.221875     7.641409     0.291939
C     15.451153    12.694074     7.509749    -0.510436
C     15.749016    10.331033     6.589839    -0.525208
C     15.353267    10.724300     9.079410    -0.530558
C      9.577789     6.304286     6.567611    -0.009356
C     10.342723     7.330210     6.023872     0.166599
C     11.253099     5.509193     8.634844    -0.012189
C     12.638933     5.538261     8.527122    -0.162461
C     13.403871     6.081999     9.553044     0.058249
C      8.191954     6.413718     6.594969    -0.160901
C     12.043200     6.610356     4.773957    -0.081568
C     13.553494     6.287190     4.662816     0.230279
C     15.154685     4.522603     5.004790     0.063607
C     16.178328     5.370699     4.601260    -0.112673
C     15.888854     6.678751     4.226799    -0.011573
C     14.577136     7.136997     4.257577    -0.152423
C     15.095959     5.876814     9.457292     0.291617
C     15.451158     4.404615     9.588952    -0.509894
C     15.749022     6.767656    10.508862    -0.528173
C     15.353266     6.374389     8.019291    -0.531825
C     11.398538     6.567601    10.794410    -0.008926
C     10.633601     6.023863     9.768488     0.166128
C      9.723232     8.634834    11.589500    -0.012812
C      8.337398     8.527112    11.560432    -0.161135
C     21.556661     9.553035    11.016693     0.056691
C     12.784372     6.594959    10.684978    -0.161607
C      8.933124     4.773946    10.488343    -0.082047
C      7.422831     4.662804    10.811509     0.228522
C     19.805842     5.004776    12.576095     0.064760
C     18.782198     4.601247    11.727999    -0.114438
C     19.071669     4.226787    10.419948    -0.013898
C      6.399186     4.257566     9.961703    -0.150234
C     19.864573     9.457282    11.221877     0.291743
C     19.509377     9.588940    12.694076    -0.509614
C     19.211510    10.508855    10.331035    -0.526797
C     19.607263     8.019281    10.724305    -0.530394
C     11.398531    10.531088     6.304291    -0.009731
C     10.633596    11.074826     7.330213     0.165978
C      9.723222     8.463855     5.509201    -0.011421
C      8.337388     8.571577     5.538269    -0.163250
C      7.572453     7.545654     6.082008     0.057433
C     12.784365    10.503730     6.413723    -0.161514
C      8.933116    12.324743     6.610358    -0.080668
C     21.407022    12.435885     6.287192     0.229366
C     19.805828    12.093913     4.522606     0.062198
C     18.782186    12.497442     5.370702    -0.113961
C     19.071661    12.871902     6.678753    -0.010387
C     20.383380    12.841123     7.136998    -0.153261
C      5.880365     7.641407     5.876824     0.291909
C      5.525164     7.509749     4.404625    -0.511034
C     19.211504     6.589834     6.767666    -0.527096
C     19.607256     9.079408     6.374396    -0.531634
S     14.216344     1.249227     3.711102    -0.025398
S     14.216358    15.849462    13.387599    -0.024789
S     20.744188     3.711082    15.849470    -0.025228
S      6.759963    13.387607     1.249231    -0.025189
S     10.256027    12.260447     9.798582    -0.024790
S     10.256024     4.838242     7.300119    -0.025397
S     10.720307     7.300107    12.260453    -0.025195
S     10.720294     9.798582     4.838248    -0.025235
N     10.629396     3.513781     3.568499    -0.260394
N     24.613611    13.584908    13.530202    -0.259230
N     10.346931     3.568482    13.584918    -0.259061
N     10.346914    13.530207     3.513783    -0.260470
N     13.842978    12.117841    12.063134    -0.259222
N     13.842967     4.980848     5.035567    -0.260395
N      7.133360     5.035554    12.117849    -0.260471
N      7.133347    12.063135     4.980852    -0.259056
O     12.764780     2.571644     1.432871    -0.195258
O     12.764802    14.527045    15.665830    -0.195313
O      8.211546     1.432852    14.527056    -0.195555
O      8.211525    15.665837     2.571645    -0.194773
O     11.707589     9.982213    11.120995    -0.195314
O     11.707581     7.116476     5.977706    -0.195258
O      9.268743     5.977696     9.982222    -0.194774
O      9.268738    11.120993     7.116479    -0.195552
Sb    15.732248     6.241009    14.790376     2.000177
Sb    15.732228    10.857680     2.308325     2.000186
Sb    19.228291    14.790372    10.857675     1.999249
Sb     5.244085     2.308317     6.241026     1.997382
F     14.188391     6.851435    13.923472    -0.472508
F     14.707209     5.167209    15.970187    -0.466279
F     17.276105     5.374104    15.400800    -0.472253
F     16.757288     7.420822    13.716578    -0.465510
F     15.732251     7.598645    16.148013    -0.489220
F     15.732246     4.862855    13.412221    -0.491365
F     14.188373    10.247254     3.175229    -0.472253
F     14.707184    11.931480     1.128514    -0.465511
F     17.276082    11.724585     1.697901    -0.472510
F     16.757271     9.677867     3.382123    -0.466280
F     15.732225     9.500044     0.950688    -0.489221
F     15.732230    12.235834     3.686480    -0.491367
F     20.772146    13.923468    10.247252    -0.472431
F     20.253335    15.970181    11.931474    -0.465513
F     17.684437    15.400794    11.724579    -0.472423
F     18.203247    13.716574     9.677865    -0.465512
F     19.228289    16.148011     9.500038    -0.488853
F     19.228293    13.412213    12.235830    -0.491273
F      6.787942     3.175221     6.851449    -0.472131
F      6.269125     1.128508     5.167227    -0.465070
F      3.700228     1.697895     5.374122    -0.472135
F     18.203245     3.382115     7.420836    -0.465071
F      5.244087     0.950678     7.598663    -0.488655
F      5.244083     3.686476     4.862871    -0.490924

The following XYZ coordinates are in angstroms. Other properties are in atomic units.
The sperically averaged electron density of each atom fit to a function of the form exp(a - br)
eigen_1, eigen_2 and eigen_3 are the three eigenvalues of traceless quadrupole moment tensor
  atom number  atomic symbol              X              Y              Z     net charge C6 coefficient C8 coefficient C10 coefficient fluctuating dipole atomic polarizability isotropic forcefield polarizability              a              b squared Pearson coefficient          <r^3>          <r^4>         wp_QDO          m_QDO          q_QDO       dipole_x       dipole_y       dipole_z         dipole            Qxy            Qxz            Qyz     Q(x^2-y^2)  Q(3z^2 - R^2)        eigen_1        eigen_2        eigen_3 static polarizability      alpha(xx)      alpha(xy)      alpha(xz)      alpha(yy)      alpha(yz)      alpha(zz) atomic spin moment
            1             Ag      12.236183       3.412212       5.137134       0.271762     182.867809 0.54604680E+04  0.21959014E+06                                26.109953                           24.537784       1.303716       2.037025                    0.999573      89.583451     246.302495       0.368342       0.413497      -1.173288      -0.000001      -0.103600       0.103598       0.146511       0.063471       0.063471      -0.178101      -0.054542       0.054544      -0.207108       0.010826       0.196282             27.932161      24.359386       1.928032       1.928035      29.718528      10.379910      29.718568          -0.000010
            2             Ag      12.236193      13.686477      11.961567       0.271498     182.917329 0.54624767E+04  0.21969222E+06                                26.114994                           24.542493       1.303299       2.036861                    0.999553      89.595653     246.352035       0.368300       0.413503      -1.173278       0.000002       0.103777      -0.103774       0.146760      -0.063690      -0.063695      -0.178510      -0.055560       0.055564      -0.207569       0.010538       0.197031             27.936665      24.365501      -1.929688      -1.929716      29.722217      10.378884      29.722276          -0.000010
            3             Ag       8.740147       5.137118      13.686484       0.271700     182.903216 0.54617322E+04  0.21965467E+06                                26.113959                           24.541125       1.304667       2.037257                    0.999583      89.588453     246.327521       0.368304       0.413514      -1.173271      -0.000591       0.103617       0.103263       0.146288      -0.062898       0.064261       0.178391      -0.055174       0.056902      -0.207338       0.010406       0.196932             27.936159      24.368665      -1.927741       1.928402      29.719804     -10.379220      29.720007          -0.000010
            4             Ag       8.740129      11.961571       3.412217       0.271702     182.903301 0.54617361E+04  0.21965489E+06                                26.113984                           24.541150       1.304631       2.037247                    0.999583      89.588403     246.327489       0.368303       0.413514      -1.173271       0.000597      -0.103255      -0.103626       0.146289       0.064233      -0.062868       0.178389      -0.056058       0.054256      -0.207302       0.010372       0.196930             27.936175      24.368734       1.928427      -1.927728      29.720053     -10.379196      29.719737          -0.000010
            5              H      11.411113       0.795085       3.363314       0.114115       1.171235 0.89583857E+01  0.92105139E+02                                 1.941858                            1.828805      -1.583444       2.121279                    0.991071       4.147669      12.598999       0.425516       1.400027      -0.680875      -0.020704       0.025783       0.011386       0.034972      -0.004475      -0.003774       0.004241       0.007079      -0.017385      -0.008286      -0.002060       0.010346              1.993117       2.013468      -0.355801      -0.105366       2.393653       0.302182       1.572229          -0.000002
            6              H       2.820618       1.583337       2.838384       0.127231       0.969615 0.71025014E+01  0.69161200E+02                                 1.743764                            1.653631      -1.386427       2.227021                    0.992878       3.891470      11.643300       0.435670       1.443766      -0.673171       0.020727      -0.015829       0.026390       0.037103      -0.005074       0.003643      -0.005740       0.001410       0.007985      -0.007094      -0.002779       0.009874              1.777205       1.939327      -0.175218       0.338777       1.542318      -0.243054       1.849970          -0.000002
            7              H      12.949373       3.934410       2.764860       0.060005       1.437238 0.11939651E+02  0.13131806E+03                                 2.169103                            2.053785      -1.815791       1.975170                    0.992079       4.846832      15.010135       0.420362       1.324798      -0.693387       0.021566       0.006615       0.023992       0.032931      -0.000144       0.001099       0.003806      -0.004016      -0.018771      -0.007549       0.001252       0.006297              2.241711       2.094104       0.070100       0.434935       1.852277       0.470988       2.778751          -0.000003
            8              H      12.673882       4.478151       1.287532       0.081151       1.499855 0.13148005E+02  0.14529900E+03                                 2.127863                            2.086925      -1.259699       2.252201                    0.996800       4.012745      11.694300       0.446188       1.242182      -0.718396       0.010270       0.025707      -0.021694       0.035171       0.002070      -0.000691      -0.000017      -0.016424      -0.034816      -0.011658      -0.002614       0.014272              2.118024       1.883385       0.054111      -0.207781       2.154233      -0.354754       2.316453          -0.000004
            9              H       9.119104       3.288076       4.919296       0.103948       1.278168 0.97275056E+01  0.10094744E+03                                 1.995845                            1.863028      -1.228825       2.298131                    0.993518       3.810341      11.207262       0.441107       1.338038      -0.696446      -0.018070      -0.013853       0.044606       0.050081      -0.004432      -0.006027      -0.009633       0.013664       0.017742      -0.016541       0.004213       0.012328              2.042346       1.735503       0.066366      -0.275633       1.689132      -0.065009       2.702404          -0.000002
           10              H       7.397647       3.968606       3.489845       0.125232       0.982333 0.68867338E+01  0.65964238E+02                                 1.705887                            1.588496      -1.073161       2.371961                    0.996686       3.641632      10.501392       0.465394       1.374010      -0.687557      -0.037680       0.000808       0.012503       0.039709      -0.004052      -0.000005      -0.005626       0.023618       0.009493      -0.015703       0.004672       0.011030              1.772562       2.375676      -0.027793      -0.303575       1.382089       0.081830       1.559920          -0.000002
           11              H       7.884294       4.599552       1.289242       0.113726       1.083083 0.75853764E+01  0.73541069E+02                                 1.742941                            1.607855      -1.028421       2.385774                    0.997523       3.520606       9.819791       0.494317       1.278049      -0.708603      -0.026016       0.013579      -0.027421       0.040164      -0.005540       0.003394      -0.002690       0.010655       0.008722      -0.009259       0.000171       0.009088              1.806084       2.183404      -0.156159       0.456820       1.403780      -0.157633       1.831067          -0.000002
           12              H      10.092397       4.548257       0.519801       0.136665       1.034762 0.74390068E+01  0.72776582E+02                                 1.781634                            1.663567      -1.256812       2.295321                    0.994487       3.681546      10.794553       0.448779       1.395073      -0.683677       0.005896       0.009558      -0.034508       0.036289      -0.002012      -0.003811      -0.001560       0.014174       0.006140      -0.008818       0.000402       0.008416              1.829004       1.530626       0.001829      -0.134081       1.466733      -0.259084       2.489654          -0.000002
           13              H      15.051200      15.900087       4.235348       0.157067       0.929839 0.64937716E+01  0.61127705E+02                                 1.646345                            1.539047      -0.982380       2.428815                    0.997515       3.409956       9.662379       0.475693       1.367848      -0.690195      -0.014863      -0.002459      -0.003491       0.015464       0.001475      -0.000551      -0.002395       0.008424       0.005408      -0.006030       0.001952       0.004078              1.710410       2.443287       0.222952      -0.154874       1.356108      -0.044998       1.331834          -0.000002
           14              H      16.252443      16.886682       4.613230       0.154674       1.136328 0.88719411E+01  0.88536136E+02                                 1.751572                            1.703569      -0.975650       2.420019                    0.998889       3.325823       9.100933       0.500348       1.226682      -0.723299       0.003803       0.013807       0.000552       0.014332       0.006454      -0.001659       0.000227      -0.008392       0.003748      -0.008573       0.001438       0.007134              1.754571       1.507423       0.191101       0.059807       2.113800       0.277393       1.642490          -0.000002
           15              H      16.508354      15.310181       4.534576       0.154122       1.006042 0.74391455E+01  0.71405433E+02                                 1.640245                            1.576752      -0.904707       2.451799                    0.999593       3.294777       8.991886       0.509170       1.253242      -0.715751       0.009072      -0.011756      -0.001451       0.014921      -0.006163       0.001391       0.001085      -0.003331       0.002241      -0.007152       0.001141       0.006011              1.671812       1.591778      -0.344717       0.174814       1.897190      -0.372849       1.526467          -0.000002
           16              H      16.161541      14.275713       1.913345       0.149837       0.975761 0.73919737E+01  0.72620408E+02                                 1.742554                            1.675352      -1.549995       2.144904                    0.993078       3.957812      11.850588       0.437849       1.423912      -0.676269       0.011064      -0.011086       0.007008       0.017158      -0.005528       0.002937       0.001725       0.001929       0.005616      -0.007643       0.002439       0.005204              1.770295       1.747352      -0.303629       0.050944       2.136699      -0.124165       1.426835          -0.000002
           17              H      15.797950      15.409359       0.844676       0.153811       0.879045 0.64943794E+01  0.60985099E+02                                 1.563791                            1.524810      -0.909994       2.451880                    0.999088       3.410074       9.573975       0.485842       1.342534      -0.695129       0.005887       0.007292      -0.009138       0.013090       0.006328      -0.002323      -0.000060      -0.002932       0.001172      -0.007123       0.000453       0.006669              1.575009       1.319908       0.021409      -0.031500       1.372233      -0.201219       2.032886          -0.000002
           18              H      14.767317      15.055414       2.015937       0.155746       0.908263 0.65599392E+01  0.62128764E+02                                 1.636564                            1.560215      -1.038682       2.395083                    0.996931       3.530632      10.152672       0.464743       1.391554      -0.684787      -0.009867       0.000740       0.007264       0.012275       0.000083      -0.001939       0.004634       0.000885      -0.000263      -0.005237       0.000412       0.004825              1.688440       2.330811       0.143346      -0.171355       1.332861      -0.029519       1.401647          -0.000002
           19              H       8.744325       1.066956       2.906779       0.145794       0.944705 0.72371770E+01  0.70343526E+02                                 1.678930                            1.639227      -1.221298       2.296763                    0.996277       3.738332      10.939043       0.452596       1.392324      -0.683755      -0.005314      -0.002488       0.015287       0.016374       0.002509      -0.004918       0.000154       0.000690       0.009334      -0.005716      -0.000800       0.006516              1.695062       1.555336      -0.229160      -0.233917       1.801996       0.314978       1.727855          -0.000003
           20              H       8.485615       0.507830       1.427742       0.152176       0.908052 0.67362176E+01  0.63597005E+02                                 1.576178                            1.535630      -0.866367       2.468541                    0.999415       3.377688       9.392347       0.494194       1.312769      -0.701673      -0.008065      -0.009938      -0.006529       0.014368       0.003477       0.004008       0.000352       0.001319      -0.001157      -0.004936      -0.000781       0.005716              1.590658       1.683764      -0.020323       0.400154       1.353701      -0.012135       1.734508          -0.000003
           21              H       9.962347       0.930167       1.877437       0.151248       1.002014 0.77406272E+01  0.76504562E+02                                 1.745930                            1.695162      -1.290338       2.267556                    0.996409       3.771690      11.125434       0.445161       1.392123      -0.683851       0.018676       0.000927      -0.003655       0.019052       0.004434      -0.005100      -0.000137       0.006671       0.000593      -0.006577      -0.001651       0.008229              1.770752       2.219473       0.260349      -0.129819       1.635938      -0.129456       1.456846          -0.000003
           22              H      25.395328      16.303604      13.735387       0.115479       1.164118 0.88929940E+01  0.91279144E+02                                 1.935640                            1.823476      -1.583924       2.122323                    0.991086       4.134315      12.554003       0.425598       1.402113      -0.680520      -0.020617      -0.025526      -0.010954       0.034593       0.004549       0.003811       0.004216       0.006724      -0.016641      -0.008061      -0.002185       0.010246              1.986497       2.006872       0.353628       0.104592       2.384683       0.300434       1.567935          -0.000002
           23              H      16.804835      15.515352      14.260317       0.128661       0.966750 0.70785325E+01  0.68891664E+02                                 1.742663                            1.652655      -1.395271       2.223586                    0.992792       3.888938      11.644866       0.434941       1.446946      -0.672586       0.020284       0.015387      -0.026236       0.036558       0.005124      -0.003651      -0.005671       0.001191       0.007226      -0.006957      -0.002858       0.009815              1.776066       1.938102       0.175018      -0.338414       1.541414      -0.242803       1.848683          -0.000002
           24              H      12.949391      13.164279      14.333841       0.060687       1.435491 0.11922670E+02  0.13109078E+03                                 2.167749                            2.052654      -1.822817       1.972747                    0.992074       4.843861      15.000908       0.420357       1.325223      -0.693299       0.021564      -0.006704      -0.023928       0.032901       0.000284      -0.001105       0.003905      -0.004368      -0.019432      -0.007791       0.001201       0.006590              2.240237       2.092941      -0.069988      -0.434400       1.851274       0.470387       2.776494          -0.000003
           25              H      12.673905      12.620538      15.811169       0.081133       1.500532 0.13156602E+02  0.14542080E+03                                 2.128645                            2.087725      -1.261948       2.251312                    0.996780       4.013996      11.699819       0.446056       1.242322      -0.718361       0.010206      -0.025727       0.021627       0.035125      -0.002215       0.000659       0.000006      -0.016393      -0.034724      -0.011623      -0.002655       0.014278              2.118797       1.884252      -0.054117       0.207934       2.154978      -0.354693       2.317161          -0.000004
           26              H      23.103315      13.810613      12.179405       0.104471       1.274753 0.96948458E+01  0.10051057E+03                                 1.991166                            1.859066      -1.219073       2.302084                    0.993637       3.803965      11.178194       0.441932       1.336842      -0.696695      -0.018196       0.013759      -0.044447       0.049959       0.004329       0.006011      -0.009507       0.013749       0.018310      -0.016455       0.004057       0.012397              2.037398       1.731806      -0.066099       0.274423       1.685656      -0.064730       2.694732          -0.000002
           27              H      21.381863      13.130083      13.608856       0.126716       0.978599 0.68593291E+01  0.65690395E+02                                 1.707555                            1.589940      -1.090494       2.365853                    0.996374       3.643644      10.534606       0.462780       1.382009      -0.685995      -0.036958      -0.000827      -0.012439       0.039004       0.003934      -0.000026      -0.005614       0.023795       0.009343      -0.015719       0.004621       0.011098              1.774395       2.378439       0.027848       0.304003       1.383330       0.081954       1.561416          -0.000002
           28              H      21.868516      12.499137      15.809459       0.114054       1.084455 0.75967938E+01  0.73680762E+02                                 1.744396                            1.609027      -1.031955       2.384125                    0.997497       3.522702       9.828138       0.494145       1.277991      -0.708598      -0.025872      -0.013588       0.026989       0.039779       0.005484      -0.003433      -0.002870       0.010718       0.008425      -0.009231       0.000052       0.009179              1.807667       2.185684       0.156429      -0.457605       1.404726      -0.157866       1.832592          -0.000001
           29              H      24.076623      12.550432      16.578900       0.136013       1.036529 0.74534404E+01  0.72944032E+02                                 1.782671                            1.664404      -1.257445       2.294622                    0.994554       3.683963      10.799182       0.449036       1.393774      -0.683922       0.006149      -0.009883       0.034472       0.036384       0.002085       0.003739      -0.001605       0.014357       0.006239      -0.008952       0.000529       0.008422              1.830098       1.531305      -0.001859       0.134300       1.467408      -0.259477       2.491582          -0.000002
           30              H      15.051215       1.198602      12.863353       0.156586       0.930802 0.65005143E+01  0.61182392E+02                                 1.644553                            1.537595      -0.973241       2.432117                    0.997557       3.408429       9.644655       0.477156       1.363852      -0.690979      -0.015156       0.002525       0.003413       0.015739      -0.001418       0.000625      -0.002326       0.008484       0.005341      -0.005991       0.001872       0.004119              1.708408       2.439535      -0.222529       0.154757       1.354924      -0.044954       1.330764          -0.000002
           31              H      16.252458       0.212007      12.485471       0.154794       1.132940 0.88370458E+01  0.88087195E+02                                 1.746863                            1.699256      -0.969444       2.422854                    0.998891       3.320475       9.076441       0.501486       1.225298      -0.723617       0.004052      -0.013721      -0.000730       0.014325      -0.006288       0.001811       0.000109      -0.008486       0.003319      -0.008426       0.001296       0.007130              1.749778       1.503776      -0.190246      -0.059629       2.107209       0.276132       1.638348          -0.000002
           32              H      16.508368       1.788508      12.564125       0.154586       1.002555 0.74055228E+01  0.70987372E+02                                 1.635038                            1.572106      -0.896429       2.455652                    0.999616       3.286989       8.958481       0.510554       1.251524      -0.716147       0.008990       0.011716       0.001486       0.014843       0.006207      -0.001312       0.001168      -0.003370       0.001892      -0.007141       0.001022       0.006119              1.666324       1.586789       0.342792      -0.173912       1.890332      -0.370841       1.521853          -0.000001
           33              H      16.161564       2.822976      15.185356       0.149174       0.980239 0.74357490E+01  0.73182206E+02                                 1.749894                            1.681794      -1.571503       2.135022                    0.993159       3.974459      11.923835       0.436288       1.426436      -0.675749       0.011016       0.010826      -0.007098       0.016998       0.005522      -0.002903       0.001687       0.001694       0.005429      -0.007574       0.002404       0.005170              1.777994       1.754840       0.306310      -0.051472       2.147468      -0.125260       1.431673          -0.000002
           34              H      15.797977       1.689330      16.254025       0.152866       0.882253 0.65237606E+01  0.61332765E+02                                 1.567809                            1.528350      -0.919077       2.447223                    0.999014       3.418134       9.603549       0.485213       1.342699      -0.695078       0.005915      -0.007457       0.009201       0.013238      -0.006352       0.002445       0.000004      -0.003064       0.001784      -0.007310       0.000677       0.006632              1.579193       1.322564      -0.021571       0.031815       1.375328      -0.202654       2.039689          -0.000002
           35              H      14.767340       2.043275      15.082764       0.154998       0.911855 0.65914518E+01  0.62507205E+02                                 1.641347                            1.564233      -1.044658       2.391773                    0.996891       3.539583      10.187672       0.463985       1.392044      -0.684670      -0.009859      -0.000832      -0.007119       0.012189      -0.000325       0.001864       0.004694       0.000868       0.000005      -0.005327       0.000538       0.004789              1.693681       2.340201      -0.143956       0.172732       1.335875      -0.029659       1.404967          -0.000002
           36              H      22.728542      16.031733      14.191922       0.146231       0.944520 0.72353708E+01  0.70325725E+02                                 1.679101                            1.639328      -1.223778       2.295875                    0.996313       3.737841      10.939693       0.452429       1.392843      -0.683651      -0.005381       0.002780      -0.015059       0.016232      -0.002385       0.004814       0.000131       0.000170       0.009509      -0.005647      -0.000713       0.006360              1.695251       1.555429       0.229284       0.234100       1.802203       0.315269       1.728122          -0.000003
           37              H      22.469836      16.590859      15.670959       0.150939       0.910894 0.67606623E+01  0.63865432E+02                                 1.577292                            1.536647      -0.854726       2.472857                    0.999497       3.381085       9.394863       0.495039       1.309755      -0.702298      -0.008220       0.010114       0.006845       0.014721      -0.003353      -0.003968       0.000323       0.001468      -0.001373      -0.004823      -0.000803       0.005627              1.591795       1.685128       0.020352      -0.400776       1.354545      -0.012092       1.735713          -0.000003
           38              H      23.946567      16.168522      15.221264       0.150684       1.004197 0.77599860E+01  0.76728696E+02                                 1.746896                            1.696001      -1.285766       2.268986                    0.996410       3.774276      11.128284       0.445642       1.390025      -0.684244       0.018585      -0.000784       0.004059       0.019039      -0.004619       0.005035      -0.000132       0.006798      -0.000758      -0.006599      -0.001764       0.008363              1.771760       2.221082      -0.260685       0.130055       1.636826      -0.129532       1.457372          -0.000003
           39              H       9.565219       3.363294      16.303611       0.114962       1.167037 0.89193095E+01  0.91614414E+02                                 1.938569                            1.825890      -1.585419       2.121327                    0.991062       4.139220      12.572254       0.425426       1.401682      -0.680591       0.020504       0.011079      -0.025640       0.034649       0.003749      -0.004531      -0.004421       0.011954      -0.002372      -0.008286      -0.002088       0.010374              1.989653       2.009896       0.104982      -0.354966       1.569939      -0.301424       2.389124          -0.000002
           40              H      18.155712       2.838365      15.515361       0.127943       0.967065 0.70811828E+01  0.68921608E+02                                 1.742919                            1.652894      -1.392278       2.225014                    0.992812       3.889443      11.645459       0.434952       1.446823      -0.672622      -0.020453       0.026285       0.015451       0.036715      -0.003710      -0.005165       0.005739      -0.003098      -0.005336      -0.007001      -0.002933       0.009934              1.776333       1.938503      -0.338411      -0.175027       1.848900       0.242823       1.541597          -0.000002
           41              H       8.026952       2.764843      13.164290       0.060166       1.439814 0.11964586E+02  0.13163680E+03                                 2.169684                            2.054315      -1.826132       1.970531                    0.991977       4.849062      15.010581       0.420880       1.322720      -0.693787      -0.021735       0.023836      -0.006918       0.032991      -0.001189      -0.000263      -0.003865       0.007512       0.015760      -0.007716       0.001295       0.006422              2.242322       2.094808      -0.435075       0.070181       2.779305      -0.471289       1.852851          -0.000003
           42              H       8.302440       1.287515      12.620551       0.080475       1.498433 0.13128228E+02  0.14498883E+03                                 2.124129                            2.083421      -1.254105       2.254559                    0.996887       4.010430      11.674121       0.447300       1.239878      -0.718913      -0.010500      -0.021876      -0.025876       0.035473       0.000755       0.002122      -0.000078       0.009316       0.041924      -0.011708      -0.002538       0.014246              2.114280       1.880282       0.207110       0.054024       2.312173       0.353848       2.150386          -0.000004
           43              H      11.857225       4.919280      13.810621       0.104654       1.271596 0.96679465E+01  0.10017435E+03                                 1.989063                            1.857468      -1.220928       2.301875                    0.993600       3.800508      11.169302       0.441717       1.338257      -0.696425       0.018182       0.044255       0.014005       0.049852       0.005948      -0.004456       0.009516      -0.002447      -0.029620      -0.016473       0.004129       0.012344              2.035119       1.730373       0.273630       0.065921       2.690682       0.064382       1.684302          -0.000002
           44              H      13.578679       3.489829      13.130092       0.126624       0.977684 0.68532099E+01  0.65645168E+02                                 1.709702                            1.591697      -1.172524       2.329369                    0.995297       3.646957      10.559974       0.461253       1.386302      -0.685170       0.036989       0.012367      -0.000713       0.039008       0.000013      -0.003991       0.005545       0.007032      -0.039846      -0.015549       0.004611       0.010939              1.776762       2.382338       0.304740      -0.027879       1.563200      -0.082098       1.384748          -0.000002
           45              H      13.092028       1.289225      12.499150       0.112712       1.086366 0.76097777E+01  0.73797679E+02                                 1.742191                            1.607146      -1.018132       2.388981                    0.997641       3.523093       9.811018       0.496210       1.272829      -0.709705       0.026488      -0.027406      -0.013968       0.040593      -0.003273      -0.005421       0.002808       0.000844      -0.020576      -0.009281       0.000301       0.008981              1.805279       2.182497      -0.456734      -0.156128       1.830180       0.157570       1.403161          -0.000001
           46              H      10.883923       0.519783      12.550447       0.137356       1.034612 0.74399793E+01  0.72812111E+02                                 1.783835                            1.665471      -1.269409       2.290423                    0.994383       3.684572      10.816821       0.447652       1.398086      -0.683087      -0.006083      -0.034129      -0.009954       0.036068       0.003804      -0.002118       0.001575       0.003739      -0.024238      -0.008833       0.000495       0.008338              1.831338       1.532367       0.134296       0.001806       2.493275       0.259626       1.468373          -0.000002
           47              H       5.925107       4.235350       1.198619       0.157168       0.929459 0.64893804E+01  0.61054678E+02                                 1.643350                            1.536561      -0.970918       2.433010                    0.997637       3.406165       9.638114       0.477159       1.364356      -0.690878       0.014773      -0.003505       0.002220       0.015345       0.000614       0.001549       0.002376       0.001809      -0.015334      -0.006041       0.001810       0.004231              1.707110       2.437345       0.154515       0.222222       1.329902       0.044890       1.354083          -0.000002
           48              H       4.723863       4.613232       0.212024       0.154733       1.133445 0.88429285E+01  0.88166454E+02                                 1.747902                            1.700250      -0.968705       2.423005                    0.998899       3.321563       9.082481       0.501116       1.225917      -0.723477      -0.003791       0.000268      -0.014152       0.014654       0.001776       0.006304      -0.000252      -0.005865       0.009680      -0.008356       0.001531       0.006824              1.750816       1.504631      -0.059587       0.190291       1.639343      -0.276371       2.108474          -0.000002
           49              H       4.467954       4.534576       1.788524       0.154749       1.002781 0.74079549E+01  0.71017471E+02                                 1.635290                            1.572363      -0.900585       2.453574                    0.999589       3.287725       8.961309       0.510506       1.251522      -0.716137      -0.008994      -0.001772       0.011522       0.014724      -0.001361      -0.006235      -0.001022      -0.002796       0.004055      -0.007193       0.001088       0.006105              1.666572       1.586981      -0.173879      -0.342796       1.522065       0.370865       1.890670          -0.000002
           50              H       4.814764       1.913342       2.822996       0.149676       0.978005 0.74121746E+01  0.72858215E+02                                 1.743939                            1.676574      -1.556638       2.141609                    0.992974       3.961619      11.859687       0.438170       1.422103      -0.676580      -0.011041       0.007064       0.010864       0.017025      -0.002894      -0.005658      -0.001626      -0.001957      -0.004998      -0.007659       0.002391       0.005269              1.771744       1.748886      -0.051024      -0.304114       1.427717       0.124343       2.138628          -0.000002
           51              H       5.178352       0.844674       1.689352       0.152903       0.881449 0.65137277E+01  0.61184930E+02                                 1.563612                            1.524617      -0.895636       2.456999                    0.999099       3.410862       9.563628       0.487268       1.338207      -0.696001      -0.005787      -0.009138      -0.007588       0.013212       0.002328       0.006324       0.000168      -0.002885       0.003632      -0.007327       0.000773       0.006554              1.574829       1.319729       0.031513       0.021404       2.032690       0.201319       1.372068          -0.000002
           52              H       6.208988       2.015935       2.043295       0.156066       0.906979 0.65498634E+01  0.62030609E+02                                 1.637446                            1.560942      -1.045493       2.392512                    0.996841       3.531342      10.165784       0.463617       1.394995      -0.684131       0.009567       0.007013      -0.000701       0.011883       0.002022       0.000169      -0.004581       0.000188      -0.001426      -0.005183       0.000324       0.004858              1.689418       2.332600       0.171594       0.143423       1.402214       0.029549       1.333439          -0.000002
           53              H      12.232006       2.906759      16.031742       0.146354       0.941544 0.72040949E+01  0.69928141E+02                                 1.674114                            1.634653      -1.211623       2.301464                    0.996335       3.727192      10.892174       0.453660       1.390923      -0.684061       0.005389       0.015297       0.002783       0.016455       0.004720       0.002263      -0.000136      -0.004639      -0.004940      -0.005495      -0.000743       0.006238              1.690142       1.551258       0.233248      -0.228262       1.722994      -0.313634       1.796175          -0.000003
           54              H      12.490714       1.427719      16.590870       0.151750       0.909075 0.67421429E+01  0.63637093E+02                                 1.574244                            1.533768      -0.847715       2.475996                    0.999499       3.374895       9.369051       0.495953       1.308437      -0.702582       0.008219      -0.006688       0.010007       0.014575      -0.003973       0.003393      -0.000396       0.001426      -0.001347      -0.004822      -0.000857       0.005678              1.588703       1.682138      -0.399594      -0.020217       1.731920       0.012042       1.352052          -0.000003
           55              H      11.013982       1.877416      16.168532       0.150663       1.007240 0.77945390E+01  0.77194992E+02                                 1.753776                            1.702415      -1.301190       2.262259                    0.996358       3.787941      11.196066       0.443543       1.394350      -0.683367      -0.018604      -0.003695      -0.000623       0.018977       0.005190       0.004698       0.000203       0.003250      -0.010330      -0.006777      -0.001723       0.008500              1.778853       2.230649       0.130768       0.262315       1.462473       0.130440       1.643437          -0.000003
           56              H       9.565192      13.735395       0.795090       0.114226       1.168945 0.89349508E+01  0.91794450E+02                                 1.938750                            1.825989      -1.577813       2.123979                    0.991121       4.140483      12.568099       0.426036       1.399379      -0.681025       0.020688      -0.011253       0.025899       0.035006      -0.003790       0.004543      -0.004220       0.012275      -0.001925      -0.008283      -0.002130       0.010413              1.989836       2.009932      -0.105214       0.355156       1.569965      -0.301573       2.389613          -0.000002
           57              H      18.155688      14.260324       1.583340       0.127493       0.967566 0.70829685E+01  0.68913013E+02                                 1.740399                            1.650685      -1.377449       2.231039                    0.992928       3.883925      11.610052       0.436391       1.442595      -0.673411      -0.020671      -0.026442      -0.015430       0.036940       0.003857       0.005161       0.005765      -0.003267      -0.005800      -0.007059      -0.003017       0.010075              1.773674       1.935187       0.337588       0.174588       1.846224       0.242264       1.539612          -0.000002
           58              H       8.026936      14.333846       3.934411       0.060650       1.436509 0.11930339E+02  0.13115329E+03                                 2.165644                            2.050846      -1.824017       1.971762                    0.992080       4.840972      14.974711       0.421439       1.322040      -0.693943      -0.021438      -0.023805       0.006392       0.032667       0.001136       0.000112      -0.004079       0.007681       0.015621      -0.007867       0.001364       0.006504              2.237957       2.090983       0.433715      -0.069952       2.773180      -0.469729       1.849709          -0.000003
           59              H       8.302425      15.811174       4.478150       0.081170       1.496848 0.13112531E+02  0.14478414E+03                                 2.123337                            2.082763      -1.255842       2.254143                    0.996836       4.008421      11.670164       0.447144       1.240579      -0.718752      -0.010232       0.021774       0.025694       0.035199      -0.000774      -0.002103      -0.000055       0.009457       0.041842      -0.011767      -0.002449       0.014216              2.113469       1.879795      -0.206986      -0.054005       2.311049       0.353376       2.149562          -0.000004
           60              H      11.857207      12.179409       3.288080       0.103583       1.277989 0.97251452E+01  0.10091823E+03                                 1.995890                            1.863017      -1.228207       2.298392                    0.993522       3.809963      11.206397       0.441026       1.338347      -0.696396       0.018317      -0.044550      -0.013951       0.050148      -0.005979       0.004536       0.009486      -0.002399      -0.029762      -0.016531       0.004190       0.012340              2.042423       1.735527      -0.275682      -0.066372       2.702601       0.065025       1.689141          -0.000002
           61              H      13.578663      13.608860       3.968609       0.126923       0.975941 0.68364128E+01  0.65417739E+02                                 1.704896                            1.587657      -1.091083       2.366227                    0.996427       3.637750      10.514111       0.462937       1.382664      -0.685897       0.037021      -0.012252       0.000552       0.038999      -0.000098       0.004060       0.005430       0.007217      -0.039678      -0.015472       0.004474       0.010999              1.771517       2.374001      -0.303240       0.027789       1.559115      -0.081762       1.381434          -0.000002
           62              H      13.092014      15.809464       4.599551       0.114380       1.081528 0.75736009E+01  0.73410993E+02                                 1.742588                            1.607631      -1.036022       2.383124                    0.997457       3.519064       9.819932       0.493794       1.279680      -0.708255       0.025907       0.027050       0.013457       0.039799       0.003217       0.005488       0.002725       0.001030      -0.020140      -0.009187       0.000275       0.008912              1.805687       2.182987       0.456414       0.155967       1.830504       0.157476       1.403571          -0.000001
           63              H      10.883908      16.578906       4.548254       0.136392       1.038184 0.74683498E+01  0.73141151E+02                                 1.785975                            1.667119      -1.261557       2.292918                    0.994412       3.688232      10.822578       0.448156       1.395532      -0.683569      -0.005957       0.034465       0.009526       0.036250      -0.003806       0.002004       0.001743       0.004284      -0.024664      -0.008988       0.000465       0.008523              1.833667       1.533741      -0.134825      -0.001877       2.497531       0.260415       1.469730          -0.000002
           64              H      19.909330      12.863339      15.900082       0.157103       0.929626 0.64908721E+01  0.61082741E+02                                 1.644874                            1.537756      -0.975051       2.431460                    0.997618       3.407525       9.648496       0.476418       1.366164      -0.690530       0.014876       0.003330      -0.002528       0.015453      -0.000492      -0.001505       0.002383       0.001776      -0.014703      -0.005863       0.001835       0.004028              1.708825       2.440795      -0.154672      -0.222604       1.330733       0.044945       1.354947          -0.000003
           65              H      18.708089      12.485457      16.886677       0.154064       1.135898 0.88654814E+01  0.88438242E+02                                 1.749649                            1.701750      -1.003637       2.406533                    0.998761       3.324947       9.090999       0.501242       1.224956      -0.723696      -0.003764      -0.000797       0.014131       0.014646      -0.001707      -0.006478      -0.000236      -0.005701       0.010254      -0.008448       0.001343       0.007104              1.752630       1.505762       0.059748      -0.190770       1.640706      -0.276997       2.111424          -0.000002
           66              H      18.452176      12.564113      15.310177       0.154381       1.006135 0.74398952E+01  0.71414447E+02                                 1.640298                            1.576792      -0.907950       2.450162                    0.999574       3.294618       8.991574       0.509182       1.253180      -0.715760      -0.009001       0.001422      -0.011757       0.014875       0.001376       0.006233      -0.001121      -0.002743       0.004342      -0.007204       0.001048       0.006156              1.671864       1.591789       0.174866       0.344763       1.526559       0.372956       1.897243          -0.000001
           67              H      18.798982      15.185347      14.275705       0.149579       0.978444 0.74187605E+01  0.72964912E+02                                 1.746967                            1.679298      -1.563827       2.138735                    0.993032       3.968426      11.897201       0.436886       1.425461      -0.675942      -0.011070      -0.007029      -0.010822       0.017002       0.002804       0.005599      -0.001669      -0.001745      -0.005058      -0.007560       0.002359       0.005201              1.774896       1.751881       0.051187       0.305008       1.429845       0.124688       2.142961          -0.000002
           68              H      19.162573      16.254015      15.409349       0.153043       0.880853 0.65095102E+01  0.61149965E+02                                 1.564547                            1.525447      -0.905402       2.453196                    0.999085       3.411993       9.574603       0.486386       1.340533      -0.695534      -0.005883       0.009370       0.007480       0.013355      -0.002221      -0.006424      -0.000001      -0.002340       0.003679      -0.007270       0.000627       0.006644              1.575807       1.320343      -0.031570      -0.021439       2.034263       0.201634       1.372814          -0.000002
           69              H      20.193208      15.082754      15.055406       0.155288       0.910486 0.65788079E+01  0.62345065E+02                                 1.638335                            1.561701      -1.037452       2.395094                    0.996861       3.534427      10.162838       0.464913       1.390208      -0.685031       0.009881      -0.007146       0.000698       0.012214      -0.001977      -0.000280      -0.004514       0.000764      -0.001289      -0.005252       0.000636       0.004616              1.690385       2.334347      -0.171803      -0.143504       1.402848       0.029560       1.333959          -0.000002
           70              H      12.231980      14.191930       1.066959       0.145478       0.946256 0.72533062E+01  0.70552177E+02                                 1.681922                            1.641961      -1.222260       2.296280                    0.996202       3.744386      10.967202       0.451763       1.393866      -0.683443       0.005489      -0.015230      -0.002449       0.016373      -0.004879      -0.002594      -0.000094      -0.004328      -0.005448      -0.005742      -0.000731       0.006473              1.698148       1.557836      -0.234620       0.229914       1.731004      -0.316139       1.805603          -0.000003
           71              H      12.490686      15.670970       0.507831       0.151665       0.910315 0.67559214E+01  0.63816334E+02                                 1.577259                            1.536620      -0.850207       2.474959                    0.999514       3.380524       9.396295       0.494742       1.310629      -0.702105       0.008027       0.006696      -0.010036       0.014491       0.004024      -0.003483      -0.000284       0.001669      -0.001360      -0.004964      -0.000800       0.005764              1.591751       1.684874       0.400770       0.020347       1.735907       0.012101       1.354471          -0.000003
           72              H      11.013956      15.221273       0.930169       0.151117       1.002602 0.77422859E+01  0.76491470E+02                                 1.743401                            1.692758      -1.280590       2.271235                    0.996453       3.766994      11.093523       0.446694       1.387880      -0.684674      -0.018444       0.003611       0.000803       0.018812      -0.005106      -0.004650       0.000084       0.003617      -0.010378      -0.006753      -0.001697       0.008450              1.768146       2.216134      -0.129775      -0.259911       1.454848       0.129169       1.633456          -0.000003
           73              H      13.061257      11.912660       9.344440       0.115479       1.164128 0.88930870E+01  0.91280320E+02                                 1.935649                            1.823483      -1.583926       2.122322                    0.991086       4.134328      12.554050       0.425598       1.402111      -0.680520       0.020616       0.010954       0.025526       0.034592       0.003811       0.004549       0.004216       0.011682      -0.001764      -0.008061      -0.002186       0.010247              1.986506       2.006881       0.104593       0.353631       1.567941       0.300436       2.384696          -0.000002
           74              H      21.651752      11.387729      10.132690       0.128659       0.966777 0.70787435E+01  0.68893826E+02                                 1.742651                            1.652644      -1.395339       2.223543                    0.992794       3.888907      11.644558       0.434959       1.446884      -0.672597      -0.020284       0.026236      -0.015386       0.036558      -0.003650       0.005123      -0.005672      -0.003016      -0.005400      -0.006957      -0.002857       0.009814              1.776054       1.938087      -0.338410       0.175014       1.848672      -0.242799       1.541404          -0.000002
           75              H      11.523000      11.314201      12.483762       0.060682       1.435524 0.11922998E+02  0.13109512E+03                                 2.167769                            2.052671      -1.822847       1.972732                    0.992074       4.843901      15.001011       0.420359       1.325210      -0.693302      -0.021564       0.023926       0.006710       0.032901      -0.001105       0.000285       0.003908       0.007532       0.016252      -0.007790       0.001204       0.006587              2.240259       2.092960      -0.434406      -0.069990       2.776524       0.470397       1.851292          -0.000003
           76              H      11.798490       9.836871      13.027500       0.081130       1.500533 0.13156599E+02  0.14542073E+03                                 2.128643                            2.087723      -1.261914       2.251326                    0.996781       4.014007      11.699845       0.446057       1.242319      -0.718362      -0.010206      -0.021628       0.025726       0.035125       0.000661      -0.002215       0.000006       0.009166       0.041954      -0.011624      -0.002655       0.014279              2.118795       1.884249       0.207932      -0.054115       2.317163      -0.354694       2.154975          -0.000004
           77              H      15.353271      13.468640      11.837431       0.104476       1.274750 0.96948316E+01  0.10051048E+03                                 1.991170                            1.859071      -1.219097       2.302075                    0.993637       3.803969      11.178245       0.441929       1.336850      -0.696693       0.018194       0.044445      -0.013758       0.049957       0.006011       0.004329      -0.009507      -0.002281      -0.029777      -0.016454       0.004057       0.012397              2.037403       1.731810       0.274423      -0.066098       2.694739      -0.064727       1.685658          -0.000002
           78              H      17.074727      12.039186      12.517959       0.126722       0.978592 0.68592826E+01  0.65690015E+02                                 1.707566                            1.589948      -1.090550       2.365832                    0.996373       3.643660      10.534750       0.462772       1.382034      -0.685990       0.036953       0.012436       0.000827       0.038998      -0.000025       0.003934      -0.005613       0.007227      -0.040365      -0.015720       0.004621       0.011099              1.774407       2.378459       0.304008       0.027849       1.561426       0.081955       1.383337          -0.000002
           79              H      16.588078       9.838581      13.148901       0.114055       1.084446 0.75967016E+01  0.73679446E+02                                 1.744366                            1.609003      -1.031919       2.384141                    0.997498       3.522658       9.827901       0.494157       1.277968      -0.708604       0.025871      -0.026989       0.013588       0.039779      -0.003432       0.005483      -0.002871       0.001146      -0.020288      -0.009230       0.000052       0.009178              1.807635       2.185640      -0.457592       0.156423       1.832560      -0.157860       1.404705          -0.000001
           80              H      14.379973       9.069139      13.097605       0.136017       1.036504 0.74532190E+01  0.72941362E+02                                 1.782649                            1.664385      -1.257424       2.294638                    0.994555       3.683909      10.799005       0.449036       1.393782      -0.683920      -0.006151      -0.034471       0.009883       0.036384       0.003737       0.002084      -0.001605       0.004062      -0.024658      -0.008952       0.000530       0.008422              1.830075       1.531287       0.134298      -0.001859       2.491548      -0.259471       1.467391          -0.000002
           81              H      16.413266      12.784697       7.350732       0.156584       0.930788 0.65003883E+01  0.61180923E+02                                 1.644538                            1.537582      -0.973187       2.432141                    0.997557       3.408406       9.644574       0.477156       1.363856      -0.690978       0.015153      -0.003412      -0.002526       0.015736       0.000624      -0.001417      -0.002326       0.001580      -0.015402      -0.005993       0.001873       0.004120              1.708392       2.439506       0.154755      -0.222525       1.330755      -0.044953       1.354914          -0.000002
           82              H      15.212025      13.162578       8.337327       0.154791       1.132930 0.88369376E+01  0.88085768E+02                                 1.746846                            1.699240      -0.969429       2.422861                    0.998891       3.320459       9.076353       0.501491       1.225290      -0.723619      -0.004053       0.000730       0.013721       0.014326       0.001812      -0.006288       0.000110      -0.005905       0.011067      -0.008427       0.001298       0.007129              1.749762       1.503764      -0.059627      -0.190243       1.638332       0.276128       2.107189          -0.000002
           83              H      14.956111      13.083926       6.760826       0.154584       1.002558 0.74055533E+01  0.70987710E+02                                 1.635040                            1.572108      -0.896426       2.455654                    0.999616       3.286987       8.958467       0.510554       1.251522      -0.716147      -0.008992      -0.001485      -0.011717       0.014844      -0.001311       0.006204       0.001168      -0.002630       0.004112      -0.007139       0.001021       0.006118              1.666326       1.586791      -0.173913       0.342792       1.521856      -0.370842       1.890330          -0.000001
           84              H      15.302918      10.462694       5.726355       0.149171       0.980262 0.74359599E+01  0.73184757E+02                                 1.749915                            1.681813      -1.571565       2.134994                    0.993157       3.974511      11.924007       0.436288       1.426427      -0.675751      -0.011014       0.007099      -0.010830       0.017000      -0.002902       0.005526       0.001685      -0.001871      -0.005268      -0.007578       0.002405       0.005173              1.778016       1.754860      -0.051474       0.306317       1.431689      -0.125265       2.147498          -0.000002
           85              H      15.666509       9.394023       6.859999       0.152871       0.882269 0.65239412E+01  0.61335131E+02                                 1.567853                            1.528390      -0.919106       2.447210                    0.999015       3.418213       9.603948       0.485196       1.342732      -0.695071      -0.005913      -0.009198       0.007456       0.013235       0.002445      -0.006353       0.000004      -0.002424       0.003703      -0.007310       0.000678       0.006633              1.579239       1.322595       0.031815      -0.021572       2.039759      -0.202664       1.375363          -0.000002
           86              H      16.697144      10.565286       6.506056       0.155007       0.911838 0.65913164E+01  0.62505792E+02                                 1.641348                            1.564234      -1.044709       2.391758                    0.996890       3.539577      10.187746       0.463976       1.392074      -0.684664       0.009854       0.007117       0.000834       0.012184       0.001864      -0.000325       0.004694       0.000430      -0.001304      -0.005326       0.000537       0.004789              1.693682       2.340201       0.172738      -0.143956       1.404970      -0.029661       1.335876          -0.000002
           87              H      15.728044      11.456124       9.616309       0.146233       0.944480 0.72349103E+01  0.70319564E+02                                 1.679001                            1.639235      -1.223739       2.295891                    0.996315       3.737622      10.938633       0.452462       1.392774      -0.683665       0.005381       0.015059      -0.002780       0.016231       0.004815      -0.002385       0.000130      -0.004670      -0.005008      -0.005647      -0.000714       0.006361              1.695149       1.555341       0.234077       0.229260       1.728019       0.315237       1.802087          -0.000003
           88              H      15.986751       9.977086       9.057182       0.150940       0.910899 0.67607002E+01  0.63865845E+02                                 1.577292                            1.536647      -0.854713       2.472861                    0.999497       3.381088       9.394859       0.495041       1.309749      -0.702299       0.008219      -0.006845      -0.010113       0.014720      -0.003968      -0.003353       0.000323       0.001421      -0.001514      -0.004823      -0.000804       0.005627              1.591796       1.685130      -0.400774       0.020354       1.735709      -0.012093       1.354547          -0.000003
           89              H      14.510020      10.426782       9.479520       0.150682       1.004195 0.77599782E+01  0.76728613E+02                                 1.746895                            1.696001      -1.285756       2.268990                    0.996410       3.774280      11.128302       0.445642       1.390027      -0.684244      -0.018585      -0.004058       0.000783       0.019039       0.005035      -0.004620      -0.000132       0.003778      -0.009817      -0.006600      -0.001764       0.008364              1.771758       2.221075       0.130050      -0.260685       1.457371      -0.129531       1.636829          -0.000003
           90              H      13.061255       5.186029       7.754261       0.114115       1.171234 0.89583726E+01  0.92104979E+02                                 1.941858                            1.828805      -1.583444       2.121279                    0.991071       4.147668      12.598998       0.425516       1.400028      -0.680875       0.020704      -0.011387      -0.025783       0.034972      -0.003773      -0.004476       0.004241       0.012232      -0.001925      -0.008286      -0.002060       0.010346              1.993116       2.013467      -0.105365      -0.355802       1.572228       0.302181       2.393654          -0.000002
           91              H       7.667548       5.710960       6.966011       0.127227       0.969648 0.71028060E+01  0.69164997E+02                                 1.743808                            1.653670      -1.386490       2.226989                    0.992878       3.891578      11.643742       0.435663       1.443773      -0.673170      -0.020726      -0.026392       0.015830       0.037103       0.003642      -0.005073      -0.005741      -0.003290      -0.006105      -0.007094      -0.002780       0.009873              1.777251       1.939378       0.338792      -0.175225       1.850022      -0.243064       1.542354          -0.000002
           92              H      11.522988       5.784488       4.614939       0.060005       1.437223 0.11939508E+02  0.13131624E+03                                 2.169099                            2.053782      -1.815790       1.975172                    0.992079       4.846818      15.010130       0.420359       1.324810      -0.693385      -0.021566      -0.023992      -0.006615       0.032931       0.001100      -0.000144       0.003806       0.007377       0.015409      -0.007549       0.001252       0.006297              2.241707       2.094100       0.434933       0.070100       2.778745       0.470988       1.852276          -0.000003
           93              H      11.798475       7.261818       4.071201       0.081150       1.499851 0.13147952E+02  0.14529820E+03                                 2.127854                            2.086917      -1.259691       2.252205                    0.996800       4.012744      11.694272       0.446191       1.242177      -0.718397      -0.010269       0.021697      -0.025708       0.035173      -0.000692       0.002071      -0.000015       0.009198       0.042044      -0.011659      -0.002613       0.014272              2.118015       1.883379      -0.207782       0.054112       2.316444      -0.354751       2.154223          -0.000004
           94              H      15.353261       3.630049       5.261270       0.103950       1.278164 0.97274895E+01  0.10094722E+03                                 1.995839                            1.863025      -1.228810       2.298137                    0.993519       3.810336      11.207240       0.441107       1.338037      -0.696447       0.018071      -0.044605       0.013852       0.050081      -0.006026      -0.004432      -0.009633      -0.002039      -0.029365      -0.016541       0.004213       0.012327              2.042340       1.735501      -0.275631       0.066365       2.702388      -0.065003       1.689131          -0.000002
           95              H      17.074715       5.059503       4.580742       0.125233       0.982336 0.68867456E+01  0.65964397E+02                                 1.705893                            1.588498      -1.073167       2.371961                    0.996686       3.641636      10.501417       0.465393       1.374013      -0.687557       0.037680      -0.012505      -0.000808       0.039709      -0.000005      -0.004051      -0.005626       0.007061      -0.040171      -0.015701       0.004672       0.011029              1.772569       2.375697      -0.303581      -0.027795       1.559921       0.081831       1.382091          -0.000002
           96              H      16.588064       7.260108       3.949800       0.113725       1.083085 0.75854034E+01  0.73541409E+02                                 1.742945                            1.607859      -1.028420       2.385773                    0.997522       3.520610       9.819813       0.494316       1.278051      -0.708602       0.026018       0.027420      -0.013577       0.040164       0.003392      -0.005540      -0.002690       0.000968      -0.020348      -0.009260       0.000173       0.009087              1.806087       2.183407       0.456819      -0.156158       1.831072      -0.157633       1.403783          -0.000001
           97              H      14.379958       8.029550       4.001096       0.136664       1.034772 0.74390941E+01  0.72777633E+02                                 1.781643                            1.663575      -1.256860       2.295300                    0.994486       3.681564      10.794612       0.448779       1.395070      -0.683678      -0.005896       0.034506      -0.009561       0.036288      -0.003811      -0.002011      -0.001562       0.004019      -0.024341      -0.008821       0.000404       0.008417              1.829014       1.530632      -0.134084       0.001830       2.489670      -0.259086       1.466739          -0.000002
           98              H      16.413271       4.313992       9.747969       0.157071       0.929834 0.64937322E+01  0.61127310E+02                                 1.646348                            1.539049      -0.982375       2.428820                    0.997516       3.409948       9.662390       0.475689       1.367860      -0.690193       0.014862       0.003491       0.002459       0.015463      -0.000551       0.001475      -0.002395       0.001508      -0.015338      -0.006029       0.001952       0.004077              1.710412       2.443291      -0.154874       0.222951       1.331835      -0.044998       1.356109          -0.000002
           99              H      15.212027       3.936111       8.761374       0.154676       1.136327 0.88719116E+01  0.88535627E+02                                 1.751558                            1.703556      -0.975681       2.420005                    0.998889       3.325811       9.100842       0.500355       1.226667      -0.723303      -0.003802      -0.000551      -0.013807       0.014331      -0.001658       0.006454       0.000226      -0.006070       0.010712      -0.008573       0.001438       0.007135              1.754557       1.507411       0.059806       0.191100       1.642476       0.277390       2.113785          -0.000002
          100              H      14.956118       4.014763      10.337875       0.154132       1.006040 0.74391243E+01  0.71405220E+02                                 1.640245                            1.576751      -0.904721       2.451789                    0.999592       3.294772       8.991889       0.509169       1.253244      -0.715750      -0.009073       0.001455       0.011757       0.014922       0.001388      -0.006162       0.001083      -0.002787       0.003876      -0.007150       0.001140       0.006009              1.671812       1.591778       0.174815      -0.344718       1.526468      -0.372852       1.897191          -0.000002
          101              H      15.302928       6.635995      11.372346       0.149838       0.975726 0.73916548E+01  0.72616710E+02                                 1.742539                            1.675338      -1.549843       2.144972                    0.993081       3.957762      11.850508       0.437841       1.423949      -0.676262      -0.011067      -0.007008       0.011087       0.017161       0.002934      -0.005526       0.001725      -0.001838      -0.005708      -0.007640       0.002438       0.005201              1.770280       1.747339       0.050943      -0.303627       1.426823      -0.124165       2.136676          -0.000002
          102              H      15.666515       7.704666      10.238702       0.153813       0.879044 0.64943726E+01  0.60985024E+02                                 1.563791                            1.524810      -0.910008       2.451874                    0.999088       3.410071       9.573968       0.485841       1.342535      -0.695129      -0.005888       0.009138      -0.007292       0.013090      -0.002322       0.006328      -0.000060      -0.002051       0.003815      -0.007122       0.000453       0.006669              1.575009       1.319908      -0.031504       0.021410       2.032886      -0.201218       1.372232          -0.000002
          103              H      16.697151       6.533403      10.592645       0.155746       0.908291 0.65602238E+01  0.62132424E+02                                 1.636627                            1.560270      -1.038772       2.395043                    0.996928       3.530760      10.153274       0.464723       1.391593      -0.684779       0.009867      -0.007265      -0.000740       0.012275      -0.001938       0.000082       0.004634       0.000573      -0.001194      -0.005237       0.000411       0.004826              1.688507       2.330920      -0.171365       0.143356       1.401694      -0.029520       1.332906          -0.000002
          104              H      15.728041       5.642565       7.482392       0.145795       0.944702 0.72371472E+01  0.70343188E+02                                 1.678929                            1.639226      -1.221293       2.296767                    0.996277       3.738326      10.939034       0.452595       1.392328      -0.683754       0.005314      -0.015287       0.002489       0.016375      -0.004918       0.002509       0.000154      -0.004321      -0.005700      -0.005716      -0.000799       0.006515              1.695061       1.555333      -0.233916      -0.229159       1.727855       0.314978       1.801995          -0.000003
          105              H      15.986750       7.121603       8.041519       0.152176       0.908066 0.67363894E+01  0.63599279E+02                                 1.576219                            1.535669      -0.866358       2.468546                    0.999415       3.377767       9.392734       0.494176       1.312802      -0.701666       0.008065       0.006530       0.009940       0.014369       0.004008       0.003477       0.000351       0.001239      -0.001401      -0.004936      -0.000780       0.005716              1.590700       1.683809       0.400170      -0.020324       1.734557      -0.012136       1.353734          -0.000003
          106              H      14.510018       6.671907       7.619181       0.151250       1.002007 0.77405623E+01  0.76503776E+02                                 1.745925                            1.695156      -1.290336       2.267558                    0.996409       3.771679      11.125399       0.445161       1.392125      -0.683851      -0.018676       0.003655      -0.000926       0.019053      -0.005100       0.004434      -0.000137       0.003039      -0.010302      -0.006577      -0.001651       0.008228              1.770747       2.219467      -0.129816       0.260348       1.456841      -0.129455       1.635932          -0.000003
          107              H      21.899276       7.754250      11.912665       0.114223       1.168992 0.89354103E+01  0.91800420E+02                                 1.938805                            1.826037      -1.577886       2.123943                    0.991120       4.140590      12.568540       0.426030       1.399381      -0.681024      -0.020687      -0.025899       0.011253       0.035005       0.004543      -0.003790      -0.004219       0.007098      -0.017451      -0.008283      -0.002130       0.010413              1.989894       2.009991       0.355170      -0.105217       2.389690      -0.301584       1.570002          -0.000002
          108              H      13.308781       6.966000      11.387735       0.127490       0.967576 0.70830680E+01  0.68914210E+02                                 1.740410                            1.650695      -1.377449       2.231037                    0.992928       3.883950      11.610139       0.436390       1.442593      -0.673411       0.020670       0.015429       0.026442       0.036939       0.005161       0.003857       0.005765       0.001265       0.007804      -0.007059      -0.003017       0.010075              1.773685       1.935200       0.174589       0.337590       1.539620       0.242264       1.846235          -0.000002
          109              H       9.453337       4.614927      11.314210       0.060649       1.436522 0.11930460E+02  0.13115482E+03                                 2.165647                            2.050849      -1.824045       1.971752                    0.992080       4.840982      14.974708       0.421442       1.322030      -0.693945       0.021436      -0.006394       0.023807       0.032667       0.000110       0.001137      -0.004077      -0.003972      -0.019326      -0.007864       0.001361       0.006503              2.237961       2.090986      -0.069954       0.433718       1.849713      -0.469732       2.773183          -0.000003
          110              H       9.177846       4.071190       9.836883       0.081170       1.496849 0.13112541E+02  0.14478429E+03                                 2.123340                            2.082765      -1.255829       2.254148                    0.996836       4.008420      11.670168       0.447143       1.240580      -0.718752       0.010232      -0.025694      -0.021773       0.035199      -0.002103      -0.000774      -0.000055      -0.016193      -0.035106      -0.011767      -0.002449       0.014216              2.113471       1.879796      -0.054005      -0.206986       2.149563       0.353377       2.311053          -0.000004
          111              H      19.607268       5.261255      13.468647       0.103581       1.278011 0.97253312E+01  0.10092063E+03                                 1.995912                            1.863034      -1.228213       2.298387                    0.993522       3.809985      11.206484       0.441024       1.338346      -0.696397      -0.018317       0.013952       0.044550       0.050148       0.004536      -0.005980       0.009485       0.013683       0.018479      -0.016531       0.004190       0.012341              2.042446       1.735542      -0.066373      -0.275689       1.689154       0.065028       2.702643          -0.000002
          112              H      17.885811       4.580728      12.039195       0.126922       0.975942 0.68364203E+01  0.65417833E+02                                 1.704897                            1.587659      -1.091056       2.366238                    0.996428       3.637753      10.514124       0.462937       1.382665      -0.685897      -0.037021      -0.000552       0.012251       0.038999       0.004060      -0.000099       0.005431       0.023448       0.009016      -0.015473       0.004474       0.010999              1.771517       2.373999       0.027789      -0.303238       1.381436      -0.081762       1.559116          -0.000002
          113              H      18.372458       3.949789       9.838593       0.114379       1.081522 0.75735258E+01  0.73409698E+02                                 1.742542                            1.607592      -1.036137       2.383072                    0.997454       3.519016       9.819592       0.493817       1.279631      -0.708266      -0.025905      -0.013456      -0.027053       0.039799       0.005488       0.003218       0.002726       0.010585       0.008518      -0.009186       0.000272       0.008914              1.805637       2.182921       0.155959       0.456393       1.403538       0.157469       1.830453          -0.000001
          114              H       6.596362       4.001086       9.069151       0.136390       1.038193 0.74684277E+01  0.73142094E+02                                 1.785984                            1.667126      -1.261566       2.292912                    0.994412       3.688250      10.822639       0.448156       1.395530      -0.683569       0.005956      -0.009527      -0.034464       0.036249       0.002004      -0.003806       0.001743       0.014476       0.005906      -0.008989       0.000465       0.008524              1.833677       1.533749      -0.001877      -0.134826       1.469736       0.260416       2.497546          -0.000002
          115              H      18.547264       9.747958      12.784699       0.157107       0.929602 0.64906590E+01  0.61080317E+02                                 1.644857                            1.537740      -0.975069       2.431454                    0.997618       3.407476       9.648367       0.476415       1.366182      -0.690527      -0.014874       0.002528      -0.003327       0.015450      -0.001505      -0.000492       0.002381       0.008243       0.004694      -0.005865       0.001836       0.004029              1.708807       2.440770      -0.222602      -0.154669       1.354932       0.044944       1.330719          -0.000002
          116              H      19.748508       8.761362      13.162580       0.154066       1.135925 0.88657383E+01  0.88441425E+02                                 1.749677                            1.701775      -1.003642       2.406533                    0.998760       3.324958       9.091054       0.501238       1.224957      -0.723696       0.003764      -0.014131       0.000795       0.014645      -0.006479      -0.001707      -0.000235      -0.007979       0.003428      -0.008449       0.001344       0.007105              1.752659       1.505782      -0.190778       0.059750       2.111465      -0.277006       1.640730          -0.000002
          117              H      20.004418      10.337864      13.083926       0.154382       1.006144 0.74399716E+01  0.71415356E+02                                 1.640308                            1.576800      -0.907973       2.450151                    0.999574       3.294623       8.991596       0.509181       1.253180      -0.715760       0.009001       0.011757      -0.001422       0.014874       0.006233       0.001376      -0.001121      -0.003542       0.001943      -0.007204       0.001047       0.006156              1.671876       1.591797       0.344770       0.174869       1.897262       0.372963       1.526568          -0.000001
          118              H      19.657606      11.372339      10.462695       0.149581       0.978414 0.74184657E+01  0.72961294E+02                                 1.746935                            1.679268      -1.563772       2.138769                    0.993032       3.968344      11.896900       0.436888       1.425467      -0.675941       0.011069       0.010821       0.007028       0.017000       0.005599       0.002804      -0.001671       0.001657       0.005141      -0.007561       0.002359       0.005202              1.774863       1.751850       0.305000       0.051186       2.142917       0.124685       1.429822          -0.000002
          119              H      19.294015      10.238696       9.394026       0.153042       0.880847 0.65094456E+01  0.61149100E+02                                 1.564530                            1.525431      -0.905386       2.453202                    0.999086       3.411961       9.574439       0.486393       1.340518      -0.695537       0.005883      -0.007481      -0.009371       0.013356      -0.006424      -0.002222      -0.000000      -0.003009       0.001674      -0.007271       0.000627       0.006644              1.575789       1.320331      -0.021439      -0.031571       1.372800       0.201630       2.034236          -0.000002
          120              H      18.263381      10.592638      10.565287       0.155284       0.910510 0.65790278E+01  0.62347686E+02                                 1.638364                            1.561727      -1.037437       2.395098                    0.996861       3.534487      10.163063       0.464909       1.390207      -0.685031      -0.009885      -0.000700       0.007146       0.012217      -0.000283      -0.001977      -0.004513       0.001022      -0.000495      -0.005251       0.000636       0.004615              1.690416       2.334397      -0.143510      -0.171808       1.333980       0.029561       1.402870          -0.000002
          121              H      19.232488       7.482381      11.456130       0.145490       0.946238 0.72531457E+01  0.70550360E+02                                 1.681913                            1.641954      -1.222281       2.296273                    0.996203       3.744359      10.967171       0.451759       1.393884      -0.683440      -0.005494       0.002461       0.015228       0.016374      -0.002599      -0.004874      -0.000098       0.000558       0.009202      -0.005743      -0.000723       0.006466              1.698139       1.557830       0.229912      -0.234616       1.805593      -0.316134       1.730993          -0.000003
          122              H      18.973778       8.041511       9.977092       0.151667       0.910306 0.67558383E+01  0.63815378E+02                                 1.577251                            1.536613      -0.850210       2.474960                    0.999514       3.380510       9.396256       0.494742       1.310633      -0.702104      -0.008027       0.010037      -0.006696       0.014492      -0.003482       0.004024      -0.000284       0.001515      -0.001825      -0.004964      -0.000800       0.005763              1.591743       1.684868       0.020347       0.400767       1.354466       0.012101       1.735896          -0.000003
          123              H      20.450510       7.619172      10.426788       0.151121       1.002597 0.77422576E+01  0.76491284E+02                                 1.743410                            1.692767      -1.280609       2.271231                    0.996453       3.767014      11.093666       0.446688       1.387899      -0.684670       0.018444      -0.000803      -0.003611       0.018811      -0.004650      -0.005108       0.000084       0.006997      -0.000230      -0.006755      -0.001696       0.008451              1.768155       2.216147      -0.259911      -0.129775       1.633464       0.129171       1.454855          -0.000003
          124              H       7.915065       9.344439       5.186036       0.114966       1.167018 0.89191345E+01  0.91612186E+02                                 1.938550                            1.825875      -1.585416       2.121331                    0.991063       4.139183      12.572121       0.425427       1.401685      -0.680590      -0.020505       0.025640      -0.011078       0.034649      -0.004531       0.003748      -0.004420       0.007164      -0.016744      -0.008286      -0.002088       0.010373              1.989633       2.009876      -0.354958       0.104981       2.389097      -0.301418       1.569927          -0.000002
          125              H      13.308771      10.132689       5.710966       0.127944       0.967035 0.70809069E+01  0.68918163E+02                                 1.742878                            1.652857      -1.392227       2.225042                    0.992812       3.889351      11.645071       0.434959       1.446815      -0.672624       0.020454      -0.015452      -0.026284       0.036715      -0.005164      -0.003711       0.005739       0.001121       0.007315      -0.007001      -0.002933       0.009934              1.776290       1.938453      -0.175020      -0.338398       1.541563       0.242814       1.848855          -0.000002
          126              H       9.453327      12.483762       5.784491       0.060169       1.439797 0.11964386E+02  0.13163363E+03                                 2.169638                            2.054275      -1.826155       1.970519                    0.991975       4.848980      15.010115       0.420893       1.322690      -0.693793       0.021740       0.006917      -0.023835       0.032993      -0.000266      -0.001187      -0.003866      -0.004116      -0.019157      -0.007719       0.001300       0.006420              2.242272       2.094762       0.070179      -0.435059       1.852817      -0.471274       2.779238          -0.000003
          127              H       9.177841      13.027499       7.261818       0.080476       1.498421 0.13128096E+02  0.14498705E+03                                 2.124120                            2.083412      -1.254099       2.254563                    0.996887       4.010415      11.674074       0.447300       1.239881      -0.718913       0.010500       0.025876       0.021875       0.035473       0.002121       0.000756      -0.000079      -0.016304      -0.034936      -0.011709      -0.002537       0.014246              2.114271       1.880275       0.054023       0.207109       2.150376       0.353844       2.312163          -0.000004
          128              H      19.607251      11.837434       3.630054       0.104656       1.271556 0.96675697E+01  0.10016938E+03                                 1.989016                            1.857428      -1.220895       2.301894                    0.993600       3.800438      11.169007       0.441723       1.338252      -0.696427      -0.018183      -0.014004      -0.044254       0.049851      -0.004456       0.005948       0.009515       0.013586       0.018478      -0.016472       0.004129       0.012343              2.035069       1.730337       0.065918       0.273619       1.684267       0.064380       2.690604          -0.000002
          129              H      17.885799      12.517961       5.059506       0.126626       0.977678 0.68531641E+01  0.65644711E+02                                 1.709705                            1.591699      -1.172564       2.329354                    0.995297       3.646960      10.560029       0.461249       1.386316      -0.685168      -0.036988       0.000714      -0.012366       0.039007      -0.003991       0.000015       0.005545       0.023440       0.009378      -0.015550       0.004612       0.010938              1.776765       2.382344      -0.027877       0.304739       1.384749      -0.082098       1.563202          -0.000002
          130              H      18.372452      13.148900       7.260108       0.112708       1.086380 0.76098805E+01  0.73798830E+02                                 1.742196                            1.607150      -1.018094       2.388996                    0.997641       3.523103       9.811015       0.496213       1.272817      -0.709708      -0.026490       0.013969       0.027406       0.040595      -0.005420      -0.003272       0.002808       0.010706       0.009025      -0.009280       0.000301       0.008979              1.805284       2.182503      -0.156128      -0.456737       1.403163       0.157571       1.830187          -0.000001
          131              H      20.580559      13.097603       8.029550       0.137360       1.034563 0.74395332E+01  0.72806569E+02                                 1.783774                            1.665418      -1.269343       2.290459                    0.994383       3.684454      10.816346       0.447661       1.398081      -0.683088       0.006083       0.009954       0.034129       0.036067      -0.002118       0.003804       0.001576       0.013989       0.006516      -0.008834       0.000497       0.008337              1.831274       1.532318       0.001807       0.134290       1.468329       0.259612       2.493175          -0.000002
          132              H      18.547251       7.350731       4.314002       0.157168       0.929459 0.64893817E+01  0.61054681E+02                                 1.643349                            1.536560      -0.970913       2.433013                    0.997636       3.406164       9.638104       0.477159       1.364354      -0.690879      -0.014773      -0.002220       0.003505       0.015345       0.001549       0.000614       0.002376       0.008572       0.004954      -0.006041       0.001810       0.004231              1.707109       2.437342       0.222221       0.154515       1.354082       0.044889       1.329902          -0.000002
          133              H       5.764293       8.337327       3.936121       0.154733       1.133450 0.88429823E+01  0.88167153E+02                                 1.747910                            1.700258      -0.968710       2.423004                    0.998898       3.321571       9.082521       0.501113       1.225920      -0.723476       0.003790       0.014152      -0.000268       0.014653       0.006304       0.001776      -0.000252      -0.007772       0.003959      -0.008355       0.001531       0.006824              1.750825       1.504639       0.190291      -0.059586       2.108485      -0.276377       1.639350          -0.000002
          134              H       6.020204       6.760825       4.014775       0.154751       1.002776 0.74079176E+01  0.71017055E+02                                 1.635288                            1.572361      -0.900491       2.453619                    0.999590       3.287722       8.961310       0.510505       1.251526      -0.716137       0.008995      -0.011522       0.001773       0.014724      -0.006234      -0.001362      -0.001022      -0.003425       0.002164      -0.007192       0.001087       0.006104              1.666569       1.586978      -0.342795      -0.173878       1.890666       0.370864       1.522064          -0.000001
          135              H       5.673400       5.726350       6.636006       0.149677       0.978007 0.74121973E+01  0.72858486E+02                                 1.743941                            1.676575      -1.556645       2.141606                    0.992974       3.961624      11.859702       0.438170       1.422101      -0.676580       0.011041      -0.010864      -0.007063       0.017024      -0.005657      -0.002894      -0.001626       0.001521       0.005436      -0.007659       0.002390       0.005269              1.771746       1.748890      -0.304115      -0.051025       2.138629       0.124344       1.427718          -0.000002
          136              H      19.294013       6.859993       7.704675       0.152904       0.881439 0.65136282E+01  0.61183743E+02                                 1.563599                            1.524605      -0.895621       2.457008                    0.999099       3.410832       9.563515       0.487270       1.338207      -0.696001       0.005787       0.007588       0.009137       0.013212       0.006324       0.002327       0.000167      -0.003259       0.002511      -0.007327       0.000773       0.006554              1.574816       1.319720       0.021404       0.031513       1.372056       0.201317       2.032672          -0.000002
          137              H      18.263375       6.506051       6.533414       0.156067       0.906978 0.65498376E+01  0.62030228E+02                                 1.637435                            1.560933      -1.045475       2.392520                    0.996842       3.531322      10.165675       0.463622       1.394984      -0.684133      -0.009566       0.000703      -0.007014       0.011883       0.000169       0.002022      -0.004581       0.000807       0.000429      -0.005183       0.000325       0.004858              1.689407       2.332584       0.143421       0.171592       1.333430       0.029549       1.402206          -0.000002
          138              H      19.232478       9.616308       5.642571       0.146429       0.941272 0.72014516E+01  0.69895929E+02                                 1.673792                            1.634358      -1.211311       2.301658                    0.996336       3.726466      10.889470       0.453700       1.390930      -0.684061      -0.005369      -0.002796      -0.015289       0.016444       0.002256       0.004720      -0.000136       0.000154       0.009414      -0.005489      -0.000746       0.006235              1.689811       1.550977      -0.228182       0.233165       1.795806      -0.313520       1.722650          -0.000003
          139              H      18.973773       9.057178       7.121609       0.151777       0.908975 0.67412560E+01  0.63626878E+02                                 1.574157                            1.533692      -0.847735       2.476009                    0.999499       3.374715       9.368535       0.495952       1.308480      -0.702574      -0.008215      -0.010005       0.006683       0.014569       0.003392      -0.003971      -0.000396       0.001382      -0.001470      -0.004820      -0.000856       0.005676              1.588612       1.682040      -0.020220      -0.399538       1.351996       0.012047       1.731800          -0.000003
          140              H      20.450504       9.479517       6.671913       0.150686       1.007155 0.77937707E+01  0.77185690E+02                                 1.753699                            1.702350      -1.301193       2.262275                    0.996358       3.787793      11.195605       0.443543       1.394381      -0.683362       0.018598       0.000621       0.003693       0.018971       0.004699       0.005188       0.000203       0.006787       0.000289      -0.006777      -0.001722       0.008499              1.778770       2.230507       0.262287       0.130739       1.643382       0.130428       1.462422          -0.000003
          141              C      14.894575       1.981738       2.245059      -0.009342      34.655964 0.50438884E+03  0.12283788E+05                                 9.303339                            7.589487      -0.236143       1.913474                    0.998832      28.838686      83.864911       0.587285       0.428243      -1.058766       0.014649      -0.034571       0.038435       0.053731       0.023505      -0.024935       0.011525      -0.005609       0.069319      -0.045473       0.009911       0.035563             10.251257      14.759782      -0.441843      -0.222810       7.050357      -2.513801       8.943631          -0.000055
          142              C      14.129637       2.525478       1.219137       0.166593      31.169220 0.39145491E+03  0.89928308E+04                                 8.776257                            6.745159      -0.080704       1.981128                    0.999501      26.635352      76.466542       0.611727       0.435847      -1.048867      -0.081791      -0.019030      -0.008243       0.084379      -0.000553      -0.006340       0.042161       0.017663      -0.167494      -0.075047       0.034385       0.040662             10.158199      14.253787      -1.950781      -2.510186       5.802775      -1.448983      10.418036           0.000051
          143              C      20.211367      17.013215       3.040149      -0.012189      36.946154 0.50052888E+03  0.12152148E+05                                 9.681116                            7.532602      -0.205272       1.921822                    0.998800      28.785342      83.261200       0.593458       0.425101      -1.061961      -0.006345       0.051155       0.011610       0.052839       0.041292       0.018343       0.002729       0.005418       0.099633      -0.059227       0.013718       0.045508             11.036296      14.945255      -1.173191       0.055596      12.882808       1.596245       5.280825          -0.000057
          144              C      11.833435       0.022224       3.011081      -0.162462      35.660355 0.49435948E+03  0.12108257E+05                                 9.598412                            7.563483      -0.325943       1.854739                    0.998769      31.648964      95.586780       0.576282       0.433942      -1.044028       0.006527      -0.007820      -0.012923       0.016455      -0.023965      -0.022026      -0.022316       0.008765       0.127937      -0.055630       0.002924       0.052706             10.714666      15.788293       0.438155       0.448430      10.944252       1.927556       5.411452           0.000067
          145              C      18.060596      16.095015       2.467343       0.058253      32.215210 0.44522102E+03  0.10448551E+05                                 8.833829                            7.078231       0.081437       2.048421                    0.998517      26.478505      74.158604       0.618473       0.421993      -1.068896       0.026463       0.008451      -0.017342       0.032749      -0.005687       0.009806      -0.017056      -0.021245       0.067463      -0.024182      -0.009657       0.033838              9.978286      14.701692      -0.548606      -0.452892       9.889975       2.080250       5.343192          -0.000092
          146              C       2.296209       1.954380       2.135628      -0.160908      34.750448 0.48556718E+03  0.11799625E+05                                 9.355536                            7.447607      -0.062177       1.946295                    0.999083      30.815674      91.683958       0.588399       0.428366      -1.050964      -0.010539      -0.002410      -0.009197       0.014194      -0.004469       0.024067       0.033926      -0.046446      -0.000735      -0.046502      -0.002587       0.049089             10.339491      15.238328       0.267153      -1.299928       6.104675      -2.210763       9.675470           0.000062
          147              C      12.429160       3.775393       1.938993      -0.081570      26.988456 0.37187424E+03  0.85358212E+04                                 8.047610                            6.476693      -0.444179       1.851622                    0.996758      29.552989      88.193536       0.630834       0.423001      -1.044149      -0.011070      -0.077848      -0.022666       0.081833       0.003956       0.001664       0.022475      -0.041652      -0.080578      -0.034239      -0.007762       0.042001              9.335308      12.045431      -2.614726      -2.451393       7.725689       1.892664       8.234804           0.000008
          148              C      10.918867       3.886534       2.262158       0.230280      30.581686 0.38833772E+03  0.88783838E+04                                 8.840212                            6.813435      -0.067258       2.016087                    0.999380      25.169675      71.425420       0.597624       0.448285      -1.044450       0.013115      -0.021794       0.028772       0.038403       0.014275      -0.019887       0.016978      -0.027234      -0.031810      -0.038000       0.010382       0.027618             10.236372      15.989393      -2.138460      -0.646066       5.355467      -0.274260       9.364257           0.000020
          149              C       9.317679       3.544558       4.026744       0.063609      27.499662 0.38316527E+03  0.87907220E+04                                 8.107014                            6.680762       0.065617       2.027496                    0.998735      27.496598      79.930478       0.611182       0.436815      -1.044076       0.042100      -0.001327      -0.025677       0.049330       0.009912      -0.025544       0.004976      -0.026970      -0.018918      -0.036103       0.014949       0.021154              8.734491      11.343447      -0.502382      -0.659528       5.150425      -0.130544       9.709600           0.000013
          150              C       8.294034       3.948088       3.178649      -0.112677      30.185954 0.44248072E+03  0.10465776E+05                                 8.515313                            7.098705       0.103971       2.024411                    0.998687      28.858406      83.661084       0.606365       0.427066      -1.055774       0.012100      -0.000903      -0.009347       0.015317       0.000584      -0.012198       0.004352      -0.004227      -0.011093      -0.015017       0.003812       0.011205              9.133304      11.957026      -0.664536      -0.207721       5.179057      -0.604418      10.263829          -0.000015
          151              C       8.583505       4.322552       1.870598      -0.011569      28.562391 0.39144267E+03  0.89762247E+04                                 8.213839                            6.674120       0.147290       2.048395                    0.999665      27.458608      78.294344       0.625935       0.426728      -1.056336       0.028083      -0.006161       0.004438       0.029092       0.000230      -0.000033       0.010383      -0.042246      -0.011694      -0.019176      -0.007431       0.026607              8.931577      11.930493      -0.772231      -0.426536       4.856199      -1.026975      10.008040           0.000020
          152              C       9.895222       4.291775       1.412353      -0.152424      31.564016 0.43304311E+03  0.10170572E+05                                 8.663430                            6.935548       0.265622       2.075180                    0.998883      28.909438      83.061732       0.626080       0.416545      -1.064146      -0.033909      -0.000459      -0.003573       0.034100       0.006188      -0.011051       0.012249      -0.042810      -0.007008      -0.027951       0.000309       0.027642              9.515268      12.953275      -1.399965       0.287423       5.223197      -1.274224      10.369331          -0.000018
          153              C      16.368509      16.190768       2.672527       0.291622      24.515432 0.38751566E+03  0.88195889E+04                                 7.705114                            6.881898      -0.315697       1.953556                    0.996120      24.059832      67.238390       0.587203       0.458309      -1.042850      -0.061622       0.006581       0.008987       0.062620       0.006663      -0.000424       0.001088      -0.037505      -0.002960      -0.019427      -0.001014       0.020441              8.296587       9.046434       0.828196      -0.345416       8.269928      -0.150848       7.573401           0.000023
          154              C      16.013312      16.059105       4.144725      -0.509882      26.322434 0.44559506E+03  0.10518318E+05                                 7.368142                            6.715859       0.447005       2.099253                    0.998503      32.003800      91.555451       0.683606       0.379572      -1.091450      -0.001941       0.005812      -0.062251       0.062552       0.004230       0.005444      -0.002782      -0.022208       0.077282      -0.025434      -0.001106       0.026541              7.664693       8.131265       0.391779      -1.075215       6.986254      -0.802092       7.876559           0.000006
          155              C      15.715445      15.139198       1.781685      -0.528172      29.126941 0.50737856E+03  0.12382226E+05                                 7.956069                            7.220445       0.184530       2.012746                    0.997509      32.920320      96.020048       0.651347       0.385325      -1.086445       0.022181       0.034833       0.039707       0.057288       0.005582      -0.000980       0.016970      -0.024079       0.051169      -0.022514      -0.006153       0.028667              8.351636       9.429626       1.185960       0.630126       8.258482       0.605054       7.366799           0.000007
          156              C       9.119100       0.530057       2.174955      -0.531826      28.777328 0.51543974E+03  0.12647359E+05                                 7.926145                            7.315926       0.085834       1.979033                    0.996928      33.312282      97.900083       0.641050       0.389396      -1.081989       0.006939      -0.071248       0.027422       0.076658       0.022837      -0.012230      -0.005452      -0.004472       0.016692      -0.026730      -0.000535       0.027265              8.240292       8.575456      -0.725831       0.299225       9.506137      -0.590300       6.639284           0.000009
          157              C      14.894594      15.116951      14.853642      -0.009868      34.658772 0.50440054E+03  0.12283970E+05                                 9.303322                            7.589188      -0.237970       1.913064                    0.998794      28.839925      83.864278       0.587349       0.428200      -1.058808       0.015620       0.034429      -0.038539       0.053987      -0.023527       0.024495       0.012032      -0.005977       0.069081      -0.045484       0.010361       0.035123             10.251635      14.760725       0.441879       0.222921       7.050768      -2.513844       8.943414          -0.000056
          158              C      14.129660      14.573211      15.879564       0.166901      31.186084 0.39169858E+03  0.89999361E+04                                 8.779543                            6.747388      -0.078546       1.981611                    0.999490      26.645197      76.504192       0.611601       0.435864      -1.048845      -0.081601       0.019201       0.007771       0.084189       0.000337       0.006057       0.042455       0.017755      -0.168524      -0.075514       0.034919       0.040595             10.162447      14.260454       1.952491       2.511125       5.805232      -1.449238      10.421653           0.000052
          159              C       6.227187       0.085474      14.058552      -0.010744      36.912913 0.49997858E+03  0.12135541E+05                                 9.675961                            7.528931      -0.204471       1.922351                    0.998826      28.768448      83.203236       0.593542       0.425154      -1.061920      -0.007148      -0.050823      -0.011295       0.052552      -0.041339      -0.018190       0.002300       0.006463       0.098205      -0.059107       0.014095       0.045013             11.030161      14.937126       1.170615      -0.056168      12.874923       1.595209       5.278433          -0.000058
          160              C      18.825553      -0.022248      14.087620      -0.164498      35.738683 0.49579765E+03  0.12152371E+05                                 9.613052                            7.575281      -0.325016       1.854582                    0.998700      31.688679      95.743471       0.575738       0.434035      -1.043967       0.005576       0.009045       0.013591       0.017251       0.022455       0.021359      -0.021792       0.007652       0.130437      -0.054024       0.000957       0.053067             10.731196      15.816503      -0.444618      -0.451198      10.958355       1.929114       5.418730           0.000068
          161              C      18.060618       1.003674      14.631358       0.057463      32.229254 0.44543241E+03  0.10455228E+05                                 8.837433                            7.080764       0.077424       2.047080                    0.998484      26.487948      74.202172       0.618222       0.422095      -1.068783       0.026615      -0.008094       0.017086       0.032646       0.005890      -0.009611      -0.017200      -0.019279       0.069009      -0.023485      -0.010596       0.034081              9.982622      14.709602       0.549469       0.453384       9.893347       2.080742       5.344918          -0.000092
          162              C      16.280428      15.144309      14.963073      -0.162535      34.774783 0.48602358E+03  0.11812295E+05                                 9.354825                            7.447068      -0.053762       1.948550                    0.999139      30.828361      91.697524       0.588958       0.427902      -1.051355      -0.010902       0.002420       0.010986       0.015666       0.004769      -0.023409       0.034870      -0.046833      -0.002008      -0.046597      -0.003290       0.049886             10.339008      15.239589      -0.267608       1.300392       6.104361      -2.210097       9.673074           0.000063
          163              C      12.429180      13.323296      15.159708      -0.081538      27.008696 0.37218332E+03  0.85455443E+04                                 8.055412                            6.482208      -0.443845       1.851649                    0.996822      29.570332      88.287679       0.630091       0.423370      -1.043818      -0.012136       0.077987       0.023530       0.082359      -0.003736      -0.000894       0.021188      -0.038905      -0.081885      -0.033990      -0.006122       0.040111              9.345481      12.061557       2.619600       2.456994       7.733197       1.895419       8.241690           0.000008
          164              C      24.903086      13.212155      14.836543       0.227454      30.636431 0.38916322E+03  0.89022651E+04                                 8.850879                            6.820762      -0.069436       2.015404                    0.999342      25.199981      71.538992       0.597272       0.448296      -1.044410       0.013294       0.021350      -0.028646       0.038120      -0.014847       0.019733       0.017273      -0.028060      -0.035432      -0.038638       0.009833       0.028806             10.249577      16.012412       2.141947       0.649145       5.361206      -0.273805       9.375113           0.000020
          165              C      23.301892      13.554131      13.071957       0.063523      27.520894 0.38355830E+03  0.88025966E+04                                 8.114580                            6.687119       0.063381       2.026756                    0.998761      27.510306      80.001171       0.610448       0.437198      -1.043776       0.041705       0.000243       0.026151       0.049226      -0.009521       0.025244       0.004811      -0.026852      -0.020331      -0.035706       0.014755       0.020951              8.742962      11.359732       0.503326       0.659395       5.155079      -0.129183       9.714076           0.000013
          166              C      22.278250      13.150601      13.920052      -0.114981      30.238110 0.44355534E+03  0.10497020E+05                                 8.521349                            7.103260       0.105534       2.024315                    0.998728      28.894357      83.774580       0.606721       0.426578      -1.056130       0.012618       0.000949       0.010546       0.016472      -0.000424       0.011559       0.004031      -0.006082      -0.013024      -0.014853       0.004608       0.010246              9.140341      11.970003       0.665253       0.208503       5.182324      -0.603995      10.268694          -0.000015
          167              C      22.567725      12.776137      15.228103      -0.011719      28.535598 0.39095806E+03  0.89617966E+04                                 8.206919                            6.668354       0.148546       2.048864                    0.999664      27.443580      78.221635       0.626474       0.426519      -1.056529       0.029157       0.006601      -0.004022       0.030164      -0.000610      -0.000012       0.010880      -0.043287      -0.011941      -0.019664      -0.007749       0.027412              8.924240      11.922183       0.771957       0.425270       4.852095      -1.026087       9.998443           0.000019
          168              C      23.879444      12.806914      15.686348      -0.150704      31.515353 0.43218278E+03  0.10145035E+05                                 8.654132                            6.928121       0.267888       2.075945                    0.998878      28.881188      82.951126       0.626506       0.416481      -1.064217      -0.032789       0.001049       0.003356       0.032977      -0.005578       0.011027       0.012119      -0.042211      -0.002780      -0.027727       0.000860       0.026867              9.505050      12.939005       1.397775      -0.286136       5.217704      -1.273218      10.358440          -0.000018
          169              C      16.368530       0.907921      14.426174       0.291934      24.530122 0.38784165E+03  0.88283474E+04                                 7.706261                            6.883386      -0.310936       1.954698                    0.996137      24.063574      67.241095       0.587354       0.458122      -1.043018      -0.061762      -0.006922      -0.009702       0.062902      -0.006601       0.000292       0.000104      -0.036457       0.000745      -0.019516       0.000253       0.019263              8.297846       9.049674      -0.828314       0.345962       8.271694      -0.150354       7.572171           0.000024
          170              C      16.013329       1.039584      12.953976      -0.510439      26.331339 0.44583435E+03  0.10525038E+05                                 7.371333                            6.720328       0.443105       2.098182                    0.998502      32.004107      91.551302       0.682995       0.379873      -1.091269      -0.003358      -0.006181       0.062145       0.062542      -0.004351      -0.005539      -0.003057      -0.021531       0.075701      -0.024953      -0.001141       0.026093              7.667511       8.135174      -0.393174       1.078629       6.985880      -0.802687       7.881479           0.000005
          171              C      15.715469       1.959491      15.317016      -0.525196      29.010916 0.50453337E+03  0.12294378E+05                                 7.927882                            7.192587       0.194720       2.016636                    0.997573      32.840249      95.686499       0.653699       0.384514      -1.087117       0.022034      -0.034298      -0.038933       0.056370      -0.005736       0.001464       0.016647      -0.024383       0.051415      -0.022872      -0.005557       0.028429              8.322430       9.396657      -1.173983      -0.622884       8.229103       0.596257       7.341532           0.000007
          172              C      23.103319      16.568632      14.923746      -0.530557      28.732871 0.51432084E+03  0.12613210E+05                                 7.918751                            7.308775       0.085948       1.979373                    0.996906      33.280602      97.785112       0.641251       0.389481      -1.081916       0.007416       0.070054      -0.026194       0.075158      -0.023243       0.010576      -0.006114      -0.001001       0.017151      -0.026475      -0.000493       0.026968              8.232605       8.569266       0.724940      -0.298876       9.494863      -0.588413       6.633686           0.000009
          173              C      20.065953       2.245040      15.116962      -0.009733      34.640759 0.50412128E+03  0.12275297E+05                                 9.299674                            7.586797      -0.235675       1.913872                    0.998761      28.831385      83.829217       0.587484       0.428167      -1.058843      -0.014880       0.037709       0.034520       0.053245       0.024855       0.023419      -0.011754      -0.038139      -0.022524      -0.045598       0.010516       0.035083             10.247172      14.754340       0.222774      -0.441723       8.939480       2.512283       7.047697          -0.000057
          174              C       6.846688       1.219118      14.573223       0.165982      31.188211 0.39174348E+03  0.90004179E+04                                 8.776489                            6.745088      -0.076670       1.982247                    0.999506      26.645901      76.481454       0.612126       0.435517      -1.049148       0.081946      -0.007471       0.019315       0.084522       0.006206      -0.000435      -0.042454       0.092504       0.058963      -0.075370       0.034591       0.040779             10.158800      14.256199       2.511370      -1.950600      10.417581       1.448635       5.802622           0.000054
          175              C      14.749136       3.040151       0.085494      -0.011426      36.926445 0.50023022E+03  0.12143069E+05                                 9.678110                            7.530775      -0.200492       1.923399                    0.998821      28.774676      83.223737       0.593481       0.425149      -1.061933       0.007116       0.011608      -0.050682       0.052479      -0.018532       0.041147      -0.002417      -0.046664      -0.059694      -0.059216       0.013679       0.045537             11.032536      14.939518      -0.056060      -1.172244       5.279426      -1.595686      12.878663          -0.000055
          176              C       2.150770       3.011083      -0.022228      -0.163241      35.658740 0.49440311E+03  0.12108194E+05                                 9.593457                            7.560258      -0.317150       1.857244                    0.998764      31.645153      95.534724       0.576879       0.433534      -1.044395      -0.005411      -0.013190       0.008711       0.016707       0.021389      -0.022751       0.022218      -0.059817      -0.076305      -0.054216       0.001731       0.052484             10.708712      15.779564      -0.449290       0.438733       5.408999      -1.926067      10.937574           0.000066
          177              C       2.915707       2.467343       1.003694       0.057425      32.235990 0.44557555E+03  0.10459123E+05                                 8.838137                            7.081614       0.080898       2.048049                    0.998531      26.489611      74.201666       0.618241       0.422060      -1.068836      -0.026078      -0.017626      -0.007706       0.032405      -0.010004      -0.005820       0.017208      -0.043993      -0.004572      -0.023673      -0.010420       0.034093              9.983081      14.708587       0.453281      -0.550241       5.345341      -2.081244       9.895316          -0.000090
          178              C      18.680119       2.135608      15.144319      -0.161514      34.776530 0.48606536E+03  0.11814325E+05                                 9.358058                            7.449687      -0.058833       1.947035                    0.999131      30.828613      91.721527       0.588544       0.428166      -1.051125       0.010818      -0.009859       0.002119       0.014789      -0.023382      -0.004810      -0.034102      -0.022815       0.071362      -0.046287      -0.002941       0.049228             10.342400      15.242942       1.301093       0.267761       9.677944       2.211500       6.106314           0.000065
          179              C       8.547165       1.938975      13.323308      -0.080663      26.987641 0.37182550E+03  0.85345168E+04                                 8.049140                            6.477772      -0.446838       1.850725                    0.996820      29.552038      88.192912       0.630555       0.423198      -1.044017       0.011226      -0.023556       0.077916       0.082170      -0.001339       0.003999      -0.021239       0.019405       0.103494      -0.033578      -0.007909       0.041487              9.337497      12.050050       2.451653      -2.616343       8.235501      -1.894192       7.726941           0.000008
          180              C      10.057458       2.262141      13.212166       0.229365      30.600616 0.38862472E+03  0.88865349E+04                                 8.843282                            6.815546      -0.067726       2.016058                    0.999409      25.179647      71.458755       0.597588       0.448231      -1.044488      -0.012952       0.028344       0.021596       0.037914       0.020327       0.014712      -0.016717       0.003149       0.058313      -0.038641       0.010654       0.027986             10.240173      15.995300       0.646775      -2.139911       9.367886       0.274388       5.357333           0.000020
          181              C      11.658649       4.026728      13.554140       0.062210      27.598531 0.38499815E+03  0.88450303E+04                                 8.133688                            6.702947       0.057658       2.023994                    0.998700      27.564396      80.233899       0.609202       0.437627      -1.043389      -0.042318      -0.025326       0.000540       0.049321       0.025631       0.010183      -0.005302      -0.003573       0.049553      -0.036278       0.015056       0.021222              8.763681      11.391077       0.659967      -0.505255       9.733187       0.127407       5.166780           0.000012
          182              C      12.682292       3.178632      13.150611      -0.113960      30.212846 0.44309769E+03  0.10483408E+05                                 8.515634                            7.097903       0.111781       2.026385                    0.998729      28.879167      83.717451       0.607171       0.426375      -1.056263      -0.013268      -0.010887       0.000620       0.017174       0.012583       0.001019      -0.003843       0.001863       0.013824      -0.015537       0.004624       0.010913              9.134448      11.964388       0.210217      -0.664571      10.260502       0.603560       5.178455          -0.000014
          183              C      12.392819       1.870581      12.776149      -0.010395      28.501459 0.39032846E+03  0.89436768E+04                                 8.201150                            6.664190       0.146040       2.048425                    0.999656      27.421682      78.140732       0.626505       0.426674      -1.056443      -0.028140       0.003345       0.006420       0.029056      -0.000527       0.000093      -0.010774      -0.013965       0.069737      -0.018628      -0.008296       0.026925              8.917547      11.911291       0.427114      -0.770735       9.992486       1.025309       4.848864           0.000019
          184              C      11.081101       1.412336      12.806927      -0.153260      31.586312 0.43347186E+03  0.10183210E+05                                 8.667033                            6.938231       0.267732       2.075537                    0.998863      28.923776      83.114723       0.626058       0.416455      -1.064199       0.033691      -0.002944       0.001014       0.033835       0.010126       0.005541      -0.013400      -0.017115       0.066714      -0.026863      -0.001256       0.028119              9.519304      12.956743      -0.286538      -1.400360      10.375835       1.275295       5.225335          -0.000018
          185              C       4.607795       2.672528       0.907941       0.291884      24.519925 0.38760320E+03  0.88209085E+04                                 7.701122                            6.878598      -0.310348       1.955052                    0.996135      24.054457      67.191665       0.587944       0.457766      -1.043298       0.061932       0.009673      -0.007119       0.063086      -0.000141       0.006273      -0.000470      -0.018350       0.057844      -0.019822      -0.000477       0.020299              8.291969       9.041171       0.346003       0.828973       7.568978       0.150898       8.265757           0.000023
          186              C       4.962994       4.144727       1.039601      -0.511029      26.345494 0.44617176E+03  0.10535371E+05                                 7.375508                            6.724177       0.437307       2.096492                    0.998487      32.014271      91.601306       0.682576       0.380021      -1.091124       0.002695      -0.061706      -0.005816       0.062038      -0.005940       0.004687       0.002539      -0.051087      -0.006716      -0.026132      -0.001347       0.027479              7.671754       8.138379       1.079657       0.393019       7.887326       0.802550       6.989558           0.000006
          187              C       5.260859       1.781683       1.959511      -0.527094      29.088729 0.50648503E+03  0.12355469E+05                                 7.951411                            7.215889       0.181561       2.012268                    0.997533      32.893717      95.935762       0.651282       0.385518      -1.086266      -0.022948       0.038309      -0.035284       0.056913       0.001674       0.005425      -0.017001      -0.039577       0.009892      -0.023397      -0.005922       0.029318              8.346823       9.425524      -0.629106       1.183861       7.361728      -0.603537       8.253216           0.000007
          188              C      11.857230       2.174933      16.568641      -0.531486      28.743830 0.51456863E+03  0.12619969E+05                                 7.918341                            7.308421       0.090206       1.980521                    0.996923      33.284335      97.777529       0.641588       0.389256      -1.082145      -0.007757       0.026518       0.070184       0.075427       0.012016       0.022901       0.005844      -0.010066      -0.002685      -0.026540      -0.000893       0.027433              8.232160       8.571193      -0.296780      -0.720421       6.631119       0.590865       9.494168           0.000009
          189              C      20.065930      14.853649       1.981739      -0.008927      34.621381 0.50378758E+03  0.12265274E+05                                 9.296957                            7.584914      -0.234964       1.914127                    0.998814      28.819821      83.792084       0.587477       0.428238      -1.058788      -0.015314      -0.037871      -0.034628       0.053552      -0.024552      -0.023373      -0.011246      -0.038167      -0.024492      -0.045186       0.010007       0.035179             10.243710      14.746523      -0.222730       0.440979       8.938245       2.512225       7.046360          -0.000057
          190              C      20.830867      15.879571       2.525478       0.166128      31.198592 0.39188452E+03  0.90050324E+04                                 8.780828                            6.748147      -0.080255       1.981017                    0.999468      26.650758      76.516876       0.611697       0.435755      -1.048939       0.082044       0.007581      -0.019064       0.084570      -0.006496       0.000411      -0.042215       0.092039       0.058636      -0.075000       0.034326       0.040674             10.163929      14.262162      -2.513012       1.951536      10.424116       1.449779       5.805510           0.000053
          191              C      14.749162      14.058538      17.013207      -0.012818      36.969388 0.50096384E+03  0.12164920E+05                                 9.683279                            7.534646      -0.202109       1.922575                    0.998802      28.797773      83.295123       0.593544       0.424962      -1.062085       0.006044      -0.011781       0.050716       0.052416       0.018387      -0.041494      -0.002588      -0.047646      -0.057901      -0.059579       0.013941       0.045638             11.038532      14.947029       0.056344       1.171533       5.281981      -1.596617      12.886585          -0.000056
          192              C       9.142868      14.087630       0.022228      -0.161132      35.586187 0.49313489E+03  0.12069764E+05                                 9.583150                            7.552594      -0.319275       1.857244                    0.998741      31.603904      95.390944       0.576920       0.433768      -1.044220      -0.005960       0.013432      -0.008135       0.016796      -0.021258       0.022829       0.021890      -0.059449      -0.076698      -0.054077       0.001884       0.052193             10.696820      15.760422       0.448021      -0.438232       5.403843      -1.924320      10.926196           0.000066
          193              C      16.899930      14.631346      16.095007       0.056702      32.264188 0.44603939E+03  0.10472969E+05                                 8.843593                            7.085420       0.078039       2.047004                    0.998502      26.505027      74.260754       0.618045       0.422075      -1.068803      -0.026808       0.016812       0.007640       0.032553       0.009762       0.005773       0.017624      -0.044196      -0.004060      -0.023744      -0.010624       0.034368              9.990050      14.723097      -0.453864       0.549389       5.348181      -2.082124       9.898871          -0.000090
          194              C      18.680096      14.963081       1.954382      -0.161608      34.772884 0.48599736E+03  0.11812119E+05                                 9.358386                            7.450484      -0.059716       1.946785                    0.999109      30.824423      91.703368       0.588364       0.428318      -1.051045       0.010426       0.009127      -0.002673       0.014112       0.024074       0.004974      -0.033647      -0.022397       0.070360      -0.046645      -0.002026       0.048671             10.342434      15.242811      -1.302860      -0.268887       9.677774       2.211144       6.106717           0.000064
          195              C       8.547147      15.159714       3.775393      -0.082053      27.015625 0.37230088E+03  0.85482759E+04                                 8.056425                            6.483464      -0.450952       1.849430                    0.996840      29.567716      88.258367       0.630043       0.423401      -1.043877       0.011933       0.022868      -0.077722       0.081890       0.001143      -0.004051      -0.021911       0.022176       0.103749      -0.035255      -0.006571       0.041826              9.346644      12.063920      -2.458110       2.621271       8.242075      -1.897115       7.733935           0.000008
          196              C      10.057441      14.836548       3.886535       0.228526      30.620022 0.38893816E+03  0.88951667E+04                                 8.845303                            6.816910      -0.065016       2.016631                    0.999378      25.190866      71.487863       0.597732       0.448049      -1.044632      -0.012423      -0.028454      -0.021826       0.037952      -0.019766      -0.015088      -0.016554       0.003872       0.058625      -0.038304       0.010090       0.028214             10.242617      15.998803      -0.646263       2.140969       9.370599       0.274338       5.358449           0.000020
          197              C      11.658632      13.071961       3.544561       0.064754      27.486362 0.38291573E+03  0.87838307E+04                                 8.105739                            6.679387       0.065285       2.027560                    0.998738      27.488734      79.910163       0.611117       0.436919      -1.043982      -0.042449       0.025189      -0.000639       0.049364      -0.025348      -0.010466      -0.004474      -0.005074       0.048731      -0.035832       0.014246       0.021586              8.733383      11.341721      -0.659136       0.502217       9.708829       0.130726       5.149598           0.000012
          198              C      12.682276      13.920057       3.948090      -0.114438      30.225034 0.44333976E+03  0.10490279E+05                                 8.518268                            7.101017       0.107930       2.025219                    0.998767      28.883640      83.727472       0.606904       0.426516      -1.056205      -0.012994       0.010577      -0.000260       0.016757      -0.011784      -0.000640      -0.004388       0.001677       0.015583      -0.015076       0.004537       0.010539              9.136694      11.961239      -0.206598       0.664878      10.267894       0.604623       5.180950          -0.000014
          199              C      12.392803      15.228108       4.322552      -0.013896      28.621343 0.39250515E+03  0.90063983E+04                                 8.223278                            6.681587       0.147579       2.047627                    0.999650      27.499142      78.426925       0.625828       0.426526      -1.056495      -0.028311      -0.004189      -0.006487       0.029346       0.000106      -0.000208      -0.010732      -0.015796       0.073498      -0.020149      -0.007906       0.028054              8.942132      11.945616      -0.428751       0.772530      10.019595       1.027841       4.861184           0.000019
          200              C      11.081085      15.686353       4.291774      -0.150239      31.475313 0.43143883E+03  0.10123216E+05                                 8.646555                            6.921383       0.271185       2.077359                    0.998877      28.858951      82.869577       0.626916       0.416388      -1.064276       0.034096       0.002359      -0.000346       0.034179      -0.011228      -0.005797      -0.012510      -0.018445       0.065488      -0.027821       0.000565       0.027256              9.496860      12.923660       0.284124       1.395345      10.353710       1.273394       5.213211          -0.000018
          201              C      18.592019      14.426161      16.190760       0.291740      24.509851 0.38748398E+03  0.88206924E+04                                 7.712177                            6.888378      -0.324168       1.951141                    0.996023      24.066493      67.313918       0.585930       0.459210      -1.042101       0.061579      -0.008748       0.006136       0.062499       0.000678      -0.006610      -0.000719      -0.017558       0.053813      -0.018948      -0.000210       0.019158              8.304411       9.056967      -0.345711      -0.828068       7.578144       0.150411       8.278122           0.000023
          202              C      18.947217      12.953962      16.059100      -0.509611      26.303123 0.44514682E+03  0.10504291E+05                                 7.362115                            6.710801       0.448134       2.099754                    0.998528      31.986837      91.469063       0.684173       0.379382      -1.091670       0.002275       0.062602       0.006630       0.062993       0.006410      -0.004498       0.002457      -0.051764      -0.006354      -0.026536      -0.001308       0.027845              7.658162       8.123979      -1.073546      -0.390460       7.869459       0.801501       6.981047           0.000006
          203              C      19.245079      15.317006      15.139190      -0.526800      29.077238 0.50616945E+03  0.12345782E+05                                 7.946953                            7.211267       0.185737       2.013441                    0.997500      32.890249      95.916305       0.651816       0.385264      -1.086451      -0.021971      -0.039024       0.034293       0.056406      -0.001249      -0.005434      -0.016948      -0.038556       0.008317      -0.022639      -0.006325       0.028964              8.342310       9.419864       0.627934      -1.181361       7.357580      -0.601988       8.249486           0.000007
          204              C      11.857202      14.923756       0.530060      -0.530372      28.721029 0.51405199E+03  0.12604993E+05                                 7.916643                            7.306859       0.082313       1.978625                    0.996914      33.271096      97.751473       0.641335       0.389480      -1.081915      -0.007739      -0.027900      -0.071130       0.076798      -0.011606      -0.021554       0.006283      -0.010960      -0.003145      -0.025320      -0.001081       0.026400              8.230343       8.564119       0.298763       0.726457       6.633023       0.586937       9.493889           0.000009
          205              C       9.577795      10.794403      10.531090      -0.009869      34.658808 0.50440214E+03  0.12284018E+05                                 9.303330                            7.589204      -0.237955       1.913070                    0.998794      28.839929      83.864315       0.587348       0.428200      -1.058808      -0.015619       0.038537      -0.034429       0.053985       0.024499      -0.023530       0.012031      -0.037530      -0.025571      -0.045489       0.010363       0.035126             10.251636      14.760690       0.222941       0.441863       8.943446      -2.513850       7.050773          -0.000055
          206              C      10.342731       9.768479      11.074829       0.166903      31.186029 0.39169807E+03  0.89999207E+04                                 8.779534                            6.747384      -0.078561       1.981609                    0.999491      26.645153      76.504033       0.611601       0.435864      -1.048845       0.081598      -0.007770      -0.019200       0.084186       0.006064       0.000336       0.042453       0.093147       0.057621      -0.075514       0.034918       0.040596             10.162432      14.260414       2.511133       1.952481      10.421663      -1.449230       5.805219           0.000052
          207              C      11.253098      11.589496       8.463857      -0.010739      36.912846 0.49997757E+03  0.12135514E+05                                 9.675969                            7.528939      -0.204494       1.922345                    0.998825      28.768404      83.203193       0.593540       0.425156      -1.061919       0.007149       0.011299       0.050823       0.052553      -0.018196      -0.041340       0.002299      -0.045860      -0.058774      -0.059105       0.014093       0.045012             11.030168      14.937124      -0.056167       1.170611       5.278434       1.595203      12.874947          -0.000056
          208              C      12.638933      11.560428       8.571579      -0.164499      35.738677 0.49579785E+03  0.12152379E+05                                 9.613055                            7.575286      -0.325057       1.854570                    0.998700      31.688695      95.743578       0.575738       0.434035      -1.043967      -0.005573      -0.013591      -0.009047       0.017252       0.021362       0.022454      -0.021788      -0.061391      -0.076704      -0.054023       0.000957       0.053067             10.731196      15.816481      -0.451194      -0.444615       5.418733       1.929114      10.958374           0.000067
          209              C      13.403867      11.016690       7.545657       0.057461      32.229229 0.44543236E+03  0.10455226E+05                                 8.837425                            7.080762       0.077415       2.047078                    0.998484      26.487959      74.202188       0.618223       0.422094      -1.068783      -0.026614      -0.017085       0.008093       0.032645      -0.009610       0.005888      -0.017197      -0.044141      -0.005566      -0.023486      -0.010590       0.034076              9.982606      14.709566       0.453375       0.549458       5.344912       2.080735       9.893341          -0.000091
          210              C      22.176160      10.684971      10.503732      -0.162518      34.774510 0.48601880E+03  0.11812152E+05                                 9.354804                            7.447059      -0.053780       1.948546                    0.999138      30.828190      91.696985       0.588955       0.427905      -1.051353       0.010909      -0.010998      -0.002414       0.015678      -0.023412       0.004772       0.034857      -0.022416       0.071255      -0.046595      -0.003280       0.049874             10.338978      15.239506       1.300405      -0.267616       9.673086      -2.210090       6.104342           0.000063
          211              C      12.043212      10.488333      12.324744      -0.081526      27.008402 0.37217833E+03  0.85454087E+04                                 8.055394                            6.482196      -0.443856       1.851648                    0.996822      29.570168      88.287341       0.630086       0.423374      -1.043814       0.012136      -0.023524      -0.077993       0.082363      -0.000897      -0.003734       0.021180       0.021483       0.099312      -0.033983      -0.006127       0.040110              9.345455      12.061493       2.456977       2.619586       8.241690       1.895415       7.733181           0.000008
          212              C      13.553506      10.811499      12.435885       0.227450      30.636268 0.38916167E+03  0.89022070E+04                                 8.850797                            6.820711      -0.069436       2.015404                    0.999342      25.199886      71.538277       0.597280       0.448291      -1.044415      -0.013290       0.028645      -0.021349       0.038117       0.019738      -0.014848       0.017273       0.003683       0.059800      -0.038642       0.009838       0.028803             10.249472      16.012226       0.649145       2.141910       9.375033      -0.273794       5.361156           0.000020
          213              C      15.154696      12.576086      12.093911       0.063493      27.521349 0.38356650E+03  0.88028236E+04                                 8.114628                            6.687157       0.063340       2.026742                    0.998761      27.510598      80.001950       0.610451       0.437194      -1.043779      -0.041710      -0.026139      -0.000247       0.049224       0.025258      -0.009524       0.004816      -0.003259       0.050484      -0.035727       0.014766       0.020961              8.743015      11.359809       0.659400       0.503336       9.714133      -0.129173       5.155102           0.000013
          214              C      16.178340      11.727990      12.497441      -0.114970      30.237810 0.44354980E+03  0.10496857E+05                                 8.521297                            7.103215       0.105567       2.024331                    0.998729      28.894149      83.773857       0.606723       0.426578      -1.056130      -0.012638      -0.010543      -0.000956       0.016485       0.011549      -0.000422       0.004037       0.003477       0.015622      -0.014843       0.004600       0.010243              9.140287      11.969937       0.208509       0.665251      10.268637      -0.603982       5.182286          -0.000015
          215              C      15.888868      10.419938      12.871902      -0.011720      28.535756 0.39096128E+03  0.89618880E+04                                 8.206952                            6.668389       0.148481       2.048843                    0.999663      27.443679      78.221976       0.626471       0.426520      -1.056528      -0.029161       0.004023      -0.006596       0.030167      -0.000009      -0.000604       0.010877      -0.015685       0.070884      -0.019666      -0.007740       0.027406              8.924271      11.922195       0.425291       0.771955       9.998509      -1.026076       4.852110           0.000019
          216              C      14.577150       9.961692      12.841124      -0.150710      31.515337 0.43218348E+03  0.10145046E+05                                 8.654098                            6.928104       0.267915       2.075953                    0.998879      28.881184      82.950835       0.626510       0.416478      -1.064220       0.032790      -0.003351      -0.001054       0.032978       0.011024      -0.005576       0.012120      -0.019717       0.064719      -0.027726       0.000855       0.026871              9.505007      12.938928      -0.286130       1.397764      10.358410      -1.273198       5.217681          -0.000019
          217              C      15.095955      11.221875       7.641409       0.291939      24.529981 0.38783879E+03  0.88282540E+04                                 7.706189                            6.883325      -0.310921       1.954703                    0.996138      24.063387      67.240164       0.587362       0.458117      -1.043022       0.061765       0.009705       0.006922       0.062905       0.000292      -0.006609       0.000106      -0.018605       0.054304      -0.019519       0.000257       0.019263              8.297763       9.049563       0.345946      -0.828306       7.572134      -0.150356       8.271592           0.000023
          218              C      15.451153      12.694074       7.509749      -0.510436      26.331380 0.44583539E+03  0.10525070E+05                                 7.371355                            6.720348       0.443040       2.098163                    0.998502      32.004107      91.551348       0.682992       0.379875      -1.091268       0.003362      -0.062140       0.006183       0.062537      -0.005539      -0.004349      -0.003055      -0.048613      -0.005557      -0.024951      -0.001142       0.026092              7.667533       8.135190       1.078632      -0.393161       7.881522      -0.802687       6.985887           0.000006
          219              C      15.749016      10.331033       6.589839      -0.525208      29.010791 0.50453030E+03  0.12294278E+05                                 7.927822                            7.192527       0.194744       2.016646                    0.997572      32.840166      95.685989       0.653707       0.384509      -1.087120      -0.022051       0.038937       0.034295       0.056378       0.001461      -0.005735       0.016649      -0.037883       0.010867      -0.022864      -0.005562       0.028425              8.322366       9.396551      -0.622865      -1.173943       7.341511       0.596220       8.229037           0.000007
          220              C      15.353267      10.724300       9.079410      -0.530558      28.733011 0.51432470E+03  0.12613328E+05                                 7.918810                            7.308843       0.085909       1.979363                    0.996906      33.280623      97.785233       0.641243       0.389485      -1.081914      -0.007419       0.026194      -0.070054       0.075158       0.010579      -0.023245      -0.006112      -0.009080      -0.007079      -0.026479      -0.000491       0.026970              8.232663       8.569336      -0.298914       0.724933       6.633717      -0.588465       9.494936           0.000008
          221              C       9.577789       6.304286       6.567611      -0.009356      34.656302 0.50439563E+03  0.12283989E+05                                 9.303375                            7.589519      -0.236163       1.913467                    0.998832      28.838893      83.865524       0.587286       0.428241      -1.058768      -0.014659      -0.038439       0.034574       0.053738      -0.024935       0.023507       0.011525      -0.037492      -0.026219      -0.045481       0.009914       0.035567             10.251293      14.759828      -0.222803      -0.441852       8.943672      -2.513807       7.050378          -0.000055
          222              C      10.342723       7.330210       6.023872       0.166599      31.169088 0.39145318E+03  0.89927850E+04                                 8.776260                            6.745166      -0.080691       1.981134                    0.999501      26.635256      76.466344       0.611723       0.435850      -1.048865       0.081796       0.008227       0.019035       0.084383      -0.006346      -0.000555       0.042151       0.092568       0.057250      -0.075036       0.034375       0.040660             10.158197      14.253759      -2.510183      -1.950781      10.418058      -1.448984       5.802775           0.000052
          223              C      11.253099       5.509193       8.634844      -0.012189      36.946049 0.50052728E+03  0.12152099E+05                                 9.681093                            7.532587      -0.205275       1.921822                    0.998800      28.785302      83.261029       0.593459       0.425101      -1.061961       0.006343      -0.011609      -0.051156       0.052839       0.018342       0.041288       0.002729      -0.047100      -0.057945      -0.059221       0.013716       0.045504             11.036266      14.945204       0.055605      -1.173168       5.280811       1.596235      12.882783          -0.000057
          224              C      12.638933       5.538261       8.527122      -0.162461      35.660343 0.49435938E+03  0.12108255E+05                                 9.598408                            7.563480      -0.325936       1.854741                    0.998769      31.648983      95.586870       0.576283       0.433942      -1.044028      -0.006526       0.012921       0.007821       0.016453      -0.022021      -0.023970      -0.022316      -0.059584      -0.077100      -0.055632       0.002931       0.052701             10.714657      15.788261       0.448439       0.438153       5.411449       1.927556      10.944263           0.000067
          225              C      13.403871       6.081999       9.553044       0.058249      32.215592 0.44522705E+03  0.10448742E+05                                 8.833943                            7.078312       0.081449       2.048421                    0.998517      26.478704      74.159664       0.618464       0.421997      -1.068892      -0.026465       0.017342      -0.008454       0.032751       0.009808      -0.005689      -0.017060      -0.044361      -0.001857      -0.024187      -0.009657       0.033845              9.978420      14.701901      -0.452887      -0.548623       5.343246       2.080271       9.890113          -0.000092
          226              C       8.191954       6.413718       6.594969      -0.160901      34.750238 0.48556360E+03  0.11799517E+05                                 9.355503                            7.447580      -0.062168       1.946300                    0.999083      30.815559      91.683577       0.588400       0.428367      -1.050964       0.010545       0.009198       0.002408       0.014199       0.024071      -0.004472       0.033925      -0.022856       0.070039      -0.046508      -0.002580       0.049089             10.339452      15.238245      -1.299893       0.267128       9.675464      -2.210755       6.104648           0.000063
          227              C      12.043200       6.610356       4.773957      -0.081568      26.988424 0.37187404E+03  0.85358160E+04                                 8.047610                            6.476695      -0.444178       1.851623                    0.996758      29.552953      88.193440       0.630833       0.423002      -1.044149       0.011069       0.022665       0.077848       0.081833       0.001669       0.003951       0.022475       0.019470       0.102771      -0.034243      -0.007759       0.042001              9.335303      12.045422      -2.451386      -2.614726       8.234792       1.892665       7.725695           0.000008
          228              C      13.553494       6.287190       4.662816       0.230279      30.581879 0.38834065E+03  0.88784796E+04                                 8.840302                            6.813500      -0.067231       2.016096                    0.999380      25.169782      71.426162       0.597615       0.448290      -1.044446      -0.013114      -0.028774       0.021795       0.038405      -0.019883       0.014271       0.016980       0.002292       0.056759      -0.037996       0.010377       0.027618             10.236474      15.989532      -0.646064      -2.138484       9.364374      -0.274260       5.355516           0.000019
          229              C      15.154685       4.522603       5.004790       0.063607      27.500169 0.38317476E+03  0.87910091E+04                                 8.107189                            6.680909       0.065574       2.027480                    0.998734      27.496910      79.932140       0.611165       0.436823      -1.044069      -0.042103       0.025680       0.001327       0.049334      -0.025544       0.009911       0.004974      -0.004026       0.049914      -0.036102       0.014948       0.021154              8.734678      11.343710      -0.659547      -0.502397       9.709790      -0.130522       5.150535           0.000012
          230              C      16.178328       5.370699       4.601260      -0.112673      30.184965 0.44246171E+03  0.10465176E+05                                 8.514986                            7.098434       0.104084       2.024445                    0.998689      28.857798      83.657725       0.606394       0.427052      -1.055787      -0.012104       0.009352       0.000900       0.015322      -0.012200       0.000587       0.004348       0.003431       0.011887      -0.015018       0.003814       0.011204              9.132948      11.956560      -0.207737      -0.664512      10.263420      -0.604397       5.178865          -0.000014
          231              C      15.888854       6.678751       4.226799      -0.011573      28.562629 0.39144697E+03  0.89763468E+04                                 8.213889                            6.674163       0.147283       2.048389                    0.999665      27.458718      78.294724       0.625932       0.426729      -1.056335      -0.028082      -0.004437       0.006163       0.029091      -0.000033       0.000225       0.010382      -0.015279       0.069226      -0.019179      -0.007430       0.026610              8.931631      11.930565      -0.426544      -0.772237      10.008101      -1.026973       4.856225           0.000019
          232              C      14.577136       7.136997       4.257577      -0.152423      31.563935 0.43304186E+03  0.10170536E+05                                 8.663411                            6.935535       0.265629       2.075183                    0.998883      28.909402      83.061602       0.626081       0.416544      -1.064147       0.033910       0.003577       0.000460       0.034101      -0.011047       0.006183       0.012252      -0.017898       0.067726      -0.027947       0.000302       0.027646              9.515243      12.953220       0.287434      -1.399960      10.369324      -1.274220       5.223186          -0.000018
          233              C      15.095959       5.876814       9.457292       0.291617      24.515679 0.38751990E+03  0.88196728E+04                                 7.705019                            6.881818      -0.315528       1.953600                    0.996123      24.059781      67.237283       0.587224       0.458293      -1.042863       0.061620      -0.008989      -0.006578       0.062618      -0.000428       0.006661       0.001090      -0.017275       0.057747      -0.019430      -0.001014       0.020443              8.296484       9.046324      -0.345407       0.828192       7.573303      -0.150855       8.269825           0.000023
          234              C      15.451158       4.404615       9.588952      -0.509894      26.322292 0.44559137E+03  0.10518192E+05                                 7.368059                            6.715784       0.447117       2.099288                    0.998503      32.003669      91.554412       0.683619       0.379567      -1.091456       0.001944       0.062256      -0.005824       0.062558       0.005442       0.004240      -0.002774      -0.049739      -0.005361      -0.025430      -0.001111       0.026541              7.664605       8.131173      -1.075190       0.391763       7.876457      -0.802082       6.986186           0.000006
          235              C      15.749022       6.767656      10.508862      -0.528173      29.126978 0.50737915E+03  0.12382244E+05                                 7.956064                            7.220432       0.184546       2.012751                    0.997509      32.920339      96.020113       0.651350       0.385323      -1.086447      -0.022183      -0.039708      -0.034832       0.057290      -0.000976       0.005582       0.016967      -0.037621       0.010546      -0.022512      -0.006151       0.028663              8.351638       9.429688       0.630100       1.185974       7.366771       0.605039       8.258457           0.000007
          236              C      15.353266       6.374389       8.019291      -0.531825      28.777290 0.51543881E+03  0.12647332E+05                                 7.926141                            7.315919       0.085838       1.979034                    0.996928      33.312266      97.900085       0.641051       0.389396      -1.081989      -0.006937      -0.027425       0.071256       0.076665      -0.012229       0.022838      -0.005456      -0.010581      -0.001609      -0.026728      -0.000539       0.027267              8.240290       8.575461       0.299246      -0.725822       6.639297      -0.590303       9.506112           0.000008
          237              C      11.398538       6.567601      10.794410      -0.008926      34.621280 0.50378534E+03  0.12265205E+05                                 9.296935                            7.584892      -0.234976       1.914124                    0.998814      28.819770      83.791875       0.587479       0.428237      -1.058789       0.015311       0.034627       0.037871       0.053550      -0.023371      -0.024556      -0.011245      -0.006833       0.069507      -0.045186       0.010001       0.035185             10.243687      14.746494       0.440980      -0.222736       7.046332       2.512212       8.938235          -0.000056
          238              C      10.633601       6.023863       9.768488       0.166128      31.198523 0.39188374E+03  0.90050106E+04                                 8.780821                            6.748146      -0.080256       1.981018                    0.999468      26.650724      76.516780       0.611697       0.435756      -1.048938      -0.082044       0.019064      -0.007579       0.084570       0.000415      -0.006503      -0.042218       0.016699      -0.167364      -0.074999       0.034319       0.040680             10.163915      14.262133       1.951536      -2.512991       5.805502       1.449774      10.424112           0.000053
          239              C       9.723232       8.634834      11.589500      -0.012812      36.969177 0.50096024E+03  0.12164811E+05                                 9.683250                            7.534622      -0.202107       1.922578                    0.998802      28.797646      83.294688       0.593544       0.424963      -1.062085      -0.006028      -0.050736       0.011781       0.052434      -0.041511       0.018389      -0.002591       0.005126       0.100396      -0.059592       0.013949       0.045644             11.038500      14.946995       1.171558       0.056336      12.886545      -1.596597       5.281959          -0.000055
          240              C       8.337398       8.527112      11.560432      -0.161135      35.586537 0.49314019E+03  0.12069941E+05                                 9.583251                            7.552662      -0.319319       1.857230                    0.998741      31.604171      95.392325       0.576913       0.433771      -1.044217       0.005960       0.008134      -0.013428       0.016793       0.022833      -0.021256       0.021894       0.008621       0.127528      -0.054081       0.001887       0.052195             10.696939      15.760592      -0.438212       0.448019      10.926338      -1.924340       5.403888           0.000066
          241              C      21.556661       9.553035      11.016693       0.056691      32.264314 0.44604183E+03  0.10473027E+05                                 8.843559                            7.085396       0.078031       2.047000                    0.998502      26.505110      74.260684       0.618053       0.422069      -1.068808       0.026790      -0.007653      -0.016810       0.032540       0.005754       0.009769       0.017626      -0.020093       0.068378      -0.023761      -0.010621       0.034383              9.990005      14.722995       0.549389      -0.453851       9.898866      -2.082114       5.348156          -0.000090
          242              C      12.784372       6.594959      10.684978      -0.161607      34.773249 0.48600336E+03  0.11812322E+05                                 9.358510                            7.450575      -0.059780       1.946765                    0.999109      30.824693      91.704895       0.588354       0.428323      -1.051040      -0.010425       0.002673      -0.009127       0.014111       0.004979       0.024069      -0.033649      -0.046379      -0.001584      -0.046644      -0.002028       0.048671             10.342576      15.243031      -0.268890      -1.302890       6.106786       2.211167       9.677909           0.000064
          243              C       8.933124       4.773946      10.488343      -0.082047      27.015407 0.37229768E+03  0.85481854E+04                                 8.056398                            6.483452      -0.450972       1.849426                    0.996840      29.567565      88.257877       0.630041       0.423403      -1.043876      -0.011932       0.077722      -0.022868       0.081890      -0.004046       0.001139      -0.021911      -0.040781      -0.085129      -0.035252      -0.006569       0.041822              9.346602      12.063846       2.621241      -2.458077       7.733915      -1.897105       8.242044           0.000008
          244              C       7.422831       4.662804      10.811509       0.228522      30.619640 0.38893321E+03  0.88950006E+04                                 8.845124                            6.816790      -0.065030       2.016626                    0.999378      25.190681      71.486487       0.597749       0.448039      -1.044641       0.012421       0.021825       0.028456       0.037952      -0.015085      -0.019759      -0.016555      -0.027386      -0.035122      -0.038298       0.010080       0.028218             10.242394      15.998420       2.140906      -0.646219       5.358348       0.274337       9.370415           0.000022
          245              C      19.805842       5.004776      12.576095       0.064760      27.485708 0.38290377E+03  0.87834690E+04                                 8.105530                            6.679216       0.065389       2.027593                    0.998739      27.488284      79.907909       0.611135       0.436911      -1.043989       0.042451       0.000638      -0.025189       0.049365      -0.010468      -0.025350      -0.004474      -0.026901      -0.016756      -0.035834       0.014246       0.021588              8.733153      11.341379       0.502203      -0.659117       5.149469       0.130742       9.708610           0.000014
          246              C      18.782198       4.601247      11.727999      -0.114438      30.225321 0.44334521E+03  0.10490454E+05                                 8.518373                            7.101104       0.107844       2.025192                    0.998767      28.883806      83.728467       0.606894       0.426522      -1.056200       0.012994       0.000262      -0.010578       0.016757      -0.000635      -0.011784      -0.004387      -0.006952      -0.010296      -0.015073       0.004531       0.010542              9.136807      11.961382       0.664886      -0.206603       5.181012       0.604621      10.268029          -0.000016
          247              C      19.071669       4.226787      10.419948      -0.013898      28.621377 0.39250565E+03  0.90064137E+04                                 8.223290                            6.681604       0.147530       2.047613                    0.999650      27.499180      78.427084       0.625826       0.426527      -1.056494       0.028307       0.006485       0.004193       0.029341      -0.000203       0.000103      -0.010739      -0.044644      -0.013086      -0.020142      -0.007919       0.028061              8.942140      11.945612       0.772517      -0.428801       4.861190       1.027828      10.019620           0.000020
          248              C       6.399186       4.257566       9.961703      -0.150234      31.475365 0.43143936E+03  0.10123241E+05                                 8.646608                            6.921424       0.271132       2.077345                    0.998876      28.858953      82.869905       0.626908       0.416392      -1.064272      -0.034097       0.000345      -0.002360       0.034180      -0.005792      -0.011227      -0.012508      -0.041958      -0.005068      -0.027816       0.000565       0.027251              9.496920      12.923724       1.395348       0.284110       5.213237       1.273396      10.353799          -0.000020
          249              C      19.864573       9.457282      11.221877       0.291743      24.509791 0.38748318E+03  0.88206662E+04                                 7.712158                            6.888369      -0.324175       1.951139                    0.996023      24.066412      67.313573       0.585931       0.459210      -1.042102      -0.061582      -0.006138       0.008749       0.062502      -0.006608       0.000678      -0.000723      -0.035694      -0.000555      -0.018954      -0.000205       0.019159              8.304388       9.056956      -0.828077      -0.345689       8.278108       0.150419       7.578100           0.000022
          250              C      19.509377       9.588940      12.694076      -0.509614      26.302574 0.44513382E+03  0.10503878E+05                                 7.361898                            6.710601       0.448221       2.099784                    0.998529      31.986385      91.466458       0.684201       0.379370      -1.091682      -0.002269      -0.006631      -0.062608       0.062999      -0.004497       0.006414       0.002460      -0.022717       0.080810      -0.026541      -0.001301       0.027842              7.657933       8.123721      -0.390443      -1.073459       6.980893       0.801463       7.869185           0.000005
          251              C      19.211510      10.508855      10.331035      -0.526797      29.077184 0.50616797E+03  0.12345734E+05                                 7.946940                            7.211254       0.185759       2.013448                    0.997500      32.890164      95.915909       0.651817       0.385264      -1.086451       0.021969      -0.034292       0.039024       0.056404      -0.005430      -0.001250      -0.016945      -0.023436       0.053688      -0.022639      -0.006325       0.028964              8.342299       9.419891      -1.181385       0.627923       8.249468      -0.601973       7.357537           0.000007
          252              C      19.607263       8.019281      10.724305      -0.530394      28.721394 0.51406110E+03  0.12605267E+05                                 7.916691                            7.306906       0.082331       1.978626                    0.996914      33.271363      97.752338       0.641335       0.389479      -1.081917       0.007752       0.071128       0.027889       0.076792      -0.021549      -0.011592       0.006282      -0.003933       0.017980      -0.025309      -0.001079       0.026388              8.230394       8.564196       0.726462       0.298773       9.493943       0.586949       6.633045           0.000009
          253              C      11.398531      10.531088       6.304291      -0.009731      34.640714 0.50412052E+03  0.12275275E+05                                 9.299666                            7.586793      -0.235670       1.913873                    0.998761      28.831370      83.829173       0.587484       0.428167      -1.058843       0.014880      -0.034520      -0.037711       0.053246       0.023425       0.024850      -0.011756      -0.007805       0.068485      -0.045603       0.010520       0.035083             10.247159      14.754307      -0.441724       0.222776       7.047686       2.512277       8.939484          -0.000056
          254              C      10.633596      11.074826       7.330213       0.165978      31.188217 0.39174372E+03  0.90004209E+04                                 8.776470                            6.745074      -0.076669       1.982247                    0.999506      26.645915      76.481370       0.612129       0.435515      -1.049149      -0.081946      -0.019318       0.007476       0.084524      -0.000431       0.006201      -0.042453       0.016772      -0.168220      -0.075364       0.034593       0.040771             10.158775      14.256160      -1.950595       2.511357       5.802606       1.448628      10.417560           0.000053
          255              C       9.723222       8.463855       5.509201      -0.011421      36.926159 0.50022583E+03  0.12142925E+05                                 9.678023                            7.530714      -0.200445       1.923414                    0.998821      28.774542      83.222978       0.593487       0.425145      -1.061936      -0.007115       0.050686      -0.011606       0.052482       0.041140      -0.018529      -0.002423       0.006502       0.099841      -0.059207       0.013673       0.045535             11.032428      14.939346      -1.172234      -0.056059      12.878552      -1.595663       5.279385          -0.000056
          256              C       8.337388       8.571577       5.538269      -0.163250      35.659209 0.49441158E+03  0.12108453E+05                                 9.593548                            7.560331      -0.317093       1.857258                    0.998764      31.645393      95.535664       0.576875       0.433535      -1.044394       0.005413      -0.008712       0.013186       0.016705      -0.022750       0.021389       0.022218       0.008244       0.127882      -0.054215       0.001729       0.052486             10.708811      15.779720       0.438764      -0.449304      10.937669      -1.926076       5.409045           0.000066
          257              C       7.572453       7.545654       6.082008       0.057433      32.235491 0.44556732E+03  0.10458872E+05                                 8.838022                            7.081530       0.080936       2.048064                    0.998531      26.489319      74.200407       0.618248       0.422058      -1.068838       0.026080       0.007715       0.017628       0.032411      -0.005818      -0.010010       0.017215      -0.019722       0.068276      -0.023679      -0.010422       0.034101              9.982942      14.708338      -0.550239       0.453258       9.895213      -2.081211       5.345275          -0.000090
          258              C      12.784365      10.503730       6.413723      -0.161514      34.776651 0.48606787E+03  0.11814400E+05                                 9.358083                            7.449713      -0.058887       1.947019                    0.999131      30.828650      91.721659       0.588543       0.428167      -1.051125      -0.010822      -0.002121       0.009863       0.014795      -0.004808      -0.023383      -0.034102      -0.047095      -0.001450      -0.046288      -0.002944       0.049231             10.342424      15.242979       0.267768       1.301119       6.106326       2.211496       9.677966           0.000064
          259              C       8.933116      12.324743       6.610358      -0.080668      26.987800 0.37182814E+03  0.85345962E+04                                 8.049201                            6.477822      -0.446824       1.850728                    0.996821      29.552149      88.193460       0.630548       0.423201      -1.044014      -0.011226      -0.077923       0.023557       0.082176       0.003999      -0.001330      -0.021234      -0.042056      -0.080869      -0.033579      -0.007912       0.041491              9.337576      12.050157      -2.616393       2.451707       7.727016      -1.894222       8.235554           0.000008
          260              C      21.407022      12.435885       6.287192       0.229366      30.600520 0.38862340E+03  0.88864945E+04                                 8.843259                            6.815532      -0.067717       2.016063                    0.999409      25.179586      71.458476       0.597589       0.448231      -1.044488       0.012953      -0.021597      -0.028344       0.037916       0.014715       0.020321      -0.016716      -0.027580      -0.033870      -0.038635       0.010650       0.027986             10.240144      15.995247      -2.139905       0.646810       5.357322       0.274370       9.367864           0.000020
          261              C      19.805828      12.093913       4.522606       0.062198      27.598917 0.38500501E+03  0.88452255E+04                                 8.133762                            6.703009       0.057691       2.024000                    0.998700      27.564622      80.234679       0.609199       0.437627      -1.043389       0.042322      -0.000539       0.025321       0.049322       0.010185       0.025636      -0.005302      -0.026564      -0.019423      -0.036284       0.015058       0.021226              8.763764      11.391245      -0.505270       0.659968       5.166818       0.127399       9.733228           0.000012
          262              C      18.782186      12.497442       5.370702      -0.113961      30.212977 0.44310017E+03  0.10483481E+05                                 8.515652                            7.097915       0.111728       2.026366                    0.998728      28.879276      83.717826       0.607172       0.426374      -1.056264       0.013276      -0.000620       0.010881       0.017176       0.001014       0.012582      -0.003840      -0.005974      -0.009695      -0.015531       0.004617       0.010914              9.134469      11.964439      -0.664566       0.210210       5.178453       0.603554      10.260514          -0.000014
          263              C      19.071661      12.871902       6.678753      -0.010387      28.501145 0.39032282E+03  0.89435123E+04                                 8.201086                            6.664140       0.146019       2.048421                    0.999656      27.421483      78.139929       0.626508       0.426673      -1.056443       0.028138      -0.006420      -0.003347       0.029055       0.000100      -0.000526      -0.010775      -0.041846      -0.013919      -0.018626      -0.008297       0.026923              8.917476      11.911189      -0.770733       0.427090       4.848826       1.025294       9.992412           0.000019
          264              C      20.383380      12.841123       7.136998      -0.153261      31.585983 0.43346714E+03  0.10183057E+05                                 8.666935                            6.938168       0.267759       2.075547                    0.998863      28.923552      83.113502       0.626065       0.416452      -1.064202      -0.033692      -0.001016       0.002940       0.033835       0.005544       0.010123      -0.013400      -0.041906      -0.007683      -0.026858      -0.001257       0.028115              9.519191      12.956606      -1.400346      -0.286538       5.225285       1.275265      10.375683          -0.000018
          265              C       5.880365       7.641407       5.876824       0.291909      24.519440 0.38759229E+03  0.88206122E+04                                 7.701073                            6.878542      -0.310394       1.955042                    0.996135      24.054243      67.191228       0.587941       0.457772      -1.043293      -0.061932       0.007134      -0.009668       0.063087       0.006273      -0.000146      -0.000464      -0.038103      -0.001383      -0.019828      -0.000472       0.020299              8.291913       9.041088       0.828981       0.346011       8.265684       0.150917       7.568968           0.000023
          266              C       5.525164       7.509749       4.404625      -0.511034      26.345640 0.44617449E+03  0.10535451E+05                                 7.375537                            6.724197       0.437273       2.096482                    0.998487      32.014356      91.601626       0.682575       0.380021      -1.091124      -0.002699       0.005818       0.061703       0.062035       0.004692      -0.005942       0.002540      -0.022186       0.079992      -0.026136      -0.001345       0.027481              7.671787       8.138403       0.393020       1.079677       6.989576       0.802545       7.887381           0.000006
          267              C      19.211504       6.589834       6.767666      -0.527096      29.088637 0.50648252E+03  0.12355386E+05                                 7.951382                            7.215862       0.181569       2.012273                    0.997533      32.893601      95.935196       0.651285       0.385517      -1.086267       0.022946       0.035286      -0.038306       0.056912       0.005425       0.001676      -0.016999      -0.024736       0.054417      -0.023397      -0.005919       0.029316              8.346790       9.425475       1.183845      -0.629090       8.253206      -0.603532       7.361689           0.000007
          268              C      19.607256       9.079408       6.374396      -0.531634      28.747584 0.51466324E+03  0.12622863E+05                                 7.919101                            7.309184       0.090172       1.980479                    0.996924      33.286857      97.786967       0.641543       0.389266      -1.082139       0.007760      -0.070204      -0.026487       0.075434       0.022906       0.012024       0.005866      -0.003683       0.016376      -0.026533      -0.000926       0.027459              8.232939       8.571957      -0.720532      -0.296889       9.495286       0.591131       6.631574           0.000008
          269              S      14.216344       1.249227       3.711102      -0.025398     126.754048 0.32125987E+04  0.11785052E+06                                17.563920                           15.626261       1.115246       2.020199                    0.999938      68.866173     206.567402       0.585796       0.285026      -1.236278      -0.008229      -0.035077      -0.117787       0.123174       0.381505      -0.104138      -0.054015      -0.177889       0.112078      -0.415668       0.011158       0.404510             18.971512      15.256274       5.130396      -1.365490      25.458230       0.735263      16.200032          -0.000004
          270              S      14.216358      15.849462      13.387599      -0.024789     126.757875 0.32124608E+04  0.11784538E+06                                17.565592                           15.627193       1.115016       2.020188                    0.999938      68.857443     206.547956       0.585701       0.285073      -1.236215      -0.007932       0.034839       0.118920       0.124172      -0.381192       0.104445      -0.054496      -0.179373       0.114259      -0.415897       0.011506       0.404391             18.973658      15.258986      -5.130819       1.365613      25.461228       0.735181      16.200760          -0.000003
          271              S      20.744188       3.711082      15.849470      -0.025228     126.892607 0.32171100E+04  0.11806108E+06                                17.579145                           15.639741       1.111059       2.018973                    0.999940      68.892191     206.705841       0.585384       0.285118      -1.236140       0.007973      -0.118543       0.034121       0.123613       0.104359       0.381459       0.054638      -0.145827       0.208327      -0.415879       0.011461       0.404418             18.988217      15.268378       1.367115       5.131841      16.212878      -0.736823      25.483397          -0.000003
          272              S       6.759963      13.387607       1.249231      -0.025189     126.795962 0.32139210E+04  0.11791252E+06                                17.569184                           15.630711       1.116188       2.020389                    0.999935      68.871020     206.601577       0.585636       0.285071      -1.236215       0.008452       0.118269      -0.034698       0.123543      -0.103940      -0.381544       0.054030      -0.145107       0.212697      -0.415674       0.011003       0.404671             18.977394      15.257811      -1.365762      -5.129676      16.204730      -0.735652      25.469641          -0.000004
          273              S      10.256027      12.260447       9.798582      -0.024790     126.756392 0.32124114E+04  0.11784307E+06                                17.565422                           15.627040       1.115061       2.020202                    0.999938      68.857201     206.546551       0.585706       0.285071      -1.236217       0.007930      -0.118918      -0.034830       0.124168       0.104445      -0.381193      -0.054503      -0.146822       0.211896      -0.415899       0.011509       0.404390             18.973474      15.258820       1.365604      -5.130765      16.200636       0.735165      25.460967          -0.000003
          274              S      10.256024       4.838242       7.300119      -0.025397     126.754215 0.32126034E+04  0.11785073E+06                                17.563934                           15.626272       1.115257       2.020202                    0.999938      68.866193     206.567472       0.585796       0.285026      -1.236278       0.008229       0.117790       0.035077       0.123177      -0.104136       0.381509      -0.054015      -0.144989       0.210792      -0.415673       0.011161       0.404512             18.971531      15.256302      -1.365494       5.130413      16.200026       0.735270      25.458263          -0.000004
          275              S      10.720307       7.300107      12.260453      -0.025195     126.795679 0.32139123E+04  0.11791212E+06                                17.569167                           15.630695       1.116192       2.020392                    0.999935      68.870909     206.601160       0.585636       0.285072      -1.236215      -0.008451       0.034688      -0.118258       0.123530      -0.381529      -0.103951       0.054030      -0.178901       0.111276      -0.415656       0.010990       0.404666             18.977382      15.257825      -5.129694      -1.365797      25.469597      -0.735613      16.204724          -0.000004
          276              S      10.720294       9.798582       4.838248      -0.025235     126.893658 0.32171428E+04  0.11806259E+06                                17.579246                           15.639826       1.111029       2.018964                    0.999940      68.892483     206.707049       0.585382       0.285118      -1.236140      -0.007967      -0.034125       0.118542       0.123613       0.381461       0.104358       0.054642      -0.177085       0.114597      -0.415884       0.011466       0.404419             18.988328      15.268457       5.131862       1.367126      25.483559      -0.736832      16.212968          -0.000003
          277              N      10.629396       3.513781       3.568499      -0.260394      38.460951 0.60800314E+03  0.15267758E+05                                 9.477579                            7.980728       0.025730       2.020390                    0.997960      29.079754      81.477716       0.620907       0.392835      -1.099392      -0.090665       0.034661      -0.052545       0.110375       0.024208      -0.044033       0.015335       0.022282       0.014052      -0.055806       0.004134       0.051672             10.346765      13.536764      -0.087157      -2.673008       6.204400       0.728851      11.299131          -0.000013
          278              N      24.613611      13.584908      13.530202      -0.259230      38.448640 0.60774793E+03  0.15260655E+05                                 9.477563                            7.980311       0.025940       2.020502                    0.997950      29.076895      81.483661       0.620739       0.392959      -1.099240      -0.090501      -0.034686       0.053534       0.110722      -0.024515       0.044215       0.014879       0.021420       0.015961      -0.055876       0.004028       0.051848             10.347031      13.539436       0.087360       2.673097       6.203735       0.728914      11.297924          -0.000013
          279              N      10.346931       3.568482      13.584918      -0.259061      38.399392 0.60674340E+03  0.15228653E+05                                 9.469012                            7.973080       0.026048       2.020965                    0.997908      29.052238      81.388101       0.621114       0.392897      -1.099318       0.090912      -0.052811      -0.034904       0.110780       0.043685       0.024708      -0.015110       0.004724      -0.041721      -0.055732       0.004027       0.051705             10.337575      13.527320       2.670664      -0.087834      11.287015      -0.727522       6.198391          -0.000013
          280              N      10.346914      13.530207       3.513783      -0.260470      38.485026 0.60849435E+03  0.15283963E+05                                 9.483353                            7.985076       0.029095       2.021186                    0.997948      29.094112      81.541935       0.620574       0.392946      -1.099258       0.090446       0.052801       0.034555       0.110284      -0.044440      -0.024859      -0.014700       0.004526      -0.040086      -0.056116       0.003846       0.052270             10.353526      13.546763      -2.674429       0.087378      11.306268      -0.729818       6.207548          -0.000013
          281              N      13.842978      12.117841      12.063134      -0.259222      38.448549 0.60774612E+03  0.15260601E+05                                 9.477564                            7.980312       0.025867       2.020480                    0.997950      29.076856      81.483593       0.620737       0.392960      -1.099239       0.090505      -0.053530       0.034689       0.110725       0.044223      -0.024518       0.014878       0.002736      -0.040111      -0.055883       0.004026       0.051857             10.347034      13.539439       2.673112       0.087370      11.297925       0.728926       6.203736          -0.000013
          282              N      13.842967       4.980848       5.035567      -0.260395      38.460724 0.60799868E+03  0.15267602E+05                                 9.477490                            7.980655       0.025733       2.020389                    0.997961      29.079660      81.477059       0.620915       0.392831      -1.099396       0.090667       0.052546      -0.034662       0.110376      -0.044030       0.024204       0.015335       0.004116      -0.040445      -0.055801       0.004133       0.051667             10.346662      13.536598      -2.672991      -0.087153      11.299036       0.728844       6.204352          -0.000013
          283              N       7.133360       5.035554      12.117849      -0.260471      38.485179 0.60849765E+03  0.15284068E+05                                 9.483395                            7.985116       0.029112       2.021191                    0.997947      29.094167      81.542179       0.620571       0.392948      -1.099257      -0.090447      -0.034554      -0.052800       0.110284      -0.024858      -0.044442      -0.014701       0.022309       0.013262      -0.056117       0.003844       0.052273             10.353571      13.546817       0.087380      -2.674425       6.207581      -0.729830      11.306314          -0.000014
          284              N       7.133347      12.063135       4.980852      -0.259056      38.399251 0.60673972E+03  0.15228528E+05                                 9.468964                            7.973034       0.026034       2.020960                    0.997909      29.052159      81.387631       0.621119       0.392895      -1.099321      -0.090912       0.034898       0.052806       0.110776       0.024706       0.043680      -0.015105       0.023221       0.013771      -0.055724       0.004024       0.051700             10.337527      13.527278      -0.087847       2.670667       6.198361      -0.727527      11.286941          -0.000013
          285              O      12.764780       2.571644       1.432871      -0.195258      29.393538 0.40530831E+03  0.91588723E+04                                 7.885160                            6.411843      -0.147764       2.058514                    0.997741      23.849297      62.545129       0.712587       0.380375      -1.112847       0.092875       0.147454       0.048830       0.180977      -0.086545      -0.069898       0.076756       0.038079      -0.324737      -0.146859      -0.032598       0.179457              9.160660      12.423640      -3.144075      -2.927623       8.505169       2.112985       6.553172           0.000005
          286              O      12.764802      14.527045      15.665830      -0.195313      29.369139 0.40487993E+03  0.91460274E+04                                 7.877936                            6.405974      -0.141050       2.060801                    0.997733      23.841610      62.497500       0.713386       0.380080      -1.113153       0.092278      -0.147004      -0.048496       0.180215       0.086729       0.070022       0.076682       0.038522      -0.323266      -0.146455      -0.033064       0.179519              9.152325      12.411964       3.141571       2.924515       8.498437       2.111155       6.546573           0.000004
          287              O       8.211546       1.432852      14.527056      -0.195555      29.403705 0.40545145E+03  0.91628672E+04                                 7.886682                            6.412681      -0.147278       2.058620                    0.997719      23.854451      62.560159       0.712594       0.380340      -1.112878      -0.092779       0.048479      -0.146841       0.180334       0.070111      -0.086425      -0.076359       0.180561       0.104621      -0.146281      -0.032830       0.179111              9.162885      12.428057       2.928871      -3.144901       6.554699      -2.113644       8.505899           0.000005
          288              O       8.211525      15.665837       2.571645      -0.194773      29.362178 0.40476534E+03  0.91431776E+04                                 7.878401                            6.406500      -0.146766       2.059048                    0.997735      23.836323      62.491353       0.713087       0.380250      -1.112981      -0.092631      -0.048211       0.147819       0.180984      -0.070235       0.086883      -0.076670       0.181307       0.105540      -0.146875      -0.032992       0.179866              9.152591      12.413159      -2.925274       3.141178       6.547702      -2.110916       8.496911           0.000004
          289              O      11.707589       9.982213      11.120995      -0.195314      29.369072 0.40487902E+03  0.91460020E+04                                 7.877927                            6.405969      -0.141075       2.060795                    0.997732      23.841560      62.497359       0.713386       0.380081      -1.113152      -0.092279       0.048495       0.147004       0.180215       0.070026       0.086728       0.076684       0.180892       0.103857      -0.146457      -0.033063       0.179520              9.152309      12.411924       2.924511       3.141560       6.546570       2.111155       8.498433           0.000005
          290              O      11.707581       7.116476       5.977706      -0.195258      29.393335 0.40530559E+03  0.91587899E+04                                 7.885102                            6.411803      -0.147768       2.058512                    0.997741      23.849259      62.544833       0.712593       0.380372      -1.112849      -0.092876      -0.048826      -0.147455       0.180978      -0.069899      -0.086546       0.076757       0.181411       0.105262      -0.146863      -0.032597       0.179460              9.160584      12.423522      -2.927576      -3.144051       6.553109       2.112964       8.505123           0.000004
          291              O       9.268743       5.977696       9.982222      -0.194774      29.361925 0.40476204E+03  0.91430768E+04                                 7.878326                            6.406452      -0.146755       2.059052                    0.997735      23.836253      62.490910       0.713094       0.380248      -1.112984       0.092629      -0.147817       0.048212       0.180981       0.086885      -0.070237      -0.076671       0.037886      -0.324731      -0.146876      -0.032994       0.179870              9.152491      12.412999       3.141116      -2.925219       8.496840      -2.110887       6.547632           0.000005
          292              O       9.268738      11.120993       7.116479      -0.195552      29.403788 0.40545275E+03  0.91629084E+04                                 7.886716                            6.412707      -0.147261       2.058626                    0.997720      23.854442      62.560276       0.712589       0.380342      -1.112876       0.092779       0.146849      -0.048480       0.180341      -0.086426       0.070112      -0.076366       0.037957      -0.323173      -0.146290      -0.032825       0.179116              9.162926      12.428119      -3.144931       2.928886       8.505937      -2.113648       6.554722           0.000004
          293             Sb      15.732248       6.241009      14.790376       2.000177     199.102042 0.56176391E+04  0.23129891E+06                                22.773125                           20.502681       0.562657       1.816073                    0.999814      87.936674     258.168735       0.530136       0.280607      -1.271576      -0.000671       0.006159       0.006317       0.008848      -0.005829       0.005019       0.003826      -0.004497       0.004239      -0.010337       0.004703       0.005634             24.191768      21.058091      -1.521979       1.521373      25.758723      -5.052175      25.758491           0.000024
          294             Sb      15.732228      10.857680       2.308325       2.000186     199.101242 0.56176094E+04  0.23129736E+06                                22.773070                           20.502632       0.562588       1.816057                    0.999814      87.936309     258.167412       0.530137       0.280607      -1.271576       0.000674      -0.006318      -0.006157       0.008848       0.005020      -0.005824       0.003837      -0.004320       0.004578      -0.010331       0.004702       0.005629             24.191708      21.058027       1.521361      -1.521970      25.758462      -5.052171      25.758634           0.000023
          295             Sb      19.228291      14.790372      10.857675       1.999249     199.020699 0.56142192E+04  0.23110564E+06                                22.759374                           20.489845       0.560811       1.815683                    0.999822      87.919182     258.025074       0.530598       0.280427      -1.271876       0.000014       0.006457      -0.006462       0.009135      -0.004725      -0.004711      -0.003053      -0.003862       0.003890      -0.008856       0.004343       0.004513             24.177588      21.048707      -1.526396      -1.526384      25.742022       5.046679      25.742036           0.000024
          296             Sb       5.244085       2.308317       6.241026       1.997382     199.198658 0.56210361E+04  0.23145871E+06                                22.771590                           20.501352       0.564901       1.816457                    0.999813      87.984406     258.265138       0.530480       0.280401      -1.271892      -0.000007      -0.006295       0.006291       0.008900       0.006017       0.006025      -0.003340      -0.003999       0.004033      -0.010859       0.004676       0.006183             24.190093      21.059308       1.526079       1.526083      25.755483       5.050958      25.755488           0.000024
          297              F      14.188391       6.851435      13.923472      -0.472508      20.355955 0.32535645E+03  0.67974701E+04                                 5.743721                            5.468841       0.817035       2.424255                    0.996878      22.194556      51.828968       0.850464       0.344717      -1.167709      -0.068820       0.024177      -0.048285       0.087476      -0.008520       0.035695      -0.012793       0.015096      -0.009000      -0.033908      -0.009725       0.043633              5.937403       5.976413      -0.539941       1.232127       5.956788      -1.061333       5.879007          -0.000002
          298              F      14.707209       5.167209      15.970187      -0.466279      20.148865 0.32284508E+03  0.67068167E+04                                 5.633292                            5.400364       1.194546       2.563115                    0.998496      21.804522      50.157298       0.870364       0.338753      -1.177210      -0.042178      -0.054282       0.063188       0.093372       0.024202      -0.017708      -0.033293      -0.017216       0.032650      -0.032461      -0.020923       0.053384              5.808940       5.247923       0.698246      -0.564298       5.670765      -1.375479       6.508133          -0.000003
          299              F      17.276105       5.374104      15.400800      -0.472253      20.364089 0.32552544E+03  0.68020320E+04                                 5.746267                            5.471058       0.813552       2.423150                    0.996865      22.193951      51.835183       0.850087       0.344817      -1.167598       0.068361      -0.048090       0.024454       0.087085      -0.035964       0.008311      -0.012638       0.012396      -0.018871      -0.034094      -0.009758       0.043852              5.940175       5.979852      -1.232800       0.539907       5.881890      -1.061608       5.958781          -0.000002
          300              F      16.757288       7.420822      13.716578      -0.465510      20.100110 0.32182465E+03  0.66800943E+04                                 5.623662                            5.391342       1.208761       2.569269                    0.998201      21.778446      50.070864       0.871238       0.338693      -1.177303       0.041997       0.062890      -0.054107       0.092986       0.017809      -0.024200      -0.033662      -0.024927       0.009120      -0.032593      -0.021139       0.053733              5.798878       5.239223       0.563084      -0.696796       6.496473      -1.372080       5.660938          -0.000003
          301              F      15.732251       7.598645      16.148013      -0.489220      17.498678 0.28326353E+03  0.57289061E+04                                 5.096502                            5.036087       0.770210       2.379234                    0.998831      22.628426      52.357915       0.901982       0.335759      -1.172892      -0.000014       0.079022       0.079143       0.111839      -0.001630       0.001606       0.043235      -0.048578       0.048559      -0.033229      -0.026197       0.059426              5.080530       3.859871      -0.040017       0.040071       5.691171       0.680878       5.690548          -0.000003
          302              F      15.732246       4.862855      13.412221      -0.491365      21.974389 0.37623459E+03  0.80949009E+04                                 5.934657                            5.823620       1.349874       2.609120                    0.999497      22.206523      51.446691       0.842160       0.338033      -1.181600      -0.000217      -0.065026      -0.064956       0.091912       0.000317      -0.000726       0.034195      -0.032234       0.032603      -0.023675      -0.021296       0.044971              6.008841       5.558722      -0.010310       0.010459       6.233597      -0.083187       6.234203          -0.000003
          303              F      14.188373      10.247254       3.175229      -0.472253      20.363965 0.32552280E+03  0.68019623E+04                                 5.746239                            5.471032       0.813576       2.423159                    0.996865      22.193899      51.834980       0.850090       0.344817      -1.167599      -0.068363      -0.024453       0.048089       0.087087       0.008310      -0.035966      -0.012640       0.015634      -0.009153      -0.034095      -0.009759       0.043854              5.940145       5.979817       0.539906      -1.232790       5.958756      -1.061604       5.881861          -0.000002
          304              F      14.707184      11.931480       1.128514      -0.465511      20.100166 0.32182585E+03  0.66801254E+04                                 5.623674                            5.391352       1.208695       2.569246                    0.998199      21.778481      50.070971       0.871238       0.338693      -1.177303      -0.041994       0.054110      -0.062890       0.092987      -0.024203       0.017813      -0.033661      -0.017019       0.032840      -0.032595      -0.021139       0.053735              5.798891       5.239234      -0.696799       0.563082       5.660951      -1.372087       6.496487          -0.000003
          305              F      17.276082      11.724585       1.697901      -0.472510      20.355914 0.32535549E+03  0.67974443E+04                                 5.743708                            5.468829       0.817050       2.424259                    0.996878      22.194550      51.828912       0.850466       0.344716      -1.167710       0.068822       0.048286      -0.024180       0.087480       0.035694      -0.008520      -0.012793       0.012046      -0.018136      -0.033909      -0.009723       0.043632              5.937389       5.976395       1.232124      -0.539942       5.878999      -1.061334       5.956773          -0.000002
          306              F      16.757271       9.677867       3.382123      -0.466280      20.149025 0.32284870E+03  0.67069124E+04                                 5.633328                            5.400400       1.194530       2.563107                    0.998496      21.804599      50.157590       0.870359       0.338754      -1.177209       0.042173      -0.063190       0.054285       0.093372      -0.017711       0.024206      -0.033292      -0.024938       0.009483      -0.032465      -0.020922       0.053387              5.808976       5.247949      -0.564302       0.698242       6.508185      -1.375490       5.670792          -0.000002
          307              F      15.732225       9.500044       0.950688      -0.489221      17.498677 0.28326355E+03  0.57289068E+04                                 5.096502                            5.036088       0.770179       2.379224                    0.998830      22.628424      52.357914       0.901982       0.335759      -1.172892       0.000014      -0.079143      -0.079023       0.111840       0.001603      -0.001627       0.043235      -0.048570       0.048579      -0.033226      -0.026200       0.059426              5.080530       3.859870       0.040071      -0.040018       5.690549       0.680877       5.691171          -0.000003
          308              F      15.732230      12.235834       3.686480      -0.491367      21.974446 0.37623585E+03  0.80949355E+04                                 5.934669                            5.823631       1.349861       2.609114                    0.999497      22.206544      51.446771       0.842159       0.338033      -1.181600       0.000218       0.064960       0.065024       0.091913      -0.000726       0.000317       0.034195      -0.032419       0.032048      -0.023676      -0.021296       0.044972              6.008853       5.558728       0.010461      -0.010313       6.234220      -0.083187       6.233612          -0.000003
          309              F      20.772146      13.923468      10.247252      -0.472431      20.379486 0.32583881E+03  0.68103116E+04                                 5.749514                            5.473910       0.814799       2.423162                    0.996876      22.202742      51.864633       0.849803       0.344845      -1.167559       0.068452      -0.048260      -0.024003       0.087126      -0.035893      -0.008561       0.012528       0.012806      -0.018908      -0.033989      -0.009892       0.043881              5.943716       5.983186      -1.234253      -0.540946       5.885296       1.062858       5.962668          -0.000002
          310              F      20.253335      15.970181      11.931474      -0.465513      20.101282 0.32186204E+03  0.66811369E+04                                 5.624187                            5.391994       1.209478       2.569488                    0.998193      21.778746      50.074328       0.871094       0.338735      -1.177254       0.041838       0.062812       0.054289       0.092968       0.017851       0.024173       0.033637      -0.025304       0.008112      -0.032692      -0.021049       0.053741              5.799322       5.239737       0.563031       0.696676       6.496711       1.372079       5.661517          -0.000002
          311              F      17.684437      15.400794      11.724579      -0.472423      20.379406 0.32583710E+03  0.68102684E+04                                 5.749510                            5.473904       0.814674       2.423125                    0.996875      22.202646      51.864416       0.849801       0.344846      -1.167558      -0.068445       0.023999       0.048254       0.087116      -0.008563      -0.035895       0.012531       0.015847      -0.009773      -0.033996      -0.009887       0.043882              5.943714       5.983176      -0.540942      -1.234252       5.962667       1.062861       5.885298          -0.000002
          312              F      18.203247      13.716574       9.677865      -0.465512      20.101350 0.32186340E+03  0.66811730E+04                                 5.624204                            5.392009       1.209450       2.569478                    0.998193      21.778765      50.074424       0.871092       0.338736      -1.177253      -0.041837      -0.054288      -0.062811       0.092966       0.024174       0.017851       0.033637      -0.016705       0.033905      -0.032694      -0.021048       0.053742              5.799340       5.239748       0.696678       0.563035       5.661530       1.372086       6.496742          -0.000003
          313              F      19.228289      16.148011       9.500038      -0.488853      17.500908 0.28331247E+03  0.57302128E+04                                 5.097450                            5.036960       0.771527       2.379609                    0.998790      22.627426      52.359115       0.901776       0.335817      -1.172827      -0.000000       0.078503      -0.078501       0.111018      -0.001823      -0.001823      -0.043862      -0.048863       0.048866      -0.033667      -0.026483       0.060150              5.081522       3.860438      -0.040091      -0.040090       5.692063      -0.681342       5.692065          -0.000003
          314              F      19.228293      13.412213      12.235830      -0.491273      21.977724 0.37630638E+03  0.80968647E+04                                 5.935354                            5.824285       1.398912       2.622988                    0.999463      22.208497      51.453277       0.842085       0.338045      -1.181584       0.000000      -0.064772       0.064770       0.091600       0.000405       0.000409      -0.034416      -0.032075       0.032083      -0.023857      -0.021251       0.045108              6.009561       5.559283      -0.010554      -0.010554       6.234700       0.083116       6.234699          -0.000003
          315              F       6.787942       3.175221       6.851449      -0.472131      20.373463 0.32570283E+03  0.68067849E+04                                 5.748566                            5.472995       0.813362       2.422977                    0.996883      22.197320      51.850002       0.849818       0.344874      -1.167530       0.068318       0.048095       0.023933       0.086909       0.035741       0.008540       0.012773       0.012299      -0.018452      -0.033925      -0.009806       0.043731              5.942728       5.982126       1.233919       0.540334       5.884189       1.062700       5.961869          -0.000002
          316              F       6.269125       1.128508       5.167227      -0.465070      20.097858 0.32179215E+03  0.66793021E+04                                 5.623668                            5.391475       1.204594       2.567944                    0.998246      21.774781      50.063253       0.871123       0.338744      -1.177250       0.041560      -0.062598      -0.053704       0.092357      -0.018035      -0.024366       0.033609      -0.025057       0.009208      -0.032661      -0.021253       0.053914              5.798806       5.239399      -0.563005      -0.696712       6.496148       1.372048       5.660871          -0.000003
          317              F       3.700228       1.697895       5.374122      -0.472135      20.373468 0.32570304E+03  0.68067897E+04                                 5.748560                            5.472991       0.813434       2.422998                    0.996883      22.197374      51.850112       0.849819       0.344873      -1.167531      -0.068323      -0.023935      -0.048097       0.086915       0.008535       0.035740       0.012772       0.015380      -0.009212      -0.033922      -0.009807       0.043729              5.942719       5.982120       0.540333       1.233914       5.961853       1.062696       5.884184          -0.000002
          318              F      18.203245       3.382115       7.420836      -0.465071      20.097870 0.32179237E+03  0.66793083E+04                                 5.623670                            5.391477       1.204578       2.567938                    0.998247      21.774794      50.063295       0.871123       0.338744      -1.177250      -0.041560       0.053705       0.062597       0.092357      -0.024364      -0.018036       0.033609      -0.017131       0.032988      -0.032660      -0.021254       0.053914              5.798808       5.239404      -0.696711      -0.563008       5.660868       1.372047       6.496152          -0.000003
          319              F       5.244087       0.950678       7.598663      -0.488655      17.501887 0.28333513E+03  0.57308121E+04                                 5.097740                            5.037296       0.768022       2.378382                    0.998792      22.626898      52.359326       0.901705       0.335835      -1.172806       0.000000      -0.078393       0.078392       0.110864       0.001629       0.001629      -0.043883      -0.048914       0.048919      -0.033506      -0.026682       0.060188              5.081760       3.860734       0.040069       0.040070       5.692272      -0.681052       5.692274          -0.000003
          320              F       5.244083       3.686476       4.862871      -0.490924      21.961156 0.37592228E+03  0.80865087E+04                                 5.932052                            5.821249       1.405130       2.625484                    0.999467      22.200418      51.427358       0.842321       0.338038      -1.181594       0.000001       0.064651      -0.064649       0.091429      -0.000764      -0.000759      -0.034456      -0.031871       0.031878      -0.024222      -0.020858       0.045081              6.006025       5.556283       0.010508       0.010508       6.230895       0.083120       6.230897          -0.000003

******************************************************
Auxiliary information for the entire system
The total spin magnetic moment of the unit cell is   -0.000000
The total net atomic charge of the unit cell is   0.000000
Accuracy of reproducing the electrostatic potential in the unit cell:
  The inner radius (bohr) =    5.0000
  The outer radius (bohr) =   12.0000
  Valid grid points have density less than (e/(bohr^3)) =    0.0001
  The number of valid grid points were=        70532
  The rms potential error without charges in kcal/mol is=      4.39812
  The rms potential error with partial charges in kcal/mol is=      1.21699
  The RRMSE value at monopole order=      0.27671
  The rms potential error with partial charges and cloud penetration in kcal/mol is=      1.19815
  The RRMSE value at monopole order with cloud penetration is=      0.27242
  The rms potential error with partial charges and atomic dipoles in kcal/mol is=      0.69196
  The RRMSE value at dipole order=      0.15733
  The rms potential error with partial charges, atomic dipoles and cloud penetration in kcal/mol is=      0.66813
  The RRMSE value at dipole order with cloud penetration=      0.15191

******************************************************
The electron densities and ab initio electrostatic potential were computed in VASP using the PBE functional and
projector augmented wave method. See the main text of the journal article for a description of computational details.
The atomic charges, dipoles, and quadrupoles were computed with the DDEC6 method as described in
(a) T. A. Manz and N. Gabaldon Limas, RSC Adv. 6 (2016) 47771-47801 DOI: 10.1039/c6ra04656h
(b) N. Gabaldon Limas and T. A. Manz, RSC Adv. 8 (2018) 2678-2707 DOI: 10.1039/c7ra11829e.
For each atom in the material, the electron cloud parameters were fit to the spherically averaged atom-in-material
electron density using radial positions for which this density was between 10^-4 and 10^-2 electrons per cubic bohr.
The polarizabilities, dispersion coefficients, and quantum Drude oscillator (QDO) parameters were fit using the MCLF method.
The magnetic structure of the system was optimized in VASP from the default ferromagnetic initial guess using spin polarization.
The atomic spin moments (ASMs) were computed on this optimized magnetic structure using the DDEC6 partition as inputs
to the method of T. A. Manz and D. S. Sholl, J. Chem. Theory Comput. 7 (2011) 4146-4164 DOI: 10.1021/ct200539n.
The RMSE and RRMSE were computed using a uniform grid with Ewald summation.
