# Supplementary material for: A collection of forcefield precursors for metal–organic frameworks
Source: RSC Adv. 2019 Nov 13;9(63):36492–507. doi: 10.1039/c9ra07327b (PMC9075174; doi:10.1039/c9ra07327b)
Supplement: RA-009-C9RA07327B-s5251 [file RA-009-C9RA07327B-s5251.xyz]

  376
jmolscript: load "" {1 1 1} spacegroup "x,y,z" unitcell [{     17.837200     0.000000     0.000000 }, {      0.000000    21.164000     0.000000 }, {     -0.113730     0.000000    21.720702 }]
Cd    10.679304     7.210152    11.174867     0.990451
Cd     3.518942    19.383049    10.488710     0.677141
Cd     6.987301    17.792152    21.406186     0.990451
Cd    14.261393     8.801049     0.371641     0.677141
Cd     7.044166    13.953848    10.545835     0.990451
Cd    14.204528     1.780951    11.231992     0.677141
Cd    10.736169     3.371848     0.314516     0.990451
Cd     3.462077    12.362951    21.349061     0.677141
H      6.747049    18.931198    11.047149     0.105524
H      7.306566    20.361884    11.496768     0.100229
H      5.610717    20.573524    13.110616     0.101065
H      6.403153    19.206330    13.362576     0.108431
H      5.516163    17.324850    12.091915     0.109903
H      4.894898    17.195750    13.555890     0.099219
H      3.782205    15.746016    12.126668     0.121118
H      2.755677    16.861359    12.637104     0.095450
H      5.118040    16.603158    10.115331     0.116227
H      4.032610    15.542842     9.611411     0.120560
H      4.905256    16.751306     7.830313     0.116304
H      3.327776    16.971412     7.958465     0.092990
H      6.265182    18.228553     9.053189     0.107304
H      6.205192    18.806330     7.565321     0.106563
H      7.167870    20.372466     9.029296     0.106785
H      5.826345    20.962942     8.379847     0.105926
H      7.863261     3.947086     8.738238     0.126656
H      6.263184     2.277246     8.753443     0.105678
H      7.076154     1.434919    12.578459     0.105585
H      8.597371     3.164018    12.634932     0.116446
H      4.862699     0.833862    11.529349     0.113200
H      4.681802     1.081480     9.967630     0.119125
H      4.285173    17.140724    17.585080     0.103885
H      3.427465    17.354480    15.491205     0.102975
H      4.875404    -0.010582    15.234900     0.111393
H      5.595151    20.984106    17.446068     0.123405
H      2.727086    18.833844    13.668838     0.109851
H      3.326905    20.313207    13.575439     0.119215
H     17.038669    19.980932     9.087942     0.117812
H      0.771361    18.315326     8.705657     0.112718
H      0.474390    17.216914    12.619728     0.113383
H     16.736654    18.922732    12.943366     0.115253
H      1.670855    15.777762    10.995019     0.117263
H      1.777011    16.209508     9.457194     0.116898
H      4.159571    17.053951     3.418838     0.103852
H      3.285128    17.398924     5.543123     0.104534
H      5.349140    20.831725     5.836353     0.106579
H      6.337514    20.440191     3.755509     0.125146
H      3.765472    20.344953     7.487126     0.120998
H      2.764068    19.117441     7.287296     0.112883
H     10.919556     8.349198    21.533904     0.105525
H     10.360039     9.779884    21.084285     0.100229
H     12.055888     9.991524    19.470437     0.101065
H     11.263452     8.624330    19.218477     0.108431
H     12.150442     6.742850    20.489138     0.109903
H     12.771707     6.613750    19.025163     0.099219
H     13.884400     5.164016    20.454385     0.121118
H     14.910928     6.279359    19.943949     0.095450
H     12.662295     6.021158     0.745020     0.116227
H     13.747725     4.960842     1.248940     0.120560
H     12.875079     6.169306     3.030038     0.116304
H     14.452559     6.389412     2.901886     0.092990
H     11.515153     7.646553     1.807162     0.107304
H     11.575143     8.224330     3.295030     0.106563
H     10.612465     9.790466     1.831055     0.106785
H     11.953990    10.380942     2.480504     0.105926
H      9.917074    14.529086     2.122113     0.126656
H     11.517151    12.859246     2.106908     0.105678
H     10.590451    12.016919    20.002594     0.105585
H      9.069234    13.746018    19.946121     0.116446
H     12.803906    11.415862    21.051704     0.113200
H     13.098533    11.663480     0.892721     0.119125
H     13.381432     6.558724    14.995973     0.103885
H     14.239140     6.772480    17.089848     0.102975
H     12.791201    10.571418    17.346153     0.111393
H     12.071454    10.402106    15.134985     0.123405
H     14.939519     8.251844    18.912215     0.109851
H     14.339700     9.731207    19.005614     0.119215
H      0.741666     9.398932     1.772409     0.117812
H     17.008974     7.733326     2.154694     0.112718
H     17.192215     6.634914    19.961325     0.113383
H      0.929951     8.340732    19.637687     0.115253
H     15.995750     5.195762    21.586034     0.117264
H     16.003324     5.627508     1.403157     0.116898
H     13.620764     6.471951     7.441513     0.103852
H     14.495207     6.816924     5.317228     0.104534
H     12.431195    10.249725     5.023998     0.106579
H     11.442821     9.858191     7.104842     0.125146
H     14.014863     9.762953     3.373225     0.120998
H     15.016267     8.535441     3.573055     0.112883
H     10.976421     2.232802    10.673553     0.105524
H     10.416904     0.802116    10.223934     0.100229
H     12.112753     0.590476     8.610086     0.101065
H     11.320317     1.957670     8.358126     0.108431
H     12.207307     3.839150     9.628787     0.109903
H     12.828572     3.968250     8.164812     0.099219
H     13.941265     5.417984     9.594034     0.121118
H     14.967793     4.302641     9.083598     0.095450
H     12.605430     4.560842    11.605371     0.116227
H     13.690860     5.621158    12.109291     0.120560
H     12.818214     4.412694    13.890389     0.116304
H     14.395694     4.192588    13.762237     0.092990
H     11.458288     2.935447    12.667513     0.107304
H     11.518278     2.357670    14.155381     0.106563
H     10.555600     0.791534    12.691406     0.106785
H     11.897125     0.201058    13.340855     0.105926
H      9.860209    17.216914    12.982464     0.126656
H     11.460286    18.886754    12.967259     0.105678
H     10.647316    19.729081     9.142243     0.105585
H      9.126099    17.999982     9.085770     0.116446
H     12.860771    20.330138    10.191353     0.113200
H     13.041668    20.082520    11.753072     0.119125
H     13.438297     4.023276     4.135622     0.103885
H     14.296005     3.809520     6.229497     0.102975
H     12.848066     0.010582     6.485802     0.111393
H     12.128319     0.179894     4.274634     0.123405
H     14.996384     2.330156     8.051864     0.109851
H     14.396565     0.850793     8.145263     0.119215
H      0.684801     1.183068    12.632760     0.117812
H     16.952109     2.848674    13.015045     0.112718
H     17.249080     3.947086     9.100974     0.113383
H      0.986816     2.241268     8.777336     0.115253
H     16.052615     5.386238    10.725683     0.117264
H     15.946459     4.954492    12.263508     0.116898
H     13.563899     4.110049    18.301864     0.103852
H     14.438342     3.765076    16.177579     0.104534
H     12.374330     0.332275    15.884349     0.106579
H     11.385956     0.723809    17.965193     0.125146
H     13.957998     0.819047    14.233576     0.120998
H     14.959402     2.046559    14.433406     0.112883
H      6.803914    12.814802     0.186798     0.105524
H      7.363431    11.384116     0.636417     0.100229
H      5.667582    11.172476     2.250265     0.101065
H      6.460018    12.539670     2.502225     0.108431
H      5.573028    14.421150     1.231564     0.109903
H      4.951763    14.550250     2.695539     0.099219
H      3.839070    15.999984     1.266317     0.121118
H      2.812542    14.884641     1.776753     0.095450
H      5.061175    15.142842    20.975682     0.116227
H      3.975745    16.203158    20.471762     0.120560
H      4.848391    14.994694    18.690664     0.116304
H      3.270911    14.774588    18.818816     0.092990
H      6.208317    13.517447    19.913540     0.107304
H      6.148327    12.939670    18.425672     0.106563
H      7.111005    11.373534    19.889647     0.106785
H      5.769480    10.783058    19.240198     0.105926
H      7.806396     6.634914    19.598589     0.126656
H      6.206319     8.304754    19.613794     0.105678
H      7.133019     9.147081     1.718108     0.105585
H      8.654236     7.417982     1.774581     0.116446
H      4.919564     9.748138     0.668998     0.113200
H      4.624937     9.500520    20.827981     0.119125
H      4.342038    14.605276     6.724729     0.103885
H      3.484330    14.391520     4.630854     0.102975
H      4.932269    10.592582     4.374549     0.111393
H      5.652016    10.761894     6.585717     0.123405
H      2.783951    12.912156     2.808487     0.109851
H      3.383770    11.432793     2.715088     0.119215
H     16.981804    11.765068    19.948293     0.117812
H      0.714496    13.430674    19.566008     0.112718
H      0.531255    14.529086     1.759377     0.113383
H     16.793519    12.823268     2.083015     0.115253
H      1.727720    15.968238     0.134668     0.117264
H      1.720146    15.536492    20.317545     0.116898
H      4.102706    14.692049    14.279189     0.103852
H      3.228263    14.347076    16.403474     0.104534
H      5.292275    10.914275    16.696704     0.106579
H      6.280649    11.305809    14.615860     0.125146
H      3.708607    11.401047    18.347477     0.120998
H      2.707203    12.628559    18.147647     0.112883
C      6.484863    19.824319    11.383820    -0.136126
C      5.789239    19.671938    12.741364    -0.125590
C      4.710634    17.508977    12.637104    -0.121139
C      3.559490    16.708978    12.078882    -0.141219
C      4.215753    16.510036     9.722186    -0.122723
C      4.197741    17.159771     8.392879    -0.127568
C      5.831196    18.905801     8.475418    -0.132817
C      6.183438    20.275112     8.994543    -0.129193
C      9.334842     4.893117    10.779984     0.583999
C      8.404217     3.714282    10.688757    -0.016098
C      7.696791     3.451848     9.531044    -0.099943
C      6.744171     2.455024     9.552765    -0.152613
C      6.451146     1.701586    10.669209     0.110875
C      7.205086     1.966136    11.800857    -0.160963
C      8.134267     2.971426    11.826922    -0.116476
C      5.320348     0.768253    10.654004    -0.177222
C      5.759449    18.816912    19.112046     0.572328
C      5.133496    18.979875    17.724093    -0.015646
C      4.421431    17.951305    17.111569    -0.112388
C      3.916020    18.076172    15.866973    -0.166084
C      4.094760    19.235960    15.115437     0.102197
C      4.753359    20.342837    15.719272    -0.172622
C      5.215687    20.226435    17.015998    -0.096213
C      3.561503    19.365060    13.738344    -0.177003
C     15.867821    20.785164    11.270872     0.555864
C     16.800083    19.655007    11.049321    -0.017115
C     17.318494    19.432785     9.811241    -0.078026
C      0.404716    18.429611     9.574485    -0.170654
C      0.793505    17.591517    10.608391     0.100492
C      0.224889    17.781993    11.896428    -0.166793
C     17.138894    18.806330    12.089743    -0.080049
C      1.839925    16.541782    10.386840    -0.168404
C      5.913305    18.457124     1.991788     0.583345
C      5.314013    18.728024     3.347160    -0.007715
C      4.420980    17.824321     3.911898    -0.107232
C      3.904183    18.023262     5.182559    -0.170275
C      4.285509    19.136489     5.938440     0.110242
C      5.134006    20.038075     5.362841    -0.162727
C      5.695362    19.828552     4.098696    -0.093133
C      3.720096    19.375642     7.295984    -0.179201
C     11.181742     9.242319    21.197233    -0.136126
C     11.877366     9.089938    19.839689    -0.125590
C     12.955971     6.926977    19.943949    -0.121139
C     14.107115     6.126978    20.502171    -0.141219
C     13.564582     5.928036     1.138165    -0.122723
C     13.582594     6.577771     2.467472    -0.127568
C     11.949139     8.323801     2.384933    -0.132817
C     11.596897     9.693112     1.865808    -0.129193
C      8.445493    15.475117     0.080367     0.583999
C      9.376118    14.296282     0.171594    -0.016098
C     10.083544    14.033848     1.329307    -0.099943
C     11.036164    13.037024     1.307586    -0.152613
C     11.329189    12.283586     0.191142     0.110875
C     10.461519    12.548136    20.780196    -0.160963
C      9.532338    13.553426    20.754131    -0.116476
C     12.459987    11.350253     0.206347    -0.177222
C     11.907156     8.234912    13.469007     0.572328
C     12.533109     8.397875    14.856960    -0.015646
C     13.245174     7.369305    15.469484    -0.112388
C     13.750585     7.494172    16.714080    -0.166085
C     13.571845     8.653960    17.465616     0.102196
C     12.913246     9.760837    16.861781    -0.172622
C     12.450918     9.644435    15.565055    -0.096213
C     14.105102     8.783060    18.842709    -0.177003
C      1.798784    10.203164    21.310181     0.555864
C      0.866522     9.073007    21.531732    -0.017115
C      0.461841     8.850785     1.049110    -0.078026
C     17.375619     7.847611     1.285866    -0.170654
C     16.986830     7.009517     0.251960     0.100492
C     17.441716     7.199993    20.684625    -0.166793
C      0.527711     8.224330    20.491310    -0.080049
C     15.940410     5.959782     0.473511    -0.168404
C     11.867030     7.875124     8.868563     0.583345
C     12.466322     8.146024     7.513191    -0.007715
C     13.359355     7.242321     6.948453    -0.107232
C     13.876152     7.441262     5.677792    -0.170276
C     13.494826     8.554489     4.921911     0.110242
C     12.646329     9.456075     5.497510    -0.162727
C     12.084973     9.246552     6.761655    -0.093133
C     14.060239     8.793642     3.564367    -0.179201
C     11.238607     1.339681    10.336882    -0.136126
C     11.934231     1.492062     8.979338    -0.125590
C     13.012836     3.655023     9.083598    -0.121139
C     14.163980     4.455022     9.641820    -0.141219
C     13.507717     4.653964    11.998516    -0.122723
C     13.525729     4.004229    13.327823    -0.127568
C     11.892274     2.258199    13.245284    -0.132817
C     11.540032     0.888888    12.726159    -0.129193
C      8.388628    16.270883    10.940718     0.583999
C      9.319253    17.449718    11.031945    -0.016098
C     10.026679    17.712152    12.189658    -0.099943
C     10.979299    18.708976    12.167937    -0.152613
C     11.272324    19.462414    11.051493     0.110875
C     10.518384    19.197864     9.919845    -0.160963
C      9.589203    18.192574     9.893780    -0.116476
C     12.403122    20.395747    11.066698    -0.177222
C     11.964021     2.347088     2.608656     0.572328
C     12.589974     2.184125     3.996609    -0.015646
C     13.302039     3.212695     4.609133    -0.112388
C     13.807450     3.087828     5.853729    -0.166085
C     13.628710     1.928040     6.605265     0.102197
C     12.970111     0.821163     6.001430    -0.172622
C     12.507783     0.937565     4.704704    -0.096213
C     14.161967     1.798940     7.982358    -0.177003
C      1.855649     0.378836    10.449830     0.555864
C      0.923387     1.508993    10.671381    -0.017115
C      0.404976     1.731215    11.909461    -0.078026
C     17.318754     2.734389    12.146217    -0.170654
C     16.929965     3.572483    11.112311     0.100492
C     17.498581     3.382007     9.824274    -0.166793
C      0.584576     2.357670     9.630959    -0.080049
C     15.883545     4.622218    11.333862    -0.168404
C     11.810165     2.706876    19.728914     0.583345
C     12.409457     2.435976    18.373542    -0.007715
C     13.302490     3.339679    17.808804    -0.107232
C     13.819287     3.140738    16.538143    -0.170276
C     13.437961     2.027511    15.782262     0.110242
C     12.589464     1.125925    16.357861    -0.162727
C     12.028108     1.335448    17.622006    -0.093133
C     14.003374     1.788358    14.424718    -0.179201
C      6.541728    11.921681     0.523469    -0.136126
C      5.846104    12.074062     1.881013    -0.125590
C      4.767499    14.237023     1.776753    -0.121139
C      3.616355    15.037022     1.218531    -0.141219
C      4.158888    15.235964    20.582537    -0.122723
C      4.140876    14.586229    19.253230    -0.127568
C      5.774331    12.840199    19.335769    -0.132817
C      6.126573    11.470888    19.854894    -0.129193
C      9.277977     5.688883    21.640335     0.583999
C      8.347352     6.867718    21.549108    -0.016098
C      7.639926     7.130152    20.391395    -0.099943
C      6.687306     8.126976    20.413116    -0.152613
C      6.394281     8.880414    21.529560     0.110875
C      7.261951     8.615864     0.940506    -0.160963
C      8.191132     7.610574     0.966571    -0.116476
C      5.263483     9.813747    21.514355    -0.177222
C      5.816314    12.929088     8.251695     0.572328
C      5.190361    12.766125     6.863742    -0.015646
C      4.478296    13.794695     6.251218    -0.112388
C      3.972885    13.669828     5.006622    -0.166085
C      4.151625    12.510040     4.255086     0.102197
C      4.810224    11.403163     4.858921    -0.172622
C      5.272552    11.519565     6.155647    -0.096213
C      3.618368    12.380940     2.877993    -0.177003
C     15.924686    10.960836     0.410521     0.555864
C     16.856948    12.090993     0.188970    -0.017115
C     17.261629    12.313215    20.671592    -0.078026
C      0.347851    13.316389    20.434836    -0.170654
C      0.736640    14.154483    21.468742     0.100492
C      0.281754    13.964007     1.036077    -0.166793
C     17.195759    12.939670     1.229392    -0.080049
C      1.783060    15.204218    21.247191    -0.168404
C      5.856440    13.288876    12.852139     0.583345
C      5.257148    13.017976    14.207511    -0.007715
C      4.364115    13.921679    14.772249    -0.107232
C      3.847318    13.722738    16.042910    -0.170276
C      4.228644    12.609511    16.798791     0.110242
C      5.077141    11.707925    16.223192    -0.162727
C      5.638497    11.917448    14.959047    -0.093133
C      3.663231    12.370358    18.156335    -0.179201
N      4.501760    18.914267    12.671206    -0.089796
N      5.598198    20.482519    10.391618    -0.095129
N      3.238849    17.075327    10.634456    -0.091029
N      4.406264    18.632786     8.425678    -0.087559
N     13.164845     8.332267    19.909847    -0.089796
N     12.182137     9.900519     0.468733    -0.095129
N     14.541486     6.493327     0.225895    -0.091029
N     13.374071     8.050786     2.434673    -0.087559
N     13.221710     2.249733     9.049496    -0.089796
N     12.125272     0.681481    11.329084    -0.095129
N     14.484621     4.088673    11.086246    -0.091029
N     13.317206     2.531214    13.295024    -0.087559
N      4.558625    12.831733     1.810855    -0.089796
N      5.541333    11.263481    21.251969    -0.095129
N      3.181984    14.670673    21.494807    -0.091028
N      4.349399    13.113214    19.286029    -0.087559
O      9.185752     5.860312     9.956770    -0.601525
O     10.170732     4.933328    11.590167    -0.559390
O      6.143537    19.858181    19.681128    -0.584601
O      5.755309    17.699453    19.562099    -0.554548
O     15.353647    21.021566    12.381235    -0.566528
O     15.559305     0.314920    10.236098    -0.557299
O      5.524151    17.464533     1.368404    -0.587499
O      6.784305    19.211833     1.547166    -0.549388
O      8.594583    16.442312     0.903581    -0.601525
O      7.495873    15.515328    20.990886    -0.559390
O     11.523068     9.276181    12.899925    -0.584600
O     11.911296     7.117453    13.018954    -0.554548
O      2.312958    10.439566    20.199818    -0.566528
O      2.221030    10.896920     0.624253    -0.557299
O     12.256184     6.882533     9.491947    -0.587499
O     10.996030     8.629833     9.313185    -0.549388
O      8.537718    15.303688    11.763932    -0.601526
O      7.552738    16.230672    10.130535    -0.559390
O     11.579933     1.305819     2.039574    -0.584600
O     11.968161     3.464547     2.158603    -0.554548
O      2.369823     0.142434     9.339467    -0.566528
O      2.164165    20.849080    11.484604    -0.557299
O     12.199319     3.699467    20.352298    -0.587499
O     10.939165     1.952167    20.173536    -0.549388
O      9.128887     4.721688    20.817121    -0.601525
O     10.227597     5.648672     0.729816    -0.559390
O      6.200402    11.887819     8.820777    -0.584601
O      5.812174    14.046547     8.701748    -0.554548
O     15.410512    10.724434     1.520884    -0.566528
O     15.502440    10.267080    21.096449    -0.557299
O      5.467286    14.281467    12.228755    -0.587499
O      6.727440    12.534167    12.407517    -0.549388

The following XYZ coordinates are in angstroms. Other properties are in atomic units.
The sperically averaged electron density of each atom fit to a function of the form exp(a - br)
eigen_1, eigen_2 and eigen_3 are the three eigenvalues of traceless quadrupole moment tensor
  atom number  atomic symbol              X              Y              Z     net charge C6 coefficient C8 coefficient C10 coefficient fluctuating dipole atomic polarizability isotropic forcefield polarizability              a              b squared Pearson coefficient          <r^3>          <r^4>         wp_QDO          m_QDO          q_QDO       dipole_x       dipole_y       dipole_z         dipole            Qxy            Qxz            Qyz     Q(x^2-y^2)  Q(3z^2 - R^2)        eigen_1        eigen_2        eigen_3 static polarizability      alpha(xx)      alpha(xy)      alpha(xz)      alpha(yy)      alpha(yz)      alpha(zz) atomic spin moment
            1             Cd      10.679304       7.210152      11.174867       0.990451     134.712208 0.34337145E+04  0.12355886E+06                                20.222662                           18.234676       0.798996       1.979313                    0.998986      75.590877     199.715162       0.468741       0.363131      -1.206185      -0.027772       0.008322      -0.008926       0.030335      -0.064760      -0.030807      -0.001815       0.086042      -0.104907      -0.069013      -0.031387       0.100400             23.694667      17.866675       5.567911       1.409295      23.177512       3.545545      30.039814           0.000003
            2             Cd       3.518942      19.383049      10.488710       0.677141     134.725589 0.40565538E+04  0.15166844E+06                                20.822612                           20.508423       1.447904       2.132993                    0.993431      81.937674     218.241702       0.421337       0.388811      -1.189775      -0.104813       0.088458       0.010020       0.137517      -0.062218       0.010449      -0.019940       0.072446      -0.131769      -0.060372      -0.036171       0.096543             24.100239      27.890710      -4.742665      -1.332788      24.542059       1.340667      19.867950           0.000001
            3             Cd       6.987301      17.792152      21.406186       0.990451     134.712231 0.34337153E+04  0.12355890E+06                                20.222665                           18.234678       0.798996       1.979313                    0.998986      75.590881     199.715180       0.468741       0.363131      -1.206185       0.027772       0.008322       0.008927       0.030335       0.064760      -0.030807       0.001815       0.086042      -0.104907      -0.069013      -0.031387       0.100400             23.694670      17.866678      -5.567912       1.409294      23.177516      -3.545546      30.039816           0.000003
            4             Cd      14.261393       8.801049       0.371641       0.677141     134.725591 0.40565538E+04  0.15166844E+06                                20.822611                           20.508422       1.447904       2.132993                    0.993431      81.937671     218.241690       0.421337       0.388811      -1.189775       0.104813       0.088458      -0.010020       0.137518       0.062218       0.010449       0.019940       0.072446      -0.131769      -0.060372      -0.036171       0.096543             24.100239      27.890710       4.742665      -1.332789      24.542059      -1.340668      19.867949           0.000001
            5             Cd       7.044166      13.953848      10.545835       0.990451     134.712167 0.34337133E+04  0.12355881E+06                                20.222657                           18.234672       0.798997       1.979313                    0.998986      75.590871     199.715129       0.468741       0.363131      -1.206185       0.027772      -0.008322       0.008926       0.030335      -0.064760      -0.030807      -0.001815       0.086042      -0.104907      -0.069013      -0.031387       0.100400             23.694660      17.866671       5.567908       1.409293      23.177505       3.545544      30.039805           0.000003
            6             Cd      14.204528       1.780951      11.231992       0.677141     134.725591 0.40565539E+04  0.15166845E+06                                20.822612                           20.508423       1.447904       2.132993                    0.993431      81.937677     218.241714       0.421337       0.388811      -1.189775       0.104813      -0.088458      -0.010020       0.137518      -0.062218       0.010449      -0.019940       0.072446      -0.131769      -0.060372      -0.036171       0.096543             24.100240      27.890711      -4.742666      -1.332788      24.542059       1.340667      19.867951           0.000001
            7             Cd      10.736169       3.371848       0.314516       0.990451     134.712187 0.34337138E+04  0.12355883E+06                                20.222660                           18.234674       0.798996       1.979313                    0.998986      75.590872     199.715140       0.468741       0.363131      -1.206185      -0.027772      -0.008322      -0.008926       0.030335       0.064760      -0.030807       0.001815       0.086042      -0.104907      -0.069013      -0.031387       0.100400             23.694664      17.866673      -5.567910       1.409295      23.177510      -3.545545      30.039810           0.000003
            8             Cd       3.462077      12.362951      21.349061       0.677141     134.725593 0.40565540E+04  0.15166845E+06                                20.822612                           20.508423       1.447904       2.132993                    0.993431      81.937678     218.241716       0.421337       0.388811      -1.189775      -0.104813      -0.088458       0.010020       0.137518       0.062218       0.010449       0.019940       0.072446      -0.131769      -0.060372      -0.036171       0.096543             24.100240      27.890711       4.742665      -1.332787      24.542059      -1.340666      19.867951           0.000001
            9              H       6.747049      18.931198      11.047149       0.105524       0.971913 0.76441167E+01  0.75546215E+02                                 1.724324                            1.694720      -1.376188       2.214256                    0.991391       4.013266      11.957254       0.439867       1.408964      -0.679704       0.006716      -0.031426      -0.008142       0.033151      -0.004585       0.002896      -0.000268      -0.015246       0.015291      -0.011881       0.004842       0.007039              1.743735       1.568521      -0.127623      -0.079042       2.062903       0.206916       1.599782          -0.000002
           10              H       7.306566      20.361884      11.496768       0.100229       1.181901 0.93830194E+01  0.96292503E+02                                 1.877065                            1.810026      -1.163120       2.315583                    0.994786       3.853538      11.192779       0.455825       1.309358      -0.701729       0.022093       0.018484       0.005011       0.029238       0.003295       0.004414      -0.003141       0.007489       0.009954      -0.008481       0.001318       0.007163              1.956071       2.385981       0.558732       0.042187       1.969814       0.020179       1.512417          -0.000003
           11              H       5.610717      20.573524      13.110616       0.101065       1.104538 0.89040042E+01  0.90192773E+02                                 1.791259                            1.760486      -1.157902       2.315317                    0.993780       3.828798      11.050792       0.463243       1.305303      -0.702232      -0.007528       0.031162       0.009756       0.033510       0.001399      -0.004515       0.006921      -0.002261      -0.029083      -0.013599       0.004981       0.008619              1.810051       1.535082       0.015216      -0.174796       2.114307       0.098168       1.780765          -0.000003
           12              H       6.403153      19.206330      13.362576       0.108431       1.229660 0.10310940E+02  0.10698215E+03                                 1.857885                            1.848702      -0.845828       2.466665                    0.998006       3.545112       9.935817       0.474926       1.242988      -0.719935       0.020377      -0.022841       0.019291       0.036181      -0.000729       0.004129      -0.009254      -0.000276      -0.015579      -0.011958       0.001953       0.010006              1.860352       1.876913      -0.135126       0.244274       1.717224      -0.291812       1.986920          -0.000003
           13              H       5.516163      17.324850      12.091915       0.109903       1.005429 0.78222022E+01  0.77231144E+02                                 1.732335                            1.690026      -1.133221       2.338298                    0.993766       3.760705      10.955844       0.453058       1.369270      -0.689199       0.028472      -0.010640      -0.018877       0.035780      -0.000573      -0.004300       0.003144       0.004468      -0.026426      -0.010589       0.002502       0.008087              1.773082       1.930157      -0.029442      -0.392952       1.584211       0.085472       1.804877          -0.000002
           14              H       4.894898      17.195750      13.555890       0.099219       1.302914 0.10446862E+02  0.10969993E+03                                 1.982935                            1.893883      -1.160803       2.316532                    0.994567       3.841540      11.144182       0.453037       1.287513      -0.707435       0.003561      -0.006985       0.028535       0.029592       0.000732       0.004174      -0.002399      -0.002598      -0.004637      -0.005904       0.001925       0.003979              2.081637       1.547951      -0.037421       0.114722       1.881899      -0.385533       2.815062          -0.000003
           15              H       3.782205      15.746016      12.126668       0.121118       1.179717 0.89013589E+01  0.90034276E+02                                 1.863165                            1.750750      -1.201129       2.297421                    0.994319       3.772803      10.832019       0.468955       1.291289      -0.705107       0.013467      -0.033096      -0.003277       0.035881       0.005459       0.000683       0.005290      -0.010241       0.015225      -0.010183      -0.000009       0.010192              1.969550       1.618475      -0.369435       0.117921       2.595024      -0.237914       1.695150          -0.000002
           16              H       2.755677      16.861359      12.637104       0.095450       1.217885 0.98144746E+01  0.10147459E+03                                 1.889553                            1.830951      -1.167369       2.313270                    0.994394       3.832763      11.037002       0.462486       1.280907      -0.708264      -0.022675       0.004482       0.021049       0.031262       0.001676      -0.003031      -0.003291       0.016330       0.026675      -0.013192       0.002322       0.010870              1.937691       2.269408      -0.165861      -0.211816       1.631059       0.103393       1.912605          -0.000003
           17              H       5.118040      16.603158      10.115331       0.116227       0.909636 0.67695669E+01  0.65037511E+02                                 1.669455                            1.609299      -1.250099       2.283019                    0.992644       3.870875      11.449102       0.444385       1.434642      -0.675227       0.032193      -0.000906       0.009113       0.033470      -0.001465      -0.000612       0.001338       0.008798       0.016685      -0.007532       0.001690       0.005842              1.734850       2.044172       0.071057       0.264243       1.473116       0.041582       1.687263          -0.000002
           18              H       4.032610      15.542842       9.611411       0.120560       1.192226 0.92771789E+01  0.94651266E+02                                 1.884102                            1.797965      -0.987181       2.411099                    0.996143       3.615638      10.368645       0.459428       1.306706      -0.704202      -0.008288      -0.035449      -0.001927       0.036456       0.010275      -0.003918      -0.001728      -0.012143      -0.004436      -0.011851      -0.001629       0.013480              1.974107       1.608024      -0.015828      -0.063164       2.582633       0.239893       1.731663          -0.000003
           19              H       4.905256      16.751306       7.830313       0.116304       1.211215 0.96232265E+01  0.99155396E+02                                 1.907235                            1.834361      -1.112337       2.352090                    0.994098       3.683241      10.639445       0.453346       1.311234      -0.703093       0.033835      -0.013365      -0.013605       0.038840      -0.002209      -0.009467      -0.000127       0.008804      -0.013288      -0.010056      -0.002236       0.012292              1.994858       1.890450      -0.230014      -0.371898       1.972301       0.383402       2.121823          -0.000003
           20              H       3.327776      16.971412       7.958465       0.092990       1.257122 0.10329518E+02  0.10782449E+03                                 1.913881                            1.867418      -1.007876       2.385367                    0.995726       3.776672      10.812567       0.463484       1.266002      -0.712644      -0.028053      -0.008547      -0.010959       0.031307       0.004560       0.008371      -0.000417      -0.002090      -0.018796      -0.011936       0.002130       0.009806              1.954087       2.177173       0.133467       0.229292       1.671198       0.078243       2.013889          -0.000003
           21              H       6.265182      18.228553       9.053189       0.107304       1.077377 0.85165743E+01  0.86195700E+02                                 1.826036                            1.771568      -1.394531       2.203763                    0.992065       4.032022      12.029671       0.437929       1.381917      -0.685210       0.013695      -0.022809       0.017864       0.032046       0.005386       0.000026      -0.001562      -0.001929      -0.013539      -0.005159      -0.002683       0.007842              1.859199       1.759082      -0.140789       0.320284       1.901539      -0.293291       1.916977          -0.000002
           22              H       6.205192      18.806330       7.565321       0.106563       1.276613 0.10285500E+02  0.10662881E+03                                 1.898308                            1.836528      -0.915091       2.426186                    0.998202       3.606679      10.096863       0.480459       1.229704      -0.722030       0.010678      -0.003358      -0.027726       0.029901       0.002622      -0.006101       0.007259       0.006132      -0.012753      -0.012397       0.004083       0.008314              1.957508       1.669877       0.022790      -0.176146       1.540152       0.150221       2.662495          -0.000002
           23              H       7.167870      20.372466       9.029296       0.106785       1.219505 0.98057286E+01  0.10089500E+03                                 1.869248                            1.816444      -0.907332       2.435831                    0.997108       3.630906      10.274459       0.471760       1.261814      -0.714216       0.032058      -0.002402       0.002114       0.032217       0.000133      -0.003639       0.004596       0.016267       0.010635      -0.011411       0.002198       0.009213              1.920098       2.585503       0.231192       0.129240       1.593762       0.053619       1.581028          -0.000002
           24              H       5.826345      20.962942       8.379847       0.105926       1.116075 0.89927744E+01  0.91124808E+02                                 1.797254                            1.765928      -1.000808       2.394673                    0.995505       3.712912      10.644296       0.464815       1.300419      -0.704381      -0.015340       0.018907      -0.022660       0.033260      -0.008224      -0.001265      -0.004196      -0.006578       0.012891      -0.011745       0.003037       0.008708              1.814421       1.602363      -0.076433       0.254477       1.915701      -0.147316       1.925200          -0.000003
           25              H       7.863261       3.947086       8.738238       0.126656       1.245680 0.92147294E+01  0.91854012E+02                                 1.786102                            1.681681      -1.031453       2.397059                    0.997700       3.256131       8.602249       0.533893       1.150896      -0.742753       0.004008       0.023552      -0.034604       0.042050       0.007660       0.004500      -0.008190       0.005396       0.046575      -0.018427       0.000304       0.018123              1.827437       1.587722       0.233409      -0.134411       1.854491      -0.474558       2.040098          -0.000002
           26              H       6.263184       2.277246       8.753443       0.105678       1.182266 0.88104816E+01  0.86624136E+02                                 1.696373                            1.620371      -0.941664       2.419784                    0.998545       3.292947       8.568317       0.557451       1.117533      -0.750143      -0.015457      -0.001571      -0.031136       0.034798       0.012059       0.005302      -0.006073       0.001292       0.034923      -0.019951       0.006243       0.013709              1.721677       1.718036       0.254682       0.369408       1.578621       0.122053       1.868373          -0.000001
           27              H       7.076154       1.434919      12.578459       0.105585       1.132243 0.84247743E+01  0.82504636E+02                                 1.691614                            1.617559      -0.940461       2.423035                    0.998163       3.357894       8.928503       0.537023       1.164644      -0.737088      -0.001446      -0.018682       0.030779       0.036034       0.011566       0.009634      -0.008396      -0.006750       0.027273      -0.021849       0.007399       0.014450              1.718354       1.534845       0.297911      -0.129788       1.812034      -0.357969       1.808182          -0.000001
           28              H       8.597371       3.164018      12.634932       0.116446       1.188858 0.88037129E+01  0.87022084E+02                                 1.745960                            1.653512      -0.864485       2.465281                    0.999038       3.298343       8.762615       0.532062       1.164609      -0.738339       0.016196       0.009206       0.036289       0.040791       0.005754       0.008783      -0.004065      -0.004195       0.045232      -0.016550      -0.001535       0.018085              1.792553       1.884017       0.237186       0.399857       1.552092       0.205740       1.941550          -0.000001
           29              H       4.862699       0.833862      11.529349       0.113200       1.287868 0.10591584E+02  0.11140308E+03                                 1.969130                            1.909725      -1.019624       2.389553                    0.996065       3.695727      10.667418       0.450980       1.291255      -0.708189      -0.014458       0.007390       0.030192       0.034282      -0.007130      -0.008488       0.002926      -0.010052       0.011433      -0.013199       0.000523       0.012676              2.032177       2.149255       0.110643      -0.415713       1.731204      -0.114927       2.216072          -0.000002
           30              H       4.681802       1.081480       9.967630       0.119125       1.226424 0.98344088E+01  0.10174765E+03                                 1.904263                            1.835477      -1.246985       2.281352                    0.994512       3.768581      10.861107       0.460839       1.284638      -0.707643      -0.021024       0.017370      -0.023642       0.036092      -0.009515       0.004268      -0.000077      -0.011092       0.001833      -0.012369       0.001180       0.011189              1.979278       2.404244      -0.046006       0.399596       1.686952      -0.101266       1.846637          -0.000002
           31              H       4.285173      17.140724      17.585080       0.103885       1.154188 0.79244188E+01  0.77814943E+02                                 1.828413                            1.647149      -1.152664       2.323474                    0.995459       3.678683      10.388339       0.485826       1.283895      -0.706500      -0.005572      -0.029062       0.017928       0.034599       0.010310       0.002211      -0.005674      -0.012894       0.007804      -0.014768       0.002241       0.012527              2.008000       1.369420       0.131340       0.006274       2.442981      -0.806869       2.211599          -0.000001
           32              H       3.427465      17.354480      15.491205       0.102975       1.190739 0.90317187E+01  0.90468105E+02                                 1.787690                            1.706227      -0.866779       2.454489                    0.998622       3.472029       9.496281       0.505879       1.208745      -0.726494      -0.016294      -0.029056      -0.010671       0.034981       0.012142       0.009783      -0.001682      -0.019957       0.014276      -0.021594       0.007217       0.014377              1.799997       1.556185       0.286724       0.205138       1.953817       0.125600       1.889988          -0.000002
           33              H       4.875404      -0.010582      15.234900       0.111393       1.202348 0.88704022E+01  0.87506294E+02                                 1.728810                            1.635753      -0.946475       2.419661                    0.998557       3.301289       8.651216       0.548892       1.131158      -0.746633       0.006761       0.033603      -0.013301       0.036767       0.010613       0.008633      -0.002842      -0.023793       0.008724      -0.020865       0.006357       0.014508              1.782326       1.389722       0.107016      -0.042853       2.012208      -0.406860       1.945047          -0.000002
           34              H       5.595151      20.984106      17.446068       0.123405       1.296022 0.96202024E+01  0.97158882E+02                                 1.851455                            1.730890      -1.025448       2.395986                    0.997707       3.329712       8.921722       0.519304       1.167846      -0.738328       0.014119       0.036523       0.020610       0.044250       0.008309       0.005008      -0.000110      -0.029487      -0.010836      -0.016908      -0.001884       0.018792              1.897412       1.602738       0.340040       0.253756       2.162013       0.321901       1.927486          -0.000001
           35              H       2.727086      18.833844      13.668838       0.109851       1.220030 0.98055922E+01  0.10153063E+03                                 1.912631                            1.847266      -1.132035       2.334067                    0.994310       3.765674      10.911566       0.453280       1.305018      -0.703784      -0.026902      -0.013734       0.002914       0.030345       0.000721      -0.007972       0.002575       0.009516      -0.014872      -0.009815      -0.001380       0.011195              1.959673       2.307926       0.285610       0.231136       1.789429       0.046539       1.781665          -0.000002
           36              H       3.326905      20.313207      13.575439       0.119215       1.262528 0.99591157E+01  0.10305604E+03                                 1.922316                            1.832852      -1.252756       2.279967                    0.994299       3.713222      10.599040       0.467938       1.264926      -0.712499      -0.010880       0.034629      -0.001559       0.036332      -0.004344      -0.008773       0.001905      -0.009438      -0.020928      -0.013384       0.001806       0.011578              2.008653       1.807096      -0.342348       0.202911       2.340607      -0.348970       1.878256          -0.000002
           37              H      17.038669      19.980932       9.087942       0.117812       1.153130 0.86685021E+01  0.85627727E+02                                 1.729740                            1.656086      -0.920136       2.440747                    0.998609       3.325518       8.924458       0.522616       1.186460      -0.732573      -0.010117       0.022436      -0.033745       0.041767      -0.004378       0.000372      -0.008536      -0.002809       0.052782      -0.014230      -0.006092       0.020322              1.760132       1.736644      -0.376985       0.208394       1.766901      -0.292423       1.776852          -0.000001
           38              H       0.771361      18.315326       8.705657       0.112718       1.183623 0.87863406E+01  0.87191258E+02                                 1.767590                            1.671831      -0.903692       2.443888                    0.998509       3.381290       9.131219       0.517408       1.192911      -0.730690       0.010464      -0.000046      -0.034532       0.036082      -0.012924      -0.002298      -0.005498      -0.005234       0.035426      -0.019969       0.006125       0.013844              1.822871       1.840651      -0.209100      -0.431333       1.502905       0.186597       2.125059          -0.000002
           39              H       0.474390      17.216914      12.619728       0.113383       1.197650 0.87927305E+01  0.86609737E+02                                 1.731018                            1.634044      -0.885224       2.449148                    0.998899       3.282570       8.615235       0.546045       1.138767      -0.744865       0.005318      -0.019663       0.031228       0.037284      -0.012417      -0.005971      -0.007012      -0.007785       0.039652      -0.021918       0.005972       0.015946              1.785978       1.729015      -0.285684       0.195354       1.785506      -0.418009       1.843415          -0.000002
           40              H      16.736654      18.922732      12.943366       0.115253       1.229614 0.92397377E+01  0.91985719E+02                                 1.748164                            1.665951      -1.041146       2.380280                    0.997679       3.307672       8.677244       0.546197       1.126408      -0.748219      -0.016168       0.002832       0.037527       0.040960      -0.003628      -0.005233      -0.007769      -0.000841       0.046681      -0.014245      -0.004300       0.018545              1.765186       1.788338      -0.206027      -0.373568       1.507551       0.054050       1.999670          -0.000001
           41              H       1.670855      15.777762      10.995019       0.117263       1.239879 0.98271592E+01  0.99592658E+02                                 1.793683                            1.743040      -0.825592       2.481434                    0.998723       3.326171       8.873430       0.521301       1.159359      -0.741057      -0.005995      -0.023634       0.022945       0.033481       0.001702      -0.000240      -0.007130       0.000123      -0.007835      -0.008146       0.001049       0.007097              1.824159       1.652825       0.071264      -0.015535       2.030639      -0.343236       1.789013          -0.000002
           42              H       1.777011      16.209508       9.457194       0.116898       1.212574 0.94765895E+01  0.95386411E+02                                 1.778329                            1.719299      -0.815628       2.483725                    0.998773       3.344253       8.956984       0.520223       1.169720      -0.737745      -0.005209      -0.010569      -0.030632       0.032820       0.003257       0.003019       0.007560       0.006003       0.012068      -0.009493      -0.000771       0.010264              1.823169       1.656533      -0.045838      -0.059390       1.618927       0.323856       2.194046          -0.000003
           43              H       4.159571      17.053951       3.418838       0.103852       1.173262 0.80819627E+01  0.79664236E+02                                 1.839848                            1.657015      -1.138279       2.328420                    0.995586       3.683562      10.383851       0.487744       1.273994      -0.708662      -0.009561      -0.031570      -0.019413       0.038275       0.013377      -0.002657       0.007575      -0.009986      -0.009559      -0.016135      -0.000915       0.017050              2.019004       1.435866       0.237544       0.092808       2.386667       0.803304       2.234478          -0.000001
           44              H       3.285128      17.398924       5.543123       0.104534       1.242618 0.95228907E+01  0.96223938E+02                                 1.808314                            1.728800      -0.942711       2.417061                    0.998329       3.456463       9.356066       0.515039       1.176934      -0.734663      -0.022198      -0.024379       0.009655       0.034355       0.013749      -0.008093       0.005722      -0.010194       0.001563      -0.019766       0.005362       0.014404              1.819753       1.704290       0.311309      -0.234055       1.843538      -0.068272       1.911431          -0.000001
           45              H       5.349140      20.831725       5.836353       0.106579       1.171954 0.85129557E+01  0.83095441E+02                                 1.695874                            1.598476      -0.850360       2.461929                    0.999030       3.279513       8.540191       0.557502       1.125545      -0.747792       0.008320       0.031426       0.012707       0.034903       0.011160      -0.008057       0.004785      -0.012005       0.001706      -0.017750       0.005362       0.012388              1.760583       1.387993       0.189935       0.058847       1.970143       0.426759       1.923612          -0.000002
           46              H       6.337514      20.440191       3.755509       0.125146       1.263321 0.92738042E+01  0.92698695E+02                                 1.810577                            1.691752      -1.014343       2.402693                    0.997905       3.285763       8.725701       0.529473       1.157303      -0.740859       0.030119       0.026615      -0.015235       0.042984       0.014970      -0.004432       0.003463      -0.009489      -0.015629      -0.016023      -0.002287       0.018310              1.857639       1.842612       0.467272      -0.311004       1.925526      -0.166230       1.804780          -0.000001
           47              H       3.765472      20.344953       7.487126       0.120998       1.293787 0.10286155E+02  0.10747594E+03                                 1.969495                            1.875028      -1.240898       2.291082                    0.993645       3.741626      10.788397       0.457356       1.281722      -0.709014      -0.001867       0.036796       0.001929       0.036894      -0.002479       0.008701      -0.001806      -0.015150      -0.013016      -0.013604       0.002581       0.011023              2.065753       1.750448      -0.070540      -0.089706       2.431445       0.442978       2.015366          -0.000002
           48              H       2.764068      19.117441       7.287296       0.112883       1.272324 0.10125431E+02  0.10458680E+03                                 1.895637                            1.822132      -0.983556       2.402029                    0.996663       3.593331      10.050006       0.482242       1.229638      -0.721845      -0.033371      -0.003706      -0.008066       0.034531      -0.001379       0.007356      -0.006103       0.016599      -0.021288      -0.013157      -0.001793       0.014950              1.952655       2.487714       0.094078      -0.192116       1.597201       0.059929       1.773049          -0.000002
           49              H      10.919556       8.349198      21.533904       0.105525       0.971913 0.76441182E+01  0.75546234E+02                                 1.724324                            1.694720      -1.376188       2.214256                    0.991391       4.013266      11.957254       0.439867       1.408963      -0.679704      -0.006716      -0.031426       0.008142       0.033151       0.004585       0.002896       0.000268      -0.015246       0.015291      -0.011881       0.004842       0.007039              1.743735       1.568521       0.127623      -0.079042       2.062902      -0.206916       1.599782          -0.000002
           50              H      10.360039       9.779884      21.084285       0.100229       1.181901 0.93830194E+01  0.96292503E+02                                 1.877065                            1.810026      -1.163121       2.315582                    0.994786       3.853538      11.192779       0.455825       1.309358      -0.701729      -0.022093       0.018484      -0.005011       0.029238      -0.003295       0.004414       0.003141       0.007489       0.009954      -0.008481       0.001318       0.007163              1.956071       2.385981      -0.558732       0.042187       1.969814      -0.020179       1.512417          -0.000003
           51              H      12.055888       9.991524      19.470437       0.101065       1.104538 0.89040035E+01  0.90192767E+02                                 1.791260                            1.760486      -1.157902       2.315317                    0.993780       3.828798      11.050793       0.463242       1.305303      -0.702232       0.007528       0.031162      -0.009756       0.033510      -0.001399      -0.004515      -0.006921      -0.002261      -0.029083      -0.013599       0.004981       0.008619              1.810051       1.535083      -0.015216      -0.174796       2.114307      -0.098168       1.780765          -0.000003
           52              H      11.263452       8.624330      19.218477       0.108431       1.229660 0.10310942E+02  0.10698217E+03                                 1.857885                            1.848702      -0.845828       2.466665                    0.998006       3.545112       9.935818       0.474926       1.242988      -0.719935      -0.020377      -0.022841      -0.019291       0.036181       0.000729       0.004129       0.009254      -0.000276      -0.015579      -0.011958       0.001953       0.010006              1.860353       1.876914       0.135126       0.244274       1.717224       0.291812       1.986920          -0.000003
           53              H      12.150442       6.742850      20.489138       0.109903       1.005429 0.78222025E+01  0.77231144E+02                                 1.732335                            1.690026      -1.133221       2.338298                    0.993766       3.760705      10.955842       0.453058       1.369270      -0.689199      -0.028472      -0.010640       0.018877       0.035780       0.000573      -0.004300      -0.003144       0.004468      -0.026426      -0.010589       0.002502       0.008087              1.773082       1.930157       0.029442      -0.392952       1.584211      -0.085472       1.804877          -0.000002
           54              H      12.771707       6.613750      19.025163       0.099219       1.302913 0.10446850E+02  0.10969979E+03                                 1.982935                            1.893882      -1.160803       2.316533                    0.994567       3.841538      11.144176       0.453037       1.287514      -0.707434      -0.003561      -0.006985      -0.028535       0.029592      -0.000732       0.004174       0.002399      -0.002598      -0.004637      -0.005904       0.001925       0.003979              2.081636       1.547950       0.037421       0.114722       1.881899       0.385532       2.815060          -0.000003
           55              H      13.884400       5.164016      20.454385       0.121118       1.179717 0.89013651E+01  0.90034352E+02                                 1.863165                            1.750751      -1.201129       2.297421                    0.994319       3.772804      10.832022       0.468955       1.291288      -0.705107      -0.013467      -0.033096       0.003277       0.035881      -0.005459       0.000683      -0.005290      -0.010241       0.015225      -0.010183      -0.000009       0.010192              1.969550       1.618475       0.369435       0.117921       2.595025       0.237914       1.695150          -0.000002
           56              H      14.910928       6.279359      19.943949       0.095450       1.217885 0.98144732E+01  0.10147457E+03                                 1.889553                            1.830951      -1.167368       2.313270                    0.994394       3.832763      11.037002       0.462486       1.280907      -0.708264       0.022675       0.004482      -0.021049       0.031262      -0.001676      -0.003031       0.003291       0.016330       0.026675      -0.013192       0.002322       0.010870              1.937691       2.269408       0.165861      -0.211816       1.631059      -0.103393       1.912605          -0.000003
           57              H      12.662295       6.021158       0.745020       0.116227       0.909636 0.67695659E+01  0.65037500E+02                                 1.669455                            1.609299      -1.250099       2.283019                    0.992644       3.870875      11.449103       0.444385       1.434642      -0.675227      -0.032193      -0.000906      -0.009113       0.033470       0.001465      -0.000612      -0.001338       0.008798       0.016685      -0.007532       0.001690       0.005842              1.734850       2.044172      -0.071057       0.264243       1.473116      -0.041582       1.687263          -0.000002
           58              H      13.747725       4.960842       1.248940       0.120560       1.192226 0.92771743E+01  0.94651209E+02                                 1.884102                            1.797965      -0.987181       2.411099                    0.996143       3.615637      10.368642       0.459428       1.306706      -0.704202       0.008288      -0.035449       0.001927       0.036456      -0.010275      -0.003918       0.001728      -0.012143      -0.004436      -0.011851      -0.001629       0.013480              1.974106       1.608024       0.015828      -0.063164       2.582632      -0.239893       1.731663          -0.000003
           59              H      12.875079       6.169306       3.030038       0.116304       1.211215 0.96232194E+01  0.99155302E+02                                 1.907234                            1.834360      -1.112337       2.352090                    0.994098       3.683240      10.639440       0.453347       1.311234      -0.703093      -0.033835      -0.013365       0.013605       0.038840       0.002209      -0.009467       0.000127       0.008804      -0.013288      -0.010056      -0.002236       0.012292              1.994857       1.890449       0.230013      -0.371898       1.972300      -0.383402       2.121822          -0.000003
           60              H      14.452559       6.389412       2.901886       0.092990       1.257122 0.10329514E+02  0.10782443E+03                                 1.913881                            1.867418      -1.007876       2.385367                    0.995726       3.776671      10.812563       0.463484       1.266002      -0.712644       0.028053      -0.008547       0.010959       0.031307      -0.004560       0.008371       0.000417      -0.002090      -0.018796      -0.011936       0.002130       0.009806              1.954086       2.177173      -0.133467       0.229292       1.671198      -0.078243       2.013889          -0.000003
           61              H      11.515153       7.646553       1.807162       0.107304       1.077377 0.85165793E+01  0.86195762E+02                                 1.826036                            1.771568      -1.394531       2.203763                    0.992065       4.032023      12.029674       0.437929       1.381916      -0.685210      -0.013695      -0.022809      -0.017864       0.032046      -0.005386       0.000026       0.001562      -0.001929      -0.013539      -0.005159      -0.002683       0.007842              1.859200       1.759082       0.140789       0.320284       1.901539       0.293291       1.916977          -0.000002
           62              H      11.575143       8.224330       3.295030       0.106563       1.276614 0.10285508E+02  0.10662891E+03                                 1.898309                            1.836528      -0.915092       2.426185                    0.998202       3.606680      10.096867       0.480459       1.229704      -0.722030      -0.010678      -0.003358       0.027726       0.029901      -0.002622      -0.006101      -0.007259       0.006132      -0.012753      -0.012397       0.004083       0.008314              1.957509       1.669878      -0.022790      -0.176146       1.540153      -0.150221       2.662496          -0.000002
           63              H      10.612465       9.790466       1.831055       0.106785       1.219505 0.98057346E+01  0.10089508E+03                                 1.869249                            1.816444      -0.907333       2.435830                    0.997108       3.630907      10.274463       0.471760       1.261814      -0.714216      -0.032058      -0.002402      -0.002114       0.032217      -0.000133      -0.003639      -0.004596       0.016267       0.010635      -0.011411       0.002198       0.009213              1.920098       2.585504      -0.231192       0.129240       1.593762      -0.053619       1.581029          -0.000002
           64              H      11.953990      10.380942       2.480504       0.105926       1.116075 0.89927739E+01  0.91124804E+02                                 1.797254                            1.765928      -1.000808       2.394673                    0.995505       3.712912      10.644297       0.464815       1.300419      -0.704381       0.015340       0.018907       0.022660       0.033260       0.008224      -0.001265       0.004196      -0.006578       0.012891      -0.011745       0.003037       0.008708              1.814421       1.602363       0.076433       0.254477       1.915701       0.147316       1.925200          -0.000003
           65              H       9.917074      14.529086       2.122113       0.126656       1.245681 0.92147403E+01  0.91854153E+02                                 1.786104                            1.681683      -1.031454       2.397059                    0.997700       3.256132       8.602255       0.533893       1.150897      -0.742753      -0.004008       0.023552       0.034604       0.042050      -0.007660       0.004500       0.008190       0.005396       0.046575      -0.018427       0.000304       0.018123              1.827439       1.587724      -0.233410      -0.134411       1.854492       0.474559       2.040100          -0.000002
           66              H      11.517151      12.859246       2.106908       0.105678       1.182265 0.88104744E+01  0.86624046E+02                                 1.696372                            1.620370      -0.941663       2.419784                    0.998545       3.292946       8.568313       0.557451       1.117533      -0.750143       0.015457      -0.001571       0.031137       0.034798      -0.012059       0.005302       0.006073       0.001292       0.034923      -0.019951       0.006243       0.013709              1.721676       1.718035      -0.254682       0.369407       1.578620      -0.122053       1.868372          -0.000001
           67              H      10.590451      12.016919      20.002594       0.105585       1.132243 0.84247726E+01  0.82504611E+02                                 1.691613                            1.617559      -0.940461       2.423035                    0.998163       3.357894       8.928501       0.537023       1.164644      -0.737088       0.001446      -0.018682      -0.030779       0.036034      -0.011566       0.009634       0.008396      -0.006750       0.027273      -0.021849       0.007399       0.014450              1.718353       1.534845      -0.297911      -0.129788       1.812033       0.357969       1.808182          -0.000001
           68              H       9.069234      13.746018      19.946121       0.116446       1.188858 0.88037104E+01  0.87022049E+02                                 1.745960                            1.653512      -0.864484       2.465281                    0.999038       3.298343       8.762613       0.532062       1.164609      -0.738340      -0.016196       0.009206      -0.036289       0.040791      -0.005754       0.008783       0.004065      -0.004195       0.045232      -0.016550      -0.001535       0.018085              1.792552       1.884016      -0.237185       0.399857       1.552092      -0.205740       1.941549          -0.000001
           69              H      12.803906      11.415862      21.051704       0.113200       1.287867 0.10591580E+02  0.11140304E+03                                 1.969130                            1.909725      -1.019624       2.389553                    0.996065       3.695726      10.667416       0.450980       1.291256      -0.708189       0.014458       0.007390      -0.030192       0.034282       0.007130      -0.008488      -0.002926      -0.010052       0.011433      -0.013199       0.000523       0.012676              2.032177       2.149256      -0.110643      -0.415713       1.731204       0.114927       2.216072          -0.000002
           70              H      13.098533      11.663480       0.892721       0.119125       1.226423 0.98343993E+01  0.10174753E+03                                 1.904262                            1.835476      -1.246984       2.281352                    0.994512       3.768579      10.861101       0.460839       1.284638      -0.707643       0.021024       0.017370       0.023642       0.036092       0.009515       0.004268       0.000077      -0.011092       0.001833      -0.012369       0.001180       0.011189              1.979277       2.404243       0.046006       0.399595       1.686951       0.101266       1.846636          -0.000002
           71              H      13.381432       6.558724      14.995973       0.103885       1.154188 0.79244162E+01  0.77814906E+02                                 1.828412                            1.647148      -1.152664       2.323474                    0.995459       3.678682      10.388333       0.485827       1.283894      -0.706500       0.005572      -0.029062      -0.017928       0.034599      -0.010310       0.002211       0.005674      -0.012894       0.007804      -0.014768       0.002241       0.012527              2.007999       1.369419      -0.131340       0.006274       2.442980       0.806869       2.211598          -0.000001
           72              H      14.239140       6.772480      17.089848       0.102975       1.190739 0.90317170E+01  0.90468077E+02                                 1.787689                            1.706226      -0.866778       2.454489                    0.998622       3.472029       9.496278       0.505879       1.208744      -0.726494       0.016294      -0.029056       0.010671       0.034981      -0.012142       0.009783       0.001682      -0.019957       0.014276      -0.021594       0.007217       0.014377              1.799996       1.556184      -0.286724       0.205138       1.953816      -0.125600       1.889987          -0.000001
           73              H      12.791201      10.571418      17.346153       0.111393       1.202347 0.88703996E+01  0.87506268E+02                                 1.728810                            1.635753      -0.946475       2.419661                    0.998557       3.301288       8.651215       0.548891       1.131159      -0.746633      -0.006761       0.033603       0.013301       0.036767      -0.010613       0.008633       0.002842      -0.023793       0.008724      -0.020865       0.006357       0.014508              1.782326       1.389722      -0.107016      -0.042853       2.012209       0.406860       1.945047          -0.000002
           74              H      12.071454      10.402106      15.134985       0.123405       1.296023 0.96202060E+01  0.97158922E+02                                 1.851455                            1.730889      -1.025449       2.395985                    0.997707       3.329713       8.921723       0.519305       1.167846      -0.738329      -0.014119       0.036523      -0.020610       0.044250      -0.008309       0.005008       0.000110      -0.029487      -0.010836      -0.016908      -0.001884       0.018792              1.897412       1.602737      -0.340040       0.253756       2.162013      -0.321901       1.927485          -0.000001
           75              H      14.939519       8.251844      18.912215       0.109851       1.220029 0.98055907E+01  0.10153061E+03                                 1.912630                            1.847266      -1.132035       2.334067                    0.994310       3.765674      10.911566       0.453280       1.305018      -0.703784       0.026902      -0.013734      -0.002914       0.030345      -0.000721      -0.007972      -0.002575       0.009516      -0.014872      -0.009815      -0.001380       0.011195              1.959673       2.307926      -0.285610       0.231136       1.789428      -0.046539       1.781665          -0.000002
           76              H      14.339700       9.731207      19.005614       0.119215       1.262528 0.99591120E+01  0.10305600E+03                                 1.922316                            1.832852      -1.252756       2.279967                    0.994299       3.713221      10.599039       0.467938       1.264927      -0.712499       0.010880       0.034629       0.001559       0.036332       0.004344      -0.008773      -0.001905      -0.009438      -0.020928      -0.013384       0.001806       0.011578              2.008653       1.807096       0.342348       0.202911       2.340607       0.348970       1.878256          -0.000002
           77              H       0.741666       9.398932       1.772409       0.117812       1.153129 0.86684919E+01  0.85627598E+02                                 1.729739                            1.656085      -0.920135       2.440748                    0.998609       3.325516       8.924450       0.522616       1.186459      -0.732573       0.010117       0.022436       0.033745       0.041767       0.004378       0.000372       0.008536      -0.002809       0.052782      -0.014230      -0.006092       0.020322              1.760131       1.736643       0.376984       0.208394       1.766900       0.292423       1.776851          -0.000001
           78              H      17.008974       7.733326       2.154694       0.112718       1.183623 0.87863403E+01  0.87191252E+02                                 1.767590                            1.671831      -0.903692       2.443888                    0.998509       3.381290       9.131218       0.517408       1.192911      -0.730690      -0.010464      -0.000046       0.034532       0.036082       0.012924      -0.002298       0.005498      -0.005234       0.035426      -0.019969       0.006125       0.013844              1.822871       1.840651       0.209100      -0.431332       1.502904      -0.186597       2.125059          -0.000002
           79              H      17.192215       6.634914      19.961325       0.113383       1.197651 0.87927372E+01  0.86609824E+02                                 1.731019                            1.634045      -0.885224       2.449148                    0.998899       3.282571       8.615240       0.546045       1.138767      -0.744865      -0.005318      -0.019663      -0.031228       0.037284       0.012417      -0.005970       0.007012      -0.007785       0.039652      -0.021918       0.005972       0.015946              1.785980       1.729016       0.285684       0.195354       1.785507       0.418010       1.843416          -0.000002
           80              H       0.929951       8.340732      19.637687       0.115253       1.229615 0.92397493E+01  0.91985864E+02                                 1.748165                            1.665952      -1.041147       2.380279                    0.997679       3.307674       8.677251       0.546197       1.126408      -0.748219       0.016168       0.002832      -0.037527       0.040960       0.003628      -0.005233       0.007769      -0.000841       0.046681      -0.014245      -0.004300       0.018545              1.765188       1.788339       0.206027      -0.373569       1.507552      -0.054050       1.999671          -0.000001
           81              H      15.995750       5.195762      21.586034       0.117264       1.239878 0.98271454E+01  0.99592472E+02                                 1.793680                            1.743037      -0.825592       2.481435                    0.998723       3.326170       8.873422       0.521302       1.159357      -0.741057       0.005995      -0.023634      -0.022945       0.033481      -0.001702      -0.000240       0.007130       0.000123      -0.007835      -0.008146       0.001049       0.007097              1.824156       1.652823      -0.071264      -0.015535       2.030636       0.343235       1.789011          -0.000002
           82              H      16.003324       5.627508       1.403157       0.116898       1.212573 0.94765785E+01  0.95386263E+02                                 1.778328                            1.719297      -0.815627       2.483725                    0.998773       3.344252       8.956977       0.520224       1.169719      -0.737745       0.005209      -0.010569       0.030632       0.032820      -0.003257       0.003019      -0.007560       0.006003       0.012068      -0.009493      -0.000771       0.010264              1.823167       1.656532       0.045838      -0.059390       1.618925      -0.323855       2.194043          -0.000003
           83              H      13.620764       6.471951       7.441513       0.103852       1.173263 0.80819658E+01  0.79664266E+02                                 1.839848                            1.657015      -1.138279       2.328420                    0.995586       3.683562      10.383848       0.487744       1.273993      -0.708662       0.009561      -0.031570       0.019413       0.038275      -0.013377      -0.002657      -0.007575      -0.009986      -0.009559      -0.016135      -0.000915       0.017050              2.019003       1.435866      -0.237544       0.092808       2.386667      -0.803304       2.234478          -0.000001
           84              H      14.495207       6.816924       5.317228       0.104534       1.242617 0.95228828E+01  0.96223842E+02                                 1.808314                            1.728800      -0.942711       2.417061                    0.998329       3.456461       9.356061       0.515038       1.176934      -0.734663       0.022198      -0.024379      -0.009655       0.034355      -0.013749      -0.008093      -0.005722      -0.010194       0.001563      -0.019766       0.005362       0.014404              1.819753       1.704290      -0.311309      -0.234055       1.843538       0.068272       1.911431          -0.000001
           85              H      12.431195      10.249725       5.023998       0.106579       1.171954 0.85129516E+01  0.83095392E+02                                 1.695873                            1.598475      -0.850360       2.461929                    0.999030       3.279512       8.540188       0.557502       1.125545      -0.747792      -0.008319       0.031426      -0.012707       0.034903      -0.011160      -0.008057      -0.004785      -0.012005       0.001706      -0.017750       0.005362       0.012388              1.760582       1.387993      -0.189935       0.058847       1.970142      -0.426759       1.923612          -0.000002
           86              H      11.442821       9.858191       7.104842       0.125146       1.263320 0.92737971E+01  0.92698602E+02                                 1.810576                            1.691751      -1.014343       2.402693                    0.997905       3.285762       8.725696       0.529473       1.157302      -0.740859      -0.030119       0.026615       0.015235       0.042984      -0.014970      -0.004432      -0.003463      -0.009489      -0.015629      -0.016023      -0.002287       0.018310              1.857638       1.842611      -0.467271      -0.311003       1.925525       0.166230       1.804778          -0.000001
           87              H      14.014863       9.762953       3.373225       0.120998       1.293787 0.10286154E+02  0.10747592E+03                                 1.969494                            1.875028      -1.240897       2.291082                    0.993645       3.741626      10.788394       0.457356       1.281721      -0.709014       0.001867       0.036796      -0.001929       0.036894       0.002479       0.008701       0.001806      -0.015150      -0.013016      -0.013604       0.002581       0.011023              2.065752       1.750448       0.070540      -0.089706       2.431444      -0.442978       2.015365          -0.000002
           88              H      15.016267       8.535441       3.573055       0.112883       1.272324 0.10125430E+02  0.10458680E+03                                 1.895637                            1.822132      -0.983556       2.402029                    0.996663       3.593331      10.050005       0.482242       1.229638      -0.721845       0.033371      -0.003706       0.008066       0.034531       0.001379       0.007356       0.006103       0.016599      -0.021288      -0.013157      -0.001793       0.014950              1.952654       2.487714      -0.094078      -0.192116       1.597201      -0.059929       1.773049          -0.000002
           89              H      10.976421       2.232802      10.673553       0.105524       0.971912 0.76441136E+01  0.75546183E+02                                 1.724324                            1.694720      -1.376188       2.214256                    0.991391       4.013266      11.957257       0.439866       1.408965      -0.679704      -0.006716       0.031426       0.008142       0.033151      -0.004585       0.002896      -0.000268      -0.015246       0.015291      -0.011881       0.004842       0.007039              1.743735       1.568521      -0.127623      -0.079042       2.062903       0.206916       1.599782          -0.000002
           90              H      10.416904       0.802116      10.223934       0.100229       1.181901 0.93830194E+01  0.96292503E+02                                 1.877065                            1.810026      -1.163120       2.315583                    0.994786       3.853538      11.192779       0.455825       1.309358      -0.701729      -0.022093      -0.018484      -0.005011       0.029238       0.003295       0.004414      -0.003141       0.007489       0.009954      -0.008481       0.001318       0.007163              1.956071       2.385981       0.558732       0.042187       1.969814       0.020179       1.512417          -0.000003
           91              H      12.112753       0.590476       8.610086       0.101065       1.104538 0.89040028E+01  0.90192761E+02                                 1.791260                            1.760487      -1.157902       2.315317                    0.993780       3.828798      11.050794       0.463242       1.305303      -0.702232       0.007528      -0.031162      -0.009756       0.033510       0.001399      -0.004515       0.006921      -0.002261      -0.029083      -0.013599       0.004981       0.008619              1.810052       1.535083       0.015216      -0.174796       2.114307       0.098168       1.780765          -0.000003
           92              H      11.320317       1.957670       8.358126       0.108431       1.229660 0.10310944E+02  0.10698220E+03                                 1.857885                            1.848702      -0.845828       2.466665                    0.998006       3.545113       9.935819       0.474926       1.242987      -0.719935      -0.020377       0.022841      -0.019291       0.036181      -0.000729       0.004129      -0.009254      -0.000276      -0.015579      -0.011958       0.001953       0.010006              1.860352       1.876913      -0.135126       0.244274       1.717224      -0.291812       1.986920          -0.000003
           93              H      12.207307       3.839150       9.628787       0.109903       1.005430 0.78222061E+01  0.77231189E+02                                 1.732335                            1.690026      -1.133221       2.338298                    0.993766       3.760706      10.955846       0.453058       1.369270      -0.689199      -0.028472       0.010640       0.018877       0.035780      -0.000573      -0.004300       0.003144       0.004468      -0.026426      -0.010589       0.002502       0.008087              1.773082       1.930157      -0.029442      -0.392952       1.584211       0.085472       1.804877          -0.000002
           94              H      12.828572       3.968250       8.164812       0.099219       1.302915 0.10446870E+02  0.10970003E+03                                 1.982934                            1.893882      -1.160803       2.316533                    0.994567       3.841542      11.144180       0.453038       1.287511      -0.707435      -0.003561       0.006985      -0.028535       0.029592       0.000732       0.004174      -0.002399      -0.002598      -0.004637      -0.005904       0.001925       0.003979              2.081636       1.547950      -0.037421       0.114722       1.881898      -0.385532       2.815060          -0.000003
           95              H      13.941265       5.417984       9.594034       0.121118       1.179717 0.89013609E+01  0.90034298E+02                                 1.863165                            1.750750      -1.201129       2.297421                    0.994319       3.772803      10.832018       0.468955       1.291288      -0.705107      -0.013467       0.033096       0.003277       0.035881       0.005459       0.000683       0.005290      -0.010241       0.015225      -0.010183      -0.000009       0.010192              1.969550       1.618475      -0.369435       0.117920       2.595024      -0.237913       1.695150          -0.000002
           96              H      14.967793       4.302641       9.083598       0.095450       1.217885 0.98144741E+01  0.10147458E+03                                 1.889553                            1.830950      -1.167368       2.313270                    0.994394       3.832763      11.037000       0.462486       1.280906      -0.708264       0.022675      -0.004482      -0.021049       0.031262       0.001676      -0.003031      -0.003291       0.016330       0.026675      -0.013192       0.002322       0.010870              1.937690       2.269407      -0.165861      -0.211816       1.631059       0.103393       1.912605          -0.000003
           97              H      12.605430       4.560842      11.605371       0.116227       0.909636 0.67695690E+01  0.65037532E+02                                 1.669455                            1.609298      -1.250099       2.283019                    0.992644       3.870875      11.449100       0.444385       1.434642      -0.675227      -0.032193       0.000906      -0.009113       0.033470      -0.001465      -0.000612       0.001338       0.008798       0.016685      -0.007532       0.001690       0.005842              1.734850       2.044172       0.071057       0.264243       1.473116       0.041582       1.687262          -0.000002
           98              H      13.690860       5.621158      12.109291       0.120560       1.192226 0.92771758E+01  0.94651228E+02                                 1.884102                            1.797965      -0.987181       2.411099                    0.996143       3.615637      10.368642       0.459428       1.306706      -0.704202       0.008288       0.035449       0.001927       0.036456       0.010275      -0.003918      -0.001728      -0.012143      -0.004436      -0.011851      -0.001629       0.013480              1.974107       1.608024      -0.015828      -0.063164       2.582632       0.239893       1.731663          -0.000003
           99              H      12.818214       4.412694      13.890389       0.116304       1.211214 0.96232143E+01  0.99155241E+02                                 1.907234                            1.834360      -1.112337       2.352091                    0.994098       3.683239      10.639438       0.453346       1.311235      -0.703093      -0.033835       0.013365       0.013605       0.038840      -0.002209      -0.009467      -0.000127       0.008804      -0.013288      -0.010056      -0.002236       0.012292              1.994857       1.890449      -0.230013      -0.371898       1.972300       0.383402       2.121822          -0.000003
          100              H      14.395694       4.192588      13.762237       0.092990       1.257122 0.10329509E+02  0.10782437E+03                                 1.913880                            1.867417      -1.007876       2.385367                    0.995726       3.776670      10.812559       0.463484       1.266002      -0.712644       0.028053       0.008547       0.010959       0.031307       0.004560       0.008371      -0.000417      -0.002090      -0.018796      -0.011936       0.002130       0.009806              1.954086       2.177172       0.133467       0.229292       1.671198       0.078243       2.013888          -0.000002
          101              H      11.458288       2.935447      12.667513       0.107304       1.077377 0.85165747E+01  0.86195707E+02                                 1.826036                            1.771568      -1.394531       2.203763                    0.992065       4.032022      12.029672       0.437929       1.381917      -0.685209      -0.013695       0.022809      -0.017864       0.032046       0.005386       0.000026      -0.001562      -0.001929      -0.013539      -0.005159      -0.002683       0.007842              1.859200       1.759082      -0.140789       0.320284       1.901539      -0.293291       1.916977          -0.000002
          102              H      11.518278       2.357670      14.155381       0.106563       1.276614 0.10285507E+02  0.10662889E+03                                 1.898309                            1.836528      -0.915092       2.426185                    0.998202       3.606680      10.096867       0.480459       1.229705      -0.722030      -0.010678       0.003358       0.027726       0.029901       0.002622      -0.006101       0.007259       0.006132      -0.012753      -0.012397       0.004083       0.008314              1.957509       1.669878       0.022790      -0.176146       1.540153       0.150221       2.662496          -0.000002
          103              H      10.555600       0.791534      12.691406       0.106785       1.219505 0.98057346E+01  0.10089508E+03                                 1.869249                            1.816444      -0.907332       2.435831                    0.997108       3.630907      10.274463       0.471760       1.261814      -0.714216      -0.032058       0.002402      -0.002114       0.032217       0.000133      -0.003639       0.004596       0.016267       0.010635      -0.011411       0.002198       0.009213              1.920098       2.585504       0.231192       0.129240       1.593762       0.053619       1.581029          -0.000002
          104              H      11.897125       0.201058      13.340855       0.105926       1.116075 0.89927739E+01  0.91124804E+02                                 1.797254                            1.765928      -1.000808       2.394673                    0.995505       3.712912      10.644297       0.464815       1.300419      -0.704381       0.015340      -0.018907       0.022660       0.033260      -0.008224      -0.001265      -0.004196      -0.006578       0.012891      -0.011745       0.003037       0.008708              1.814421       1.602363      -0.076433       0.254477       1.915701      -0.147316       1.925200          -0.000003
          105              H       9.860209      17.216914      12.982464       0.126656       1.245678 0.92147188E+01  0.91853882E+02                                 1.786101                            1.681681      -1.031452       2.397060                    0.997700       3.256129       8.602243       0.533893       1.150897      -0.742753      -0.004008      -0.023552       0.034604       0.042050       0.007660       0.004500      -0.008190       0.005396       0.046575      -0.018427       0.000304       0.018123              1.827436       1.587722       0.233409      -0.134411       1.854490      -0.474558       2.040097          -0.000001
          106              H      11.460286      18.886754      12.967259       0.105678       1.182266 0.88104792E+01  0.86624111E+02                                 1.696373                            1.620371      -0.941663       2.419784                    0.998545       3.292946       8.568316       0.557450       1.117534      -0.750142       0.015457       0.001571       0.031137       0.034798       0.012059       0.005302      -0.006073       0.001292       0.034923      -0.019951       0.006243       0.013709              1.721677       1.718036       0.254682       0.369408       1.578621       0.122053       1.868373          -0.000001
          107              H      10.647316      19.729081       9.142243       0.105585       1.132244 0.84247782E+01  0.82504681E+02                                 1.691614                            1.617559      -0.940461       2.423034                    0.998163       3.357895       8.928505       0.537023       1.164644      -0.737088       0.001446       0.018682      -0.030779       0.036034       0.011566       0.009634      -0.008396      -0.006750       0.027273      -0.021849       0.007399       0.014450              1.718354       1.534845       0.297911      -0.129788       1.812034      -0.357969       1.808182          -0.000001
          108              H       9.126099      17.999982       9.085770       0.116446       1.188858 0.88037088E+01  0.87022034E+02                                 1.745960                            1.653512      -0.864484       2.465282                    0.999038       3.298342       8.762612       0.532062       1.164610      -0.738339      -0.016196      -0.009206      -0.036289       0.040791       0.005754       0.008783      -0.004065      -0.004195       0.045232      -0.016550      -0.001535       0.018085              1.792553       1.884017       0.237186       0.399857       1.552092       0.205740       1.941549          -0.000001
          109              H      12.860771      20.330138      10.191353       0.113200       1.287868 0.10591587E+02  0.11140313E+03                                 1.969131                            1.909726      -1.019625       2.389552                    0.996065       3.695727      10.667421       0.450980       1.291256      -0.708189       0.014458      -0.007390      -0.030192       0.034281      -0.007130      -0.008488       0.002926      -0.010052       0.011433      -0.013199       0.000523       0.012676              2.032178       2.149257       0.110643      -0.415713       1.731204      -0.114927       2.216073          -0.000002
          110              H      13.041668      20.082520      11.753072       0.119125       1.226424 0.98344092E+01  0.10174765E+03                                 1.904263                            1.835477      -1.246985       2.281352                    0.994512       3.768581      10.861106       0.460839       1.284638      -0.707643       0.021024      -0.017370       0.023642       0.036092      -0.009515       0.004268      -0.000077      -0.011092       0.001833      -0.012369       0.001180       0.011189              1.979277       2.404244      -0.046006       0.399596       1.686952      -0.101266       1.846637          -0.000002
          111              H      13.438297       4.023276       4.135622       0.103885       1.154188 0.79244188E+01  0.77814939E+02                                 1.828413                            1.647148      -1.152664       2.323474                    0.995459       3.678683      10.388337       0.485827       1.283894      -0.706500       0.005572       0.029062      -0.017928       0.034599       0.010310       0.002211      -0.005674      -0.012894       0.007804      -0.014768       0.002241       0.012527              2.008000       1.369420       0.131340       0.006274       2.442980      -0.806869       2.211599          -0.000001
          112              H      14.296005       3.809520       6.229497       0.102975       1.190739 0.90317187E+01  0.90468105E+02                                 1.787690                            1.706227      -0.866779       2.454489                    0.998622       3.472029       9.496281       0.505879       1.208745      -0.726494       0.016294       0.029056       0.010671       0.034981       0.012142       0.009783      -0.001682      -0.019958       0.014276      -0.021594       0.007217       0.014377              1.799997       1.556185       0.286724       0.205138       1.953817       0.125600       1.889988          -0.000001
          113              H      12.848066       0.010582       6.485802       0.111393       1.202348 0.88704037E+01  0.87506318E+02                                 1.728810                            1.635754      -0.946475       2.419661                    0.998557       3.301289       8.651218       0.548891       1.131159      -0.746633      -0.006761      -0.033603       0.013301       0.036767       0.010613       0.008633      -0.002842      -0.023793       0.008724      -0.020865       0.006357       0.014508              1.782326       1.389722       0.107016      -0.042853       2.012209      -0.406860       1.945047          -0.000002
          114              H      12.128319       0.179894       4.274634       0.123405       1.296024 0.96202185E+01  0.97159092E+02                                 1.851457                            1.730891      -1.025449       2.395985                    0.997707       3.329714       8.921731       0.519304       1.167847      -0.738328      -0.014119      -0.036523      -0.020610       0.044250       0.008309       0.005008      -0.000110      -0.029487      -0.010836      -0.016908      -0.001884       0.018792              1.897414       1.602739       0.340040       0.253757       2.162016       0.321902       1.927488          -0.000001
          115              H      14.996384       2.330156       8.051864       0.109851       1.220030 0.98055918E+01  0.10153062E+03                                 1.912631                            1.847266      -1.132035       2.334067                    0.994310       3.765674      10.911567       0.453280       1.305018      -0.703784       0.026902       0.013734      -0.002914       0.030345       0.000721      -0.007972       0.002575       0.009516      -0.014872      -0.009815      -0.001380       0.011195              1.959673       2.307926       0.285610       0.231136       1.789429       0.046539       1.781665          -0.000002
          116              H      14.396565       0.850793       8.145263       0.119215       1.262528 0.99591157E+01  0.10305604E+03                                 1.922316                            1.832852      -1.252757       2.279967                    0.994299       3.713222      10.599040       0.467938       1.264926      -0.712499       0.010880      -0.034629       0.001559       0.036332      -0.004344      -0.008773       0.001905      -0.009438      -0.020928      -0.013384       0.001806       0.011578              2.008653       1.807096      -0.342348       0.202911       2.340607      -0.348970       1.878256          -0.000002
          117              H       0.684801       1.183068      12.632760       0.117812       1.153129 0.86684980E+01  0.85627677E+02                                 1.729739                            1.656086      -0.920136       2.440747                    0.998609       3.325517       8.924455       0.522616       1.186460      -0.732573       0.010117      -0.022436       0.033745       0.041767      -0.004378       0.000372      -0.008536      -0.002809       0.052782      -0.014230      -0.006092       0.020322              1.760132       1.736644      -0.376984       0.208394       1.766901      -0.292423       1.776852          -0.000001
          118              H      16.952109       2.848674      13.015045       0.112718       1.183622 0.87863346E+01  0.87191180E+02                                 1.767589                            1.671830      -0.903692       2.443888                    0.998509       3.381289       9.131214       0.517408       1.192910      -0.730690      -0.010464       0.000046       0.034532       0.036082      -0.012924      -0.002298      -0.005498      -0.005234       0.035426      -0.019969       0.006125       0.013844              1.822870       1.840650      -0.209100      -0.431332       1.502904       0.186596       2.125058          -0.000002
          119              H      17.249080       3.947086       9.100974       0.113383       1.197650 0.87927297E+01  0.86609725E+02                                 1.731018                            1.634043      -0.885224       2.449148                    0.998899       3.282570       8.615234       0.546045       1.138767      -0.744865      -0.005318       0.019663      -0.031228       0.037284      -0.012417      -0.005970      -0.007012      -0.007785       0.039652      -0.021918       0.005972       0.015946              1.785978       1.729015      -0.285684       0.195354       1.785506      -0.418009       1.843414          -0.000002
          120              H       0.986816       2.241268       8.777336       0.115253       1.229614 0.92397377E+01  0.91985719E+02                                 1.748164                            1.665951      -1.041146       2.380280                    0.997679       3.307672       8.677244       0.546197       1.126408      -0.748219       0.016168      -0.002832      -0.037527       0.040960      -0.003628      -0.005233      -0.007769      -0.000841       0.046681      -0.014245      -0.004300       0.018545              1.765186       1.788338      -0.206027      -0.373568       1.507551       0.054050       1.999670          -0.000001
          121              H      16.052615       5.386238      10.725683       0.117264       1.239878 0.98271469E+01  0.99592490E+02                                 1.793680                            1.743037      -0.825591       2.481435                    0.998723       3.326170       8.873422       0.521302       1.159357      -0.741057       0.005994       0.023634      -0.022945       0.033481       0.001702      -0.000240      -0.007130       0.000123      -0.007835      -0.008146       0.001049       0.007097              1.824157       1.652823       0.071264      -0.015535       2.030636      -0.343235       1.789011          -0.000002
          122              H      15.946459       4.954492      12.263508       0.116898       1.212572 0.94765706E+01  0.95386168E+02                                 1.778327                            1.719297      -0.815627       2.483725                    0.998773       3.344250       8.956972       0.520224       1.169720      -0.737745       0.005209       0.010569       0.030632       0.032820       0.003257       0.003019       0.007560       0.006003       0.012068      -0.009493      -0.000771       0.010264              1.823166       1.656531      -0.045838      -0.059390       1.618925       0.323855       2.194043          -0.000003
          123              H      13.563899       4.110049      18.301864       0.103852       1.173263 0.80819684E+01  0.79664300E+02                                 1.839848                            1.657015      -1.138279       2.328420                    0.995586       3.683563      10.383852       0.487744       1.273993      -0.708662       0.009561       0.031570       0.019413       0.038275       0.013377      -0.002657       0.007575      -0.009986      -0.009559      -0.016135      -0.000915       0.017050              2.019004       1.435866       0.237544       0.092808       2.386667       0.803304       2.234478          -0.000001
          124              H      14.438342       3.765076      16.177579       0.104534       1.242617 0.95228832E+01  0.96223850E+02                                 1.808314                            1.728800      -0.942710       2.417061                    0.998329       3.456461       9.356062       0.515038       1.176934      -0.734663       0.022198       0.024379      -0.009655       0.034355       0.013749      -0.008093       0.005722      -0.010194       0.001563      -0.019766       0.005362       0.014404              1.819753       1.704290       0.311309      -0.234055       1.843538      -0.068272       1.911431          -0.000001
          125              H      12.374330       0.332275      15.884349       0.106579       1.171953 0.85129498E+01  0.83095368E+02                                 1.695873                            1.598475      -0.850359       2.461929                    0.999030       3.279512       8.540187       0.557502       1.125545      -0.747792      -0.008320      -0.031426      -0.012707       0.034903       0.011160      -0.008057       0.004785      -0.012005       0.001706      -0.017750       0.005362       0.012388              1.760582       1.387992       0.189935       0.058847       1.970142       0.426759       1.923611          -0.000002
          126              H      11.385956       0.723809      17.965193       0.125146       1.263321 0.92738056E+01  0.92698711E+02                                 1.810577                            1.691752      -1.014343       2.402693                    0.997905       3.285763       8.725701       0.529473       1.157303      -0.740859      -0.030119      -0.026615       0.015235       0.042984       0.014970      -0.004432       0.003463      -0.009489      -0.015629      -0.016023      -0.002287       0.018310              1.857639       1.842613       0.467272      -0.311004       1.925526      -0.166230       1.804780          -0.000001
          127              H      13.957998       0.819047      14.233576       0.120998       1.293787 0.10286154E+02  0.10747592E+03                                 1.969494                            1.875028      -1.240898       2.291082                    0.993645       3.741626      10.788395       0.457356       1.281721      -0.709014       0.001867      -0.036796      -0.001929       0.036894      -0.002479       0.008701      -0.001806      -0.015150      -0.013016      -0.013604       0.002581       0.011023              2.065752       1.750448      -0.070540      -0.089706       2.431444       0.442978       2.015365          -0.000002
          128              H      14.959402       2.046559      14.433406       0.112883       1.272323 0.10125428E+02  0.10458678E+03                                 1.895637                            1.822132      -0.983555       2.402029                    0.996663       3.593330      10.050006       0.482242       1.229639      -0.721845       0.033371       0.003706       0.008066       0.034531      -0.001379       0.007356      -0.006103       0.016599      -0.021288      -0.013157      -0.001793       0.014950              1.952655       2.487715       0.094078      -0.192116       1.597202       0.059929       1.773049          -0.000001
          129              H       6.803914      12.814802       0.186798       0.105524       0.971912 0.76441136E+01  0.75546183E+02                                 1.724324                            1.694720      -1.376188       2.214256                    0.991391       4.013266      11.957257       0.439866       1.408965      -0.679704       0.006716       0.031426      -0.008142       0.033151       0.004585       0.002896       0.000268      -0.015246       0.015291      -0.011881       0.004842       0.007039              1.743735       1.568521       0.127623      -0.079042       2.062903      -0.206916       1.599782          -0.000002
          130              H       7.363431      11.384116       0.636417       0.100229       1.181901 0.93830190E+01  0.96292505E+02                                 1.877066                            1.810026      -1.163121       2.315582                    0.994786       3.853538      11.192782       0.455825       1.309358      -0.701729       0.022093      -0.018484       0.005011       0.029238      -0.003295       0.004414       0.003141       0.007489       0.009954      -0.008481       0.001318       0.007163              1.956071       2.385982      -0.558733       0.042187       1.969815      -0.020179       1.512417          -0.000003
          131              H       5.667582      11.172476       2.250265       0.101065       1.104538 0.89040042E+01  0.90192773E+02                                 1.791259                            1.760486      -1.157902       2.315317                    0.993780       3.828798      11.050792       0.463243       1.305303      -0.702232      -0.007528      -0.031162       0.009756       0.033510      -0.001399      -0.004515      -0.006921      -0.002261      -0.029083      -0.013599       0.004981       0.008619              1.810051       1.535082      -0.015216      -0.174796       2.114307      -0.098168       1.780765          -0.000003
          132              H       6.460018      12.539670       2.502225       0.108431       1.229660 0.10310946E+02  0.10698223E+03                                 1.857886                            1.848702      -0.845828       2.466665                    0.998006       3.545113       9.935821       0.474926       1.242988      -0.719935       0.020377       0.022841       0.019291       0.036181       0.000728       0.004129       0.009254      -0.000276      -0.015579      -0.011958       0.001953       0.010006              1.860353       1.876914       0.135126       0.244274       1.717224       0.291812       1.986921          -0.000003
          133              H       5.573028      14.421150       1.231564       0.109903       1.005430 0.78222056E+01  0.77231181E+02                                 1.732335                            1.690026      -1.133221       2.338298                    0.993766       3.760706      10.955845       0.453058       1.369270      -0.689199       0.028472       0.010640      -0.018877       0.035780       0.000573      -0.004300      -0.003144       0.004468      -0.026426      -0.010589       0.002502       0.008087              1.773082       1.930157       0.029442      -0.392952       1.584211      -0.085472       1.804877          -0.000002
          134              H       4.951763      14.550250       2.695539       0.099219       1.302915 0.10446875E+02  0.10970009E+03                                 1.982935                            1.893882      -1.160803       2.316532                    0.994567       3.841543      11.144184       0.453038       1.287511      -0.707435       0.003561       0.006985       0.028535       0.029592      -0.000732       0.004174       0.002399      -0.002598      -0.004637      -0.005904       0.001925       0.003979              2.081637       1.547950       0.037421       0.114722       1.881899       0.385533       2.815061          -0.000003
          135              H       3.839070      15.999984       1.266317       0.121118       1.179717 0.89013650E+01  0.90034346E+02                                 1.863165                            1.750750      -1.201129       2.297421                    0.994319       3.772804      10.832020       0.468955       1.291288      -0.705107       0.013467       0.033096      -0.003277       0.035881      -0.005459       0.000683      -0.005290      -0.010241       0.015225      -0.010183      -0.000009       0.010192              1.969550       1.618475       0.369435       0.117921       2.595024       0.237914       1.695150          -0.000002
          136              H       2.812542      14.884641       1.776753       0.095450       1.217885 0.98144732E+01  0.10147458E+03                                 1.889553                            1.830951      -1.167369       2.313270                    0.994394       3.832763      11.037002       0.462486       1.280907      -0.708264      -0.022675      -0.004482       0.021049       0.031262      -0.001676      -0.003031       0.003291       0.016330       0.026675      -0.013192       0.002322       0.010870              1.937691       2.269408       0.165861      -0.211816       1.631059      -0.103393       1.912605          -0.000003
          137              H       5.061175      15.142842      20.975682       0.116227       0.909636 0.67695690E+01  0.65037532E+02                                 1.669455                            1.609298      -1.250099       2.283019                    0.992644       3.870875      11.449100       0.444385       1.434642      -0.675227       0.032193       0.000906       0.009113       0.033470       0.001465      -0.000612      -0.001338       0.008798       0.016685      -0.007532       0.001690       0.005842              1.734850       2.044172      -0.071057       0.264243       1.473116      -0.041582       1.687263          -0.000002
          138              H       3.975745      16.203158      20.471762       0.120560       1.192226 0.92771755E+01  0.94651226E+02                                 1.884102                            1.797965      -0.987181       2.411099                    0.996143       3.615637      10.368643       0.459428       1.306707      -0.704202      -0.008288       0.035449      -0.001927       0.036456      -0.010275      -0.003918       0.001728      -0.012143      -0.004436      -0.011851      -0.001629       0.013480              1.974107       1.608024       0.015828      -0.063164       2.582633      -0.239893       1.731663          -0.000003
          139              H       4.848391      14.994694      18.690664       0.116304       1.211215 0.96232206E+01  0.99155319E+02                                 1.907234                            1.834361      -1.112337       2.352090                    0.994098       3.683240      10.639441       0.453346       1.311234      -0.703093       0.033835       0.013365      -0.013605       0.038840       0.002209      -0.009467       0.000127       0.008804      -0.013288      -0.010056      -0.002236       0.012292              1.994857       1.890449       0.230013      -0.371898       1.972301      -0.383402       2.121823          -0.000003
          140              H       3.270911      14.774588      18.818816       0.092990       1.257122 0.10329510E+02  0.10782439E+03                                 1.913881                            1.867418      -1.007876       2.385367                    0.995726       3.776670      10.812562       0.463483       1.266002      -0.712643      -0.028053       0.008547      -0.010959       0.031307      -0.004560       0.008371       0.000417      -0.002090      -0.018796      -0.011936       0.002130       0.009806              1.954087       2.177173      -0.133467       0.229292       1.671198      -0.078243       2.013889          -0.000002
          141              H       6.208317      13.517447      19.913540       0.107304       1.077377 0.85165752E+01  0.86195709E+02                                 1.826036                            1.771568      -1.394531       2.203763                    0.992065       4.032022      12.029670       0.437929       1.381916      -0.685210       0.013695       0.022809       0.017864       0.032046      -0.005386       0.000026       0.001562      -0.001929      -0.013539      -0.005159      -0.002683       0.007842              1.859199       1.759082       0.140789       0.320284       1.901539       0.293291       1.916977          -0.000002
          142              H       6.148327      12.939670      18.425672       0.106563       1.276613 0.10285500E+02  0.10662881E+03                                 1.898308                            1.836528      -0.915091       2.426186                    0.998202       3.606679      10.096863       0.480459       1.229704      -0.722030       0.010678       0.003358      -0.027726       0.029901      -0.002622      -0.006101      -0.007259       0.006132      -0.012753      -0.012397       0.004083       0.008314              1.957508       1.669877      -0.022790      -0.176146       1.540152      -0.150221       2.662495          -0.000002
          143              H       7.111005      11.373534      19.889647       0.106785       1.219505 0.98057359E+01  0.10089510E+03                                 1.869249                            1.816445      -0.907333       2.435830                    0.997108       3.630907      10.274464       0.471760       1.261814      -0.714216       0.032058       0.002402       0.002114       0.032217      -0.000133      -0.003639      -0.004596       0.016267       0.010635      -0.011411       0.002198       0.009213              1.920099       2.585504      -0.231192       0.129240       1.593762      -0.053619       1.581029          -0.000003
          144              H       5.769480      10.783058      19.240198       0.105926       1.116074 0.89927734E+01  0.91124800E+02                                 1.797254                            1.765928      -1.000808       2.394673                    0.995505       3.712912      10.644298       0.464814       1.300420      -0.704381      -0.015340      -0.018907      -0.022660       0.033260       0.008224      -0.001265       0.004196      -0.006578       0.012891      -0.011745       0.003037       0.008708              1.814422       1.602363       0.076433       0.254477       1.915701       0.147316       1.925200          -0.000003
          145              H       7.806396       6.634914      19.598589       0.126656       1.245679 0.92147281E+01  0.91853996E+02                                 1.786102                            1.681681      -1.031453       2.397059                    0.997700       3.256131       8.602249       0.533893       1.150896      -0.742753       0.004008      -0.023552      -0.034604       0.042050      -0.007660       0.004500       0.008190       0.005396       0.046575      -0.018427       0.000304       0.018123              1.827437       1.587722      -0.233409      -0.134411       1.854490       0.474558       2.040097          -0.000002
          146              H       6.206319       8.304754      19.613794       0.105678       1.182265 0.88104772E+01  0.86624085E+02                                 1.696373                            1.620370      -0.941663       2.419784                    0.998545       3.292946       8.568315       0.557451       1.117533      -0.750143      -0.015457       0.001571      -0.031137       0.034798      -0.012059       0.005302       0.006073       0.001292       0.034923      -0.019951       0.006243       0.013709              1.721676       1.718036      -0.254682       0.369408       1.578621      -0.122053       1.868373          -0.000001
          147              H       7.133019       9.147081       1.718108       0.105585       1.132243 0.84247739E+01  0.82504625E+02                                 1.691613                            1.617559      -0.940461       2.423035                    0.998163       3.357894       8.928501       0.537023       1.164644      -0.737088      -0.001446       0.018682       0.030779       0.036034      -0.011566       0.009634       0.008396      -0.006750       0.027273      -0.021849       0.007399       0.014450              1.718353       1.534845      -0.297911      -0.129788       1.812033       0.357969       1.808182          -0.000001
          148              H       8.654236       7.417982       1.774581       0.116446       1.188858 0.88037104E+01  0.87022049E+02                                 1.745960                            1.653512      -0.864485       2.465281                    0.999038       3.298343       8.762613       0.532062       1.164609      -0.738340       0.016196      -0.009206       0.036289       0.040791      -0.005754       0.008783       0.004065      -0.004195       0.045232      -0.016550      -0.001535       0.018085              1.792552       1.884016      -0.237185       0.399857       1.552092      -0.205740       1.941549          -0.000001
          149              H       4.919564       9.748138       0.668998       0.113200       1.287867 0.10591579E+02  0.11140302E+03                                 1.969130                            1.909725      -1.019624       2.389553                    0.996065       3.695726      10.667415       0.450980       1.291255      -0.708189      -0.014458      -0.007390       0.030192       0.034282       0.007130      -0.008488      -0.002926      -0.010052       0.011433      -0.013199       0.000523       0.012676              2.032177       2.149255      -0.110643      -0.415713       1.731203       0.114927       2.216071          -0.000002
          150              H       4.624937       9.500520      20.827981       0.119125       1.226423 0.98344033E+01  0.10174757E+03                                 1.904262                            1.835476      -1.246984       2.281352                    0.994512       3.768580      10.861102       0.460839       1.284638      -0.707643      -0.021024      -0.017370      -0.023642       0.036092       0.009515       0.004268       0.000077      -0.011092       0.001833      -0.012369       0.001180       0.011189              1.979277       2.404243       0.046006       0.399595       1.686951       0.101266       1.846636          -0.000002
          151              H       4.342038      14.605276       6.724729       0.103885       1.154188 0.79244176E+01  0.77814928E+02                                 1.828413                            1.647149      -1.152664       2.323474                    0.995459       3.678683      10.388339       0.485826       1.283895      -0.706500      -0.005572       0.029062       0.017928       0.034599      -0.010310       0.002211       0.005674      -0.012894       0.007804      -0.014768       0.002241       0.012527              2.008000       1.369420      -0.131340       0.006274       2.442981       0.806869       2.211599          -0.000001
          152              H       3.484330      14.391520       4.630854       0.102975       1.190740 0.90317245E+01  0.90468182E+02                                 1.787691                            1.706228      -0.866779       2.454488                    0.998622       3.472030       9.496286       0.505878       1.208745      -0.726494      -0.016294       0.029056      -0.010671       0.034981      -0.012142       0.009783       0.001682      -0.019958       0.014276      -0.021594       0.007217       0.014377              1.799998       1.556186      -0.286724       0.205139       1.953818      -0.125600       1.889989          -0.000001
          153              H       4.932269      10.592582       4.374549       0.111393       1.202347 0.88703942E+01  0.87506192E+02                                 1.728809                            1.635752      -0.946475       2.419661                    0.998557       3.301288       8.651211       0.548892       1.131158      -0.746633       0.006761      -0.033603      -0.013301       0.036767      -0.010613       0.008633       0.002842      -0.023794       0.008724      -0.020865       0.006357       0.014508              1.782324       1.389721      -0.107016      -0.042853       2.012207       0.406859       1.945045          -0.000002
          154              H       5.652016      10.761894       6.585717       0.123405       1.296022 0.96202006E+01  0.97158855E+02                                 1.851455                            1.730889      -1.025448       2.395985                    0.997707       3.329712       8.921720       0.519305       1.167846      -0.738329       0.014119      -0.036523       0.020610       0.044250      -0.008309       0.005008       0.000110      -0.029487      -0.010836      -0.016908      -0.001884       0.018792              1.897411       1.602737      -0.340040       0.253756       2.162012      -0.321901       1.927485          -0.000001
          155              H       2.783951      12.912156       2.808487       0.109851       1.220029 0.98055902E+01  0.10153060E+03                                 1.912631                            1.847266      -1.132035       2.334067                    0.994310       3.765674      10.911567       0.453280       1.305018      -0.703784      -0.026902       0.013734       0.002914       0.030345      -0.000721      -0.007972      -0.002575       0.009516      -0.014872      -0.009815      -0.001380       0.011195              1.959673       2.307926      -0.285610       0.231136       1.789429      -0.046538       1.781665          -0.000002
          156              H       3.383770      11.432793       2.715088       0.119215       1.262527 0.99591060E+01  0.10305592E+03                                 1.922316                            1.832852      -1.252756       2.279968                    0.994299       3.713220      10.599035       0.467938       1.264927      -0.712499      -0.010880      -0.034629      -0.001559       0.036332       0.004344      -0.008773      -0.001905      -0.009438      -0.020928      -0.013384       0.001806       0.011578              2.008652       1.807095       0.342348       0.202911       2.340606       0.348969       1.878256          -0.000002
          157              H      16.981804      11.765068      19.948293       0.117812       1.153130 0.86685038E+01  0.85627750E+02                                 1.729740                            1.656086      -0.920136       2.440747                    0.998609       3.325518       8.924459       0.522616       1.186460      -0.732573      -0.010117      -0.022436      -0.033745       0.041767       0.004378       0.000372       0.008536      -0.002809       0.052782      -0.014230      -0.006092       0.020322              1.760133       1.736645       0.376985       0.208394       1.766902       0.292423       1.776853          -0.000001
          158              H       0.714496      13.430674      19.566008       0.112718       1.183623 0.87863406E+01  0.87191258E+02                                 1.767590                            1.671831      -0.903692       2.443887                    0.998509       3.381290       9.131219       0.517408       1.192911      -0.730690       0.010464       0.000046      -0.034532       0.036082       0.012924      -0.002298       0.005498      -0.005234       0.035426      -0.019969       0.006125       0.013844              1.822871       1.840651       0.209100      -0.431333       1.502905      -0.186597       2.125059          -0.000002
          159              H       0.531255      14.529086       1.759377       0.113383       1.197650 0.87927358E+01  0.86609801E+02                                 1.731018                            1.634044      -0.885224       2.449148                    0.998899       3.282571       8.615238       0.546045       1.138767      -0.744865       0.005318       0.019663       0.031228       0.037284       0.012417      -0.005971       0.007012      -0.007785       0.039652      -0.021918       0.005972       0.015946              1.785979       1.729015       0.285684       0.195354       1.785506       0.418009       1.843415          -0.000002
          160              H      16.793519      12.823268       2.083015       0.115253       1.229614 0.92397345E+01  0.91985675E+02                                 1.748163                            1.665950      -1.041146       2.380280                    0.997679       3.307672       8.677242       0.546198       1.126408      -0.748219      -0.016168      -0.002832       0.037527       0.040960       0.003627      -0.005233       0.007769      -0.000841       0.046681      -0.014245      -0.004300       0.018545              1.765186       1.788337       0.206027      -0.373568       1.507551      -0.054050       1.999669          -0.000001
          161              H       1.727720      15.968238       0.134668       0.117264       1.239879 0.98271567E+01  0.99592621E+02                                 1.793682                            1.743039      -0.825592       2.481434                    0.998723       3.326171       8.873428       0.521302       1.159358      -0.741057      -0.005995       0.023634       0.022945       0.033481      -0.001702      -0.000240       0.007130       0.000123      -0.007835      -0.008146       0.001049       0.007097              1.824158       1.652824      -0.071264      -0.015535       2.030638       0.343235       1.789012          -0.000002
          162              H       1.720146      15.536492      20.317545       0.116898       1.212573 0.94765812E+01  0.95386302E+02                                 1.778328                            1.719298      -0.815627       2.483725                    0.998773       3.344252       8.956979       0.520223       1.169720      -0.737745      -0.005209       0.010569      -0.030632       0.032820      -0.003257       0.003019      -0.007560       0.006003       0.012068      -0.009493      -0.000771       0.010264              1.823167       1.656532       0.045838      -0.059390       1.618926      -0.323855       2.194044          -0.000003
          163              H       4.102706      14.692049      14.279189       0.103852       1.173263 0.80819684E+01  0.79664305E+02                                 1.839848                            1.657016      -1.138279       2.328420                    0.995586       3.683563      10.383854       0.487744       1.273994      -0.708662      -0.009561       0.031570      -0.019413       0.038275      -0.013377      -0.002657      -0.007575      -0.009986      -0.009559      -0.016135      -0.000915       0.017050              2.019004       1.435867      -0.237544       0.092809       2.386668      -0.803305       2.234479          -0.000001
          164              H       3.228263      14.347076      16.403474       0.104534       1.242617 0.95228847E+01  0.96223861E+02                                 1.808314                            1.728799      -0.942711       2.417061                    0.998329       3.456462       9.356062       0.515039       1.176933      -0.734663      -0.022198       0.024379       0.009655       0.034355      -0.013749      -0.008093      -0.005722      -0.010194       0.001563      -0.019766       0.005362       0.014404              1.819753       1.704290      -0.311309      -0.234055       1.843538       0.068272       1.911430          -0.000001
          165              H       5.292275      10.914275      16.696704       0.106579       1.171954 0.85129522E+01  0.83095402E+02                                 1.695873                            1.598476      -0.850359       2.461929                    0.999030       3.279512       8.540189       0.557502       1.125546      -0.747792       0.008320      -0.031426       0.012707       0.034903      -0.011160      -0.008057      -0.004785      -0.012005       0.001706      -0.017750       0.005362       0.012388              1.760583       1.387993      -0.189935       0.058847       1.970143      -0.426759       1.923612          -0.000002
          166              H       6.280649      11.305809      14.615860       0.125146       1.263320 0.92737918E+01  0.92698536E+02                                 1.810576                            1.691751      -1.014342       2.402694                    0.997905       3.285761       8.725693       0.529473       1.157302      -0.740859       0.030119      -0.026615      -0.015235       0.042984      -0.014971      -0.004432      -0.003463      -0.009489      -0.015629      -0.016023      -0.002287       0.018310              1.857638       1.842611      -0.467271      -0.311003       1.925524       0.166230       1.804778          -0.000001
          167              H       3.708607      11.401047      18.347477       0.120998       1.293787 0.10286155E+02  0.10747594E+03                                 1.969495                            1.875028      -1.240898       2.291082                    0.993645       3.741626      10.788397       0.457356       1.281722      -0.709014      -0.001867      -0.036796       0.001929       0.036894       0.002479       0.008701       0.001806      -0.015150      -0.013016      -0.013604       0.002581       0.011023              2.065753       1.750448       0.070540      -0.089706       2.431445      -0.442978       2.015366          -0.000002
          168              H       2.707203      12.628559      18.147647       0.112883       1.272324 0.10125431E+02  0.10458681E+03                                 1.895637                            1.822132      -0.983556       2.402029                    0.996663       3.593331      10.050007       0.482242       1.229639      -0.721845      -0.033371       0.003706      -0.008066       0.034531       0.001379       0.007357       0.006103       0.016599      -0.021288      -0.013157      -0.001793       0.014950              1.952655       2.487714      -0.094078      -0.192116       1.597202      -0.059929       1.773049          -0.000002
          169              C       6.484863      19.824319      11.383820      -0.136126      25.649748 0.43207426E+03  0.10246688E+05                                 7.780655                            7.036988      -0.357468       1.879796                    0.997273      29.867761      89.169931       0.600945       0.429780      -1.045084      -0.076332       0.028970       0.008791       0.082116      -0.019244       0.017226      -0.018312      -0.028231       0.114627      -0.043690      -0.007566       0.051256              8.522762       8.401868       0.799759      -1.012484       7.640063      -1.574136       9.526356           0.000004
          170              C       5.789239      19.671938      12.741364      -0.125590      25.644881 0.41572146E+03  0.97494380E+04                                 7.747712                            6.861393      -0.260996       1.910293                    0.998432      29.454868      87.015433       0.615001       0.424672      -1.049804      -0.035936      -0.034787      -0.063448       0.080791       0.017210      -0.022436      -0.006482       0.013115      -0.091150      -0.038709      -0.001932       0.040641              8.687660       8.558424       2.187692      -2.329988       7.671466      -1.947118       9.833091           0.000005
          171              C       4.710634      17.508977      12.637104      -0.121139      24.575382 0.39113452E+03  0.90690818E+04                                 7.561048                            6.688227      -0.381500       1.879111                    0.997594      29.287384      87.123348       0.615945       0.428871      -1.043184      -0.063611       0.029929      -0.020642       0.073268       0.010716      -0.008666       0.023052      -0.021176      -0.089522      -0.041280       0.005699       0.035581              8.261907       6.928284       1.136306       0.762949       9.634846       0.736752       8.222590           0.000003
          172              C       3.559490      16.708978      12.078882      -0.141219      27.128520 0.43108940E+03  0.10213749E+05                                 8.093439                            7.032565      -0.394145       1.866661                    0.997361      29.895826      89.104924       0.600893       0.430221      -1.045200       0.040458       0.054047      -0.049800       0.083892       0.003428       0.016356       0.007805       0.045186       0.148160      -0.048016      -0.006827       0.054843              9.116861       8.571809       0.272407       2.291348       8.392230       0.028376      10.386545           0.000003
          173              C       4.215753      16.510036       9.722186      -0.122723      26.732620 0.40088513E+03  0.93463312E+04                                 8.051421                            6.803016      -0.424925       1.870074                    0.996765      29.165610      86.810391       0.606835       0.432927      -1.041426      -0.045099       0.049474      -0.011062       0.067853      -0.009562      -0.032728      -0.002059       0.032196       0.085749      -0.035817      -0.014903       0.050720              9.325697       8.140800      -0.932664      -1.972749       8.265180      -0.032664      11.571112           0.000003
          174              C       4.197741      17.159771       8.392879      -0.127568      26.134024 0.40667043E+03  0.95045699E+04                                 7.838609                            6.783156      -0.349477       1.882010                    0.997948      29.570205      87.800811       0.617681       0.424280      -1.047867       0.017891       0.044991       0.069833       0.084976       0.013080       0.009242      -0.025593      -0.026817      -0.100006      -0.045923       0.004439       0.041484              8.739193       6.494414       0.685523      -0.933008       9.216607      -0.744112      10.506558           0.000004
          175              C       5.831196      18.905801       8.475418      -0.132817      25.182460 0.39983349E+03  0.93063144E+04                                 7.665101                            6.736692      -0.347861       1.886585                    0.997724      29.398106      87.142431       0.618247       0.425643      -1.046907      -0.062364       0.049809       0.015756       0.081354       0.020339       0.011296       0.003852       0.008436      -0.121005      -0.042253      -0.000207       0.042460              8.607451       8.339075       2.034409       1.626148       8.666925       2.001363       8.816353           0.000004
          176              C       6.183438      20.275112       8.994543      -0.129193      25.729951 0.41889444E+03  0.98389002E+04                                 7.753141                            6.887753      -0.287082       1.902840                    0.997658      29.487865      87.074294       0.614020       0.424700      -1.050176      -0.046274      -0.049212       0.044974       0.081153      -0.021072      -0.015976       0.023170      -0.004595       0.110708      -0.039867      -0.012789       0.052655              8.650774       7.506096       1.726488       0.979946       9.100646       2.580594       9.345579           0.000004
          177              C       9.334842       4.893117      10.779984       0.583999      23.101479 0.23949997E+03  0.49114079E+04                                 7.529736                            5.495854      -0.063279       2.033325                    0.999550      22.347601      62.481365       0.631552       0.472929      -1.018181       0.024423       0.044368       0.000883       0.050654      -0.039652      -0.076107       0.040537       0.053291       0.104222      -0.065144      -0.053685       0.118829              9.437645      10.387734       4.632841       1.897630      11.775706      -0.821659       6.149495          -0.000009
          178              C       8.404217       3.714282      10.688757      -0.016098      36.631828 0.43848552E+03  0.10254786E+05                                 9.601815                            6.968225       0.019151       2.014529                    0.999416      27.084505      75.807387       0.630688       0.415260      -1.072842      -0.040599      -0.022622       0.003557       0.046612      -0.011659      -0.000733      -0.001828       0.014809      -0.023332      -0.011081      -0.006622       0.017703             12.410586      13.990161       8.464610       1.533121      14.628020      -0.320725       8.613576          -0.000043
          179              C       7.696791       3.451848       9.531044      -0.099943      33.240447 0.41249091E+03  0.95779492E+04                                 8.995597                            6.787586       0.079433       1.998021                    0.999632      28.992717      83.028559       0.629797       0.418839      -1.061896      -0.026035       0.001519       0.020175       0.032972      -0.010324      -0.005390      -0.014423      -0.002964       0.041956      -0.022703       0.001057       0.021646             10.847506      12.184927       6.596653       1.374483      11.753172      -0.616558       8.604418           0.000050
          180              C       6.744171       2.455024       9.552765      -0.152613      33.818044 0.42190283E+03  0.98245724E+04                                 9.012417                            6.787326       0.217600       2.035658                    0.999831      29.309542      83.296808       0.642375       0.409465      -1.070893       0.014148       0.037079       0.011481       0.041314       0.003865       0.021338       0.007857       0.011288       0.070643      -0.018877      -0.017254       0.036130             10.996096      12.009405       7.262445       0.170176      12.888203      -1.499933       8.090678          -0.000051
          181              C       6.451146       1.701586      10.669209       0.110875      33.820929 0.38939053E+03  0.88681770E+04                                 9.256390                            6.638538      -0.054961       2.003256                    0.999484      25.783553      71.952772       0.633675       0.424415      -1.063648      -0.030872      -0.014947       0.004513       0.034596       0.023758      -0.003061       0.007685      -0.011854      -0.112395      -0.039202      -0.004235       0.043437             12.311159      14.795239       9.154875       1.046892      14.180321      -0.511315       7.957918           0.000060
          182              C       7.205086       1.966136      11.800857      -0.160963      34.340308 0.42847489E+03  0.10019176E+05                                 9.104650                            6.835503       0.265255       2.048536                    0.999856      29.520625      84.151709       0.640549       0.408928      -1.070930       0.011932       0.035299      -0.002296       0.037332       0.009077      -0.002967      -0.028532      -0.020785       0.060736      -0.026414      -0.015031       0.041445             11.300791      13.322004       7.617472       1.731709      12.514474       0.107055       8.065896          -0.000050
          183              C       8.134267       2.971426      11.826922      -0.116476      33.551012 0.42436074E+03  0.99313871E+04                                 9.080512                            6.898889       0.081055       1.994319                    0.999736      29.429909      84.827080       0.622267       0.420586      -1.059970      -0.031385       0.003526      -0.012568       0.033991      -0.010263       0.023116       0.005883       0.003204       0.066462      -0.029822      -0.004529       0.034351             11.119123      12.748385       7.044326       0.700009      12.360404      -0.785183       8.248579           0.000046
          184              C       5.320348       0.768253      10.654004      -0.177222      29.529267 0.41043376E+03  0.95991547E+04                                 8.472253                            6.764229      -0.317929       1.889845                    0.997387      29.869430      88.253997       0.626457       0.418047      -1.053448       0.053998      -0.048480      -0.009391       0.073172      -0.045621      -0.001470       0.005660      -0.070175      -0.005928      -0.056591      -0.002488       0.059079             10.552249      12.177564       4.506758       0.043703      13.059150       0.309859       6.420032          -0.000005
          185              C       5.759449      18.816912      19.112046       0.572328      25.535255 0.25251473E+03  0.52390389E+04                                 7.969734                            5.612310      -0.071605       2.021450                    0.999411      22.787976      63.757780       0.631122       0.467765      -1.022582       0.011207      -0.017238       0.044833       0.049323      -0.016907      -0.075175       0.007373       0.121182      -0.110128      -0.073750      -0.044329       0.118079             10.285430       5.575636       0.260790       3.296250      10.905316      -3.119217      14.375337          -0.000012
          186              C       5.133496      18.979875      17.724093      -0.015646      40.326676 0.46326475E+03  0.10971097E+05                                10.222197                            7.149941      -0.045058       1.986280                    0.999219      27.535413      77.252315       0.624998       0.413816      -1.075061      -0.012827       0.011108      -0.033039       0.037142      -0.004497      -0.006786       0.004382      -0.022973      -0.003205      -0.014572      -0.000396       0.014968             13.602246       7.509285       0.483232       5.371417      11.426277      -4.501870      21.871176          -0.000054
          187              C       4.421431      17.951305      17.111569      -0.112388      37.168932 0.43669514E+03  0.10322209E+05                                 9.790071                            7.038283      -0.021247       1.958091                    0.999743      29.919531      87.459819       0.609152       0.425389      -1.054028       0.001862       0.021851      -0.019687       0.029471      -0.000537      -0.013234      -0.016729      -0.021424      -0.030187      -0.025796       0.000778       0.025018             12.393359       6.769677       1.042997       3.988393      10.855758      -3.701897      19.554642           0.000046
          188              C       3.916020      18.076172      15.866973      -0.166084      36.514837 0.43151171E+03  0.10139712E+05                                 9.548080                            6.896067       0.222972       2.033608                    0.999821      29.943957      86.447215       0.630712       0.413277      -1.064763       0.014875       0.002431       0.032498       0.035823       0.023903       0.010247       0.020156      -0.026995      -0.023796      -0.023746      -0.017944       0.041690             12.262897       6.254197       0.527174       3.243305      10.331314      -4.914174      20.203181          -0.000046
          189              C       4.094760      19.235960      15.115437       0.102197      35.636550 0.41518026E+03  0.96005086E+04                                 9.566639                            6.847208      -0.090573       1.984278                    0.999395      26.275810      73.689916       0.625499       0.423469      -1.065110      -0.001588       0.001952      -0.021571       0.021718      -0.012951       0.020143      -0.001207       0.026474       0.126278      -0.040146      -0.009427       0.049573             12.703395       6.454362       0.775993       3.661041       9.600932      -3.311632      22.054892           0.000066
          190              C       4.753359      20.342837      15.719272      -0.172622      35.188564 0.45527843E+03  0.10807955E+05                                 9.258075                            7.066625       0.173377       2.012859                    0.999774      30.155404      86.594586       0.627280       0.411319      -1.069440       0.006096       0.000072       0.028234       0.028885       0.013840       0.000522      -0.015484      -0.066139      -0.016645      -0.033584      -0.009710       0.043294             10.970910       6.309959       1.234163       3.299493       9.162631      -1.151333      17.440139          -0.000051
          191              C       5.215687      20.226435      17.015998      -0.096213      35.965278 0.44027655E+03  0.10400518E+05                                 9.531822                            7.043909      -0.062963       1.946854                    0.999565      29.659987      85.927146       0.613541       0.422604      -1.058564      -0.020961      -0.014099      -0.007084       0.026236       0.015005       0.002136       0.014887      -0.026803      -0.050376      -0.022480      -0.010287       0.032767             11.670719       6.259750       0.810494       3.340377      10.898180      -3.049827      17.854226           0.000054
          192              C       3.561503      19.365060      13.738344      -0.177003      29.667772 0.41943318E+03  0.98612416E+04                                 8.503790                            6.851044      -0.337721       1.880821                    0.997560      30.072001      89.035025       0.620805       0.419645      -1.052627       0.059443      -0.030646      -0.016258       0.068825      -0.014733      -0.040393       0.019586       0.012192      -0.083810      -0.052638      -0.001550       0.054189             10.409406       8.454805      -0.896714       1.215615       7.064014      -1.096773      15.709399          -0.000008
          193              C      15.867821      20.785164      11.270872       0.555864      25.214747 0.27072821E+03  0.57246759E+04                                 8.021731                            5.833378      -0.184361       1.982331                    0.999311      23.255711      66.029771       0.614541       0.471344      -1.019013      -0.031031       0.045359       0.005264       0.055210       0.062201       0.023314       0.007334       0.031649      -0.087624      -0.053204      -0.030262       0.083466             10.685006      13.504123      -7.299134      -1.594464      11.193760       0.481528       7.357135          -0.000016
          194              C      16.800083      19.655007      11.049321      -0.017115      37.809755 0.43096940E+03  0.10072129E+05                                 9.918089                            6.951826      -0.174077       1.955719                    0.998740      27.284772      77.254889       0.623230       0.420516      -1.065588       0.032939      -0.025050      -0.001680       0.041416       0.012016       0.006877       0.000560       0.017652      -0.012197      -0.013695      -0.005053       0.018748             13.661357      16.984807     -10.238204      -1.782015      15.066814       0.143538       8.932450          -0.000027
          195              C      17.318494      19.432785       9.811241      -0.078026      32.880605 0.41997650E+03  0.98419622E+04                                 9.123681                            6.966892      -0.187489       1.919350                    0.999348      29.232489      85.405639       0.603066       0.433396      -1.047917       0.022538      -0.017989       0.012502       0.031431       0.025053       0.015384      -0.014359      -0.003397       0.025461      -0.038733       0.017866       0.020867             11.328975      14.217907      -7.349342      -2.227836      11.276121       1.084798       8.492896           0.000035
          196              C       0.404716      18.429611       9.574485      -0.170654      34.209609 0.45071862E+03  0.10714005E+05                                 9.197796                            7.101101       0.078224       1.989141                    0.999391      30.248298      88.019838       0.614162       0.419544      -1.060069      -0.022389       0.029260      -0.000924       0.036854       0.000868      -0.013823       0.003785      -0.000937       0.075993      -0.018263      -0.011785       0.030047             11.239071      13.677932      -6.969047      -1.324763      11.288083       0.215108       8.751200          -0.000039
          197              C       0.793505      17.591517      10.608391       0.100492      32.844115 0.42737169E+03  0.99658424E+04                                 9.052268                            6.958416      -0.096988       1.971805                    0.999330      26.796722      75.756489       0.618232       0.424861      -1.062992       0.012766      -0.018391       0.001081       0.022414      -0.034022      -0.002959       0.018062      -0.020969      -0.088940      -0.036982      -0.016664       0.053645             11.277188      14.610463      -7.168555      -1.375839      10.958197      -0.114544       8.262905           0.000051
          198              C       0.224889      17.781993      11.896428      -0.166793      34.292228 0.45871283E+03  0.10922400E+05                                 9.161350                            7.141941       0.134276       2.005406                    0.999519      30.124664      86.959967       0.616888       0.416987      -1.064573      -0.016090       0.025859       0.004317       0.030760      -0.009374       0.005967      -0.021664      -0.014780       0.065983      -0.023584      -0.012561       0.036145             10.972113      13.333103      -6.289079      -1.476608      10.775314      -0.496132       8.807923          -0.000042
          199              C      17.138894      18.806330      12.089743      -0.080049      32.750440 0.41737475E+03  0.97287885E+04                                 8.963472                            6.863067      -0.025888       1.967280                    0.999628      28.987446      83.422060       0.620915       0.423196      -1.058186       0.022203      -0.003833      -0.019085       0.029528       0.021804      -0.003616       0.006511       0.010342       0.062714      -0.033848       0.011816       0.022032             10.836142      12.799773      -6.782076      -0.589343      11.541489      -1.223788       8.167165           0.000038
          200              C       1.839925      16.541782      10.386840      -0.168404      28.362166 0.40930352E+03  0.95173338E+04                                 8.188180                            6.731244      -0.208553       1.921647                    0.998525      29.364639      85.078184       0.634541       0.415123      -1.060708       0.048182       0.046369       0.018521       0.069388       0.015439       0.011272       0.000757       0.060188      -0.007731      -0.032664      -0.005495       0.038159              9.791072      13.720292      -2.975114      -0.212412       8.728275       0.574665       6.924650          -0.000003
          201              C       5.913305      18.457124       1.991788       0.583345      25.204513 0.24853552E+03  0.51374806E+04                                 7.959454                            5.588189      -0.110048       2.017515                    0.999339      22.431875      62.702950       0.628868       0.471178      -1.020440       0.020861      -0.015527      -0.044603       0.051630      -0.059674       0.058818      -0.041734       0.015902      -0.098794      -0.070063      -0.042152       0.112215             10.388741       6.875769       1.328131      -3.253777       9.156655       3.787403      15.133800          -0.000010
          202              C       5.314013      18.728024       3.347160      -0.007715      38.731892 0.43089630E+03  0.10032083E+05                                 9.955013                            6.897478      -0.045575       1.993897                    0.999307      27.005147      75.382969       0.635402       0.414037      -1.073775      -0.013936       0.006808       0.034792       0.038093      -0.004624       0.005725      -0.005622       0.003699      -0.022558      -0.010906      -0.001057       0.011963             13.425328       7.839661       1.031090      -4.579880      10.843741       5.519696      21.592582          -0.000041
          203              C       4.420980      17.824321       3.911898      -0.107232      37.278059 0.44583171E+03  0.10574278E+05                                 9.794311                            7.093681       0.012583       1.968307                    0.999672      29.828865      86.844458       0.610130       0.423257      -1.057208       0.007646       0.019811       0.018076       0.027887       0.003113       0.011273       0.019165      -0.019565      -0.035678      -0.025362      -0.002267       0.027628             12.464326       7.458459       1.409896      -3.723315      10.631084       4.503453      19.303436           0.000047
          204              C       3.904183      18.023262       5.182559      -0.170275      37.108562 0.44727736E+03  0.10592676E+05                                 9.662691                            7.024956       0.187454       2.020690                    0.999721      30.121237      86.971728       0.625080       0.413753      -1.065684       0.017150       0.002598      -0.024395       0.029934       0.024864      -0.017181      -0.013194      -0.007301      -0.028961      -0.023693      -0.015533       0.039227             12.510283       6.876641       0.947975      -2.881640      10.281425       5.609271      20.372784          -0.000052
          205              C       4.285509      19.136489       5.938440       0.110242      34.804035 0.39426439E+03  0.90046653E+04                                 9.424547                            6.670948      -0.070390       1.996301                    0.999425      25.899704      72.314408       0.633588       0.423271      -1.064659      -0.009861      -0.001802       0.027010       0.028811      -0.022818      -0.018420       0.006910       0.008218       0.113985      -0.042761      -0.003838       0.046598             12.803125       7.160843       1.058905      -3.878041       9.099885       4.019415      22.148646           0.000057
          206              C       5.134006      20.038075       5.362841      -0.162727      34.668826 0.42965405E+03  0.10052064E+05                                 9.167625                            6.857726       0.237255       2.039860                    0.999838      29.537623      84.178964       0.637819       0.410462      -1.070098       0.005139      -0.001657      -0.039144       0.039514       0.015802       0.005744       0.025141      -0.031460      -0.015301      -0.023498      -0.015958       0.039455             11.192494       7.201619       1.424206      -4.008351       8.680790       2.034245      17.695073          -0.000049
          207              C       5.695362      19.828552       4.098696      -0.093133      35.593490 0.41981803E+03  0.97892456E+04                                 9.438597                            6.853787      -0.012822       1.968524                    0.999559      29.083124      83.411868       0.626018       0.419596      -1.061616      -0.015043      -0.009552       0.019053       0.026088       0.009083      -0.007745      -0.011948       0.000416      -0.054378      -0.023213       0.000313       0.022900             11.860014       7.345794       1.548679      -3.314061      10.212422       4.208546      18.021827           0.000051
          208              C       3.720096      19.375642       7.295984      -0.179201      30.430906 0.42350093E+03  0.99684940E+04                                 8.647870                            6.878863      -0.307093       1.889738                    0.997672      30.038760      88.626750       0.621042       0.418996      -1.054348       0.053037      -0.041806       0.016016       0.069406      -0.018630       0.046907      -0.030321       0.008799      -0.073288      -0.059134      -0.006641       0.065775             10.853831       8.157923      -0.994181      -1.591582       7.410182       1.528706      16.993387          -0.000005
          209              C      11.181742       9.242319      21.197233      -0.136126      25.649749 0.43207428E+03  0.10246689E+05                                 7.780656                            7.036988      -0.357467       1.879796                    0.997273      29.867762      89.169934       0.600945       0.429780      -1.045084       0.076332       0.028970      -0.008791       0.082116       0.019244       0.017226       0.018312      -0.028232       0.114627      -0.043690      -0.007566       0.051256              8.522763       8.401868      -0.799759      -1.012484       7.640063       1.574136       9.526357           0.000004
          210              C      11.877366       9.089938      19.839689      -0.125590      25.644883 0.41572150E+03  0.97494391E+04                                 7.747712                            6.861393      -0.260996       1.910292                    0.998432      29.454870      87.015441       0.615001       0.424672      -1.049804       0.035936      -0.034787       0.063448       0.080791      -0.017210      -0.022436       0.006482       0.013115      -0.091150      -0.038710      -0.001932       0.040641              8.687661       8.558425      -2.187692      -2.329988       7.671466       1.947118       9.833091           0.000004
          211              C      12.955971       6.926977      19.943949      -0.121139      24.575383 0.39113456E+03  0.90690828E+04                                 7.561048                            6.688228      -0.381500       1.879112                    0.997594      29.287384      87.123347       0.615945       0.428871      -1.043184       0.063611       0.029929       0.020642       0.073268      -0.010716      -0.008666      -0.023052      -0.021176      -0.089522      -0.041280       0.005699       0.035581              8.261907       6.928284      -1.136306       0.762949       9.634847      -0.736752       8.222590           0.000003
          212              C      14.107115       6.126978      20.502171      -0.141219      27.128521 0.43108941E+03  0.10213750E+05                                 8.093439                            7.032565      -0.394145       1.866661                    0.997361      29.895827      89.104926       0.600893       0.430221      -1.045200      -0.040458       0.054047       0.049800       0.083892      -0.003428       0.016356      -0.007805       0.045186       0.148159      -0.048016      -0.006827       0.054843              9.116861       8.571809      -0.272407       2.291347       8.392230      -0.028376      10.386544           0.000003
          213              C      13.564582       5.928036       1.138165      -0.122723      26.732622 0.40088518E+03  0.93463325E+04                                 8.051421                            6.803016      -0.424925       1.870074                    0.996765      29.165611      86.810394       0.606835       0.432927      -1.041426       0.045099       0.049474       0.011062       0.067853       0.009562      -0.032728       0.002059       0.032197       0.085749      -0.035817      -0.014903       0.050720              9.325698       8.140800       0.932664      -1.972749       8.265180       0.032663      11.571112           0.000003
          214              C      13.582594       6.577771       2.467472      -0.127568      26.134025 0.40667044E+03  0.95045700E+04                                 7.838609                            6.783156      -0.349476       1.882010                    0.997948      29.570203      87.800800       0.617681       0.424280      -1.047867      -0.017891       0.044991      -0.069833       0.084976      -0.013080       0.009242       0.025593      -0.026817      -0.100006      -0.045923       0.004439       0.041484              8.739193       6.494413      -0.685523      -0.933008       9.216607       0.744112      10.506557           0.000004
          215              C      11.949139       8.323801       2.384933      -0.132817      25.182459 0.39983346E+03  0.93063136E+04                                 7.665101                            6.736691      -0.347862       1.886585                    0.997724      29.398107      87.142437       0.618247       0.425643      -1.046907       0.062364       0.049809      -0.015756       0.081354      -0.020339       0.011296      -0.003852       0.008436      -0.121005      -0.042253      -0.000207       0.042460              8.607451       8.339075      -2.034409       1.626148       8.666925      -2.001363       8.816353           0.000004
          216              C      11.596897       9.693112       1.865808      -0.129193      25.729954 0.41889449E+03  0.98389018E+04                                 7.753141                            6.887754      -0.287082       1.902839                    0.997658      29.487868      87.074306       0.614020       0.424700      -1.050176       0.046274      -0.049212      -0.044974       0.081153       0.021072      -0.015976      -0.023170      -0.004595       0.110707      -0.039867      -0.012789       0.052655              8.650774       7.506097      -1.726488       0.979946       9.100647      -2.580594       9.345580           0.000004
          217              C       8.445493      15.475117       0.080367       0.583999      23.101479 0.23949996E+03  0.49114079E+04                                 7.529736                            5.495854      -0.063279       2.033325                    0.999550      22.347602      62.481373       0.631552       0.472929      -1.018181      -0.024423       0.044368      -0.000883       0.050654       0.039652      -0.076107      -0.040537       0.053291       0.104222      -0.065144      -0.053685       0.118829              9.437645      10.387735      -4.632842       1.897631      11.775706       0.821659       6.149495          -0.000009
          218              C       9.376118      14.296282       0.171594      -0.016098      36.631832 0.43848557E+03  0.10254788E+05                                 9.601816                            6.968226       0.019151       2.014529                    0.999416      27.084507      75.807397       0.630688       0.415260      -1.072842       0.040599      -0.022622      -0.003557       0.046612       0.011659      -0.000733       0.001828       0.014809      -0.023332      -0.011081      -0.006622       0.017703             12.410587      13.990163      -8.464611       1.533121      14.628022       0.320725       8.613577          -0.000042
          219              C      10.083544      14.033848       1.329307      -0.099943      33.240452 0.41249097E+03  0.95779512E+04                                 8.995598                            6.787586       0.079433       1.998021                    0.999632      28.992721      83.028577       0.629797       0.418839      -1.061896       0.026035       0.001519      -0.020175       0.032972       0.010324      -0.005390       0.014423      -0.002965       0.041956      -0.022703       0.001057       0.021646             10.847507      12.184928      -6.596654       1.374482      11.753174       0.616559       8.604419           0.000049
          220              C      11.036164      13.037024       1.307586      -0.152613      33.818042 0.42190280E+03  0.98245714E+04                                 9.012417                            6.787326       0.217601       2.035658                    0.999831      29.309540      83.296798       0.642375       0.409465      -1.070893      -0.014148       0.037079      -0.011481       0.041314      -0.003865       0.021338      -0.007857       0.011288       0.070643      -0.018877      -0.017254       0.036130             10.996095      12.009405      -7.262446       0.170175      12.888203       1.499933       8.090678          -0.000050
          221              C      11.329189      12.283586       0.191142       0.110875      33.820927 0.38939051E+03  0.88681763E+04                                 9.256389                            6.638538      -0.054961       2.003256                    0.999484      25.783552      71.952767       0.633675       0.424415      -1.063648       0.030872      -0.014947      -0.004513       0.034596      -0.023758      -0.003061      -0.007685      -0.011854      -0.112395      -0.039202      -0.004235       0.043437             12.311159      14.795238      -9.154875       1.046891      14.180321       0.511315       7.957917           0.000059
          222              C      10.461519      12.548136      20.780196      -0.160963      34.340308 0.42847490E+03  0.10019176E+05                                 9.104650                            6.835503       0.265255       2.048536                    0.999856      29.520625      84.151707       0.640549       0.408928      -1.070931      -0.011932       0.035299       0.002296       0.037332      -0.009077      -0.002967       0.028532      -0.020784       0.060736      -0.026414      -0.015031       0.041445             11.300791      13.322003      -7.617472       1.731708      12.514474      -0.107054       8.065896          -0.000049
          223              C       9.532338      13.553426      20.754131      -0.116476      33.551014 0.42436078E+03  0.99313883E+04                                 9.080512                            6.898889       0.081055       1.994319                    0.999736      29.429911      84.827083       0.622267       0.420586      -1.059971       0.031385       0.003527       0.012568       0.033991       0.010263       0.023116      -0.005883       0.003204       0.066462      -0.029822      -0.004529       0.034351             11.119123      12.748385      -7.044326       0.700009      12.360404       0.785183       8.248579           0.000045
          224              C      12.459987      11.350253       0.206347      -0.177222      29.529267 0.41043376E+03  0.95991546E+04                                 8.472253                            6.764229      -0.317929       1.889845                    0.997387      29.869428      88.253987       0.626457       0.418047      -1.053448      -0.053998      -0.048480       0.009391       0.073172       0.045621      -0.001470      -0.005660      -0.070175      -0.005928      -0.056591      -0.002488       0.059079             10.552248      12.177563      -4.506758       0.043703      13.059149      -0.309859       6.420032          -0.000004
          225              C      11.907156       8.234912      13.469007       0.572328      25.535260 0.25251478E+03  0.52390403E+04                                 7.969735                            5.612311      -0.071606       2.021449                    0.999411      22.787980      63.757799       0.631122       0.467765      -1.022582      -0.011207      -0.017238      -0.044833       0.049323       0.016907      -0.075175      -0.007373       0.121182      -0.110128      -0.073750      -0.044329       0.118079             10.285432       5.575637      -0.260790       3.296251      10.905318       3.119219      14.375340          -0.000012
          226              C      12.533109       8.397875      14.856960      -0.015646      40.326671 0.46326467E+03  0.10971095E+05                                10.222197                            7.149941      -0.045058       1.986280                    0.999219      27.535410      77.252305       0.624998       0.413816      -1.075061       0.012827       0.011108       0.033039       0.037141       0.004497      -0.006786      -0.004382      -0.022973      -0.003204      -0.014572      -0.000396       0.014968             13.602246       7.509284      -0.483232       5.371417      11.426277       4.501871      21.871177          -0.000056
          227              C      13.245174       7.369305      15.469484      -0.112388      37.168920 0.43669499E+03  0.10322204E+05                                 9.790068                            7.038282      -0.021246       1.958091                    0.999743      29.919525      87.459791       0.609152       0.425389      -1.054028      -0.001862       0.021851       0.019687       0.029471       0.000536      -0.013234       0.016729      -0.021423      -0.030187      -0.025796       0.000778       0.025018             12.393356       6.769676      -1.042997       3.988392      10.855755       3.701895      19.554636           0.000047
          228              C      13.750585       7.494172      16.714080      -0.166085      36.514832 0.43151166E+03  0.10139711E+05                                 9.548079                            6.896067       0.222973       2.033609                    0.999821      29.943955      86.447201       0.630712       0.413277      -1.064763      -0.014875       0.002431      -0.032498       0.035823      -0.023903       0.010247      -0.020156      -0.026995      -0.023796      -0.023746      -0.017944       0.041690             12.262895       6.254196      -0.527173       3.243304      10.331313       4.914173      20.203178          -0.000048
          229              C      13.571845       8.653960      17.465616       0.102196      35.636552 0.41518028E+03  0.96005092E+04                                 9.566639                            6.847209      -0.090573       1.984278                    0.999395      26.275811      73.689918       0.625499       0.423469      -1.065110       0.001588       0.001952       0.021571       0.021718       0.012951       0.020143       0.001207       0.026474       0.126278      -0.040146      -0.009427       0.049573             12.703395       6.454362      -0.775993       3.661041       9.600932       3.311631      22.054892           0.000067
          230              C      12.913246       9.760837      16.861781      -0.172622      35.188566 0.45527846E+03  0.10807956E+05                                 9.258075                            7.066626       0.173377       2.012859                    0.999774      30.155405      86.594590       0.627280       0.411319      -1.069440      -0.006096       0.000072      -0.028234       0.028885      -0.013840       0.000522       0.015484      -0.066139      -0.016646      -0.033584      -0.009710       0.043294             10.970910       6.309959      -1.234163       3.299493       9.162631       1.151333      17.440140          -0.000054
          231              C      12.450918       9.644435      15.565055      -0.096213      35.965279 0.44027656E+03  0.10400518E+05                                 9.531822                            7.043909      -0.062963       1.946853                    0.999565      29.659988      85.927147       0.613541       0.422604      -1.058564       0.020961      -0.014099       0.007084       0.026236      -0.015005       0.002136      -0.014887      -0.026803      -0.050376      -0.022480      -0.010286       0.032767             11.670719       6.259750      -0.810493       3.340377      10.898180       3.049828      17.854227           0.000056
          232              C      14.105102       8.783060      18.842709      -0.177003      29.667771 0.41943317E+03  0.98612412E+04                                 8.503790                            6.851043      -0.337721       1.880821                    0.997560      30.072000      89.035022       0.620805       0.419645      -1.052627      -0.059443      -0.030646       0.016258       0.068825       0.014733      -0.040393      -0.019586       0.012192      -0.083810      -0.052638      -0.001550       0.054188             10.409406       8.454805       0.896714       1.215615       7.064014       1.096773      15.709398          -0.000008
          233              C       1.798784      10.203164      21.310181       0.555864      25.214746 0.27072820E+03  0.57246756E+04                                 8.021731                            5.833378      -0.184360       1.982331                    0.999311      23.255710      66.029766       0.614541       0.471344      -1.019013       0.031031       0.045359      -0.005264       0.055210      -0.062201       0.023314      -0.007334       0.031649      -0.087624      -0.053204      -0.030262       0.083466             10.685006      13.504122       7.299133      -1.594463      11.193760      -0.481528       7.357135          -0.000017
          234              C       0.866522       9.073007      21.531732      -0.017115      37.809752 0.43096937E+03  0.10072128E+05                                 9.918088                            6.951826      -0.174077       1.955719                    0.998740      27.284771      77.254883       0.623230       0.420516      -1.065588      -0.032939      -0.025050       0.001680       0.041416      -0.012016       0.006877      -0.000560       0.017652      -0.012197      -0.013695      -0.005053       0.018748             13.661355      16.984805      10.238203      -1.782014      15.066813      -0.143537       8.932449          -0.000029
          235              C       0.461841       8.850785       1.049110      -0.078026      32.880597 0.41997641E+03  0.98419594E+04                                 9.123679                            6.966891      -0.187489       1.919350                    0.999348      29.232484      85.405614       0.603066       0.433395      -1.047917      -0.022538      -0.017989      -0.012502       0.031431      -0.025053       0.015384       0.014359      -0.003396       0.025461      -0.038733       0.017866       0.020867             11.328972      14.217903       7.349339      -2.227836      11.276118      -1.084798       8.492894           0.000036
          236              C      17.375619       7.847611       1.285866      -0.170654      34.209601 0.45071851E+03  0.10714002E+05                                 9.197794                            7.101100       0.078225       1.989141                    0.999391      30.248294      88.019819       0.614162       0.419544      -1.060069       0.022389       0.029260       0.000924       0.036854      -0.000868      -0.013823      -0.003785      -0.000937       0.075993      -0.018263      -0.011785       0.030047             11.239068      13.677927       6.969044      -1.324763      11.288079      -0.215108       8.751199          -0.000040
          237              C      16.986830       7.009517       0.251960       0.100492      32.844115 0.42737169E+03  0.99658424E+04                                 9.052268                            6.958417      -0.096988       1.971805                    0.999330      26.796722      75.756490       0.618232       0.424861      -1.062992      -0.012766      -0.018391      -0.001081       0.022414       0.034022      -0.002959      -0.018062      -0.020969      -0.088940      -0.036982      -0.016664       0.053645             11.277188      14.610463       7.168554      -1.375840      10.958195       0.114544       8.262906           0.000051
          238              C      17.441716       7.199993      20.684625      -0.166793      34.292238 0.45871297E+03  0.10922404E+05                                 9.161352                            7.141942       0.134275       2.005406                    0.999519      30.124670      86.959993       0.616888       0.416987      -1.064573       0.016090       0.025859      -0.004317       0.030760       0.009374       0.005967       0.021664      -0.014780       0.065983      -0.023584      -0.012561       0.036145             10.972116      13.333107       6.289081      -1.476608      10.775316       0.496132       8.807925          -0.000044
          239              C       0.527711       8.224330      20.491310      -0.080049      32.750448 0.41737485E+03  0.97287916E+04                                 8.963474                            6.863068      -0.025889       1.967280                    0.999628      28.987451      83.422085       0.620915       0.423196      -1.058186      -0.022203      -0.003833       0.019085       0.029528      -0.021804      -0.003616      -0.006511       0.010342       0.062714      -0.033848       0.011816       0.022032             10.836145      12.799776       6.782078      -0.589343      11.541493       1.223788       8.167167           0.000039
          240              C      15.940410       5.959782       0.473511      -0.168404      28.362167 0.40930355E+03  0.95173343E+04                                 8.188180                            6.731244      -0.208552       1.921648                    0.998525      29.364636      85.078164       0.634541       0.415123      -1.060708      -0.048182       0.046369      -0.018522       0.069388      -0.015439       0.011272      -0.000757       0.060188      -0.007731      -0.032664      -0.005495       0.038159              9.791073      13.720294       2.975115      -0.212412       8.728275      -0.574665       6.924649          -0.000003
          241              C      11.867030       7.875124       8.868563       0.583345      25.204514 0.24853554E+03  0.51374811E+04                                 7.959454                            5.588189      -0.110048       2.017515                    0.999339      22.431876      62.702953       0.628868       0.471178      -1.020440      -0.020861      -0.015527       0.044603       0.051630       0.059674       0.058818       0.041734       0.015902      -0.098794      -0.070063      -0.042152       0.112215             10.388741       6.875769      -1.328131      -3.253776       9.156655      -3.787403      15.133800          -0.000011
          242              C      12.466322       8.146024       7.513191      -0.007715      38.731881 0.43089619E+03  0.10032079E+05                                 9.955011                            6.897477      -0.045575       1.993897                    0.999307      27.005143      75.382950       0.635402       0.414037      -1.073775       0.013936       0.006808      -0.034792       0.038093       0.004624       0.005725       0.005622       0.003698      -0.022558      -0.010906      -0.001057       0.011963             13.425324       7.839660      -1.031090      -4.579879      10.843738      -5.519694      21.592576          -0.000039
          243              C      13.359355       7.242321       6.948453      -0.107232      37.278050 0.44583158E+03  0.10574274E+05                                 9.794309                            7.093680       0.012583       1.968307                    0.999672      29.828861      86.844438       0.610130       0.423257      -1.057208      -0.007646       0.019811      -0.018076       0.027887      -0.003113       0.011273      -0.019165      -0.019565      -0.035678      -0.025362      -0.002267       0.027628             12.464324       7.458457      -1.409896      -3.723314      10.631082      -4.503452      19.303431           0.000045
          244              C      13.876152       7.441262       5.677792      -0.170276      37.108561 0.44727737E+03  0.10592676E+05                                 9.662690                            7.024956       0.187455       2.020690                    0.999721      30.121237      86.971720       0.625080       0.413753      -1.065684      -0.017150       0.002598       0.024395       0.029934      -0.024864      -0.017181       0.013194      -0.007301      -0.028961      -0.023693      -0.015533       0.039227             12.510281       6.876640      -0.947975      -2.881640      10.281423      -5.609270      20.372781          -0.000049
          245              C      13.494826       8.554489       4.921911       0.110242      34.804034 0.39426439E+03  0.90046653E+04                                 9.424547                            6.670948      -0.070390       1.996301                    0.999425      25.899704      72.314406       0.633589       0.423271      -1.064659       0.009861      -0.001802      -0.027010       0.028811       0.022818      -0.018420      -0.006910       0.008217       0.113985      -0.042761      -0.003838       0.046598             12.803124       7.160843      -1.058905      -3.878040       9.099884      -4.019415      22.148644           0.000055
          246              C      12.646329       9.456075       5.497510      -0.162727      34.668817 0.42965395E+03  0.10052061E+05                                 9.167623                            6.857725       0.237255       2.039860                    0.999838      29.537619      84.178945       0.637819       0.410462      -1.070098      -0.005139      -0.001657       0.039144       0.039514      -0.015802       0.005744      -0.025141      -0.031460      -0.015302      -0.023498      -0.015958       0.039455             11.192491       7.201617      -1.424206      -4.008350       8.680788      -2.034244      17.695068          -0.000047
          247              C      12.084973       9.246552       6.761655      -0.093133      35.593482 0.41981794E+03  0.97892427E+04                                 9.438595                            6.853785      -0.012822       1.968524                    0.999559      29.083120      83.411846       0.626018       0.419596      -1.061616       0.015043      -0.009552      -0.019053       0.026088      -0.009083      -0.007745       0.011948       0.000416      -0.054378      -0.023213       0.000313       0.022900             11.860011       7.345792      -1.548679      -3.314060      10.212420      -4.208545      18.021822           0.000048
          248              C      14.060239       8.793642       3.564367      -0.179201      30.430908 0.42350097E+03  0.99684950E+04                                 8.647870                            6.878864      -0.307093       1.889738                    0.997672      30.038761      88.626751       0.621042       0.418996      -1.054348      -0.053037      -0.041806      -0.016016       0.069406       0.018630       0.046907       0.030321       0.008799      -0.073287      -0.059134      -0.006641       0.065775             10.853831       8.157923       0.994181      -1.591581       7.410182      -1.528705      16.993388          -0.000005
          249              C      11.238607       1.339681      10.336882      -0.136126      25.649751 0.43207433E+03  0.10246690E+05                                 7.780656                            7.036988      -0.357468       1.879796                    0.997273      29.867763      89.169937       0.600945       0.429780      -1.045084       0.076332      -0.028970      -0.008791       0.082116      -0.019244       0.017226      -0.018312      -0.028231       0.114627      -0.043690      -0.007566       0.051256              8.522763       8.401868       0.799759      -1.012484       7.640063      -1.574136       9.526357           0.000004
          250              C      11.934231       1.492062       8.979338      -0.125590      25.644884 0.41572152E+03  0.97494399E+04                                 7.747713                            6.861394      -0.260996       1.910292                    0.998432      29.454872      87.015451       0.615001       0.424672      -1.049804       0.035936       0.034787       0.063448       0.080791       0.017210      -0.022436      -0.006482       0.013115      -0.091150      -0.038709      -0.001932       0.040641              8.687661       8.558425       2.187693      -2.329988       7.671466      -1.947118       9.833092           0.000005
          251              C      13.012836       3.655023       9.083598      -0.121139      24.575444 0.39113572E+03  0.90691137E+04                                 7.561047                            6.688226      -0.381500       1.879111                    0.997594      29.287425      87.123394       0.615947       0.428870      -1.043185       0.063611      -0.029929       0.020642       0.073268       0.010716      -0.008666       0.023052      -0.021176      -0.089522      -0.041280       0.005699       0.035581              8.261905       6.928283       1.136306       0.762948       9.634845       0.736752       8.222588           0.000003
          252              C      14.163980       4.455022       9.641820      -0.141219      27.128519 0.43108935E+03  0.10213748E+05                                 8.093440                            7.032565      -0.394145       1.866661                    0.997361      29.895826      89.104925       0.600892       0.430221      -1.045200      -0.040458      -0.054047       0.049800       0.083892       0.003428       0.016356       0.007805       0.045186       0.148160      -0.048016      -0.006827       0.054843              9.116862       8.571809       0.272407       2.291347       8.392231       0.028376      10.386545           0.000003
          253              C      13.507717       4.653964      11.998516      -0.122723      26.732619 0.40088512E+03  0.93463308E+04                                 8.051421                            6.803016      -0.424924       1.870074                    0.996765      29.165609      86.810386       0.606835       0.432927      -1.041426       0.045099      -0.049474       0.011062       0.067853      -0.009562      -0.032728      -0.002059       0.032196       0.085749      -0.035817      -0.014903       0.050720              9.325697       8.140799      -0.932664      -1.972749       8.265180      -0.032663      11.571111           0.000004
          254              C      13.525729       4.004229      13.327823      -0.127568      26.134024 0.40667043E+03  0.95045697E+04                                 7.838609                            6.783156      -0.349476       1.882010                    0.997948      29.570201      87.800791       0.617681       0.424280      -1.047867      -0.017891      -0.044991      -0.069833       0.084976       0.013080       0.009242      -0.025593      -0.026817      -0.100006      -0.045923       0.004439       0.041484              8.739192       6.494413       0.685523      -0.933008       9.216607      -0.744112      10.506557           0.000004
          255              C      11.892274       2.258199      13.245284      -0.132817      25.182460 0.39983349E+03  0.93063143E+04                                 7.665101                            6.736691      -0.347862       1.886585                    0.997724      29.398107      87.142435       0.618247       0.425643      -1.046907       0.062364      -0.049809      -0.015756       0.081354       0.020339       0.011296       0.003852       0.008436      -0.121005      -0.042253      -0.000207       0.042460              8.607451       8.339075       2.034409       1.626148       8.666925       2.001363       8.816353           0.000004
          256              C      11.540032       0.888888      12.726159      -0.129193      25.729953 0.41889449E+03  0.98389018E+04                                 7.753142                            6.887754      -0.287082       1.902839                    0.997658      29.487868      87.074310       0.614020       0.424700      -1.050176       0.046274       0.049212      -0.044974       0.081153      -0.021072      -0.015976       0.023170      -0.004595       0.110707      -0.039867      -0.012789       0.052655              8.650775       7.506097       1.726488       0.979946       9.100647       2.580595       9.345581           0.000004
          257              C       8.388628      16.270883      10.940718       0.583999      23.101472 0.23949988E+03  0.49114058E+04                                 7.529735                            5.495853      -0.063279       2.033326                    0.999550      22.347596      62.481348       0.631552       0.472929      -1.018181      -0.024423      -0.044369      -0.000883       0.050654      -0.039653      -0.076107       0.040537       0.053291       0.104222      -0.065144      -0.053685       0.118829              9.437643      10.387732       4.632840       1.897630      11.775703      -0.821659       6.149494          -0.000010
          258              C       9.319253      17.449718      11.031945      -0.016098      36.631823 0.43848547E+03  0.10254784E+05                                 9.601814                            6.968225       0.019151       2.014529                    0.999416      27.084503      75.807378       0.630688       0.415260      -1.072842       0.040599       0.022622      -0.003557       0.046612      -0.011659      -0.000733      -0.001828       0.014809      -0.023332      -0.011081      -0.006622       0.017703             12.410584      13.990160       8.464609       1.533120      14.628018      -0.320725       8.613575          -0.000043
          259              C      10.026679      17.712152      12.189658      -0.099943      33.240447 0.41249092E+03  0.95779493E+04                                 8.995597                            6.787585       0.079434       1.998021                    0.999632      28.992716      83.028552       0.629797       0.418839      -1.061896       0.026035      -0.001519      -0.020175       0.032972      -0.010324      -0.005390      -0.014423      -0.002964       0.041956      -0.022703       0.001057       0.021646             10.847505      12.184927       6.596653       1.374483      11.753172      -0.616558       8.604417           0.000050
          260              C      10.979299      18.708976      12.167937      -0.152613      33.818044 0.42190285E+03  0.98245728E+04                                 9.012417                            6.787326       0.217601       2.035658                    0.999831      29.309543      83.296809       0.642375       0.409464      -1.070893      -0.014148      -0.037079      -0.011481       0.041314       0.003865       0.021338       0.007857       0.011288       0.070643      -0.018877      -0.017254       0.036130             10.996095      12.009405       7.262445       0.170176      12.888202      -1.499933       8.090678          -0.000051
          261              C      11.272324      19.462414      11.051493       0.110875      33.820930 0.38939056E+03  0.88681778E+04                                 9.256390                            6.638539      -0.054961       2.003256                    0.999484      25.783554      71.952777       0.633675       0.424415      -1.063648       0.030872       0.014947      -0.004513       0.034596       0.023758      -0.003061       0.007684      -0.011854      -0.112395      -0.039202      -0.004235       0.043437             12.311160      14.795239       9.154875       1.046891      14.180321      -0.511315       7.957918           0.000059
          262              C      10.518384      19.197864       9.919845      -0.160963      34.340308 0.42847489E+03  0.10019176E+05                                 9.104650                            6.835503       0.265255       2.048536                    0.999856      29.520626      84.151710       0.640549       0.408928      -1.070931      -0.011932      -0.035299       0.002296       0.037332       0.009077      -0.002967      -0.028532      -0.020785       0.060735      -0.026414      -0.015031       0.041445             11.300791      13.322003       7.617472       1.731709      12.514473       0.107055       8.065896          -0.000050
          263              C       9.589203      18.192574       9.893780      -0.116476      33.551009 0.42436071E+03  0.99313861E+04                                 9.080511                            6.898888       0.081055       1.994319                    0.999736      29.429908      84.827071       0.622267       0.420585      -1.059971       0.031385      -0.003527       0.012568       0.033991      -0.010263       0.023116       0.005883       0.003204       0.066462      -0.029822      -0.004529       0.034351             11.119121      12.748384       7.044325       0.700009      12.360403      -0.785183       8.248578           0.000046
          264              C      12.403122      20.395747      11.066698      -0.177222      29.529267 0.41043376E+03  0.95991549E+04                                 8.472254                            6.764229      -0.317929       1.889845                    0.997387      29.869431      88.254005       0.626457       0.418047      -1.053448      -0.053998       0.048480       0.009391       0.073173      -0.045621      -0.001470       0.005660      -0.070175      -0.005928      -0.056591      -0.002488       0.059079             10.552249      12.177564       4.506758       0.043703      13.059150       0.309859       6.420033          -0.000005
          265              C      11.964021       2.347088       2.608656       0.572328      25.535257 0.25251475E+03  0.52390395E+04                                 7.969735                            5.612310      -0.071605       2.021450                    0.999411      22.787978      63.757792       0.631122       0.467765      -1.022582      -0.011207       0.017238      -0.044833       0.049323      -0.016907      -0.075175       0.007373       0.121182      -0.110128      -0.073750      -0.044329       0.118079             10.285431       5.575637       0.260790       3.296251      10.905318      -3.119218      14.375339          -0.000010
          266              C      12.589974       2.184125       3.996609      -0.015646      40.326676 0.46326473E+03  0.10971097E+05                                10.222198                            7.149941      -0.045058       1.986280                    0.999219      27.535412      77.252315       0.624998       0.413816      -1.075061       0.012827      -0.011108       0.033039       0.037142      -0.004497      -0.006786       0.004382      -0.022973      -0.003205      -0.014572      -0.000397       0.014968             13.602248       7.509285       0.483232       5.371417      11.426279      -4.501871      21.871179          -0.000056
          267              C      13.302039       3.212695       4.609133      -0.112388      37.168931 0.43669512E+03  0.10322208E+05                                 9.790070                            7.038283      -0.021246       1.958091                    0.999743      29.919530      87.459814       0.609152       0.425389      -1.054028      -0.001862      -0.021851       0.019687       0.029471      -0.000537      -0.013234      -0.016729      -0.021424      -0.030187      -0.025796       0.000778       0.025018             12.393359       6.769677       1.042997       3.988393      10.855758      -3.701896      19.554641           0.000046
          268              C      13.807450       3.087828       5.853729      -0.166085      36.514839 0.43151173E+03  0.10139713E+05                                 9.548081                            6.896068       0.222973       2.033608                    0.999821      29.943958      86.447219       0.630712       0.413277      -1.064763      -0.014875      -0.002431      -0.032498       0.035823       0.023903       0.010247       0.020156      -0.026996      -0.023796      -0.023746      -0.017944       0.041690             12.262898       6.254197       0.527174       3.243305      10.331315      -4.914174      20.203182          -0.000046
          269              C      13.628710       1.928040       6.605265       0.102197      35.636555 0.41518030E+03  0.96005099E+04                                 9.566640                            6.847209      -0.090573       1.984278                    0.999395      26.275812      73.689923       0.625499       0.423469      -1.065110       0.001588      -0.001952       0.021571       0.021718      -0.012951       0.020143      -0.001207       0.026474       0.126278      -0.040146      -0.009427       0.049573             12.703396       6.454362       0.775993       3.661041       9.600932      -3.311632      22.054895           0.000066
          270              C      12.970111       0.821163       6.001430      -0.172622      35.188569 0.45527849E+03  0.10807957E+05                                 9.258076                            7.066626       0.173377       2.012859                    0.999774      30.155406      86.594599       0.627280       0.411319      -1.069440      -0.006096      -0.000072      -0.028234       0.028885       0.013840       0.000522      -0.015484      -0.066139      -0.016645      -0.033584      -0.009710       0.043294             10.970912       6.309960       1.234163       3.299494       9.162632      -1.151333      17.440144          -0.000051
          271              C      12.507783       0.937565       4.704704      -0.096213      35.965283 0.44027660E+03  0.10400519E+05                                 9.531823                            7.043910      -0.062963       1.946853                    0.999565      29.659991      85.927165       0.613541       0.422604      -1.058564       0.020962       0.014099       0.007084       0.026236       0.015005       0.002136       0.014887      -0.026804      -0.050376      -0.022480      -0.010287       0.032767             11.670721       6.259751       0.810494       3.340378      10.898182      -3.049827      17.854229           0.000054
          272              C      14.161967       1.798940       7.982358      -0.177003      29.667778 0.41943328E+03  0.98612446E+04                                 8.503791                            6.851044      -0.337721       1.880821                    0.997560      30.072006      89.035043       0.620805       0.419645      -1.052627      -0.059443       0.030646       0.016258       0.068825      -0.014733      -0.040393       0.019586       0.012192      -0.083810      -0.052638      -0.001550       0.054188             10.409408       8.454806      -0.896714       1.215615       7.064015      -1.096774      15.709402          -0.000009
          273              C       1.855649       0.378836      10.449830       0.555864      25.214747 0.27072821E+03  0.57246760E+04                                 8.021731                            5.833378      -0.184360       1.982331                    0.999311      23.255711      66.029769       0.614541       0.471344      -1.019013       0.031031      -0.045359      -0.005264       0.055210       0.062201       0.023314       0.007334       0.031649      -0.087624      -0.053204      -0.030262       0.083466             10.685005      13.504122      -7.299133      -1.594464      11.193759       0.481528       7.357135          -0.000017
          274              C       0.923387       1.508993      10.671381      -0.017115      37.809751 0.43096937E+03  0.10072128E+05                                 9.918088                            6.951826      -0.174077       1.955719                    0.998740      27.284771      77.254882       0.623230       0.420516      -1.065588      -0.032939       0.025050       0.001680       0.041416       0.012016       0.006877       0.000560       0.017652      -0.012197      -0.013695      -0.005053       0.018748             13.661355      16.984804     -10.238202      -1.782014      15.066812       0.143537       8.932449          -0.000028
          275              C       0.404976       1.731215      11.909461      -0.078026      32.880599 0.41997644E+03  0.98419602E+04                                 9.123679                            6.966891      -0.187489       1.919350                    0.999348      29.232486      85.405623       0.603066       0.433395      -1.047917      -0.022538       0.017989      -0.012502       0.031431       0.025053       0.015384      -0.014359      -0.003397       0.025461      -0.038733       0.017866       0.020867             11.328972      14.217903      -7.349340      -2.227836      11.276118       1.084798       8.492894           0.000036
          276              C      17.318754       2.734389      12.146217      -0.170654      34.209599 0.45071848E+03  0.10714001E+05                                 9.197794                            7.101100       0.078225       1.989141                    0.999391      30.248292      88.019811       0.614162       0.419544      -1.060069       0.022389      -0.029260       0.000924       0.036854       0.000868      -0.013823       0.003785      -0.000937       0.075993      -0.018263      -0.011785       0.030047             11.239068      13.677927      -6.969044      -1.324762      11.288079       0.215108       8.751198          -0.000040
          277              C      16.929965       3.572483      11.112311       0.100492      32.844112 0.42737166E+03  0.99658416E+04                                 9.052267                            6.958416      -0.096988       1.971805                    0.999330      26.796721      75.756482       0.618232       0.424860      -1.062992      -0.012766       0.018391      -0.001081       0.022414      -0.034022      -0.002959       0.018062      -0.020969      -0.088940      -0.036982      -0.016664       0.053645             11.277187      14.610461      -7.168553      -1.375839      10.958195      -0.114544       8.262904           0.000053
          278              C      17.498581       3.382007       9.824274      -0.166793      34.292227 0.45871283E+03  0.10922400E+05                                 9.161349                            7.141941       0.134276       2.005406                    0.999519      30.124664      86.959965       0.616888       0.416987      -1.064573       0.016090      -0.025859      -0.004317       0.030760      -0.009374       0.005967      -0.021664      -0.014780       0.065983      -0.023584      -0.012561       0.036145             10.972113      13.333103      -6.289078      -1.476607      10.775313      -0.496132       8.807923          -0.000045
          279              C       0.584576       2.357670       9.630959      -0.080049      32.750439 0.41737473E+03  0.97287878E+04                                 8.963472                            6.863067      -0.025888       1.967280                    0.999628      28.987445      83.422057       0.620915       0.423196      -1.058186      -0.022203       0.003833       0.019085       0.029528       0.021804      -0.003616       0.006511       0.010342       0.062714      -0.033848       0.011816       0.022032             10.836142      12.799772      -6.782075      -0.589343      11.541489      -1.223788       8.167165           0.000040
          280              C      15.883545       4.622218      11.333862      -0.168404      28.362163 0.40930348E+03  0.95173321E+04                                 8.188179                            6.731243      -0.208552       1.921648                    0.998525      29.364632      85.078149       0.634541       0.415123      -1.060708      -0.048182      -0.046369      -0.018522       0.069388       0.015439       0.011272       0.000757       0.060188      -0.007730      -0.032664      -0.005495       0.038159              9.791071      13.720292      -2.975114      -0.212412       8.728274       0.574665       6.924648          -0.000004
          281              C      11.810165       2.706876      19.728914       0.583345      25.204510 0.24853549E+03  0.51374800E+04                                 7.959453                            5.588189      -0.110048       2.017515                    0.999339      22.431874      62.702945       0.628868       0.471178      -1.020440      -0.020861       0.015527       0.044603       0.051630      -0.059674       0.058818      -0.041734       0.015902      -0.098794      -0.070063      -0.042152       0.112215             10.388740       6.875768       1.328131      -3.253776       9.156654       3.787403      15.133798          -0.000009
          282              C      12.409457       2.435976      18.373542      -0.007715      38.731885 0.43089624E+03  0.10032081E+05                                 9.955011                            6.897477      -0.045575       1.993897                    0.999307      27.005145      75.382958       0.635402       0.414037      -1.073775       0.013936      -0.006808      -0.034792       0.038093      -0.004624       0.005725      -0.005622       0.003699      -0.022558      -0.010906      -0.001057       0.011963             13.425326       7.839660       1.031091      -4.579879      10.843740       5.519694      21.592577          -0.000041
          283              C      13.302490       3.339679      17.808804      -0.107232      37.278057 0.44583166E+03  0.10574277E+05                                 9.794310                            7.093681       0.012583       1.968307                    0.999672      29.828864      86.844454       0.610130       0.423257      -1.057208      -0.007646      -0.019811      -0.018076       0.027887       0.003113       0.011273       0.019165      -0.019565      -0.035678      -0.025362      -0.002267       0.027628             12.464326       7.458459       1.409896      -3.723314      10.631084       4.503453      19.303436           0.000045
          284              C      13.819287       3.140738      16.538143      -0.170276      37.108563 0.44727738E+03  0.10592677E+05                                 9.662691                            7.024956       0.187454       2.020690                    0.999721      30.121237      86.971727       0.625080       0.413753      -1.065684      -0.017150      -0.002598       0.024395       0.029934       0.024864      -0.017181      -0.013194      -0.007301      -0.028961      -0.023693      -0.015533       0.039227             12.510283       6.876641       0.947975      -2.881640      10.281425       5.609271      20.372785          -0.000050
          285              C      13.437961       2.027511      15.782262       0.110242      34.804037 0.39426441E+03  0.90046660E+04                                 9.424548                            6.670948      -0.070390       1.996301                    0.999425      25.899705      72.314411       0.633588       0.423271      -1.064659       0.009861       0.001802      -0.027010       0.028811      -0.022818      -0.018420       0.006910       0.008218       0.113985      -0.042761      -0.003838       0.046598             12.803125       7.160844       1.058904      -3.878041       9.099885       4.019415      22.148648           0.000055
          286              C      12.589464       1.125925      16.357861      -0.162727      34.668822 0.42965401E+03  0.10052063E+05                                 9.167624                            6.857725       0.237255       2.039860                    0.999838      29.537621      84.178952       0.637819       0.410462      -1.070098      -0.005139       0.001657       0.039144       0.039515       0.015802       0.005744       0.025141      -0.031461      -0.015302      -0.023498      -0.015958       0.039455             11.192492       7.201618       1.424206      -4.008351       8.680788       2.034244      17.695070          -0.000047
          287              C      12.028108       1.335448      17.622006      -0.093133      35.593486 0.41981798E+03  0.97892442E+04                                 9.438596                            6.853786      -0.012822       1.968524                    0.999559      29.083123      83.411860       0.626018       0.419596      -1.061616       0.015043       0.009552      -0.019053       0.026088       0.009083      -0.007745      -0.011948       0.000415      -0.054378      -0.023213       0.000313       0.022900             11.860012       7.345793       1.548679      -3.314061      10.212421       4.208545      18.021823           0.000048
          288              C      14.003374       1.788358      14.424718      -0.179201      30.430908 0.42350097E+03  0.99684950E+04                                 8.647870                            6.878863      -0.307093       1.889738                    0.997672      30.038761      88.626752       0.621042       0.418996      -1.054348      -0.053037       0.041806      -0.016016       0.069406      -0.018630       0.046907      -0.030321       0.008799      -0.073287      -0.059134      -0.006641       0.065775             10.853831       8.157923      -0.994181      -1.591581       7.410181       1.528706      16.993388          -0.000005
          289              C       6.541728      11.921681       0.523469      -0.136126      25.649749 0.43207429E+03  0.10246689E+05                                 7.780655                            7.036988      -0.357468       1.879796                    0.997273      29.867762      89.169935       0.600945       0.429780      -1.045084      -0.076332      -0.028970       0.008791       0.082116       0.019244       0.017226       0.018312      -0.028232       0.114627      -0.043690      -0.007566       0.051256              8.522763       8.401868      -0.799759      -1.012484       7.640063       1.574136       9.526357           0.000004
          290              C       5.846104      12.074062       1.881013      -0.125590      25.644883 0.41572150E+03  0.97494394E+04                                 7.747713                            6.861394      -0.260996       1.910292                    0.998432      29.454872      87.015454       0.615000       0.424672      -1.049804      -0.035936       0.034787      -0.063448       0.080791      -0.017210      -0.022436       0.006482       0.013115      -0.091150      -0.038709      -0.001932       0.040641              8.687662       8.558426      -2.187693      -2.329989       7.671467       1.947119       9.833093           0.000004
          291              C       4.767499      14.237023       1.776753      -0.121139      24.575445 0.39113575E+03  0.90691145E+04                                 7.561047                            6.688227      -0.381500       1.879111                    0.997594      29.287427      87.123404       0.615947       0.428870      -1.043185      -0.063611      -0.029929      -0.020642       0.073268      -0.010716      -0.008666      -0.023052      -0.021176      -0.089522      -0.041280       0.005699       0.035581              8.261906       6.928283      -1.136306       0.762949       9.634845      -0.736752       8.222589           0.000003
          292              C       3.616355      15.037022       1.218531      -0.141219      27.128519 0.43108936E+03  0.10213749E+05                                 8.093440                            7.032565      -0.394145       1.866661                    0.997361      29.895827      89.104930       0.600892       0.430221      -1.045200       0.040458      -0.054047      -0.049800       0.083892      -0.003428       0.016356      -0.007805       0.045186       0.148160      -0.048016      -0.006827       0.054843              9.116862       8.571810      -0.272407       2.291348       8.392231      -0.028376      10.386545           0.000003
          293              C       4.158888      15.235964      20.582537      -0.122723      26.732620 0.40088514E+03  0.93463314E+04                                 8.051421                            6.803016      -0.424924       1.870074                    0.996765      29.165610      86.810390       0.606835       0.432927      -1.041426      -0.045099      -0.049474      -0.011062       0.067853       0.009562      -0.032728       0.002059       0.032197       0.085749      -0.035817      -0.014903       0.050720              9.325697       8.140800       0.932664      -1.972749       8.265180       0.032663      11.571112           0.000003
          294              C       4.140876      14.586229      19.253230      -0.127568      26.134025 0.40667044E+03  0.95045701E+04                                 7.838609                            6.783156      -0.349476       1.882010                    0.997948      29.570203      87.800801       0.617681       0.424280      -1.047867       0.017891      -0.044991       0.069833       0.084976      -0.013080       0.009242       0.025593      -0.026817      -0.100006      -0.045923       0.004439       0.041484              8.739193       6.494413      -0.685523      -0.933008       9.216607       0.744112      10.506558           0.000004
          295              C       5.774331      12.840199      19.335769      -0.132817      25.182459 0.39983346E+03  0.93063135E+04                                 7.665101                            6.736692      -0.347861       1.886585                    0.997724      29.398105      87.142428       0.618247       0.425643      -1.046907      -0.062364      -0.049809       0.015756       0.081354      -0.020339       0.011296      -0.003852       0.008436      -0.121005      -0.042253      -0.000207       0.042460              8.607451       8.339075      -2.034409       1.626148       8.666925      -2.001363       8.816353           0.000004
          296              C       6.126573      11.470888      19.854894      -0.129193      25.729954 0.41889451E+03  0.98389024E+04                                 7.753141                            6.887754      -0.287082       1.902839                    0.997658      29.487869      87.074311       0.614020       0.424700      -1.050176      -0.046274       0.049212       0.044974       0.081153       0.021072      -0.015976      -0.023170      -0.004595       0.110708      -0.039867      -0.012789       0.052655              8.650775       7.506097      -1.726488       0.979946       9.100647      -2.580594       9.345580           0.000004
          297              C       9.277977       5.688883      21.640335       0.583999      23.101476 0.23949992E+03  0.49114068E+04                                 7.529736                            5.495854      -0.063279       2.033325                    0.999550      22.347599      62.481361       0.631552       0.472929      -1.018181       0.024423      -0.044368       0.000883       0.050654       0.039652      -0.076107      -0.040537       0.053291       0.104222      -0.065144      -0.053685       0.118829              9.437645      10.387734      -4.632841       1.897630      11.775705       0.821659       6.149495          -0.000008
          298              C       8.347352       6.867718      21.549108      -0.016098      36.631830 0.43848554E+03  0.10254787E+05                                 9.601816                            6.968226       0.019151       2.014529                    0.999416      27.084506      75.807394       0.630688       0.415260      -1.072842      -0.040599       0.022622       0.003557       0.046612       0.011659      -0.000733       0.001828       0.014809      -0.023332      -0.011081      -0.006622       0.017702             12.410587      13.990163      -8.464611       1.533121      14.628022       0.320725       8.613576          -0.000043
          299              C       7.639926       7.130152      20.391395      -0.099943      33.240454 0.41249101E+03  0.95779521E+04                                 8.995599                            6.787587       0.079433       1.998021                    0.999632      28.992720      83.028574       0.629797       0.418839      -1.061896      -0.026035      -0.001519       0.020175       0.032972       0.010324      -0.005390       0.014423      -0.002964       0.041957      -0.022703       0.001057       0.021646             10.847508      12.184930      -6.596655       1.374483      11.753175       0.616558       8.604419           0.000050
          300              C       6.687306       8.126976      20.413116      -0.152613      33.818044 0.42190283E+03  0.98245725E+04                                 9.012417                            6.787326       0.217601       2.035658                    0.999831      29.309542      83.296807       0.642375       0.409465      -1.070893       0.014148      -0.037079       0.011481       0.041314      -0.003865       0.021338      -0.007857       0.011288       0.070643      -0.018877      -0.017254       0.036130             10.996096      12.009405      -7.262446       0.170176      12.888203       1.499933       8.090678          -0.000051
          301              C       6.394281       8.880414      21.529560       0.110875      33.820928 0.38939054E+03  0.88681770E+04                                 9.256390                            6.638538      -0.054961       2.003256                    0.999484      25.783553      71.952771       0.633675       0.424415      -1.063648      -0.030872       0.014947       0.004513       0.034596      -0.023758      -0.003061      -0.007685      -0.011854      -0.112395      -0.039202      -0.004235       0.043437             12.311159      14.795238      -9.154875       1.046891      14.180321       0.511315       7.957917           0.000060
          302              C       7.261951       8.615864       0.940506      -0.160963      34.340307 0.42847489E+03  0.10019176E+05                                 9.104650                            6.835503       0.265255       2.048536                    0.999856      29.520625      84.151707       0.640549       0.408928      -1.070931       0.011932      -0.035299      -0.002296       0.037332      -0.009077      -0.002967       0.028532      -0.020784       0.060736      -0.026414      -0.015031       0.041445             11.300791      13.322003      -7.617472       1.731708      12.514474      -0.107055       8.065896          -0.000050
          303              C       8.191132       7.610574       0.966571      -0.116476      33.551014 0.42436077E+03  0.99313881E+04                                 9.080512                            6.898889       0.081055       1.994319                    0.999736      29.429910      84.827083       0.622267       0.420586      -1.059970      -0.031385      -0.003527      -0.012568       0.033991       0.010263       0.023116      -0.005883       0.003204       0.066462      -0.029822      -0.004529       0.034351             11.119123      12.748386      -7.044327       0.700009      12.360405       0.785183       8.248579           0.000046
          304              C       5.263483       9.813747      21.514355      -0.177222      29.529266 0.41043375E+03  0.95991544E+04                                 8.472253                            6.764229      -0.317929       1.889845                    0.997387      29.869428      88.253987       0.626457       0.418047      -1.053448       0.053998       0.048480      -0.009391       0.073173       0.045622      -0.001470      -0.005660      -0.070175      -0.005928      -0.056591      -0.002488       0.059079             10.552248      12.177563      -4.506758       0.043703      13.059150      -0.309859       6.420032          -0.000005
          305              C       5.816314      12.929088       8.251695       0.572328      25.535255 0.25251473E+03  0.52390388E+04                                 7.969734                            5.612309      -0.071604       2.021450                    0.999411      22.787976      63.757779       0.631122       0.467765      -1.022582       0.011207       0.017238       0.044833       0.049323       0.016907      -0.075175      -0.007373       0.121182      -0.110128      -0.073750      -0.044329       0.118079             10.285429       5.575636      -0.260790       3.296250      10.905316       3.119217      14.375336          -0.000011
          306              C       5.190361      12.766125       6.863742      -0.015646      40.326671 0.46326469E+03  0.10971095E+05                                10.222197                            7.149941      -0.045058       1.986280                    0.999219      27.535411      77.252308       0.624998       0.413816      -1.075061      -0.012827      -0.011108      -0.033039       0.037142       0.004497      -0.006786      -0.004382      -0.022973      -0.003204      -0.014572      -0.000396       0.014968             13.602245       7.509284      -0.483232       5.371417      11.426276       4.501869      21.871175          -0.000058
          307              C       4.478296      13.794695       6.251218      -0.112388      37.168933 0.43669514E+03  0.10322209E+05                                 9.790072                            7.038284      -0.021247       1.958091                    0.999743      29.919530      87.459822       0.609152       0.425389      -1.054028       0.001862      -0.021851      -0.019687       0.029471       0.000537      -0.013234       0.016729      -0.021424      -0.030187      -0.025796       0.000778       0.025018             12.393361       6.769678      -1.042997       3.988394      10.855759       3.701897      19.554646           0.000048
          308              C       3.972885      13.669828       5.006622      -0.166085      36.514849 0.43151187E+03  0.10139717E+05                                 9.548083                            6.896069       0.222972       2.033608                    0.999821      29.943964      86.447245       0.630712       0.413277      -1.064763       0.014876      -0.002431       0.032498       0.035823      -0.023903       0.010247      -0.020156      -0.026996      -0.023796      -0.023746      -0.017944       0.041690             12.262901       6.254198      -0.527174       3.243306      10.331317       4.914175      20.203188          -0.000049
          309              C       4.151625      12.510040       4.255086       0.102197      35.636559 0.41518036E+03  0.96005117E+04                                 9.566641                            6.847209      -0.090573       1.984278                    0.999395      26.275814      73.689934       0.625499       0.423469      -1.065110      -0.001588      -0.001952      -0.021571       0.021718       0.012951       0.020143       0.001207       0.026474       0.126278      -0.040146      -0.009427       0.049573             12.703398       6.454363      -0.775993       3.661041       9.600933       3.311633      22.054898           0.000069
          310              C       4.810224      11.403163       4.858921      -0.172622      35.188563 0.45527843E+03  0.10807955E+05                                 9.258074                            7.066625       0.173377       2.012859                    0.999774      30.155403      86.594580       0.627280       0.411319      -1.069440       0.006096      -0.000072       0.028234       0.028885      -0.013840       0.000522       0.015484      -0.066139      -0.016646      -0.033584      -0.009710       0.043294             10.970909       6.309959      -1.234163       3.299492       9.162630       1.151332      17.440137          -0.000054
          311              C       5.272552      11.519565       6.155647      -0.096213      35.965279 0.44027658E+03  0.10400518E+05                                 9.531822                            7.043909      -0.062963       1.946854                    0.999565      29.659988      85.927147       0.613541       0.422604      -1.058564      -0.020961       0.014099      -0.007084       0.026236      -0.015005       0.002136      -0.014887      -0.026804      -0.050376      -0.022480      -0.010287       0.032767             11.670718       6.259750      -0.810494       3.340377      10.898180       3.049827      17.854225           0.000057
          312              C       3.618368      12.380940       2.877993      -0.177003      29.667777 0.41943326E+03  0.98612440E+04                                 8.503791                            6.851044      -0.337721       1.880821                    0.997560      30.072004      89.035038       0.620805       0.419645      -1.052627       0.059443       0.030646      -0.016258       0.068825       0.014733      -0.040393      -0.019586       0.012192      -0.083810      -0.052638      -0.001550       0.054188             10.409408       8.454806       0.896715       1.215615       7.064015       1.096774      15.709403          -0.000009
          313              C      15.924686      10.960836       0.410521       0.555864      25.214745 0.27072818E+03  0.57246752E+04                                 8.021731                            5.833378      -0.184360       1.982331                    0.999311      23.255709      66.029764       0.614541       0.471344      -1.019013      -0.031031      -0.045359       0.005264       0.055210      -0.062201       0.023314      -0.007334       0.031649      -0.087624      -0.053204      -0.030262       0.083466             10.685006      13.504122       7.299133      -1.594464      11.193759      -0.481528       7.357135          -0.000017
          314              C      16.856948      12.090993       0.188970      -0.017115      37.809752 0.43096937E+03  0.10072128E+05                                 9.918088                            6.951826      -0.174077       1.955719                    0.998740      27.284771      77.254883       0.623230       0.420516      -1.065588       0.032939       0.025050      -0.001680       0.041416      -0.012016       0.006877      -0.000560       0.017652      -0.012197      -0.013695      -0.005053       0.018748             13.661355      16.984805      10.238203      -1.782014      15.066813      -0.143537       8.932449          -0.000026
          315              C      17.261629      12.313215      20.671592      -0.078026      32.880603 0.41997647E+03  0.98419614E+04                                 9.123680                            6.966892      -0.187489       1.919350                    0.999348      29.232488      85.405636       0.603066       0.433396      -1.047917       0.022538       0.017989       0.012502       0.031431      -0.025053       0.015384       0.014359      -0.003397       0.025461      -0.038733       0.017866       0.020867             11.328974      14.217906       7.349342      -2.227836      11.276121      -1.084798       8.492895           0.000033
          316              C       0.347851      13.316389      20.434836      -0.170654      34.209606 0.45071857E+03  0.10714003E+05                                 9.197795                            7.101100       0.078224       1.989141                    0.999391      30.248296      88.019830       0.614162       0.419544      -1.060069      -0.022389      -0.029260      -0.000924       0.036854      -0.000868      -0.013823      -0.003785      -0.000937       0.075993      -0.018263      -0.011785       0.030047             11.239070      13.677930       6.969046      -1.324763      11.288082      -0.215108       8.751199          -0.000037
          317              C       0.736640      14.154483      21.468742       0.100492      32.844117 0.42737171E+03  0.99658432E+04                                 9.052268                            6.958417      -0.096988       1.971805                    0.999330      26.796723      75.756493       0.618232       0.424861      -1.062992       0.012766       0.018391       0.001081       0.022414       0.034022      -0.002959      -0.018062      -0.020969      -0.088940      -0.036982      -0.016664       0.053645             11.277188      14.610463       7.168555      -1.375839      10.958197       0.114544       8.262906           0.000048
          318              C       0.281754      13.964007       1.036077      -0.166793      34.292232 0.45871289E+03  0.10922402E+05                                 9.161350                            7.141941       0.134276       2.005406                    0.999519      30.124667      86.959979       0.616888       0.416987      -1.064573      -0.016090      -0.025859       0.004317       0.030760       0.009374       0.005967       0.021664      -0.014780       0.065983      -0.023584      -0.012561       0.036145             10.972114      13.333104       6.289079      -1.476607      10.775314       0.496132       8.807924          -0.000040
          319              C      17.195759      12.939670       1.229392      -0.080049      32.750444 0.41737481E+03  0.97287901E+04                                 8.963472                            6.863067      -0.025888       1.967280                    0.999628      28.987448      83.422065       0.620915       0.423196      -1.058186       0.022203       0.003833      -0.019085       0.029528      -0.021804      -0.003616      -0.006511       0.010342       0.062715      -0.033848       0.011816       0.022032             10.836143      12.799774       6.782077      -0.589342      11.541490       1.223788       8.167165           0.000036
          320              C       1.783060      15.204218      21.247191      -0.168404      28.362166 0.40930352E+03  0.95173336E+04                                 8.188180                            6.731244      -0.208553       1.921647                    0.998525      29.364637      85.078173       0.634541       0.415123      -1.060708       0.048182      -0.046369       0.018522       0.069388      -0.015439       0.011272      -0.000757       0.060188      -0.007731      -0.032664      -0.005495       0.038159              9.791072      13.720292       2.975114      -0.212412       8.728275      -0.574665       6.924649          -0.000003
          321              C       5.856440      13.288876      12.852139       0.583345      25.204512 0.24853551E+03  0.51374805E+04                                 7.959454                            5.588189      -0.110048       2.017515                    0.999339      22.431874      62.702947       0.628868       0.471178      -1.020440       0.020861       0.015527      -0.044603       0.051630       0.059674       0.058818       0.041734       0.015902      -0.098794      -0.070063      -0.042152       0.112215             10.388741       6.875769      -1.328131      -3.253777       9.156655      -3.787403      15.133801          -0.000010
          322              C       5.257148      13.017976      14.207511      -0.007715      38.731894 0.43089635E+03  0.10032084E+05                                 9.955013                            6.897478      -0.045575       1.993897                    0.999307      27.005149      75.382973       0.635402       0.414037      -1.073775      -0.013936      -0.006808       0.034792       0.038093       0.004624       0.005725       0.005622       0.003698      -0.022558      -0.010906      -0.001057       0.011963             13.425328       7.839661      -1.031090      -4.579880      10.843741      -5.519696      21.592582          -0.000040
          323              C       4.364115      13.921679      14.772249      -0.107232      37.278062 0.44583174E+03  0.10574279E+05                                 9.794311                            7.093682       0.012582       1.968307                    0.999672      29.828867      86.844467       0.610130       0.423257      -1.057208       0.007646      -0.019811       0.018076       0.027887      -0.003113       0.011273      -0.019165      -0.019565      -0.035678      -0.025361      -0.002267       0.027628             12.464328       7.458459      -1.409896      -3.723314      10.631085      -4.503454      19.303438           0.000045
          324              C       3.847318      13.722738      16.042910      -0.170276      37.108565 0.44727740E+03  0.10592677E+05                                 9.662691                            7.024957       0.187454       2.020690                    0.999721      30.121238      86.971730       0.625080       0.413753      -1.065684       0.017150      -0.002598      -0.024395       0.029934      -0.024864      -0.017181       0.013194      -0.007301      -0.028961      -0.023693      -0.015533       0.039227             12.510285       6.876641      -0.947974      -2.881640      10.281426      -5.609272      20.372788          -0.000049
          325              C       4.228644      12.609511      16.798791       0.110242      34.804037 0.39426441E+03  0.90046660E+04                                 9.424548                            6.670948      -0.070390       1.996301                    0.999425      25.899705      72.314411       0.633589       0.423271      -1.064659      -0.009861       0.001802       0.027010       0.028811       0.022818      -0.018420      -0.006910       0.008217       0.113985      -0.042761      -0.003838       0.046598             12.803125       7.160843      -1.058904      -3.878041       9.099885      -4.019416      22.148648           0.000055
          326              C       5.077141      11.707925      16.223192      -0.162727      34.668820 0.42965399E+03  0.10052063E+05                                 9.167624                            6.857726       0.237255       2.039860                    0.999838      29.537620      84.178954       0.637819       0.410462      -1.070098       0.005139       0.001657      -0.039144       0.039514      -0.015802       0.005744      -0.025141      -0.031460      -0.015302      -0.023498      -0.015958       0.039455             11.192493       7.201618      -1.424206      -4.008350       8.680789      -2.034246      17.695071          -0.000048
          327              C       5.638497      11.917448      14.959047      -0.093133      35.593485 0.41981798E+03  0.97892440E+04                                 9.438596                            6.853786      -0.012822       1.968524                    0.999559      29.083121      83.411852       0.626018       0.419596      -1.061616      -0.015043       0.009552       0.019053       0.026088      -0.009083      -0.007745       0.011948       0.000416      -0.054378      -0.023213       0.000313       0.022900             11.860012       7.345792      -1.548679      -3.314060      10.212421      -4.208546      18.021824           0.000049
          328              C       3.663231      12.370358      18.156335      -0.179201      30.430909 0.42350098E+03  0.99684954E+04                                 8.647870                            6.878864      -0.307093       1.889738                    0.997672      30.038762      88.626759       0.621042       0.418996      -1.054348       0.053037       0.041806       0.016016       0.069406       0.018630       0.046907       0.030321       0.008799      -0.073288      -0.059134      -0.006641       0.065775             10.853832       8.157923       0.994181      -1.591582       7.410182      -1.528706      16.993389          -0.000005
          329              N       4.501760      18.914267      12.671206      -0.089796      27.432444 0.43542769E+03  0.10113695E+05                                 8.083397                            7.147369      -0.234971       1.973294                    0.998130      26.057562      71.481143       0.599383       0.439954      -1.062873       0.064373      -0.046722       0.137403       0.158765       0.032400      -0.089542       0.054349      -0.020358      -0.273314      -0.156307       0.073046       0.083260              9.061053       8.590601       1.449542      -1.975635       9.792774       0.386962       8.799784           0.000013
          330              N       5.598198      20.482519      10.391618      -0.095129      27.056403 0.45210287E+03  0.10583688E+05                                 8.071315                            7.339916      -0.227641       1.977780                    0.997452      26.119652      71.569070       0.585504       0.446865      -1.060385       0.131982       0.070801       0.004597       0.149844      -0.090094       0.004347       0.008198      -0.136954       0.230174      -0.151775       0.070370       0.081405              8.926564       6.634450      -0.232271       0.346609      10.369783       0.630813       9.775460           0.000011
          331              N       3.238849      17.075327      10.634456      -0.091029      30.114749 0.46578863E+03  0.10945602E+05                                 8.381784                            7.182751      -0.137619       2.004633                    0.997875      25.866851      70.168697       0.627526       0.415359      -1.083899       0.007895      -0.160298       0.008608       0.160723       0.017426       0.004748       0.015531       0.203655       0.196412      -0.137166       0.062234       0.074932              9.883110      11.940823      -0.848690      -0.791897       6.270503       0.542655      11.438003           0.000010
          332              N       4.406264      18.632786       8.425678      -0.087559      27.657936 0.44370961E+03  0.10335648E+05                                 8.093840                            7.188239      -0.201608       1.984447                    0.997868      25.969408      70.913191       0.602129       0.436694      -1.066817       0.075607      -0.047311      -0.126971       0.155166       0.032035       0.078187      -0.069483      -0.035743      -0.220019      -0.146893       0.061715       0.085178              9.040014       8.578305       1.357337       1.343231       9.194951      -0.794652       9.346786           0.000011
          333              N      13.164845       8.332267      19.909847      -0.089796      27.432444 0.43542770E+03  0.10113695E+05                                 8.083398                            7.147369      -0.234971       1.973294                    0.998130      26.057563      71.481148       0.599383       0.439954      -1.062873      -0.064373      -0.046722      -0.137403       0.158765      -0.032400      -0.089542      -0.054349      -0.020358      -0.273314      -0.156307       0.073047       0.083260              9.061053       8.590602      -1.449542      -1.975635       9.792774      -0.386963       8.799785           0.000013
          334              N      12.182137       9.900519       0.468733      -0.095129      27.056403 0.45210285E+03  0.10583688E+05                                 8.071315                            7.339916      -0.227640       1.977780                    0.997452      26.119651      71.569067       0.585504       0.446865      -1.060385      -0.131982       0.070801      -0.004597       0.149844       0.090094       0.004347      -0.008198      -0.136954       0.230174      -0.151775       0.070370       0.081405              8.926564       6.634450       0.232271       0.346609      10.369782      -0.630813       9.775460           0.000010
          335              N      14.541486       6.493327       0.225895      -0.091029      30.114751 0.46578867E+03  0.10945603E+05                                 8.381783                            7.182750      -0.137619       2.004633                    0.997875      25.866851      70.168693       0.627526       0.415359      -1.083899      -0.007895      -0.160298      -0.008608       0.160723      -0.017426       0.004748      -0.015531       0.203655       0.196412      -0.137166       0.062234       0.074932              9.883109      11.940822       0.848691      -0.791897       6.270503      -0.542655      11.438003           0.000010
          336              N      13.374071       8.050786       2.434673      -0.087559      27.657937 0.44370963E+03  0.10335648E+05                                 8.093840                            7.188239      -0.201608       1.984447                    0.997868      25.969408      70.913189       0.602129       0.436694      -1.066817      -0.075607      -0.047311       0.126971       0.155166      -0.032035       0.078187       0.069483      -0.035743      -0.220019      -0.146893       0.061715       0.085178              9.040014       8.578306      -1.357337       1.343231       9.194951       0.794652       9.346786           0.000010
          337              N      13.221710       2.249733       9.049496      -0.089796      27.432456 0.43542790E+03  0.10113701E+05                                 8.083400                            7.147371      -0.234971       1.973294                    0.998130      26.057575      71.481184       0.599383       0.439954      -1.062873      -0.064373       0.046722      -0.137403       0.158765       0.032400      -0.089542       0.054349      -0.020358      -0.273314      -0.156307       0.073046       0.083260              9.061056       8.590604       1.449542      -1.975635       9.792777       0.386963       8.799788           0.000013
          338              N      12.125272       0.681481      11.329084      -0.095129      27.056401 0.45210283E+03  0.10583687E+05                                 8.071315                            7.339916      -0.227640       1.977780                    0.997452      26.119651      71.569068       0.585504       0.446865      -1.060385      -0.131982      -0.070801      -0.004597       0.149844      -0.090094       0.004347       0.008198      -0.136954       0.230174      -0.151775       0.070370       0.081405              8.926564       6.634450      -0.232271       0.346609      10.369783       0.630813       9.775460           0.000011
          339              N      14.484621       4.088673      11.086246      -0.091029      30.114750 0.46578866E+03  0.10945603E+05                                 8.381783                            7.182750      -0.137619       2.004634                    0.997875      25.866850      70.168689       0.627526       0.415359      -1.083899      -0.007895       0.160298      -0.008608       0.160723       0.017426       0.004748       0.015531       0.203655       0.196412      -0.137166       0.062234       0.074932              9.883109      11.940821      -0.848691      -0.791897       6.270503       0.542655      11.438002           0.000010
          340              N      13.317206       2.531214      13.295024      -0.087559      27.657936 0.44370962E+03  0.10335648E+05                                 8.093840                            7.188239      -0.201608       1.984447                    0.997868      25.969408      70.913191       0.602129       0.436694      -1.066817      -0.075607       0.047311       0.126971       0.155166       0.032035       0.078187      -0.069483      -0.035743      -0.220019      -0.146893       0.061715       0.085178              9.040014       8.578306       1.357337       1.343232       9.194951      -0.794652       9.346786           0.000010
          341              N       4.558625      12.831733       1.810855      -0.089796      27.432458 0.43542794E+03  0.10113702E+05                                 8.083400                            7.147371      -0.234971       1.973294                    0.998130      26.057576      71.481185       0.599383       0.439954      -1.062873       0.064373       0.046722       0.137403       0.158765      -0.032400      -0.089542      -0.054349      -0.020358      -0.273314      -0.156307       0.073047       0.083260              9.061056       8.590605      -1.449543      -1.975635       9.792777      -0.386962       8.799788           0.000014
          342              N       5.541333      11.263481      21.251969      -0.095129      27.056403 0.45210286E+03  0.10583688E+05                                 8.071315                            7.339916      -0.227640       1.977780                    0.997452      26.119652      71.569071       0.585504       0.446865      -1.060385       0.131982      -0.070801       0.004597       0.149844       0.090094       0.004347      -0.008198      -0.136954       0.230174      -0.151775       0.070370       0.081405              8.926565       6.634450       0.232271       0.346609      10.369783      -0.630813       9.775461           0.000010
          343              N       3.181984      14.670673      21.494807      -0.091028      30.114748 0.46578861E+03  0.10945601E+05                                 8.381783                            7.182750      -0.137619       2.004634                    0.997875      25.866849      70.168688       0.627526       0.415359      -1.083899       0.007895       0.160298       0.008608       0.160723      -0.017426       0.004748      -0.015531       0.203655       0.196412      -0.137166       0.062234       0.074932              9.883109      11.940821       0.848690      -0.791897       6.270502      -0.542655      11.438002           0.000010
          344              N       4.349399      13.113214      19.286029      -0.087559      27.657935 0.44370959E+03  0.10335647E+05                                 8.093839                            7.188239      -0.201608       1.984447                    0.997868      25.969407      70.913186       0.602129       0.436694      -1.066817       0.075607       0.047311      -0.126971       0.155166      -0.032035       0.078187       0.069483      -0.035743      -0.220019      -0.146893       0.061715       0.085178              9.040014       8.578305      -1.357337       1.343232       9.194951       0.794653       9.346786           0.000010
          345              O       9.185752       5.860312       9.956770      -0.601525      30.905162 0.48365804E+03  0.11318867E+05                                 7.700447                            6.692485       0.615440       2.218734                    0.998942      28.319141      73.350128       0.753657       0.347270      -1.148951       0.024236      -0.014268      -0.001816       0.028182      -0.008801      -0.035997      -0.050817      -0.109228       0.002173      -0.080472      -0.005392       0.085864              8.563912       6.589893       1.377717       0.355406      11.843666      -3.118969       7.258177           0.000004
          346              O      10.170732       4.933328      11.590167      -0.559390      31.972860 0.46562327E+03  0.10828799E+05                                 8.031981                            6.698670       0.560085       2.238187                    0.996410      27.098695      70.714033       0.728764       0.361388      -1.133882      -0.016312       0.021526      -0.024597       0.036531      -0.015837      -0.010379       0.040072       0.102739       0.031527      -0.076159       0.019753       0.056406              9.244070      11.895066       1.971076       3.748351       8.289650       0.704293       7.547494          -0.000001
          347              O       6.143537      19.858181      19.681128      -0.584601      30.452632 0.45720402E+03  0.10558965E+05                                 7.596211                            6.501365       0.665506       2.228310                    0.999388      28.303472      73.019650       0.765005       0.346681      -1.148502      -0.027699       0.016426      -0.008983       0.033432       0.031482      -0.033907       0.071197      -0.004278      -0.115836      -0.103218       0.033115       0.070103              8.313179       5.739965       1.923928       1.773151      10.252924       1.797307       8.946649           0.000003
          348              O       5.755309      17.699453      19.562099      -0.554548      38.439257 0.50160728E+03  0.11867715E+05                                 9.127763                            6.936821       0.319181       2.155700                    0.996186      27.352862      71.655334       0.719639       0.359740      -1.136813      -0.012513       0.031462      -0.004092       0.034106      -0.018129      -0.016293      -0.036316       0.005129      -0.070211      -0.054978       0.019522       0.035455             11.886333       6.212329      -0.240566       1.910075      15.317627      -7.374797      14.129043           0.000000
          349              O      15.353647      21.021566      12.381235      -0.566528      32.195924 0.50451473E+03  0.11927678E+05                                 7.995545                            6.905882       0.567498       2.225338                    0.997470      27.663714      71.927790       0.730850       0.354483      -1.143499       0.002286       0.007129      -0.031371       0.032252       0.018881      -0.025658       0.045018       0.043124       0.011452      -0.067597       0.024298       0.043299              9.323627      11.041655      -3.473812      -3.714452       7.584131       2.308268       9.345095           0.000004
          350              O      15.559305       0.314920      10.236098      -0.557299      36.245149 0.59381524E+03  0.14624923E+05                                 8.757970                            7.561993       0.171787       2.102245                    0.994852      27.999065      74.340386       0.688670       0.361121      -1.138035      -0.005795       0.003499       0.035845       0.036478      -0.025106       0.024182      -0.032611      -0.024318      -0.029636      -0.034904      -0.022371       0.057275             10.448631      12.149402      -5.298277       2.383746      10.665165      -2.925318       8.531327           0.000003
          351              O       5.524151      17.464533       1.368404      -0.587499      37.862636 0.52886455E+03  0.12655333E+05                                 9.012263                            7.111248       0.559357       2.232968                    0.995541      27.636050      72.361650       0.713836       0.358574      -1.139884       0.017825       0.016212       0.016300       0.029090      -0.005240       0.040306       0.028498      -0.056514      -0.053857      -0.064631       0.013042       0.051588             11.319811       6.914455       2.494696       0.110319      13.942137       6.264122      13.102842           0.000000
          352              O       6.784305      19.211833       1.547166      -0.549388      29.379564 0.43568085E+03  0.99433750E+04                                 7.469026                            6.371574       0.602197       2.235260                    0.998667      27.244859      69.920379       0.768041       0.349427      -1.146004      -0.011891      -0.012107       0.007753       0.018657      -0.004254      -0.012940      -0.055325       0.054480      -0.090056      -0.078479       0.032532       0.045948              8.264725       7.780309       2.619339      -2.634766       8.199618      -0.494330       8.814247           0.000003
          353              O       8.594583      16.442312       0.903581      -0.601525      30.905183 0.48365845E+03  0.11318879E+05                                 7.700451                            6.692488       0.615439       2.218734                    0.998942      28.319147      73.350157       0.753657       0.347270      -1.148951      -0.024236      -0.014268       0.001816       0.028182       0.008801      -0.035997       0.050817      -0.109228       0.002174      -0.080472      -0.005392       0.085864              8.563917       6.589897      -1.377718       0.355406      11.843673       3.118971       7.258181           0.000003
          354              O       7.495873      15.515328      20.990886      -0.559390      31.972862 0.46562329E+03  0.10828799E+05                                 8.031981                            6.698671       0.560084       2.238187                    0.996410      27.098695      70.714035       0.728764       0.361388      -1.133882       0.016312       0.021526       0.024597       0.036531       0.015837      -0.010379      -0.040072       0.102739       0.031527      -0.076159       0.019753       0.056406              9.244071      11.895067      -1.971076       3.748352       8.289651      -0.704293       7.547495          -0.000001
          355              O      11.523068       9.276181      12.899925      -0.584600      30.452656 0.45720448E+03  0.10558978E+05                                 7.596213                            6.501366       0.665505       2.228309                    0.999388      28.303493      73.019708       0.765006       0.346681      -1.148503       0.027699       0.016425       0.008983       0.033432      -0.031481      -0.033907      -0.071197      -0.004277      -0.115836      -0.103218       0.033116       0.070102              8.313182       5.739967      -1.923929       1.773152      10.252928      -1.797307       8.946651           0.000003
          356              O      11.911296       7.117453      13.018954      -0.554548      38.439272 0.50160749E+03  0.11867721E+05                                 9.127767                            6.936823       0.319180       2.155699                    0.996186      27.352864      71.655351       0.719638       0.359740      -1.136812       0.012513       0.031462       0.004092       0.034106       0.018129      -0.016293       0.036316       0.005129      -0.070211      -0.054978       0.019522       0.035455             11.886338       6.212331       0.240566       1.910076      15.317635       7.374800      14.129049           0.000000
          357              O       2.312958      10.439566      20.199818      -0.566528      32.195926 0.50451478E+03  0.11927680E+05                                 7.995546                            6.905883       0.567498       2.225337                    0.997470      27.663715      71.927793       0.730850       0.354483      -1.143499      -0.002286       0.007129       0.031372       0.032252      -0.018881      -0.025658      -0.045018       0.043123       0.011452      -0.067597       0.024298       0.043299              9.323627      11.041656       3.473812      -3.714452       7.584132      -2.308268       9.345095           0.000004
          358              O       2.221030      10.896920       0.624253      -0.557299      36.245139 0.59381503E+03  0.14624917E+05                                 8.757969                            7.561992       0.171787       2.102246                    0.994852      27.999061      74.340371       0.688670       0.361121      -1.138035       0.005795       0.003499      -0.035845       0.036478       0.025106       0.024182       0.032611      -0.024318      -0.029636      -0.034904      -0.022371       0.057275             10.448629      12.149399       5.298276       2.383746      10.665162       2.925318       8.531325           0.000003
          359              O      12.256184       6.882533       9.491947      -0.587499      37.862632 0.52886449E+03  0.12655331E+05                                 9.012262                            7.111248       0.559357       2.232968                    0.995541      27.636050      72.361647       0.713836       0.358574      -1.139884      -0.017825       0.016212      -0.016300       0.029090       0.005240       0.040306      -0.028498      -0.056514      -0.053857      -0.064631       0.013042       0.051588             11.319810       6.914455      -2.494695       0.110319      13.942135      -6.264121      13.102840           0.000001
          360              O      10.996030       8.629833       9.313185      -0.549388      29.379571 0.43568097E+03  0.99433787E+04                                 7.469027                            6.371575       0.602197       2.235260                    0.998667      27.244863      69.920393       0.768041       0.349427      -1.146004       0.011892      -0.012107      -0.007753       0.018657       0.004254      -0.012940       0.055325       0.054480      -0.090056      -0.078479       0.032532       0.045948              8.264726       7.780310      -2.619339      -2.634766       8.199619       0.494330       8.814248           0.000003
          361              O       8.537718      15.303688      11.763932      -0.601526      30.905162 0.48365803E+03  0.11318867E+05                                 7.700448                            6.692486       0.615439       2.218734                    0.998942      28.319137      73.350121       0.753657       0.347270      -1.148951      -0.024236       0.014268       0.001816       0.028182      -0.008801      -0.035997      -0.050817      -0.109228       0.002174      -0.080472      -0.005392       0.085864              8.563913       6.589894       1.377717       0.355406      11.843667      -3.118969       7.258178           0.000005
          362              O       7.552738      16.230672      10.130535      -0.559390      31.972856 0.46562320E+03  0.10828797E+05                                 8.031980                            6.698670       0.560085       2.238187                    0.996410      27.098694      70.714027       0.728764       0.361388      -1.133882       0.016312      -0.021526       0.024597       0.036531      -0.015837      -0.010379       0.040072       0.102739       0.031527      -0.076159       0.019753       0.056406              9.244069      11.895065       1.971075       3.748351       8.289649       0.704293       7.547493          -0.000002
          363              O      11.579933       1.305819       2.039574      -0.584600      30.452649 0.45720434E+03  0.10558974E+05                                 7.596212                            6.501366       0.665506       2.228310                    0.999388      28.303486      73.019689       0.765006       0.346681      -1.148503       0.027699      -0.016425       0.008983       0.033432       0.031482      -0.033907       0.071197      -0.004277      -0.115836      -0.103218       0.033116       0.070102              8.313181       5.739966       1.923929       1.773151      10.252926       1.797307       8.946651           0.000004
          364              O      11.968161       3.464547       2.158603      -0.554548      38.439273 0.50160750E+03  0.11867722E+05                                 9.127767                            6.936823       0.319179       2.155699                    0.996186      27.352864      71.655351       0.719638       0.359740      -1.136812       0.012513      -0.031462       0.004092       0.034106      -0.018129      -0.016293      -0.036316       0.005129      -0.070211      -0.054978       0.019522       0.035455             11.886339       6.212331      -0.240567       1.910077      15.317635      -7.374801      14.129050           0.000000
          365              O       2.369823       0.142434       9.339467      -0.566528      32.195926 0.50451477E+03  0.11927680E+05                                 7.995545                            6.905882       0.567498       2.225338                    0.997470      27.663716      71.927795       0.730850       0.354483      -1.143499      -0.002286      -0.007129       0.031372       0.032253       0.018881      -0.025658       0.045018       0.043124       0.011452      -0.067597       0.024298       0.043299              9.323627      11.041655      -3.473812      -3.714452       7.584131       2.308268       9.345095           0.000004
          366              O       2.164165      20.849080      11.484604      -0.557299      36.245148 0.59381524E+03  0.14624923E+05                                 8.757970                            7.561993       0.171787       2.102245                    0.994852      27.999065      74.340386       0.688670       0.361121      -1.138035       0.005795      -0.003499      -0.035845       0.036478      -0.025106       0.024182      -0.032611      -0.024318      -0.029636      -0.034904      -0.022371       0.057275             10.448631      12.149401      -5.298277       2.383746      10.665164      -2.925318       8.531327           0.000004
          367              O      12.199319       3.699467      20.352298      -0.587499      37.862635 0.52886453E+03  0.12655333E+05                                 9.012263                            7.111248       0.559358       2.232968                    0.995541      27.636051      72.361650       0.713836       0.358574      -1.139884      -0.017825      -0.016212      -0.016300       0.029090      -0.005240       0.040306       0.028498      -0.056514      -0.053857      -0.064631       0.013042       0.051588             11.319811       6.914455       2.494696       0.110319      13.942136       6.264121      13.102841           0.000001
          368              O      10.939165       1.952167      20.173536      -0.549388      29.379574 0.43568103E+03  0.99433804E+04                                 7.469027                            6.371575       0.602196       2.235260                    0.998667      27.244864      69.920397       0.768041       0.349427      -1.146004       0.011892       0.012107      -0.007753       0.018657      -0.004254      -0.012940      -0.055325       0.054480      -0.090056      -0.078479       0.032532       0.045948              8.264727       7.780310       2.619339      -2.634767       8.199620      -0.494330       8.814249           0.000003
          369              O       9.128887       4.721688      20.817121      -0.601525      30.905176 0.48365830E+03  0.11318875E+05                                 7.700450                            6.692487       0.615439       2.218734                    0.998942      28.319144      73.350145       0.753657       0.347270      -1.148951       0.024236       0.014268      -0.001816       0.028182       0.008801      -0.035997       0.050817      -0.109228       0.002174      -0.080472      -0.005392       0.085864              8.563915       6.589896      -1.377718       0.355406      11.843671       3.118970       7.258180           0.000003
          370              O      10.227597       5.648672       0.729816      -0.559390      31.972859 0.46562325E+03  0.10828798E+05                                 8.031981                            6.698670       0.560085       2.238187                    0.996410      27.098694      70.714030       0.728764       0.361388      -1.133882      -0.016312      -0.021526      -0.024597       0.036531       0.015837      -0.010379      -0.040073       0.102739       0.031527      -0.076159       0.019753       0.056406              9.244070      11.895066      -1.971076       3.748351       8.289650      -0.704293       7.547494          -0.000001
          371              O       6.200402      11.887819       8.820777      -0.584601      30.452632 0.45720402E+03  0.10558965E+05                                 7.596211                            6.501365       0.665506       2.228310                    0.999388      28.303473      73.019652       0.765005       0.346681      -1.148502      -0.027699      -0.016426      -0.008983       0.033432      -0.031482      -0.033907      -0.071197      -0.004277      -0.115836      -0.103218       0.033116       0.070103              8.313179       5.739965      -1.923929       1.773151      10.252924      -1.797307       8.946648           0.000004
          372              O       5.812174      14.046547       8.701748      -0.554548      38.439262 0.50160735E+03  0.11867717E+05                                 9.127764                            6.936821       0.319181       2.155700                    0.996186      27.352863      71.655340       0.719639       0.359740      -1.136813      -0.012513      -0.031462      -0.004092       0.034106       0.018129      -0.016293       0.036316       0.005129      -0.070211      -0.054978       0.019522       0.035455             11.886334       6.212329       0.240566       1.910076      15.317629       7.374797      14.129045          -0.000000
          373              O      15.410512      10.724434       1.520884      -0.566528      32.195916 0.50451457E+03  0.11927674E+05                                 7.995543                            6.905881       0.567499       2.225338                    0.997470      27.663712      71.927779       0.730850       0.354483      -1.143499       0.002286      -0.007129      -0.031372       0.032253      -0.018881      -0.025658      -0.045018       0.043124       0.011452      -0.067597       0.024298       0.043299              9.323624      11.041652       3.473811      -3.714451       7.584129      -2.308268       9.345092           0.000005
          374              O      15.502440      10.267080      21.096449      -0.557299      36.245147 0.59381521E+03  0.14624922E+05                                 8.757970                            7.561993       0.171787       2.102245                    0.994852      27.999064      74.340383       0.688670       0.361121      -1.138035      -0.005795      -0.003499       0.035845       0.036478       0.025106       0.024182       0.032611      -0.024318      -0.029636      -0.034904      -0.022371       0.057275             10.448631      12.149402       5.298277       2.383746      10.665165       2.925318       8.531326           0.000003
          375              O       5.467286      14.281467      12.228755      -0.587499      37.862636 0.52886456E+03  0.12655334E+05                                 9.012264                            7.111249       0.559357       2.232968                    0.995541      27.636050      72.361651       0.713836       0.358574      -1.139884       0.017825      -0.016212       0.016300       0.029090       0.005240       0.040306      -0.028498      -0.056514      -0.053857      -0.064631       0.013042       0.051588             11.319812       6.914455      -2.494695       0.110319      13.942137      -6.264122      13.102843           0.000000
          376              O       6.727440      12.534167      12.407517      -0.549388      29.379550 0.43568059E+03  0.99433677E+04                                 7.469023                            6.371571       0.602198       2.235261                    0.998667      27.244855      69.920360       0.768041       0.349427      -1.146004      -0.011892       0.012107       0.007753       0.018657       0.004254      -0.012940       0.055325       0.054480      -0.090056      -0.078479       0.032532       0.045948              8.264721       7.780306      -2.619338      -2.634765       8.199615       0.494331       8.814243           0.000004

******************************************************
Auxiliary information for the entire system
The total spin magnetic moment of the unit cell is   -0.000000
The total net atomic charge of the unit cell is   0.000015
Accuracy of reproducing the electrostatic potential in the unit cell:
  The inner radius (bohr) =    5.0000
  The outer radius (bohr) =   12.0000
  Valid grid points have density less than (e/(bohr^3)) =    0.0001
  The number of valid grid points were=       879900
  The rms potential error without charges in kcal/mol is=      8.72564
  The rms potential error with partial charges in kcal/mol is=      0.67749
  The RRMSE value at monopole order=      0.07764
  The rms potential error with partial charges and cloud penetration in kcal/mol is=      0.67814
  The RRMSE value at monopole order with cloud penetration is=      0.07772
  The rms potential error with partial charges and atomic dipoles in kcal/mol is=      0.25352
  The RRMSE value at dipole order=      0.02905
  The rms potential error with partial charges, atomic dipoles and cloud penetration in kcal/mol is=      0.24616
  The RRMSE value at dipole order with cloud penetration=      0.02821

******************************************************
The electron densities and ab initio electrostatic potential were computed in VASP using the PBE functional and
projector augmented wave method. See the main text of the journal article for a description of computational details.
The atomic charges, dipoles, and quadrupoles were computed with the DDEC6 method as described in
(a) T. A. Manz and N. Gabaldon Limas, RSC Adv. 6 (2016) 47771-47801 DOI: 10.1039/c6ra04656h
(b) N. Gabaldon Limas and T. A. Manz, RSC Adv. 8 (2018) 2678-2707 DOI: 10.1039/c7ra11829e.
For each atom in the material, the electron cloud parameters were fit to the spherically averaged atom-in-material
electron density using radial positions for which this density was between 10^-4 and 10^-2 electrons per cubic bohr.
The polarizabilities, dispersion coefficients, and quantum Drude oscillator (QDO) parameters were fit using the MCLF method.
The magnetic structure of the system was optimized in VASP from the default ferromagnetic initial guess using spin polarization.
The atomic spin moments (ASMs) were computed on this optimized magnetic structure using the DDEC6 partition as inputs
to the method of T. A. Manz and D. S. Sholl, J. Chem. Theory Comput. 7 (2011) 4146-4164 DOI: 10.1021/ct200539n.
The RMSE and RRMSE were computed using a uniform grid with Ewald summation.
