# Supplementary material for: A collection of forcefield precursors for metal–organic frameworks
Source: RSC Adv. 2019 Nov 13;9(63):36492–507. doi: 10.1039/c9ra07327b (PMC9075174; doi:10.1039/c9ra07327b)
Supplement: RA-009-C9RA07327B-s5252 [file RA-009-C9RA07327B-s5252.xyz]

  240
jmolscript: load "" {1 1 1} spacegroup "x,y,z" unitcell [{     13.763300     0.000000     0.000000 }, {      0.000000    16.602700     0.000000 }, {     -4.577943    -8.301268    16.731283 }]
Zn     7.422613    -4.076075    10.894073     0.846370
Zn     7.446551    -4.237273    13.845806     0.848830
Zn     0.540963     4.076182    10.894073     0.846470
Zn     0.564901     4.237409    13.845806     0.849361
Zn     8.644394     4.225250     5.837210     0.846470
Zn     8.620456     4.064023     2.885477     0.849361
Zn     1.762744    12.377507     5.837210     0.846370
Zn     1.738806    12.538705     2.885477     0.848830
H     -3.062766    -6.951481    14.111164     0.113019
H     -1.708930     7.780094    14.087740     0.110627
H     -1.808091     7.751850    10.068886     0.114212
H     10.649084     9.669462    10.088964     0.119181
H      2.991591     0.589468    14.690066     0.116289
H      2.813973     0.539640    10.661174     0.110584
H      4.165511    -1.339786    10.631057     0.112288
H      4.364690    -1.266714    14.656604     0.111679
H      7.899063    -6.689153    15.366010     0.098377
H     13.262262     0.929755     0.689329     0.137765
H     12.717098     4.675330     2.017793     0.139816
H      7.398834    -3.061456    16.650973     0.104163
H      1.530514     0.712279     4.748338     0.133912
H     -1.304757     3.938191     6.257500     0.137896
H     -1.155271     4.579066     8.472722     0.095275
H      2.215626     2.641533     8.924466     0.103326
H      2.183128     1.975754     6.709244     0.128785
H      3.818884     6.951620    14.111164     0.113650
H      5.172720     8.822744    14.087740     0.111010
H      5.073559     8.850949    10.068886     0.115075
H      3.767434     6.933337    10.088964     0.120542
H     -3.890059    -0.589324    14.690066     0.116681
H      9.695623    -0.539535    10.661174     0.110104
H     -2.716139     1.339890    10.631057     0.111214
H     -2.516960     1.266858    14.656604     0.111706
H      1.017413     6.689303    15.366010     0.096801
H      6.380612    15.672952     0.689329     0.138204
H      5.835448    11.927390     2.017793     0.139520
H      0.517184     3.061619    16.650973     0.104122
H      8.412164    -0.712233     4.748338     0.135122
H      5.576893    12.664570     6.257500     0.138680
H      5.726379    12.023717     8.472722     0.096591
H      9.097276    -2.641446     8.924466     0.103494
H      9.064778    -1.975688     6.709244     0.128762
H      5.366473     1.349812     2.620119     0.113650
H      4.012637    -0.521312     2.643543     0.111010
H      4.111798    -0.549517     6.662397     0.115075
H      5.417923     1.368095     6.642319     0.120542
H     13.075416     8.890756     2.041217     0.116681
H     -0.510266     8.840967     6.070109     0.110104
H     11.901496     6.961542     6.100226     0.111214
H     11.702317     7.034574     2.074679     0.111706
H      8.167944     1.612129     1.365273     0.096801
H      2.804745    -7.371520    16.041954     0.138204
H      3.349909    -3.625958    14.713490     0.139520
H      8.668173     5.239813     0.080310     0.104122
H      0.773193     9.013665    11.982945     0.135122
H      3.608464    -4.363138    10.473783     0.138680
H      3.458978    -3.722285     8.258561     0.096591
H      0.088081    10.942878     7.806817     0.103494
H      0.120579    10.277120    10.022039     0.128762
H     12.248123    15.252913     2.620119     0.113019
H     10.894287     0.521338     2.643543     0.110627
H     10.993448     0.549582     6.662397     0.114212
H     -1.463727    -1.368030     6.642319     0.119181
H      6.193766     7.711964     2.041217     0.116289
H      6.371384     7.761792     6.070109     0.110584
H      5.019846     9.641218     6.100226     0.112288
H      4.820667     9.568146     2.074679     0.111679
H      1.286294    14.990585     1.365273     0.098377
H     -4.076905     7.371677    16.041954     0.137765
H     -3.531741     3.626102    14.713490     0.139816
H      1.786523    11.362888     0.080310     0.104163
H      7.654843     7.589153    11.982945     0.133912
H     10.490114     4.363241    10.473783     0.137896
H     10.340628     3.722366     8.258561     0.095275
H      6.969731     5.659899     7.806817     0.103327
H      7.002229     6.325678    10.022039     0.128785
C     -0.848431     6.283849    12.084671     0.594959
C      9.498753    -5.658473    12.130180     0.601061
C     -3.268102     9.823379    12.100064    -0.017356
C     -2.817435     9.261881    13.289993    -0.109342
C     -2.017244     8.144354    13.277946    -0.118657
C     -1.660611     7.548643    12.072625    -0.029110
C     -2.068470     8.131226    10.889723    -0.123805
C     -2.856274     9.270171    10.901769    -0.115919
C      1.950639     2.021773    12.679636     0.606851
C      2.786162     0.775408    12.677293    -0.018317
C      3.242427     0.209262    13.868895    -0.108516
C      3.132105     0.178369    11.470298    -0.110329
C      5.392565    -2.624161    12.601668     0.596917
C      4.419016    -1.487706    12.637138    -0.023195
C      3.939541    -0.942811    11.451894    -0.110533
C      4.053165    -0.900463    13.848483    -0.114857
C      7.980396    -6.054760    16.054670     0.114684
C     13.018020     1.826798     0.550794    -0.220767
C     13.112852     2.746924     1.572406     0.198790
C     12.700364     4.031640     1.334487    -0.191012
C     12.264155     4.358707     0.076629     0.115321
C      0.366851     2.426508     4.866461     0.111882
C      0.978985     1.324917     4.299270    -0.067000
C      0.415836     2.859182     6.251811     0.116607
C     -0.579671     3.655118     6.786543    -0.163630
C     -0.485486     4.024700     8.112330     0.094460
C      1.492091     2.895552     8.379696     0.101878
C      1.478468     2.492100     7.056251    -0.181693
C      6.033219    10.318969    12.084671     0.592618
C      2.617103     5.658592    12.130180     0.602601
C      3.613548     6.779440    12.100064    -0.019313
C      4.064215     7.340949    13.289993    -0.108426
C      4.864406     8.458477    13.277946    -0.120362
C      5.221039     9.054176    12.072625    -0.027807
C      4.813180     8.471581    10.889723    -0.123653
C      4.025376     7.332636    10.901769    -0.118174
C      8.832289    -2.021649    12.679636     0.605650
C      9.667812    -0.775284    12.677293    -0.018168
C     -3.639223    -0.209126    13.868895    -0.108823
C     10.013755    -0.178257    11.470298    -0.111045
C     -1.489085     2.624285    12.601668     0.598253
C     -2.462634     1.487830    12.637138    -0.023797
C     -2.942109     0.942923    11.451894    -0.108396
C     -2.828485     0.900598    13.848483    -0.114727
C      1.098746     6.054917    16.054670     0.117427
C      6.136370    14.775908     0.550794    -0.223252
C      6.231202    13.855791     1.572406     0.200386
C      5.818714    12.571073     1.334487    -0.190321
C      5.382505    12.243994     0.076629     0.114358
C      7.248501    -2.426461     4.866461     0.113184
C      7.860635    -1.324874     4.299270    -0.070340
C      7.297486    -2.859120     6.251811     0.115452
C      6.301979    12.947649     6.786543    -0.165354
C      6.396164    -4.024621     8.112330     0.093000
C      8.373741    -2.895470     8.379696     0.099476
C      8.360118    -2.492031     7.056251    -0.180379
C      3.152138    -2.017537     4.646612     0.592618
C      6.568254     2.642840     4.601103     0.602601
C      5.571809     1.521992     4.631219    -0.019313
C      5.121142     0.960483     3.441290    -0.108426
C      4.320951    -0.157045     3.453337    -0.120362
C      3.964318    -0.752744     4.658658    -0.027807
C      4.372177    -0.170149     5.841560    -0.123653
C      5.159981     0.968796     5.829514    -0.118174
C      0.353068    10.323081     4.051647     0.605651
C     -0.482455     9.076716     4.053990    -0.018167
C     12.824580     8.510558     2.862388    -0.108823
C     -0.828398     8.479689     5.260985    -0.111045
C     10.674442     5.677147     4.129615     0.598253
C     11.647991     6.813602     4.094145    -0.023797
C     12.127466     7.358509     5.279389    -0.108396
C     12.013842     7.400834     2.882800    -0.114727
C      8.086611     2.246515     0.676613     0.117427
C      3.048987    -6.474476    16.180489    -0.223252
C      2.954155    -5.554359    15.158877     0.200386
C      3.366643    -4.269641    15.396796    -0.190321
C      3.802852    -3.942562    16.654654     0.114358
C      1.936856    -5.874807    11.864822     0.113184
C      1.324722     9.626306    12.432013    -0.070340
C      1.887871    11.160552    10.479472     0.115452
C      2.883378    -4.646217     9.944740    -0.165354
C      2.789193    -4.276647     8.618953     0.093000
C      0.811616    11.196902     8.351587     0.099476
C      0.825239    10.793463     9.675032    -0.180379
C     10.033788     2.017583     4.646612     0.594959
C     -0.313396    13.959905     4.601103     0.601061
C     12.453459    -1.521947     4.631219    -0.017356
C     12.002792    -0.960449     3.441290    -0.109342
C     11.202601     0.157078     3.453337    -0.118657
C     10.845968     0.752789     4.658658    -0.029111
C     11.253827     0.170206     5.841560    -0.123805
C     12.041631    -0.968739     5.829514    -0.115919
C      7.234718     6.279659     4.051647     0.606851
C      6.399195     7.526024     4.053990    -0.018317
C      5.942930     8.092170     2.862388    -0.108516
C      6.053252     8.123063     5.260985    -0.110329
C      3.792792    10.925593     4.129615     0.596917
C      4.766341     9.789138     4.094145    -0.023195
C      5.245816     9.244243     5.279389    -0.110533
C      5.132192     9.201895     2.882800    -0.114857
C      1.204961    14.356192     0.676613     0.114684
C     -3.832663     6.474634    16.180489    -0.220767
C     -3.927495     5.554508    15.158877     0.198790
C     -3.515007     4.269792    15.396796    -0.191012
C     -3.078798     3.942725    16.654654     0.115321
C      8.818506     5.874924    11.864822     0.111882
C      8.206372     6.976515    12.432013    -0.067000
C      8.769521     5.442250    10.479472     0.116607
C      9.765028     4.646314     9.944740    -0.163630
C      9.670843     4.276732     8.618953     0.094460
C      7.693266     5.405880     8.351587     0.101878
C      7.706889     5.809332     9.675032    -0.181693
N      7.646808    -4.800427    15.801024    -0.203018
N      0.511719     3.632050     8.907400    -0.196241
N     -0.118814     2.367891     2.828591     0.230171
N     -0.325757     3.082975     3.941556    -0.238786
N      0.652764     1.276430     2.996573    -0.214594
N      0.765158     4.800582    15.801024    -0.202478
N      7.393369    -3.631963     8.907400    -0.193384
N      6.762836    14.234837     2.828591     0.229362
N      6.555893    13.519764     3.941556    -0.238485
N      7.534414    -1.276401     2.996573    -0.213334
N      8.420199     3.500850     0.930259    -0.202478
N      1.791988    11.933395     7.823883    -0.193384
N      2.422521    -5.933405    13.902692     0.229362
N      2.629464    -5.218332    12.789727    -0.238485
N      1.650943     9.577833    13.734710    -0.213334
N      1.538549    13.101859     0.930259    -0.203018
N      8.673638     4.669382     7.823883    -0.196241
N      9.304171     5.933541    13.902692     0.230171
N      9.511114     5.218457    12.789727    -0.238786
N      8.532593     7.025002    13.734710    -0.214594
O     -0.579278     5.763847    10.971706    -0.555009
O     -0.503191     5.847038    13.197636    -0.561929
O      9.116197    -5.272122    13.255192    -0.564427
O      9.087642    -5.213028    11.035620    -0.556672
O      1.683458     2.534470    13.791931    -0.553686
O      1.585902     2.457588    11.569013    -0.570069
O      5.832121    -3.034242    13.698905    -0.555550
O      5.725797    -3.050856    11.467287    -0.572459
O      6.302372    10.838960    10.971706    -0.554197
O      6.378459    -5.846908    13.197636    -0.560666
O      2.234547     5.272252    13.255192    -0.564860
O      2.205992     5.213136    11.035620    -0.557309
O      8.565108    -2.534335    13.791931    -0.552878
O      8.467552    -2.457475    11.569013    -0.569353
O     -1.049529     3.034377    13.698905    -0.557007
O     -1.155853     3.050968    11.467287    -0.572088
O      2.882985    -2.537528     5.759577    -0.554197
O      2.806898    14.148340     3.533647    -0.560666
O      6.950810     3.029180     3.476091    -0.564860
O      6.979365     3.088296     5.695663    -0.557309
O      0.620249    10.835767     2.939352    -0.552878
O      0.717805    10.758907     5.162270    -0.569353
O     10.234886     5.267055     3.032378    -0.557007
O     10.341210     5.250464     5.263996    -0.572088
O      9.764635     2.537585     5.759577    -0.555009
O      9.688548     2.454394     3.533647    -0.561929
O      0.069160    13.573554     3.476091    -0.564427
O      0.097715    13.514460     5.695663    -0.556672
O      7.501899     5.766962     2.939352    -0.553686
O      7.599455     5.843844     5.162270    -0.570069
O      3.353236    11.335674     3.032378    -0.555550
O      3.459560    11.352288     5.263996    -0.572459

The following XYZ coordinates are in angstroms. Other properties are in atomic units.
The sperically averaged electron density of each atom fit to a function of the form exp(a - br)
eigen_1, eigen_2 and eigen_3 are the three eigenvalues of traceless quadrupole moment tensor
  atom number  atomic symbol              X              Y              Z     net charge C6 coefficient C8 coefficient C10 coefficient fluctuating dipole atomic polarizability isotropic forcefield polarizability              a              b squared Pearson coefficient          <r^3>          <r^4>         wp_QDO          m_QDO          q_QDO       dipole_x       dipole_y       dipole_z         dipole            Qxy            Qxz            Qyz     Q(x^2-y^2)  Q(3z^2 - R^2)        eigen_1        eigen_2        eigen_3 static polarizability      alpha(xx)      alpha(xy)      alpha(xz)      alpha(yy)      alpha(yz)      alpha(zz) atomic spin moment
            1             Zn       7.422613      -4.076075      10.894073       0.846370     104.377189 0.20059626E+04  0.64994143E+05                                18.256798                           14.787421       0.268376       1.939912                    0.996390      47.271047     130.489359       0.462446       0.408783      -1.136984       0.000373       0.003016      -0.006146       0.006856       0.012502       0.000815       0.017057       0.010487      -0.314756      -0.106810       0.040171       0.066638             22.376189      21.328647      -0.759402       0.443124      23.593212      -3.086104      22.206709           0.000002
            2             Zn       7.446551      -4.237273      13.845806       0.848830     103.082822 0.19661564E+04  0.63431104E+05                                18.267129                           14.779887       0.279795       1.943733                    0.996564      47.228672     130.395158       0.455687       0.416635      -1.130784       0.000791       0.002549       0.008793       0.009189      -0.004978       0.001058       0.034233      -0.017179      -0.284990      -0.102422       0.038091       0.064331             22.516478      21.862776      -1.082518       1.284179      24.028266      -3.387573      21.658391           0.000002
            3             Zn       0.540963       4.076182      10.894073       0.846470     104.272321 0.20037336E+04  0.64897577E+05                                18.236828                           14.772554       0.274311       1.941883                    0.996359      47.242921     130.345913       0.463036       0.408416      -1.137350       0.001060      -0.002831      -0.006450       0.007123      -0.012372       0.000685      -0.017093       0.009833      -0.314630      -0.106773       0.040393       0.066381             22.349976      21.299803       0.754351       0.443522      23.566132       3.082221      22.183994           0.000002
            4             Zn       0.564901       4.237409      13.845806       0.849361     102.988628 0.19637198E+04  0.63328248E+05                                18.250656                           14.765762       0.281022       1.944320                    0.996477      47.201140     130.263211       0.456168       0.416355      -1.131057       0.000905      -0.002641       0.008364       0.008818       0.005193       0.001213      -0.034966      -0.017992      -0.285643      -0.102918       0.037774       0.065143             22.496510      21.850957       1.090349       1.281544      24.007699       3.380735      21.630872           0.000002
            5             Zn       8.644394       4.225250       5.837210       0.846470     104.272322 0.20037336E+04  0.64897577E+05                                18.236828                           14.772554       0.274311       1.941883                    0.996359      47.242921     130.345913       0.463036       0.408416      -1.137350      -0.001060       0.002831       0.006450       0.007123      -0.012372       0.000685      -0.017093       0.009833      -0.314630      -0.106773       0.040393       0.066381             22.349977      21.299803       0.754351       0.443521      23.566132       3.082221      22.183994           0.000002
            6             Zn       8.620456       4.064023       2.885477       0.849361     102.988629 0.19637199E+04  0.63328251E+05                                18.250656                           14.765762       0.281022       1.944320                    0.996477      47.201140     130.263210       0.456168       0.416355      -1.131057      -0.000905       0.002641      -0.008364       0.008818       0.005193       0.001213      -0.034966      -0.017992      -0.285643      -0.102918       0.037774       0.065143             22.496509      21.850956       1.090349       1.281545      24.007698       3.380736      21.630873           0.000002
            7             Zn       1.762744      12.377507       5.837210       0.846370     104.377189 0.20059626E+04  0.64994142E+05                                18.256799                           14.787421       0.268376       1.939912                    0.996390      47.271047     130.489361       0.462446       0.408783      -1.136984      -0.000373      -0.003016       0.006146       0.006856       0.012502       0.000815       0.017057       0.010487      -0.314756      -0.106810       0.040171       0.066638             22.376190      21.328647      -0.759402       0.443124      23.593213      -3.086104      22.206710           0.000002
            8             Zn       1.738806      12.538705       2.885477       0.848830     103.082819 0.19661563E+04  0.63431102E+05                                18.267129                           14.779887       0.279795       1.943733                    0.996564      47.228671     130.395157       0.455687       0.416635      -1.130784      -0.000791      -0.002549      -0.008793       0.009189      -0.004978       0.001058       0.034233      -0.017179      -0.284990      -0.102422       0.038091       0.064331             22.516478      21.862776      -1.082518       1.284179      24.028266      -3.387573      21.658391           0.000002
            9              H      -3.062766      -6.951481      14.111164       0.113019       1.187180 0.89607581E+01  0.89807011E+02                                 1.801212                            1.712784      -1.006593       2.396739                    0.997835       3.478741       9.596110       0.497793       1.227698      -0.721848      -0.006406       0.016784       0.035551       0.039833      -0.004211       0.003493       0.003358      -0.006401       0.049465      -0.014233      -0.003054       0.017286              1.830665       1.635554      -0.255426      -0.276112       1.732797       0.322164       2.123643          -0.000001
           10              H      -1.708930       7.780094      14.087740       0.110627       1.145856 0.87164403E+01  0.87643725E+02                                 1.825402                            1.740544      -1.047044       2.376913                    0.997372       3.632237      10.374932       0.467371       1.303354      -0.703940       0.013363      -0.011264       0.033853       0.038098      -0.006527       0.004525       0.002366      -0.003562       0.048793      -0.015692      -0.001405       0.017096              1.862659       1.717149      -0.206975       0.238790       1.735217      -0.343014       2.135612          -0.000000
           11              H      -1.808091       7.751850      10.068886       0.114212       1.071884 0.78213765E+01  0.75523648E+02                                 1.656591                            1.578646      -1.002679       2.395938                    0.998482       3.343945       8.959324       0.530871       1.194862      -0.729105       0.008754      -0.014397      -0.036749       0.040428      -0.006537      -0.001314      -0.000080      -0.003055       0.055921      -0.016067      -0.002634       0.018701              1.685112       1.475995      -0.136517      -0.206015       1.614832       0.288526       1.964508           0.000000
           12              H      10.649084       9.669462      10.088964       0.119181       1.140227 0.84260186E+01  0.82354646E+02                                 1.690430                            1.612504      -1.034198       2.387574                    0.998045       3.272151       8.635244       0.541539       1.157205      -0.739751      -0.009494       0.015548      -0.035815       0.040182      -0.005052      -0.000498      -0.001828      -0.006401       0.052447      -0.014775      -0.002851       0.017627              1.707273       1.532437      -0.199442       0.153386       1.631388      -0.321500       1.957992           0.000001
           13              H       2.991591       0.589468      14.690066       0.116289       1.163760 0.84718642E+01  0.82853262E+02                                 1.705362                            1.609059      -1.049446       2.379179                    0.997744       3.300513       8.691529       0.546487       1.146030      -0.742102      -0.008853       0.013867       0.035195       0.038851      -0.006126       0.000022       0.000731      -0.001852       0.054812      -0.015338      -0.002954       0.018292              1.730089       1.475858      -0.266567      -0.216013       1.713273       0.315039       2.001135           0.000003
           14              H       2.813973       0.539640      10.661174       0.110584       1.133568 0.81460785E+01  0.79345225E+02                                 1.707096                            1.599480      -1.031960       2.379973                    0.997960       3.399458       9.103506       0.533941       1.177715      -0.732830      -0.012358       0.011676      -0.033503       0.037570      -0.005416       0.001519       0.000562      -0.003042       0.049556      -0.013964      -0.002645       0.016609              1.751234       1.526516      -0.306470       0.284231       1.699421      -0.336983       2.027765           0.000001
           15              H       4.165511      -1.339786      10.631057       0.112288       1.099101 0.79722746E+01  0.77545758E+02                                 1.702000                            1.607039      -0.970290       2.411762                    0.998593       3.391978       9.197174       0.518356       1.214792      -0.724257       0.008704      -0.014052      -0.035218       0.038904      -0.005688       0.000924       0.002028      -0.005225       0.051605      -0.014970      -0.002415       0.017385              1.735124       1.468581      -0.219147      -0.168706       1.712527       0.339815       2.024264           0.000001
           16              H       4.364690      -1.266714      14.656604       0.111679       1.144280 0.81973533E+01  0.80096811E+02                                 1.734341                            1.617874      -0.950538       2.421782                    0.998290       3.382042       9.118226       0.523501       1.197422      -0.728640       0.012348      -0.011374       0.034623       0.038478      -0.005235       0.001472      -0.000914      -0.005138       0.051041      -0.014357      -0.002797       0.017154              1.789101       1.523544      -0.253541       0.228600       1.811813      -0.403401       2.031946           0.000002
           17              H       7.899063      -6.689153      15.366010       0.098377       1.208405 0.85902414E+01  0.86503964E+02                                 1.924060                            1.747318      -1.259995       2.280988                    0.994034       3.784234      11.000329       0.456358       1.332814      -0.696429      -0.004677      -0.031922      -0.034176       0.046999      -0.000844       0.005937       0.002893      -0.018676       0.017377      -0.014146       0.004503       0.009643              2.036502       1.546107      -0.011910       0.104115       2.025701       0.614924       2.537698          -0.000000
           18              H      13.262262       0.929755       0.689329       0.137765       0.999283 0.71634441E+01  0.68941580E+02                                 1.695200                            1.598575      -1.107034       2.367122                    0.996647       3.515394       9.993740       0.475742       1.337751      -0.695706       0.006261      -0.035693       0.002890       0.036353      -0.001581      -0.002199       0.002683      -0.027355      -0.010647      -0.012476      -0.003474       0.015950              1.726968       1.413637      -0.287450       0.039168       2.167433      -0.088613       1.599836          -0.000001
           19              H      12.717098       4.675330       2.017793       0.139816       1.215192 0.89552331E+01  0.91286201E+02                                 1.938565                            1.791503      -1.544654       2.161393                    0.991843       3.798724      11.175351       0.447083       1.343969      -0.693732      -0.001409       0.025138       0.024006       0.034788      -0.000987       0.002308       0.005704      -0.012827      -0.007344      -0.007616      -0.002593       0.010209              2.015357       1.509211      -0.091886      -0.003206       2.223413       0.588381       2.313448           0.000001
           20              H       7.398834      -3.061456      16.650973       0.104163       1.143524 0.81974593E+01  0.80457437E+02                                 1.776218                            1.652335      -0.786343       2.511902                    0.999457       3.350636       9.187157       0.499656       1.248959      -0.717785      -0.014913       0.046248      -0.007707       0.049200      -0.009536       0.005595       0.000509      -0.028824       0.002332      -0.019190       0.002215       0.016975              1.826005       1.499567      -0.283141       0.081144       2.314540      -0.187405       1.663910           0.000001
           21              H       1.530514       0.712279       4.748338       0.133912       0.987136 0.68495543E+01  0.65474016E+02                                 1.712804                            1.589169      -1.061642       2.392515                    0.997161       3.512947      10.097072       0.463437       1.382640      -0.686958       0.021024      -0.027861       0.021812       0.041158      -0.006555       0.005666      -0.001448      -0.018771       0.026880      -0.016898       0.005087       0.011811              1.776432       1.927645      -0.514086       0.282778       1.848745      -0.209004       1.552905          -0.000000
           22              H      -1.304757       3.938191       6.257500       0.137896       0.942372 0.66750059E+01  0.63974847E+02                                 1.708977                            1.602930      -1.358532       2.248638                    0.993458       3.763599      11.158787       0.442731       1.443474      -0.673444      -0.028724       0.010199      -0.021971       0.037574      -0.007290       0.004529       0.005091       0.008800       0.004044      -0.012431       0.004121       0.008310              1.756975       1.953896      -0.247518       0.401904       1.490690      -0.089919       1.826340           0.000000
           23              H      -1.155271       4.579066       8.472722       0.095275       1.161404 0.81632331E+01  0.80793743E+02                                 1.844549                            1.682045      -1.017848       2.392169                    0.996813       3.638277      10.330005       0.476153       1.299703      -0.704024      -0.032183       0.029502       0.016738       0.046758      -0.011655       0.001371       0.000922       0.005722       0.008460      -0.013562       0.002937       0.010625              1.940176       2.120703      -0.484921      -0.366710       1.813683       0.371036       1.886143           0.000000
           24              H       2.215626       2.641533       8.924466       0.103326       1.219230 0.86127694E+01  0.84987711E+02                                 1.801651                            1.652304      -0.862496       2.469134                    0.999133       3.346972       8.993748       0.522185       1.188689      -0.731819       0.040464      -0.013126       0.026441       0.050087      -0.013112       0.005979       0.006275       0.020757      -0.005151      -0.019693       0.001715       0.017978              1.872044       2.048825      -0.251818       0.527321       1.494555      -0.136263       2.072753           0.000000
           25              H       2.183128       1.975754       6.709244       0.128785       0.986634 0.68958538E+01  0.65190551E+02                                 1.624435                            1.524208      -1.051423       2.386912                    0.997361       3.400079       9.321948       0.512835       1.263373      -0.711649       0.026054      -0.018501      -0.012940       0.034475      -0.007787       0.004900       0.003517       0.009676       0.016635      -0.013528       0.004268       0.009260              1.671731       1.884007      -0.415357      -0.249260       1.543850       0.276792       1.587337           0.000000
           26              H       3.818884       6.951620      14.111164       0.113650       1.188818 0.89789651E+01  0.90071344E+02                                 1.806340                            1.717299      -1.018352       2.392591                    0.997790       3.480165       9.617016       0.495734       1.231676      -0.720975      -0.006301      -0.016375       0.034958       0.039114       0.004300       0.003601      -0.003384      -0.006630       0.049605      -0.014422      -0.002936       0.017358              1.836022       1.639985       0.256784      -0.277514       1.737743      -0.323833       2.130339          -0.000001
           27              H       5.172720       8.822744      14.087740       0.111010       1.147548 0.87366204E+01  0.87932821E+02                                 1.830377                            1.745073      -1.051499       2.375329                    0.997364       3.637327      10.408241       0.465568       1.307119      -0.703150       0.013405       0.011185       0.033710       0.037963       0.006560       0.004328      -0.002352      -0.003593       0.048831      -0.015682      -0.001366       0.017049              1.867837       1.721736       0.207954       0.239766       1.739975       0.344467       2.141800          -0.000000
           28              H       5.073559       8.850949      10.068886       0.115075       1.071364 0.78182173E+01  0.75506711E+02                                 1.658195                            1.580018      -1.009840       2.393572                    0.998419       3.343164       8.966254       0.529640       1.197423      -0.728510       0.008777       0.014299      -0.035888       0.039616       0.006532      -0.001243       0.000057      -0.002958       0.056776      -0.016189      -0.002790       0.018979              1.686815       1.477281       0.136758      -0.206377       1.616323      -0.289082       1.966842           0.000000
           29              H       3.767434       6.933337      10.088964       0.120542       1.135877 0.83871559E+01  0.81887251E+02                                 1.686822                            1.609342      -1.032631       2.389227                    0.998131       3.265438       8.615375       0.541740       1.158012      -0.739558      -0.009802      -0.015233      -0.035081       0.039481       0.005131      -0.000704       0.001758      -0.006357       0.052947      -0.014927      -0.002858       0.017784              1.703559       1.529462       0.198718       0.152749       1.628004       0.320200       1.953212           0.000001
           30              H      -3.890059      -0.589324      14.690066       0.116681       1.161237 0.84478598E+01  0.82539585E+02                                 1.700700                            1.605027      -1.039932       2.382849                    0.997852       3.297837       8.673352       0.548203       1.143534      -0.742689      -0.008896      -0.013722       0.035244       0.038853       0.006131      -0.000039      -0.000759      -0.001960       0.054908      -0.015367      -0.002959       0.018326              1.725219       1.472183       0.265332      -0.214978       1.708521      -0.313515       1.994953           0.000003
           31              H       9.695623      -0.539535      10.661174       0.110104       1.131935 0.81321607E+01  0.79170846E+02                                 1.705077                            1.597848      -1.026745       2.382339                    0.998049       3.397562       9.094338       0.534380       1.177325      -0.732936      -0.012414      -0.011827      -0.033817       0.037915       0.005417       0.001603      -0.000559      -0.002869       0.049212      -0.013891      -0.002614       0.016504              1.749046       1.524865       0.305804       0.283459       1.697448       0.336082       2.024826           0.000001
           32              H      -2.716139       1.339890      10.631057       0.111214       1.101491 0.79917815E+01  0.77767654E+02                                 1.702924                            1.607786      -0.969399       2.411741                    0.998618       3.395453       9.202564       0.518927       1.212954      -0.724674       0.008728       0.014105      -0.035642       0.039313       0.005750       0.000997      -0.002004      -0.004985       0.051473      -0.014963      -0.002376       0.017339              1.736095       1.469223       0.219352      -0.168956       1.713417      -0.340277       2.025645           0.000001
           33              H      -2.516960       1.266858      14.656604       0.111706       1.145593 0.82090322E+01  0.80247221E+02                                 1.736384                            1.619561      -0.955517       2.419763                    0.998257       3.384267       9.129165       0.522918       1.198213      -0.728450       0.012439       0.011662       0.034398       0.038392       0.005160       0.001490       0.000922      -0.004843       0.051344      -0.014276      -0.002981       0.017257              1.791328       1.525184       0.254091       0.229105       1.814099       0.404338       2.034701           0.000002
           34              H       1.017413       6.689303      15.366010       0.096801       1.213631 0.86294442E+01  0.86922731E+02                                 1.922278                            1.745718      -1.249629       2.283895                    0.994215       3.785642      10.974987       0.459155       1.324331      -0.698143      -0.004520       0.032394      -0.034809       0.047765       0.000732       0.005934      -0.002970      -0.018881       0.017090      -0.014189       0.004440       0.009749              2.034549       1.544713       0.011861       0.103911       2.023794      -0.614364       2.535139          -0.000000
           35              H       6.380612      15.672952       0.689329       0.138204       0.998016 0.71524805E+01  0.68800885E+02                                 1.692776                            1.596571      -1.105965       2.367759                    0.996697       3.512420       9.978551       0.476450       1.336446      -0.695965       0.006171       0.035821       0.002774       0.036454       0.001530      -0.002211      -0.002720      -0.027218      -0.010772      -0.012395      -0.003512       0.015907              1.724391       1.411931       0.286573       0.038977       2.163429       0.088249       1.597813          -0.000001
           36              H       5.835448      11.927390       2.017793       0.139520       1.215791 0.89590325E+01  0.91331663E+02                                 1.939053                            1.791767      -1.538936       2.163765                    0.991924       3.798664      11.174406       0.447108       1.343795      -0.693777      -0.001304      -0.025313       0.024307       0.035118       0.000902       0.002251      -0.005549      -0.012897      -0.007153      -0.007485      -0.002621       0.010107              2.015961       1.509383       0.091846      -0.003190       2.224132      -0.589013       2.314368           0.000001
           37              H       0.517184       3.061619      16.650973       0.104122       1.138939 0.81563337E+01  0.79923146E+02                                 1.768597                            1.645994      -0.783621       2.513044                    0.999480       3.342900       9.147223       0.501806       1.245641      -0.718532      -0.015189      -0.046599      -0.007745       0.049620       0.009370       0.005631      -0.000508      -0.028419       0.002042      -0.018928       0.002164       0.016765              1.817860       1.493983       0.280848       0.080549       2.302388       0.185966       1.657208           0.000001
           38              H       8.412164      -0.712233       4.748338       0.135122       0.982135 0.68058709E+01  0.64918075E+02                                 1.703316                            1.581316      -1.047339       2.398929                    0.997417       3.497470      10.024527       0.466057       1.377797      -0.687925       0.020995       0.027721       0.021643       0.040959       0.006334       0.005706       0.001527      -0.018876       0.027051      -0.016862       0.004992       0.011869              1.766082       1.915711       0.508774       0.279946       1.837578       0.206720       1.544956          -0.000000
           39              H       5.576893      12.664570       6.257500       0.138680       0.939066 0.66494516E+01  0.63698972E+02                                 1.708516                            1.602642      -1.374029       2.243342                    0.993295       3.762613      11.170401       0.441409       1.448500      -0.672541      -0.028692      -0.010215      -0.021470       0.037263       0.007268       0.004503      -0.005159       0.008957       0.004038      -0.012480       0.004162       0.008319              1.756479       1.953081       0.247276       0.401370       1.490474       0.089694       1.825883           0.000000
           40              H       5.726379      12.023717       8.472722       0.096591       1.156372 0.81233439E+01  0.80343031E+02                                 1.843669                            1.681354      -1.031094       2.387898                    0.996699       3.633325      10.330187       0.474545       1.305013      -0.702935      -0.031805      -0.029116       0.016399       0.046133       0.011779       0.001371      -0.000854       0.005577       0.008749      -0.013702       0.003017       0.010685              1.939263       2.119466       0.484359      -0.366368       1.812798      -0.370763       1.885524           0.000000
           41              H       9.097276      -2.641446       8.924466       0.103494       1.217941 0.86025596E+01  0.84850393E+02                                 1.799088                            1.650332      -0.858208       2.470513                    0.999125       3.346054       8.985399       0.523039       1.187260      -0.732137       0.040298       0.012979       0.026326       0.049854       0.013181       0.006150      -0.006243       0.020829      -0.005236      -0.019788       0.001673       0.018115              1.869196       2.045345       0.251085       0.525709       1.492786       0.135796       2.069457           0.000000
           42              H       9.064778      -1.975688       6.709244       0.128762       0.988909 0.69163877E+01  0.65458845E+02                                 1.629699                            1.528570      -1.060699       2.382867                    0.997186       3.406504       9.356787       0.510852       1.266842      -0.710884       0.025972       0.018364      -0.013001       0.034363       0.007849       0.004976      -0.003548       0.009549       0.016840      -0.013614       0.004279       0.009335              1.677432       1.891182       0.418082      -0.251003       1.548897      -0.278402       1.592217           0.000000
           43              H       5.366473       1.349812       2.620119       0.113650       1.188818 0.89789610E+01  0.90071299E+02                                 1.806340                            1.717299      -1.018351       2.392591                    0.997790       3.480164       9.617015       0.495734       1.231677      -0.720975       0.006301       0.016375      -0.034958       0.039114       0.004300       0.003601      -0.003384      -0.006630       0.049605      -0.014422      -0.002936       0.017358              1.836023       1.639985       0.256784      -0.277514       1.737743      -0.323833       2.130339          -0.000001
           44              H       4.012637      -0.521312       2.643543       0.111010       1.147547 0.87366166E+01  0.87932779E+02                                 1.830377                            1.745073      -1.051499       2.375330                    0.997364       3.637326      10.408240       0.465568       1.307120      -0.703150      -0.013405      -0.011185      -0.033710       0.037963       0.006560       0.004328      -0.002352      -0.003593       0.048831      -0.015682      -0.001366       0.017049              1.867837       1.721736       0.207954       0.239766       1.739976       0.344467       2.141800          -0.000000
           45              H       4.111798      -0.549517       6.662397       0.115075       1.071365 0.78182203E+01  0.75506742E+02                                 1.658195                            1.580018      -1.009840       2.393572                    0.998419       3.343165       8.966255       0.529640       1.197423      -0.728510      -0.008777      -0.014299       0.035888       0.039616       0.006532      -0.001243       0.000057      -0.002958       0.056776      -0.016189      -0.002790       0.018979              1.686815       1.477281       0.136758      -0.206377       1.616323      -0.289082       1.966841           0.000000
           46              H       5.417923       1.368095       6.642319       0.120542       1.135876 0.83871529E+01  0.81887220E+02                                 1.686822                            1.609342      -1.032631       2.389227                    0.998131       3.265437       8.615374       0.541740       1.158013      -0.739558       0.009802       0.015233       0.035081       0.039481       0.005131      -0.000704       0.001758      -0.006357       0.052947      -0.014927      -0.002858       0.017784              1.703560       1.529462       0.198718       0.152749       1.628004       0.320200       1.953212           0.000001
           47              H      13.075416       8.890756       2.041217       0.116681       1.161236 0.84478563E+01  0.82539544E+02                                 1.700700                            1.605027      -1.039932       2.382849                    0.997852       3.297836       8.673350       0.548203       1.143535      -0.742689       0.008896       0.013722      -0.035244       0.038853       0.006131      -0.000039      -0.000759      -0.001960       0.054908      -0.015367      -0.002959       0.018326              1.725219       1.472183       0.265332      -0.214978       1.708521      -0.313515       1.994953           0.000003
           48              H      -0.510266       8.840967       6.070109       0.110104       1.131935 0.81321607E+01  0.79170846E+02                                 1.705077                            1.597848      -1.026745       2.382339                    0.998049       3.397562       9.094338       0.534380       1.177325      -0.732936       0.012414       0.011827       0.033817       0.037915       0.005417       0.001603      -0.000559      -0.002869       0.049212      -0.013891      -0.002614       0.016504              1.749046       1.524865       0.305804       0.283459       1.697448       0.336082       2.024826           0.000001
           49              H      11.901496       6.961542       6.100226       0.111214       1.101491 0.79917826E+01  0.77767669E+02                                 1.702924                            1.607787      -0.969399       2.411741                    0.998618       3.395453       9.202565       0.518927       1.212954      -0.724674      -0.008728      -0.014105       0.035642       0.039313       0.005750       0.000997      -0.002004      -0.004984       0.051473      -0.014963      -0.002376       0.017339              1.736095       1.469223       0.219352      -0.168956       1.713418      -0.340277       2.025645           0.000001
           50              H      11.702317       7.034574       2.074679       0.111706       1.145592 0.82090294E+01  0.80247191E+02                                 1.736385                            1.619562      -0.955517       2.419763                    0.998257       3.384266       9.129164       0.522918       1.198214      -0.728450      -0.012439      -0.011662      -0.034398       0.038392       0.005160       0.001490       0.000922      -0.004843       0.051344      -0.014276      -0.002981       0.017257              1.791328       1.525185       0.254091       0.229105       1.814099       0.404338       2.034702           0.000002
           51              H       8.167944       1.612129       1.365273       0.096801       1.213631 0.86294442E+01  0.86922731E+02                                 1.922278                            1.745718      -1.249629       2.283895                    0.994215       3.785642      10.974987       0.459155       1.324331      -0.698143       0.004520      -0.032394       0.034809       0.047765       0.000732       0.005934      -0.002970      -0.018881       0.017090      -0.014189       0.004440       0.009749              2.034549       1.544713       0.011861       0.103911       2.023794      -0.614364       2.535139          -0.000000
           52              H       2.804745      -7.371520      16.041954       0.138204       0.998017 0.71524811E+01  0.68800890E+02                                 1.692775                            1.596571      -1.105965       2.367759                    0.996697       3.512420       9.978550       0.476450       1.336445      -0.695965      -0.006171      -0.035821      -0.002774       0.036454       0.001530      -0.002211      -0.002720      -0.027218      -0.010772      -0.012395      -0.003512       0.015907              1.724391       1.411931       0.286573       0.038977       2.163429       0.088249       1.597813          -0.000001
           53              H       3.349909      -3.625958      14.713490       0.139520       1.215791 0.89590362E+01  0.91331707E+02                                 1.939053                            1.791767      -1.538936       2.163765                    0.991924       3.798665      11.174408       0.447108       1.343795      -0.693777       0.001304       0.025313      -0.024307       0.035118       0.000902       0.002251      -0.005549      -0.012897      -0.007153      -0.007485      -0.002621       0.010107              2.015961       1.509383       0.091846      -0.003190       2.224132      -0.589013       2.314368           0.000001
           54              H       8.668173       5.239813       0.080310       0.104122       1.138939 0.81563351E+01  0.79923162E+02                                 1.768597                            1.645994      -0.783621       2.513044                    0.999480       3.342900       9.147223       0.501806       1.245641      -0.718532       0.015189       0.046599       0.007745       0.049620       0.009370       0.005631      -0.000508      -0.028419       0.002042      -0.018928       0.002164       0.016765              1.817860       1.493984       0.280848       0.080549       2.302388       0.185966       1.657208           0.000001
           55              H       0.773193       9.013665      11.982945       0.135122       0.982136 0.68058759E+01  0.64918128E+02                                 1.703315                            1.581316      -1.047339       2.398929                    0.997417       3.497471      10.024527       0.466057       1.377795      -0.687925      -0.020995      -0.027721      -0.021643       0.040959       0.006334       0.005706       0.001527      -0.018876       0.027051      -0.016862       0.004992       0.011869              1.766082       1.915711       0.508774       0.279946       1.837578       0.206720       1.544956          -0.000000
           56              H       3.608464      -4.363138      10.473783       0.138680       0.939066 0.66494507E+01  0.63698963E+02                                 1.708516                            1.602642      -1.374029       2.243341                    0.993295       3.762613      11.170402       0.441409       1.448500      -0.672541       0.028692       0.010215       0.021470       0.037263       0.007268       0.004503      -0.005159       0.008957       0.004038      -0.012480       0.004162       0.008319              1.756479       1.953081       0.247276       0.401370       1.490474       0.089694       1.825883           0.000000
           57              H       3.458978      -3.722285       8.258561       0.096591       1.156372 0.81233439E+01  0.80343031E+02                                 1.843669                            1.681354      -1.031094       2.387898                    0.996699       3.633325      10.330187       0.474545       1.305013      -0.702935       0.031805       0.029116      -0.016399       0.046133       0.011779       0.001371      -0.000854       0.005577       0.008749      -0.013702       0.003017       0.010685              1.939263       2.119466       0.484359      -0.366368       1.812798      -0.370763       1.885524           0.000000
           58              H       0.088081      10.942878       7.806817       0.103494       1.217941 0.86025596E+01  0.84850393E+02                                 1.799088                            1.650332      -0.858208       2.470513                    0.999125       3.346054       8.985399       0.523039       1.187260      -0.732137      -0.040298      -0.012979      -0.026326       0.049854       0.013181       0.006150      -0.006243       0.020829      -0.005236      -0.019788       0.001673       0.018115              1.869196       2.045345       0.251085       0.525709       1.492786       0.135796       2.069457           0.000000
           59              H       0.120579      10.277120      10.022039       0.128762       0.988909 0.69163877E+01  0.65458845E+02                                 1.629699                            1.528570      -1.060698       2.382867                    0.997186       3.406504       9.356787       0.510852       1.266842      -0.710884      -0.025972      -0.018364       0.013001       0.034363       0.007849       0.004976      -0.003548       0.009549       0.016840      -0.013614       0.004279       0.009335              1.677432       1.891182       0.418082      -0.251003       1.548897      -0.278402       1.592217           0.000000
           60              H      12.248123      15.252913       2.620119       0.113019       1.187180 0.89607581E+01  0.89807011E+02                                 1.801212                            1.712784      -1.006594       2.396739                    0.997835       3.478741       9.596110       0.497793       1.227698      -0.721848       0.006406      -0.016784      -0.035551       0.039833      -0.004211       0.003493       0.003358      -0.006401       0.049466      -0.014233      -0.003054       0.017286              1.830665       1.635554      -0.255426      -0.276112       1.732797       0.322164       2.123643          -0.000001
           61              H      10.894287       0.521338       2.643543       0.110627       1.145856 0.87164403E+01  0.87643725E+02                                 1.825402                            1.740544      -1.047044       2.376913                    0.997372       3.632237      10.374932       0.467371       1.303354      -0.703940      -0.013363       0.011264      -0.033853       0.038098      -0.006527       0.004525       0.002366      -0.003562       0.048793      -0.015692      -0.001405       0.017096              1.862659       1.717149      -0.206975       0.238790       1.735217      -0.343014       2.135612          -0.000000
           62              H      10.993448       0.549582       6.662397       0.114212       1.071884 0.78213776E+01  0.75523664E+02                                 1.656592                            1.578646      -1.002680       2.395938                    0.998482       3.343945       8.959325       0.530870       1.194862      -0.729105      -0.008754       0.014397       0.036749       0.040428      -0.006537      -0.001314      -0.000080      -0.003055       0.055921      -0.016067      -0.002634       0.018701              1.685112       1.475996      -0.136517      -0.206016       1.614833       0.288526       1.964508           0.000000
           63              H      -1.463727      -1.368030       6.642319       0.119181       1.140227 0.84260186E+01  0.82354646E+02                                 1.690430                            1.612504      -1.034197       2.387574                    0.998045       3.272151       8.635244       0.541539       1.157205      -0.739751       0.009494      -0.015548       0.035815       0.040182      -0.005052      -0.000498      -0.001828      -0.006401       0.052447      -0.014775      -0.002851       0.017627              1.707273       1.532437      -0.199442       0.153386       1.631388      -0.321500       1.957992           0.000001
           64              H       6.193766       7.711964       2.041217       0.116289       1.163760 0.84718611E+01  0.82853230E+02                                 1.705362                            1.609059      -1.049446       2.379179                    0.997744       3.300512       8.691528       0.546486       1.146031      -0.742101       0.008853      -0.013867      -0.035195       0.038851      -0.006126       0.000022       0.000731      -0.001852       0.054812      -0.015338      -0.002954       0.018292              1.730089       1.475858      -0.266567      -0.216013       1.713273       0.315040       2.001136           0.000003
           65              H       6.371384       7.761792       6.070109       0.110584       1.133568 0.81460797E+01  0.79345244E+02                                 1.707096                            1.599481      -1.031960       2.379973                    0.997960       3.399458       9.103508       0.533941       1.177716      -0.732830       0.012358      -0.011676       0.033503       0.037570      -0.005416       0.001519       0.000562      -0.003042       0.049556      -0.013964      -0.002645       0.016609              1.751235       1.526517      -0.306471       0.284231       1.699421      -0.336983       2.027766           0.000001
           66              H       5.019846       9.641218       6.100226       0.112288       1.099101 0.79722757E+01  0.77545774E+02                                 1.702000                            1.607039      -0.970290       2.411762                    0.998593       3.391978       9.197175       0.518356       1.214792      -0.724257      -0.008704       0.014052       0.035218       0.038904      -0.005688       0.000924       0.002028      -0.005225       0.051605      -0.014970      -0.002415       0.017385              1.735124       1.468581      -0.219147      -0.168706       1.712527       0.339815       2.024264           0.000001
           67              H       4.820667       9.568146       2.074679       0.111679       1.144280 0.81973574E+01  0.80096860E+02                                 1.734341                            1.617875      -0.950539       2.421782                    0.998290       3.382043       9.118229       0.523501       1.197422      -0.728641      -0.012348       0.011374      -0.034623       0.038478      -0.005235       0.001472      -0.000914      -0.005138       0.051042      -0.014357      -0.002797       0.017154              1.789101       1.523545      -0.253541       0.228600       1.811814      -0.403401       2.031946           0.000002
           68              H       1.286294      14.990585       1.365273       0.098377       1.208405 0.85902414E+01  0.86503964E+02                                 1.924060                            1.747318      -1.259995       2.280988                    0.994034       3.784234      11.000329       0.456358       1.332814      -0.696429       0.004677       0.031922       0.034176       0.046999      -0.000844       0.005937       0.002893      -0.018676       0.017377      -0.014146       0.004503       0.009643              2.036502       1.546107      -0.011910       0.104115       2.025701       0.614924       2.537698          -0.000000
           69              H      -4.076905       7.371677      16.041954       0.137765       0.999283 0.71634441E+01  0.68941580E+02                                 1.695200                            1.598575      -1.107034       2.367122                    0.996647       3.515394       9.993740       0.475742       1.337751      -0.695706      -0.006261       0.035693      -0.002890       0.036353      -0.001581      -0.002199       0.002683      -0.027355      -0.010647      -0.012476      -0.003474       0.015950              1.726968       1.413637      -0.287450       0.039168       2.167433      -0.088613       1.599836          -0.000001
           70              H      -3.531741       3.626102      14.713490       0.139816       1.215192 0.89552339E+01  0.91286214E+02                                 1.938566                            1.791503      -1.544654       2.161393                    0.991843       3.798724      11.175352       0.447083       1.343970      -0.693732       0.001409      -0.025138      -0.024006       0.034788      -0.000987       0.002308       0.005704      -0.012827      -0.007344      -0.007616      -0.002593       0.010209              2.015358       1.509211      -0.091886      -0.003206       2.223413       0.588381       2.313448           0.000001
           71              H       1.786523      11.362888       0.080310       0.104163       1.143524 0.81974634E+01  0.80457482E+02                                 1.776218                            1.652335      -0.786343       2.511902                    0.999457       3.350637       9.187158       0.499656       1.248958      -0.717785       0.014913      -0.046248       0.007707       0.049200      -0.009536       0.005595       0.000509      -0.028824       0.002332      -0.019190       0.002215       0.016975              1.826005       1.499567      -0.283141       0.081144       2.314540      -0.187405       1.663910           0.000001
           72              H       7.654843       7.589153      11.982945       0.133912       0.987136 0.68495543E+01  0.65474016E+02                                 1.712804                            1.589169      -1.061642       2.392515                    0.997161       3.512947      10.097072       0.463437       1.382640      -0.686958      -0.021024       0.027861      -0.021812       0.041158      -0.006555       0.005666      -0.001448      -0.018771       0.026880      -0.016898       0.005087       0.011811              1.776432       1.927645      -0.514086       0.282778       1.848745      -0.209004       1.552905          -0.000000
           73              H      10.490114       4.363241      10.473783       0.137896       0.942372 0.66750068E+01  0.63974856E+02                                 1.708977                            1.602930      -1.358532       2.248638                    0.993458       3.763599      11.158786       0.442731       1.443474      -0.673444       0.028724      -0.010199       0.021971       0.037574      -0.007290       0.004529       0.005091       0.008800       0.004044      -0.012431       0.004121       0.008310              1.756975       1.953896      -0.247518       0.401904       1.490689      -0.089919       1.826340           0.000000
           74              H      10.340628       3.722366       8.258561       0.095275       1.161404 0.81632344E+01  0.80793759E+02                                 1.844549                            1.682045      -1.017849       2.392169                    0.996813       3.638277      10.330005       0.476153       1.299703      -0.704024       0.032183      -0.029502      -0.016738       0.046758      -0.011655       0.001371       0.000922       0.005722       0.008460      -0.013562       0.002937       0.010625              1.940176       2.120703      -0.484921      -0.366710       1.813683       0.371036       1.886143           0.000000
           75              H       6.969731       5.659899       7.806817       0.103327       1.219231 0.86127731E+01  0.84987753E+02                                 1.801651                            1.652304      -0.862497       2.469134                    0.999133       3.346973       8.993750       0.522185       1.188688      -0.731819      -0.040464       0.013126      -0.026441       0.050087      -0.013112       0.005979       0.006275       0.020757      -0.005151      -0.019693       0.001715       0.017978              1.872044       2.048825      -0.251818       0.527321       1.494555      -0.136263       2.072752           0.000000
           76              H       7.002229       6.325678      10.022039       0.128785       0.986634 0.68958493E+01  0.65190503E+02                                 1.624435                            1.524208      -1.051422       2.386912                    0.997361       3.400078       9.321948       0.512835       1.263374      -0.711649      -0.026054       0.018501       0.012940       0.034475      -0.007787       0.004900       0.003517       0.009676       0.016635      -0.013528       0.004268       0.009260              1.671732       1.884008      -0.415357      -0.249260       1.543850       0.276792       1.587337           0.000000
           77              C      -0.848431       6.283849      12.084671       0.594959      22.521735 0.25093684E+03  0.52251322E+04                                 7.487855                            5.689340      -0.085726       2.030442                    0.999432      22.676988      64.645978       0.608111       0.483716      -1.008809       0.032098      -0.057569       0.002693       0.065968       0.077914      -0.004782      -0.000850       0.075114      -0.102992      -0.069423      -0.034382       0.103805              8.875154       7.494297      -4.233908       0.177508      10.961136       0.409727       8.170028           0.000001
           78              C       9.498753      -5.658473      12.130180       0.601061      23.394004 0.24655786E+03  0.50910415E+04                                 7.624684                            5.591919      -0.006711       2.059677                    0.999604      22.186930      62.168135       0.623712       0.475592      -1.017142      -0.038254       0.050599       0.003257       0.063516       0.095869       0.004290       0.003187      -0.009114      -0.120400      -0.075933      -0.040288       0.116221              9.413657       9.816867      -5.812782      -0.139205      10.450193      -0.232505       7.973911           0.000001
           79              C      -3.268102       9.823379      12.100064      -0.017356      36.835665 0.43738058E+03  0.10229275E+05                                 9.659119                            6.953437      -0.023829       1.998033                    0.999364      27.201690      76.301674       0.631757       0.414544      -1.072593       0.025948      -0.035636       0.000921       0.044091       0.011860       0.001799       0.000624      -0.005071       0.000586      -0.012307       0.000060       0.012247             12.260589      13.015182      -8.537192      -0.445891      14.418228       0.043447       9.348357          -0.000001
           80              C      -2.817435       9.261881      13.289993      -0.109342      32.323809 0.43688500E+03  0.10336361E+05                                 8.951596                            7.063024      -0.058831       1.950497                    0.999653      29.845798      87.521145       0.604589       0.428199      -1.051425       0.008265      -0.009307      -0.016833       0.020935       0.015192       0.001781       0.021297       0.000369       0.051503      -0.028793      -0.002541       0.031334             10.272335       9.807246      -5.775696       0.275237      12.112542      -0.503547       8.897216          -0.000002
           81              C      -2.017244       8.144354      13.277946      -0.118657      32.584503 0.45546169E+03  0.10919714E+05                                 9.096218                            7.284664      -0.138575       1.927556                    0.998855      30.338431      90.395171       0.584720       0.436917      -1.043163      -0.008325       0.010371      -0.017861       0.022268       0.014802       0.012972      -0.006039       0.015352       0.052300      -0.028587       0.004404       0.024182             10.378125       9.924986      -5.311100      -0.469887      12.041112       0.354569       9.168276          -0.000001
           82              C      -1.660611       7.548643      12.072625      -0.029110      36.319443 0.46578471E+03  0.11097824E+05                                 9.620327                            7.230780      -0.030834       1.995205                    0.999310      27.755339      79.314958       0.610713       0.420936      -1.065462      -0.032198       0.036741       0.001406       0.048874       0.006543       0.002046       0.004076       0.018025       0.000400      -0.012097       0.000125       0.011972             11.648855      10.407768      -6.622594      -0.006640      14.987327      -0.147787       9.551469          -0.000001
           83              C      -2.068470       8.131226      10.889723      -0.123805      32.337934 0.44549376E+03  0.10558791E+05                                 8.858900                            7.092353       0.081005       1.992349                    0.999730      29.741910      86.414392       0.610328       0.423419      -1.057654      -0.019980       0.008632       0.016040       0.027037       0.008469      -0.008258       0.011898       0.005923       0.082375      -0.026582      -0.004758       0.031340              9.971744       8.919020      -4.771430       0.186748      11.877767      -0.574164       9.118445          -0.000000
           84              C      -2.856274       9.270171      10.901769      -0.115919      31.822190 0.42902782E+03  0.10061206E+05                                 8.726960                            6.925932       0.095691       1.998309                    0.999653      29.365693      84.539253       0.622930       0.419278      -1.061523       0.004116      -0.018651       0.016014       0.024924       0.009678       0.011175      -0.012485       0.009180       0.063516      -0.026999      -0.000100       0.027099              9.876877       9.364958      -5.246794      -1.014954      11.435709       0.354036       8.829964           0.000000
           85              C       1.950639       2.021773      12.679636       0.606851      24.210088 0.24543158E+03  0.50616517E+04                                 7.805524                            5.577077      -0.035871       2.050757                    0.999485      22.140638      61.987410       0.624928       0.475241      -1.017397      -0.035236       0.055229      -0.002756       0.065570       0.089703      -0.006597      -0.003794       0.077578      -0.118292      -0.078020      -0.039792       0.117812              9.863604       8.242032      -5.861029       0.150939      13.136083       0.284244       8.212697           0.000002
           86              C       2.786162       0.775408      12.677293      -0.018317      40.000215 0.43506744E+03  0.10139817E+05                                10.160784                            6.897081      -0.006336       2.003153                    0.999303      27.064493      75.253126       0.640955       0.410020      -1.077860       0.028407      -0.037696       0.002324       0.047259       0.006390       0.001614       0.001116       0.010981      -0.008318      -0.007067      -0.003034       0.010101             13.570772      11.577555      -9.601837       0.388810      19.241416      -0.205453       9.893347           0.000001
           87              C       3.242427       0.209262      13.868895      -0.108516      35.020302 0.41803403E+03  0.97369860E+04                                 9.320101                            6.829089       0.001390       1.969383                    0.999638      29.216798      83.741307       0.628562       0.418355      -1.062434       0.011721      -0.009402      -0.020411       0.025346       0.009210      -0.006511       0.013443       0.009488       0.080136      -0.027778      -0.003047       0.030826             11.265007       9.553464      -7.026241       0.686313      14.968527      -0.946681       9.273029           0.000005
           88              C       3.132105       0.178369      11.470298      -0.110329      35.100412 0.42597453E+03  0.99701024E+04                                 9.342758                            6.897588       0.015418       1.971910                    0.999666      29.362568      84.401261       0.624810       0.418834      -1.061983       0.009636      -0.012409       0.018781       0.024486       0.007283       0.012498      -0.010928       0.012087       0.063385      -0.025222      -0.002318       0.027540             11.270136       9.660303      -7.006059      -0.096912      14.739073       0.635536       9.411031           0.000002
           89              C       5.392565      -2.624161      12.601668       0.596917      23.675022 0.25525586E+03  0.53446223E+04                                 7.788352                            5.764683      -0.182253       1.996551                    0.999154      22.910677      65.767783       0.599181       0.488210      -1.005193       0.049739      -0.044020      -0.002632       0.066473       0.086022      -0.000521      -0.003029      -0.005667      -0.088745      -0.071350      -0.029559       0.100909              9.529462       9.450206      -5.366403       0.114522      10.590950      -0.168082       8.547230           0.000001
           90              C       4.419016      -1.487706      12.637138      -0.023195      39.155362 0.44863131E+03  0.10567433E+05                                10.079499                            7.061145      -0.008895       2.001873                    0.999350      27.449217      77.466939       0.623928       0.416766      -1.070330      -0.023636       0.046097       0.000261       0.051803       0.005076      -0.000473       0.001308       0.011142       0.006279      -0.008761       0.002271       0.006490             12.987807      12.375366      -8.983657       0.240729      16.444525      -0.195781      10.143530           0.000001
           91              C       3.939541      -0.942811      11.451894      -0.110533      35.248247 0.43103658E+03  0.10129620E+05                                 9.399364                            6.962960       0.025469       1.976198                    0.999665      29.462892      85.168916       0.617906       0.421798      -1.058940      -0.003385       0.016696       0.019095       0.025590       0.008979      -0.008571       0.016317       0.017692       0.073451      -0.030938       0.000294       0.030644             11.322685       9.874050      -6.903936       0.889593      14.504092      -0.594910       9.589913           0.000002
           92              C       4.053165      -0.900463      13.848483      -0.114857      35.472330 0.42899124E+03  0.10068603E+05                                 9.439924                            6.947104       0.092696       1.998767                    0.999738      29.412499      84.941888       0.618579       0.421881      -1.058990      -0.001778       0.019338      -0.019659       0.027634       0.009055       0.008879      -0.015921       0.016810       0.081127      -0.031508      -0.001242       0.032750             11.395074       9.633137      -6.883115      -0.290181      15.024605       0.059375       9.527479           0.000004
           93              C       7.980396      -6.054760      16.054670       0.114684      27.156438 0.32038942E+03  0.70029685E+04                                 7.962656                            6.024524       0.178878       2.082232                    0.999718      25.533511      71.577454       0.659635       0.424814      -1.055271      -0.000297       0.050761       0.010472       0.051831       0.017603      -0.018579       0.008889       0.031841      -0.070939      -0.036227      -0.002443       0.038671              9.372198       5.165663      -1.353614       2.162039       8.980029      -0.368395      13.970901          -0.000001
           94              C      13.018020       1.826798       0.550794      -0.220767      36.212188 0.45603340E+03  0.10847401E+05                                 9.488078                            7.109881       0.178382       2.027567                    0.999624      29.976424      86.609723       0.619466       0.415680      -1.064948      -0.000686       0.000470      -0.011160       0.011191       0.010002      -0.019091      -0.005563      -0.010353      -0.086127      -0.036691       0.006911       0.029779             11.344298       6.012228      -1.422982       2.844909       9.838995       0.027325      18.181671          -0.000002
           95              C      13.112852       2.746924       1.572406       0.198790      34.884445 0.36733062E+03  0.82804063E+04                                 9.535687                            6.568699      -0.043545       2.014390                    0.999548      25.274424      71.169187       0.616849       0.440487      -1.049264       0.002562      -0.006852       0.023947       0.025039      -0.002028      -0.003381      -0.002267       0.026469       0.037329      -0.019809       0.005704       0.014106             12.241973       6.801194      -2.146278       4.589992      10.155617      -1.896836      19.769109          -0.000000
           96              C      12.700364       4.031640       1.334487      -0.191012      34.786114 0.44441647E+03  0.10558228E+05                                 9.386518                            7.127752      -0.126528       1.940841                    0.998441      29.972030      88.036991       0.601394       0.428693      -1.051256      -0.017203       0.002184      -0.004656       0.017956       0.022716      -0.016811       0.005852       0.047767      -0.057745      -0.034174      -0.011291       0.045465             10.911943       6.154895      -2.149372       2.479142      11.062020      -0.871477      15.518915           0.000001
           97              C      12.264155       4.358707       0.076629       0.115321      26.507108 0.30945776E+03  0.66937655E+04                                 7.793063                            5.908844       0.373931       2.152184                    0.999732      25.089100      69.563623       0.669271       0.423092      -1.058207       0.009401      -0.041238      -0.018012       0.045971       0.005989      -0.025442      -0.002669       0.017886      -0.088936      -0.039826       0.004427       0.035399              9.059494       4.968867      -1.213887       1.763590       8.515386       0.112244      13.694227           0.000001
           98              C       0.366851       2.426508       4.866461       0.111882      35.734781 0.38040412E+03  0.86563089E+04                                 9.645729                            6.618682      -0.179821       1.956925                    0.999547      26.297912      74.566778       0.623289       0.431846      -1.053755      -0.019464       0.022849      -0.000849       0.030027       0.001051      -0.001761       0.005677       0.031294      -0.029342      -0.016072      -0.004584       0.020656             12.576385       6.807200      -1.509605       1.693559       8.625587       4.628330      22.296367           0.000001
           99              C       0.978985       1.324917       4.299270      -0.067000      29.977404 0.41404206E+03  0.96754483E+04                                 8.599454                            6.950723      -0.070137       1.971237                    0.997440      28.781209      84.167398       0.599008       0.437569      -1.044651       0.005118      -0.033302      -0.034042       0.047897       0.022718      -0.002516      -0.011278      -0.006570      -0.062426      -0.024996      -0.010231       0.035227              9.635032       8.737671      -3.858771       1.857245       9.448409       0.344655      10.719014          -0.000001
          100              C       0.415836       2.859182       6.251811       0.116607      35.497691 0.38629092E+03  0.87943211E+04                                 9.516310                            6.636417      -0.098118       1.990006                    0.999258      25.852412      72.515906       0.629266       0.427547      -1.059969      -0.001204       0.005308       0.001730       0.005711       0.000322       0.001782      -0.006908      -0.020651      -0.008787      -0.009656      -0.004874       0.014530             12.057516       9.120271      -1.998208       1.383696       7.502021       4.581284      19.550255           0.000000
          101              C      -0.579671       3.655118       6.786543      -0.163630      36.136696 0.45661792E+03  0.10902830E+05                                 9.659595                            7.246103      -0.043525       1.972748                    0.998090      29.570686      86.583672       0.594884       0.431208      -1.051546       0.006846       0.000702      -0.002601       0.007357       0.012050       0.004937      -0.009900      -0.005060      -0.028119      -0.018931       0.001033       0.017897             11.501052       9.617876      -2.714428       0.270603       7.994849       3.930053      16.890430           0.000001
          102              C      -0.485486       4.024700       8.112330       0.094460      28.100901 0.32276904E+03  0.70520590E+04                                 8.087158                            6.013659       0.369182       2.141624                    0.999788      25.543555      71.063230       0.667214       0.420162      -1.060579       0.045793      -0.018620       0.016719       0.052185       0.006172      -0.012851      -0.011788      -0.013666      -0.091630      -0.036007       0.007224       0.028783              9.569774       8.473980      -2.155252       1.037474       6.278035       2.460103      13.957309           0.000000
          103              C       1.492091       2.895552       8.379696       0.101878      27.148473 0.31432428E+03  0.68065267E+04                                 7.854899                            5.909605       0.307140       2.120290                    0.999813      25.293407      69.530099       0.678873       0.416649      -1.065253      -0.041463       0.027630       0.004939       0.050070       0.009325       0.003176      -0.018270       0.004195      -0.084434      -0.036001       0.010432       0.025569              9.166135       8.080120      -2.092256       0.663180       6.027776       2.473393      13.390508           0.000000
          104              C       1.478468       2.492100       7.056251      -0.181693      34.468285 0.43267838E+03  0.10136069E+05                                 9.154320                            6.914638       0.233703       2.052051                    0.999683      29.152117      83.013710       0.630953       0.414386      -1.068031      -0.000648       0.004188       0.001873       0.004633      -0.005774      -0.011131       0.003279      -0.007187      -0.039200      -0.018776       0.002713       0.016063             10.736943       9.590356      -2.081609       1.690864       6.563284       2.835549      16.057187           0.000000
          105              C       6.033219      10.318969      12.084671       0.592618      22.562902 0.25147735E+03  0.52389270E+04                                 7.493628                            5.693179      -0.084092       2.030301                    0.999468      22.705186      64.730869       0.608304       0.483328      -1.009065       0.031879       0.057661       0.002189       0.065923      -0.078807      -0.005333       0.001066       0.074707      -0.104434      -0.069915      -0.034887       0.104801              8.882641       7.500475       4.238268       0.177460      10.971741      -0.410900       8.175707           0.000001
          106              C       2.617103       5.658592      12.130180       0.602601      23.374876 0.24631607E+03  0.50847305E+04                                 7.620241                            5.588986      -0.005622       2.060244                    0.999590      22.175097      62.124091       0.623916       0.475559      -1.017174      -0.037689      -0.050208       0.002669       0.062837      -0.095732       0.004035      -0.003123      -0.009869      -0.120207      -0.075841      -0.040215       0.116057              9.407866       9.810208       5.808498      -0.138520      10.443718       0.232869       7.969673           0.000001
          107              C       3.613548       6.779440      12.100064      -0.019313      36.855318 0.43767820E+03  0.10237017E+05                                 9.658191                            6.952665      -0.017154       2.000067                    0.999315      27.214934      76.318380       0.632279       0.414170      -1.072936       0.026385       0.036329       0.000339       0.044901      -0.012978       0.002038      -0.000502      -0.006518      -0.003060      -0.013013      -0.001059       0.014072             12.259522      13.013393       8.536295      -0.444827      14.417020      -0.042404       9.348153          -0.000001
          108              C       4.064215       7.340949      13.289993      -0.108426      32.287099 0.43623073E+03  0.10317033E+05                                 8.944130                            7.056354      -0.055752       1.951557                    0.999645      29.826017      87.447330       0.605051       0.428031      -1.051526       0.007996       0.009122      -0.017974       0.021684      -0.014630       0.002455      -0.020546       0.000498       0.050902      -0.027648      -0.003055       0.030702             10.264035       9.797712       5.770530       0.273580      12.101781       0.501134       8.892612          -0.000002
          109              C       4.864406       8.458477      13.277946      -0.120362      32.614878 0.45598050E+03  0.10935167E+05                                 9.099567                            7.286349      -0.137217       1.927834                    0.998866      30.361196      90.472863       0.584954       0.436621      -1.043349      -0.008303      -0.011111      -0.017639       0.022439      -0.015160       0.013306       0.007154       0.015406       0.049686      -0.029144       0.005294       0.023850             10.382759       9.929057       5.314712      -0.469545      12.046704      -0.353976       9.172517          -0.000001
          110              C       5.221039       9.054176      12.072625      -0.027807      36.311918 0.46560300E+03  0.11092998E+05                                 9.621192                            7.230961      -0.029307       1.995667                    0.999310      27.751473      79.315820       0.610471       0.421122      -1.065288      -0.032584      -0.036939       0.001799       0.049289      -0.006278       0.001387      -0.004175       0.017671       0.001070      -0.012060       0.000754       0.011307             11.650314      10.408593       6.623022      -0.006190      14.988345       0.148031       9.554003          -0.000001
          111              C       4.813180       8.471581      10.889723      -0.123653      32.322441 0.44520132E+03  0.10550104E+05                                 8.855244                            7.088926       0.086581       1.994120                    0.999729      29.733527      86.382221       0.610619       0.423288      -1.057738      -0.020987      -0.009677       0.016437       0.028359      -0.008870      -0.008148      -0.011635       0.005102       0.083115      -0.026781      -0.004629       0.031410              9.967747       8.914810       4.768781       0.186067      11.871399       0.572385       9.117031          -0.000000
          112              C       4.025376       7.332636      10.901769      -0.118174      31.888376 0.43017073E+03  0.10094779E+05                                 8.739441                            6.935609       0.095668       1.997773                    0.999671      29.403838      84.679070       0.622430       0.419334      -1.061482       0.004037       0.017723       0.017109       0.024962      -0.011143       0.010483       0.012134       0.009521       0.062468      -0.027751       0.001563       0.026187              9.891702       9.380917       5.257061      -1.018179      11.454655      -0.357041       8.839534          -0.000000
          113              C       8.832289      -2.021649      12.679636       0.605650      24.228389 0.24562603E+03  0.50666129E+04                                 7.809243                            5.579103      -0.032831       2.051384                    0.999458      22.149445      62.015796       0.624852       0.475210      -1.017424      -0.035615      -0.054903      -0.002632       0.065496      -0.089304      -0.006770       0.003811       0.077245      -0.118144      -0.077615      -0.039757       0.117372              9.869259       8.246855       5.865640       0.150697      13.144940      -0.285136       8.215981           0.000002
          114              C       9.667812      -0.775284      12.677293      -0.018168      39.976723 0.43478307E+03  0.10131246E+05                                10.155393                            6.893631      -0.005468       2.003531                    0.999338      27.057888      75.220577       0.641300       0.409878      -1.077985       0.027989       0.037830       0.002232       0.047111      -0.007115       0.000811      -0.001204       0.010616      -0.008248      -0.007609      -0.002765       0.010374             13.563344      11.571656       9.596407       0.388547      19.231366       0.205377       9.887011           0.000001
          115              C      -3.639223      -0.209126      13.868895      -0.108823      35.038725 0.41830456E+03  0.97449462E+04                                 9.325475                            6.833290      -0.003208       1.968087                    0.999615      29.220325      83.760873       0.628089       0.418599      -1.062270       0.012622       0.009480      -0.021524       0.026692      -0.009122      -0.006837      -0.013236       0.008702       0.077999      -0.027248      -0.002935       0.030183             11.272031       9.560296       7.032185       0.689828      14.980297       0.951923       9.275500           0.000005
          116              C      10.013755      -0.178257      11.470298      -0.111045      35.165636 0.42694782E+03  0.99990518E+04                                 9.356032                            6.907136       0.015194       1.971414                    0.999658      29.393463      84.529014       0.624122       0.419037      -1.061805       0.009077       0.011775       0.017526       0.022982      -0.007101       0.012342       0.011402       0.012056       0.063966      -0.025342      -0.002442       0.027784             11.286953       9.675463       7.018806      -0.098860      14.763921      -0.638693       9.421477           0.000002
          117              C      -1.489085       2.624285      12.601668       0.598253      23.630813 0.25473404E+03  0.53307857E+04                                 7.777931                            5.758217      -0.188251       1.995271                    0.999147      22.885062      65.668975       0.599627       0.488113      -1.005277       0.049284       0.043948      -0.001997       0.066063      -0.085923      -0.000103       0.003573      -0.005211      -0.087665      -0.071490      -0.029137       0.100627              9.515165       9.435193       5.355681       0.114128      10.573645       0.167470       8.536659           0.000001
          118              C      -2.462634       1.487830      12.637138      -0.023797      39.168419 0.44887592E+03  0.10574134E+05                                10.079834                            7.061878      -0.008235       2.001828                    0.999340      27.455095      77.474957       0.624083       0.416625      -1.070471      -0.023646      -0.046390       0.000778       0.052074      -0.004978      -0.000907      -0.001355       0.011561       0.005312      -0.008753       0.001980       0.006773             12.987783      12.375307       8.983337       0.243645      16.443959       0.199342      10.144083           0.000001
          119              C      -2.942109       0.942923      11.451894      -0.108396      35.193442 0.43018067E+03  0.10104839E+05                                 9.391627                            6.957512       0.023186       1.975900                    0.999667      29.433420      85.073865       0.617930       0.421977      -1.058791      -0.003279      -0.016586       0.018339       0.024943      -0.008663      -0.008816      -0.016910       0.016675       0.071674      -0.030610       0.000021       0.030590             11.312453       9.864141       6.895731       0.887886      14.489333       0.593067       9.583884           0.000002
          120              C      -2.828485       0.900598      13.848483      -0.114727      35.447293 0.42863660E+03  0.10058216E+05                                 9.435092                            6.943830       0.098059       2.000590                    0.999728      29.401798      84.902727       0.618777       0.421833      -1.059019      -0.002189      -0.019948      -0.019172       0.027754      -0.008583       0.009029       0.015336       0.016711       0.081685      -0.030958      -0.001768       0.032725             11.388778       9.627608       6.878377      -0.286832      15.015268      -0.054720       9.523456           0.000004
          121              C       1.098746       6.054917      16.054670       0.117427      27.087136 0.31933228E+03  0.69740292E+04                                 7.950618                            6.016605       0.179777       2.083167                    0.999717      25.490893      71.425846       0.659741       0.425100      -1.055104      -0.000868      -0.049333       0.010693       0.050486      -0.017289      -0.018490      -0.009255       0.030816      -0.068462      -0.035874      -0.001792       0.037665              9.356630       5.157961       1.350943       2.156917       8.966889       0.365628      13.945041          -0.000001
          122              C       6.136370      14.775908       0.550794      -0.223252      36.286167 0.45725922E+03  0.10884066E+05                                 9.501250                            7.120583       0.174040       2.025967                    0.999635      30.014402      86.754732       0.618839       0.415815      -1.064842       0.000239      -0.000151      -0.011133       0.011136      -0.011090      -0.019251       0.005676      -0.010198      -0.086943      -0.036992       0.006030       0.030962             11.359697       6.020031       1.423854       2.847873       9.849114      -0.028710      18.209946          -0.000002
          123              C       6.231202      13.855791       1.572406       0.200386      34.857731 0.36700959E+03  0.82719307E+04                                 9.533652                            6.568032      -0.047542       2.012894                    0.999568      25.260918      71.141820       0.616527       0.440783      -1.049016       0.001955       0.007809       0.023528       0.024867       0.002197      -0.002257       0.002581       0.026037       0.039473      -0.020012       0.006064       0.013948             12.238264       6.799421       2.145634       4.588004      10.153212       1.897420      19.762158          -0.000000
          124              C       5.818714      12.571073       1.334487      -0.190321      34.738700 0.44361880E+03  0.10534599E+05                                 9.377972                            7.121209      -0.126197       1.941390                    0.998447      29.945970      87.942378       0.601685       0.428676      -1.051261      -0.017393      -0.002873      -0.004652       0.018232      -0.021630      -0.016807      -0.005272       0.047868      -0.059210      -0.033283      -0.011859       0.045142             10.901556       6.148640       2.145715       2.475894      11.051480       0.867171      15.504547           0.000001
          125              C       5.382505      12.243994       0.076629       0.114358      26.595150 0.31070776E+03  0.67282358E+04                                 7.814193                            5.924656       0.344408       2.141664                    0.999654      25.136786      69.756558       0.667654       0.423648      -1.057757       0.009981       0.041063      -0.018127       0.045983      -0.006484      -0.025386       0.002963       0.018142      -0.087198      -0.039311       0.003777       0.035534              9.085224       4.981681       1.214412       1.769820       8.529514      -0.113530      13.744477           0.000001
          126              C       7.248501      -2.426461       4.866461       0.113184      35.700621 0.37995047E+03  0.86437898E+04                                 9.641267                            6.615843      -0.181147       1.956726                    0.999535      26.282353      74.523978       0.623238       0.431991      -1.053620      -0.018457      -0.022233      -0.000609       0.028902       0.000008      -0.001766      -0.005777       0.031334      -0.027919      -0.016036      -0.004393       0.020429             12.570497       6.803013       1.507611       1.691490       8.620408      -4.627304      22.288071           0.000001
          127              C       7.860635      -1.324874       4.299270      -0.070340      30.067357 0.41577591E+03  0.97267708E+04                                 8.619650                            6.969554      -0.073151       1.969655                    0.997498      28.837597      84.397590       0.597606       0.438109      -1.044259       0.004410       0.033320      -0.033786       0.047657      -0.023490      -0.004002       0.011074      -0.005257      -0.063144      -0.024739      -0.011519       0.036257              9.656789       8.754688       3.862824       1.856970       9.467199      -0.353401      10.748480          -0.000001
          128              C       7.297486      -2.859120       6.251811       0.115452      35.531328 0.38669376E+03  0.88059801E+04                                 9.522951                            6.640283      -0.095777       1.990540                    0.999255      25.867370      72.573325       0.629011       0.427600      -1.059913      -0.001813      -0.005776       0.002070       0.006398      -0.000947       0.002261       0.007429      -0.020248      -0.006755      -0.010269      -0.004269       0.014538             12.066586       9.127057       2.000521       1.383704       7.507454      -4.585515      19.565247           0.000000
          129              C       6.301979      12.947649       6.786543      -0.165354      36.241846 0.45825052E+03  0.10952628E+05                                 9.679971                            7.260068      -0.052837       1.969354                    0.997953      29.626767      86.817877       0.594129       0.431330      -1.051372       0.007515      -0.000236      -0.003911       0.008475      -0.012419       0.004668       0.010658      -0.005839      -0.029786      -0.019640       0.000723       0.018917             11.526943       9.636168       2.720129       0.268518       8.012267      -3.942240      16.932392           0.000001
          130              C       6.396164      -4.024621       8.112330       0.093000      28.160331 0.32360142E+03  0.70749976E+04                                 8.098790                            6.021165       0.369689       2.141328                    0.999777      25.573651      71.177378       0.666820       0.420128      -1.060570       0.045763       0.018997       0.015570       0.051938      -0.007710      -0.013610       0.011720      -0.015275      -0.088821      -0.035468       0.005313       0.030156              9.584994       8.485297       2.157841       1.039796       6.286324      -2.464821      13.983360           0.000000
          131              C       8.373741      -2.895470       8.379696       0.099476      27.207002 0.31516971E+03  0.68296226E+04                                 7.868410                            5.919640       0.305060       2.119262                    0.999814      25.324585      69.647028       0.677917       0.416944      -1.065032      -0.040588      -0.026626       0.004443       0.048745      -0.010249       0.004124       0.018938       0.004468      -0.084050      -0.036714       0.010390       0.026323              9.182485       8.092172       2.096145       0.660806       6.038235      -2.480578      13.417049           0.000000
          132              C       8.360118      -2.492031       7.056251      -0.180379      34.365989 0.43113794E+03  0.10089968E+05                                 9.131247                            6.897467       0.240027       2.054352                    0.999673      29.107437      82.818231       0.632468       0.413804      -1.068514      -0.001000      -0.004227       0.001708       0.004667       0.005234      -0.010051      -0.003288      -0.006418      -0.037613      -0.017477       0.002548       0.014930             10.708384       9.571037       2.080833       1.680963       6.549244      -2.827031      16.004873           0.000000
          133              C       3.152138      -2.017537       4.646612       0.592618      22.562902 0.25147735E+03  0.52389271E+04                                 7.493628                            5.693179      -0.084091       2.030301                    0.999468      22.705186      64.730868       0.608304       0.483328      -1.009065      -0.031879      -0.057661      -0.002189       0.065923      -0.078807      -0.005333       0.001066       0.074707      -0.104434      -0.069915      -0.034887       0.104801              8.882641       7.500475       4.238268       0.177460      10.971740      -0.410900       8.175707           0.000000
          134              C       6.568254       2.642840       4.601103       0.602601      23.374873 0.24631604E+03  0.50847296E+04                                 7.620241                            5.588985      -0.005622       2.060244                    0.999590      22.175095      62.124083       0.623916       0.475559      -1.017174       0.037689       0.050208      -0.002669       0.062837      -0.095732       0.004035      -0.003123      -0.009869      -0.120207      -0.075841      -0.040215       0.116057              9.407865       9.810207       5.808497      -0.138520      10.443717       0.232869       7.969672           0.000001
          135              C       5.571809       1.521992       4.631219      -0.019313      36.855317 0.43767820E+03  0.10237017E+05                                 9.658190                            6.952665      -0.017154       2.000067                    0.999315      27.214934      76.318380       0.632279       0.414170      -1.072936      -0.026385      -0.036329      -0.000339       0.044901      -0.012978       0.002038      -0.000502      -0.006518      -0.003060      -0.013013      -0.001059       0.014072             12.259521      13.013392       8.536294      -0.444827      14.417019      -0.042404       9.348153          -0.000001
          136              C       5.121142       0.960483       3.441290      -0.108426      32.287100 0.43623074E+03  0.10317034E+05                                 8.944130                            7.056354      -0.055752       1.951556                    0.999645      29.826017      87.447331       0.605051       0.428031      -1.051526      -0.007996      -0.009122       0.017973       0.021684      -0.014630       0.002455      -0.020546       0.000498       0.050902      -0.027648      -0.003055       0.030703             10.264035       9.797712       5.770530       0.273580      12.101781       0.501134       8.892612          -0.000002
          137              C       4.320951      -0.157045       3.453337      -0.120362      32.614876 0.45598048E+03  0.10935167E+05                                 9.099566                            7.286348      -0.137217       1.927834                    0.998866      30.361195      90.472856       0.584954       0.436621      -1.043349       0.008303       0.011111       0.017639       0.022439      -0.015160       0.013306       0.007153       0.015406       0.049686      -0.029144       0.005294       0.023850             10.382758       9.929056       5.314711      -0.469544      12.046703      -0.353975       9.172516          -0.000001
          138              C       3.964318      -0.752744       4.658658      -0.027807      36.311918 0.46560301E+03  0.11092998E+05                                 9.621192                            7.230961      -0.029307       1.995668                    0.999310      27.751473      79.315820       0.610471       0.421122      -1.065288       0.032584       0.036939      -0.001799       0.049289      -0.006278       0.001387      -0.004175       0.017671       0.001070      -0.012060       0.000754       0.011307             11.650314      10.408593       6.623022      -0.006190      14.988345       0.148031       9.554003          -0.000001
          139              C       4.372177      -0.170149       5.841560      -0.123653      32.322439 0.44520128E+03  0.10550103E+05                                 8.855243                            7.088926       0.086581       1.994120                    0.999729      29.733526      86.382215       0.610619       0.423288      -1.057738       0.020987       0.009677      -0.016437       0.028359      -0.008870      -0.008148      -0.011635       0.005102       0.083115      -0.026781      -0.004629       0.031410              9.967746       8.914809       4.768781       0.186067      11.871398       0.572385       9.117031          -0.000000
          140              C       5.159981       0.968796       5.829514      -0.118174      31.888376 0.43017074E+03  0.10094779E+05                                 8.739441                            6.935609       0.095668       1.997773                    0.999671      29.403838      84.679071       0.622430       0.419334      -1.061482      -0.004037      -0.017723      -0.017109       0.024962      -0.011143       0.010483       0.012134       0.009521       0.062468      -0.027751       0.001563       0.026187              9.891702       9.380917       5.257061      -1.018179      11.454655      -0.357041       8.839534           0.000000
          141              C       0.353068      10.323081       4.051647       0.605651      24.228388 0.24562601E+03  0.50666124E+04                                 7.809242                            5.579103      -0.032831       2.051384                    0.999458      22.149444      62.015795       0.624852       0.475210      -1.017424       0.035615       0.054903       0.002632       0.065496      -0.089304      -0.006770       0.003811       0.077245      -0.118144      -0.077615      -0.039757       0.117372              9.869259       8.246855       5.865640       0.150697      13.144940      -0.285136       8.215981           0.000002
          142              C      -0.482455       9.076716       4.053990      -0.018167      39.976726 0.43478311E+03  0.10131247E+05                                10.155394                            6.893631      -0.005469       2.003531                    0.999338      27.057889      75.220583       0.641300       0.409878      -1.077984      -0.027989      -0.037830      -0.002232       0.047111      -0.007115       0.000811      -0.001204       0.010616      -0.008248      -0.007609      -0.002765       0.010374             13.563346      11.571657       9.596408       0.388547      19.231368       0.205377       9.887012           0.000001
          143              C      12.824580       8.510558       2.862388      -0.108823      35.038731 0.41830465E+03  0.97449487E+04                                 9.325476                            6.833290      -0.003209       1.968087                    0.999615      29.220328      83.760884       0.628089       0.418599      -1.062270      -0.012622      -0.009480       0.021524       0.026692      -0.009122      -0.006837      -0.013236       0.008702       0.077999      -0.027248      -0.002935       0.030183             11.272032       9.560297       7.032186       0.689828      14.980299       0.951923       9.275501           0.000005
          144              C      -0.828398       8.479689       5.260985      -0.111045      35.165632 0.42694776E+03  0.99990500E+04                                 9.356031                            6.907135       0.015194       1.971414                    0.999658      29.393461      84.529005       0.624122       0.419037      -1.061805      -0.009077      -0.011775      -0.017526       0.022982      -0.007101       0.012342       0.011402       0.012056       0.063966      -0.025342      -0.002442       0.027784             11.286952       9.675462       7.018805      -0.098860      14.763919      -0.638693       9.421476           0.000002
          145              C      10.674442       5.677147       4.129615       0.598253      23.630814 0.25473406E+03  0.53307861E+04                                 7.777932                            5.758217      -0.188251       1.995271                    0.999147      22.885063      65.668978       0.599627       0.488113      -1.005277      -0.049284      -0.043948       0.001997       0.066063      -0.085923      -0.000103       0.003573      -0.005211      -0.087665      -0.071490      -0.029137       0.100627              9.515166       9.435193       5.355681       0.114128      10.573645       0.167470       8.536659           0.000001
          146              C      11.647991       6.813602       4.094145      -0.023797      39.168421 0.44887595E+03  0.10574135E+05                                10.079834                            7.061878      -0.008235       2.001828                    0.999340      27.455096      77.474960       0.624083       0.416625      -1.070471       0.023646       0.046390      -0.000778       0.052074      -0.004978      -0.000907      -0.001355       0.011561       0.005312      -0.008753       0.001980       0.006773             12.987784      12.375308       8.983337       0.243645      16.443960       0.199341      10.144084           0.000001
          147              C      12.127466       7.358509       5.279389      -0.108396      35.193440 0.43018065E+03  0.10104839E+05                                 9.391626                            6.957511       0.023186       1.975900                    0.999667      29.433420      85.073861       0.617930       0.421976      -1.058791       0.003279       0.016586      -0.018339       0.024943      -0.008663      -0.008816      -0.016910       0.016675       0.071674      -0.030610       0.000021       0.030590             11.312452       9.864140       6.895730       0.887885      14.489332       0.593067       9.583884           0.000002
          148              C      12.013842       7.400834       2.882800      -0.114727      35.447293 0.42863659E+03  0.10058216E+05                                 9.435092                            6.943830       0.098058       2.000590                    0.999728      29.401798      84.902725       0.618777       0.421833      -1.059019       0.002189       0.019948       0.019172       0.027754      -0.008583       0.009029       0.015336       0.016711       0.081685      -0.030958      -0.001768       0.032726             11.388777       9.627608       6.878377      -0.286832      15.015268      -0.054719       9.523456           0.000004
          149              C       8.086611       2.246515       0.676613       0.117427      27.087135 0.31933226E+03  0.69740287E+04                                 7.950618                            6.016605       0.179777       2.083167                    0.999717      25.490892      71.425845       0.659741       0.425100      -1.055104       0.000868       0.049333      -0.010693       0.050486      -0.017289      -0.018490      -0.009255       0.030816      -0.068462      -0.035874      -0.001792       0.037665              9.356631       5.157961       1.350943       2.156917       8.966889       0.365628      13.945042          -0.000001
          150              C       3.048987      -6.474476      16.180489      -0.223252      36.286168 0.45725923E+03  0.10884067E+05                                 9.501251                            7.120584       0.174040       2.025967                    0.999635      30.014402      86.754737       0.618839       0.415815      -1.064842      -0.000239       0.000151       0.011133       0.011136      -0.011090      -0.019251       0.005676      -0.010198      -0.086943      -0.036992       0.006030       0.030962             11.359698       6.020031       1.423855       2.847874       9.849115      -0.028710      18.209948          -0.000002
          151              C       2.954155      -5.554359      15.158877       0.200386      34.857736 0.36700963E+03  0.82719321E+04                                 9.533653                            6.568033      -0.047543       2.012894                    0.999568      25.260920      71.141831       0.616527       0.440783      -1.049016      -0.001955      -0.007809      -0.023528       0.024867       0.002197      -0.002257       0.002581       0.026037       0.039473      -0.020012       0.006064       0.013948             12.238266       6.799422       2.145634       4.588005      10.153214       1.897421      19.762161          -0.000000
          152              C       3.366643      -4.269641      15.396796      -0.190321      34.738710 0.44361894E+03  0.10534603E+05                                 9.377974                            7.121210      -0.126198       1.941390                    0.998447      29.945976      87.942403       0.601685       0.428676      -1.051261       0.017393       0.002873       0.004652       0.018232      -0.021630      -0.016807      -0.005272       0.047867      -0.059210      -0.033283      -0.011859       0.045142             10.901558       6.148641       2.145716       2.475894      11.051482       0.867171      15.504551           0.000001
          153              C       3.802852      -3.942562      16.654654       0.114358      26.595151 0.31070778E+03  0.67282363E+04                                 7.814194                            5.924656       0.344408       2.141664                    0.999654      25.136787      69.756564       0.667654       0.423648      -1.057757      -0.009981      -0.041063       0.018127       0.045983      -0.006484      -0.025386       0.002963       0.018142      -0.087198      -0.039311       0.003777       0.035534              9.085225       4.981681       1.214413       1.769820       8.529515      -0.113529      13.744478           0.000001
          154              C       1.936856      -5.874807      11.864822       0.113184      35.700621 0.37995047E+03  0.86437899E+04                                 9.641267                            6.615843      -0.181147       1.956726                    0.999535      26.282353      74.523978       0.623238       0.431991      -1.053620       0.018457       0.022233       0.000609       0.028902       0.000008      -0.001766      -0.005777       0.031334      -0.027919      -0.016036      -0.004393       0.020429             12.570498       6.803013       1.507611       1.691490       8.620408      -4.627304      22.288072           0.000001
          155              C       1.324722       9.626306      12.432013      -0.070340      30.067358 0.41577591E+03  0.97267709E+04                                 8.619650                            6.969554      -0.073151       1.969655                    0.997498      28.837598      84.397594       0.597606       0.438109      -1.044259      -0.004410      -0.033320       0.033786       0.047657      -0.023490      -0.004002       0.011074      -0.005257      -0.063144      -0.024739      -0.011519       0.036257              9.656789       8.754689       3.862824       1.856970       9.467199      -0.353401      10.748480          -0.000001
          156              C       1.887871      11.160552      10.479472       0.115452      35.531328 0.38669376E+03  0.88059800E+04                                 9.522951                            6.640283      -0.095777       1.990540                    0.999255      25.867370      72.573325       0.629011       0.427600      -1.059913       0.001813       0.005776      -0.002070       0.006398      -0.000947       0.002261       0.007429      -0.020248      -0.006755      -0.010269      -0.004269       0.014538             12.066586       9.127057       2.000521       1.383704       7.507454      -4.585515      19.565248           0.000000
          157              C       2.883378      -4.646217       9.944740      -0.165354      36.241846 0.45825053E+03  0.10952628E+05                                 9.679971                            7.260068      -0.052837       1.969354                    0.997953      29.626767      86.817877       0.594129       0.431330      -1.051372      -0.007515       0.000236       0.003912       0.008475      -0.012419       0.004668       0.010658      -0.005839      -0.029786      -0.019640       0.000723       0.018917             11.526943       9.636168       2.720129       0.268518       8.012267      -3.942240      16.932392           0.000001
          158              C       2.789193      -4.276647       8.618953       0.093000      28.160331 0.32360142E+03  0.70749976E+04                                 8.098790                            6.021165       0.369689       2.141328                    0.999777      25.573651      71.177379       0.666819       0.420128      -1.060570      -0.045763      -0.018997      -0.015570       0.051938      -0.007710      -0.013610       0.011720      -0.015275      -0.088821      -0.035468       0.005313       0.030156              9.584994       8.485298       2.157841       1.039796       6.286324      -2.464821      13.983360           0.000000
          159              C       0.811616      11.196902       8.351587       0.099476      27.207004 0.31516973E+03  0.68296233E+04                                 7.868411                            5.919641       0.305060       2.119262                    0.999814      25.324586      69.647033       0.677917       0.416944      -1.065032       0.040588       0.026626      -0.004443       0.048745      -0.010249       0.004124       0.018938       0.004468      -0.084050      -0.036714       0.010390       0.026323              9.182486       8.092173       2.096145       0.660806       6.038235      -2.480579      13.417050           0.000000
          160              C       0.825239      10.793463       9.675032      -0.180379      34.365991 0.43113796E+03  0.10089968E+05                                 9.131248                            6.897468       0.240027       2.054352                    0.999673      29.107437      82.818236       0.632467       0.413804      -1.068514       0.001000       0.004227      -0.001708       0.004667       0.005234      -0.010051      -0.003288      -0.006418      -0.037613      -0.017477       0.002548       0.014930             10.708386       9.571037       2.080833       1.680963       6.549245      -2.827032      16.004875           0.000000
          161              C      10.033788       2.017583       4.646612       0.594959      22.521735 0.25093684E+03  0.52251321E+04                                 7.487855                            5.689340      -0.085726       2.030442                    0.999432      22.676988      64.645978       0.608111       0.483716      -1.008809      -0.032098       0.057569      -0.002693       0.065968       0.077914      -0.004782      -0.000850       0.075114      -0.102992      -0.069423      -0.034382       0.103805              8.875154       7.494297      -4.233907       0.177508      10.961136       0.409727       8.170028           0.000000
          162              C      -0.313396      13.959905       4.601103       0.601061      23.394007 0.24655790E+03  0.50910424E+04                                 7.624684                            5.591920      -0.006711       2.059677                    0.999604      22.186932      62.168140       0.623712       0.475592      -1.017142       0.038254      -0.050599      -0.003257       0.063516       0.095869       0.004290       0.003187      -0.009114      -0.120400      -0.075933      -0.040288       0.116221              9.413657       9.816868      -5.812782      -0.139205      10.450193      -0.232505       7.973911           0.000001
          163              C      12.453459      -1.521947       4.631219      -0.017356      36.835665 0.43738057E+03  0.10229274E+05                                 9.659119                            6.953437      -0.023829       1.998033                    0.999364      27.201690      76.301673       0.631757       0.414544      -1.072593      -0.025948       0.035636      -0.000921       0.044091       0.011860       0.001799       0.000624      -0.005071       0.000586      -0.012307       0.000060       0.012247             12.260589      13.015181      -8.537192      -0.445891      14.418228       0.043447       9.348357          -0.000001
          164              C      12.002792      -0.960449       3.441290      -0.109342      32.323814 0.43688507E+03  0.10336363E+05                                 8.951596                            7.063025      -0.058831       1.950497                    0.999653      29.845801      87.521154       0.604589       0.428199      -1.051425      -0.008265       0.009307       0.016833       0.020935       0.015192       0.001781       0.021297       0.000369       0.051503      -0.028793      -0.002541       0.031334             10.272335       9.807247      -5.775696       0.275237      12.112543      -0.503547       8.897216          -0.000002
          165              C      11.202601       0.157078       3.453337      -0.118657      32.584502 0.45546166E+03  0.10919713E+05                                 9.096217                            7.284663      -0.138575       1.927556                    0.998855      30.338430      90.395164       0.584720       0.436916      -1.043163       0.008325      -0.010371       0.017861       0.022268       0.014802       0.012972      -0.006039       0.015352       0.052300      -0.028587       0.004404       0.024182             10.378124       9.924985      -5.311100      -0.469887      12.041111       0.354569       9.168275          -0.000001
          166              C      10.845968       0.752789       4.658658      -0.029111      36.319445 0.46578474E+03  0.11097825E+05                                 9.620327                            7.230781      -0.030834       1.995205                    0.999310      27.755340      79.314959       0.610713       0.420936      -1.065462       0.032198      -0.036741      -0.001406       0.048873       0.006543       0.002046       0.004076       0.018025       0.000400      -0.012097       0.000125       0.011972             11.648855      10.407768      -6.622594      -0.006640      14.987327      -0.147787       9.551470          -0.000001
          167              C      11.253827       0.170206       5.841560      -0.123805      32.337932 0.44549373E+03  0.10558790E+05                                 8.858899                            7.092353       0.081005       1.992349                    0.999730      29.741909      86.414388       0.610328       0.423419      -1.057654       0.019980      -0.008632      -0.016040       0.027037       0.008469      -0.008258       0.011898       0.005923       0.082375      -0.026582      -0.004758       0.031340              9.971743       8.919020      -4.771429       0.186748      11.877766      -0.574163       9.118445          -0.000000
          168              C      12.041631      -0.968739       5.829514      -0.115919      31.822190 0.42902782E+03  0.10061206E+05                                 8.726960                            6.925932       0.095691       1.998309                    0.999653      29.365693      84.539251       0.622930       0.419278      -1.061523      -0.004116       0.018651      -0.016014       0.024924       0.009678       0.011175      -0.012485       0.009180       0.063516      -0.026999      -0.000100       0.027099              9.876877       9.364958      -5.246794      -1.014954      11.435709       0.354036       8.829964           0.000000
          169              C       7.234718       6.279659       4.051647       0.606851      24.210089 0.24543159E+03  0.50616519E+04                                 7.805524                            5.577077      -0.035871       2.050757                    0.999485      22.140638      61.987408       0.624928       0.475241      -1.017397       0.035236      -0.055229       0.002756       0.065570       0.089703      -0.006597      -0.003794       0.077578      -0.118292      -0.078020      -0.039793       0.117812              9.863604       8.242032      -5.861029       0.150939      13.136083       0.284244       8.212697           0.000002
          170              C       6.399195       7.526024       4.053990      -0.018317      40.000213 0.43506741E+03  0.10139817E+05                                10.160783                            6.897081      -0.006336       2.003153                    0.999303      27.064492      75.253123       0.640954       0.410020      -1.077860      -0.028407       0.037696      -0.002324       0.047259       0.006390       0.001614       0.001116       0.010981      -0.008318      -0.007067      -0.003034       0.010101             13.570772      11.577555      -9.601837       0.388811      19.241414      -0.205453       9.893347           0.000001
          171              C       5.942930       8.092170       2.862388      -0.108516      35.020305 0.41803407E+03  0.97369872E+04                                 9.320102                            6.829090       0.001390       1.969383                    0.999638      29.216799      83.741313       0.628562       0.418355      -1.062434      -0.011721       0.009402       0.020411       0.025346       0.009210      -0.006511       0.013443       0.009487       0.080136      -0.027778      -0.003047       0.030826             11.265008       9.553464      -7.026241       0.686313      14.968528      -0.946681       9.273030           0.000005
          172              C       6.053252       8.123063       5.260985      -0.110329      35.100408 0.42597448E+03  0.99701008E+04                                 9.342756                            6.897587       0.015418       1.971910                    0.999666      29.362567      84.401253       0.624810       0.418834      -1.061983      -0.009636       0.012409      -0.018781       0.024486       0.007283       0.012498      -0.010928       0.012087       0.063385      -0.025222      -0.002318       0.027540             11.270134       9.660302      -7.006057      -0.096911      14.739070       0.635535       9.411031           0.000002
          173              C       3.792792      10.925593       4.129615       0.596917      23.675022 0.25525586E+03  0.53446223E+04                                 7.788352                            5.764683      -0.182253       1.996551                    0.999154      22.910677      65.767784       0.599181       0.488210      -1.005193      -0.049739       0.044020       0.002632       0.066473       0.086022      -0.000521      -0.003029      -0.005667      -0.088745      -0.071350      -0.029559       0.100909              9.529462       9.450207      -5.366404       0.114522      10.590950      -0.168082       8.547230           0.000001
          174              C       4.766341       9.789138       4.094145      -0.023195      39.155365 0.44863134E+03  0.10567434E+05                                10.079499                            7.061145      -0.008896       2.001873                    0.999350      27.449218      77.466944       0.623928       0.416766      -1.070330       0.023636      -0.046097      -0.000261       0.051803       0.005076      -0.000473       0.001308       0.011142       0.006279      -0.008761       0.002271       0.006490             12.987808      12.375367      -8.983657       0.240728      16.444525      -0.195781      10.143531           0.000001
          175              C       5.245816       9.244243       5.279389      -0.110533      35.248248 0.43103660E+03  0.10129621E+05                                 9.399364                            6.962960       0.025469       1.976198                    0.999665      29.462893      85.168919       0.617906       0.421798      -1.058940       0.003384      -0.016696      -0.019095       0.025590       0.008979      -0.008571       0.016317       0.017692       0.073451      -0.030938       0.000294       0.030644             11.322685       9.874050      -6.903936       0.889593      14.504092      -0.594910       9.589913           0.000002
          176              C       5.132192       9.201895       2.882800      -0.114857      35.472334 0.42899129E+03  0.10068604E+05                                 9.439924                            6.947104       0.092695       1.998767                    0.999738      29.412502      84.941898       0.618579       0.421881      -1.058990       0.001778      -0.019338       0.019659       0.027634       0.009055       0.008879      -0.015921       0.016810       0.081127      -0.031508      -0.001242       0.032750             11.395074       9.633138      -6.883116      -0.290181      15.024606       0.059375       9.527480           0.000004
          177              C       1.204961      14.356192       0.676613       0.114684      27.156438 0.32038942E+03  0.70029686E+04                                 7.962656                            6.024524       0.178877       2.082232                    0.999718      25.533511      71.577455       0.659635       0.424814      -1.055271       0.000297      -0.050761      -0.010472       0.051831       0.017603      -0.018579       0.008889       0.031841      -0.070939      -0.036227      -0.002443       0.038671              9.372198       5.165663      -1.353614       2.162039       8.980029      -0.368395      13.970902          -0.000001
          178              C      -3.832663       6.474634      16.180489      -0.220767      36.212189 0.45603341E+03  0.10847401E+05                                 9.488078                            7.109881       0.178382       2.027567                    0.999624      29.976425      86.609724       0.619467       0.415680      -1.064949       0.000686      -0.000470       0.011160       0.011191       0.010002      -0.019091      -0.005563      -0.010353      -0.086127      -0.036691       0.006911       0.029779             11.344298       6.012228      -1.422982       2.844908       9.838995       0.027325      18.181671          -0.000002
          179              C      -3.927495       5.554508      15.158877       0.198790      34.884446 0.36733062E+03  0.82804062E+04                                 9.535687                            6.568699      -0.043545       2.014390                    0.999548      25.274424      71.169187       0.616849       0.440487      -1.049264      -0.002562       0.006852      -0.023947       0.025039      -0.002028      -0.003381      -0.002267       0.026469       0.037329      -0.019809       0.005704       0.014106             12.241974       6.801194      -2.146278       4.589992      10.155617      -1.896836      19.769110          -0.000000
          180              C      -3.515007       4.269792      15.396796      -0.191012      34.786116 0.44441650E+03  0.10558229E+05                                 9.386518                            7.127752      -0.126528       1.940840                    0.998441      29.972032      88.036994       0.601394       0.428693      -1.051256       0.017203      -0.002184       0.004656       0.017956       0.022716      -0.016811       0.005852       0.047767      -0.057745      -0.034174      -0.011291       0.045465             10.911943       6.154895      -2.149372       2.479141      11.062020      -0.871477      15.518914           0.000001
          181              C      -3.078798       3.942725      16.654654       0.115321      26.507106 0.30945773E+03  0.66937646E+04                                 7.793063                            5.908844       0.373931       2.152184                    0.999732      25.089099      69.563618       0.669271       0.423092      -1.058207      -0.009401       0.041238       0.018012       0.045971       0.005989      -0.025442      -0.002669       0.017886      -0.088936      -0.039826       0.004427       0.035399              9.059493       4.968867      -1.213887       1.763590       8.515386       0.112244      13.694226           0.000001
          182              C       8.818506       5.874924      11.864822       0.111882      35.734780 0.38040409E+03  0.86563083E+04                                 9.645729                            6.618682      -0.179821       1.956925                    0.999547      26.297911      74.566778       0.623289       0.431846      -1.053755       0.019464      -0.022849       0.000849       0.030027       0.001051      -0.001761       0.005677       0.031294      -0.029342      -0.016072      -0.004584       0.020656             12.576385       6.807200      -1.509605       1.693559       8.625587       4.628330      22.296368           0.000001
          183              C       8.206372       6.976515      12.432013      -0.067000      29.977402 0.41404204E+03  0.96754477E+04                                 8.599454                            6.950723      -0.070137       1.971237                    0.997440      28.781208      84.167397       0.599008       0.437569      -1.044651      -0.005118       0.033302       0.034042       0.047897       0.022718      -0.002516      -0.011278      -0.006569      -0.062426      -0.024996      -0.010231       0.035227              9.635032       8.737671      -3.858771       1.857245       9.448409       0.344655      10.719015          -0.000001
          184              C       8.769521       5.442250      10.479472       0.116607      35.497692 0.38629092E+03  0.87943211E+04                                 9.516310                            6.636417      -0.098118       1.990006                    0.999258      25.852412      72.515906       0.629266       0.427547      -1.059969       0.001204      -0.005308      -0.001730       0.005711       0.000322       0.001782      -0.006908      -0.020651      -0.008787      -0.009656      -0.004874       0.014530             12.057516       9.120271      -1.998208       1.383696       7.502021       4.581284      19.550255           0.000000
          185              C       9.765028       4.646314       9.944740      -0.163630      36.136694 0.45661789E+03  0.10902830E+05                                 9.659595                            7.246102      -0.043525       1.972748                    0.998090      29.570685      86.583669       0.594884       0.431208      -1.051546      -0.006846      -0.000702       0.002601       0.007357       0.012050       0.004937      -0.009900      -0.005060      -0.028119      -0.018931       0.001033       0.017897             11.501051       9.617876      -2.714428       0.270603       7.994848       3.930053      16.890430           0.000001
          186              C       9.670843       4.276732       8.618953       0.094460      28.100900 0.32276901E+03  0.70520583E+04                                 8.087158                            6.013659       0.369182       2.141624                    0.999788      25.543554      71.063227       0.667214       0.420162      -1.060579      -0.045793       0.018620      -0.016719       0.052185       0.006172      -0.012851      -0.011788      -0.013666      -0.091630      -0.036007       0.007224       0.028783              9.569774       8.473979      -2.155252       1.037473       6.278034       2.460103      13.957308           0.000000
          187              C       7.693266       5.405880       8.351587       0.101878      27.148477 0.31432433E+03  0.68065279E+04                                 7.854901                            5.909606       0.307140       2.120290                    0.999813      25.293409      69.530109       0.678872       0.416649      -1.065252       0.041463      -0.027630      -0.004939       0.050070       0.009325       0.003176      -0.018270       0.004195      -0.084434      -0.036001       0.010432       0.025569              9.166136       8.080121      -2.092257       0.663179       6.027777       2.473393      13.390511           0.000000
          188              C       7.706889       5.809332       9.675032      -0.181693      34.468288 0.43267843E+03  0.10136070E+05                                 9.154320                            6.914638       0.233703       2.052051                    0.999683      29.152118      83.013714       0.630953       0.414386      -1.068031       0.000648      -0.004188      -0.001873       0.004633      -0.005774      -0.011131       0.003279      -0.007187      -0.039200      -0.018776       0.002713       0.016063             10.736943       9.590356      -2.081609       1.690864       6.563285       2.835549      16.057188           0.000000
          189              N       7.646808      -4.800427      15.801024      -0.203018      35.400455 0.46229540E+03  0.10830563E+05                                 9.030024                            6.956523       0.132061       2.096932                    0.997749      26.445318      71.359097       0.666006       0.392551      -1.100583       0.059033      -0.038415       0.125518       0.143928       0.009421      -0.037382       0.035883      -0.041511      -0.160987      -0.081922       0.022772       0.059150             10.716303       5.619777      -1.382080       1.302872      10.681934       0.092903      15.847197          -0.000000
          190              N       0.511719       3.632050       8.907400      -0.196241      35.857371 0.45630994E+03  0.10633187E+05                                 9.050455                            6.870339       0.105964       2.088380                    0.997544      26.267984      70.207089       0.677602       0.387907      -1.106185      -0.005406      -0.040204      -0.134968       0.140932      -0.019891       0.001598      -0.028676       0.026869      -0.199557      -0.075325       0.016118       0.059207             10.797038      10.113187      -2.682734       1.072938       7.074254       2.401762      15.203674           0.000000
          191              N      -0.118814       2.367891       2.828591       0.230171      28.146564 0.28125261E+03  0.58189369E+04                                 7.796088                            5.355865      -0.052591       2.085241                    0.999385      21.581416      54.713534       0.774043       0.382467      -1.107839       0.010444      -0.002095       0.032429       0.034133      -0.027005       0.025075       0.001111      -0.028620       0.086916      -0.051276       0.010751       0.040526             10.210773       6.597415      -2.070908       4.341560       6.528136      -2.051165      17.506767           0.000000
          192              N      -0.325757       3.082975       3.941556      -0.238786      32.613115 0.46699897E+03  0.10929597E+05                                 8.472850                            6.927896       0.850746       2.295712                    0.999358      27.342035      72.890654       0.679047       0.385406      -1.109582       0.100741      -0.171079      -0.013136       0.198971       0.081149      -0.001325       0.022844       0.098648       0.405574      -0.163975       0.026459       0.137516              9.929509       6.688093      -1.450040       2.529642       6.954122       0.451138      16.146312           0.000001
          193              N       0.652764       1.276430       2.996573      -0.214594      30.443875 0.46361987E+03  0.10808474E+05                                 7.960295                            6.826048       0.809996       2.267141                    0.999631      27.435292      72.506380       0.697101       0.376884      -1.118110      -0.057357       0.140902       0.193952       0.246496      -0.018622       0.092555      -0.143655       0.029093      -0.164322      -0.186139       0.015443       0.170696              8.758114       7.370338      -2.442836       2.252326       7.770802      -0.484042      11.133203          -0.000002
          194              N       0.765158       4.800582      15.801024      -0.202478      35.360222 0.46167413E+03  0.10811959E+05                                 9.021883                            6.950915       0.133674       2.097812                    0.997726      26.427247      71.288082       0.666435       0.392446      -1.100699       0.058942       0.038526       0.125280       0.143713      -0.008462      -0.037370      -0.036062      -0.041552      -0.160547      -0.081697       0.022346       0.059351             10.706072       5.615516       1.380399       1.302006      10.670116      -0.091578      15.832583          -0.000000
          195              N       7.393369      -3.631963       8.907400      -0.193384      35.744360 0.45464535E+03  0.10583522E+05                                 9.028002                            6.854760       0.111060       2.090639                    0.997504      26.222895      70.024645       0.678900       0.387564      -1.106556      -0.004193       0.041139      -0.136477       0.142604       0.020701       0.001076       0.028470       0.027517      -0.198769      -0.075066       0.015268       0.059798             10.768219      10.091324       2.676891       1.070854       7.057173      -2.391646      15.156160           0.000000
          196              N       6.762836      14.234837       2.828591       0.229362      28.143392 0.28124506E+03  0.58185881E+04                                 7.794676                            5.355361      -0.052054       2.085528                    0.999417      21.579524      54.703118       0.774194       0.382405      -1.107913       0.010974       0.001890       0.033345       0.035155       0.027178       0.025444      -0.000668      -0.029064       0.086436      -0.051523       0.010619       0.040904             10.208285       6.595481       2.069708       4.339757       6.526197       2.049664      17.503177           0.000000
          197              N       6.555893      13.519764       3.941556      -0.238485      32.580411 0.46646276E+03  0.10913354E+05                                 8.465358                            6.922565       0.849898       2.295605                    0.999368      27.329057      72.831531       0.679542       0.385255      -1.109748       0.100966       0.171914      -0.013028       0.199795      -0.080762      -0.001019      -0.022652       0.097493       0.402546      -0.162804       0.026288       0.136516              9.920201       6.681681       1.448148       2.525983       6.948046      -0.451781      16.130876           0.000001
          198              N       7.534414      -1.276401       2.996573      -0.213334      30.431080 0.46339361E+03  0.10802619E+05                                 7.960143                            6.826349       0.812401       2.268112                    0.999592      27.422985      72.488084       0.696737       0.377101      -1.117872      -0.057603      -0.141533       0.194320       0.247204       0.019367       0.093250       0.144180       0.029297      -0.164439      -0.186712       0.014739       0.171973              8.757481       7.369562       2.441891       2.250326       7.770672       0.481915      11.132210          -0.000002
          199              N       8.420199       3.500850       0.930259      -0.202478      35.360221 0.46167410E+03  0.10811958E+05                                 9.021883                            6.950915       0.133674       2.097812                    0.997726      26.427246      71.288080       0.666435       0.392446      -1.100699      -0.058942      -0.038526      -0.125280       0.143713      -0.008462      -0.037370      -0.036062      -0.041552      -0.160547      -0.081697       0.022346       0.059351             10.706072       5.615516       1.380399       1.302006      10.670116      -0.091578      15.832583          -0.000000
          200              N       1.791988      11.933395       7.823883      -0.193384      35.744361 0.45464536E+03  0.10583523E+05                                 9.028003                            6.854761       0.111060       2.090639                    0.997504      26.222895      70.024648       0.678900       0.387564      -1.106556       0.004193      -0.041140       0.136477       0.142604       0.020701       0.001076       0.028470       0.027517      -0.198769      -0.075066       0.015268       0.059798             10.768220      10.091324       2.676891       1.070854       7.057173      -2.391646      15.156162           0.000000
          201              N       2.422521      -5.933405      13.902692       0.229362      28.143393 0.28124506E+03  0.58185881E+04                                 7.794676                            5.355361      -0.052054       2.085528                    0.999417      21.579524      54.703119       0.774194       0.382405      -1.107913      -0.010974      -0.001890      -0.033345       0.035155       0.027178       0.025444      -0.000668      -0.029064       0.086436      -0.051523       0.010619       0.040904             10.208286       6.595481       2.069709       4.339757       6.526197       2.049664      17.503178           0.000000
          202              N       2.629464      -5.218332      12.789727      -0.238485      32.580410 0.46646274E+03  0.10913353E+05                                 8.465357                            6.922564       0.849898       2.295605                    0.999368      27.329057      72.831529       0.679542       0.385255      -1.109748      -0.100966      -0.171914       0.013028       0.199795      -0.080762      -0.001019      -0.022652       0.097493       0.402546      -0.162804       0.026288       0.136516              9.920201       6.681681       1.448148       2.525983       6.948046      -0.451781      16.130876           0.000001
          203              N       1.650943       9.577833      13.734710      -0.213334      30.431081 0.46339361E+03  0.10802619E+05                                 7.960144                            6.826350       0.812401       2.268112                    0.999592      27.422984      72.488083       0.696737       0.377102      -1.117872       0.057603       0.141533      -0.194320       0.247204       0.019367       0.093250       0.144180       0.029297      -0.164439      -0.186712       0.014739       0.171973              8.757482       7.369562       2.441891       2.250326       7.770672       0.481915      11.132210          -0.000002
          204              N       1.538549      13.101859       0.930259      -0.203018      35.400456 0.46229541E+03  0.10830563E+05                                 9.030024                            6.956523       0.132061       2.096932                    0.997749      26.445318      71.359097       0.666006       0.392551      -1.100583      -0.059033       0.038415      -0.125518       0.143928       0.009421      -0.037382       0.035883      -0.041511      -0.160987      -0.081922       0.022772       0.059150             10.716303       5.619777      -1.382080       1.302872      10.681934       0.092903      15.847197          -0.000000
          205              N       8.673638       4.669382       7.823883      -0.196241      35.857371 0.45630995E+03  0.10633188E+05                                 9.050455                            6.870339       0.105964       2.088380                    0.997544      26.267984      70.207090       0.677602       0.387907      -1.106185       0.005406       0.040204       0.134968       0.140932      -0.019891       0.001598      -0.028676       0.026869      -0.199557      -0.075325       0.016118       0.059207             10.797039      10.113187      -2.682734       1.072938       7.074255       2.401762      15.203675           0.000000
          206              N       9.304171       5.933541      13.902692       0.230171      28.146564 0.28125261E+03  0.58189368E+04                                 7.796088                            5.355865      -0.052591       2.085241                    0.999385      21.581416      54.713534       0.774043       0.382467      -1.107839      -0.010444       0.002095      -0.032429       0.034133      -0.027005       0.025075       0.001111      -0.028620       0.086916      -0.051276       0.010751       0.040525             10.210773       6.597415      -2.070908       4.341560       6.528136      -2.051165      17.506767           0.000000
          207              N       9.511114       5.218457      12.789727      -0.238786      32.613115 0.46699898E+03  0.10929598E+05                                 8.472850                            6.927896       0.850746       2.295712                    0.999358      27.342034      72.890654       0.679047       0.385406      -1.109582      -0.100741       0.171079       0.013136       0.198971       0.081149      -0.001325       0.022844       0.098648       0.405574      -0.163975       0.026459       0.137516              9.929509       6.688093      -1.450040       2.529643       6.954122       0.451138      16.146313           0.000001
          208              N       8.532593       7.025002      13.734710      -0.214594      30.443876 0.46361988E+03  0.10808474E+05                                 7.960295                            6.826048       0.809996       2.267141                    0.999631      27.435292      72.506381       0.697101       0.376884      -1.118110       0.057357      -0.140902      -0.193952       0.246496      -0.018622       0.092555      -0.143655       0.029093      -0.164322      -0.186139       0.015443       0.170696              8.758114       7.370338      -2.442836       2.252326       7.770802      -0.484041      11.133203          -0.000002
          209              O      -0.579278       5.763847      10.971706      -0.555009      35.779155 0.54808908E+03  0.13265767E+05                                 8.682176                            7.278402       0.238963       2.127991                    0.996735      27.753781      73.678963       0.698188       0.362453      -1.134010       0.004009      -0.008053       0.029437       0.030780       0.026769      -0.037410       0.055610       0.016580      -0.022450      -0.083399       0.031563       0.051836              9.920683       8.001697      -3.035367      -1.804611      11.514485       4.056584      10.245866           0.000000
          210              O      -0.503191       5.847038      13.197636      -0.561929      39.430679 0.61777202E+03  0.15402530E+05                                 9.276018                            7.766255       0.135250       2.091144                    0.996133      28.166591      75.828441       0.670990       0.366122      -1.131449      -0.002766      -0.000976      -0.025317       0.025486       0.042664       0.032029      -0.048084       0.043727      -0.011038      -0.086406       0.036360       0.050046             10.505300       9.478285      -3.517963       3.022460      10.878827      -3.518253      11.158787          -0.000000
          211              O       9.116197      -5.272122      13.255192      -0.564427      36.138663 0.54788085E+03  0.13266223E+05                                 8.752817                            7.287866       0.190694       2.106280                    0.997383      27.953958      74.349362       0.695823       0.363535      -1.132588       0.010236       0.012340      -0.026739       0.031177       0.051118      -0.044826       0.041967       0.000638      -0.014598      -0.091946       0.038171       0.053776              9.986840      10.012884      -3.994409      -3.509689       9.435023       2.847698      10.512614          -0.000000
          212              O       9.087642      -5.213028      11.035620      -0.556672      34.446482 0.51403973E+03  0.12227768E+05                                 8.406909                            6.984272       0.272680       2.132742                    0.998280      27.576502      72.267459       0.723567       0.355858      -1.140717       0.001047       0.007456       0.032968       0.033817       0.030525       0.050784      -0.040198      -0.004507      -0.050723      -0.084252       0.037398       0.046854              9.734354       9.958072      -4.447864       2.782082       9.964157      -3.407817       9.280834           0.000000
          213              O       1.683458       2.534470      13.791931      -0.553686      34.688249 0.51177542E+03  0.12155753E+05                                 8.449213                            6.969999       0.343532       2.159461                    0.998161      27.449040      71.788608       0.724413       0.355973      -1.141068      -0.001051       0.003672      -0.030805       0.031041       0.030222      -0.038325       0.052686       0.019362      -0.051536      -0.085381       0.040323       0.045058              9.795748       7.746939      -3.912219      -2.066533      12.016688       3.839796       9.623617           0.000002
          214              O       1.585902       2.457588      11.569013      -0.570069      38.887879 0.57585923E+03  0.14107446E+05                                 9.194615                            7.471631       0.165267       2.097918                    0.996756      28.085772      74.947297       0.687746       0.363535      -1.133467       0.000875      -0.003007       0.027668       0.027845       0.045554       0.031442      -0.055274       0.046185      -0.013726      -0.093980       0.040376       0.053604             10.602752       8.966696      -4.360707       3.002205      11.900953      -3.828670      10.940608           0.000001
          215              O       5.832121      -3.034242      13.698905      -0.555550      37.558598 0.57559670E+03  0.14104229E+05                                 8.991052                            7.477478       0.163133       2.104627                    0.995888      27.876253      74.479808       0.686202       0.364270      -1.132507       0.003271       0.001796      -0.030534       0.030761       0.029195       0.039420      -0.042358       0.005714      -0.034453      -0.075715       0.035024       0.040691             10.427898      11.018177      -4.029556       2.612674      10.051915      -3.443306      10.213601           0.000001
          216              O       5.725797      -3.050856      11.467287      -0.572459      38.720108 0.60546504E+03  0.15019355E+05                                 9.162085                            7.676012       0.187228       2.105054                    0.996155      28.274295      75.916102       0.676597       0.364933      -1.132413      -0.000888       0.001932       0.025289       0.025378       0.043285      -0.038763       0.046351      -0.013147      -0.004715      -0.085642       0.034532       0.051110             10.337695      10.477320      -3.457960      -2.851672       9.572640       3.164376      10.963127           0.000001
          217              O       6.302372      10.838960      10.971706      -0.554197      35.753420 0.54755925E+03  0.13249816E+05                                 8.678486                            7.275291       0.245347       2.130289                    0.996782      27.739920      73.634871       0.698275       0.362494      -1.133971       0.004027       0.007439       0.030435       0.031588      -0.026870      -0.037264      -0.055937       0.016886      -0.020989      -0.083590       0.031441       0.052149              9.916479       7.997349       3.032515      -1.803240      11.509172      -4.055169      10.242916           0.000000
          218              O       6.378459      -5.846908      13.197636      -0.560666      39.449208 0.61807115E+03  0.15413406E+05                                 9.283075                            7.771554       0.129051       2.089379                    0.996022      28.166641      75.861953       0.670251       0.366445      -1.131086      -0.002852       0.000783      -0.026229       0.026395      -0.041905       0.032514       0.048596       0.043814      -0.012058      -0.086611       0.036924       0.049686             10.514060       9.486880       3.522605       3.025782      10.888261       3.521003      11.167039          -0.000000
          219              O       2.234547       5.272252      13.255192      -0.564860      36.176131 0.54854940E+03  0.13286622E+05                                 8.759248                            7.292627       0.189924       2.105891                    0.997403      27.968736      74.403385       0.695543       0.363566      -1.132550       0.010317      -0.012218      -0.026422       0.030885      -0.051425      -0.044823      -0.041737       0.000681      -0.015095      -0.091997       0.037807       0.054190              9.994978      10.021972       4.000102      -3.512223       9.444188      -2.850104      10.518775          -0.000000
          220              O       2.205992       5.213136      11.035620      -0.557309      34.451758 0.51413276E+03  0.12230352E+05                                 8.407368                            6.984612       0.273740       2.133046                    0.998278      27.579830      72.273743       0.723606       0.355828      -1.140757       0.000618      -0.007614       0.032487       0.033373      -0.030706       0.050083       0.039832      -0.004713      -0.052954      -0.083748       0.037798       0.045950              9.735022       9.958336       4.448308       2.782837       9.964858       3.408472       9.281873           0.000000
          221              O       8.565108      -2.534335      13.791931      -0.552878      34.658503 0.51121783E+03  0.12139268E+05                                 8.444784                            6.966459       0.344444       2.159826                    0.998053      27.435695      71.745440       0.724553       0.356000      -1.141040      -0.000751      -0.003330      -0.032130       0.032311      -0.029814      -0.038490      -0.053053       0.020158      -0.048618      -0.085429       0.039565       0.045864              9.790409       7.741913       3.909186      -2.065378      12.010092      -3.838281       9.619224           0.000002
          222              O       8.467552      -2.457475      11.569013      -0.569353      38.868259 0.57550225E+03  0.14096520E+05                                 9.191701                            7.469427       0.166681       2.098579                    0.996722      28.075939      74.915358       0.687832       0.363545      -1.133458       0.001434       0.003383       0.028090       0.028330      -0.045484       0.032049       0.055627       0.046272      -0.012812      -0.094533       0.041189       0.053344             10.599274       8.964758       4.359293       3.000871      11.896943       3.826461      10.936120           0.000001
          223              O      -1.049529       3.034377      13.698905      -0.557007      37.716325 0.57854573E+03  0.14197059E+05                                 9.022758                            7.501977       0.148830       2.099640                    0.995653      27.928747      74.716206       0.684227       0.364792      -1.131907       0.003757      -0.001957      -0.029633       0.029934      -0.029486       0.038904       0.041987       0.005352      -0.036350      -0.075357       0.035644       0.039713             10.467275      11.064508       4.050418       2.621934      10.091538       3.456242      10.245779           0.000001
          224              O      -1.155853       3.050968      11.467287      -0.572088      38.651717 0.60421520E+03  0.14979183E+05                                 9.147937                            7.665461       0.194587       2.107486                    0.996248      28.253825      75.814336       0.677475       0.364684      -1.132715      -0.000416      -0.001414       0.025257       0.025300      -0.043048      -0.038652      -0.046220      -0.012996      -0.003664      -0.085320       0.034465       0.050855             10.320028      10.456915       3.448441      -2.846405       9.554290      -3.158343      10.948881           0.000001
          225              O       2.882985      -2.537528       5.759577      -0.554197      35.753417 0.54755921E+03  0.13249815E+05                                 8.678485                            7.275290       0.245348       2.130289                    0.996782      27.739920      73.634868       0.698275       0.362494      -1.133971      -0.004027      -0.007439      -0.030435       0.031588      -0.026870      -0.037264      -0.055937       0.016886      -0.020989      -0.083590       0.031441       0.052149              9.916478       7.997348       3.032514      -1.803239      11.509171      -4.055169      10.242915           0.000000
          226              O       2.806898      14.148340       3.533647      -0.560666      39.449208 0.61807116E+03  0.15413406E+05                                 9.283075                            7.771554       0.129051       2.089379                    0.996022      28.166641      75.861953       0.670251       0.366445      -1.131086       0.002852      -0.000783       0.026229       0.026395      -0.041905       0.032514       0.048596       0.043814      -0.012058      -0.086611       0.036924       0.049686             10.514060       9.486880       3.522605       3.025782      10.888261       3.521003      11.167039          -0.000000
          227              O       6.950810       3.029180       3.476091      -0.564860      36.176122 0.54854924E+03  0.13286617E+05                                 8.759246                            7.292625       0.189924       2.105891                    0.997403      27.968734      74.403373       0.695543       0.363566      -1.132550      -0.010317       0.012218       0.026422       0.030885      -0.051425      -0.044823      -0.041737       0.000681      -0.015095      -0.091997       0.037807       0.054190              9.994976      10.021969       4.000100      -3.512222       9.444185      -2.850103      10.518772          -0.000000
          228              O       6.979365       3.088296       5.695663      -0.557309      34.451759 0.51413280E+03  0.12230353E+05                                 8.407368                            6.984612       0.273740       2.133046                    0.998278      27.579831      72.273746       0.723606       0.355828      -1.140757      -0.000618       0.007614      -0.032487       0.033373      -0.030706       0.050083       0.039832      -0.004713      -0.052954      -0.083748       0.037798       0.045950              9.735023       9.958337       4.448308       2.782837       9.964858       3.408472       9.281873           0.000000
          229              O       0.620249      10.835767       2.939352      -0.552878      34.658503 0.51121783E+03  0.12139268E+05                                 8.444784                            6.966459       0.344444       2.159826                    0.998053      27.435695      71.745440       0.724553       0.356000      -1.141040       0.000751       0.003330       0.032130       0.032311      -0.029814      -0.038490      -0.053053       0.020158      -0.048618      -0.085429       0.039565       0.045864              9.790410       7.741913       3.909186      -2.065378      12.010092      -3.838281       9.619224           0.000002
          230              O       0.717805      10.758907       5.162270      -0.569353      38.868262 0.57550231E+03  0.14096522E+05                                 9.191702                            7.469427       0.166680       2.098579                    0.996722      28.075940      74.915363       0.687832       0.363546      -1.133458      -0.001434      -0.003383      -0.028090       0.028330      -0.045484       0.032049       0.055627       0.046272      -0.012812      -0.094533       0.041189       0.053344             10.599275       8.964759       4.359294       3.000872      11.896944       3.826462      10.936121           0.000001
          231              O      10.234886       5.267055       3.032378      -0.557007      37.716325 0.57854573E+03  0.14197059E+05                                 9.022758                            7.501977       0.148830       2.099640                    0.995653      27.928747      74.716206       0.684227       0.364792      -1.131907      -0.003757       0.001957       0.029633       0.029934      -0.029486       0.038904       0.041987       0.005352      -0.036350      -0.075357       0.035644       0.039713             10.467275      11.064508       4.050418       2.621934      10.091538       3.456242      10.245779           0.000001
          232              O      10.341210       5.250464       5.263996      -0.572088      38.651719 0.60421524E+03  0.14979184E+05                                 9.147937                            7.665461       0.194586       2.107485                    0.996248      28.253826      75.814339       0.677475       0.364684      -1.132715       0.000416       0.001414      -0.025257       0.025300      -0.043048      -0.038652      -0.046220      -0.012996      -0.003664      -0.085320       0.034465       0.050855             10.320029      10.456915       3.448442      -2.846405       9.554290      -3.158343      10.948881           0.000001
          233              O       9.764635       2.537585       5.759577      -0.555009      35.779156 0.54808910E+03  0.13265768E+05                                 8.682177                            7.278403       0.238963       2.127991                    0.996735      27.753781      73.678964       0.698188       0.362453      -1.134010      -0.004009       0.008053      -0.029437       0.030780       0.026769      -0.037410       0.055610       0.016580      -0.022450      -0.083399       0.031563       0.051836              9.920683       8.001697      -3.035368      -1.804611      11.514485       4.056584      10.245866           0.000000
          234              O       9.688548       2.454394       3.533647      -0.561929      39.430679 0.61777203E+03  0.15402530E+05                                 9.276018                            7.766255       0.135250       2.091144                    0.996133      28.166591      75.828442       0.670990       0.366122      -1.131449       0.002766       0.000976       0.025317       0.025486       0.042664       0.032029      -0.048084       0.043727      -0.011038      -0.086406       0.036360       0.050046             10.505300       9.478285      -3.517963       3.022460      10.878828      -3.518253      11.158787          -0.000000
          235              O       0.069160      13.573554       3.476091      -0.564427      36.138663 0.54788083E+03  0.13266223E+05                                 8.752818                            7.287866       0.190694       2.106280                    0.997383      27.953957      74.349361       0.695823       0.363535      -1.132588      -0.010236      -0.012340       0.026739       0.031177       0.051118      -0.044826       0.041967       0.000638      -0.014598      -0.091946       0.038170       0.053776              9.986841      10.012885      -3.994410      -3.509689       9.435023       2.847698      10.512614          -0.000000
          236              O       0.097715      13.514460       5.695663      -0.556672      34.446481 0.51403971E+03  0.12227768E+05                                 8.406908                            6.984271       0.272680       2.132742                    0.998280      27.576502      72.267458       0.723567       0.355858      -1.140717      -0.001047      -0.007456      -0.032968       0.033817       0.030525       0.050784      -0.040198      -0.004507      -0.050723      -0.084252       0.037398       0.046854              9.734354       9.958072      -4.447864       2.782082       9.964156      -3.407817       9.280834           0.000000
          237              O       7.501899       5.766962       2.939352      -0.553686      34.688238 0.51177522E+03  0.12155747E+05                                 8.449211                            6.969997       0.343533       2.159461                    0.998161      27.449036      71.788592       0.724413       0.355973      -1.141068       0.001051      -0.003672       0.030805       0.031041       0.030222      -0.038325       0.052686       0.019362      -0.051537      -0.085381       0.040323       0.045058              9.795746       7.746938      -3.912218      -2.066533      12.016685       3.839795       9.623615           0.000002
          238              O       7.599455       5.843844       5.162270      -0.570069      38.887883 0.57585930E+03  0.14107448E+05                                 9.194615                            7.471631       0.165267       2.097918                    0.996756      28.085774      74.947302       0.687746       0.363535      -1.133467      -0.000875       0.003007      -0.027668       0.027845       0.045554       0.031442      -0.055274       0.046185      -0.013726      -0.093980       0.040376       0.053604             10.602753       8.966696      -4.360708       3.002205      11.900953      -3.828670      10.940608           0.000001
          239              O       3.353236      11.335674       3.032378      -0.555550      37.558597 0.57559668E+03  0.14104228E+05                                 8.991051                            7.477477       0.163133       2.104627                    0.995888      27.876253      74.479805       0.686202       0.364270      -1.132507      -0.003271      -0.001796       0.030534       0.030761       0.029195       0.039420      -0.042358       0.005714      -0.034452      -0.075715       0.035024       0.040691             10.427897      11.018176      -4.029555       2.612674      10.051915      -3.443306      10.213600           0.000001
          240              O       3.459560      11.352288       5.263996      -0.572459      38.720109 0.60546505E+03  0.15019355E+05                                 9.162085                            7.676012       0.187228       2.105054                    0.996155      28.274295      75.916103       0.676597       0.364933      -1.132413       0.000888      -0.001932      -0.025289       0.025378       0.043285      -0.038763       0.046351      -0.013147      -0.004716      -0.085642       0.034532       0.051110             10.337696      10.477320      -3.457961      -2.851672       9.572640       3.164376      10.963127           0.000001

******************************************************
Auxiliary information for the entire system
The total spin magnetic moment of the unit cell is   0.000120
The total net atomic charge of the unit cell is   -0.000004
Accuracy of reproducing the electrostatic potential in the unit cell:
  The inner radius (bohr) =    5.0000
  The outer radius (bohr) =   12.0000
  Valid grid points have density less than (e/(bohr^3)) =    0.0001
  The number of valid grid points were=       151264
  The rms potential error without charges in kcal/mol is=      3.99663
  The rms potential error with partial charges in kcal/mol is=      1.21916
  The RRMSE value at monopole order=      0.30505
  The rms potential error with partial charges and cloud penetration in kcal/mol is=      1.20985
  The RRMSE value at monopole order with cloud penetration is=      0.30272
  The rms potential error with partial charges and atomic dipoles in kcal/mol is=      0.44291
  The RRMSE value at dipole order=      0.11082
  The rms potential error with partial charges, atomic dipoles and cloud penetration in kcal/mol is=      0.42732
  The RRMSE value at dipole order with cloud penetration=      0.10692

******************************************************
The electron densities and ab initio electrostatic potential were computed in VASP using the PBE functional and
projector augmented wave method. See the main text of the journal article for a description of computational details.
The atomic charges, dipoles, and quadrupoles were computed with the DDEC6 method as described in
(a) T. A. Manz and N. Gabaldon Limas, RSC Adv. 6 (2016) 47771-47801 DOI: 10.1039/c6ra04656h
(b) N. Gabaldon Limas and T. A. Manz, RSC Adv. 8 (2018) 2678-2707 DOI: 10.1039/c7ra11829e.
For each atom in the material, the electron cloud parameters were fit to the spherically averaged atom-in-material
electron density using radial positions for which this density was between 10^-4 and 10^-2 electrons per cubic bohr.
The polarizabilities, dispersion coefficients, and quantum Drude oscillator (QDO) parameters were fit using the MCLF method.
The magnetic structure of the system was optimized in VASP from the default ferromagnetic initial guess using spin polarization.
The atomic spin moments (ASMs) were computed on this optimized magnetic structure using the DDEC6 partition as inputs
to the method of T. A. Manz and D. S. Sholl, J. Chem. Theory Comput. 7 (2011) 4146-4164 DOI: 10.1021/ct200539n.
The RMSE and RRMSE were computed using a uniform grid with Ewald summation.
