# Supplementary material for: A collection of forcefield precursors for metal–organic frameworks
Source: RSC Adv. 2019 Nov 13;9(63):36492–507. doi: 10.1039/c9ra07327b (PMC9075174; doi:10.1039/c9ra07327b)
Supplement: RA-009-C9RA07327B-s5253 [file RA-009-C9RA07327B-s5253.xyz]

  252
jmolscript: load "" {1 1 1} spacegroup "x,y,z" unitcell [{     18.617800     0.000000     0.000000 }, {      9.308870    17.423130     0.000000 }, {      9.308912     5.662619    20.416781 }]
Cd    20.900138    19.363510    14.200280     1.058749
Cd    21.231168    15.697399    13.831757     1.034000
Cd    29.122512    17.451849    19.577039     1.097302
Cd    30.209047    15.265113    16.424892     1.058363
Cd    30.540066    18.931225    16.793415     1.033854
Cd    19.813603    17.176774    11.048133     1.097318
Cd    16.335444     3.722239     6.216501     1.058749
Cd    16.004414     7.388350     6.585024     1.034000
Cd     8.113070     5.633900     0.839742     1.097302
Cd     7.026535     7.820636     3.991889     1.058363
Cd     6.695516     4.154524     3.623366     1.033854
Cd    17.421979     5.908975     9.368648     1.097318
H     25.623667    16.258165    15.355461     0.137111
H     23.315056    19.266450    16.678468     0.144954
H     27.256445    19.249074    17.489015     0.113413
H     24.476806    21.691636    20.126863     0.123315
H     18.096510     6.061031    18.128060     0.125022
H     15.169754    17.733616     1.257674     0.125543
H     18.098371     7.767635    19.720569     0.108165
H     12.825807     3.179941     9.203885     0.127165
H     10.990092     5.014394    12.256194     0.146400
H     13.697114     7.015125    10.053223     0.121725
H     11.044079     8.674349    13.899745     0.116135
H     13.684077    10.563397    11.721274     0.100444
H     10.710818    10.612199    15.151293     0.115904
H     13.350817    12.509828    12.909531     0.102696
H     16.314763    18.370458    15.269711     0.137681
H     14.006159    15.362174    13.946703     0.144434
H     17.947547    15.379549    13.136157     0.113524
H     15.167911    12.936988    10.498309     0.123431
H     18.096496    11.144462    12.497112     0.124591
H     15.169774    11.232388     8.950717     0.125721
H     18.098359     9.437859    10.904603     0.108251
H     22.134689     8.362933     1.004506     0.126906
H     29.607886    12.191099    18.368978     0.145157
H      4.388208     4.527750     0.155168     0.121481
H     11.044082     8.531145    16.725427     0.115868
H     13.684092     6.642096    18.903898     0.101185
H     10.710825     6.593294    15.473878     0.117221
H     22.659705    22.118795    17.715641     0.102669
H     11.611915     6.827584     5.061320     0.137111
H     13.920526     3.819299     3.738313     0.144954
H      9.979137     3.836675     2.927766     0.113413
H     12.758776     1.394113     0.289918     0.123315
H     19.139072    17.024718     2.288721     0.125021
H     22.065828     5.352133    19.159107     0.125543
H     19.137211    15.318114     0.696212     0.108165
H     24.409775    19.905808    11.212896     0.127165
H     26.245490    18.071355     8.160587     0.146400
H     23.538468    16.070624    10.363558     0.121725
H     26.191503    14.411400     6.517036     0.116135
H     23.551505    12.522352     8.695507     0.100444
H     26.524764    12.473550     5.265488     0.115904
H     23.884765    10.575921     7.507250     0.102696
H     20.920819     4.715291     5.147070     0.137681
H     23.229423     7.723575     6.470078     0.144434
H     19.288035     7.706200     7.280624     0.113524
H     22.067671    10.148761     9.918472     0.123431
H     19.139086    11.941287     7.919669     0.124591
H     22.065808    11.853361    11.466064     0.125721
H     19.137223    13.647890     9.512178     0.108251
H     15.100893    14.722816    19.412275     0.126906
H      7.627696    10.894650     2.047803     0.145157
H     32.847374    18.557999    20.261613     0.121481
H     26.191500    14.554604     3.691354     0.115868
H     23.551490    16.443653     1.512883     0.101185
H     26.524757    16.492455     4.942903     0.117221
H     14.575877     0.966954     2.701140     0.102669
C     25.530577    17.062158    15.816880    -0.093446
C     23.102815    16.999824    15.271752     0.593249
C     24.286907    17.664737    15.902631    -0.000974
C     26.645782    17.654330    16.419175    -0.023902
C     27.949030    16.942856    16.406925     0.594790
C     24.149134    18.865107    16.600885    -0.140437
C     26.515457    18.849995    17.092929    -0.200175
C     25.258754    19.455754    17.172554     0.177867
C     25.921545    22.438647    18.963106     0.188147
C     25.061403    22.407857    20.026820    -0.154462
C     17.495156     6.043219    18.836522    -0.154141
C      6.439897     0.338883     0.530836    -0.083123
C     17.483985     7.073672    19.794069    -0.094400
C      7.318655     1.417940     0.369544    -0.027750
C      7.318654     2.480146     1.435300     0.617316
C     12.704790     3.935019     9.732680    -0.112559
C     20.392054    20.056517    11.090395     0.593397
C     11.803690     3.898610    10.786185    -0.003069
C     13.427159     5.087470     9.459095    -0.022312
C     14.492096     5.085244     8.399464     0.614107
C     11.595169     5.029854    11.551815    -0.142318
C     13.220500     6.234700    10.230849    -0.163656
C     12.298920     6.197420    11.259855     0.179206
C     12.293330     9.479160    12.611446     0.182134
C     11.487181     9.458868    13.669035    -0.158219
C     13.036179    10.584221    12.386861    -0.163105
C     11.304725    10.627746    14.434664    -0.091280
C     12.864894    11.745215    13.117782    -0.113716
C     11.965655    11.751797    14.152913     0.001289
C     11.794370    13.004917    14.996126     0.602026
C     16.221675    17.566465    14.808291    -0.094798
C     32.411714    17.628799    15.353419     0.593747
C     14.978007    16.963886    14.722541    -0.001708
C     17.336881    16.974294    14.205996    -0.022783
C     18.640126    17.685767    14.218246     0.594048
C     14.840236    15.763516    14.024287    -0.140106
C     17.206558    15.778628    13.532242    -0.201180
C     15.949857    15.172869    13.452617     0.179907
C     16.612654    12.189977    11.662065     0.188653
C     15.752511    12.220767    10.598351    -0.154376
C     17.495140    11.162274    11.788649    -0.154366
C     15.748788    11.203992     9.677554    -0.084218
C     17.483970    10.131822    10.831102    -0.094734
C     16.627550    10.124935     9.838847    -0.025073
C     16.627551     9.062728     8.773091     0.619312
C     22.013674     7.607856     0.475711    -0.112719
C     29.700972    14.572106    19.534776     0.594198
C     30.421483    13.306884    19.838986    -0.003685
C      4.118247     6.455404     0.749296    -0.019976
C      5.183186     6.457631     1.808927     0.611579
C     30.212965    12.175640    19.073357    -0.139908
C      3.911591     5.308174    -0.022458    -0.163642
C     12.298920    11.008074    19.365317     0.178340
C     12.293339     7.726333    18.013726     0.180148
C     11.487187     7.746626    16.956137    -0.156449
C     13.036192     6.621272    18.238310    -0.163229
C     11.304734     6.577748    16.190507    -0.093640
C     12.864909     5.460278    17.507390    -0.113949
C     11.965668     5.453696    16.472259     0.002575
C     21.103256    21.623707    15.629046     0.601757
C     11.705005     6.023591     4.599901    -0.093445
C     14.132767     6.085925     5.145029     0.593249
C     12.948675     5.421012     4.514150    -0.000974
C     10.589800     5.431419     3.997606    -0.023903
C      9.286552     6.142893     4.009856     0.594790
C     13.086448     4.220642     3.815896    -0.140437
C     10.720125     4.235754     3.323852    -0.200175
C     11.976828     3.629995     3.244227     0.177867
C     11.314037     0.647102     1.453675     0.188147
C     12.174179     0.677892     0.389961    -0.154462
C     19.740426    17.042530     1.580259    -0.154141
C     30.795685    22.746866    19.885945    -0.083123
C     19.751597    16.012077     0.622712    -0.094400
C     29.916927    21.667809    20.047237    -0.027750
C     29.916928    20.605603    18.981481     0.617316
C     24.530792    19.150730    10.684101    -0.112559
C     16.843528     3.029232     9.326386     0.593397
C     25.431892    19.187139     9.630596    -0.003069
C     23.808423    17.998279    10.957686    -0.022312
C     22.743486    18.000505    12.017317     0.614107
C     25.640413    18.055895     8.864966    -0.142318
C     24.015082    16.851049    10.185932    -0.163656
C     24.936662    16.888329     9.156926     0.179206
C     24.942252    13.606589     7.805335     0.182134
C     25.748401    13.626881     6.747746    -0.158219
C     24.199403    12.501528     8.029920    -0.163105
C     25.930857    12.458003     5.982117    -0.091280
C     24.370688    11.340534     7.298999    -0.113716
C     25.269927    11.333952     6.263868     0.001289
C     25.441212    10.080832     5.420655     0.602026
C     21.013907     5.519284     5.608490    -0.094798
C      4.823868     5.456950     5.063362     0.593747
C     22.257575     6.121863     5.694240    -0.001708
C     19.898701     6.111455     6.210785    -0.022783
C     18.595456     5.399982     6.198535     0.594048
C     22.395346     7.322233     6.392494    -0.140106
C     20.029024     7.307121     6.884539    -0.201180
C     21.285725     7.912880     6.964164     0.179907
C     20.622928    10.895772     8.754716     0.188653
C     21.483071    10.864982     9.818430    -0.154376
C     19.740442    11.923475     8.628132    -0.154366
C     21.486794    11.881757    10.739227    -0.084218
C     19.751612    12.953927     9.585679    -0.094734
C     20.608032    12.960814    10.577934    -0.025073
C     20.608031    14.023021    11.643690     0.619312
C     15.221908    15.477893    19.941070    -0.112719
C      7.534610     8.513643     0.882005     0.594198
C      6.814099     9.778865     0.577795    -0.003685
C     33.117335    16.630345    19.667485    -0.019976
C     32.052396    16.628118    18.607854     0.611579
C      7.022617    10.910109     1.343424    -0.139908
C     24.015079    12.114956     0.022458    -0.163642
C     24.936662    12.077675     1.051464     0.178340
C     24.942243    15.359416     2.403055     0.180148
C     25.748395    15.339123     3.460644    -0.156449
C     24.199390    16.464477     2.178471    -0.163228
C     25.930848    16.508001     4.226274    -0.093640
C     24.370673    17.625471     2.909391    -0.113949
C     25.269914    17.632053     3.944522     0.002575
C     16.132326     1.462042     4.787735     0.601757
N     25.046510    20.632778    17.952476    -0.097793
N     26.050008    21.353007    18.040268    -0.129494
N     11.997311     7.313114    12.105109    -0.116530
N     12.574460     8.349135    11.772316    -0.133862
N     15.737616    13.995846    12.672696    -0.098360
N     16.741116    13.275617    12.584904    -0.130400
N     11.997313     9.892379    18.520062    -0.116298
N     12.574467     8.856358    18.852856    -0.133941
N     12.189072     2.452971     2.464305    -0.097793
N     11.185574     1.732742     2.376513    -0.129494
N     25.238271    15.772635     8.311672    -0.116530
N     24.661122    14.736614     8.644465    -0.133862
N     21.497966     9.089903     7.744085    -0.098360
N     20.494466     9.810132     7.831877    -0.130400
N     25.238269    13.193370     1.896719    -0.116298
N     24.661115    14.229391     1.563925    -0.133941
O     21.972714    17.553967    15.324836    -0.594427
O     23.288994    15.914230    14.702124    -0.521368
O     28.868749    17.365545    17.190930    -0.681008
O     28.138932    15.979223    15.657629    -0.452274
O      8.135974     3.407753     1.320966    -0.618410
O      6.518090     2.377049     2.376513    -0.504757
O     19.807456    19.920404    12.199027    -0.570410
O     20.460940    19.136397    10.232891    -0.547566
O     14.572153     4.107367     7.627709    -0.531139
O     15.287074     6.072003     8.395380    -0.643208
O     12.470194    13.908218    14.885875    -0.526129
O     29.431013    13.005836    15.847505    -0.630010
O     31.281614    17.074657    15.300336    -0.593782
O     32.597891    18.714394    15.923048    -0.521886
O     19.559845    17.263078    13.434242    -0.680851
O     18.830027    18.649401    14.967542    -0.451613
O     17.444874     8.135121     8.887425    -0.619738
O     15.826984     9.165825     7.831877    -0.506642
O     29.116372    14.708219    18.426145    -0.570359
O     20.460945     9.829607    -0.024500    -0.548514
O      5.263242     7.435508     2.580681    -0.530647
O      5.978168     5.470872     1.813010    -0.642130
O     21.779084    20.720405    15.739296    -0.526336
O     10.813227     4.199658    14.777666    -0.630017
O     15.262868     5.531782     5.091945    -0.594427
O     13.946588     7.171519     5.714657    -0.521368
O      8.366833     5.720204     3.225851    -0.681008
O      9.096650     7.106526     4.759152    -0.452274
O     29.099608    19.677996    19.095815    -0.618410
O     30.717492    20.708700    18.040268    -0.504757
O     17.428126     3.165345     8.217754    -0.570410
O     16.774642     3.949352    10.183890    -0.547567
O     22.663429    18.978382    12.789072    -0.531139
O     21.948508    17.013746    12.021401    -0.643208
O     24.765388     9.177531     5.530906    -0.526129
O      7.804569    10.079913     4.569276    -0.630010
O      5.953968     6.011092     5.116445    -0.593782
O      4.637691     4.371355     4.493733    -0.521886
O     17.675737     5.822671     6.982539    -0.680851
O     18.405555     4.436348     5.449239    -0.451613
O     19.790708    14.950628    11.529356    -0.619738
O     21.408598    13.919924    12.584904    -0.506642
O      8.119210     8.377530     1.990636    -0.570359
O      7.465725     7.593523     0.024500    -0.548514
O     31.972340    15.650241    17.836100    -0.530647
O     31.257414    17.614877    18.603771    -0.642130
O     15.456498     2.365344     4.677485    -0.526336
O     26.422355    18.886091     5.639115    -0.630017

The following XYZ coordinates are in angstroms. Other properties are in atomic units.
The sperically averaged electron density of each atom fit to a function of the form exp(a - br)
eigen_1, eigen_2 and eigen_3 are the three eigenvalues of traceless quadrupole moment tensor
  atom number  atomic symbol              X              Y              Z     net charge C6 coefficient C8 coefficient C10 coefficient fluctuating dipole atomic polarizability isotropic forcefield polarizability              a              b squared Pearson coefficient          <r^3>          <r^4>         wp_QDO          m_QDO          q_QDO       dipole_x       dipole_y       dipole_z         dipole            Qxy            Qxz            Qyz     Q(x^2-y^2)  Q(3z^2 - R^2)        eigen_1        eigen_2        eigen_3 static polarizability      alpha(xx)      alpha(xy)      alpha(xz)      alpha(yy)      alpha(yz)      alpha(zz) atomic spin moment
            1             Cd      20.900138      19.363510      14.200280       1.058749     160.134552 0.41377200E+04  0.15490242E+06                                22.340845                           19.864776       0.728171       1.972150                    0.998342      74.040034     194.984737       0.457479       0.357633      -1.219360      -0.004050       0.003987       0.007111       0.009103       0.023940       0.009092      -0.049380       0.047610       0.026603      -0.069421       0.024447       0.044973             26.484949      23.004535       3.993983       1.124846      30.969540       5.929932      25.480773           0.000002
            2             Cd      21.231168      15.697399      13.831757       1.034000     130.388584 0.31973613E+04  0.11310631E+06                                19.746320                           17.569362       0.832110       1.997631                    0.999128      74.354507     195.260658       0.478255       0.362036      -1.206183      -0.004437       0.006213      -0.022415       0.023680       0.000817      -0.093944      -0.052205       0.075861       0.029594      -0.101378      -0.022489       0.123868             23.496813      24.176848       6.652737       5.836113      23.770099       5.937952      22.543493          -0.000003
            3             Cd      29.122512      17.451849      19.577039       1.097302     119.419293 0.29959469E+04  0.10430371E+06                                18.612403                           17.064415       0.783846       1.992318                    0.999540      72.886665     190.077837       0.482681       0.364485      -1.203777       0.000019       0.066624      -0.014038       0.068087      -0.043413       0.031289       0.051094       0.163301       0.097649      -0.129144       0.043908       0.085236             20.991126      16.785325      -5.180521       0.751618      29.953743      -1.999124      16.234310          -0.000005
            4             Cd      30.209047      15.265113      16.424892       1.058363     160.212439 0.41402832E+04  0.15502470E+06                                22.349120                           19.871795       0.727501       1.971870                    0.998359      74.055336     195.051139       0.457362       0.357664      -1.219315      -0.004470      -0.003890      -0.007161       0.009295      -0.024129      -0.009058      -0.049798       0.048013       0.026239      -0.069958       0.024623       0.045335             26.495031      23.015170      -3.998113      -1.123543      30.977705       5.934020      25.492218           0.000002
            5             Cd      30.540066      18.931225      16.793415       1.033854     130.394525 0.31976656E+04  0.11312004E+06                                19.747213                           17.570489       0.830487       1.997167                    0.999149      74.357374     195.272313       0.478227       0.362048      -1.206170      -0.004764      -0.006523       0.022457       0.023866      -0.000528       0.094149      -0.052455       0.076406       0.030277      -0.101855      -0.022358       0.124214             23.497417      24.180539      -6.651358      -5.837103      23.769575       5.936881      22.542137          -0.000003
            6             Cd      19.813603      17.176774      11.048133       1.097318     119.364581 0.29940493E+04  0.10422005E+06                                18.605635                           17.057911       0.780923       1.991753                    0.999532      72.875100     190.025160       0.482825       0.364438      -1.203829       0.000269      -0.066917       0.014085       0.068384       0.043226      -0.031359       0.051188       0.163828       0.097977      -0.129363       0.043921       0.085441             20.983781      16.778984       5.177624      -0.750144      29.946201      -1.998251      16.226158          -0.000005
            7             Cd      16.335444       3.722239       6.216501       1.058749     160.134546 0.41377198E+04  0.15490242E+06                                22.340844                           19.864776       0.728171       1.972150                    0.998342      74.040034     194.984735       0.457479       0.357633      -1.219360       0.004050      -0.003987      -0.007111       0.009103       0.023940       0.009092      -0.049380       0.047610       0.026603      -0.069421       0.024447       0.044973             26.484947      23.004533       3.993982       1.124846      30.969536       5.929930      25.480771           0.000002
            8             Cd      16.004414       7.388350       6.585024       1.034000     130.388578 0.31973611E+04  0.11310630E+06                                19.746320                           17.569362       0.832110       1.997631                    0.999128      74.354505     195.260652       0.478255       0.362036      -1.206183       0.004437      -0.006213       0.022415       0.023680       0.000817      -0.093944      -0.052205       0.075861       0.029593      -0.101378      -0.022489       0.123868             23.496812      24.176848       6.652737       5.836112      23.770098       5.937951      22.543492          -0.000003
            9             Cd       8.113070       5.633900       0.839742       1.097302     119.419284 0.29959466E+04  0.10430369E+06                                18.612401                           17.064415       0.783846       1.992318                    0.999540      72.886664     190.077831       0.482681       0.364485      -1.203777      -0.000019      -0.066624       0.014038       0.068087      -0.043413       0.031289       0.051094       0.163301       0.097650      -0.129144       0.043909       0.085236             20.991125      16.785324      -5.180521       0.751617      29.953740      -1.999124      16.234310          -0.000005
           10             Cd       7.026535       7.820636       3.991889       1.058363     160.212442 0.41402833E+04  0.15502471E+06                                22.349121                           19.871796       0.727501       1.971870                    0.998359      74.055337     195.051143       0.457362       0.357664      -1.219315       0.004470       0.003890       0.007161       0.009295      -0.024129      -0.009058      -0.049798       0.048013       0.026239      -0.069958       0.024623       0.045335             26.495033      23.015172      -3.998114      -1.123544      30.977706       5.934021      25.492220           0.000002
           11             Cd       6.695516       4.154524       3.623366       1.033854     130.394520 0.31976653E+04  0.11312003E+06                                19.747213                           17.570488       0.830487       1.997167                    0.999149      74.357373     195.272307       0.478227       0.362048      -1.206170       0.004764       0.006523      -0.022457       0.023866      -0.000528       0.094149      -0.052455       0.076406       0.030277      -0.101855      -0.022358       0.124214             23.497417      24.180540      -6.651358      -5.837104      23.769574       5.936882      22.542137          -0.000003
           12             Cd      17.421979       5.908975       9.368648       1.097318     119.364573 0.29940490E+04  0.10422003E+06                                18.605634                           17.057910       0.780924       1.991753                    0.999532      72.875099     190.025154       0.482825       0.364438      -1.203829      -0.000269       0.066917      -0.014085       0.068384       0.043226      -0.031359       0.051188       0.163828       0.097977      -0.129363       0.043921       0.085441             20.983780      16.778984       5.177624      -0.750144      29.946200      -1.998251      16.226157          -0.000005
           13              H      25.623667      16.258165      15.355461       0.137111       1.106233 0.81589046E+01  0.79538787E+02                                 1.691241                            1.612420      -1.150486       2.350602                    0.997010       3.280496       8.802228       0.525779       1.194966      -0.729828       0.003965      -0.037084      -0.022147       0.043376      -0.002748      -0.000645       0.007720      -0.022492       0.001530      -0.011840      -0.003519       0.015359              1.719952       1.672904      -0.091468       0.095794       1.915524       0.344942       1.571429          -0.000000
           14              H      23.315056      19.266450      16.678468       0.144954       1.210437 0.86034958E+01  0.86410860E+02                                 1.905559                            1.734688      -1.407955       2.230628                    0.993598       3.619684      10.405623       0.464958       1.311593      -0.701332      -0.034720       0.012993       0.002233       0.037138       0.000582      -0.008428       0.001366       0.014030      -0.006625      -0.007982      -0.004859       0.012841              2.018037       2.600494      -0.457864       0.165057       1.894095       0.088789       1.559523          -0.000000
           15              H      27.256445      19.249074      17.489015       0.113413       1.300183 0.97174359E+01  0.10217438E+03                                 2.090725                            1.908004      -1.746548       2.037342                    0.991821       4.363850      13.496725       0.414646       1.404876      -0.678870       0.027190       0.011146       0.014260       0.032663       0.004584      -0.001513       0.005124       0.025025       0.026293      -0.018734       0.008646       0.010088              2.225089       2.747314       0.166355       0.555972       2.041342       0.364751       1.886610          -0.000000
           16              H      24.476806      21.691636      20.126863       0.123315       1.255007 0.93763537E+01  0.94116578E+02                                 1.807214                            1.704888      -1.111126       2.350800                    0.997790       3.345244       8.944031       0.524910       1.162489      -0.738971      -0.027667      -0.021715       0.011254       0.036928       0.005087      -0.016798      -0.009318       0.010329      -0.016106      -0.018521      -0.004373       0.022894              1.838686       1.827855       0.411630      -0.000090       2.115882       0.076964       1.572322          -0.000004
           17              H      18.096510       6.061031      18.128060       0.125022       1.289127 0.98868434E+01  0.10107163E+03                                 1.889427                            1.793220      -0.977997       2.423067                    0.998300       3.360593       9.217723       0.491240       1.219666      -0.726492       0.025212       0.004661      -0.027863       0.037864       0.010158      -0.013274      -0.001835       0.005865       0.005179      -0.015164      -0.003424       0.018588              1.898176       1.965995      -0.019518      -0.422060       1.625785       0.075691       2.102748          -0.000003
           18              H      15.169754      17.733616       1.257674       0.125543       1.074890 0.76781655E+01  0.72998591E+02                                 1.602190                            1.522053      -0.861540       2.479403                    0.999395       3.089468       7.926060       0.569397       1.131445      -0.747218      -0.029702      -0.003939       0.030835       0.042994       0.010223      -0.013379      -0.001598       0.005413      -0.000241      -0.015277      -0.003240       0.018517              1.621672       1.608580      -0.002525      -0.354917       1.407524       0.100025       1.848912          -0.000004
           19              H      18.098371       7.767635      19.720569       0.108165       1.225249 0.92522368E+01  0.92971041E+02                                 1.807532                            1.716784      -0.975801       2.410137                    0.998328       3.408782       9.251165       0.510257       1.194582      -0.730727       0.027446       0.024612      -0.003429       0.037025       0.012499      -0.010670      -0.000955       0.005465      -0.000352      -0.015538      -0.002101       0.017638              1.833990       1.865078       0.401818       0.009421       2.100034       0.107793       1.536859          -0.000002
           20              H      12.825807       3.179941       9.203885       0.127165       1.151428 0.89013321E+01  0.89595057E+02                                 1.801932                            1.735682      -1.296843       2.274901                    0.994787       3.549059      10.003804       0.479469       1.269160      -0.711629       0.002138      -0.032476      -0.024754       0.040890      -0.000463      -0.000246       0.012574      -0.017299       0.003601      -0.009268      -0.008398       0.017667              1.835595       1.553003      -0.036924      -0.167223       2.131770       0.309959       1.822012           0.000001
           21              H      10.990092       5.014394      12.256194       0.146400       1.287891 0.97582599E+01  0.10102143E+03                                 1.988833                            1.854056      -1.432769       2.226541                    0.992981       3.624473      10.536494       0.447878       1.321006      -0.700929      -0.029114      -0.003451       0.029140       0.041336       0.001477      -0.009057      -0.000378       0.024367      -0.009155      -0.010754      -0.006994       0.017748              2.042533       1.919846       0.107202      -0.526898       1.866610      -0.035747       2.341143           0.000001
           22              H      13.697114       7.015125      10.053223       0.121725       1.290452 0.10001212E+02  0.10422808E+03                                 1.966553                            1.853289      -1.615295       2.107840                    0.992715       3.932354      11.488701       0.456362       1.287848      -0.705039       0.018417       0.026216      -0.014513       0.035172       0.011996       0.001879      -0.016385       0.012657       0.010597      -0.023935       0.005994       0.017940              2.019131       1.847322       0.386912      -0.266337       2.449109       0.015200       1.760963           0.000001
           23              H      11.044079       8.674349      13.899745       0.116135       1.311435 0.96841143E+01  0.99006392E+02                                 1.917964                            1.772217      -1.328216       2.243543                    0.994513       3.643613      10.167335       0.492604       1.216200      -0.723200      -0.018893      -0.024272       0.016040       0.034689       0.009531      -0.014698      -0.010948       0.015721       0.004255      -0.015610      -0.009725       0.025334              1.982853       1.644617       0.363212      -0.162868       2.530052      -0.176465       1.773890           0.000001
           24              H      13.684077      10.563397      11.721274       0.100444       1.239123 0.90601846E+01  0.92250572E+02                                 1.922159                            1.768581      -1.422070       2.191179                    0.992824       3.940273      11.432693       0.464655       1.294625      -0.703096       0.023323       0.002004      -0.019365       0.030381       0.001682      -0.007665      -0.002222       0.004128      -0.001329      -0.006948      -0.002418       0.009366              1.984588       2.148362       0.127475      -0.685327       1.697198       0.047724       2.108205           0.000000
           25              H      10.710818      10.612199      15.151293       0.115904       1.338073 0.10035009E+02  0.10330307E+03                                 1.945225                            1.808135      -1.120405       2.349042                    0.996299       3.537913       9.841668       0.487007       1.221730      -0.723833      -0.027444      -0.000732       0.027322       0.038733       0.011098      -0.014462      -0.002174       0.002542      -0.015172      -0.017295      -0.002906       0.020201              1.995067       1.878003      -0.012066      -0.518018       1.802446       0.051930       2.304751           0.000001
           26              H      13.350817      12.509828      12.909531       0.102696       1.349519 0.99168672E+01  0.10240681E+03                                 1.972042                            1.803851      -1.468845       2.165475                    0.993858       3.859999      10.970515       0.482052       1.230433      -0.718163       0.012522       0.026453      -0.008351       0.030435      -0.004361      -0.005704       0.001979      -0.009264       0.004061      -0.009230       0.000820       0.008410              2.065403       1.977491       0.607454      -0.247682       2.553373      -0.071655       1.665343           0.000000
           27              H      16.314763      18.370458      15.269711       0.137681       1.108149 0.81793371E+01  0.79813918E+02                                 1.695795                            1.616517      -1.160514       2.346519                    0.996824       3.282777       8.821949       0.523928       1.198047      -0.729120       0.003892       0.036821       0.022109       0.043125       0.002715       0.000644       0.007624      -0.022492       0.001707      -0.011860      -0.003404       0.015265              1.724710       1.677652       0.091859      -0.096318       1.920983       0.346381       1.575496          -0.000000
           28              H      14.006159      15.362174      13.946703       0.144434       1.209381 0.85924984E+01  0.86240094E+02                                 1.901231                            1.731114      -1.411423       2.228723                    0.993502       3.617210      10.382005       0.466609       1.307865      -0.702098      -0.034978      -0.013098      -0.002178       0.037413      -0.000510       0.008472       0.001490       0.014096      -0.006799      -0.008098      -0.004817       0.012914              2.013189       2.593440       0.456252      -0.164304       1.889791       0.088490       1.556336          -0.000000
           29              H      17.947547      15.379549      13.136157       0.113524       1.300368 0.97197712E+01  0.10221279E+03                                 2.091543                            1.908686      -1.748980       2.036332                    0.991806       4.365320      13.505519       0.414393       1.405543      -0.678738       0.027221      -0.011245      -0.013972       0.032598      -0.004590       0.001390       0.005227       0.025162       0.026806      -0.018903       0.008758       0.010145              2.226015       2.748508      -0.166421      -0.556296       2.042209       0.365005       1.887326          -0.000000
           30              H      15.167911      12.936988      10.498309       0.123431       1.255139 0.93768941E+01  0.94119174E+02                                 1.806853                            1.704520      -1.109063       2.351461                    0.997862       3.345827       8.944156       0.525183       1.161920      -0.739094      -0.027467       0.021756      -0.011666       0.036930      -0.005096       0.016624      -0.009302       0.010469      -0.016150      -0.018380      -0.004398       0.022778              1.838342       1.827540      -0.411604       0.000074       2.115489       0.076936       1.571996          -0.000004
           31              H      18.096496      11.144462      12.497112       0.124591       1.287883 0.98757903E+01  0.10093779E+03                                 1.889261                            1.793104      -0.929776       2.445596                    0.998668       3.357936       9.211686       0.490856       1.220873      -0.726259       0.025155      -0.004641       0.028025       0.037943      -0.010000       0.013353      -0.001887       0.006206       0.004762      -0.015022      -0.003632       0.018653              1.897989       1.965787       0.019514       0.421957       1.625663       0.075669       2.102517          -0.000003
           32              H      15.169774      11.232388       8.950717       0.125721       1.072087 0.76540778E+01  0.72716744E+02                                 1.599929                            1.520110      -0.863012       2.479207                    0.999377       3.085693       7.915030       0.569477       1.132109      -0.747064      -0.029534       0.004188      -0.030728       0.042825      -0.010101       0.013528      -0.001437       0.005040      -0.000372      -0.015439      -0.002990       0.018429              1.619331       1.606244       0.002500       0.353864       1.405847       0.099809       1.845900          -0.000004
           33              H      18.098359       9.437859      10.904603       0.108251       1.225574 0.92559811E+01  0.93031573E+02                                 1.809293                            1.718292      -0.981818       2.408039                    0.998293       3.408103       9.254847       0.509443       1.196197      -0.730374       0.027473      -0.024583       0.003804       0.037062      -0.012411       0.010532      -0.000668       0.005506      -0.000196      -0.015548      -0.001801       0.017349              1.835826       1.866962      -0.402629      -0.009442       2.102410       0.107973       1.538107          -0.000002
           34              H      22.134689       8.362933       1.004506       0.126906       1.150397 0.88912940E+01  0.89465135E+02                                 1.800488                            1.734421      -1.292421       2.276774                    0.994892       3.548384       9.998957       0.479780       1.268747      -0.711716       0.002150       0.032716       0.024864       0.041148       0.000465       0.000386       0.012616      -0.017187       0.003639      -0.009214      -0.008462       0.017677              1.834080       1.551995       0.036819       0.167015       2.129711       0.309354       1.820534           0.000001
           35              H      29.607886      12.191099      18.368978       0.145157       1.288860 0.97612190E+01  0.10099331E+03                                 1.983648                            1.849486      -1.418309       2.230973                    0.993228       3.625658      10.514270       0.450493       1.314103      -0.702309      -0.029438       0.003399      -0.029227       0.041622      -0.001464       0.009259      -0.000394       0.024452      -0.008607      -0.010885      -0.007001       0.017885              2.037035       1.915069      -0.106688       0.525060       1.861388      -0.035585       2.334648           0.000001
           36              H       4.388208       4.527750       0.155168       0.121481       1.295879 0.10051878E+02  0.10487479E+03                                 1.970532                            1.856722      -1.621943       2.104167                    0.992777       3.940416      11.513848       0.456462       1.286109      -0.705370       0.018327      -0.026207       0.014141       0.034967      -0.011961      -0.001789      -0.016593       0.012905       0.010718      -0.024110       0.005989       0.018121              2.023359       1.850942      -0.388275       0.267225       2.454866       0.015241       1.764269           0.000001
           37              H      11.044082       8.531145      16.725427       0.115868       1.312632 0.96940219E+01  0.99129364E+02                                 1.918767                            1.772826      -1.330523       2.242226                    0.994428       3.645375      10.172138       0.492661       1.215792      -0.723288      -0.018962       0.024291      -0.016007       0.034725      -0.009602       0.014814      -0.010881       0.015899       0.004611      -0.015622      -0.009852       0.025474              1.983736       1.645256      -0.363592       0.163040       2.531384      -0.176762       1.774568           0.000001
           38              H      13.684092       6.642096      18.903898       0.101185       1.241653 0.90828055E+01  0.92546500E+02                                 1.925175                            1.771028      -1.429847       2.187879                    0.992616       3.944722      11.452866       0.464199       1.294977      -0.702988       0.023166      -0.002194       0.019096       0.030102      -0.001762       0.007742      -0.002166       0.004262      -0.001218      -0.006959      -0.002527       0.009486              1.987847       2.152106      -0.127825       0.687232       1.699595       0.047788       2.111841           0.000000
           39              H      10.710825       6.593294      15.473878       0.117221       1.334153 0.99994514E+01  0.10283678E+03                                 1.940271                            1.803977      -1.114835       2.351778                    0.996328       3.533894       9.822907       0.487997       1.220441      -0.724087      -0.027267       0.000893      -0.027081       0.038440      -0.011094       0.014514      -0.002162       0.002585      -0.015099      -0.017333      -0.002899       0.020232              1.989829       1.873205       0.012035       0.515659       1.798188       0.051742       2.298093           0.000001
           40              H      22.659705      22.118795      17.715641       0.102669       1.349058 0.99114447E+01  0.10230443E+03                                 1.968577                            1.801040      -1.460847       2.168322                    0.993976       3.858964      10.953753       0.483512       1.227273      -0.718852       0.012541      -0.026464       0.008431       0.030475       0.004329       0.005679       0.001943      -0.009494       0.004113      -0.009292       0.000910       0.008382              2.061551       1.973840      -0.605602       0.246931       2.548113      -0.071368       1.662699           0.000000
           41              H      11.611915       6.827584       5.061320       0.137111       1.106233 0.81589046E+01  0.79538787E+02                                 1.691241                            1.612420      -1.150486       2.350602                    0.997010       3.280496       8.802228       0.525779       1.194966      -0.729828      -0.003965       0.037084       0.022147       0.043376      -0.002748      -0.000645       0.007720      -0.022492       0.001530      -0.011840      -0.003519       0.015359              1.719952       1.672904      -0.091468       0.095794       1.915524       0.344942       1.571429          -0.000000
           42              H      13.920526       3.819299       3.738313       0.144954       1.210436 0.86034905E+01  0.86410792E+02                                 1.905558                            1.734687      -1.407954       2.230628                    0.993598       3.619683      10.405619       0.464958       1.311592      -0.701332       0.034720      -0.012993      -0.002233       0.037138       0.000582      -0.008428       0.001366       0.014030      -0.006625      -0.007982      -0.004859       0.012841              2.018037       2.600493      -0.457864       0.165057       1.894094       0.088789       1.559523          -0.000000
           43              H       9.979137       3.836675       2.927766       0.113413       1.300183 0.97174354E+01  0.10217437E+03                                 2.090725                            1.908003      -1.746548       2.037342                    0.991821       4.363850      13.496724       0.414646       1.404876      -0.678870      -0.027190      -0.011146      -0.014260       0.032663       0.004584      -0.001513       0.005124       0.025025       0.026293      -0.018734       0.008646       0.010088              2.225088       2.747314       0.166355       0.555971       2.041341       0.364751       1.886610          -0.000000
           44              H      12.758776       1.394113       0.289918       0.123315       1.255007 0.93763569E+01  0.94116615E+02                                 1.807214                            1.704888      -1.111126       2.350800                    0.997790       3.345245       8.944033       0.524910       1.162489      -0.738971       0.027667       0.021715      -0.011254       0.036928       0.005087      -0.016798      -0.009318       0.010329      -0.016106      -0.018521      -0.004373       0.022894              1.838686       1.827855       0.411630      -0.000090       2.115882       0.076964       1.572322          -0.000004
           45              H      19.139072      17.024718       2.288721       0.125021       1.289128 0.98868503E+01  0.10107171E+03                                 1.889427                            1.793221      -0.977998       2.423067                    0.998300       3.360595       9.217727       0.491240       1.219665      -0.726492      -0.025212      -0.004661       0.027863       0.037864       0.010158      -0.013274      -0.001836       0.005865       0.005179      -0.015164      -0.003424       0.018588              1.898177       1.965996      -0.019518      -0.422060       1.625785       0.075691       2.102749          -0.000003
           46              H      22.065828       5.352133      19.159107       0.125543       1.074890 0.76781647E+01  0.72998579E+02                                 1.602190                            1.522053      -0.861540       2.479403                    0.999395       3.089468       7.926059       0.569398       1.131445      -0.747218       0.029702       0.003939      -0.030835       0.042994       0.010223      -0.013379      -0.001598       0.005413      -0.000241      -0.015277      -0.003240       0.018517              1.621672       1.608580      -0.002525      -0.354917       1.407523       0.100025       1.848912          -0.000004
           47              H      19.137211      15.318114       0.696212       0.108165       1.225249 0.92522346E+01  0.92971009E+02                                 1.807531                            1.716783      -0.975801       2.410137                    0.998328       3.408782       9.251163       0.510258       1.194581      -0.730727      -0.027446      -0.024612       0.003429       0.037025       0.012499      -0.010670      -0.000955       0.005465      -0.000352      -0.015538      -0.002101       0.017638              1.833990       1.865078       0.401817       0.009421       2.100033       0.107793       1.536859          -0.000002
           48              H      24.409775      19.905808      11.212896       0.127165       1.151428 0.89013321E+01  0.89595057E+02                                 1.801932                            1.735682      -1.296843       2.274901                    0.994787       3.549059      10.003804       0.479469       1.269160      -0.711629      -0.002138       0.032476       0.024754       0.040890      -0.000463      -0.000246       0.012574      -0.017299       0.003601      -0.009268      -0.008398       0.017667              1.835595       1.553003      -0.036924      -0.167223       2.131770       0.309959       1.822012           0.000001
           49              H      26.245490      18.071355       8.160587       0.146400       1.287890 0.97582558E+01  0.10102138E+03                                 1.988833                            1.854056      -1.432769       2.226541                    0.992981       3.624472      10.536490       0.447879       1.321006      -0.700929       0.029114       0.003451      -0.029140       0.041336       0.001477      -0.009057      -0.000378       0.024367      -0.009155      -0.010754      -0.006994       0.017748              2.042532       1.919846       0.107201      -0.526898       1.866609      -0.035747       2.341142           0.000001
           50              H      23.538468      16.070624      10.363558       0.121725       1.290452 0.10001211E+02  0.10422807E+03                                 1.966553                            1.853289      -1.615295       2.107840                    0.992715       3.932354      11.488702       0.456362       1.287849      -0.705039      -0.018417      -0.026216       0.014513       0.035172       0.011996       0.001879      -0.016385       0.012657       0.010597      -0.023935       0.005994       0.017940              2.019131       1.847322       0.386913      -0.266337       2.449109       0.015200       1.760963           0.000001
           51              H      26.191503      14.411400       6.517036       0.116135       1.311435 0.96841085E+01  0.99006315E+02                                 1.917963                            1.772216      -1.328216       2.243543                    0.994513       3.643612      10.167330       0.492604       1.216200      -0.723201       0.018893       0.024272      -0.016040       0.034689       0.009531      -0.014698      -0.010948       0.015721       0.004255      -0.015610      -0.009725       0.025334              1.982852       1.644616       0.363211      -0.162868       2.530050      -0.176465       1.773890           0.000001
           52              H      23.551505      12.522352       8.695507       0.100444       1.239122 0.90601807E+01  0.92250521E+02                                 1.922159                            1.768580      -1.422071       2.191179                    0.992824       3.940272      11.432689       0.464655       1.294625      -0.703096      -0.023323      -0.002004       0.019365       0.030381       0.001682      -0.007665      -0.002222       0.004128      -0.001329      -0.006948      -0.002418       0.009366              1.984588       2.148362       0.127474      -0.685327       1.697197       0.047724       2.108205           0.000000
           53              H      26.524764      12.473550       5.265488       0.115904       1.338073 0.10035010E+02  0.10330308E+03                                 1.945224                            1.808134      -1.120406       2.349042                    0.996299       3.537914       9.841667       0.487008       1.221728      -0.723833       0.027444       0.000732      -0.027322       0.038733       0.011098      -0.014462      -0.002174       0.002542      -0.015172      -0.017295      -0.002906       0.020201              1.995066       1.878002      -0.012066      -0.518018       1.802446       0.051930       2.304750           0.000001
           54              H      23.884765      10.575921       7.507250       0.102696       1.349512 0.99168060E+01  0.10240613E+03                                 1.972045                            1.803854      -1.468846       2.165475                    0.993858       3.859985      10.970510       0.482047       1.230445      -0.718161      -0.012522      -0.026453       0.008351       0.030435      -0.004361      -0.005704       0.001979      -0.009264       0.004061      -0.009230       0.000819       0.008410              2.065406       1.977495       0.607454      -0.247682       2.553377      -0.071654       1.665346           0.000000
           55              H      20.920819       4.715291       5.147070       0.137681       1.108149 0.81793374E+01  0.79813923E+02                                 1.695795                            1.616518      -1.160514       2.346519                    0.996824       3.282777       8.821950       0.523928       1.198047      -0.729120      -0.003892      -0.036821      -0.022109       0.043125       0.002715       0.000644       0.007624      -0.022492       0.001707      -0.011861      -0.003404       0.015265              1.724711       1.677652       0.091859      -0.096318       1.920983       0.346381       1.575497          -0.000000
           56              H      23.229423       7.723575       6.470078       0.144434       1.209381 0.85924990E+01  0.86240106E+02                                 1.901231                            1.731114      -1.411423       2.228723                    0.993502       3.617210      10.382007       0.466609       1.307866      -0.702098       0.034978       0.013098       0.002178       0.037413      -0.000510       0.008472       0.001490       0.014096      -0.006799      -0.008098      -0.004817       0.012914              2.013190       2.593441       0.456252      -0.164304       1.889792       0.088490       1.556337          -0.000000
           57              H      19.288035       7.706200       7.280624       0.113524       1.300368 0.97197730E+01  0.10221281E+03                                 2.091543                            1.908686      -1.748980       2.036332                    0.991806       4.365320      13.505517       0.414393       1.405542      -0.678738      -0.027221       0.011245       0.013972       0.032598      -0.004590       0.001390       0.005227       0.025162       0.026807      -0.018903       0.008758       0.010145              2.226014       2.748508      -0.166421      -0.556295       2.042208       0.365004       1.887326          -0.000000
           58              H      22.067671      10.148761       9.918472       0.123431       1.255139 0.93768952E+01  0.94119182E+02                                 1.806853                            1.704519      -1.109063       2.351460                    0.997862       3.345828       8.944157       0.525183       1.161920      -0.739094       0.027467      -0.021756       0.011666       0.036930      -0.005096       0.016624      -0.009302       0.010469      -0.016150      -0.018380      -0.004398       0.022778              1.838341       1.827539      -0.411604       0.000073       2.115488       0.076936       1.571996          -0.000004
           59              H      19.139086      11.941287       7.919669       0.124591       1.287882 0.98757827E+01  0.10093770E+03                                 1.889260                            1.793103      -0.929776       2.445596                    0.998668       3.357935       9.211682       0.490856       1.220873      -0.726259      -0.025155       0.004641      -0.028025       0.037943      -0.010000       0.013353      -0.001887       0.006206       0.004762      -0.015022      -0.003632       0.018653              1.897988       1.965787       0.019514       0.421957       1.625662       0.075669       2.102516          -0.000003
           60              H      22.065808      11.853361      11.466064       0.125721       1.072088 0.76540816E+01  0.72716789E+02                                 1.599930                            1.520110      -0.863012       2.479207                    0.999377       3.085694       7.915033       0.569477       1.132109      -0.747064       0.029534      -0.004188       0.030728       0.042825      -0.010101       0.013528      -0.001437       0.005040      -0.000372      -0.015439      -0.002990       0.018429              1.619331       1.606245       0.002500       0.353864       1.405847       0.099809       1.845901          -0.000004
           61              H      19.137223      13.647890       9.512178       0.108251       1.225574 0.92559842E+01  0.93031622E+02                                 1.809294                            1.718293      -0.981818       2.408039                    0.998293       3.408103       9.254851       0.509442       1.196198      -0.730374      -0.027473       0.024583      -0.003804       0.037062      -0.012411       0.010532      -0.000668       0.005506      -0.000196      -0.015548      -0.001801       0.017349              1.835827       1.866963      -0.402629      -0.009442       2.102411       0.107973       1.538108          -0.000002
           62              H      15.100893      14.722816      19.412275       0.126906       1.150397 0.88912940E+01  0.89465135E+02                                 1.800488                            1.734421      -1.292421       2.276774                    0.994892       3.548384       9.998957       0.479780       1.268747      -0.711716      -0.002150      -0.032716      -0.024864       0.041148       0.000465       0.000386       0.012616      -0.017187       0.003639      -0.009214      -0.008462       0.017677              1.834080       1.551995       0.036819       0.167015       2.129711       0.309354       1.820534           0.000001
           63              H       7.627696      10.894650       2.047803       0.145157       1.288859 0.97612106E+01  0.10099320E+03                                 1.983647                            1.849486      -1.418309       2.230973                    0.993228       3.625656      10.514263       0.450493       1.314103      -0.702309       0.029439      -0.003399       0.029227       0.041622      -0.001464       0.009259      -0.000394       0.024452      -0.008607      -0.010885      -0.007001       0.017885              2.037034       1.915068      -0.106688       0.525059       1.861387      -0.035585       2.334647           0.000001
           64              H      32.847374      18.557999      20.261613       0.121481       1.295880 0.10051883E+02  0.10487485E+03                                 1.970533                            1.856722      -1.621943       2.104167                    0.992777       3.940417      11.513852       0.456462       1.286109      -0.705370      -0.018327       0.026207      -0.014141       0.034967      -0.011961      -0.001789      -0.016593       0.012905       0.010718      -0.024110       0.005989       0.018121              2.023359       1.850942      -0.388276       0.267225       2.454866       0.015241       1.764270           0.000001
           65              H      26.191500      14.554604       3.691354       0.115868       1.312633 0.96940248E+01  0.99129393E+02                                 1.918766                            1.772825      -1.330523       2.242226                    0.994428       3.645376      10.172138       0.492662       1.215791      -0.723288       0.018962      -0.024291       0.016007       0.034725      -0.009602       0.014814      -0.010881       0.015899       0.004611      -0.015622      -0.009852       0.025474              1.983735       1.645256      -0.363592       0.163040       2.531383      -0.176762       1.774567           0.000001
           66              H      23.551490      16.443653       1.512883       0.101185       1.241654 0.90828135E+01  0.92546603E+02                                 1.925176                            1.771029      -1.429847       2.187879                    0.992616       3.944724      11.452874       0.464199       1.294977      -0.702988      -0.023166       0.002194      -0.019096       0.030102      -0.001762       0.007742      -0.002166       0.004262      -0.001218      -0.006959      -0.002527       0.009486              1.987848       2.152107      -0.127825       0.687233       1.699596       0.047788       2.111842           0.000000
           67              H      26.524757      16.492455       4.942903       0.117221       1.334153 0.99994489E+01  0.10283674E+03                                 1.940270                            1.803976      -1.114835       2.351779                    0.996328       3.533894       9.822904       0.487997       1.220441      -0.724087       0.027267      -0.000893       0.027081       0.038440      -0.011094       0.014514      -0.002162       0.002585      -0.015099      -0.017333      -0.002899       0.020232              1.989828       1.873204       0.012035       0.515658       1.798188       0.051742       2.298092           0.000001
           68              H      14.575877       0.966954       2.701140       0.102669       1.349060 0.99114623E+01  0.10230462E+03                                 1.968576                            1.801039      -1.460847       2.168322                    0.993976       3.858968      10.953755       0.483513       1.227270      -0.718853      -0.012541       0.026464      -0.008431       0.030474       0.004329       0.005679       0.001943      -0.009494       0.004113      -0.009292       0.000910       0.008382              2.061550       1.973839      -0.605603       0.246931       2.548113      -0.071368       1.662698           0.000000
           69              C      25.530577      17.062158      15.816880      -0.093446      36.449911 0.41687174E+03  0.97161270E+04                                 9.692144                            6.890273      -0.094456       1.949486                    0.999387      28.902395      83.229023       0.615338       0.427073      -1.055560       0.004702       0.015654       0.005744       0.017325       0.007714      -0.015270      -0.027320      -0.078551       0.124313      -0.062425       0.000442       0.061982             12.718706      21.151713      -1.288932       5.250938       8.794976       1.880332       8.209429           0.000000
           70              C      23.102815      16.999824      15.271752       0.593249      24.409431 0.25564267E+03  0.53120927E+04                                 7.813400                            5.669515      -0.111215       2.018691                    0.999451      22.308914      62.151760       0.625150       0.471509      -1.022120      -0.043254      -0.020789      -0.016216       0.050656      -0.010243      -0.049977      -0.060825      -0.044583       0.204041      -0.088698      -0.021743       0.110441             10.111387      14.177434       1.678330       4.651989       8.239164       2.765198       7.917561          -0.000000
           71              C      24.286907      17.664737      15.902631      -0.000974      39.693457 0.41346097E+03  0.95053232E+04                                10.057472                            6.701259       0.125975       2.056140                    0.999373      26.365023      72.583979       0.654130       0.407295      -1.080680       0.025816       0.028593       0.014768       0.041257      -0.013277      -0.011769      -0.001880      -0.018651      -0.007195      -0.021758       0.003494       0.018264             14.084448      20.554376       1.703870       6.606007      11.358363       4.389736      10.340606          -0.000001
           72              C      26.645782      17.654330      16.419175      -0.023902      42.939965 0.42686506E+03  0.99151251E+04                                10.603781                            6.816597       0.056208       2.022195                    0.999278      27.075223      75.496238       0.645985       0.408203      -1.077567      -0.042439       0.023558      -0.005863       0.048892       0.012457       0.001209      -0.003500      -0.013138       0.030365      -0.019420       0.007251       0.012169             15.364561      24.670692      -5.800829       4.164002      13.047177       2.301721       8.375812          -0.000001
           73              C      27.949030      16.942856      16.406925       0.594790      26.397378 0.25335448E+03  0.52738568E+04                                 8.289799                            5.683575      -0.147883       2.007605                    0.999460      22.540742      63.682853       0.615404       0.478130      -1.014482       0.063010      -0.023393       0.022763       0.070962       0.056750      -0.031281      -0.074075      -0.061851       0.089746      -0.081483      -0.038846       0.120328             11.355070      17.504367      -5.288001       2.510820       9.512289       1.364508       7.048555           0.000000
           74              C      24.149134      18.865107      16.600885      -0.140437      39.264274 0.44427298E+03  0.10570725E+05                                10.303434                            7.194574      -0.247165       1.902933                    0.998540      29.893143      88.327987       0.589196       0.436910      -1.044619      -0.003386      -0.013124      -0.027315       0.030492       0.000932      -0.033928      -0.065061      -0.004475       0.094006      -0.067907      -0.017697       0.085604             13.245130      15.838382       1.732230       4.976679      13.495529       5.544723      10.401481          -0.000001
           75              C      26.515457      18.849995      17.092929      -0.200175      42.526733 0.50897396E+03  0.12575318E+05                                10.893394                            7.706278      -0.347781       1.840329                    0.999042      32.388813      98.708764       0.566575       0.437547      -1.040381      -0.000737      -0.014081      -0.016077       0.021384       0.022059      -0.008177      -0.028707       0.021899       0.190095      -0.059850      -0.012763       0.072613             14.010202      17.764878      -5.404623       1.472171      15.901332       4.245656       8.364397          -0.000001
           76              C      25.258754      19.455754      17.172554       0.177867      41.782127 0.38553847E+03  0.88096453E+04                                10.735944                            6.709339      -0.329029       1.911174                    0.999290      26.048010      74.205390       0.612199       0.437848      -1.049286       0.000797       0.029207       0.008931       0.030553      -0.003235       0.011692       0.000339      -0.035234       0.025906      -0.026150       0.012214       0.013935             15.082363      15.433278      -0.187712       3.513123      18.692585       7.821595      11.121225          -0.000001
           77              C      25.921545      22.438647      18.963106       0.188147      35.052987 0.37964040E+03  0.86647835E+04                                 9.706716                            6.735622      -0.277308       1.929336                    0.999095      25.976741      74.612136       0.598834       0.448141      -1.040405      -0.009660      -0.023348      -0.017056       0.030485      -0.010609       0.025794       0.008025      -0.021850      -0.004235      -0.035711       0.015267       0.020444             12.915169       8.396491       2.439195      -0.146636      18.125426       8.189021      12.223590           0.000000
           78              C      25.061403      22.407857      20.026820      -0.154462      31.619991 0.41252094E+03  0.96017205E+04                                 8.745669                            6.818372       0.086808       2.007012                    0.999509      29.271687      84.585553       0.622668       0.422617      -1.056988      -0.014646       0.023673       0.010115       0.029618      -0.007630       0.004098      -0.027610       0.040608      -0.064574      -0.043820       0.009385       0.034435             10.242146       7.468149       0.805177      -1.129587      12.324752       5.381709      10.933536          -0.000003
           79              C      17.495156       6.043219      18.836522      -0.154141      33.249284 0.42594205E+03  0.10007931E+05                                 9.096905                            6.943538       0.035726       1.987502                    0.999427      29.667210      86.532268       0.614144       0.424465      -1.054342       0.006871       0.039565       0.020083       0.044899      -0.006871      -0.004078      -0.016643       0.043133       0.029917      -0.034222       0.015633       0.018588             10.826155       8.132333       2.022834      -0.550562      13.940635       5.373245      10.405497          -0.000002
           80              C       6.439897       0.338883       0.530836      -0.083123      31.419629 0.40055887E+03  0.92231570E+04                                 8.676218                            6.703929       0.165290       2.035279                    0.999752      28.302637      80.435421       0.632221       0.420750      -1.061807       0.003188      -0.000051      -0.026395       0.026587       0.002648      -0.007614      -0.016179       0.045239      -0.001268      -0.031004       0.004658       0.026345             10.134802       7.322980       1.724684      -0.681270      12.815199       5.078235      10.266225          -0.000003
           81              C      17.483985       7.073672      19.794069      -0.094400      30.952625 0.40064065E+03  0.92896095E+04                                 8.735735                            6.785393      -0.052877       1.959909                    0.999673      29.204345      85.193193       0.612967       0.430949      -1.048185      -0.001342      -0.036341      -0.015588       0.039566       0.013484       0.008055      -0.014116       0.016683      -0.038370      -0.027462       0.005210       0.022252             10.319818       7.601544       0.520730      -1.420650      12.497059       5.620629      10.860851          -0.000001
           82              C       7.318655       1.417940       0.369544      -0.027750      36.418062 0.42253964E+03  0.98179541E+04                                 9.639865                            6.870537       0.045116       2.027849                    0.999332      27.033433      76.105533       0.629227       0.418934      -1.067518      -0.005916      -0.033653      -0.029636       0.045230       0.004400       0.009335      -0.002323       0.008116      -0.031750      -0.015163       0.001262       0.013901             12.500170       8.099803       0.923604      -1.501411      16.378531       8.046976      13.022176          -0.000000
           83              C       7.318654       2.480146       1.435300       0.617316      23.676643 0.24797145E+03  0.51432641E+04                                 7.797687                            5.676933      -0.121062       2.022318                    0.999524      22.345730      63.384032       0.605915       0.487368      -1.007853       0.009131       0.043615       0.047103       0.064841      -0.049283       0.051923      -0.055400       0.077018      -0.092534      -0.082711      -0.031168       0.113879              9.758614       6.657626       0.538695      -1.405674      12.533885       5.477242      10.084331          -0.000000
           84              C      12.704790       3.935019       9.732680      -0.112559      34.022361 0.43858881E+03  0.10395500E+05                                 9.317802                            7.131434      -0.183946       1.916753                    0.999227      29.804855      87.720628       0.594280       0.434838      -1.046509      -0.004278       0.019664       0.010090       0.022512      -0.021532       0.052822       0.011580       0.005893       0.033384      -0.060072       0.002054       0.058018             10.970930       9.810621       3.232527      -4.997290      12.196031      -1.337556      10.906136           0.000002
           85              C      20.392054      20.056517      11.090395       0.593397      23.589025 0.26365347E+03  0.55340462E+04                                 7.644002                            5.787181      -0.171258       1.993027                    0.999524      22.732254      64.144659       0.612583       0.476356      -1.017102      -0.037155      -0.042171      -0.008427       0.056832      -0.072882       0.042603       0.000476       0.124123      -0.038806      -0.093823      -0.020186       0.114009              9.271201       6.516492       3.366680      -2.245052      12.527911      -1.320723       8.769200           0.000001
           86              C      11.803690       3.898610      10.786185      -0.003069      37.247632 0.41480187E+03  0.95665716E+04                                 9.660435                            6.743996       0.062623       2.034861                    0.999309      26.582977      73.871664       0.645900       0.411174      -1.075565       0.019548       0.035394      -0.000467       0.040436      -0.004674       0.001508       0.012126       0.018212       0.037167      -0.020872       0.003919       0.016953             12.473555       9.058728       4.026330      -4.088473      18.006770      -0.615390      10.355167           0.000001
           87              C      13.427159       5.087470       9.459095      -0.022312      38.722685 0.43523065E+03  0.10155767E+05                                 9.889710                            6.893610       0.074310       2.031161                    0.999331      27.072009      75.590903       0.641073       0.409454      -1.077044      -0.038292       0.004684       0.033181       0.050884       0.003142       0.018722      -0.003480      -0.022919      -0.003865      -0.025931       0.012098       0.013833             12.586831      11.599187       1.538914      -6.986870      12.541261       1.304519      13.620043           0.000001
           88              C      14.492096       5.085244       8.399464       0.614107      22.840038 0.25426956E+03  0.53161211E+04                                 7.578221                            5.747731      -0.206916       1.988993                    0.999329      22.767767      65.201135       0.601279       0.487225      -1.006211       0.043894       0.020228      -0.049850       0.069433      -0.038666       0.069868      -0.047716      -0.029249      -0.001524      -0.077822      -0.026855       0.104677              9.117311       9.192479       1.568419      -4.042858       8.199654       1.151048       9.959801           0.000001
           89              C      11.595169       5.029854      11.551815      -0.142318      36.673225 0.43988719E+03  0.10439025E+05                                 9.786978                            7.110683      -0.225115       1.904680                    0.998954      29.998638      88.484481       0.598790       0.431035      -1.048303      -0.000446      -0.023805      -0.006342       0.024640      -0.029595       0.041103      -0.027298       0.108090       0.035088      -0.071464      -0.014305       0.085768             12.119988       7.566539       2.810891      -2.424634      19.332767       1.859224       9.460657           0.000003
           90              C      13.220500       6.234700      10.230849      -0.163656      36.893420 0.46307488E+03  0.11134709E+05                                 9.817050                            7.298428      -0.182092       1.905432                    0.999342      30.814282      91.580258       0.590527       0.431359      -1.047789      -0.000493      -0.010627      -0.023247       0.025566      -0.015843       0.062802      -0.043700       0.044573       0.027093      -0.066011      -0.025256       0.091268             11.890529       8.919070      -0.689460      -5.146240      13.606573       4.584078      13.145945           0.000003
           91              C      12.298920       6.197420      11.259855       0.179206      39.564310 0.38102363E+03  0.86650261E+04                                10.329171                            6.641474      -0.310652       1.918598                    0.999297      25.811057      72.918457       0.620412       0.434118      -1.053456      -0.004430       0.026019       0.014857       0.030288      -0.005810       0.022629       0.000189      -0.015129      -0.008324      -0.027699       0.008066       0.019632             14.387497       8.152370       1.071008      -3.369474      22.883460       5.925868      12.126663           0.000001
           92              C      12.293330       9.479160      12.611446       0.182134      36.947051 0.35830459E+03  0.80594082E+04                                 9.974309                            6.492881      -0.349492       1.905165                    0.999004      25.803667      73.546321       0.617165       0.441219      -1.044593      -0.001427      -0.025507      -0.019596       0.032197      -0.011139       0.034957       0.010559      -0.024751      -0.025171      -0.046948       0.020249       0.026700             13.835131       7.438026       1.544318      -2.335307      22.280131       6.851396      11.787235           0.000002
           93              C      11.487181       9.458868      13.669035      -0.158219      34.793336 0.42220201E+03  0.99105890E+04                                 9.405977                            6.938905      -0.032175       1.965192                    0.999373      29.768916      87.142611       0.610146       0.427654      -1.051056      -0.004596       0.027559       0.025494       0.037823       0.001098       0.019388      -0.021074       0.040975      -0.030255      -0.037187       0.001858       0.035329             11.428341       6.813375       0.033911      -3.004415      15.729424       4.526555      11.742224           0.000004
           94              C      13.036179      10.584221      12.386861      -0.163105      38.234887 0.44441238E+03  0.10588396E+05                                10.040493                            7.142732      -0.116894       1.928772                    0.999436      30.577920      90.790925       0.597157       0.430501      -1.047146      -0.006229       0.028000       0.026196       0.038846      -0.017319       0.006106      -0.028639       0.055984       0.056519      -0.052116       0.013015       0.039101             12.483057       8.638436       2.496752      -2.731580      18.751200       4.192730      10.059534           0.000003
           95              C      11.304725      10.627746      14.434664      -0.091280      33.690216 0.40378996E+03  0.93723005E+04                                 9.197098                            6.788461      -0.059689       1.959477                    0.999576      29.109752      84.704664       0.616591       0.427975      -1.050974       0.008762      -0.015131      -0.029049       0.033905      -0.009250      -0.002210      -0.008569       0.042306      -0.003239      -0.025719       0.002085       0.023634             11.079962       6.736610       0.917724      -2.314570      16.401350       3.886338      10.101926           0.000003
           96              C      12.864894      11.745215      13.117782      -0.113716      34.804238 0.42250553E+03  0.99255285E+04                                 9.414770                            6.955233      -0.101440       1.940364                    0.999384      29.744655      87.279050       0.607243       0.429361      -1.049372      -0.015039      -0.026010      -0.004661       0.030404      -0.003077       0.015788      -0.014022      -0.002506      -0.023472      -0.022888       0.000959       0.021929             11.335263       8.081512       0.891884      -3.425485      15.023021       4.285558      10.901256           0.000002
           97              C      11.965655      11.751797      14.152913       0.001289      36.833074 0.40055239E+03  0.91590916E+04                                 9.608248                            6.635322       0.027274       2.024763                    0.999361      26.389941      73.061605       0.649856       0.412189      -1.074722      -0.001305      -0.027088      -0.024532       0.036568      -0.007177       0.013620      -0.007355       0.025294      -0.000925      -0.015980      -0.008121       0.024102             12.562350       7.436114       0.445838      -3.086820      18.477317       6.033525      11.773620           0.000001
           98              C      11.794370      13.004917      14.996126       0.602026      22.816410 0.22692246E+03  0.45814269E+04                                 7.444875                            5.331812       0.008838       2.065420                    0.999475      21.696688      59.774832       0.645772       0.469790      -1.022041      -0.008009       0.044555       0.023099       0.050822      -0.038874       0.064256      -0.061254       0.058329       0.088257      -0.078691      -0.039697       0.118387              9.374375       6.307072       0.648007      -1.805200      13.463251       4.503692       8.352802           0.000002
           99              C      16.221675      17.566465      14.808291      -0.094798      36.481013 0.41728197E+03  0.97281040E+04                                 9.695683                            6.892121      -0.094176       1.949390                    0.999417      28.922123      83.296847       0.615460       0.426882      -1.055675       0.004396      -0.015596      -0.006303       0.017386      -0.007560       0.015558      -0.028011      -0.078446       0.125226      -0.062570      -0.000223       0.062794             12.723846      21.158466       1.288813      -5.253091       8.800121       1.882654       8.212952           0.000000
          100              C      32.411714      17.628799      15.353419       0.593747      24.406073 0.25560099E+03  0.53111210E+04                                 7.813708                            5.669777      -0.113695       2.017885                    0.999444      22.305829      62.146785       0.625002       0.471629      -1.022033      -0.042277       0.020615       0.015745       0.049601       0.009667       0.049449      -0.060489      -0.044239       0.205776      -0.087879      -0.022570       0.110449             10.111791      14.179371      -1.677579      -4.652043       8.238761       2.764521       7.917239          -0.000000
          101              C      14.978007      16.963886      14.722541      -0.001708      39.699825 0.41357303E+03  0.95083272E+04                                10.057325                            6.701378       0.124200       2.055712                    0.999312      26.370611      72.595600       0.654255       0.407199      -1.080768       0.026449      -0.028652      -0.014278       0.041525       0.013439       0.012276      -0.001507      -0.018535      -0.006430      -0.022119       0.003580       0.018539             14.083636      20.552640      -1.702864      -6.604691      11.358542       4.389426      10.339726          -0.000001
          102              C      17.336881      16.974294      14.205996      -0.022783      42.857019 0.42598582E+03  0.98888139E+04                                10.588282                            6.808028       0.058798       2.023388                    0.999314      27.045732      75.371908       0.646663       0.408017      -1.077776      -0.043283      -0.023733       0.006616       0.049804      -0.012249      -0.000942      -0.002866      -0.011746       0.029108      -0.018627       0.007311       0.011316             15.339395      24.625422       5.785144      -4.157737      13.027779       2.300549       8.364985          -0.000001
          103              C      18.640126      17.685767      14.218246       0.594048      26.440931 0.25382589E+03  0.52863276E+04                                 8.299522                            5.689608      -0.147539       2.007256                    0.999443      22.562559      63.768471       0.614933       0.478256      -1.014376       0.063183       0.022942      -0.023890       0.071338      -0.056795       0.031724      -0.073969      -0.061218       0.092459      -0.081713      -0.038799       0.120512             11.369689      17.529742       5.295292      -2.515923       9.522735       1.365309       7.056591           0.000000
          104              C      14.840236      15.763516      14.024287      -0.140106      39.252955 0.44415689E+03  0.10566685E+05                                10.300786                            7.193497      -0.248918       1.902308                    0.998488      29.886551      88.287131       0.589290       0.436893      -1.044687      -0.004044       0.013027       0.027439       0.030643      -0.000853       0.033984      -0.064566      -0.004834       0.092138      -0.067524      -0.017406       0.084930             13.241182      15.829148      -1.734003      -4.974756      13.494479       5.545108      10.399919          -0.000001
          105              C      17.206558      15.778628      13.532242      -0.201180      42.546315 0.50928485E+03  0.12584156E+05                                10.893618                            7.706353      -0.341203       1.841996                    0.999023      32.397657      98.720670       0.566858       0.437289      -1.040598       0.000234       0.014427       0.015416       0.021115      -0.021852       0.008510      -0.028206       0.020513       0.192004      -0.059396      -0.013626       0.073022             14.010717      17.763541       5.403642      -1.472311      15.903361       4.247135       8.365249          -0.000001
          106              C      15.949857      15.172869      13.452617       0.179907      41.711339 0.38475751E+03  0.87880135E+04                                10.729374                            6.705934      -0.333954       1.910059                    0.999289      26.015987      74.116628       0.611843       0.438291      -1.048940       0.000366      -0.029141      -0.008974       0.030494       0.002939      -0.010961       0.001335      -0.035589       0.026179      -0.025914       0.012129       0.013784             15.072734      15.420949       0.186882      -3.510098      18.682386       7.817415      11.114868          -0.000001
          107              C      16.612654      12.189977      11.662065       0.188653      35.051644 0.37960283E+03  0.86638708E+04                                 9.707311                            6.735816      -0.277607       1.929275                    0.999083      25.975959      74.614127       0.598744       0.448211      -1.040345      -0.009614       0.023559       0.017709       0.031000       0.010370      -0.025751       0.008475      -0.022951      -0.005520      -0.036019       0.016088       0.019931             12.916424       8.396749      -2.438793       0.146718      18.127321       8.190601      12.225202           0.000000
          108              C      15.752511      12.220767      10.598351      -0.154376      31.610427 0.41234629E+03  0.95965456E+04                                 8.743528                            6.816428       0.084222       2.006364                    0.999485      29.267158      84.564874       0.622831       0.422555      -1.057037      -0.014543      -0.023832      -0.009285       0.029422       0.007886      -0.003859      -0.027260       0.041479      -0.064504      -0.043659       0.008888       0.034771             10.239960       7.466359      -0.805479       1.128969      12.322612       5.380764      10.930908          -0.000003
          109              C      17.495140      11.162274      11.788649      -0.154366      33.265610 0.42624294E+03  0.10016162E+05                                 9.096857                            6.943672       0.033076       1.986302                    0.999418      29.678765      86.553836       0.614482       0.424182      -1.054582       0.008157      -0.038830      -0.019147       0.044056       0.006463       0.003935      -0.016940       0.043436       0.031190      -0.034547       0.015905       0.018642             10.826128       8.132038      -2.022994       0.550178      13.941189       5.373465      10.405157          -0.000002
          110              C      15.748788      11.203992       9.677554      -0.084218      31.469794 0.40135334E+03  0.92467111E+04                                 8.688351                            6.712849       0.164668       2.034968                    0.999750      28.325214      80.541902       0.631433       0.421035      -1.061549       0.002667       0.000725       0.026502       0.026646      -0.002516       0.008098      -0.015817       0.045353      -0.001047      -0.030779       0.004170       0.026609             10.149963       7.331992      -1.727531       0.680107      12.837525       5.088567      10.280370          -0.000003
          111              C      17.483970      10.131822      10.831102      -0.094734      30.936889 0.40042577E+03  0.92825806E+04                                 8.728187                            6.779831      -0.048089       1.961370                    0.999674      29.198524      85.142821       0.613779       0.430474      -1.048565      -0.001293       0.036237       0.015746       0.039531      -0.014042      -0.008254      -0.013617       0.017544      -0.036659      -0.027273       0.004593       0.022681             10.310104       7.595852      -0.522425       1.419084      12.485412       5.613183      10.849047          -0.000001
          112              C      16.627550      10.124935       9.838847      -0.025073      36.368602 0.42178110E+03  0.97981190E+04                                 9.642333                            6.872248       0.025184       2.022053                    0.999513      27.002625      76.065781       0.627926       0.419896      -1.066667      -0.006158       0.033883       0.029305       0.045219      -0.005136      -0.008614      -0.001896       0.007615      -0.029691      -0.014168       0.000634       0.013533             12.503899       8.101815      -0.924006       1.501843      16.384055       8.049838      13.025827          -0.000000
          113              C      16.627551       9.062728       8.773091       0.619312      23.625688 0.24738648E+03  0.51279015E+04                                 7.785471                            5.669182      -0.114487       2.024852                    0.999509      22.318230      63.278010       0.606522       0.487187      -1.007986       0.008863      -0.044908      -0.048660       0.066806       0.049345      -0.051558      -0.055442       0.077636      -0.093355      -0.082951      -0.030907       0.113858              9.741894       6.648153      -0.538325       1.403655      12.510182       5.465017      10.067347           0.000000
          114              C      22.013674       7.607856       0.475711      -0.112719      34.052893 0.43903652E+03  0.10409262E+05                                 9.326050                            7.137354      -0.185956       1.916007                    0.999250      29.815595      87.779173       0.593720       0.435116      -1.046292      -0.004858      -0.018611      -0.009829       0.021601       0.021251      -0.052527       0.011393       0.005675       0.033322      -0.059610       0.001947       0.057663             10.981572       9.821173      -3.237879       5.003366      12.207144      -1.342176      10.916400           0.000002
          115              C      29.700972      14.572106      19.534776       0.594198      23.585707 0.26360827E+03  0.55329172E+04                                 7.643624                            5.786722      -0.165928       1.994481                    0.999501      22.731061      64.142404       0.612595       0.476362      -1.017088      -0.037550       0.042905       0.009033       0.057727       0.073703      -0.041866       0.000781       0.124236      -0.039560      -0.094352      -0.019891       0.114243              9.270863       6.516863      -3.366844       2.245697      12.526164      -1.321697       8.769561           0.000001
          116              C      30.421483      13.306884      19.838986      -0.003685      37.285687 0.41530043E+03  0.95811121E+04                                 9.666851                            6.748016       0.062820       2.034714                    0.999326      26.599503      73.933503       0.645701       0.411170      -1.075549       0.019891      -0.035527       0.000667       0.040721       0.004435      -0.001118       0.011778       0.018058       0.037750      -0.020518       0.003611       0.016906             12.482585       9.064765      -4.031725       4.090557      18.022583      -0.618263      10.360405           0.000001
          117              C       4.118247       6.455404       0.749296      -0.019976      38.617431 0.43386661E+03  0.10115457E+05                                 9.872065                            6.882672       0.080392       2.033612                    0.999352      27.023486      75.410673       0.641634       0.409439      -1.077112      -0.036586      -0.004738      -0.032345       0.049063      -0.003576      -0.017295      -0.003555      -0.021579      -0.005203      -0.024300       0.011550       0.012750             12.563123      11.575633      -1.535881       6.969881      12.522016       1.303340      13.591720           0.000001
          118              C       5.183186       6.457631       1.808927       0.611579      22.881097 0.25484218E+03  0.53309037E+04                                 7.585274                            5.752941      -0.208018       1.988087                    0.999342      22.795015      65.288916       0.601225       0.487012      -1.006356       0.044577      -0.019870       0.050527       0.070249       0.038619      -0.070473      -0.048061      -0.029047      -0.004208      -0.078594      -0.026637       0.105231              9.125969       9.201492      -1.570503       4.047135       8.207356       1.151806       9.969059           0.000001
          119              C      30.212965      12.175640      19.073357      -0.139908      36.559869 0.43823860E+03  0.10389995E+05                                 9.770321                            7.100361      -0.228579       1.904606                    0.998925      29.937389      88.257598       0.598853       0.431401      -1.048096      -0.000789       0.024110       0.005062       0.024649       0.029407      -0.040572      -0.026686       0.107448       0.035925      -0.071000      -0.013856       0.084856             12.097520       7.553396      -2.805054       2.418555      19.296450       1.856574       9.442714           0.000003
          120              C       3.911591       5.308174      -0.022458      -0.163642      36.856415 0.46250035E+03  0.11117079E+05                                 9.808582                            7.292573      -0.181291       1.905744                    0.999385      30.800993      91.515249       0.590945       0.431202      -1.047918      -0.001309       0.010757       0.022999       0.025424       0.014991      -0.062180      -0.044462       0.043832       0.027176      -0.066635      -0.023950       0.090585             11.879371       8.910119       0.685662       5.138541      13.598198       4.577855      13.129795           0.000003
          121              C      12.298920      11.008074      19.365317       0.178340      39.612877 0.38160320E+03  0.86814634E+04                                10.336880                            6.646369      -0.309717       1.918482                    0.999285      25.829871      72.984168       0.620207       0.434098      -1.053473      -0.004087      -0.026990      -0.014384       0.030855       0.005191      -0.022492      -0.000193      -0.014564      -0.008971      -0.027297       0.007836       0.019461             14.398751       8.157022      -1.072270       3.370409      22.904866       5.932021      12.134367           0.000001
          122              C      12.293339       7.726333      18.013726       0.180148      36.974575 0.35863407E+03  0.80683119E+04                                 9.976596                            6.494315      -0.348048       1.905567                    0.998977      25.818068      73.583416       0.617346       0.441008      -1.044765      -0.001337       0.025768       0.020935       0.033228       0.011152      -0.035438       0.010383      -0.025027      -0.025820      -0.047454       0.020375       0.027079             13.837859       7.439897      -1.544612       2.336471      22.283196       6.852629      11.790486           0.000002
          123              C      11.487187       7.746626      16.956137      -0.156449      34.764344 0.42174458E+03  0.98973923E+04                                 9.401587                            6.935691      -0.034462       1.964692                    0.999361      29.753910      87.094278       0.610202       0.427722      -1.050991      -0.003723      -0.027475      -0.024826       0.037217      -0.000927      -0.019126      -0.021042       0.041290      -0.030182      -0.037084       0.001804       0.035280             11.422500       6.810532      -0.035280       3.002732      15.721402       4.522221      11.735565           0.000004
          124              C      13.036192       6.621272      18.238310      -0.163229      38.203506 0.44394889E+03  0.10574559E+05                                10.034274                            7.138288      -0.116021       1.929332                    0.999451      30.565761      90.741850       0.597435       0.430414      -1.047202      -0.007520      -0.027198      -0.027127       0.039143       0.017205      -0.006984      -0.028934       0.053960       0.054172      -0.051099       0.011546       0.039553             12.474685       8.634693      -2.493781       2.732248      18.734038       4.188998      10.055322           0.000003
          125              C      11.304734       6.577748      16.190507      -0.093640      33.746534 0.40462980E+03  0.93965435E+04                                 9.207501                            6.796163      -0.062702       1.958085                    0.999603      29.136758      84.800850       0.616162       0.428056      -1.050938       0.009472       0.015243       0.029944       0.034910       0.009193       0.000454      -0.008357       0.042011      -0.004353      -0.025101       0.001379       0.023723             11.093474       6.742029      -0.918727       2.314388      16.426719       3.893971      10.111673           0.000003
          126              C      12.864909       5.460278      17.507390      -0.113949      34.812297 0.42262145E+03  0.99288561E+04                                 9.417183                            6.957488      -0.102012       1.940134                    0.999386      29.745697      87.282570       0.606979       0.429521      -1.049282      -0.015309       0.026419       0.004802       0.030909       0.003321      -0.015403      -0.013683      -0.002067      -0.024990      -0.022565       0.000951       0.021614             11.338247       8.082827      -0.889183       3.427007      15.025430       4.289462      10.906483           0.000002
          127              C      11.965668       5.453696      16.472259       0.002575      36.800707 0.40010479E+03  0.91467251E+04                                 9.605073                            6.633200       0.025034       2.024184                    0.999371      26.372835      73.016832       0.649697       0.412386      -1.074543      -0.001413       0.027428       0.024634       0.036893       0.007005      -0.013001      -0.007509       0.025550      -0.002991      -0.016040      -0.007648       0.023688             12.558562       7.433012      -0.444207       3.085213      18.471782       6.033838      11.770892           0.000001
          128              C      21.103256      21.623707      15.629046       0.601757      22.829814 0.22707118E+03  0.45850594E+04                                 7.446736                            5.332644       0.010872       2.065932                    0.999449      21.705139      59.797071       0.645905       0.469628      -1.022156      -0.007559      -0.045098      -0.023926       0.051608       0.039284      -0.064559      -0.060571       0.057943       0.086813      -0.077912      -0.040383       0.118295              9.377381       6.308576      -0.648480       1.805732      13.467972       4.505523       8.355595           0.000002
          129              C      11.705005       6.023591       4.599901      -0.093445      36.449910 0.41687174E+03  0.97161269E+04                                 9.692144                            6.890273      -0.094456       1.949486                    0.999387      28.902395      83.229023       0.615338       0.427073      -1.055560      -0.004702      -0.015654      -0.005744       0.017325       0.007714      -0.015270      -0.027320      -0.078551       0.124313      -0.062425       0.000442       0.061982             12.718706      21.151712      -1.288932       5.250938       8.794975       1.880332       8.209429           0.000000
          130              C      14.132767       6.085925       5.145029       0.593249      24.409430 0.25564266E+03  0.53120923E+04                                 7.813400                            5.669515      -0.111215       2.018692                    0.999451      22.308913      62.151756       0.625150       0.471509      -1.022120       0.043254       0.020789       0.016216       0.050656      -0.010243      -0.049977      -0.060825      -0.044583       0.204041      -0.088698      -0.021743       0.110441             10.111386      14.177434       1.678330       4.651989       8.239164       2.765198       7.917561          -0.000000
          131              C      12.948675       5.421012       4.514150      -0.000974      39.693456 0.41346097E+03  0.95053230E+04                                10.057472                            6.701259       0.125975       2.056140                    0.999373      26.365023      72.583977       0.654130       0.407295      -1.080680      -0.025816      -0.028593      -0.014768       0.041257      -0.013277      -0.011769      -0.001880      -0.018651      -0.007195      -0.021758       0.003494       0.018264             14.084448      20.554375       1.703870       6.606007      11.358362       4.389735      10.340606          -0.000001
          132              C      10.589800       5.431419       3.997606      -0.023903      42.939969 0.42686509E+03  0.99151260E+04                                10.603782                            6.816598       0.056208       2.022194                    0.999278      27.075224      75.496244       0.645985       0.408203      -1.077567       0.042439      -0.023558       0.005863       0.048892       0.012457       0.001209      -0.003500      -0.013138       0.030364      -0.019420       0.007251       0.012169             15.364563      24.670696      -5.800830       4.164003      13.047179       2.301721       8.375813          -0.000001
          133              C       9.286552       6.142893       4.009856       0.594790      26.397378 0.25335447E+03  0.52738567E+04                                 8.289799                            5.683575      -0.147883       2.007605                    0.999460      22.540742      63.682856       0.615404       0.478130      -1.014482      -0.063010       0.023393      -0.022763       0.070962       0.056750      -0.031281      -0.074075      -0.061851       0.089746      -0.081483      -0.038846       0.120328             11.355071      17.504368      -5.288001       2.510821       9.512290       1.364508       7.048556           0.000000
          134              C      13.086448       4.220642       3.815896      -0.140437      39.264274 0.44427298E+03  0.10570725E+05                                10.303435                            7.194574      -0.247165       1.902933                    0.998540      29.893141      88.327981       0.589196       0.436910      -1.044619       0.003386       0.013124       0.027315       0.030492       0.000932      -0.033928      -0.065061      -0.004475       0.094006      -0.067907      -0.017697       0.085604             13.245131      15.838382       1.732231       4.976679      13.495530       5.544723      10.401481          -0.000001
          135              C      10.720125       4.235754       3.323852      -0.200175      42.526732 0.50897393E+03  0.12575317E+05                                10.893394                            7.706278      -0.347781       1.840329                    0.999042      32.388812      98.708761       0.566575       0.437547      -1.040381       0.000737       0.014081       0.016077       0.021384       0.022059      -0.008177      -0.028707       0.021899       0.190095      -0.059850      -0.012763       0.072613             14.010202      17.764878      -5.404623       1.472171      15.901332       4.245656       8.364397          -0.000001
          136              C      11.976828       3.629995       3.244227       0.177867      41.782127 0.38553847E+03  0.88096452E+04                                10.735944                            6.709339      -0.329029       1.911174                    0.999290      26.048010      74.205389       0.612199       0.437848      -1.049286      -0.000797      -0.029207      -0.008931       0.030553      -0.003235       0.011692       0.000339      -0.035234       0.025906      -0.026150       0.012214       0.013935             15.082363      15.433277      -0.187711       3.513122      18.692586       7.821596      11.121226          -0.000001
          137              C      11.314037       0.647102       1.453675       0.188147      35.052991 0.37964044E+03  0.86647847E+04                                 9.706717                            6.735623      -0.277308       1.929336                    0.999095      25.976743      74.612147       0.598834       0.448141      -1.040405       0.009660       0.023348       0.017056       0.030485      -0.010609       0.025794       0.008025      -0.021850      -0.004235      -0.035711       0.015267       0.020444             12.915171       8.396492       2.439195      -0.146636      18.125430       8.189023      12.223591           0.000000
          138              C      12.174179       0.677892       0.389961      -0.154462      31.619994 0.41252098E+03  0.96017218E+04                                 8.745669                            6.818372       0.086808       2.007012                    0.999509      29.271689      84.585562       0.622668       0.422617      -1.056988       0.014646      -0.023673      -0.010115       0.029618      -0.007630       0.004097      -0.027610       0.040608      -0.064574      -0.043820       0.009385       0.034435             10.242146       7.468149       0.805177      -1.129587      12.324753       5.381710      10.933537          -0.000003
          139              C      19.740426      17.042530       1.580259      -0.154141      33.249285 0.42594205E+03  0.10007931E+05                                 9.096905                            6.943538       0.035725       1.987502                    0.999427      29.667211      86.532273       0.614144       0.424465      -1.054342      -0.006871      -0.039565      -0.020083       0.044899      -0.006871      -0.004078      -0.016643       0.043133       0.029917      -0.034222       0.015633       0.018588             10.826156       8.132334       2.022834      -0.550563      13.940635       5.373245      10.405498          -0.000002
          140              C      30.795685      22.746866      19.885945      -0.083123      31.419627 0.40055885E+03  0.92231562E+04                                 8.676218                            6.703929       0.165290       2.035279                    0.999752      28.302636      80.435416       0.632221       0.420750      -1.061807      -0.003188       0.000051       0.026395       0.026587       0.002648      -0.007614      -0.016179       0.045239      -0.001268      -0.031004       0.004658       0.026345             10.134801       7.322980       1.724683      -0.681270      12.815198       5.078235      10.266225          -0.000003
          141              C      19.751597      16.012077       0.622712      -0.094400      30.952626 0.40064067E+03  0.92896100E+04                                 8.735736                            6.785393      -0.052877       1.959909                    0.999673      29.204345      85.193194       0.612967       0.430949      -1.048185       0.001342       0.036341       0.015588       0.039566       0.013484       0.008055      -0.014115       0.016683      -0.038370      -0.027462       0.005210       0.022252             10.319819       7.601544       0.520729      -1.420650      12.497060       5.620630      10.860852          -0.000001
          142              C      29.916927      21.667809      20.047237      -0.027750      36.418063 0.42253964E+03  0.98179542E+04                                 9.639865                            6.870536       0.045117       2.027849                    0.999332      27.033433      76.105532       0.629227       0.418934      -1.067518       0.005916       0.033653       0.029636       0.045230       0.004400       0.009335      -0.002323       0.008116      -0.031750      -0.015163       0.001262       0.013901             12.500170       8.099802       0.923604      -1.501411      16.378531       8.046976      13.022176          -0.000000
          143              C      29.916928      20.605603      18.981481       0.617316      23.676644 0.24797146E+03  0.51432642E+04                                 7.797686                            5.676932      -0.121062       2.022319                    0.999524      22.345730      63.384028       0.605915       0.487368      -1.007853      -0.009131      -0.043615      -0.047103       0.064841      -0.049283       0.051923      -0.055400       0.077018      -0.092534      -0.082711      -0.031168       0.113879              9.758613       6.657625       0.538695      -1.405674      12.533884       5.477242      10.084330          -0.000000
          144              C      24.530792      19.150730      10.684101      -0.112559      34.022359 0.43858878E+03  0.10395499E+05                                 9.317802                            7.131434      -0.183946       1.916753                    0.999227      29.804854      87.720625       0.594280       0.434838      -1.046509       0.004278      -0.019664      -0.010090       0.022512      -0.021532       0.052822       0.011580       0.005893       0.033384      -0.060072       0.002054       0.058018             10.970929       9.810621       3.232527      -4.997290      12.196032      -1.337556      10.906136           0.000002
          145              C      16.843528       3.029232       9.326386       0.593397      23.589025 0.26365347E+03  0.55340462E+04                                 7.644003                            5.787182      -0.171258       1.993026                    0.999524      22.732254      64.144663       0.612583       0.476356      -1.017102       0.037155       0.042171       0.008427       0.056832      -0.072882       0.042603       0.000476       0.124123      -0.038806      -0.093823      -0.020186       0.114009              9.271202       6.516493       3.366680      -2.245053      12.527912      -1.320723       8.769201           0.000001
          146              C      25.431892      19.187139       9.630596      -0.003069      37.247631 0.41480185E+03  0.95665711E+04                                 9.660436                            6.743996       0.062623       2.034861                    0.999309      26.582976      73.871663       0.645900       0.411174      -1.075565      -0.019548      -0.035394       0.000467       0.040436      -0.004674       0.001508       0.012126       0.018212       0.037167      -0.020872       0.003919       0.016953             12.473556       9.058729       4.026330      -4.088473      18.006772      -0.615390      10.355167           0.000001
          147              C      23.808423      17.998279      10.957686      -0.022312      38.722684 0.43523064E+03  0.10155767E+05                                 9.889710                            6.893610       0.074310       2.031161                    0.999331      27.072009      75.590902       0.641073       0.409454      -1.077044       0.038292      -0.004684      -0.033181       0.050884       0.003142       0.018722      -0.003480      -0.022919      -0.003865      -0.025931       0.012098       0.013833             12.586831      11.599187       1.538914      -6.986870      12.541262       1.304519      13.620043           0.000001
          148              C      22.743486      18.000505      12.017317       0.614107      22.840038 0.25426957E+03  0.53161212E+04                                 7.578221                            5.747731      -0.206916       1.988993                    0.999329      22.767767      65.201134       0.601279       0.487225      -1.006211      -0.043894      -0.020228       0.049850       0.069433      -0.038666       0.069868      -0.047716      -0.029249      -0.001524      -0.077822      -0.026855       0.104677              9.117311       9.192479       1.568419      -4.042858       8.199654       1.151048       9.959801           0.000001
          149              C      25.640413      18.055895       8.864966      -0.142318      36.673220 0.43988712E+03  0.10439023E+05                                 9.786977                            7.110682      -0.225115       1.904680                    0.998954      29.998635      88.484468       0.598791       0.431035      -1.048303       0.000446       0.023805       0.006342       0.024640      -0.029595       0.041103      -0.027298       0.108090       0.035088      -0.071464      -0.014305       0.085768             12.119987       7.566538       2.810891      -2.424634      19.332767       1.859224       9.460656           0.000003
          150              C      24.015082      16.851049      10.185932      -0.163656      36.893423 0.46307493E+03  0.11134711E+05                                 9.817050                            7.298428      -0.182092       1.905432                    0.999342      30.814284      91.580264       0.590527       0.431359      -1.047789       0.000493       0.010627       0.023247       0.025566      -0.015843       0.062802      -0.043700       0.044573       0.027093      -0.066011      -0.025256       0.091268             11.890530       8.919070      -0.689460      -5.146240      13.606574       4.584078      13.145946           0.000003
          151              C      24.936662      16.888329       9.156926       0.179206      39.564310 0.38102363E+03  0.86650262E+04                                10.329172                            6.641474      -0.310652       1.918598                    0.999297      25.811057      72.918459       0.620411       0.434119      -1.053456       0.004430      -0.026019      -0.014857       0.030288      -0.005810       0.022629       0.000189      -0.015129      -0.008324      -0.027699       0.008066       0.019632             14.387499       8.152370       1.071008      -3.369474      22.883464       5.925869      12.126663           0.000001
          152              C      24.942252      13.606589       7.805335       0.182134      36.947051 0.35830460E+03  0.80594084E+04                                 9.974310                            6.492881      -0.349492       1.905165                    0.999004      25.803666      73.546317       0.617165       0.441219      -1.044593       0.001427       0.025507       0.019596       0.032197      -0.011139       0.034957       0.010559      -0.024751      -0.025171      -0.046948       0.020249       0.026700             13.835134       7.438026       1.544319      -2.335305      22.280140       6.851399      11.787235           0.000002
          153              C      25.748401      13.626881       6.747746      -0.158219      34.793331 0.42220197E+03  0.99105878E+04                                 9.405975                            6.938905      -0.032175       1.965192                    0.999373      29.768914      87.142598       0.610146       0.427654      -1.051056       0.004596      -0.027559      -0.025494       0.037823       0.001098       0.019388      -0.021074       0.040975      -0.030256      -0.037187       0.001858       0.035329             11.428338       6.813374       0.033912      -3.004414      15.729419       4.526552      11.742220           0.000003
          154              C      24.199403      12.501528       8.029920      -0.163105      38.234829 0.44441163E+03  0.10588374E+05                                10.040486                            7.142726      -0.116894       1.928772                    0.999436      30.577887      90.790827       0.597157       0.430501      -1.047146       0.006229      -0.028000      -0.026196       0.038846      -0.017319       0.006106      -0.028639       0.055984       0.056519      -0.052116       0.013015       0.039101             12.483050       8.638430       2.496749      -2.731577      18.751192       4.192730      10.059527           0.000003
          155              C      25.930857      12.458003       5.982117      -0.091280      33.690212 0.40378992E+03  0.93722991E+04                                 9.197097                            6.788460      -0.059689       1.959477                    0.999576      29.109749      84.704648       0.616591       0.427975      -1.050974      -0.008762       0.015131       0.029049       0.033905      -0.009250      -0.002210      -0.008569       0.042306      -0.003239      -0.025719       0.002085       0.023634             11.079960       6.736610       0.917726      -2.314571      16.401345       3.886334      10.101924           0.000003
          156              C      24.370688      11.340534       7.298999      -0.113716      34.804103 0.42250319E+03  0.99254727E+04                                 9.414814                            6.955263      -0.101440       1.940364                    0.999384      29.744488      87.278928       0.607235       0.429367      -1.049367       0.015039       0.026010       0.004661       0.030404      -0.003077       0.015788      -0.014022      -0.002506      -0.023471      -0.022888       0.000959       0.021929             11.335321       8.081549       0.891887      -3.425503      15.023102       4.285587      10.901312           0.000002
          157              C      25.269927      11.333952       6.263868       0.001289      36.833020 0.40055181E+03  0.91590750E+04                                 9.608238                            6.635316       0.027274       2.024763                    0.999361      26.389917      73.061528       0.649856       0.412188      -1.074722       0.001305       0.027088       0.024532       0.036568      -0.007177       0.013620      -0.007355       0.025294      -0.000925      -0.015980      -0.008121       0.024102             12.562336       7.436109       0.445838      -3.086819      18.477292       6.033515      11.773608           0.000001
          158              C      25.441212      10.080832       5.420655       0.602026      22.816408 0.22692244E+03  0.45814264E+04                                 7.444875                            5.331812       0.008837       2.065420                    0.999475      21.696686      59.774823       0.645772       0.469790      -1.022041       0.008009      -0.044555      -0.023099       0.050822      -0.038874       0.064256      -0.061254       0.058329       0.088257      -0.078691      -0.039697       0.118387              9.374375       6.307071       0.648006      -1.805201      13.463249       4.503693       8.352803           0.000002
          159              C      21.013907       5.519284       5.608490      -0.094798      36.481015 0.41728198E+03  0.97281045E+04                                 9.695682                            6.892121      -0.094176       1.949390                    0.999417      28.922124      83.296849       0.615460       0.426882      -1.055675      -0.004396       0.015596       0.006303       0.017386      -0.007560       0.015558      -0.028011      -0.078446       0.125226      -0.062570      -0.000223       0.062794             12.723846      21.158466       1.288813      -5.253091       8.800121       1.882654       8.212952          -0.000000
          160              C       4.823868       5.456950       5.063362       0.593747      24.406074 0.25560099E+03  0.53111210E+04                                 7.813709                            5.669778      -0.113696       2.017885                    0.999444      22.305830      62.146794       0.625002       0.471629      -1.022033       0.042277      -0.020615      -0.015745       0.049601       0.009667       0.049449      -0.060489      -0.044239       0.205776      -0.087879      -0.022570       0.110449             10.111792      14.179373      -1.677579      -4.652043       8.238762       2.764521       7.917240          -0.000000
          161              C      22.257575       6.121863       5.694240      -0.001708      39.699829 0.41357306E+03  0.95083283E+04                                10.057326                            6.701378       0.124200       2.055712                    0.999312      26.370612      72.595607       0.654255       0.407200      -1.080768      -0.026449       0.028652       0.014278       0.041525       0.013439       0.012276      -0.001507      -0.018535      -0.006430      -0.022119       0.003580       0.018540             14.083638      20.552642      -1.702864      -6.604692      11.358544       4.389427      10.339727          -0.000001
          162              C      19.898701       6.111455       6.210785      -0.022783      42.857014 0.42598577E+03  0.98888123E+04                                10.588281                            6.808027       0.058799       2.023388                    0.999314      27.045730      75.371900       0.646663       0.408017      -1.077776       0.043283       0.023733      -0.006616       0.049804      -0.012249      -0.000942      -0.002866      -0.011746       0.029108      -0.018627       0.007311       0.011316             15.339394      24.625420       5.785143      -4.157737      13.027778       2.300549       8.364984          -0.000001
          163              C      18.595456       5.399982       6.198535       0.594048      26.440930 0.25382588E+03  0.52863274E+04                                 8.299521                            5.689607      -0.147539       2.007256                    0.999443      22.562558      63.768465       0.614933       0.478255      -1.014376      -0.063183      -0.022942       0.023890       0.071338      -0.056795       0.031724      -0.073969      -0.061218       0.092459      -0.081713      -0.038799       0.120512             11.369689      17.529741       5.295291      -2.515923       9.522734       1.365309       7.056591           0.000000
          164              C      22.395346       7.322233       6.392494      -0.140106      39.252958 0.44415693E+03  0.10566686E+05                                10.300787                            7.193497      -0.248918       1.902308                    0.998488      29.886553      88.287141       0.589290       0.436893      -1.044687       0.004044      -0.013027      -0.027439       0.030643      -0.000853       0.033984      -0.064566      -0.004834       0.092137      -0.067524      -0.017406       0.084930             13.241182      15.829148      -1.734003      -4.974756      13.494480       5.545109      10.399919          -0.000001
          165              C      20.029024       7.307121       6.884539      -0.201180      42.546306 0.50928475E+03  0.12584153E+05                                10.893616                            7.706351      -0.341203       1.841996                    0.999023      32.397654      98.720652       0.566858       0.437289      -1.040598      -0.000234      -0.014427      -0.015416       0.021115      -0.021852       0.008510      -0.028206       0.020513       0.192004      -0.059396      -0.013626       0.073022             14.010714      17.763538       5.403641      -1.472311      15.903357       4.247133       8.365247          -0.000001
          166              C      21.285725       7.912880       6.964164       0.179907      41.711338 0.38475752E+03  0.87880134E+04                                10.729373                            6.705934      -0.333954       1.910059                    0.999289      26.015987      74.116625       0.611843       0.438291      -1.048940      -0.000366       0.029141       0.008974       0.030494       0.002939      -0.010961       0.001335      -0.035589       0.026179      -0.025914       0.012129       0.013784             15.072733      15.420948       0.186882      -3.510097      18.682385       7.817414      11.114867          -0.000001
          167              C      20.622928      10.895772       8.754716       0.188653      35.051642 0.37960281E+03  0.86638703E+04                                 9.707311                            6.735816      -0.277607       1.929275                    0.999083      25.975958      74.614125       0.598744       0.448211      -1.040345       0.009614      -0.023559      -0.017709       0.031000       0.010370      -0.025751       0.008475      -0.022951      -0.005520      -0.036019       0.016088       0.019931             12.916424       8.396749      -2.438793       0.146718      18.127320       8.190601      12.225202           0.000000
          168              C      21.483071      10.864982       9.818430      -0.154376      31.610431 0.41234635E+03  0.95965475E+04                                 8.743529                            6.816429       0.084222       2.006364                    0.999485      29.267160      84.564884       0.622831       0.422555      -1.057037       0.014543       0.023832       0.009285       0.029422       0.007886      -0.003859      -0.027260       0.041479      -0.064504      -0.043659       0.008888       0.034771             10.239961       7.466360      -0.805479       1.128968      12.322614       5.380765      10.930910          -0.000003
          169              C      19.740442      11.923475       8.628132      -0.154366      33.265612 0.42624297E+03  0.10016162E+05                                 9.096858                            6.943672       0.033076       1.986302                    0.999418      29.678765      86.553836       0.614482       0.424182      -1.054582      -0.008157       0.038830       0.019147       0.044056       0.006463       0.003935      -0.016940       0.043436       0.031190      -0.034547       0.015904       0.018642             10.826129       8.132038      -2.022995       0.550178      13.941190       5.373465      10.405157          -0.000002
          170              C      21.486794      11.881757      10.739227      -0.084218      31.469793 0.40135331E+03  0.92467104E+04                                 8.688350                            6.712849       0.164668       2.034968                    0.999750      28.325214      80.541901       0.631433       0.421035      -1.061549      -0.002667      -0.000725      -0.026502       0.026646      -0.002516       0.008098      -0.015817       0.045353      -0.001047      -0.030779       0.004170       0.026609             10.149962       7.331992      -1.727531       0.680107      12.837524       5.088566      10.280370          -0.000003
          171              C      19.751612      12.953927       9.585679      -0.094734      30.936893 0.40042582E+03  0.92825824E+04                                 8.728188                            6.779832      -0.048089       1.961370                    0.999674      29.198527      85.142837       0.613779       0.430474      -1.048565       0.001293      -0.036237      -0.015746       0.039531      -0.014042      -0.008254      -0.013617       0.017544      -0.036659      -0.027273       0.004592       0.022681             10.310105       7.595853      -0.522425       1.419084      12.485414       5.613184      10.849047          -0.000001
          172              C      20.608032      12.960814      10.577934      -0.025073      36.368604 0.42178113E+03  0.97981198E+04                                 9.642334                            6.872248       0.025184       2.022053                    0.999513      27.002626      76.065786       0.627926       0.419896      -1.066667       0.006158      -0.033883      -0.029305       0.045219      -0.005136      -0.008614      -0.001896       0.007615      -0.029691      -0.014168       0.000634       0.013533             12.503900       8.101816      -0.924006       1.501843      16.384055       8.049839      13.025827          -0.000000
          173              C      20.608031      14.023021      11.643690       0.619312      23.625687 0.24738647E+03  0.51279012E+04                                 7.785471                            5.669182      -0.114487       2.024852                    0.999509      22.318230      63.278012       0.606522       0.487188      -1.007986      -0.008863       0.044908       0.048660       0.066806       0.049345      -0.051558      -0.055442       0.077636      -0.093355      -0.082951      -0.030907       0.113858              9.741894       6.648153      -0.538325       1.403655      12.510182       5.465017      10.067347          -0.000000
          174              C      15.221908      15.477893      19.941070      -0.112719      34.052892 0.43903650E+03  0.10409262E+05                                 9.326050                            7.137355      -0.185956       1.916007                    0.999250      29.815594      87.779172       0.593720       0.435116      -1.046292       0.004858       0.018611       0.009829       0.021601       0.021251      -0.052527       0.011393       0.005675       0.033322      -0.059610       0.001947       0.057663             10.981573       9.821173      -3.237879       5.003366      12.207145      -1.342176      10.916400           0.000002
          175              C       7.534610       8.513643       0.882005       0.594198      23.585707 0.26360828E+03  0.55329173E+04                                 7.643624                            5.786722      -0.165928       1.994481                    0.999501      22.731061      64.142403       0.612595       0.476362      -1.017088       0.037550      -0.042905      -0.009033       0.057727       0.073703      -0.041866       0.000781       0.124236      -0.039560      -0.094352      -0.019891       0.114243              9.270862       6.516863      -3.366844       2.245697      12.526163      -1.321697       8.769561           0.000001
          176              C       6.814099       9.778865       0.577795      -0.003685      37.285685 0.41530040E+03  0.95811113E+04                                 9.666850                            6.748016       0.062820       2.034714                    0.999326      26.599502      73.933499       0.645701       0.411170      -1.075549      -0.019891       0.035526      -0.000667       0.040721       0.004435      -0.001118       0.011778       0.018058       0.037750      -0.020518       0.003611       0.016906             12.482584       9.064765      -4.031725       4.090556      18.022582      -0.618263      10.360404           0.000001
          177              C      33.117335      16.630345      19.667485      -0.019976      38.617433 0.43386663E+03  0.10115458E+05                                 9.872065                            6.882672       0.080392       2.033612                    0.999352      27.023487      75.410674       0.641634       0.409439      -1.077112       0.036586       0.004738       0.032345       0.049063      -0.003576      -0.017295      -0.003555      -0.021579      -0.005203      -0.024300       0.011550       0.012750             12.563123      11.575633      -1.535881       6.969881      12.522016       1.303340      13.591720           0.000001
          178              C      32.052396      16.628118      18.607854       0.611579      22.881097 0.25484218E+03  0.53309037E+04                                 7.585274                            5.752941      -0.208018       1.988087                    0.999342      22.795015      65.288916       0.601225       0.487012      -1.006356      -0.044577       0.019870      -0.050527       0.070249       0.038619      -0.070473      -0.048061      -0.029047      -0.004208      -0.078594      -0.026637       0.105231              9.125969       9.201492      -1.570503       4.047135       8.207356       1.151806       9.969059           0.000001
          179              C       7.022617      10.910109       1.343424      -0.139908      36.559863 0.43823851E+03  0.10389992E+05                                 9.770320                            7.100360      -0.228579       1.904606                    0.998925      29.937385      88.257578       0.598853       0.431401      -1.048096       0.000789      -0.024110      -0.005062       0.024649       0.029407      -0.040572      -0.026686       0.107448       0.035925      -0.071000      -0.013856       0.084856             12.097518       7.553395      -2.805053       2.418554      19.296446       1.856574       9.442713           0.000003
          180              C      24.015079      12.114956       0.022458      -0.163642      36.856414 0.46250032E+03  0.11117078E+05                                 9.808582                            7.292573      -0.181291       1.905744                    0.999385      30.800992      91.515250       0.590944       0.431202      -1.047918       0.001309      -0.010757      -0.022999       0.025424       0.014991      -0.062180      -0.044462       0.043832       0.027176      -0.066635      -0.023950       0.090585             11.879371       8.910119       0.685662       5.138541      13.598200       4.577855      13.129795           0.000003
          181              C      24.936662      12.077675       1.051464       0.178340      39.612876 0.38160318E+03  0.86814628E+04                                10.336880                            6.646369      -0.309717       1.918482                    0.999285      25.829870      72.984164       0.620207       0.434098      -1.053473       0.004087       0.026990       0.014384       0.030855       0.005191      -0.022492      -0.000193      -0.014564      -0.008971      -0.027297       0.007836       0.019461             14.398751       8.157021      -1.072270       3.370409      22.904865       5.932021      12.134366           0.000001
          182              C      24.942243      15.359416       2.403055       0.180148      36.974579 0.35863409E+03  0.80683125E+04                                 9.976596                            6.494315      -0.348048       1.905567                    0.998977      25.818070      73.583427       0.617346       0.441008      -1.044765       0.001337      -0.025768      -0.020935       0.033228       0.011152      -0.035438       0.010383      -0.025027      -0.025820      -0.047454       0.020375       0.027079             13.837860       7.439898      -1.544612       2.336472      22.283194       6.852628      11.790487           0.000002
          183              C      25.748395      15.339123       3.460644      -0.156449      34.764348 0.42174463E+03  0.98973938E+04                                 9.401588                            6.935692      -0.034463       1.964691                    0.999361      29.753912      87.094288       0.610202       0.427722      -1.050991       0.003723       0.027475       0.024826       0.037217      -0.000927      -0.019126      -0.021042       0.041290      -0.030182      -0.037084       0.001804       0.035280             11.422502       6.810533      -0.035279       3.002734      15.721404       4.522223      11.735568           0.000004
          184              C      24.199390      16.464477       2.178471      -0.163228      38.203540 0.44394932E+03  0.10574571E+05                                10.034278                            7.138292      -0.116021       1.929332                    0.999451      30.565781      90.741915       0.597434       0.430414      -1.047202       0.007520       0.027198       0.027127       0.039143       0.017205      -0.006984      -0.028934       0.053960       0.054172      -0.051099       0.011546       0.039553             12.474690       8.634697      -2.493783       2.732249      18.734046       4.188998      10.055326           0.000003
          185              C      25.930848      16.508001       4.226274      -0.093640      33.746533 0.40462978E+03  0.93965431E+04                                 9.207501                            6.796164      -0.062702       1.958085                    0.999603      29.136757      84.800848       0.616162       0.428056      -1.050938      -0.009472      -0.015243      -0.029944       0.034910       0.009193       0.000454      -0.008357       0.042011      -0.004353      -0.025101       0.001379       0.023723             11.093475       6.742029      -0.918726       2.314388      16.426721       3.893973      10.111674           0.000003
          186              C      24.370673      17.625471       2.909391      -0.113949      34.812381 0.42262290E+03  0.99288919E+04                                 9.417160                            6.957473      -0.102013       1.940133                    0.999386      29.745792      87.282658       0.606984       0.429518      -1.049285       0.015309      -0.026419      -0.004802       0.030909       0.003321      -0.015403      -0.013683      -0.002067      -0.024990      -0.022565       0.000951       0.021614             11.338218       8.082809      -0.889183       3.426997      15.025391       4.289447      10.906455           0.000002
          187              C      25.269914      17.632053       3.944522       0.002575      36.800720 0.40010492E+03  0.91467288E+04                                 9.605076                            6.633202       0.025034       2.024184                    0.999371      26.372841      73.016851       0.649696       0.412386      -1.074543       0.001413      -0.027428      -0.024634       0.036893       0.007005      -0.013001      -0.007509       0.025550      -0.002991      -0.016040      -0.007648       0.023688             12.558566       7.433014      -0.444206       3.085213      18.471790       6.033842      11.770895           0.000002
          188              C      16.132326       1.462042       4.787735       0.601757      22.829814 0.22707117E+03  0.45850592E+04                                 7.446735                            5.332643       0.010872       2.065932                    0.999449      21.705138      59.797065       0.645905       0.469628      -1.022156       0.007559       0.045098       0.023926       0.051608       0.039284      -0.064559      -0.060571       0.057943       0.086813      -0.077912      -0.040383       0.118295              9.377380       6.308575      -0.648481       1.805732      13.467971       4.505521       8.355593           0.000002
          189              N      25.046510      20.632778      17.952476      -0.097793      38.120495 0.39618763E+03  0.88847315E+04                                 9.446840                            6.329340       0.568223       2.220220                    0.999746      25.601716      66.463042       0.720304       0.379182      -1.115882       0.210001      -0.026195      -0.112479       0.239662       0.013374       0.169331      -0.018011      -0.267888       0.206372      -0.257629       0.099035       0.158594             13.000519       7.851967       2.126359       1.889544      20.323146       9.101374      10.826443          -0.000000
          190              N      26.050008      21.353007      18.040268      -0.129494      40.490469 0.42165331E+03  0.96316610E+04                                 9.928052                            6.588071       0.455474       2.168244                    0.999819      26.513382      70.117002       0.694653       0.386004      -1.107754      -0.215867       0.019877       0.126096       0.250786       0.007416       0.170666      -0.022716      -0.328484       0.090412      -0.275550       0.117550       0.158000             13.903208       7.911292       2.818160       2.152802      21.480318      10.340702      12.318014          -0.000001
          191              N      11.997311       7.313114      12.105109      -0.116530      40.289069 0.40155097E+03  0.90440790E+04                                 9.853510                            6.381933       0.487702       2.183929                    0.999839      26.036374      67.952398       0.714969       0.380360      -1.113938       0.154482       0.036745      -0.182895       0.242209      -0.047142       0.185103       0.053521      -0.144512      -0.236414      -0.256182       0.125485       0.130697             14.317109       5.881766       0.305461      -0.633488      26.700000       8.539344      10.369561           0.000002
          192              N      12.574460       8.349135      11.772316      -0.133862      42.538199 0.41871820E+03  0.95328195E+04                                10.222610                            6.517141       0.397077       2.143686                    0.999838      26.549768      69.734782       0.707266       0.380385      -1.113585      -0.162746      -0.034611       0.191805       0.253916      -0.050509       0.195464       0.058381      -0.135515      -0.270482      -0.270324       0.128314       0.142010             15.081719       6.125204       0.595084      -0.541060      28.198535       9.530126      10.921418           0.000001
          193              N      15.737616      13.995846      12.672696      -0.098360      38.139184 0.39643596E+03  0.88916924E+04                                 9.449525                            6.330942       0.572432       2.221126                    0.999740      25.610943      66.492179       0.720278       0.379136      -1.115916       0.210894       0.025802       0.112384       0.240359      -0.012987      -0.169005      -0.018297      -0.265264       0.206655      -0.256333       0.097564       0.158768             13.004744       7.854552      -2.126092      -1.889940      20.330044       9.104386      10.829636          -0.000000
          194              N      16.741116      13.275617      12.584904      -0.130400      40.513758 0.42192021E+03  0.96394790E+04                                 9.932426                            6.590625       0.455415       2.168187                    0.999817      26.521122      70.148409       0.694430       0.386059      -1.107692      -0.215858      -0.020160      -0.125865       0.250685      -0.007371      -0.170966      -0.023469      -0.326270       0.090868      -0.275017       0.117261       0.157756             13.909966       7.914739      -2.818596      -2.153579      21.491218      10.346278      12.323940          -0.000001
          195              N      11.997313       9.892379      18.520062      -0.116298      40.241452 0.40113428E+03  0.90320581E+04                                 9.844196                            6.377466       0.492405       2.185554                    0.999814      26.028120      67.913794       0.715437       0.380223      -1.114075       0.154385      -0.036379       0.183130       0.242270       0.047369      -0.184745       0.053267      -0.143676      -0.235936      -0.255614       0.125003       0.130610             14.300809       5.876792      -0.305472       0.632818      26.666751       8.527526      10.358883           0.000002
          196              N      12.574467       8.856358      18.852856      -0.133941      42.582403 0.41916920E+03  0.95459301E+04                                10.230343                            6.521477       0.398978       2.144160                    0.999839      26.561098      69.781475       0.706876       0.380482      -1.113482      -0.162290       0.034011      -0.192135       0.253793       0.050775      -0.195793       0.058192      -0.134954      -0.269142      -0.270394       0.127803       0.142591             15.093954       6.129268      -0.595168       0.541563      28.222040       9.539514      10.930555           0.000001
          197              N      12.189072       2.452971       2.464305      -0.097793      38.120495 0.39618762E+03  0.88847312E+04                                 9.446840                            6.329340       0.568223       2.220220                    0.999746      25.601715      66.463041       0.720303       0.379182      -1.115882      -0.210001       0.026195       0.112479       0.239662       0.013374       0.169331      -0.018011      -0.267888       0.206372      -0.257629       0.099035       0.158594             13.000520       7.851967       2.126360       1.889544      20.323147       9.101375      10.826444           0.000000
          198              N      11.185574       1.732742       2.376513      -0.129494      40.490480 0.42165342E+03  0.96316641E+04                                 9.928054                            6.588073       0.455473       2.168244                    0.999819      26.513384      70.117013       0.694653       0.386005      -1.107754       0.215867      -0.019877      -0.126096       0.250786       0.007416       0.170666      -0.022716      -0.328485       0.090412      -0.275550       0.117550       0.158000             13.903212       7.911293       2.818160       2.152803      21.480325      10.340705      12.318017          -0.000001
          199              N      25.238271      15.772635       8.311672      -0.116530      40.289072 0.40155102E+03  0.90440805E+04                                 9.853511                            6.381933       0.487702       2.183929                    0.999839      26.036376      67.952405       0.714969       0.380360      -1.113938      -0.154482      -0.036745       0.182895       0.242209      -0.047142       0.185103       0.053521      -0.144512      -0.236414      -0.256182       0.125485       0.130696             14.317111       5.881766       0.305461      -0.633487      26.700005       8.539345      10.369562           0.000002
          200              N      24.661122      14.736614       8.644465      -0.133862      42.538203 0.41871828E+03  0.95328217E+04                                10.222612                            6.517141       0.397077       2.143686                    0.999838      26.549770      69.734790       0.707266       0.380385      -1.113585       0.162746       0.034611      -0.191805       0.253916      -0.050509       0.195464       0.058381      -0.135515      -0.270482      -0.270324       0.128314       0.142010             15.081723       6.125205       0.595084      -0.541059      28.198544       9.530129      10.921420           0.000001
          201              N      21.497966       9.089903       7.744085      -0.098360      38.139186 0.39643600E+03  0.88916934E+04                                 9.449525                            6.330941       0.572432       2.221126                    0.999740      25.610945      66.492182       0.720278       0.379136      -1.115916      -0.210894      -0.025802      -0.112384       0.240359      -0.012987      -0.169005      -0.018297      -0.265265       0.206655      -0.256333       0.097564       0.158768             13.004744       7.854552      -2.126091      -1.889940      20.330044       9.104385      10.829636          -0.000000
          202              N      20.494466       9.810132       7.831877      -0.130400      40.513741 0.42192002E+03  0.96394736E+04                                 9.932423                            6.590623       0.455416       2.168187                    0.999817      26.521117      70.148389       0.694431       0.386059      -1.107692       0.215858       0.020160       0.125865       0.250685      -0.007371      -0.170966      -0.023469      -0.326270       0.090868      -0.275017       0.117261       0.157756             13.909961       7.914737      -2.818595      -2.153578      21.491209      10.346273      12.323936          -0.000001
          203              N      25.238269      13.193370       1.896719      -0.116298      40.241451 0.40113426E+03  0.90320576E+04                                 9.844196                            6.377466       0.492404       2.185554                    0.999814      26.028120      67.913794       0.715437       0.380223      -1.114075      -0.154385       0.036379      -0.183130       0.242270       0.047369      -0.184745       0.053267      -0.143676      -0.235936      -0.255614       0.125003       0.130610             14.300808       5.876791      -0.305472       0.632818      26.666749       8.527525      10.358883           0.000001
          204              N      24.661115      14.229391       1.563925      -0.133941      42.582423 0.41916939E+03  0.95459353E+04                                10.230346                            6.521478       0.398977       2.144160                    0.999839      26.561103      69.781495       0.706876       0.380482      -1.113482       0.162290      -0.034011       0.192135       0.253793       0.050775      -0.195793       0.058192      -0.134955      -0.269142      -0.270394       0.127803       0.142591             15.093959       6.129269      -0.595168       0.541563      28.222049       9.539517      10.930558           0.000001
          205              O      21.972714      17.553967      15.324836      -0.594427      35.274766 0.53518561E+03  0.12877974E+05                                 8.564516                            7.153859       0.235031       2.105920                    0.996924      28.528686      75.542734       0.709832       0.358598      -1.136919       0.031545       0.016834       0.036606       0.051171      -0.037229      -0.022879      -0.028185       0.064499       0.029713      -0.069837       0.022288       0.047549             10.079099      15.360049      -1.768003       2.789571       7.627320       0.073865       7.249928          -0.000001
          206              O      23.288994      15.914230      14.702124      -0.521368      25.739470 0.38614676E+03  0.85306712E+04                                 6.762836                            5.935407       0.787093       2.316645                    0.999054      26.104636      65.403867       0.810392       0.342121      -1.154810       0.026132       0.016864      -0.001934       0.031161       0.006026      -0.008795       0.017780      -0.080636       0.115529      -0.061080       0.011318       0.049762              7.470480       6.937617       0.968266       1.881001       8.506662       2.534447       6.967160          -0.000003
          207              O      28.868749      17.365545      17.190930      -0.681008      55.660834 0.85851042E+03  0.23241826E+05                                11.679401                            9.126497      -0.172651       1.931458                    0.998433      31.710998      88.979751       0.621853       0.363826      -1.133148      -0.046387      -0.019055      -0.037573       0.062662       0.047908       0.029069      -0.016985       0.021793       0.056907      -0.069887       0.022534       0.047354             15.062093      22.800696      -1.230038       7.448677       9.941898       0.833699      12.443685           0.000000
          208              O      28.138932      15.979223      15.657629      -0.452274      26.106253 0.37139680E+03  0.81332893E+04                                 6.906499                            5.875673       0.727830       2.322835                    0.998158      25.220647      63.114841       0.802361       0.348585      -1.148293      -0.006532      -0.008484       0.009959       0.014623       0.013223      -0.056894      -0.019064      -0.096119       0.058376      -0.087993       0.020294       0.067699              7.842908       8.107692      -3.027043      -0.135649       8.990532       2.309171       6.430500           0.000001
          209              O       8.135974       3.407753       1.320966      -0.618410      42.420811 0.64305425E+03  0.16192259E+05                                 9.779943                            7.917041       0.105651       2.061872                    0.995478      29.179539      78.910008       0.665483       0.365519      -1.132069      -0.000007      -0.049456       0.015682       0.051882       0.014164       0.041986      -0.031383       0.012508      -0.195761      -0.090177       0.036031       0.054146             11.497752       9.388232       2.497417       1.002231      17.488427       3.239193       7.616598          -0.000001
          210              O       6.518090       2.377049       2.376513      -0.504757      27.192584 0.39990153E+03  0.89207587E+04                                 7.071102                            6.083041       0.723266       2.304340                    0.998926      25.947712      65.532743       0.791294       0.346992      -1.149629      -0.014053       0.001120      -0.028358       0.031669      -0.036489      -0.019958      -0.006155       0.057805       0.039721      -0.056191       0.008954       0.047237              7.846103       6.769205      -1.039673      -2.812771       7.379477       2.462312       9.389627          -0.000004
          211              O      19.807456      19.920404      12.199027      -0.570410      34.041369 0.52898085E+03  0.12705154E+05                                 8.387343                            7.155835       0.257305       2.117415                    0.997292      28.314932      75.168731       0.702513       0.363004      -1.132245      -0.024104       0.048911       0.000009       0.054528      -0.052443      -0.030225      -0.039809       0.100528       0.130636      -0.109829       0.042650       0.067178              9.576261       7.687524       2.009528      -3.259846       8.385045      -2.974168      12.656214          -0.000000
          212              O      20.460940      19.136397      10.232891      -0.547566      28.885710 0.46313466E+03  0.10729008E+05                                 7.373613                            6.574327       0.462295       2.187647                    0.998246      27.494285      71.010468       0.755487       0.349967      -1.145951       0.022972       0.052472       0.009817       0.058115      -0.028578       0.009741       0.021315      -0.045951      -0.038566      -0.042315      -0.004821       0.047135              8.019923       5.416313       1.355105      -0.030704      11.388054       1.477228       7.255402          -0.000000
          213              O      14.572153       4.107367       7.627709      -0.531139      31.043554 0.50803282E+03  0.12057248E+05                                 7.855762                            7.005924       0.385184       2.187781                    0.995653      27.148174      71.214562       0.712327       0.362302      -1.134873      -0.008947       0.007657       0.003957       0.012423      -0.045694       0.036602       0.013102      -0.055770       0.068434      -0.079365       0.033120       0.046245              8.722501       6.516726      -0.897488      -1.635025       8.871534       3.147345      10.779242           0.000001
          214              O      15.287074       6.072003       8.395380      -0.643208      45.589374 0.74234817E+03  0.19405143E+05                                10.281406                            8.568997      -0.186283       1.963079                    0.995019      30.079960      83.293179       0.631704       0.370923      -1.126212      -0.050161      -0.016859      -0.012691       0.054419       0.017003       0.033687      -0.029896       0.004730      -0.115217      -0.067444       0.029473       0.037971             12.062755      14.211997       6.130868      -2.698692      13.062758      -1.564228       8.913511           0.000001
          215              O      12.470194      13.908218      14.885875      -0.526129      31.045811 0.41170954E+03  0.92783082E+04                                 7.838488                            6.255363       0.670104       2.291451                    0.998174      25.983421      66.591304       0.762576       0.356406      -1.138628      -0.023484      -0.019488      -0.002304       0.030603      -0.006814       0.058789      -0.028274      -0.006974       0.015826      -0.062830      -0.005657       0.068487              9.147687       7.625237       3.437202      -0.877202      13.340409       1.878811       6.477415           0.000001
          216              O      29.431013      13.005836      15.847505      -0.630010      32.466959 0.51596579E+03  0.12254696E+05                                 7.964878                            6.919996       0.788900       2.272900                    0.998785      28.668719      74.467394       0.740973       0.348034      -1.149917      -0.005391      -0.006316      -0.008330       0.011763      -0.043587      -0.058077      -0.013957       0.090650       0.140634      -0.095902       0.000284       0.095619              8.787245       8.011428      -0.923845      -2.990173       8.288518       2.090059      10.061790           0.000002
          217              O      31.281614      17.074657      15.300336      -0.593782      35.248990 0.53471130E+03  0.12863439E+05                                 8.559520                            7.149881       0.235699       2.106182                    0.996930      28.520921      75.507829       0.710164       0.358517      -1.137007       0.032549      -0.016348      -0.036440       0.051523       0.037626       0.023359      -0.027770       0.064685       0.028520      -0.069934       0.021614       0.048320             10.072745      15.350454       1.767897      -2.786490       7.622792       0.073346       7.244989          -0.000001
          218              O      32.597891      18.714394      15.923048      -0.521886      25.746363 0.38628301E+03  0.85343540E+04                                 6.763540                            5.936067       0.787193       2.316567                    0.999020      26.109845      65.417495       0.810434       0.342076      -1.154859       0.026375      -0.015942       0.002096       0.030890      -0.006397       0.008708       0.017248      -0.079982       0.116573      -0.060974       0.011578       0.049396              7.471366       6.939352      -0.968576      -1.881650       8.507001       2.534428       6.967745          -0.000003
          219              O      19.559845      17.263078      13.434242      -0.680851      55.622265 0.85775369E+03  0.23216412E+05                                11.674614                            9.122971      -0.171810       1.931950                    0.998475      31.697840      88.935785       0.621917       0.363866      -1.133107      -0.046122       0.018817       0.037478       0.062336      -0.047583      -0.029295      -0.016956       0.020924       0.057413      -0.069685       0.022516       0.047169             15.054833      22.788066       1.227439      -7.445399       9.937555       0.834229      12.438877           0.000000
          220              O      18.830027      18.649401      14.967542      -0.451613      26.078542 0.37093276E+03  0.81203907E+04                                 6.900534                            5.871237       0.724978       2.322076                    0.998115      25.210431      63.073627       0.802840       0.348494      -1.148396      -0.006713       0.008246      -0.010437       0.014899      -0.013296       0.056879      -0.018894      -0.096172       0.058816      -0.088034       0.020416       0.067618              7.835322       8.099221       3.022656       0.135490       8.981664       2.306735       6.425080           0.000001
          221              O      17.444874       8.135121       8.887425      -0.619738      42.513995 0.64479516E+03  0.16247903E+05                                 9.796370                            7.929458       0.098943       2.059359                    0.995475      29.210740      79.036299       0.664713       0.365676      -1.131890       0.000795       0.048261      -0.015671       0.050748      -0.014077      -0.041823      -0.031659       0.013099      -0.194312      -0.089852       0.035766       0.054086             11.518681       9.403256      -2.499623      -1.003303      17.523012       3.247096       7.629776          -0.000001
          222              O      15.826984       9.165825       7.831877      -0.506642      27.242652 0.40080834E+03  0.89460990E+04                                 7.079873                            6.089916       0.725525       2.304593                    0.998960      25.973176      65.616942       0.790846       0.346990      -1.149625      -0.015403      -0.001082       0.026761       0.030896       0.036439       0.018764      -0.006574       0.057591       0.037050      -0.055632       0.009228       0.046404              7.856616       6.777188       1.041366       2.817043       7.390532       2.467168       9.402129          -0.000004
          223              O      29.116372      14.708219      18.426145      -0.570359      34.033279 0.52882102E+03  0.12700442E+05                                 8.386590                            7.155060       0.254228       2.116694                    0.997255      28.310389      75.155755       0.702501       0.363036      -1.132213      -0.023547      -0.048618      -0.000381       0.054022       0.052405       0.030506      -0.039922       0.101152       0.128805      -0.109895       0.042561       0.067334              9.575446       7.687294      -2.009092       3.260243       8.382975      -2.973932      12.656071          -0.000000
          224              O      20.460945       9.829607      -0.024500      -0.548514      28.902595 0.46347859E+03  0.10738924E+05                                 7.376112                            6.576428       0.460091       2.186932                    0.998221      27.504588      71.042577       0.755428       0.349930      -1.145986       0.022721      -0.051871      -0.008919       0.057328       0.028885      -0.009960       0.021122      -0.045191      -0.038670      -0.042469      -0.004498       0.046967              8.022813       5.418264      -1.356214       0.030780      11.392399       1.477212       7.257776           0.000000
          225              O       5.263242       7.435508       2.580681      -0.530647      31.061169 0.50841210E+03  0.12069159E+05                                 7.860603                            7.010224       0.380558       2.186279                    0.995616      27.152433      71.247001       0.711813       0.362476      -1.134675      -0.009019      -0.008074      -0.003912       0.012721       0.046001      -0.036217       0.013417      -0.055860       0.068299      -0.079471       0.033428       0.046043              8.727839       6.521003       0.897941       1.636291       8.876499       3.148801      10.786014           0.000001
          226              O       5.978168       5.470872       1.813010      -0.642130      45.503272 0.74063010E+03  0.19348986E+05                                10.269374                            8.559899      -0.179653       1.965823                    0.995136      30.045327      83.172618       0.631949       0.370994      -1.126160      -0.050558       0.017182       0.012740       0.054896      -0.017281      -0.033501      -0.029924       0.005544      -0.114399      -0.067266       0.029040       0.038226             12.047265      14.192118      -6.121938       2.692140      13.048317      -1.560169       8.901360           0.000001
          227              O      21.779084      20.720405      15.739296      -0.526336      31.029314 0.41144128E+03  0.92703814E+04                                 7.834597                            6.252203       0.677180       2.293541                    0.998171      25.979649      66.566193       0.763004       0.356278      -1.138775      -0.023224       0.019369       0.003185       0.030408       0.006834      -0.059655      -0.027942      -0.006662       0.015602      -0.063489      -0.005597       0.069086              9.143033       7.622557      -3.436862       0.877015      13.332969       1.875988       6.473574           0.000001
          228              O      10.813227       4.199658      14.777666      -0.630017      32.497993 0.51656397E+03  0.12272847E+05                                 7.971437                            6.925157       0.783918       2.271342                    0.998776      28.677159      74.509008       0.740489       0.348150      -1.149785      -0.005526       0.006576       0.008427       0.012033       0.043717       0.057969      -0.013979       0.090464       0.141023      -0.095988       0.000455       0.095533              8.795133       8.017339       0.924761       2.992829       8.296137       2.092587      10.071922           0.000002
          229              O      15.262868       5.531782       5.091945      -0.594427      35.274763 0.53518555E+03  0.12877972E+05                                 8.564516                            7.153858       0.235032       2.105920                    0.996924      28.528685      75.542730       0.709832       0.358598      -1.136919      -0.031545      -0.016834      -0.036606       0.051171      -0.037229      -0.022879      -0.028185       0.064499       0.029714      -0.069837       0.022288       0.047549             10.079098      15.360048      -1.768003       2.789571       7.627319       0.073865       7.249928          -0.000001
          230              O      13.946588       7.171519       5.714657      -0.521368      25.739467 0.38614670E+03  0.85306698E+04                                 6.762836                            5.935407       0.787094       2.316645                    0.999054      26.104634      65.403861       0.810392       0.342121      -1.154810      -0.026132      -0.016864       0.001934       0.031161       0.006026      -0.008795       0.017780      -0.080636       0.115529      -0.061080       0.011318       0.049762              7.470479       6.937617       0.968266       1.881001       8.506661       2.534447       6.967160          -0.000003
          231              O       8.366833       5.720204       3.225851      -0.681008      55.660834 0.85851042E+03  0.23241827E+05                                11.679401                            9.126498      -0.172651       1.931458                    0.998433      31.710998      88.979752       0.621853       0.363826      -1.133148       0.046387       0.019055       0.037573       0.062662       0.047907       0.029069      -0.016985       0.021793       0.056907      -0.069887       0.022534       0.047354             15.062093      22.800696      -1.230038       7.448677       9.941898       0.833699      12.443686           0.000000
          232              O       9.096650       7.106526       4.759152      -0.452274      26.106253 0.37139682E+03  0.81332898E+04                                 6.906500                            5.875673       0.727830       2.322835                    0.998158      25.220647      63.114842       0.802361       0.348585      -1.148293       0.006532       0.008484      -0.009959       0.014623       0.013223      -0.056894      -0.019064      -0.096119       0.058376      -0.087993       0.020294       0.067699              7.842908       8.107692      -3.027043      -0.135649       8.990533       2.309171       6.430500           0.000001
          233              O      29.099608      19.677996      19.095815      -0.618410      42.420810 0.64305422E+03  0.16192258E+05                                 9.779942                            7.917041       0.105651       2.061872                    0.995478      29.179539      78.910006       0.665483       0.365519      -1.132069       0.000007       0.049456      -0.015682       0.051882       0.014164       0.041986      -0.031383       0.012508      -0.195761      -0.090177       0.036031       0.054146             11.497752       9.388232       2.497417       1.002231      17.488426       3.239193       7.616598          -0.000001
          234              O      30.717492      20.708700      18.040268      -0.504757      27.192582 0.39990150E+03  0.89207579E+04                                 7.071102                            6.083041       0.723266       2.304340                    0.998926      25.947711      65.532740       0.791294       0.346992      -1.149629       0.014053      -0.001120       0.028358       0.031669      -0.036489      -0.019958      -0.006155       0.057805       0.039721      -0.056191       0.008954       0.047237              7.846103       6.769205      -1.039673      -2.812771       7.379477       2.462311       9.389627          -0.000004
          235              O      17.428126       3.165345       8.217754      -0.570410      34.041368 0.52898084E+03  0.12705154E+05                                 8.387343                            7.155835       0.257305       2.117415                    0.997292      28.314932      75.168731       0.702513       0.363004      -1.132245       0.024104      -0.048911      -0.000009       0.054528      -0.052443      -0.030225      -0.039809       0.100528       0.130636      -0.109829       0.042650       0.067178              9.576261       7.687525       2.009528      -3.259846       8.385045      -2.974168      12.656214          -0.000000
          236              O      16.774642       3.949352      10.183890      -0.547567      28.885712 0.46313471E+03  0.10729009E+05                                 7.373614                            6.574328       0.462295       2.187647                    0.998246      27.494286      71.010472       0.755487       0.349967      -1.145951      -0.022972      -0.052472      -0.009817       0.058115      -0.028578       0.009741       0.021315      -0.045951      -0.038566      -0.042315      -0.004821       0.047135              8.019924       5.416313       1.355106      -0.030704      11.388055       1.477228       7.255402          -0.000000
          237              O      22.663429      18.978382      12.789072      -0.531139      31.043554 0.50803282E+03  0.12057248E+05                                 7.855762                            7.005924       0.385184       2.187781                    0.995653      27.148174      71.214562       0.712327       0.362302      -1.134873       0.008947      -0.007657      -0.003957       0.012423      -0.045694       0.036602       0.013102      -0.055770       0.068434      -0.079365       0.033120       0.046245              8.722501       6.516726      -0.897488      -1.635025       8.871534       3.147346      10.779242           0.000001
          238              O      21.948508      17.013746      12.021401      -0.643208      45.589372 0.74234814E+03  0.19405142E+05                                10.281406                            8.568997      -0.186283       1.963079                    0.995019      30.079959      83.293178       0.631703       0.370923      -1.126212       0.050161       0.016859       0.012691       0.054419       0.017003       0.033687      -0.029896       0.004730      -0.115217      -0.067444       0.029473       0.037971             12.062755      14.211997       6.130868      -2.698692      13.062758      -1.564228       8.913511           0.000001
          239              O      24.765388       9.177531       5.530906      -0.526129      31.045806 0.41170948E+03  0.92783063E+04                                 7.838487                            6.255362       0.670104       2.291451                    0.998174      25.983420      66.591298       0.762576       0.356406      -1.138628       0.023484       0.019488       0.002304       0.030603      -0.006814       0.058789      -0.028274      -0.006974       0.015826      -0.062830      -0.005657       0.068487              9.147686       7.625235       3.437201      -0.877202      13.340407       1.878812       6.477415           0.000001
          240              O       7.804569      10.079913       4.569276      -0.630010      32.466955 0.51596575E+03  0.12254694E+05                                 7.964877                            6.919996       0.788900       2.272900                    0.998785      28.668719      74.467392       0.740973       0.348034      -1.149917       0.005391       0.006316       0.008330       0.011763      -0.043587      -0.058077      -0.013957       0.090650       0.140634      -0.095902       0.000284       0.095619              8.787245       8.011428      -0.923845      -2.990174       8.288517       2.090059      10.061790           0.000002
          241              O       5.953968       6.011092       5.116445      -0.593782      35.248995 0.53471139E+03  0.12863442E+05                                 8.559521                            7.149882       0.235699       2.106182                    0.996930      28.520922      75.507835       0.710164       0.358517      -1.137007      -0.032549       0.016348       0.036440       0.051523       0.037626       0.023359      -0.027770       0.064685       0.028520      -0.069934       0.021614       0.048320             10.072746      15.350456       1.767898      -2.786490       7.622793       0.073347       7.244990          -0.000000
          242              O       4.637691       4.371355       4.493733      -0.521886      25.746379 0.38628330E+03  0.85343623E+04                                 6.763544                            5.936070       0.787192       2.316567                    0.999020      26.109849      65.417517       0.810434       0.342077      -1.154859      -0.026375       0.015942      -0.002096       0.030890      -0.006397       0.008708       0.017248      -0.079982       0.116573      -0.060974       0.011578       0.049396              7.471370       6.939356      -0.968577      -1.881652       8.507006       2.534429       6.967749          -0.000003
          243              O      17.675737       5.822671       6.982539      -0.680851      55.622264 0.85775369E+03  0.23216412E+05                                11.674613                            9.122970      -0.171810       1.931950                    0.998475      31.697840      88.935782       0.621917       0.363866      -1.133107       0.046122      -0.018817      -0.037478       0.062336      -0.047583      -0.029295      -0.016956       0.020924       0.057413      -0.069685       0.022516       0.047169             15.054832      22.788065       1.227439      -7.445398       9.937554       0.834229      12.438877           0.000000
          244              O      18.405555       4.436348       5.449239      -0.451613      26.078533 0.37093262E+03  0.81203866E+04                                 6.900532                            5.871236       0.724978       2.322076                    0.998115      25.210429      63.073616       0.802840       0.348494      -1.148396       0.006713      -0.008246       0.010437       0.014899      -0.013296       0.056879      -0.018894      -0.096172       0.058816      -0.088034       0.020416       0.067618              7.835319       8.099218       3.022655       0.135490       8.981661       2.306734       6.425078           0.000001
          245              O      19.790708      14.950628      11.529356      -0.619738      42.513996 0.64479517E+03  0.16247904E+05                                 9.796370                            7.929458       0.098944       2.059359                    0.995475      29.210739      79.036299       0.664713       0.365676      -1.131889      -0.000795      -0.048261       0.015671       0.050748      -0.014077      -0.041823      -0.031659       0.013099      -0.194312      -0.089852       0.035766       0.054086             11.518682       9.403257      -2.499623      -1.003303      17.523013       3.247097       7.629776          -0.000001
          246              O      21.408598      13.919924      12.584904      -0.506642      27.242658 0.40080844E+03  0.89461020E+04                                 7.079875                            6.089918       0.725524       2.304593                    0.998960      25.973177      65.616949       0.790846       0.346990      -1.149625       0.015403       0.001082      -0.026761       0.030896       0.036439       0.018764      -0.006574       0.057591       0.037050      -0.055632       0.009228       0.046404              7.856618       6.777190       1.041367       2.817044       7.390534       2.467169       9.402131          -0.000004
          247              O       8.119210       8.377530       1.990636      -0.570359      34.033280 0.52882103E+03  0.12700442E+05                                 8.386590                            7.155061       0.254228       2.116694                    0.997255      28.310389      75.155756       0.702501       0.363036      -1.132213       0.023547       0.048618       0.000381       0.054022       0.052405       0.030506      -0.039922       0.101152       0.128805      -0.109895       0.042561       0.067334              9.575447       7.687294      -2.009092       3.260243       8.382975      -2.973932      12.656071          -0.000000
          248              O       7.465725       7.593523       0.024500      -0.548514      28.902589 0.46347847E+03  0.10738921E+05                                 7.376111                            6.576427       0.460091       2.186932                    0.998221      27.504586      71.042568       0.755429       0.349930      -1.145986      -0.022721       0.051871       0.008919       0.057328       0.028885      -0.009960       0.021122      -0.045191      -0.038670      -0.042469      -0.004498       0.046967              8.022812       5.418263      -1.356214       0.030780      11.392397       1.477212       7.257775          -0.000000
          249              O      31.972340      15.650241      17.836100      -0.530647      31.061171 0.50841212E+03  0.12069159E+05                                 7.860603                            7.010224       0.380558       2.186279                    0.995616      27.152434      71.247003       0.711813       0.362476      -1.134675       0.009019       0.008074       0.003912       0.012721       0.046001      -0.036217       0.013417      -0.055860       0.068299      -0.079471       0.033428       0.046043              8.727838       6.521003       0.897941       1.636291       8.876499       3.148801      10.786013           0.000001
          250              O      31.257414      17.614877      18.603771      -0.642130      45.503275 0.74063015E+03  0.19348987E+05                                10.269374                            8.559899      -0.179653       1.965823                    0.995136      30.045328      83.172621       0.631949       0.370994      -1.126160       0.050558      -0.017182      -0.012740       0.054896      -0.017281      -0.033501      -0.029924       0.005544      -0.114399      -0.067266       0.029040       0.038226             12.047265      14.192119      -6.121938       2.692140      13.048317      -1.560169       8.901360           0.000001
          251              O      15.456498       2.365344       4.677485      -0.526336      31.029307 0.41144118E+03  0.92703785E+04                                 7.834596                            6.252203       0.677180       2.293541                    0.998171      25.979646      66.566183       0.763004       0.356278      -1.138775       0.023224      -0.019369      -0.003185       0.030408       0.006834      -0.059655      -0.027942      -0.006662       0.015602      -0.063489      -0.005597       0.069086              9.143032       7.622556      -3.436862       0.877015      13.332966       1.875987       6.473573           0.000001
          252              O      26.422355      18.886091       5.639115      -0.630017      32.497984 0.51656378E+03  0.12272841E+05                                 7.971435                            6.925155       0.783919       2.271342                    0.998776      28.677157      74.508996       0.740489       0.348150      -1.149785       0.005526      -0.006576      -0.008427       0.012033       0.043717       0.057969      -0.013979       0.090464       0.141023      -0.095988       0.000455       0.095533              8.795130       8.017337       0.924761       2.992828       8.296134       2.092586      10.071919           0.000002

******************************************************
Auxiliary information for the entire system
The total spin magnetic moment of the unit cell is   0.000004
The total net atomic charge of the unit cell is   0.000015
Accuracy of reproducing the electrostatic potential in the unit cell:
  The inner radius (bohr) =    5.0000
  The outer radius (bohr) =   12.0000
  Valid grid points have density less than (e/(bohr^3)) =    0.0001
  The number of valid grid points were=      1061878
  The rms potential error without charges in kcal/mol is=      9.90693
  The rms potential error with partial charges in kcal/mol is=      0.98547
  The RRMSE value at monopole order=      0.09947
  The rms potential error with partial charges and cloud penetration in kcal/mol is=      0.97861
  The RRMSE value at monopole order with cloud penetration is=      0.09878
  The rms potential error with partial charges and atomic dipoles in kcal/mol is=      0.75014
  The RRMSE value at dipole order=      0.07572
  The rms potential error with partial charges, atomic dipoles and cloud penetration in kcal/mol is=      0.73398
  The RRMSE value at dipole order with cloud penetration=      0.07409

******************************************************
The electron densities and ab initio electrostatic potential were computed in VASP using the PBE functional and
projector augmented wave method. See the main text of the journal article for a description of computational details.
The atomic charges, dipoles, and quadrupoles were computed with the DDEC6 method as described in
(a) T. A. Manz and N. Gabaldon Limas, RSC Adv. 6 (2016) 47771-47801 DOI: 10.1039/c6ra04656h
(b) N. Gabaldon Limas and T. A. Manz, RSC Adv. 8 (2018) 2678-2707 DOI: 10.1039/c7ra11829e.
For each atom in the material, the electron cloud parameters were fit to the spherically averaged atom-in-material
electron density using radial positions for which this density was between 10^-4 and 10^-2 electrons per cubic bohr.
The polarizabilities, dispersion coefficients, and quantum Drude oscillator (QDO) parameters were fit using the MCLF method.
The magnetic structure of the system was optimized in VASP from the default ferromagnetic initial guess using spin polarization.
The atomic spin moments (ASMs) were computed on this optimized magnetic structure using the DDEC6 partition as inputs
to the method of T. A. Manz and D. S. Sholl, J. Chem. Theory Comput. 7 (2011) 4146-4164 DOI: 10.1021/ct200539n.
The RMSE and RRMSE were computed using a uniform grid with Ewald summation.
