# Supplementary material for: A collection of forcefield precursors for metal–organic frameworks
Source: RSC Adv. 2019 Nov 13;9(63):36492–507. doi: 10.1039/c9ra07327b (PMC9075174; doi:10.1039/c9ra07327b)
Supplement: RA-009-C9RA07327B-s5254 [file RA-009-C9RA07327B-s5254.xyz]

  142
jmolscript: load "" {1 1 1} spacegroup "x,y,z" unitcell [{     11.727000     0.000000     0.000000 }, {     -3.018954    13.107834     0.000000 }, {     -2.357060    -6.883754    13.759630 }]
Zn     1.505840     0.037169     8.983800     1.032990
Zn     2.464240     8.465884     4.257230     0.819153
Zn    -1.992752     0.772718     9.467589     0.872463
Zn     4.845146     6.186911     4.775830     1.032990
Zn     3.886746    -2.241804     9.502400     0.819153
Zn     8.343738     5.451362     4.292041     0.872463
H      0.315956    -2.486730     5.119958     0.143184
H      7.289802     9.071063     4.110001     0.151522
H      2.256730     1.948634    13.117055     0.153190
H      5.258001     8.665636     1.802512     0.152765
H     -1.478622     5.135759     8.771764     0.149112
H     -0.574819     6.992315     7.329755     0.148930
H     -2.205936     3.065040     5.668968     0.092146
H     -0.238956     1.954377     5.905633     0.132411
H     -0.633325     5.465694     3.018863     0.101576
H      1.395709     4.426962     3.234889     0.129148
H      2.075021     1.738186     5.546507     0.128065
H      2.810416     3.072228     5.177749     0.145060
H      2.708801     2.412076     2.915666     0.096673
H      3.661997     1.549868     3.805914     0.098549
H      1.173983     0.458040     3.666941     0.118030
H      1.825415     0.591010     2.248324     0.113863
H      0.542517    12.211529     1.629140     0.127722
H      2.430161    -0.963152     5.402031     0.134143
H      3.714133    -2.844932     5.736390     0.106817
H      1.774920    10.327515     2.002026     0.098584
H      6.035030     8.710810     8.639672     0.143184
H     -0.938816    -2.846983     9.649629     0.151522
H      4.094256     4.275446     0.642575     0.153191
H      1.092985    -2.441556    11.957118     0.152765
H      7.829608     1.088321     4.987866     0.149112
H      6.925805    -0.768235     6.429875     0.148930
H      8.556922     3.159040     8.090662     0.092146
H      6.589942     4.269703     7.853997     0.132411
H      6.984311     0.758386    10.740767     0.101576
H      4.955277     1.797118    10.524741     0.129149
H      4.275965     4.485894     8.213123     0.128065
H      3.540570     3.151852     8.581881     0.145060
H      3.642185     3.812004    10.843964     0.096672
H      2.688989     4.674212     9.953716     0.098549
H      5.177003     5.766040    10.092689     0.118030
H      4.525571     5.633070    11.511306     0.113863
H      5.808469    -5.987449    12.130490     0.127722
H      3.920825     7.187232     8.357599     0.134143
H      5.655807    -4.038822     8.023240     0.106817
H      4.576066    -4.103435    11.757604     0.098584
C     -0.789665    -0.674328     7.132992     0.583760
C     -1.215494    -1.736408     6.190458     0.072302
C     -0.591069    -2.508652     5.323601    -0.179858
C      7.143214     9.722749     4.756704    -0.185803
C      5.981523    10.028595     5.340112     0.091896
C      4.619303     9.450322     5.267186     0.541739
C      3.325447    -0.247397    11.496171     0.566778
C      3.413287     0.279946    12.873510     0.073653
C      2.805108     1.304913    13.505077    -0.183405
C      5.520434     8.093520     1.117282    -0.181915
C      6.322599     7.000800     1.234239     0.095530
C      7.021150     6.401564     2.363904     0.559810
C      0.173163     2.765071     8.804787     0.563636
C      0.242298     4.138754     8.286049     0.063359
C     -0.671052     5.135667     8.310817    -0.188961
C     -0.163963     6.177406     7.504502    -0.168852
C      1.046467     5.755506     7.032547     0.070808
C      1.998477     6.411006     6.125787     0.558567
C     -1.470886     3.354668     5.179125     0.094718
C     -0.285591     2.680608     5.329105    -0.204395
C      0.849131     3.077000     4.623236     0.209551
C     -0.553025     4.769441     3.629790     0.092172
C      0.677455     4.135430     3.749499    -0.196021
C      2.177982     2.410136     4.855773    -0.256143
C      2.732451     1.768794     3.640798    -0.139445
C      2.018570     0.523062     3.196362    -0.247945
C      2.814247    -0.726186     3.445411     0.199157
C      0.537736    11.826191     2.475357    -0.209633
C      2.902045    -1.324195     4.687906    -0.196592
C      3.685208    -2.460905     4.890173     0.114850
C      1.294229    10.694621     2.709271     0.085911
C      7.140651     6.898408     6.626638     0.583760
C      7.566480     7.960488     7.569172     0.072302
C      6.942055     8.732732     8.436029    -0.179858
C     -0.792228    -3.498669     9.002926    -0.185803
C      0.369463    -3.804515     8.419518     0.091896
C      1.731683    -3.226242     8.492444     0.541739
C      3.025539     6.471477     2.263459     0.566778
C      2.937699     5.944134     0.886120     0.073653
C      3.545877     4.919167     0.254553    -0.183406
C      0.830552    -1.869440    12.642348    -0.181916
C      0.028387    -0.776720    12.525391     0.095529
C     -0.670164    -0.177484    11.395726     0.559810
C      6.177823     3.459009     4.954843     0.563636
C      6.108688     2.085326     5.473581     0.063358
C      7.022038     1.088413     5.448813    -0.188960
C      6.514949     0.046674     6.255128    -0.168853
C      5.304519     0.468574     6.727083     0.070808
C      4.352509    -0.186926     7.633843     0.558567
C      7.821872     2.869412     8.580505     0.094718
C      6.636577     3.543472     8.430525    -0.204395
C      5.501855     3.147080     9.136394     0.209551
C      6.904011     1.454639    10.129840     0.092172
C      5.673531     2.088650    10.010131    -0.196021
C      4.173004     3.813944     8.903857    -0.256143
C      3.618535     4.455286    10.118832    -0.139445
C      4.332416     5.701018    10.563268    -0.247945
C      3.536739     6.950266    10.314219     0.199157
C      5.813250    -5.602111    11.284273    -0.209633
C      3.448941     7.548275     9.071724    -0.196592
C      5.684732    -4.422849     8.869457     0.114850
C      5.056757    -4.470541    11.050359     0.085912
N     -1.633163     4.424396     4.353547    -0.226017
N      1.368795    10.100157     3.913239    -0.215354
N      7.984149     1.799684     9.406083    -0.226017
N      4.982191    -3.876077     9.846391    -0.215354
O      0.458213    -0.619640     7.366906    -0.560891
O     -1.661782     0.069139     7.614579    -0.549953
O      9.163316    -2.040679     6.224857    -0.113023
O      4.441530     8.537795     4.374186    -0.587848
O      3.723851     9.876772     5.986815    -0.508418
O      4.025835    -1.264229    11.236114    -0.538526
O      2.551529     0.363058    10.718752    -0.563034
O      6.527908     6.422839     0.000000    -0.109345
O      6.603507     6.649678     3.523841    -0.577595
O      8.038684     5.692295     2.178149    -0.520142
O     -0.929852     2.488835     9.364804    -0.567237
O      1.169282     2.007361     8.671319    -0.533701
O      1.331853     4.504451     7.521014    -0.100182
O      3.143074     5.959368     5.964800    -0.539265
O      1.494494     7.444253     5.564394    -0.534792
O      5.892773     6.843720     6.392724    -0.560891
O      8.012768     6.154941     6.145051    -0.549953
O     -2.812330     8.264759     7.534773    -0.113023
O      1.909456    -2.313715     9.385444    -0.587848
O      2.627135    -3.652692     7.772815    -0.508418
O      2.325151     7.488309     2.523516    -0.538526
O      3.799457     5.861022     3.040878    -0.563034
O      2.180138     6.684995     0.000000    -0.109345
O     -0.252521    -0.425598    10.235789    -0.577595
O     -1.687698     0.531785    11.581481    -0.520142
O      7.280838     3.735245     4.394826    -0.567237
O      5.181704     4.216719     5.088311    -0.533701
O      5.019133     1.719629     6.238616    -0.100182
O      3.207912     0.264712     7.794830    -0.539265
O      4.856492    -1.220173     8.195236    -0.534792

The following XYZ coordinates are in angstroms. Other properties are in atomic units.
The sperically averaged electron density of each atom fit to a function of the form exp(a - br)
eigen_1, eigen_2 and eigen_3 are the three eigenvalues of traceless quadrupole moment tensor
  atom number  atomic symbol              X              Y              Z     net charge C6 coefficient C8 coefficient C10 coefficient fluctuating dipole atomic polarizability isotropic forcefield polarizability              a              b squared Pearson coefficient          <r^3>          <r^4>         wp_QDO          m_QDO          q_QDO       dipole_x       dipole_y       dipole_z         dipole            Qxy            Qxz            Qyz     Q(x^2-y^2)  Q(3z^2 - R^2)        eigen_1        eigen_2        eigen_3 static polarizability      alpha(xx)      alpha(xy)      alpha(xz)      alpha(yy)      alpha(yz)      alpha(zz) atomic spin moment
            1             Zn       1.505840       0.037169       8.983800       1.032990      89.921322 0.16423788E+04  0.50903127E+05                                17.712349                           14.384393       0.127191       1.919388                    0.998873      44.313002     121.847155       0.418306       0.472434      -1.090461       0.002443       0.007072      -0.003253       0.008159       0.062083      -0.026393       0.006442      -0.075749       0.089744      -0.093257       0.033384       0.059873             21.491702      23.694174      -0.073889       2.336193      19.702464      -0.352456      21.078469          -0.000006
            2             Zn       2.464240       8.465884       4.257230       0.819153      93.451488 0.19633621E+04  0.63320007E+05                                16.945890                           14.549518       0.258177       1.932216                    0.998049      47.631537     131.496314       0.469718       0.404323      -1.139268       0.008799      -0.040499      -0.002100       0.041497       0.051911      -0.025230       0.013262       0.094152       0.127176      -0.094967       0.029962       0.065005             19.718493      19.355954      -2.208647       0.234900      23.234793       0.721113      16.564731          -0.000004
            3             Zn      -1.992752       0.772718       9.467589       0.872463      87.554329 0.17649843E+04  0.55395984E+05                                16.328161                           13.850911       0.429142       1.991425                    0.998284      46.184248     125.554748       0.478764       0.407612      -1.137586       0.037813      -0.034736      -0.013990       0.053217       0.083955       0.010315      -0.011098      -0.155720       0.027016      -0.120496       0.010134       0.110362             19.245710      24.841072      -5.330464       3.900390      16.064424      -1.724085      16.831632           0.000000
            4             Zn       4.845146       6.186911       4.775830       1.032990      89.921325 0.16423788E+04  0.50903129E+05                                17.712348                           14.384393       0.127191       1.919388                    0.998873      44.313002     121.847153       0.418306       0.472434      -1.090461      -0.002443      -0.007072       0.003253       0.008159       0.062083      -0.026393       0.006442      -0.075749       0.089744      -0.093257       0.033384       0.059873             21.491702      23.694174      -0.073890       2.336193      19.702464      -0.352455      21.078469          -0.000006
            5             Zn       3.886746      -2.241804       9.502400       0.819153      93.451484 0.19633620E+04  0.63320003E+05                                16.945890                           14.549517       0.258176       1.932216                    0.998049      47.631536     131.496310       0.469718       0.404323      -1.139268      -0.008799       0.040499       0.002100       0.041497       0.051911      -0.025230       0.013262       0.094152       0.127176      -0.094967       0.029962       0.065005             19.718492      19.355954      -2.208647       0.234900      23.234792       0.721113      16.564730          -0.000004
            6             Zn       8.343738       5.451362       4.292041       0.872463      87.554320 0.17649841E+04  0.55395975E+05                                16.328160                           13.850910       0.429142       1.991425                    0.998284      46.184245     125.554738       0.478764       0.407612      -1.137586      -0.037813       0.034735       0.013990       0.053217       0.083954       0.010315      -0.011098      -0.155720       0.027016      -0.120496       0.010134       0.110362             19.245708      24.841070      -5.330463       3.900389      16.064423      -1.724085      16.831631           0.000000
            7              H       0.315956      -2.486730       5.119958       0.143184       0.941259 0.64853473E+01  0.60706151E+02                                 1.615537                            1.513574      -0.918253       2.461709                    0.999086       3.311320       9.196034       0.493971       1.324663      -0.699449       0.033526      -0.005352      -0.006329       0.034535      -0.000891      -0.001980       0.011787       0.005530      -0.008307      -0.013920       0.003539       0.010382              1.662845       2.316905       0.146174      -0.213959       1.345224      -0.010800       1.326407           0.000003
            8              H       7.289802       9.071063       4.110001       0.151522       0.946195 0.64949141E+01  0.60724592E+02                                 1.618787                            1.514036      -0.869570       2.493428                    0.999516       3.209799       8.864211       0.494977       1.323519      -0.700677       0.008037      -0.026658      -0.025924       0.038043       0.000374      -0.006377       0.011769       0.016803      -0.001383      -0.017354       0.003760       0.013594              1.671328       1.340460      -0.008937      -0.023599       1.869819       0.541527       1.803706           0.000001
            9              H       2.256730       1.948634      13.117055       0.153190       0.952854 0.67398005E+01  0.62617264E+02                                 1.538736                            1.477178      -0.779452       2.538159                    0.999824       2.977376       7.789941       0.543012       1.214086      -0.727195      -0.027431       0.026962      -0.014364       0.041057      -0.015588       0.006537      -0.000040      -0.008435       0.008066      -0.018765       0.002688       0.016077              1.542002       1.447372      -0.249678       0.165950       1.634026      -0.263674       1.544609          -0.000003
           10              H       5.258001       8.665636       1.802512       0.152765       1.024916 0.71151382E+01  0.67958188E+02                                 1.701331                            1.580016      -0.909200       2.474836                    0.999158       3.246467       9.018451       0.487390       1.315742      -0.702737      -0.014433       0.024185       0.027678       0.039488      -0.012039       0.003917       0.003377      -0.013617       0.007172      -0.016404       0.003674       0.012730              1.774046       1.417141      -0.131637      -0.196925       1.696928       0.500855       2.208068           0.000000
           11              H      -1.478622       5.135759       8.771764       0.149112       1.072986 0.77012542E+01  0.74576613E+02                                 1.722596                            1.622994      -0.839166       2.508148                    0.999576       3.178206       8.716920       0.493130       1.282636      -0.711495      -0.034488       0.004651       0.018900       0.039601      -0.005902      -0.012208      -0.003146       0.007420      -0.014215      -0.015218       0.000491       0.014728              1.757045       2.254511       0.006992      -0.389633       1.488804      -0.023060       1.527821           0.000002
           12              H      -0.574819       6.992315       7.329755       0.148930       1.022812 0.70440336E+01  0.68018266E+02                                 1.762104                            1.616431      -1.432990       2.217024                    0.994188       3.678392      10.735331       0.456014       1.390991      -0.683783      -0.016354       0.030720      -0.007485       0.035597      -0.001039      -0.005034      -0.007452      -0.004249       0.007727      -0.009089      -0.000885       0.009974              1.854565       1.780724      -0.518624       0.031885       2.427852      -0.096745       1.355118          -0.000001
           13              H      -2.205936       3.065040       5.668968       0.092146       0.993907 0.69066108E+01  0.66076103E+02                                 1.708143                            1.581104      -1.002723       2.397655                    0.997082       3.669267      10.509092       0.471671       1.357335      -0.690977      -0.034257      -0.018491       0.025852       0.046731      -0.001142      -0.010613      -0.012039      -0.000729      -0.008029      -0.017335       0.002420       0.014914              1.789547       2.335866       0.230389      -0.417750       1.468267      -0.173722       1.564510           0.000001
           14              H      -0.238956       1.954377       5.905633       0.132411       0.890704 0.64116407E+01  0.60579400E+02                                 1.624394                            1.555714      -1.141610       2.352364                    0.995765       3.598632      10.448853       0.457961       1.415538      -0.679602       0.003663      -0.027222       0.024116       0.036552      -0.002922      -0.003074      -0.009930       0.002513      -0.016167      -0.013488       0.004872       0.008616              1.652490       1.451225      -0.054789      -0.008870       1.908106      -0.416654       1.598138           0.000000
           15              H      -0.633325       5.465694       3.018863       0.101576       1.159025 0.84458755E+01  0.83135667E+02                                 1.762475                            1.655982      -0.779946       2.513308                    0.999566       3.305497       8.941961       0.511052       1.217581      -0.725675      -0.000123       0.036150      -0.036449       0.051336      -0.001729      -0.005120      -0.015503      -0.001492       0.001987      -0.016498       0.000106       0.016392              1.791751       1.583850      -0.098592       0.053153       1.942274      -0.534886       1.849130          -0.000003
           16              H       1.395709       4.426962       3.234889       0.129148       0.987675 0.70895863E+01  0.68448063E+02                                 1.719129                            1.618067      -1.215824       2.314400                    0.994822       3.626972      10.523858       0.458102       1.384852      -0.685745       0.028368       0.011701      -0.012785       0.033243      -0.004965      -0.000935      -0.010338       0.009466      -0.016151      -0.014892       0.004249       0.010643              1.775839       2.042802       0.242415      -0.454061       1.591260      -0.261357       1.693454           0.000002
           17              H       2.075021       1.738186       5.546507       0.128065       0.864489 0.64907390E+01  0.61427976E+02                                 1.590222                            1.560301      -1.013810       2.404785                    0.995333       3.615119      10.456904       0.460130       1.406546      -0.681650      -0.000893      -0.021194       0.017028       0.027202      -0.001431      -0.005871      -0.003254      -0.007918       0.002507      -0.008920       0.002555       0.006365              1.609064       1.431609      -0.025084      -0.021736       1.754785      -0.289287       1.640798           0.000002
           18              H       2.810416       3.072228       5.177749       0.145060       0.900004 0.66720941E+01  0.63835383E+02                                 1.656170                            1.597726      -1.244097       2.299128                    0.993519       3.714186      10.943996       0.446204       1.434741      -0.675571       0.021084       0.019240       0.006939       0.029374       0.006057       0.001390       0.003095      -0.008151       0.006658      -0.008415       0.000285       0.008130              1.696185       1.833758       0.336848       0.207869       1.804794       0.220965       1.450004           0.000001
           19              H       2.708801       2.412076       2.915666       0.096673       1.042997 0.79350858E+01  0.77182915E+02                                 1.656951                            1.610436      -0.646821       2.551925                    0.999738       3.442789       9.370149       0.513771       1.225650      -0.721813      -0.005926       0.021349      -0.016707       0.027749       0.002494       0.000484      -0.000331      -0.014331       0.013749      -0.009898       0.004525       0.005374              1.676916       1.347650      -0.057416       0.000517       1.899244      -0.426871       1.783854           0.000002
           20              H       3.661997       1.549868       3.805914       0.098549       1.175639 0.94542019E+01  0.96836236E+02                                 1.847344                            1.800411      -0.952176       2.408401                    0.996535       3.740276      10.718887       0.465097       1.285729      -0.707626       0.024859      -0.007918       0.011413       0.028477      -0.000926       0.001050       0.002659       0.007763      -0.010848      -0.005783      -0.000078       0.005861              1.861612       2.379343      -0.234079       0.204085       1.693170      -0.000363       1.512325          -0.000000
           21              H       1.173983       0.458040       3.666941       0.118030       1.134265 0.90316966E+01  0.90855037E+02                                 1.765320                            1.730658      -0.780448       2.497773                    0.998990       3.496601       9.718570       0.489601       1.243610      -0.718274      -0.017130       0.003030       0.019512       0.026141       0.002871      -0.004887      -0.001321       0.005035       0.005829      -0.004968      -0.002468       0.007437              1.767745       2.093802      -0.023353      -0.350544       1.605435       0.036901       1.603998           0.000004
           22              H       1.825415       0.591010       2.248324       0.113863       1.080134 0.81747599E+01  0.78658560E+02                                 1.585778                            1.549260      -0.636751       2.559602                    0.999947       3.166822       8.076241       0.578136       1.101045      -0.755083       0.000208       0.007578      -0.023700       0.024883      -0.002570       0.001894      -0.001842      -0.003959       0.015243      -0.005863      -0.000398       0.006261              1.580080       1.324386      -0.044235       0.149753       1.397322      -0.025397       2.018532           0.000008
           23              H       0.542517      12.211529       1.629140       0.127722       1.043175 0.74173132E+01  0.69669317E+02                                 1.545391                            1.476256      -0.831796       2.490292                    0.999667       3.044983       7.677100       0.591838       1.101814      -0.754811       0.000324       0.015364      -0.028088       0.032017      -0.010062      -0.006307      -0.004144      -0.012657       0.026342      -0.018363       0.007407       0.010956              1.551932       1.246529      -0.079176      -0.038821       1.444438      -0.253340       1.964830           0.000003
           24              H       2.430161      -0.963152       5.402031       0.134143       0.850475 0.60379294E+01  0.56323759E+02                                 1.586603                            1.518415      -1.141390       2.351079                    0.996181       3.603700      10.472876       0.458541       1.431937      -0.676139      -0.016248       0.016149       0.026770       0.035234      -0.009955      -0.003077      -0.004377      -0.010892       0.011182      -0.014529       0.004185       0.010345              1.618247       1.589009      -0.173062      -0.303721       1.535971       0.192149       1.729762           0.000002
           25              H       3.714133      -2.844932       5.736390       0.106817       0.969572 0.67918997E+01  0.65000681E+02                                 1.706360                            1.589510      -1.227224       2.303095                    0.994912       3.707235      10.777804       0.458789       1.394975      -0.683168       0.001894      -0.019183       0.044471       0.048470      -0.008880       0.000541      -0.003753      -0.008788       0.021628      -0.013627       0.003313       0.010314              1.754323       1.442649      -0.069642      -0.026631       1.671464      -0.396228       2.148856           0.000002
           26              H       1.774920      10.327515       2.002026       0.098584       1.156983 0.80207965E+01  0.77316611E+02                                 1.702012                            1.566443      -0.815047       2.490965                    0.999393       3.219685       8.396463       0.553870       1.147210      -0.742483       0.022037      -0.018814      -0.040864       0.050094      -0.011714      -0.009698      -0.002238      -0.000470       0.045683      -0.021360       0.002431       0.018930              1.765011       1.636625      -0.353601      -0.437058       1.676951       0.369981       1.981458          -0.000000
           27              H       6.035030       8.710810       8.639672       0.143184       0.941259 0.64853478E+01  0.60706156E+02                                 1.615537                            1.513574      -0.918253       2.461709                    0.999086       3.311320       9.196033       0.493971       1.324663      -0.699449      -0.033526       0.005352       0.006329       0.034535      -0.000891      -0.001980       0.011787       0.005530      -0.008307      -0.013920       0.003539       0.010382              1.662845       2.316905       0.146174      -0.213959       1.345224      -0.010800       1.326407           0.000003
           28              H      -0.938816      -2.846983       9.649629       0.151522       0.946195 0.64949141E+01  0.60724592E+02                                 1.618787                            1.514036      -0.869571       2.493428                    0.999516       3.209799       8.864211       0.494977       1.323519      -0.700677      -0.008037       0.026658       0.025924       0.038043       0.000374      -0.006377       0.011769       0.016803      -0.001383      -0.017354       0.003760       0.013594              1.671328       1.340460      -0.008937      -0.023599       1.869819       0.541527       1.803706           0.000001
           29              H       4.094256       4.275446       0.642575       0.153191       0.952854 0.67398026E+01  0.62617287E+02                                 1.538736                            1.477178      -0.779452       2.538159                    0.999824       2.977376       7.789941       0.543012       1.214086      -0.727195       0.027431      -0.026962       0.014364       0.041057      -0.015588       0.006537      -0.000040      -0.008435       0.008066      -0.018765       0.002688       0.016077              1.542002       1.447372      -0.249678       0.165950       1.634026      -0.263674       1.544609          -0.000003
           30              H       1.092985      -2.441556      11.957118       0.152765       1.024916 0.71151367E+01  0.67958173E+02                                 1.701331                            1.580016      -0.909200       2.474836                    0.999158       3.246467       9.018452       0.487390       1.315743      -0.702737       0.014433      -0.024185      -0.027678       0.039488      -0.012039       0.003917       0.003377      -0.013617       0.007172      -0.016404       0.003674       0.012730              1.774046       1.417141      -0.131637      -0.196925       1.696928       0.500856       2.208069           0.000000
           31              H       7.829608       1.088321       4.987866       0.149112       1.072986 0.77012556E+01  0.74576633E+02                                 1.722596                            1.622994      -0.839166       2.508148                    0.999576       3.178206       8.716921       0.493130       1.282637      -0.711494       0.034488      -0.004651      -0.018900       0.039601      -0.005902      -0.012208      -0.003146       0.007420      -0.014215      -0.015218       0.000491       0.014728              1.757046       2.254512       0.006992      -0.389634       1.488805      -0.023060       1.527821           0.000002
           32              H       6.925805      -0.768235       6.429875       0.148930       1.022812 0.70440329E+01  0.68018258E+02                                 1.762104                            1.616431      -1.432990       2.217024                    0.994188       3.678392      10.735332       0.456013       1.390991      -0.683783       0.016354      -0.030720       0.007485       0.035597      -0.001039      -0.005034      -0.007452      -0.004249       0.007727      -0.009089      -0.000885       0.009974              1.854565       1.780724      -0.518624       0.031885       2.427852      -0.096745       1.355118          -0.000000
           33              H       8.556922       3.159040       8.090662       0.092146       0.993908 0.69066151E+01  0.66076154E+02                                 1.708143                            1.581104      -1.002723       2.397655                    0.997082       3.669268      10.509095       0.471671       1.357335      -0.690977       0.034257       0.018491      -0.025852       0.046731      -0.001142      -0.010613      -0.012039      -0.000729      -0.008029      -0.017335       0.002420       0.014914              1.789548       2.335867       0.230389      -0.417750       1.468267      -0.173723       1.564510           0.000001
           34              H       6.589942       4.269703       7.853997       0.132411       0.890704 0.64116416E+01  0.60579408E+02                                 1.624393                            1.555714      -1.141610       2.352364                    0.995765       3.598632      10.448852       0.457961       1.415538      -0.679602      -0.003663       0.027222      -0.024116       0.036552      -0.002922      -0.003074      -0.009930       0.002513      -0.016167      -0.013488       0.004872       0.008616              1.652490       1.451225      -0.054789      -0.008870       1.908106      -0.416654       1.598138           0.000000
           35              H       6.984311       0.758386      10.740767       0.101576       1.159025 0.84458757E+01  0.83135673E+02                                 1.762475                            1.655982      -0.779946       2.513308                    0.999566       3.305497       8.941962       0.511052       1.217581      -0.725675       0.000123      -0.036150       0.036449       0.051336      -0.001729      -0.005120      -0.015503      -0.001492       0.001987      -0.016498       0.000106       0.016392              1.791751       1.583850      -0.098592       0.053153       1.942274      -0.534886       1.849131          -0.000003
           36              H       4.955277       1.797118      10.524741       0.129149       0.987675 0.70895866E+01  0.68448068E+02                                 1.719129                            1.618067      -1.215824       2.314400                    0.994822       3.626972      10.523859       0.458102       1.384852      -0.685745      -0.028368      -0.011701       0.012785       0.033243      -0.004965      -0.000935      -0.010338       0.009466      -0.016151      -0.014892       0.004249       0.010643              1.775839       2.042802       0.242415      -0.454061       1.591260      -0.261357       1.693454           0.000002
           37              H       4.275965       4.485894       8.213123       0.128065       0.864489 0.64907390E+01  0.61427976E+02                                 1.590222                            1.560301      -1.013810       2.404785                    0.995333       3.615119      10.456904       0.460130       1.406546      -0.681650       0.000893       0.021194      -0.017028       0.027202      -0.001431      -0.005871      -0.003254      -0.007918       0.002507      -0.008920       0.002555       0.006365              1.609064       1.431609      -0.025084      -0.021736       1.754785      -0.289287       1.640798           0.000002
           38              H       3.540570       3.151852       8.581881       0.145060       0.900004 0.66720932E+01  0.63835374E+02                                 1.656170                            1.597726      -1.244097       2.299128                    0.993519       3.714186      10.943997       0.446204       1.434742      -0.675571      -0.021084      -0.019240      -0.006939       0.029374       0.006057       0.001390       0.003095      -0.008151       0.006658      -0.008415       0.000285       0.008130              1.696185       1.833758       0.336848       0.207869       1.804794       0.220965       1.450004           0.000001
           39              H       3.642185       3.812004      10.843964       0.096672       1.042997 0.79350853E+01  0.77182909E+02                                 1.656951                            1.610436      -0.646821       2.551925                    0.999738       3.442789       9.370149       0.513771       1.225651      -0.721813       0.005926      -0.021349       0.016707       0.027749       0.002494       0.000484      -0.000331      -0.014331       0.013749      -0.009898       0.004525       0.005374              1.676916       1.347650      -0.057416       0.000517       1.899244      -0.426871       1.783854           0.000002
           40              H       2.688989       4.674212       9.953716       0.098549       1.175638 0.94541968E+01  0.96836175E+02                                 1.847344                            1.800411      -0.952175       2.408401                    0.996535       3.740275      10.718885       0.465097       1.285730      -0.707626      -0.024859       0.007918      -0.011413       0.028477      -0.000926       0.001049       0.002659       0.007763      -0.010848      -0.005783      -0.000078       0.005861              1.861612       2.379343      -0.234079       0.204085       1.693170      -0.000363       1.512324           0.000000
           41              H       5.177003       5.766040      10.092689       0.118030       1.134265 0.90316953E+01  0.90855018E+02                                 1.765320                            1.730657      -0.780448       2.497773                    0.998990       3.496601       9.718569       0.489601       1.243610      -0.718274       0.017130      -0.003030      -0.019512       0.026141       0.002871      -0.004887      -0.001321       0.005035       0.005829      -0.004968      -0.002468       0.007437              1.767745       2.093801      -0.023353      -0.350543       1.605434       0.036901       1.603998           0.000004
           42              H       4.525571       5.633070      11.511306       0.113863       1.080134 0.81747608E+01  0.78658573E+02                                 1.585778                            1.549260      -0.636751       2.559601                    0.999947       3.166822       8.076242       0.578136       1.101045      -0.755083      -0.000208      -0.007578       0.023700       0.024883      -0.002570       0.001894      -0.001842      -0.003959       0.015243      -0.005863      -0.000398       0.006261              1.580081       1.324386      -0.044235       0.149753       1.397322      -0.025397       2.018533           0.000008
           43              H       5.808469      -5.987449      12.130490       0.127722       1.043176 0.74173171E+01  0.69669362E+02                                 1.545392                            1.476256      -0.831796       2.490291                    0.999667       3.044984       7.677103       0.591838       1.101813      -0.754811      -0.000324      -0.015364       0.028088       0.032017      -0.010062      -0.006307      -0.004144      -0.012657       0.026342      -0.018364       0.007407       0.010956              1.551932       1.246530      -0.079176      -0.038821       1.444438      -0.253340       1.964830           0.000003
           44              H       3.920825       7.187232       8.357599       0.134143       0.850475 0.60379303E+01  0.56323767E+02                                 1.586603                            1.518415      -1.141390       2.351079                    0.996181       3.603700      10.472875       0.458541       1.431937      -0.676139       0.016248      -0.016149      -0.026770       0.035234      -0.009955      -0.003077      -0.004377      -0.010892       0.011182      -0.014529       0.004185       0.010345              1.618247       1.589008      -0.173062      -0.303721       1.535971       0.192149       1.729762           0.000002
           45              H       5.655807      -4.038822       8.023240       0.106817       0.969572 0.67918997E+01  0.65000681E+02                                 1.706360                            1.589510      -1.227224       2.303095                    0.994912       3.707235      10.777804       0.458789       1.394975      -0.683168      -0.001894       0.019183      -0.044471       0.048470      -0.008880       0.000541      -0.003753      -0.008788       0.021628      -0.013627       0.003313       0.010314              1.754323       1.442649      -0.069642      -0.026631       1.671464      -0.396228       2.148856           0.000002
           46              H       4.576066      -4.103435      11.757604       0.098584       1.156984 0.80208056E+01  0.77316719E+02                                 1.702013                            1.566444      -0.815048       2.490964                    0.999393       3.219687       8.396469       0.553870       1.147210      -0.742483      -0.022037       0.018814       0.040864       0.050094      -0.011714      -0.009698      -0.002238      -0.000470       0.045683      -0.021360       0.002431       0.018930              1.765012       1.636625      -0.353601      -0.437059       1.676952       0.369981       1.981459          -0.000000
           47              C      -0.789665      -0.674328       7.132992       0.583760      24.667016 0.25597098E+03  0.53438451E+04                                 7.826188                            5.695553      -0.098500       2.019598                    0.999289      22.805354      64.596019       0.617349       0.475239      -1.015675       0.022313       0.059989       0.047847       0.079912       0.004983      -0.022227      -0.080857      -0.028191       0.067385      -0.071552      -0.025820       0.097372              9.502867      10.510877       0.921681       1.704863      10.394812       4.157596       7.602911           0.000003
           48              C      -1.215494      -1.736408       6.190458       0.072302      36.331316 0.41322367E+03  0.95616728E+04                                 9.666113                            6.832426       0.011559       2.004128                    0.999531      26.924738      75.993301       0.624829       0.423639      -1.063033      -0.075273      -0.041313      -0.012116       0.086715       0.001259       0.014337      -0.005206       0.085954      -0.133706      -0.047468      -0.019638       0.067106             12.363055      11.281654       4.514170       2.959785      14.990127       7.493818      10.817385           0.000001
           49              C      -0.591069      -2.508652       5.323601      -0.179858      32.489564 0.44935450E+03  0.10692361E+05                                 8.933560                            7.127438      -0.018686       1.960365                    0.999202      30.327131      88.804770       0.607173       0.423945      -1.055441      -0.002672      -0.062019      -0.027381       0.067847      -0.002358       0.008309       0.011025       0.006830      -0.003793      -0.015926       0.003628       0.012298             10.148476      13.503682       2.768493       0.025978       9.433339       3.119828       7.508407           0.000008
           50              C       7.143214       9.722749       4.756704      -0.185803      32.824537 0.45367951E+03  0.10818206E+05                                 9.005818                            7.167361       0.025198       1.974981                    0.999192      30.354347      88.899583       0.604922       0.424620      -1.055308       0.064025      -0.002133       0.004225       0.064199       0.011734       0.001469       0.013362       0.009661      -0.046014      -0.022963       0.000405       0.022558             10.309713      11.054350       2.470972       0.684352      10.989134       4.729947       8.885656           0.000008
           51              C       5.981523      10.028595       5.340112       0.091896      35.819072 0.40789634E+03  0.94126324E+04                                 9.604778                            6.815415      -0.008000       2.003432                    0.999546      26.696565      75.371793       0.621554       0.427038      -1.060371       0.031622       0.053244       0.052734       0.081337      -0.000456       0.013020       0.042521      -0.065289       0.008284      -0.042520      -0.019889       0.062409             12.258933      19.056956       5.954141       1.887594      10.767111       3.177161       6.952731           0.000001
           52              C       4.619303       9.450322       5.267186       0.541739      24.986905 0.26212682E+03  0.55004517E+04                                 7.857080                            5.721813      -0.025215       2.035875                    0.999435      23.205202      65.720663       0.623207       0.468368      -1.020217      -0.049862      -0.047607      -0.014823       0.070515      -0.038836       0.018896      -0.059799      -0.104259       0.105700      -0.082631      -0.021683       0.104314              9.607606      13.024874       2.745506       0.476648       8.915928       3.168204       6.882017           0.000002
           53              C       3.325447      -0.247397      11.496171       0.566778      25.507304 0.26443815E+03  0.55690960E+04                                 8.070502                            5.800825      -0.103689       2.015017                    0.999412      23.145973      65.979012       0.609479       0.477185      -1.014021      -0.005747      -0.029314      -0.070276       0.076361       0.048098      -0.027127      -0.034789       0.025232      -0.153902      -0.066939      -0.021594       0.088532             10.240865       6.589265      -1.514324       1.230618       7.683503       2.390656      16.449825          -0.000001
           54              C       3.413287       0.279946      12.873510       0.073653      40.844965 0.43273503E+03  0.10125103E+05                                10.531492                            7.002951      -0.046855       1.983097                    0.999591      27.197201      77.085508       0.615967       0.424983      -1.062634       0.030210      -0.030735       0.074820       0.086344      -0.031740       0.027991      -0.029013       0.036758       0.000035      -0.042084      -0.019482       0.061566             14.897888       6.857937      -0.778046       1.626928       8.346464       4.530558      29.489262          -0.000002
           55              C       2.805108       1.304913      13.505077      -0.183405      32.108712 0.45092631E+03  0.10709479E+05                                 8.803739                            7.091631       0.025874       1.970264                    0.999441      30.255269      87.714711       0.616631       0.418233      -1.061958      -0.029179       0.018977       0.052296       0.062820      -0.014010       0.012452       0.006989       0.007764       0.021206      -0.023804       0.006633       0.017170             10.135952       6.402526      -1.840230       1.333667       8.109917       0.060107      15.895414          -0.000001
           56              C       5.520434       8.093520       1.117282      -0.181915      33.532666 0.46061659E+03  0.11026230E+05                                 9.163803                            7.224750      -0.009462       1.963089                    0.998912      30.503290      89.531652       0.602118       0.424949      -1.055022      -0.046289       0.023170      -0.029753       0.059706      -0.015829       0.001058      -0.006895       0.003447       0.046409      -0.024163       0.005465       0.018698             10.807044       6.546135      -1.795076       0.653354       8.223378       1.919981      17.651619           0.000001
           57              C       6.322599       7.000800       1.234239       0.095530      38.452052 0.41107214E+03  0.94987858E+04                                10.107724                            6.853449      -0.008546       2.008705                    0.999545      26.532518      74.816761       0.618621       0.428481      -1.060095      -0.006388      -0.023868      -0.076536       0.080426      -0.005876      -0.029893       0.024756       0.011077       0.120425      -0.035416      -0.025181       0.060597             13.771430       8.816403      -2.920559       6.043377       8.141013      -3.607211      24.356872          -0.000001
           58              C       7.021150       6.401564       2.363904       0.559810      25.513571 0.25258407E+03  0.52464757E+04                                 7.998664                            5.623284      -0.015484       2.050007                    0.999501      22.639693      63.602145       0.628115       0.469467      -1.020556       0.016107      -0.033799       0.056088       0.067437       0.077571      -0.013234       0.036128      -0.085852      -0.186550      -0.091264      -0.031785       0.123049             10.061700       8.431235      -2.797821       2.676897       6.256155      -2.393026      15.497710          -0.000000
           59              C       0.173163       2.765071       8.804787       0.563636      25.326479 0.25916126E+03  0.54121438E+04                                 7.881220                            5.677669       0.090146       2.077825                    0.999443      22.799968      64.006336       0.628790       0.466446      -1.023272      -0.003370      -0.068521       0.039602       0.079214       0.005969       0.034725       0.045568       0.049459       0.234086      -0.077422      -0.024537       0.101959              9.545700       9.634769      -0.219445      -1.347650      13.083115      -3.187897       5.919217          -0.000000
           60              C       0.242298       4.138754       8.286049       0.063359      38.095851 0.42832789E+03  0.99942532E+04                                 9.912278                            6.931877       0.065461       2.015558                    0.999614      27.245736      77.062828       0.623987       0.420685      -1.065563       0.054267       0.045141      -0.051183       0.087191       0.011945      -0.041899      -0.020463       0.065418      -0.034284      -0.045161      -0.021636       0.066797             12.608499       9.018023       0.210809      -1.450291      20.844248      -5.901445       7.963227          -0.000002
           61              C      -0.671052       5.135667       8.310817      -0.188961      32.206887 0.45061809E+03  0.10735261E+05                                 8.830345                            7.107657       0.070829       1.981682                    0.999611      30.686033      90.054692       0.611542       0.420412      -1.057128      -0.022697       0.054600      -0.016867       0.061488      -0.000399      -0.010259      -0.003838      -0.004493      -0.017171      -0.013879       0.004642       0.009237              9.850566      11.173529      -0.681600      -2.535236      11.696842      -2.301235       6.681326           0.000002
           62              C      -0.163963       6.177406       7.504502      -0.168852      34.958766 0.48482569E+03  0.11808249E+05                                 9.535333                            7.526765      -0.255116       1.885765                    0.998139      31.152765      93.595550       0.573910       0.438190      -1.042268      -0.044950      -0.012105       0.028459       0.054561       0.018312      -0.003466      -0.001548      -0.002056       0.054877      -0.027534       0.008007       0.019527             10.895863      11.593948      -2.089868      -2.098391      14.333696      -2.170614       6.759945          -0.000002
           63              C       1.046467       5.755506       7.032547       0.070808      37.223905 0.43344304E+03  0.10161706E+05                                 9.816586                            7.018452       0.054237       2.019858                    0.999710      27.175180      77.494301       0.613041       0.426169      -1.060233      -0.004448      -0.073666       0.040427       0.084147      -0.030680       0.008772      -0.039008      -0.052074      -0.077854      -0.045368      -0.023997       0.069366             12.223462      14.201541       3.392289      -5.746989      12.410143      -4.602740      10.058701          -0.000002
           64              C       1.998477       6.411006       6.125787       0.558567      24.406085 0.26265384E+03  0.55228759E+04                                 7.768958                            5.769836      -0.023558       2.040300                    0.999570      23.166496      66.013716       0.612844       0.475307      -1.014890       0.040829       0.040615      -0.045086       0.073139      -0.000742       0.043439       0.066258      -0.053431       0.039762      -0.076682      -0.013746       0.090427              9.238592      11.258474       0.648542      -2.872268       8.964649      -2.916925       7.492653           0.000000
           65              C      -1.470886       3.354668       5.179125       0.094718      27.433466 0.35405904E+03  0.79533395E+04                                 8.132719                            6.434991       0.079023       2.039814                    0.999439      26.536094      75.992523       0.621700       0.438583      -1.044433       0.014758       0.038536      -0.036954       0.055393       0.027279      -0.001941       0.003643      -0.019341       0.070482      -0.040901       0.016706       0.024195              9.281125      13.304921      -2.190628      -0.633920       8.199982      -2.426099       6.338472          -0.000001
           66              C      -0.285591       2.680608       5.329105      -0.204395      32.618402 0.46241942E+03  0.11069403E+05                                 8.958338                            7.241308       0.039838       1.992616                    0.997942      30.000751      87.776674       0.601712       0.425235      -1.055873      -0.004942       0.008114       0.019595       0.021776       0.000367       0.015786      -0.005947      -0.021645       0.017410      -0.022865       0.005519       0.017347             10.130174      14.626444      -2.227223      -1.494743       8.769989      -2.221326       6.994090           0.000002
           67              C       0.849131       3.077000       4.623236       0.209551      28.952006 0.38042583E+03  0.86470004E+04                                 8.481669                            6.701435      -0.116766       1.999579                    0.999419      25.016532      70.628124       0.608715       0.442687      -1.048446       0.035034      -0.008569       0.011167       0.037756      -0.009000      -0.003287       0.021661      -0.002466       0.004661      -0.021624      -0.003806       0.025429              9.839428      13.794049      -3.430055      -1.035890       9.173412      -2.121353       6.550822          -0.000002
           68              C      -0.553025       4.769441       3.629790       0.092172      25.837571 0.32651261E+03  0.71534438E+04                                 7.629177                            6.054364       0.305045       2.111594                    0.999838      25.858212      72.004360       0.664083       0.420987      -1.060208      -0.019731      -0.025818       0.031766       0.045442       0.031964       0.012218      -0.003574      -0.041466       0.060435      -0.050370       0.021296       0.029074              8.529324      12.226304      -1.440620      -1.240544       6.902673      -2.179870       6.458995          -0.000003
           69              C       0.677455       4.135430       3.749499      -0.196021      31.540118 0.44719753E+03  0.10602050E+05                                 8.722996                            7.096152       0.150136       2.033531                    0.998088      29.536261      85.637295       0.611840       0.422258      -1.059103       0.000136       0.020971       0.008429       0.022602       0.009418       0.002770       0.009363       0.027319      -0.040022      -0.020339      -0.003753       0.024092              9.704768      12.476856      -2.099809      -0.886026       9.327644      -2.977701       7.309805           0.000004
           70              C       2.177982       2.410136       4.855773      -0.256143      28.411218 0.44035314E+03  0.10447873E+05                                 8.235889                            7.029112      -0.311720       1.903857                    0.995448      29.736768      87.566483       0.613547       0.420757      -1.055149      -0.004055      -0.018123      -0.075686       0.077931      -0.017020      -0.022312       0.002061      -0.011685       0.015055      -0.029997       0.001965       0.028033              9.218750      10.901040      -2.901582      -0.465093       9.493350       1.318770       7.261861           0.000000
           71              C       2.732451       1.768794       3.640798      -0.139445      24.059733 0.38178666E+03  0.87570124E+04                                 7.391056                            6.556802      -0.023959       1.994388                    0.998579      28.579701      83.249330       0.632377       0.422274      -1.052252      -0.079293      -0.035938       0.056153       0.103596       0.018842      -0.001273       0.032672      -0.058848       0.021170      -0.041524      -0.011395       0.052919              7.924131       6.795012      -0.839780      -0.454967      10.336439       1.529547       6.640943           0.000005
           72              C       2.018570       0.523062       3.196362      -0.247945      26.955878 0.40568992E+03  0.93966247E+04                                 7.863046                            6.682422      -0.050569       1.978171                    0.998506      29.236543      84.079692       0.640654       0.412767      -1.064003       0.069948       0.042455       0.037450       0.089987      -0.006032      -0.005422       0.002861      -0.030659       0.029691      -0.022149       0.007268       0.014881              8.682938       7.112489      -1.710013       0.159272      12.602587       0.747437       6.333737           0.000010
           73              C       2.814247      -0.726186       3.445411       0.199157      28.205367 0.35169521E+03  0.78089785E+04                                 8.186477                            6.341944       0.111064       2.068695                    0.998991      24.480359      67.471681       0.643234       0.428854      -1.060803      -0.011451       0.038041      -0.000358       0.039728       0.003863       0.010299       0.005885      -0.017290      -0.050621      -0.022140       0.002337       0.019803              9.397688       7.291148      -4.714002      -0.952238      12.615897      -0.490718       8.286019           0.000002
           74              C       0.537736      11.826191       2.475357      -0.209633      30.964168 0.40597775E+03  0.93472581E+04                                 8.423506                            6.644411       0.284946       2.064588                    0.999775      29.004729      81.509059       0.652352       0.407795      -1.073820       0.013019      -0.006911      -0.001965       0.014870      -0.000109       0.006220      -0.016576      -0.039978       0.038813      -0.027586      -0.002574       0.030159              9.305831       7.601819      -4.532998      -1.504737      11.102349       0.318757       9.213325           0.000005
           75              C       2.902045      -1.324195       4.687906      -0.196592      32.185104 0.46451785E+03  0.11103846E+05                                 8.833782                            7.244453       0.152260       2.037459                    0.997530      29.404828      85.258099       0.604777       0.423682      -1.059541       0.015079      -0.000007       0.010569       0.018414       0.001768      -0.012100       0.013504      -0.018090      -0.033506      -0.023867       0.002987       0.020880              9.744794       8.098726      -3.975522      -0.631427      11.639828      -1.585601       9.495827           0.000005
           76              C       3.685208      -2.460905       4.890173       0.114850      26.689116 0.33724910E+03  0.74901562E+04                                 8.006827                            6.307815      -0.039839       2.016131                    0.998566      25.908137      73.967025       0.623344       0.442424      -1.041325       0.017896      -0.001716      -0.043254       0.046841       0.036900       0.006166       0.007668       0.009951       0.008754      -0.038765       0.000344       0.038422              9.056453       7.857352      -4.134047      -1.261083      10.481207      -0.376184       8.830800           0.000003
           77              C       1.294229      10.694621       2.709271       0.085911      26.104047 0.32230691E+03  0.70190681E+04                                 7.620397                            5.984461       0.281618       2.101204                    0.999828      25.693038      70.690410       0.674970       0.416689      -1.065867      -0.019168      -0.011988       0.047838       0.052912       0.017551      -0.012516       0.018889       0.012507       0.058530      -0.037403       0.008859       0.028543              8.411977       6.683067      -3.808715      -0.873814       9.789978      -0.507006       8.762886           0.000001
           78              C       7.140651       6.898408       6.626638       0.583760      24.667013 0.25597094E+03  0.53438442E+04                                 7.826187                            5.695553      -0.098500       2.019599                    0.999289      22.805352      64.596014       0.617349       0.475239      -1.015675      -0.022313      -0.059989      -0.047847       0.079912       0.004983      -0.022227      -0.080857      -0.028191       0.067385      -0.071552      -0.025820       0.097372              9.502866      10.510877       0.921681       1.704863      10.394811       4.157595       7.602911           0.000003
           79              C       7.566480       7.960488       7.569172       0.072302      36.331315 0.41322366E+03  0.95616726E+04                                 9.666113                            6.832426       0.011559       2.004128                    0.999531      26.924738      75.993297       0.624829       0.423639      -1.063033       0.075273       0.041313       0.012116       0.086715       0.001259       0.014337      -0.005206       0.085954      -0.133706      -0.047468      -0.019638       0.067106             12.363054      11.281653       4.514169       2.959785      14.990126       7.493817      10.817384           0.000001
           80              C       6.942055       8.732732       8.436029      -0.179858      32.489565 0.44935453E+03  0.10692362E+05                                 8.933560                            7.127438      -0.018686       1.960365                    0.999202      30.327132      88.804772       0.607173       0.423944      -1.055441       0.002672       0.062019       0.027381       0.067847      -0.002358       0.008309       0.011025       0.006829      -0.003793      -0.015926       0.003628       0.012298             10.148476      13.503682       2.768493       0.025978       9.433339       3.119828       7.508407           0.000008
           81              C      -0.792228      -3.498669       9.002926      -0.185803      32.824537 0.45367951E+03  0.10818206E+05                                 9.005818                            7.167361       0.025198       1.974981                    0.999192      30.354347      88.899582       0.604922       0.424620      -1.055308      -0.064025       0.002133      -0.004225       0.064199       0.011734       0.001469       0.013362       0.009661      -0.046014      -0.022963       0.000405       0.022558             10.309713      11.054350       2.470971       0.684352      10.989134       4.729947       8.885656           0.000008
           82              C       0.369463      -3.804515       8.419518       0.091896      35.819076 0.40789639E+03  0.94126337E+04                                 9.604778                            6.815415      -0.008000       2.003432                    0.999546      26.696567      75.371799       0.621554       0.427038      -1.060371      -0.031622      -0.053244      -0.052734       0.081337      -0.000456       0.013020       0.042521      -0.065288       0.008284      -0.042520      -0.019889       0.062409             12.258933      19.056957       5.954141       1.887594      10.767111       3.177161       6.952731           0.000001
           83              C       1.731683      -3.226242       8.492444       0.541739      24.986906 0.26212683E+03  0.55004520E+04                                 7.857080                            5.721813      -0.025215       2.035875                    0.999435      23.205203      65.720667       0.623207       0.468368      -1.020217       0.049862       0.047607       0.014823       0.070515      -0.038836       0.018896      -0.059799      -0.104259       0.105700      -0.082631      -0.021683       0.104314              9.607606      13.024875       2.745506       0.476648       8.915928       3.168204       6.882017           0.000002
           84              C       3.025539       6.471477       2.263459       0.566778      25.507309 0.26443819E+03  0.55690968E+04                                 8.070502                            5.800825      -0.103689       2.015017                    0.999412      23.145974      65.979013       0.609479       0.477185      -1.014021       0.005747       0.029314       0.070276       0.076361       0.048098      -0.027127      -0.034789       0.025232      -0.153902      -0.066939      -0.021594       0.088532             10.240866       6.589265      -1.514324       1.230618       7.683504       2.390657      16.449828          -0.000001
           85              C       2.937699       5.944134       0.886120       0.073653      40.844964 0.43273491E+03  0.10125100E+05                                10.531492                            7.002950      -0.046856       1.983097                    0.999591      27.197202      77.085512       0.615967       0.424983      -1.062634      -0.030210       0.030735      -0.074820       0.086344      -0.031740       0.027991      -0.029013       0.036758       0.000035      -0.042084      -0.019482       0.061566             14.897889       6.857936      -0.778045       1.626928       8.346465       4.530561      29.489265          -0.000002
           86              C       3.545877       4.919167       0.254553      -0.183406      32.108732 0.45092647E+03  0.10709483E+05                                 8.803743                            7.091632       0.025873       1.970263                    0.999441      30.255275      87.714738       0.616631       0.418233      -1.061958       0.029179      -0.018977      -0.052296       0.062820      -0.014010       0.012452       0.006989       0.007764       0.021206      -0.023804       0.006633       0.017170             10.135959       6.402527      -1.840231       1.333667       8.109920       0.060110      15.895430          -0.000001
           87              C       0.830552      -1.869440      12.642348      -0.181916      33.532676 0.46061667E+03  0.11026233E+05                                 9.163806                            7.224751      -0.009462       1.963088                    0.998912      30.503295      89.531676       0.602118       0.424950      -1.055022       0.046289      -0.023170       0.029753       0.059706      -0.015829       0.001058      -0.006895       0.003447       0.046409      -0.024163       0.005465       0.018698             10.807048       6.546135      -1.795076       0.653352       8.223380       1.919983      17.651629           0.000001
           88              C       0.028387      -0.776720      12.525391       0.095529      38.452053 0.41107214E+03  0.94987858E+04                                10.107725                            6.853450      -0.008547       2.008705                    0.999545      26.532518      74.816763       0.618621       0.428481      -1.060095       0.006388       0.023868       0.076536       0.080426      -0.005876      -0.029893       0.024756       0.011077       0.120425      -0.035416      -0.025181       0.060597             13.771431       8.816404      -2.920559       6.043378       8.141014      -3.607212      24.356876          -0.000001
           89              C      -0.670164      -0.177484      11.395726       0.559810      25.513572 0.25258409E+03  0.52464760E+04                                 7.998664                            5.623284      -0.015483       2.050007                    0.999501      22.639693      63.602144       0.628115       0.469467      -1.020556      -0.016107       0.033799      -0.056088       0.067437       0.077571      -0.013234       0.036128      -0.085852      -0.186550      -0.091264      -0.031785       0.123049             10.061700       8.431235      -2.797821       2.676897       6.256155      -2.393026      15.497710          -0.000000
           90              C       6.177823       3.459009       4.954843       0.563636      25.326478 0.25916125E+03  0.54121436E+04                                 7.881220                            5.677669       0.090146       2.077825                    0.999443      22.799968      64.006340       0.628790       0.466446      -1.023272       0.003370       0.068521      -0.039602       0.079214       0.005969       0.034725       0.045568       0.049459       0.234086      -0.077422      -0.024537       0.101959              9.545701       9.634769      -0.219445      -1.347650      13.083116      -3.187897       5.919217          -0.000000
           91              C       6.108688       2.085326       5.473581       0.063358      38.095858 0.42832798E+03  0.99942557E+04                                 9.912279                            6.931878       0.065461       2.015558                    0.999614      27.245739      77.062838       0.623987       0.420685      -1.065563      -0.054267      -0.045141       0.051183       0.087191       0.011945      -0.041899      -0.020463       0.065418      -0.034285      -0.045161      -0.021636       0.066797             12.608501       9.018024       0.210809      -1.450291      20.844251      -5.901446       7.963229          -0.000002
           92              C       7.022038       1.088413       5.448813      -0.188960      32.206876 0.45061791E+03  0.10735255E+05                                 8.830343                            7.107655       0.070829       1.981682                    0.999611      30.686027      90.054667       0.611543       0.420412      -1.057128       0.022697      -0.054600       0.016867       0.061488      -0.000399      -0.010259      -0.003838      -0.004493      -0.017171      -0.013879       0.004642       0.009237              9.850563      11.173526      -0.681600      -2.535235      11.696839      -2.301234       6.681324           0.000002
           93              C       6.514949       0.046674       6.255128      -0.168853      34.958769 0.48482573E+03  0.11808250E+05                                 9.535333                            7.526766      -0.255116       1.885765                    0.998139      31.152766      93.595554       0.573910       0.438190      -1.042268       0.044949       0.012105      -0.028459       0.054561       0.018312      -0.003466      -0.001548      -0.002056       0.054877      -0.027534       0.008007       0.019527             10.895864      11.593949      -2.089868      -2.098391      14.333698      -2.170614       6.759945          -0.000002
           94              C       5.304519       0.468574       6.727083       0.070808      37.223903 0.43344302E+03  0.10161705E+05                                 9.816586                            7.018452       0.054238       2.019858                    0.999710      27.175179      77.494296       0.613041       0.426169      -1.060233       0.004448       0.073666      -0.040427       0.084147      -0.030680       0.008772      -0.039008      -0.052074      -0.077855      -0.045368      -0.023997       0.069366             12.223461      14.201541       3.392289      -5.746989      12.410142      -4.602740      10.058701          -0.000003
           95              C       4.352509      -0.186926       7.633843       0.558567      24.406085 0.26265385E+03  0.55228760E+04                                 7.768958                            5.769835      -0.023558       2.040300                    0.999570      23.166496      66.013714       0.612844       0.475307      -1.014890      -0.040829      -0.040615       0.045086       0.073139      -0.000742       0.043439       0.066258      -0.053431       0.039762      -0.076682      -0.013746       0.090427              9.238592      11.258474       0.648542      -2.872268       8.964649      -2.916925       7.492653           0.000000
           96              C       7.821872       2.869412       8.580505       0.094718      27.433461 0.35405895E+03  0.79533371E+04                                 8.132718                            6.434990       0.079023       2.039814                    0.999439      26.536091      75.992515       0.621700       0.438583      -1.044433      -0.014758      -0.038536       0.036954       0.055393       0.027279      -0.001941       0.003643      -0.019341       0.070482      -0.040901       0.016706       0.024195              9.281124      13.304920      -2.190627      -0.633920       8.199982      -2.426099       6.338471          -0.000001
           97              C       6.636577       3.543472       8.430525      -0.204395      32.618406 0.46241948E+03  0.11069405E+05                                 8.958338                            7.241309       0.039838       1.992615                    0.997942      30.000753      87.776683       0.601712       0.425235      -1.055873       0.004942      -0.008114      -0.019595       0.021776       0.000367       0.015786      -0.005947      -0.021645       0.017410      -0.022865       0.005519       0.017347             10.130175      14.626445      -2.227223      -1.494743       8.769990      -2.221326       6.994090           0.000001
           98              C       5.501855       3.147080       9.136394       0.209551      28.952005 0.38042582E+03  0.86470002E+04                                 8.481669                            6.701435      -0.116766       1.999579                    0.999419      25.016532      70.628127       0.608715       0.442687      -1.048446      -0.035034       0.008569      -0.011167       0.037756      -0.009000      -0.003287       0.021661      -0.002466       0.004661      -0.021624      -0.003806       0.025429              9.839428      13.794050      -3.430055      -1.035890       9.173412      -2.121353       6.550822          -0.000002
           99              C       6.904011       1.454639      10.129840       0.092172      25.837571 0.32651260E+03  0.71534436E+04                                 7.629176                            6.054364       0.305045       2.111594                    0.999838      25.858212      72.004359       0.664083       0.420987      -1.060208       0.019731       0.025818      -0.031766       0.045442       0.031964       0.012218      -0.003574      -0.041466       0.060435      -0.050370       0.021296       0.029074              8.529324      12.226304      -1.440620      -1.240544       6.902673      -2.179870       6.458994          -0.000003
          100              C       5.673531       2.088650      10.010131      -0.196021      31.540123 0.44719763E+03  0.10602053E+05                                 8.722997                            7.096153       0.150135       2.033531                    0.998088      29.536264      85.637309       0.611840       0.422258      -1.059103      -0.000136      -0.020971      -0.008429       0.022602       0.009418       0.002770       0.009363       0.027319      -0.040022      -0.020339      -0.003753       0.024092              9.704770      12.476858      -2.099809      -0.886026       9.327645      -2.977702       7.309806           0.000004
          101              C       4.173004       3.813944       8.903857      -0.256143      28.411213 0.44035305E+03  0.10447870E+05                                 8.235888                            7.029111      -0.311720       1.903857                    0.995448      29.736764      87.566466       0.613548       0.420757      -1.055150       0.004055       0.018123       0.075686       0.077931      -0.017020      -0.022312       0.002061      -0.011685       0.015055      -0.029997       0.001965       0.028033              9.218749      10.901038      -2.901582      -0.465093       9.493349       1.318770       7.261860           0.000000
          102              C       3.618535       4.455286      10.118832      -0.139445      24.059735 0.38178670E+03  0.87570135E+04                                 7.391056                            6.556802      -0.023959       1.994388                    0.998579      28.579702      83.249335       0.632377       0.422274      -1.052252       0.079293       0.035938      -0.056153       0.103596       0.018842      -0.001273       0.032672      -0.058848       0.021170      -0.041524      -0.011395       0.052919              7.924132       6.795012      -0.839780      -0.454967      10.336440       1.529548       6.640943           0.000005
          103              C       4.332416       5.701018      10.563268      -0.247945      26.955882 0.40568999E+03  0.93966267E+04                                 7.863046                            6.682423      -0.050569       1.978170                    0.998506      29.236546      84.079703       0.640654       0.412767      -1.064003      -0.069948      -0.042455      -0.037450       0.089987      -0.006032      -0.005422       0.002861      -0.030660       0.029691      -0.022149       0.007268       0.014881              8.682939       7.112489      -1.710014       0.159272      12.602589       0.747437       6.333737           0.000010
          104              C       3.536739       6.950266      10.314219       0.199157      28.205368 0.35169521E+03  0.78089785E+04                                 8.186478                            6.341945       0.111064       2.068695                    0.998991      24.480359      67.471684       0.643233       0.428854      -1.060803       0.011451      -0.038041       0.000358       0.039728       0.003863       0.010299       0.005885      -0.017290      -0.050621      -0.022140       0.002337       0.019803              9.397688       7.291148      -4.714003      -0.952238      12.615898      -0.490718       8.286019           0.000002
          105              C       5.813250      -5.602111      11.284273      -0.209633      30.964172 0.40597780E+03  0.93472596E+04                                 8.423507                            6.644412       0.284945       2.064588                    0.999775      29.004731      81.509069       0.652352       0.407795      -1.073820      -0.013018       0.006911       0.001965       0.014870      -0.000109       0.006220      -0.016577      -0.039978       0.038813      -0.027586      -0.002574       0.030159              9.305832       7.601820      -4.532999      -1.504737      11.102350       0.318758       9.213326           0.000005
          106              C       3.448941       7.548275       9.071724      -0.196592      32.185103 0.46451781E+03  0.11103845E+05                                 8.833781                            7.244453       0.152260       2.037459                    0.997530      29.404827      85.258093       0.604777       0.423682      -1.059541      -0.015079       0.000007      -0.010569       0.018414       0.001768      -0.012100       0.013504      -0.018090      -0.033507      -0.023867       0.002987       0.020880              9.744793       8.098726      -3.975522      -0.631427      11.639827      -1.585600       9.495827           0.000006
          107              C       5.684732      -4.422849       8.869457       0.114850      26.689118 0.33724912E+03  0.74901568E+04                                 8.006827                            6.307815      -0.039839       2.016131                    0.998566      25.908138      73.967029       0.623344       0.442424      -1.041325      -0.017896       0.001716       0.043254       0.046841       0.036900       0.006166       0.007668       0.009951       0.008754      -0.038765       0.000344       0.038421              9.056453       7.857352      -4.134047      -1.261083      10.481208      -0.376184       8.830800           0.000003
          108              C       5.056757      -4.470541      11.050359       0.085912      26.104043 0.32230685E+03  0.70190662E+04                                 7.620396                            5.984460       0.281618       2.101204                    0.999828      25.693036      70.690404       0.674970       0.416689      -1.065867       0.019168       0.011988      -0.047838       0.052912       0.017551      -0.012516       0.018889       0.012507       0.058531      -0.037403       0.008859       0.028543              8.411976       6.683067      -3.808715      -0.873814       9.789977      -0.507005       8.762886           0.000001
          109              N      -1.633163       4.424396       4.353547      -0.226017      36.015832 0.48936664E+03  0.11595314E+05                                 9.028067                            7.073918       0.151567       2.085806                    0.998451      27.050766      72.713676       0.674126       0.383457      -1.110272       0.118262      -0.084649       0.007781       0.145643       0.048696      -0.020036      -0.021766      -0.030222       0.101213      -0.067967       0.004591       0.063376             10.563601      15.463648      -2.085408      -1.414654       8.740082      -2.672151       7.487073          -0.000001
          110              N       1.368795      10.100157       3.913239      -0.215354      33.947950 0.46200049E+03  0.10798461E+05                                 8.648207                            6.864657       0.214110       2.111020                    0.999026      26.629478      71.265233       0.685110       0.382496      -1.110153      -0.082445       0.111467      -0.018291       0.139845       0.037755      -0.019602       0.006602       0.011007       0.164416      -0.068167       0.008565       0.059601              9.842298       8.178386      -4.461976      -1.141713      11.178608      -0.496572      10.169900           0.000001
          111              N       7.984149       1.799684       9.406083      -0.226017      36.015831 0.48936664E+03  0.11595314E+05                                 9.028067                            7.073917       0.151567       2.085806                    0.998451      27.050766      72.713674       0.674126       0.383457      -1.110272      -0.118262       0.084649      -0.007781       0.145643       0.048696      -0.020036      -0.021766      -0.030222       0.101213      -0.067967       0.004591       0.063376             10.563601      15.463647      -2.085408      -1.414654       8.740082      -2.672151       7.487073          -0.000001
          112              N       4.982191      -3.876077       9.846391      -0.215354      33.947954 0.46200056E+03  0.10798463E+05                                 8.648208                            6.864657       0.214110       2.111020                    0.999026      26.629480      71.265241       0.685110       0.382496      -1.110153       0.082445      -0.111467       0.018291       0.139846       0.037755      -0.019602       0.006602       0.011007       0.164415      -0.068167       0.008565       0.059601              9.842299       8.178387      -4.461977      -1.141714      11.178609      -0.496572      10.169901           0.000002
          113              O       0.458213      -0.619640       7.366906      -0.560891      41.910963 0.62525935E+03  0.15597101E+05                                 9.614071                            7.778064       0.147779       2.102971                    0.993947      27.923459      74.580054       0.676719       0.362839      -1.136845      -0.022961       0.007096      -0.007488       0.025172       0.012249       0.008273      -0.055109       0.077386      -0.028122      -0.079918       0.034643       0.045276             11.433669      17.212463       2.670708       4.037506       8.252186       1.587622       8.836358           0.000002
          114              O      -1.661782       0.069139       7.614579      -0.549953      36.768304 0.55738571E+03  0.13518734E+05                                 8.726821                            7.314421       0.302756       2.154687                    0.996129      27.426376      72.378675       0.701602       0.359944      -1.138409       0.031229      -0.000012      -0.014048       0.034243      -0.040630      -0.040374      -0.023328      -0.051431       0.045542      -0.078801       0.038006       0.040795              9.659130       9.359239      -3.276922      -1.623112      11.014452       3.751286       8.603700           0.000002
          115              O       9.163316      -2.040679       6.224857      -0.113023      24.465028 0.33670207E+03  0.72092182E+04                                 6.758936                            5.687869       0.193716       2.187508                    0.999193      22.265875      55.454815       0.793924       0.360317      -1.136570       0.110564      -0.067255      -0.094978       0.160526       0.063641       0.043014       0.047235       0.023160      -0.137483      -0.073159      -0.039752       0.112911              7.800456       9.599376       2.442414       1.599609       8.337971       2.627090       5.464022           0.000002
          116              O       4.441530       8.537795       4.374186      -0.587848      43.242566 0.66888334E+03  0.17039971E+05                                 9.921777                            8.098685      -0.163712       1.981259                    0.994780      29.186105      79.857671       0.653849       0.367714      -1.128340       0.018899       0.029935       0.016851       0.039208       0.005212       0.035138       0.032609      -0.019025       0.077509      -0.044626      -0.015405       0.060032             11.830001      10.696105       2.546441       2.233094      13.728427       5.751578      11.065472           0.000003
          117              O       3.723851       9.876772       5.986815      -0.508418      33.585065 0.51753055E+03  0.12288393E+05                                 8.199722                            7.047015       0.617473       2.271790                    0.994345      26.576981      68.790454       0.716871       0.359837      -1.141555       0.011488       0.002537       0.007240       0.013813      -0.058112      -0.041997      -0.052829      -0.030857       0.051525      -0.104475       0.037936       0.066539              9.020470      11.589836      -1.640366      -2.579336       8.061299       1.773731       7.410276           0.000003
          118              O       4.025835      -1.264229      11.236114      -0.538526      34.969748 0.51522926E+03  0.12279506E+05                                 8.528935                            7.038762       0.223250       2.128780                    0.996348      27.386252      72.150961       0.712693       0.360598      -1.135435      -0.019974       0.020700      -0.009243       0.030214      -0.000241      -0.041702       0.026793      -0.026437      -0.145457      -0.075023       0.024337       0.050686              9.754599       7.066879      -2.696188      -1.788495      11.091110       4.720679      11.105810          -0.000000
          119              O       2.551529       0.363058      10.718752      -0.563034      40.767589 0.60191137E+03  0.14904144E+05                                 9.500378                            7.652718       0.144175       2.093988                    0.995667      28.144273      75.414165       0.677956       0.364863      -1.132855       0.019396      -0.008989       0.016386       0.026935       0.015953       0.014504      -0.061013       0.030268      -0.086811      -0.081510       0.032903       0.048606             11.392037      10.028304      -1.083639       5.336762       7.510210      -2.255169      16.637596           0.000000
          120              O       6.527908       6.422839       0.000000      -0.109345      23.924267 0.31447590E+03  0.66299930E+04                                 6.692631                            5.488129       0.080303       2.141122                    0.999095      22.400045      55.650589       0.808887       0.359164      -1.135655      -0.086855       0.132722       0.032159       0.161842      -0.008245       0.044907      -0.013831       0.014018       0.329643      -0.066268      -0.056793       0.123061              8.106469       5.095303      -0.691618       1.794665       4.756336       0.099497      14.467768          -0.000002
          121              O       6.603507       6.649678       3.523841      -0.577595      44.282176 0.67901275E+03  0.17337285E+05                                10.073721                            8.172185      -0.147366       1.992442                    0.994423      28.868844      78.695191       0.650389       0.368833      -1.129164      -0.000665       0.011300      -0.040305       0.041864       0.029826      -0.015345       0.027271      -0.053656       0.071230      -0.059903       0.012062       0.047841             11.981656       9.154771      -1.100281      -1.547071       7.475694       0.270925      19.314502           0.000002
          122              O       8.038684       5.692295       2.178149      -0.520142      28.412726 0.42476291E+03  0.96194134E+04                                 7.252533                            6.265567       0.514442       2.215802                    0.998475      26.750882      68.075371       0.780366       0.346582      -1.149957      -0.032801      -0.016206      -0.006306       0.037125      -0.012172       0.013358      -0.000428       0.000261      -0.240618      -0.081676       0.028662       0.053015              7.752121       9.425330      -3.089330       0.985909       6.336404      -0.940619       7.494629          -0.000005
          123              O      -0.929852       2.488835       9.364804      -0.567237      36.405022 0.53698423E+03  0.12939383E+05                                 8.766858                            7.208646       0.107270       2.079712                    0.996665      27.988752      74.301595       0.700450       0.362892      -1.132902       0.035871      -0.000508       0.010453       0.037367       0.047492      -0.004548       0.010477       0.081288       0.076970      -0.076613       0.026929       0.049684             10.011820      13.448401       3.983085      -3.041094       9.609207      -2.474635       6.977851          -0.000000
          124              O       1.169282       2.007361       8.671319      -0.533701      40.583408 0.57304596E+03  0.13983978E+05                                 9.397216                            7.435564       0.208190       2.133458                    0.994332      27.224051      71.877166       0.693737       0.361801      -1.137855      -0.009385       0.021203       0.011069       0.025694      -0.050953       0.027350       0.039249       0.049290       0.064824      -0.088203       0.041380       0.046823             11.036922      11.789872      -5.040221       0.648301      15.018349      -1.663576       6.302546          -0.000002
          125              O       1.331853       4.504451       7.521014      -0.100182      25.269301 0.37022857E+03  0.81343292E+04                                 6.959465                            6.046491      -0.006902       2.132751                    0.996644      22.394182      56.884028       0.752811       0.370312      -1.126476      -0.127095       0.086620       0.028876       0.156492       0.037007      -0.043620      -0.079859      -0.059136      -0.051823      -0.078993      -0.038399       0.117392              7.767784       7.438705       0.987601      -1.229114       9.624092      -2.673329       6.240554           0.000004
          126              O       3.143074       5.959368       5.964800      -0.539265      42.685803 0.60816274E+03  0.15072781E+05                                 9.731826                            7.687725       0.155880       2.109472                    0.994076      27.620792      73.644079       0.678149       0.364424      -1.135084      -0.020427      -0.004028       0.007806       0.022236      -0.015867       0.023825       0.075791       0.051936      -0.057608      -0.099452       0.039903       0.059549             11.475400      18.581167      -1.419778      -3.673485       7.743728      -0.008499       8.101305          -0.000001
          127              O       1.494494       7.444253       5.564394      -0.534792      35.810563 0.54321863E+03  0.13116851E+05                                 8.661058                            7.245692       0.147482       2.110242                    0.994672      27.368161      72.538240       0.699898       0.362424      -1.134182       0.012481      -0.009560       0.019635       0.025154      -0.019354       0.016670      -0.025501      -0.086751       0.052906      -0.058108      -0.000696       0.058804              9.821372       7.218537      -0.176949      -0.730024      13.434276      -4.685182       8.811302          -0.000000
          128              O       5.892773       6.843720       6.392724      -0.560891      41.910960 0.62525930E+03  0.15597099E+05                                 9.614070                            7.778063       0.147779       2.102971                    0.993947      27.923458      74.580049       0.676719       0.362839      -1.136845       0.022961      -0.007096       0.007488       0.025172       0.012249       0.008273      -0.055109       0.077386      -0.028122      -0.079918       0.034643       0.045276             11.433668      17.212462       2.670707       4.037505       8.252186       1.587622       8.836357           0.000002
          129              O       8.012768       6.154941       6.145051      -0.549953      36.768303 0.55738571E+03  0.13518734E+05                                 8.726820                            7.314421       0.302757       2.154687                    0.996129      27.426376      72.378674       0.701602       0.359944      -1.138409      -0.031229       0.000012       0.014048       0.034243      -0.040630      -0.040374      -0.023328      -0.051431       0.045542      -0.078801       0.038006       0.040795              9.659130       9.359238      -3.276922      -1.623112      11.014452       3.751286       8.603700           0.000002
          130              O      -2.812330       8.264759       7.534773      -0.113023      24.465029 0.33670209E+03  0.72092189E+04                                 6.758937                            5.687870       0.193716       2.187508                    0.999193      22.265875      55.454818       0.793924       0.360317      -1.136570      -0.110564       0.067255       0.094978       0.160526       0.063641       0.043014       0.047235       0.023160      -0.137483      -0.073159      -0.039752       0.112911              7.800457       9.599377       2.442415       1.599609       8.337972       2.627091       5.464023           0.000002
          131              O       1.909456      -2.313715       9.385444      -0.587848      43.242571 0.66888344E+03  0.17039974E+05                                 9.921778                            8.098686      -0.163712       1.981259                    0.994780      29.186107      79.857679       0.653849       0.367714      -1.128340      -0.018899      -0.029935      -0.016851       0.039208       0.005212       0.035138       0.032609      -0.019025       0.077509      -0.044626      -0.015405       0.060032             11.830002      10.696106       2.546441       2.233095      13.728428       5.751579      11.065473           0.000003
          132              O       2.627135      -3.652692       7.772815      -0.508418      33.585068 0.51753060E+03  0.12288395E+05                                 8.199723                            7.047016       0.617472       2.271790                    0.994345      26.576982      68.790458       0.716871       0.359837      -1.141555      -0.011488      -0.002537      -0.007240       0.013813      -0.058112      -0.041997      -0.052828      -0.030857       0.051525      -0.104475       0.037936       0.066539              9.020471      11.589837      -1.640366      -2.579336       8.061300       1.773731       7.410277           0.000003
          133              O       2.325151       7.488309       2.523516      -0.538526      34.969746 0.51522920E+03  0.12279504E+05                                 8.528935                            7.038761       0.223249       2.128780                    0.996348      27.386251      72.150957       0.712693       0.360598      -1.135435       0.019974      -0.020700       0.009243       0.030214      -0.000241      -0.041702       0.026793      -0.026437      -0.145457      -0.075023       0.024337       0.050686              9.754599       7.066878      -2.696188      -1.788495      11.091109       4.720679      11.105810          -0.000000
          134              O       3.799457       5.861022       3.040878      -0.563034      40.767589 0.60191134E+03  0.14904143E+05                                 9.500378                            7.652718       0.144175       2.093987                    0.995667      28.144272      75.414163       0.677956       0.364863      -1.132855      -0.019396       0.008989      -0.016386       0.026935       0.015953       0.014504      -0.061013       0.030268      -0.086811      -0.081510       0.032903       0.048607             11.392037      10.028304      -1.083639       5.336762       7.510210      -2.255169      16.637597           0.000000
          135              O       2.180138       6.684995       0.000000      -0.109345      23.924260 0.31447583E+03  0.66299909E+04                                 6.692630                            5.488128       0.080303       2.141122                    0.999095      22.400043      55.650581       0.808887       0.359164      -1.135655       0.086855      -0.132722      -0.032159       0.161842      -0.008245       0.044907      -0.013831       0.014018       0.329643      -0.066268      -0.056793       0.123061              8.106467       5.095302      -0.691618       1.794665       4.756335       0.099497      14.467763          -0.000002
          136              O      -0.252521      -0.425598      10.235789      -0.577595      44.282173 0.67901269E+03  0.17337283E+05                                10.073720                            8.172184      -0.147366       1.992442                    0.994423      28.868843      78.695185       0.650389       0.368833      -1.129164       0.000665      -0.011300       0.040305       0.041864       0.029826      -0.015345       0.027271      -0.053656       0.071230      -0.059903       0.012062       0.047841             11.981655       9.154770      -1.100281      -1.547070       7.475693       0.270925      19.314501           0.000002
          137              O      -1.687698       0.531785      11.581481      -0.520142      28.412718 0.42476276E+03  0.96194090E+04                                 7.252531                            6.265566       0.514442       2.215802                    0.998475      26.750880      68.075360       0.780367       0.346582      -1.149957       0.032801       0.016206       0.006306       0.037125      -0.012172       0.013358      -0.000428       0.000261      -0.240618      -0.081676       0.028662       0.053015              7.752119       9.425328      -3.089329       0.985909       6.336403      -0.940619       7.494626          -0.000004
          138              O       7.280838       3.735245       4.394826      -0.567237      36.405031 0.53698438E+03  0.12939388E+05                                 8.766860                            7.208647       0.107270       2.079712                    0.996665      27.988754      74.301606       0.700450       0.362892      -1.132902      -0.035871       0.000508      -0.010453       0.037367       0.047492      -0.004548       0.010477       0.081288       0.076970      -0.076613       0.026929       0.049684             10.011822      13.448404       3.983086      -3.041095       9.609210      -2.474636       6.977852          -0.000000
          139              O       5.181704       4.216719       5.088311      -0.533701      40.583409 0.57304597E+03  0.13983979E+05                                 9.397216                            7.435565       0.208190       2.133458                    0.994332      27.224051      71.877167       0.693737       0.361801      -1.137855       0.009385      -0.021204      -0.011069       0.025694      -0.050953       0.027350       0.039249       0.049290       0.064824      -0.088203       0.041380       0.046823             11.036923      11.789873      -5.040221       0.648301      15.018350      -1.663576       6.302546          -0.000002
          140              O       5.019133       1.719629       6.238616      -0.100182      25.269301 0.37022856E+03  0.81343290E+04                                 6.959464                            6.046491      -0.006902       2.132751                    0.996644      22.394182      56.884027       0.752811       0.370312      -1.126476       0.127095      -0.086620      -0.028876       0.156492       0.037007      -0.043620      -0.079859      -0.059136      -0.051823      -0.078993      -0.038399       0.117392              7.767783       7.438705       0.987601      -1.229114       9.624092      -2.673329       6.240553           0.000003
          141              O       3.207912       0.264712       7.794830      -0.539265      42.685805 0.60816278E+03  0.15072783E+05                                 9.731826                            7.687725       0.155879       2.109472                    0.994076      27.620793      73.644082       0.678149       0.364424      -1.135084       0.020427       0.004028      -0.007806       0.022236      -0.015867       0.023825       0.075791       0.051936      -0.057608      -0.099452       0.039903       0.059549             11.475400      18.581168      -1.419778      -3.673485       7.743728      -0.008499       8.101306          -0.000001
          142              O       4.856492      -1.220173       8.195236      -0.534792      35.810561 0.54321860E+03  0.13116850E+05                                 8.661058                            7.245692       0.147482       2.110242                    0.994672      27.368160      72.538237       0.699898       0.362424      -1.134182      -0.012481       0.009560      -0.019635       0.025154      -0.019354       0.016670      -0.025501      -0.086751       0.052906      -0.058108      -0.000696       0.058804              9.821371       7.218536      -0.176949      -0.730024      13.434276      -4.685182       8.811302          -0.000000

******************************************************
Auxiliary information for the entire system
The total spin magnetic moment of the unit cell is   0.000134
The total net atomic charge of the unit cell is   0.000002
Accuracy of reproducing the electrostatic potential in the unit cell:
  The inner radius (bohr) =    5.0000
  The outer radius (bohr) =   12.0000
  Valid grid points have density less than (e/(bohr^3)) =    0.0001
  The number of valid grid points were=        83305
  The rms potential error without charges in kcal/mol is=      6.30415
  The rms potential error with partial charges in kcal/mol is=      1.26009
  The RRMSE value at monopole order=      0.19988
  The rms potential error with partial charges and cloud penetration in kcal/mol is=      1.26117
  The RRMSE value at monopole order with cloud penetration is=      0.20005
  The rms potential error with partial charges and atomic dipoles in kcal/mol is=      0.50744
  The RRMSE value at dipole order=      0.08049
  The rms potential error with partial charges, atomic dipoles and cloud penetration in kcal/mol is=      0.50002
  The RRMSE value at dipole order with cloud penetration=      0.07932

******************************************************
The electron densities and ab initio electrostatic potential were computed in VASP using the PBE functional and
projector augmented wave method. See the main text of the journal article for a description of computational details.
The atomic charges, dipoles, and quadrupoles were computed with the DDEC6 method as described in
(a) T. A. Manz and N. Gabaldon Limas, RSC Adv. 6 (2016) 47771-47801 DOI: 10.1039/c6ra04656h
(b) N. Gabaldon Limas and T. A. Manz, RSC Adv. 8 (2018) 2678-2707 DOI: 10.1039/c7ra11829e.
For each atom in the material, the electron cloud parameters were fit to the spherically averaged atom-in-material
electron density using radial positions for which this density was between 10^-4 and 10^-2 electrons per cubic bohr.
The polarizabilities, dispersion coefficients, and quantum Drude oscillator (QDO) parameters were fit using the MCLF method.
The magnetic structure of the system was optimized in VASP from the default ferromagnetic initial guess using spin polarization.
The atomic spin moments (ASMs) were computed on this optimized magnetic structure using the DDEC6 partition as inputs
to the method of T. A. Manz and D. S. Sholl, J. Chem. Theory Comput. 7 (2011) 4146-4164 DOI: 10.1021/ct200539n.
The RMSE and RRMSE were computed using a uniform grid with Ewald summation.
