# Supplementary material for: A collection of forcefield precursors for metal–organic frameworks
Source: RSC Adv. 2019 Nov 13;9(63):36492–507. doi: 10.1039/c9ra07327b (PMC9075174; doi:10.1039/c9ra07327b)
Supplement: RA-009-C9RA07327B-s5255 [file RA-009-C9RA07327B-s5255.xyz]

  164
jmolscript: load "" {1 1 1} spacegroup "x,y,z" unitcell [{      8.459000     0.000000     0.000000 }, {      0.000000     9.622000     0.000000 }, {      0.000000     0.000000    24.389000 }]
Zn     6.542275     5.730093    13.049822     0.939295
Zn     6.542275     8.702907    23.533678     0.939295
Zn     6.146225     3.891907     0.855322     0.939295
Zn     6.146225     0.919093    11.339178     0.939295
Zn     1.916725     3.891907    11.339178     0.939295
Zn     1.916725     0.919093     0.855322     0.939295
Zn     2.312775     5.730093    23.533678     0.939295
Zn     2.312775     8.702907    13.049822     0.939295
P      7.321603     3.829075    10.673358     1.255817
P      7.321603     0.981925     1.521142     1.255817
P      5.366897     5.792925    22.867858     1.255817
P      5.366897     8.640075    13.715642     1.255817
P      1.137397     5.792925    13.715642     1.255817
P      1.137397     8.640075    22.867858     1.255817
P      3.092103     3.829075     1.521142     1.255817
P      3.092103     0.981925    10.673358     1.255817
H      6.592099     3.720827     9.601949    -0.148689
H      3.535016     2.009074    14.694373     0.136422
H      4.973046     3.035741    13.209082     0.101366
H      5.264882     6.195606    15.555304     0.091494
H      3.831927     5.243990    17.089372     0.126623
H      1.938803     3.558216    17.406429     0.115009
H      2.114750     2.129349    16.701587     0.111980
H      4.009566     1.666530    17.989326     0.093062
H      6.592099     1.090173     2.592551    -0.148689
H      3.535016     2.801926    21.889128     0.136422
H      4.973046     1.775259    23.374418     0.101366
H      5.264882     8.237394    21.028196     0.091494
H      3.831927     9.189010    19.494128     0.126623
H      1.938803     1.252784    19.177071     0.115009
H      2.114750     2.681651    19.881913     0.111980
H      4.009566     3.144470    18.594174     0.093063
H      6.096401     5.901173    21.796449    -0.148689
H      0.694484     7.612926     2.499872     0.136422
H      7.715454     6.586259     1.014582     0.101366
H      7.423618     3.426394     3.360804     0.091494
H      0.397573     4.378010     4.894872     0.126623
H      2.290697     6.063784     5.211929     0.115009
H      2.114750     7.492651     4.507087     0.111980
H      0.219934     7.955470     5.794826     0.093062
H      6.096401     8.531827    14.787051    -0.148689
H      0.694484     6.820074     9.694628     0.136422
H      7.715454     7.846741    11.179918     0.101366
H      7.423618     1.384606     8.833696     0.091494
H      0.397573     0.432990     7.299628     0.126623
H      2.290697     8.369216     6.982571     0.115009
H      2.114750     6.940349     7.687413     0.111980
H      0.219934     6.477530     6.399674     0.093063
H      1.866901     5.901173    14.787051    -0.148689
H      4.923984     7.612926     9.694628     0.136422
H      3.485954     6.586259    11.179918     0.101366
H      3.194118     3.426394     8.833696     0.091494
H      4.627073     4.378010     7.299628     0.126623
H      6.520197     6.063784     6.982571     0.115009
H      6.344250     7.492651     7.687413     0.111980
H      4.449434     7.955470     6.399674     0.093063
H      1.866901     8.531827    21.796449    -0.148689
H      4.923984     6.820074     2.499872     0.136422
H      3.485954     7.846741     1.014582     0.101366
H      3.194118     1.384606     3.360804     0.091494
H      4.627073     0.432990     4.894872     0.126622
H      6.520197     8.369216     5.211929     0.115009
H      6.344250     6.940349     4.507087     0.111980
H      4.449434     6.477530     5.794826     0.093063
H      2.362599     3.720827     2.592551    -0.148689
H      7.764516     2.009074    21.889128     0.136422
H      0.743546     3.035741    23.374418     0.101366
H      1.035382     6.195606    21.028196     0.091494
H      8.061427     5.243990    19.494128     0.126623
H      6.168303     3.558216    19.177071     0.115009
H      6.344250     2.129349    19.881913     0.111980
H      8.239066     1.666530    18.594174     0.093063
H      2.362599     1.090173     9.601949    -0.148689
H      7.764516     2.801926    14.694373     0.136422
H      0.743546     1.775259    13.209082     0.101366
H      1.035382     8.237394    15.555304     0.091494
H      8.061427     9.189010    17.089372     0.126623
H      6.168303     1.252784    17.406429     0.115009
H      6.344250     2.681651    16.701587     0.111980
H      8.239066     3.144470    17.989326     0.093063
C      3.875068     2.874091    14.891436    -0.172076
C      4.736194     3.488937    14.010261     0.129337
C      4.907066     5.333475    15.377996     0.094019
C      4.050169     4.770588    16.294535    -0.220365
C      3.499488     3.511068    16.066985     0.184665
C      2.603680     2.891411    17.100103    -0.239906
C      3.875068     1.936909    21.692064    -0.172076
C      4.736194     1.322063    22.573239     0.129337
C      4.907066     9.099525    21.205504     0.094019
C      4.050169     0.040412    20.288965    -0.220365
C      3.499488     1.299932    20.516515     0.184664
C      2.603680     1.919589    19.483397    -0.239906
C      0.354432     6.747909     2.696936    -0.172076
C      7.952306     6.133063     1.815761     0.129337
C      7.781434     4.288525     3.183496     0.094019
C      0.179331     4.851412     4.100035    -0.220365
C      0.730012     6.110932     3.872485     0.184665
C      1.625820     6.730589     4.905603    -0.239906
C      0.354432     7.685091     9.497564    -0.172076
C      7.952306     8.299937    10.378739     0.129337
C      7.781434     0.522475     9.011004     0.094019
C      0.179331     9.581588     8.094465    -0.220365
C      0.730012     8.322068     8.322015     0.184665
C      1.625820     7.702411     7.288897    -0.239906
C      4.583932     6.747909     9.497564    -0.172076
C      3.722806     6.133063    10.378739     0.129337
C      3.551934     4.288525     9.011004     0.094019
C      4.408831     4.851412     8.094465    -0.220365
C      4.959512     6.110932     8.322015     0.184665
C      5.855320     6.730589     7.288897    -0.239906
C      4.583932     7.685091     2.696936    -0.172076
C      3.722806     8.299937     1.815761     0.129337
C      3.551934     0.522475     3.183496     0.094019
C      4.408831     9.581588     4.100035    -0.220365
C      4.959512     8.322068     3.872485     0.184665
C      5.855320     7.702411     4.905603    -0.239906
C      8.104568     2.874091    21.692064    -0.172076
C      0.506694     3.488937    22.573239     0.129337
C      0.677566     5.333475    21.205504     0.094019
C      8.279669     4.770588    20.288965    -0.220365
C      7.728988     3.511068    20.516515     0.184665
C      6.833180     2.891411    19.483397    -0.239906
C      8.104568     1.936909    14.891436    -0.172076
C      0.506694     1.322063    14.010261     0.129337
C      0.677566     9.099525    15.377996     0.094019
C      8.279669     0.040412    16.294535    -0.220365
C      7.728988     1.299932    16.066985     0.184665
C      6.833180     1.919589    17.100103    -0.239906
C      3.424203     2.405500    18.291750    -0.150969
C      0.805297     7.216500     6.097250    -0.150969
C      5.034797     7.216500     6.097250    -0.150969
C      7.653703     2.405500    18.291750    -0.150970
N      5.255577     4.707082    14.240981    -0.250097
N      5.255577     0.103918    22.342519    -0.250097
N      7.432923     4.914918     2.046481    -0.250097
N      7.432923     9.518082    10.148019    -0.250097
N      3.203423     4.914918    10.148019    -0.250097
N      3.203423     9.518082     2.046481    -0.250097
N      1.026077     4.707082    22.342519    -0.250097
N      1.026077     0.103918    14.240981    -0.250097
O      6.969370     5.164512    11.286498    -0.737849
O      6.937226     2.669624    11.561605    -0.755800
O      0.320596     3.765762    10.203382    -0.778823
O      6.969370     9.268488     0.908002    -0.737849
O      6.937226     2.141376     0.632895    -0.755800
O      0.320596     1.045238     1.991118    -0.778823
O      5.719130     4.457488    23.480998    -0.737849
O      5.751274     6.952376    23.756105    -0.755800
O      3.908904     5.856238    22.397882    -0.778823
O      5.719130     0.353512    13.102502    -0.737849
O      5.751274     7.480624    12.827395    -0.755800
O      3.908904     8.576762    14.185618    -0.778823
O      1.489630     4.457488    13.102502    -0.737849
O      1.521774     6.952376    12.827395    -0.755800
O      8.138404     5.856238    14.185618    -0.778823
O      1.489630     0.353512    23.480998    -0.737849
O      1.521774     7.480624    23.756105    -0.755800
O      8.138404     8.576762    22.397882    -0.778823
O      2.739870     5.164512     0.908002    -0.737849
O      2.707726     2.669624     0.632895    -0.755800
O      4.550096     3.765762     1.991118    -0.778823
O      2.739870     9.268488    11.286498    -0.737849
O      2.707726     2.141376    11.561605    -0.755800
O      4.550096     1.045238    10.203382    -0.778823

The following XYZ coordinates are in angstroms. Other properties are in atomic units.
The sperically averaged electron density of each atom fit to a function of the form exp(a - br)
eigen_1, eigen_2 and eigen_3 are the three eigenvalues of traceless quadrupole moment tensor
  atom number  atomic symbol              X              Y              Z     net charge C6 coefficient C8 coefficient C10 coefficient fluctuating dipole atomic polarizability isotropic forcefield polarizability              a              b squared Pearson coefficient          <r^3>          <r^4>         wp_QDO          m_QDO          q_QDO       dipole_x       dipole_y       dipole_z         dipole            Qxy            Qxz            Qyz     Q(x^2-y^2)  Q(3z^2 - R^2)        eigen_1        eigen_2        eigen_3 static polarizability      alpha(xx)      alpha(xy)      alpha(xz)      alpha(yy)      alpha(yz)      alpha(zz) atomic spin moment
            1             Zn       6.542275       5.730093      13.049822       0.939295      82.376494 0.17563704E+04  0.55155652E+05                                15.590259                           13.824358       0.250760       1.952195                    0.998310      45.300169     123.898166       0.477999       0.408042      -1.135278       0.054130       0.072285      -0.058569       0.107636      -0.022684       0.039275       0.009772      -0.032658       0.114463      -0.062623       0.007441       0.055183             16.991909      18.581523      -1.195598      -1.819875      17.788932      -0.701704      14.605271          -0.000002
            2             Zn       6.542275       8.702907      23.533678       0.939295      82.376505 0.17563707E+04  0.55155663E+05                                15.590260                           13.824359       0.250760       1.952195                    0.998310      45.300173     123.898178       0.477999       0.408042      -1.135278       0.054130      -0.072285       0.058569       0.107636       0.022684      -0.039275       0.009771      -0.032658       0.114463      -0.062623       0.007441       0.055183             16.991910      18.581525       1.195599       1.819875      17.788933      -0.701704      14.605272          -0.000002
            3             Zn       6.146225       3.891907       0.855322       0.939295      82.376502 0.17563706E+04  0.55155660E+05                                15.590260                           13.824359       0.250760       1.952195                    0.998310      45.300172     123.898175       0.477999       0.408042      -1.135278      -0.054130      -0.072285      -0.058569       0.107636      -0.022684      -0.039275      -0.009772      -0.032658       0.114464      -0.062623       0.007441       0.055183             16.991910      18.581524      -1.195599       1.819875      17.788933       0.701704      14.605272          -0.000002
            4             Zn       6.146225       0.919093      11.339178       0.939295      82.376502 0.17563706E+04  0.55155661E+05                                15.590260                           13.824359       0.250760       1.952195                    0.998310      45.300172     123.898176       0.477999       0.408042      -1.135278      -0.054130       0.072285       0.058569       0.107636       0.022684       0.039275      -0.009772      -0.032658       0.114464      -0.062623       0.007441       0.055183             16.991910      18.581525       1.195599      -1.819875      17.788934       0.701704      14.605272          -0.000002
            5             Zn       1.916725       3.891907      11.339178       0.939295      82.376499 0.17563705E+04  0.55155658E+05                                15.590260                           13.824359       0.250760       1.952195                    0.998310      45.300171     123.898173       0.477999       0.408042      -1.135278      -0.054130      -0.072285       0.058569       0.107636      -0.022684       0.039275       0.009772      -0.032658       0.114463      -0.062623       0.007441       0.055183             16.991910      18.581524      -1.195599      -1.819875      17.788933      -0.701704      14.605272          -0.000002
            6             Zn       1.916725       0.919093       0.855322       0.939295      82.376496 0.17563705E+04  0.55155654E+05                                15.590259                           13.824358       0.250760       1.952195                    0.998310      45.300170     123.898168       0.477999       0.408042      -1.135278      -0.054130       0.072285      -0.058569       0.107636       0.022684      -0.039275       0.009772      -0.032658       0.114463      -0.062623       0.007441       0.055183             16.991909      18.581523       1.195599       1.819875      17.788932      -0.701704      14.605271          -0.000002
            7             Zn       2.312775       5.730093      23.533678       0.939295      82.376497 0.17563705E+04  0.55155655E+05                                15.590260                           13.824358       0.250760       1.952195                    0.998310      45.300170     123.898170       0.477999       0.408042      -1.135278       0.054130       0.072285       0.058569       0.107636      -0.022684      -0.039275      -0.009772      -0.032658       0.114463      -0.062623       0.007441       0.055183             16.991909      18.581524      -1.195599       1.819875      17.788933       0.701704      14.605271          -0.000002
            8             Zn       2.312775       8.702907      13.049822       0.939295      82.376503 0.17563706E+04  0.55155661E+05                                15.590260                           13.824359       0.250760       1.952195                    0.998310      45.300172     123.898177       0.477999       0.408042      -1.135278       0.054130      -0.072285      -0.058569       0.107636       0.022684       0.039275      -0.009772      -0.032658       0.114463      -0.062623       0.007441       0.055183             16.991910      18.581525       1.195599      -1.819875      17.788933       0.701704      14.605272          -0.000002
            9              P       7.321603       3.829075      10.673358       1.255817      68.693297 0.12524020E+04  0.37781297E+05                                13.009569                           10.767937       0.642022       1.962388                    0.999852      50.426722     156.269472       0.584818       0.347178      -1.130741       0.047718       0.022312       0.062788       0.081958      -0.002147       0.014849      -0.028229       0.001657       0.040605      -0.029357      -0.007987       0.037344             14.299557      15.171775       0.105108      -0.794800      17.315172      -0.353050      10.411724          -0.000002
           10              P       7.321603       0.981925       1.521142       1.255817      68.693299 0.12524020E+04  0.37781299E+05                                13.009569                           10.767937       0.642022       1.962388                    0.999852      50.426723     156.269475       0.584818       0.347178      -1.130741       0.047718      -0.022312      -0.062788       0.081958       0.002147      -0.014849      -0.028229       0.001657       0.040604      -0.029357      -0.007987       0.037344             14.299557      15.171775      -0.105108       0.794800      17.315172      -0.353050      10.411724          -0.000002
           11              P       5.366897       5.792925      22.867858       1.255817      68.693295 0.12524019E+04  0.37781294E+05                                13.009568                           10.767936       0.642022       1.962388                    0.999852      50.426721     156.269465       0.584818       0.347178      -1.130741      -0.047718      -0.022312       0.062788       0.081958      -0.002147      -0.014849       0.028229       0.001657       0.040605      -0.029357      -0.007987       0.037344             14.299556      15.171775       0.105108       0.794799      17.315170       0.353050      10.411723          -0.000002
           12              P       5.366897       8.640075      13.715642       1.255817      68.693292 0.12524018E+04  0.37781292E+05                                13.009568                           10.767936       0.642022       1.962388                    0.999852      50.426720     156.269462       0.584818       0.347178      -1.130741      -0.047718       0.022312      -0.062788       0.081958       0.002147       0.014849       0.028229       0.001657       0.040604      -0.029357      -0.007987       0.037344             14.299556      15.171775      -0.105108      -0.794799      17.315170       0.353050      10.411723          -0.000002
           13              P       1.137397       5.792925      13.715642       1.255817      68.693300 0.12524020E+04  0.37781299E+05                                13.009568                           10.767936       0.642022       1.962388                    0.999852      50.426723     156.269471       0.584818       0.347178      -1.130741      -0.047718      -0.022312      -0.062788       0.081958      -0.002147       0.014849      -0.028229       0.001657       0.040605      -0.029357      -0.007987       0.037344             14.299557      15.171775       0.105108      -0.794800      17.315171      -0.353050      10.411723          -0.000002
           14              P       1.137397       8.640075      22.867858       1.255817      68.693299 0.12524020E+04  0.37781299E+05                                13.009568                           10.767937       0.642022       1.962388                    0.999852      50.426723     156.269473       0.584818       0.347178      -1.130741      -0.047718       0.022312       0.062788       0.081958       0.002147      -0.014849      -0.028229       0.001657       0.040605      -0.029357      -0.007987       0.037344             14.299557      15.171775      -0.105108       0.794800      17.315172      -0.353050      10.411723          -0.000002
           15              P       3.092103       3.829075       1.521142       1.255817      68.693293 0.12524019E+04  0.37781293E+05                                13.009567                           10.767936       0.642022       1.962388                    0.999852      50.426719     156.269454       0.584818       0.347178      -1.130741       0.047718       0.022312      -0.062788       0.081958      -0.002147      -0.014849       0.028229       0.001657       0.040605      -0.029357      -0.007987       0.037344             14.299555      15.171774       0.105108       0.794799      17.315170       0.353050      10.411723          -0.000002
           16              P       3.092103       0.981925      10.673358       1.255817      68.693292 0.12524018E+04  0.37781293E+05                                13.009567                           10.767936       0.642022       1.962388                    0.999852      50.426719     156.269457       0.584818       0.347178      -1.130741       0.047718      -0.022312       0.062788       0.081958       0.002147       0.014849       0.028229       0.001657       0.040605      -0.029357      -0.007987       0.037344             14.299556      15.171774      -0.105108      -0.794799      17.315170       0.353050      10.411723          -0.000002
           17              H       6.592099       3.720827       9.601949      -0.148689       2.638613 0.26934897E+02  0.34825300E+03                                 2.797964                            2.728659      -1.130917       2.168376                    0.995037       5.673947      16.628910       0.456996       1.036608      -0.768589      -0.053617      -0.006947      -0.066275       0.085530       0.003467       0.000154       0.003845       0.002127       0.006786      -0.005953       0.000693       0.005260              2.829849       2.920894      -0.139577       0.722880       2.554215      -0.086662       3.014439          -0.000001
           18              H       3.535016       2.009074      14.694373       0.136422       0.915318 0.67308884E+01  0.64367637E+02                                 1.654210                            1.594214      -1.257427       2.300349                    0.993766       3.632646      10.608525       0.452334       1.415963      -0.679608      -0.012042      -0.032020      -0.010256       0.035713       0.006487      -0.005106       0.002152      -0.012941       0.008518      -0.012574       0.004831       0.007743              1.668927       1.544253       0.301428       0.044183       1.991341       0.203332       1.471187          -0.000000
           19              H       4.973046       3.035741      13.209082       0.101366       1.001678 0.71994484E+01  0.70117172E+02                                 1.757670                            1.645994      -1.313306       2.250600                    0.993672       3.914168      11.589704       0.445649       1.411199      -0.679205       0.007972      -0.027440      -0.040253       0.049364       0.003762      -0.005910       0.007482      -0.013784       0.016571      -0.013870       0.001353       0.012517              1.802027       1.541617      -0.115808      -0.250080       1.673765       0.401327       2.190699          -0.000001
           20              H       5.264882       6.195606      15.555304       0.091494       1.321131 0.97298361E+01  0.99911247E+02                                 1.957636                            1.798225      -1.186722       2.308668                    0.994148       3.703859      10.467331       0.478612       1.246275      -0.716494       0.014496       0.044838       0.013367       0.048983       0.009013      -0.006216       0.013425      -0.011843       0.011344      -0.019510       0.001983       0.017527              2.024884       1.738050       0.482368      -0.008307       2.740780       0.016600       1.595821          -0.000002
           21              H       3.831927       5.243990      17.089372       0.126623       1.039066 0.76325320E+01  0.72833480E+02                                 1.592664                            1.539225      -0.864331       2.471321                    0.999118       3.169365       8.285272       0.551413       1.164037      -0.738093      -0.010127       0.018050       0.028315       0.035073       0.009076      -0.010721       0.007308      -0.013861       0.014651      -0.020416       0.008202       0.012214              1.594112       1.359219      -0.051281      -0.164607       1.539889       0.221671       1.883227          -0.000001
           22              H       1.938803       3.558216      17.406429       0.115009       1.083245 0.85998903E+01  0.85809110E+02                                 1.737131                            1.707120      -0.814886       2.478057                    0.998218       3.557051       9.979088       0.483058       1.270769      -0.711483      -0.012539       0.019041       0.010296       0.025016      -0.007156       0.001451       0.000407      -0.005554      -0.004029      -0.007345      -0.001027       0.008372              1.742355       1.983772      -0.273624      -0.233758       1.636568       0.057819       1.606726           0.000001
           23              H       2.114750       2.129349      16.701587       0.111980       1.028796 0.80973350E+01  0.80613003E+02                                 1.749549                            1.711462      -1.156845       2.317001                    0.993574       3.843415      11.230305       0.453544       1.356511      -0.691059      -0.005119      -0.024681      -0.012106       0.027963      -0.000111       0.001125       0.003910      -0.012714       0.005533      -0.007446      -0.000514       0.007960              1.761289       1.837704       0.384489       0.209130       1.742847       0.226182       1.703316           0.000001
           24              H       4.009566       1.666530      17.989326       0.093062       1.113766 0.91965932E+01  0.93591810E+02                                 1.781411                            1.774814      -0.949664       2.408256                    0.996366       3.776509      10.803886       0.468582       1.284429      -0.707484       0.009160      -0.025749      -0.012501       0.030053      -0.003148      -0.002010       0.005425      -0.008422       0.003717      -0.005887      -0.003079       0.008966              1.771990       1.904308      -0.317135      -0.167011       1.729596       0.064502       1.682065           0.000002
           25              H       6.592099       1.090173       2.592551      -0.148689       2.638613 0.26934897E+02  0.34825300E+03                                 2.797964                            2.728659      -1.130917       2.168376                    0.995037       5.673947      16.628910       0.456996       1.036608      -0.768589      -0.053617       0.006947       0.066275       0.085530      -0.003467      -0.000154       0.003845       0.002127       0.006786      -0.005953       0.000693       0.005260              2.829849       2.920894       0.139577      -0.722880       2.554215      -0.086662       3.014439          -0.000001
           26              H       3.535016       2.801926      21.889128       0.136422       0.915318 0.67308926E+01  0.64367686E+02                                 1.654211                            1.594214      -1.257427       2.300349                    0.993766       3.632647      10.608528       0.452334       1.415963      -0.679608      -0.012042       0.032020       0.010256       0.035713      -0.006487       0.005106       0.002152      -0.012941       0.008518      -0.012574       0.004831       0.007743              1.668928       1.544254      -0.301428      -0.044183       1.991342       0.203333       1.471187          -0.000000
           27              H       4.973046       1.775259      23.374418       0.101366       1.001678 0.71994493E+01  0.70117182E+02                                 1.757670                            1.645994      -1.313306       2.250600                    0.993672       3.914168      11.589703       0.445649       1.411199      -0.679205       0.007972       0.027440       0.040253       0.049364      -0.003762       0.005910       0.007482      -0.013784       0.016571      -0.013870       0.001353       0.012517              1.802027       1.541617       0.115808       0.250080       1.673764       0.401327       2.190699          -0.000001
           28              H       5.264882       8.237394      21.028196       0.091494       1.321131 0.97298374E+01  0.99911265E+02                                 1.957636                            1.798225      -1.186722       2.308667                    0.994148       3.703859      10.467332       0.478612       1.246275      -0.716494       0.014496      -0.044839      -0.013367       0.048983      -0.009013       0.006216       0.013425      -0.011843       0.011344      -0.019510       0.001983       0.017527              2.024884       1.738051      -0.482368       0.008307       2.740780       0.016600       1.595821          -0.000002
           29              H       3.831927       9.189010      19.494128       0.126623       1.039066 0.76325359E+01  0.72833527E+02                                 1.592665                            1.539226      -0.864331       2.471321                    0.999118       3.169366       8.285275       0.551413       1.164037      -0.738093      -0.010127      -0.018050      -0.028315       0.035073      -0.009076       0.010721       0.007308      -0.013861       0.014651      -0.020416       0.008202       0.012214              1.594112       1.359219       0.051281       0.164607       1.539890       0.221671       1.883228          -0.000001
           30              H       1.938803       1.252784      19.177071       0.115009       1.083246 0.85998952E+01  0.85809167E+02                                 1.737131                            1.707121      -0.814886       2.478057                    0.998218       3.557052       9.979090       0.483058       1.270769      -0.711483      -0.012539      -0.019041      -0.010296       0.025016       0.007156      -0.001451       0.000407      -0.005554      -0.004029      -0.007345      -0.001027       0.008372              1.742355       1.983772       0.273624       0.233758       1.636568       0.057819       1.606726           0.000001
           31              H       2.114750       2.681651      19.881913       0.111980       1.028797 0.80973402E+01  0.80613062E+02                                 1.749549                            1.711462      -1.156845       2.317001                    0.993574       3.843416      11.230306       0.453544       1.356511      -0.691059      -0.005119       0.024681       0.012106       0.027963       0.000111      -0.001125       0.003910      -0.012714       0.005533      -0.007446      -0.000514       0.007960              1.761289       1.837704      -0.384489      -0.209130       1.742847       0.226182       1.703316           0.000001
           32              H       4.009566       3.144470      18.594174       0.093063       1.113766 0.91965893E+01  0.93591761E+02                                 1.781411                            1.774814      -0.949663       2.408256                    0.996366       3.776508      10.803883       0.468582       1.284429      -0.707484       0.009160       0.025749       0.012501       0.030053       0.003148       0.002010       0.005425      -0.008422       0.003717      -0.005887      -0.003079       0.008966              1.771989       1.904307       0.317135       0.167011       1.729595       0.064502       1.682065           0.000002
           33              H       6.096401       5.901173      21.796449      -0.148689       2.638614 0.26934912E+02  0.34825326E+03                                 2.797966                            2.728660      -1.130918       2.168376                    0.995037       5.673948      16.628917       0.456995       1.036608      -0.768589       0.053617       0.006947      -0.066275       0.085530       0.003467      -0.000154      -0.003845       0.002127       0.006786      -0.005953       0.000693       0.005260              2.829851       2.920896      -0.139577      -0.722880       2.554216       0.086662       3.014441          -0.000001
           34              H       0.694484       7.612926       2.499872       0.136422       0.915318 0.67308878E+01  0.64367634E+02                                 1.654211                            1.594214      -1.257427       2.300349                    0.993766       3.632646      10.608527       0.452334       1.415964      -0.679607       0.012042       0.032020      -0.010256       0.035713       0.006487       0.005106      -0.002152      -0.012941       0.008518      -0.012574       0.004831       0.007743              1.668928       1.544254       0.301428      -0.044183       1.991342      -0.203333       1.471187           0.000000
           35              H       7.715454       6.586259       1.014582       0.101366       1.001678 0.71994484E+01  0.70117172E+02                                 1.757670                            1.645994      -1.313306       2.250600                    0.993672       3.914168      11.589704       0.445649       1.411199      -0.679205      -0.007972       0.027440      -0.040253       0.049364       0.003762       0.005910      -0.007482      -0.013784       0.016571      -0.013870       0.001353       0.012517              1.802027       1.541617      -0.115808       0.250080       1.673765      -0.401327       2.190699          -0.000001
           36              H       7.423618       3.426394       3.360804       0.091494       1.321132 0.97298431E+01  0.99911340E+02                                 1.957637                            1.798226      -1.186722       2.308667                    0.994148       3.703860      10.467336       0.478612       1.246275      -0.716494      -0.014496      -0.044839       0.013367       0.048983       0.009013       0.006216      -0.013425      -0.011843       0.011344      -0.019510       0.001983       0.017527              2.024885       1.738051       0.482368       0.008307       2.740781      -0.016600       1.595822          -0.000002
           37              H       0.397573       4.378010       4.894872       0.126623       1.039066 0.76325308E+01  0.72833466E+02                                 1.592664                            1.539225      -0.864331       2.471321                    0.999118       3.169365       8.285272       0.551413       1.164038      -0.738093       0.010127      -0.018050       0.028315       0.035073       0.009076       0.010721      -0.007308      -0.013861       0.014651      -0.020416       0.008202       0.012214              1.594112       1.359219      -0.051281       0.164607       1.539889      -0.221671       1.883227          -0.000001
           38              H       2.290697       6.063784       5.211929       0.115009       1.083246 0.85998952E+01  0.85809167E+02                                 1.737131                            1.707121      -0.814886       2.478057                    0.998218       3.557052       9.979090       0.483058       1.270769      -0.711483       0.012539      -0.019041       0.010296       0.025016      -0.007156      -0.001451      -0.000407      -0.005554      -0.004029      -0.007345      -0.001027       0.008372              1.742355       1.983772      -0.273624       0.233758       1.636568      -0.057819       1.606726           0.000001
           39              H       2.114750       7.492651       4.507087       0.111980       1.028797 0.80973402E+01  0.80613062E+02                                 1.749549                            1.711462      -1.156845       2.317001                    0.993574       3.843416      11.230306       0.453544       1.356511      -0.691059       0.005119       0.024681      -0.012106       0.027963      -0.000111      -0.001125      -0.003910      -0.012714       0.005533      -0.007446      -0.000514       0.007960              1.761289       1.837704       0.384489      -0.209130       1.742847      -0.226182       1.703316           0.000001
           40              H       0.219934       7.955470       5.794826       0.093062       1.113766 0.91965927E+01  0.93591806E+02                                 1.781411                            1.774814      -0.949664       2.408256                    0.996366       3.776509      10.803887       0.468581       1.284429      -0.707484      -0.009160       0.025749      -0.012501       0.030053      -0.003148       0.002010      -0.005425      -0.008422       0.003717      -0.005887      -0.003079       0.008966              1.771990       1.904308      -0.317135       0.167011       1.729596      -0.064502       1.682065           0.000002
           41              H       6.096401       8.531827      14.787051      -0.148689       2.638614 0.26934919E+02  0.34825335E+03                                 2.797965                            2.728660      -1.130918       2.168376                    0.995037       5.673949      16.628918       0.456996       1.036608      -0.768589       0.053617      -0.006947       0.066275       0.085530      -0.003467       0.000154      -0.003845       0.002127       0.006786      -0.005953       0.000693       0.005260              2.829851       2.920896       0.139577       0.722880       2.554216       0.086662       3.014440          -0.000001
           42              H       0.694484       6.820074       9.694628       0.136422       0.915318 0.67308878E+01  0.64367633E+02                                 1.654211                            1.594214      -1.257427       2.300349                    0.993766       3.632646      10.608527       0.452334       1.415964      -0.679607       0.012042      -0.032020       0.010256       0.035713      -0.006487      -0.005106      -0.002152      -0.012941       0.008518      -0.012574       0.004831       0.007743              1.668928       1.544254      -0.301428       0.044183       1.991341      -0.203333       1.471187           0.000000
           43              H       7.715454       7.846741      11.179918       0.101366       1.001678 0.71994474E+01  0.70117163E+02                                 1.757670                            1.645994      -1.313306       2.250600                    0.993672       3.914168      11.589705       0.445648       1.411200      -0.679205      -0.007972      -0.027440       0.040253       0.049364      -0.003762      -0.005910      -0.007482      -0.013784       0.016571      -0.013870       0.001353       0.012517              1.802027       1.541617       0.115808      -0.250080       1.673765      -0.401327       2.190699          -0.000001
           44              H       7.423618       1.384606       8.833696       0.091494       1.321132 0.97298421E+01  0.99911322E+02                                 1.957636                            1.798225      -1.186722       2.308667                    0.994148       3.703860      10.467334       0.478612       1.246275      -0.716494      -0.014496       0.044839      -0.013367       0.048983      -0.009013      -0.006216      -0.013425      -0.011843       0.011344      -0.019510       0.001983       0.017527              2.024884       1.738051      -0.482368      -0.008307       2.740781      -0.016600       1.595821          -0.000002
           45              H       0.397573       0.432990       7.299628       0.126623       1.039066 0.76325323E+01  0.72833486E+02                                 1.592664                            1.539225      -0.864331       2.471321                    0.999118       3.169365       8.285273       0.551412       1.164038      -0.738093       0.010127       0.018050      -0.028315       0.035073      -0.009076      -0.010721      -0.007308      -0.013861       0.014651      -0.020416       0.008202       0.012214              1.594112       1.359219       0.051281      -0.164607       1.539890      -0.221671       1.883228          -0.000001
           46              H       2.290697       8.369216       6.982571       0.115009       1.083246 0.85998907E+01  0.85809112E+02                                 1.737131                            1.707120      -0.814886       2.478057                    0.998218       3.557051       9.979087       0.483058       1.270769      -0.711483       0.012539       0.019041      -0.010296       0.025016       0.007156       0.001451      -0.000407      -0.005554      -0.004029      -0.007345      -0.001027       0.008372              1.742355       1.983772       0.273624      -0.233758       1.636567      -0.057819       1.606726           0.000001
           47              H       2.114750       6.940349       7.687413       0.111980       1.028796 0.80973350E+01  0.80613003E+02                                 1.749549                            1.711462      -1.156845       2.317001                    0.993574       3.843415      11.230305       0.453544       1.356511      -0.691059       0.005119      -0.024681       0.012106       0.027963       0.000111       0.001125      -0.003910      -0.012714       0.005533      -0.007446      -0.000514       0.007960              1.761289       1.837704      -0.384489       0.209130       1.742847      -0.226182       1.703316           0.000001
           48              H       0.219934       6.477530       6.399674       0.093063       1.113766 0.91965893E+01  0.93591761E+02                                 1.781411                            1.774814      -0.949663       2.408256                    0.996366       3.776508      10.803883       0.468582       1.284429      -0.707484      -0.009160      -0.025749       0.012501       0.030053       0.003148      -0.002010      -0.005425      -0.008422       0.003717      -0.005887      -0.003079       0.008966              1.771989       1.904307       0.317135      -0.167011       1.729595      -0.064502       1.682065           0.000002
           49              H       1.866901       5.901173      14.787051      -0.148689       2.638612 0.26934889E+02  0.34825288E+03                                 2.797964                            2.728659      -1.130917       2.168376                    0.995037       5.673946      16.628909       0.456996       1.036608      -0.768589       0.053617       0.006947       0.066275       0.085530       0.003467       0.000154       0.003845       0.002127       0.006786      -0.005953       0.000693       0.005260              2.829849       2.920895      -0.139577       0.722880       2.554215      -0.086662       3.014439          -0.000001
           50              H       4.923984       7.612926       9.694628       0.136422       0.915318 0.67308878E+01  0.64367634E+02                                 1.654211                            1.594214      -1.257427       2.300349                    0.993766       3.632646      10.608527       0.452334       1.415964      -0.679607       0.012042       0.032020       0.010256       0.035713       0.006487      -0.005106       0.002152      -0.012941       0.008518      -0.012574       0.004831       0.007743              1.668928       1.544254       0.301428       0.044183       1.991342       0.203333       1.471187          -0.000000
           51              H       3.485954       6.586259      11.179918       0.101366       1.001678 0.71994493E+01  0.70117182E+02                                 1.757670                            1.645994      -1.313305       2.250600                    0.993672       3.914168      11.589703       0.445649       1.411199      -0.679205      -0.007972       0.027440       0.040253       0.049364       0.003762      -0.005910       0.007482      -0.013784       0.016571      -0.013870       0.001353       0.012517              1.802027       1.541617      -0.115808      -0.250080       1.673764       0.401327       2.190699          -0.000001
           52              H       3.194118       3.426394       8.833696       0.091494       1.321132 0.97298421E+01  0.99911322E+02                                 1.957636                            1.798225      -1.186722       2.308667                    0.994148       3.703860      10.467334       0.478612       1.246275      -0.716494      -0.014496      -0.044839      -0.013367       0.048983       0.009013      -0.006216       0.013425      -0.011843       0.011344      -0.019510       0.001983       0.017527              2.024884       1.738051       0.482368      -0.008307       2.740781       0.016600       1.595821          -0.000002
           53              H       4.627073       4.378010       7.299628       0.126623       1.039066 0.76325359E+01  0.72833527E+02                                 1.592665                            1.539226      -0.864331       2.471321                    0.999118       3.169366       8.285275       0.551413       1.164037      -0.738093       0.010127      -0.018050      -0.028315       0.035073       0.009076      -0.010721       0.007308      -0.013861       0.014651      -0.020416       0.008202       0.012214              1.594112       1.359219      -0.051281      -0.164607       1.539890       0.221671       1.883228          -0.000001
           54              H       6.520197       6.063784       6.982571       0.115009       1.083245 0.85998851E+01  0.85809042E+02                                 1.737130                            1.707120      -0.814885       2.478058                    0.998218       3.557050       9.979083       0.483058       1.270769      -0.711483       0.012539      -0.019041      -0.010296       0.025016      -0.007156       0.001451       0.000407      -0.005554      -0.004029      -0.007345      -0.001027       0.008372              1.742354       1.983771      -0.273624      -0.233758       1.636567       0.057819       1.606725           0.000001
           55              H       6.344250       7.492651       7.687413       0.111980       1.028796 0.80973350E+01  0.80613003E+02                                 1.749549                            1.711462      -1.156845       2.317001                    0.993574       3.843415      11.230305       0.453544       1.356511      -0.691059       0.005119       0.024681       0.012106       0.027963      -0.000111       0.001125       0.003910      -0.012714       0.005533      -0.007446      -0.000514       0.007960              1.761289       1.837704       0.384489       0.209130       1.742847       0.226182       1.703316           0.000001
           56              H       4.449434       7.955470       6.399674       0.093063       1.113766 0.91965835E+01  0.93591687E+02                                 1.781410                            1.774813      -0.949663       2.408256                    0.996366       3.776507      10.803879       0.468582       1.284429      -0.707484      -0.009160       0.025748       0.012501       0.030053      -0.003148      -0.002010       0.005425      -0.008422       0.003717      -0.005887      -0.003079       0.008966              1.771989       1.904307      -0.317135      -0.167011       1.729595       0.064501       1.682064           0.000002
           57              H       1.866901       8.531827      21.796449      -0.148689       2.638613 0.26934897E+02  0.34825300E+03                                 2.797964                            2.728659      -1.130917       2.168376                    0.995037       5.673947      16.628910       0.456996       1.036608      -0.768589       0.053617      -0.006947      -0.066275       0.085530      -0.003467      -0.000154       0.003845       0.002127       0.006786      -0.005953       0.000693       0.005260              2.829849       2.920894       0.139577      -0.722880       2.554215      -0.086662       3.014439          -0.000001
           58              H       4.923984       6.820074       2.499872       0.136422       0.915318 0.67308878E+01  0.64367634E+02                                 1.654211                            1.594214      -1.257427       2.300349                    0.993766       3.632646      10.608527       0.452334       1.415964      -0.679607       0.012042      -0.032020      -0.010256       0.035713      -0.006487       0.005106       0.002152      -0.012941       0.008518      -0.012574       0.004831       0.007743              1.668928       1.544254      -0.301428      -0.044183       1.991342       0.203333       1.471187          -0.000000
           59              H       3.485954       7.846741       1.014582       0.101366       1.001678 0.71994481E+01  0.70117168E+02                                 1.757670                            1.645994      -1.313305       2.250600                    0.993672       3.914168      11.589703       0.445649       1.411199      -0.679205      -0.007972      -0.027440      -0.040253       0.049364      -0.003762       0.005910       0.007482      -0.013784       0.016571      -0.013870       0.001353       0.012517              1.802026       1.541617       0.115808       0.250080       1.673764       0.401327       2.190698          -0.000001
           60              H       3.194118       1.384606       3.360804       0.091494       1.321132 0.97298422E+01  0.99911322E+02                                 1.957636                            1.798225      -1.186722       2.308668                    0.994148       3.703860      10.467333       0.478612       1.246274      -0.716494      -0.014496       0.044839       0.013367       0.048983      -0.009013       0.006216       0.013425      -0.011843       0.011344      -0.019510       0.001983       0.017527              2.024884       1.738051      -0.482368       0.008307       2.740780       0.016600       1.595821          -0.000002
           61              H       4.627073       0.432990       4.894872       0.126622       1.039067 0.76325411E+01  0.72833588E+02                                 1.592665                            1.539226      -0.864332       2.471320                    0.999118       3.169367       8.285278       0.551412       1.164038      -0.738093       0.010127       0.018050       0.028315       0.035073      -0.009076       0.010721       0.007308      -0.013861       0.014651      -0.020416       0.008202       0.012214              1.594113       1.359220       0.051281       0.164607       1.539890       0.221671       1.883229          -0.000001
           62              H       6.520197       8.369216       5.211929       0.115009       1.083244 0.85998802E+01  0.85808984E+02                                 1.737130                            1.707120      -0.814884       2.478058                    0.998218       3.557049       9.979081       0.483058       1.270769      -0.711483       0.012539       0.019041       0.010296       0.025016       0.007156      -0.001451       0.000407      -0.005554      -0.004029      -0.007345      -0.001027       0.008372              1.742354       1.983771       0.273624       0.233758       1.636567       0.057819       1.606725           0.000001
           63              H       6.344250       6.940349       4.507087       0.111980       1.028796 0.80973358E+01  0.80613011E+02                                 1.749549                            1.711461      -1.156846       2.317001                    0.993574       3.843415      11.230304       0.453544       1.356511      -0.691059       0.005119      -0.024681      -0.012106       0.027963       0.000111      -0.001125       0.003910      -0.012714       0.005533      -0.007446      -0.000514       0.007960              1.761289       1.837704      -0.384489      -0.209130       1.742847       0.226182       1.703316           0.000001
           64              H       4.449434       6.477530       5.794826       0.093063       1.113765 0.91965740E+01  0.93591568E+02                                 1.781409                            1.774812      -0.949662       2.408257                    0.996366       3.776505      10.803873       0.468582       1.284429      -0.707484      -0.009160      -0.025748      -0.012501       0.030053       0.003148       0.002010       0.005425      -0.008422       0.003717      -0.005887      -0.003079       0.008966              1.771988       1.904306       0.317135       0.167011       1.729594       0.064501       1.682063           0.000002
           65              H       2.362599       3.720827       2.592551      -0.148689       2.638613 0.26934908E+02  0.34825318E+03                                 2.797965                            2.728659      -1.130917       2.168376                    0.995037       5.673948      16.628914       0.456996       1.036608      -0.768589      -0.053617      -0.006947       0.066275       0.085530       0.003467      -0.000154      -0.003845       0.002127       0.006786      -0.005953       0.000693       0.005260              2.829850       2.920895      -0.139577      -0.722880       2.554215       0.086662       3.014440          -0.000001
           66              H       7.764516       2.009074      21.889128       0.136422       0.915318 0.67308878E+01  0.64367634E+02                                 1.654211                            1.594214      -1.257427       2.300349                    0.993766       3.632646      10.608527       0.452334       1.415964      -0.679607      -0.012042      -0.032020       0.010256       0.035713       0.006487       0.005106      -0.002152      -0.012941       0.008518      -0.012574       0.004831       0.007743              1.668928       1.544254       0.301428      -0.044183       1.991342      -0.203333       1.471187          -0.000000
           67              H       0.743546       3.035741      23.374418       0.101366       1.001677 0.71994428E+01  0.70117108E+02                                 1.757670                            1.645993      -1.313306       2.250600                    0.993672       3.914167      11.589702       0.445648       1.411200      -0.679205       0.007972      -0.027440       0.040253       0.049364       0.003762       0.005910      -0.007482      -0.013784       0.016571      -0.013870       0.001353       0.012517              1.802026       1.541617      -0.115808       0.250080       1.673764      -0.401327       2.190698          -0.000001
           68              H       1.035382       6.195606      21.028196       0.091494       1.321132 0.97298433E+01  0.99911340E+02                                 1.957637                            1.798226      -1.186722       2.308667                    0.994148       3.703860      10.467335       0.478612       1.246275      -0.716494       0.014496       0.044839      -0.013367       0.048983       0.009013       0.006216      -0.013425      -0.011843       0.011344      -0.019510       0.001983       0.017527              2.024885       1.738051       0.482368       0.008307       2.740781      -0.016600       1.595822          -0.000002
           69              H       8.061427       5.243990      19.494128       0.126623       1.039066 0.76325356E+01  0.72833520E+02                                 1.592664                            1.539225      -0.864331       2.471321                    0.999118       3.169366       8.285274       0.551413       1.164037      -0.738093      -0.010127       0.018050      -0.028315       0.035073       0.009076       0.010721      -0.007308      -0.013861       0.014651      -0.020416       0.008202       0.012214              1.594112       1.359219      -0.051281       0.164607       1.539889      -0.221671       1.883227          -0.000001
           70              H       6.168303       3.558216      19.177071       0.115009       1.083245 0.85998855E+01  0.85809044E+02                                 1.737130                            1.707120      -0.814885       2.478058                    0.998218       3.557050       9.979082       0.483058       1.270769      -0.711483      -0.012539       0.019041      -0.010296       0.025016      -0.007156      -0.001451      -0.000407      -0.005554      -0.004029      -0.007345      -0.001027       0.008372              1.742354       1.983771      -0.273624       0.233758       1.636567      -0.057819       1.606725           0.000001
           71              H       6.344250       2.129349      19.881913       0.111980       1.028796 0.80973350E+01  0.80613003E+02                                 1.749549                            1.711462      -1.156845       2.317001                    0.993574       3.843415      11.230305       0.453544       1.356511      -0.691059      -0.005119      -0.024681       0.012106       0.027963      -0.000111      -0.001125      -0.003910      -0.012714       0.005533      -0.007446      -0.000514       0.007960              1.761289       1.837704       0.384489      -0.209130       1.742847      -0.226182       1.703316           0.000001
           72              H       8.239066       1.666530      18.594174       0.093063       1.113765 0.91965826E+01  0.93591673E+02                                 1.781410                            1.774813      -0.949663       2.408257                    0.996366       3.776507      10.803878       0.468582       1.284428      -0.707484       0.009160      -0.025748       0.012501       0.030053      -0.003148       0.002010      -0.005425      -0.008422       0.003717      -0.005887      -0.003079       0.008966              1.771988       1.904307      -0.317135       0.167011       1.729594      -0.064501       1.682064           0.000002
           73              H       2.362599       1.090173       9.601949      -0.148689       2.638613 0.26934908E+02  0.34825318E+03                                 2.797965                            2.728659      -1.130918       2.168376                    0.995037       5.673948      16.628914       0.456996       1.036608      -0.768589      -0.053617       0.006947      -0.066275       0.085530      -0.003467       0.000154      -0.003845       0.002127       0.006786      -0.005953       0.000693       0.005260              2.829850       2.920895       0.139577       0.722880       2.554215       0.086662       3.014440          -0.000001
           74              H       7.764516       2.801926      14.694373       0.136422       0.915318 0.67308915E+01  0.64367673E+02                                 1.654211                            1.594214      -1.257427       2.300349                    0.993766       3.632647      10.608528       0.452334       1.415963      -0.679608      -0.012042       0.032020      -0.010256       0.035713      -0.006487      -0.005106      -0.002152      -0.012941       0.008518      -0.012574       0.004831       0.007743              1.668927       1.544254      -0.301428       0.044183       1.991342      -0.203332       1.471187          -0.000000
           75              H       0.743546       1.775259      13.209082       0.101366       1.001678 0.71994493E+01  0.70117182E+02                                 1.757670                            1.645994      -1.313305       2.250600                    0.993672       3.914168      11.589703       0.445649       1.411199      -0.679205       0.007972       0.027440      -0.040253       0.049364      -0.003762      -0.005910      -0.007482      -0.013784       0.016571      -0.013870       0.001353       0.012517              1.802027       1.541617       0.115808      -0.250080       1.673764      -0.401327       2.190699          -0.000001
           76              H       1.035382       8.237394      15.555304       0.091494       1.321132 0.97298480E+01  0.99911397E+02                                 1.957637                            1.798226      -1.186722       2.308667                    0.994148       3.703861      10.467337       0.478612       1.246274      -0.716494       0.014496      -0.044839       0.013367       0.048983      -0.009013      -0.006216      -0.013425      -0.011843       0.011344      -0.019510       0.001983       0.017527              2.024885       1.738051      -0.482368      -0.008307       2.740781      -0.016600       1.595822          -0.000002
           77              H       8.061427       9.189010      17.089372       0.126623       1.039067 0.76325378E+01  0.72833553E+02                                 1.592665                            1.539226      -0.864332       2.471320                    0.999118       3.169366       8.285277       0.551412       1.164038      -0.738093      -0.010127      -0.018050       0.028315       0.035073      -0.009076      -0.010721      -0.007308      -0.013861       0.014651      -0.020416       0.008202       0.012214              1.594113       1.359220       0.051281      -0.164607       1.539890      -0.221671       1.883229          -0.000001
           78              H       6.168303       1.252784      17.406429       0.115009       1.083245 0.85998855E+01  0.85809044E+02                                 1.737130                            1.707120      -0.814885       2.478058                    0.998218       3.557050       9.979082       0.483058       1.270769      -0.711483      -0.012539      -0.019041       0.010296       0.025016       0.007156       0.001451      -0.000407      -0.005554      -0.004029      -0.007345      -0.001027       0.008372              1.742354       1.983771       0.273624      -0.233758       1.636567      -0.057819       1.606725           0.000001
           79              H       6.344250       2.681651      16.701587       0.111980       1.028796 0.80973358E+01  0.80613011E+02                                 1.749549                            1.711461      -1.156845       2.317001                    0.993574       3.843415      11.230304       0.453544       1.356511      -0.691059      -0.005119       0.024681      -0.012106       0.027963       0.000111       0.001125      -0.003910      -0.012714       0.005533      -0.007446      -0.000514       0.007960              1.761289       1.837704      -0.384489       0.209130       1.742847      -0.226182       1.703316           0.000001
           80              H       8.239066       3.144470      17.989326       0.093063       1.113765 0.91965784E+01  0.93591618E+02                                 1.781409                            1.774812      -0.949662       2.408257                    0.996366       3.776506      10.803874       0.468582       1.284428      -0.707484       0.009160       0.025748      -0.012501       0.030053       0.003148      -0.002010      -0.005425      -0.008422       0.003717      -0.005887      -0.003079       0.008966              1.771988       1.904306       0.317135      -0.167011       1.729594      -0.064501       1.682063           0.000002
           81              C       3.875068       2.874091      14.891436      -0.172076      30.664986 0.45601971E+03  0.10860490E+05                                 8.547147                            7.171757       0.126476       2.032044                    0.997722      29.226726      84.839736       0.608053       0.422959      -1.059019      -0.007471       0.004424      -0.027135       0.028490      -0.010680       0.018740      -0.010837      -0.009421      -0.030938      -0.024604      -0.002885       0.027489              9.176076       7.800194       1.936269      -2.865740       8.463183       0.442472      11.264849           0.000000
           82              C       4.736194       3.488937      14.010261       0.129337      25.666077 0.35119290E+03  0.78935601E+04                                 7.847139                            6.484484      -0.134100       1.986481                    0.998044      26.158585      75.576186       0.606935       0.448990      -1.035615      -0.006352       0.043030       0.024182       0.049767      -0.027168       0.030832       0.005855       0.010918      -0.045359      -0.044252       0.000782       0.043470              8.442146       7.225456       2.079221      -2.243584       9.158071       0.486248       8.942913          -0.000001
           83              C       4.907066       5.333475      15.377996       0.094019      25.970828 0.34388836E+03  0.76608582E+04                                 7.732282                            6.274665       0.079516       2.035765                    0.999563      26.499283      75.317053       0.640400       0.429334      -1.051100      -0.011494      -0.029306      -0.046314       0.056000      -0.014808       0.031977       0.017694       0.002480      -0.055093      -0.048366       0.016778       0.031589              8.337448       6.918215       2.286000      -2.612609       9.334486      -0.583220       8.759643          -0.000000
           84              C       4.050169       4.770588      16.294535      -0.220365      31.602932 0.46407815E+03  0.11057582E+05                                 8.570680                            7.137065       0.222937       2.038702                    0.999855      29.991147      85.973634       0.624536       0.411604      -1.070427      -0.008748       0.016193      -0.010230       0.021057      -0.006517      -0.010433       0.011549      -0.009815       0.063746      -0.019420      -0.009383       0.028803              9.145456       7.627378       2.760460      -2.827996       9.907492      -1.462744       9.901497           0.000002
           85              C       3.499488       3.511068      16.066985       0.184665      29.703926 0.39286655E+03  0.89885968E+04                                 8.558935                            6.759849      -0.130055       1.987059                    0.999453      25.401513      71.604029       0.613761       0.436174      -1.053896      -0.028917      -0.009650       0.020897       0.036959      -0.002774       0.001356      -0.026222       0.006669       0.021918      -0.027091      -0.000520       0.027611              9.707343       7.726888       2.519611      -3.903719       8.674329      -1.674732      12.720811           0.000002
           86              C       2.603680       2.891411      17.100103      -0.239906      30.210916 0.45193110E+03  0.10776284E+05                                 8.545520                            7.078114      -0.183261       1.932072                    0.997331      30.085393      88.383055       0.617896       0.415714      -1.059915       0.069833      -0.009829       0.036395       0.079359      -0.010071       0.004049      -0.009721      -0.044568       0.076364      -0.037242       0.006186       0.031056              9.715291       9.116800       0.887780      -0.668617       6.946178      -2.874362      13.082894           0.000003
           87              C       3.875068       1.936909      21.692064      -0.172076      30.664991 0.45601979E+03  0.10860492E+05                                 8.547148                            7.171757       0.126476       2.032044                    0.997722      29.226727      84.839739       0.608053       0.422959      -1.059019      -0.007471      -0.004424       0.027135       0.028490       0.010680      -0.018740      -0.010837      -0.009421      -0.030938      -0.024604      -0.002885       0.027489              9.176076       7.800194      -1.936269       2.865739       8.463184       0.442475      11.264852           0.000000
           88              C       4.736194       1.322063      22.573239       0.129337      25.666075 0.35119288E+03  0.78935597E+04                                 7.847139                            6.484485      -0.134100       1.986481                    0.998044      26.158585      75.576190       0.606935       0.448990      -1.035615      -0.006352      -0.043030      -0.024182       0.049767       0.027168      -0.030832       0.005855       0.010918      -0.045359      -0.044252       0.000782       0.043470              8.442147       7.225456      -2.079221       2.243584       9.158071       0.486249       8.942912          -0.000001
           89              C       4.907066       9.099525      21.205504       0.094019      25.970827 0.34388832E+03  0.76608572E+04                                 7.732281                            6.274664       0.079517       2.035765                    0.999563      26.499282      75.317045       0.640400       0.429334      -1.051100      -0.011494       0.029306       0.046314       0.056000       0.014808      -0.031977       0.017694       0.002480      -0.055093      -0.048366       0.016778       0.031589              8.337447       6.918214      -2.286000       2.612609       9.334485      -0.583219       8.759641           0.000000
           90              C       4.050169       0.040412      20.288965      -0.220365      31.602933 0.46407816E+03  0.11057582E+05                                 8.570679                            7.137065       0.222937       2.038702                    0.999855      29.991148      85.973635       0.624536       0.411604      -1.070427      -0.008748      -0.016193       0.010230       0.021057       0.006517       0.010433       0.011549      -0.009816       0.063746      -0.019420      -0.009383       0.028804              9.145455       7.627377      -2.760460       2.827995       9.907492      -1.462743       9.901497           0.000002
           91              C       3.499488       1.299932      20.516515       0.184664      29.703932 0.39286662E+03  0.89885988E+04                                 8.558936                            6.759850      -0.130055       1.987059                    0.999453      25.401516      71.604040       0.613761       0.436174      -1.053896      -0.028917       0.009650      -0.020897       0.036959       0.002774      -0.001356      -0.026222       0.006669       0.021918      -0.027091      -0.000520       0.027611              9.707344       7.726890      -2.519611       3.903720       8.674330      -1.674733      12.720814           0.000002
           92              C       2.603680       1.919589      19.483397      -0.239906      30.210914 0.45193105E+03  0.10776283E+05                                 8.545520                            7.078114      -0.183260       1.932072                    0.997331      30.085393      88.383055       0.617896       0.415714      -1.059915       0.069833       0.009829      -0.036395       0.079359       0.010071      -0.004048      -0.009721      -0.044568       0.076364      -0.037242       0.006186       0.031056              9.715291       9.116800      -0.887780       0.668617       6.946178      -2.874362      13.082894           0.000003
           93              C       0.354432       6.747909       2.696936      -0.172076      30.664990 0.45601979E+03  0.10860492E+05                                 8.547148                            7.171757       0.126476       2.032044                    0.997722      29.226726      84.839736       0.608053       0.422959      -1.059019       0.007471      -0.004424      -0.027135       0.028490      -0.010680      -0.018740       0.010837      -0.009421      -0.030938      -0.024604      -0.002885       0.027489              9.176076       7.800194       1.936269       2.865739       8.463183      -0.442475      11.264851           0.000000
           94              C       7.952306       6.133063       1.815761       0.129337      25.666076 0.35119291E+03  0.78935605E+04                                 7.847139                            6.484485      -0.134100       1.986481                    0.998044      26.158586      75.576193       0.606935       0.448990      -1.035615       0.006352      -0.043030       0.024182       0.049767      -0.027168      -0.030832      -0.005855       0.010918      -0.045359      -0.044252       0.000782       0.043470              8.442147       7.225456       2.079221       2.243584       9.158071      -0.486249       8.942912          -0.000000
           95              C       7.781434       4.288525       3.183496       0.094019      25.970827 0.34388833E+03  0.76608573E+04                                 7.732281                            6.274664       0.079516       2.035764                    0.999563      26.499283      75.317050       0.640400       0.429334      -1.051100       0.011494       0.029306      -0.046314       0.056000      -0.014808      -0.031977      -0.017694       0.002480      -0.055093      -0.048366       0.016778       0.031589              8.337447       6.918214       2.286000       2.612608       9.334486       0.583219       8.759641           0.000000
           96              C       0.179331       4.851412       4.100035      -0.220365      31.602939 0.46407828E+03  0.11057585E+05                                 8.570681                            7.137066       0.222936       2.038702                    0.999855      29.991151      85.973648       0.624536       0.411604      -1.070427       0.008748      -0.016193      -0.010230       0.021057      -0.006517       0.010433      -0.011549      -0.009815       0.063746      -0.019420      -0.009383       0.028803              9.145457       7.627379       2.760460       2.827996       9.907493       1.462744       9.901498           0.000002
           97              C       0.730012       6.110932       3.872485       0.184665      29.703929 0.39286657E+03  0.89885974E+04                                 8.558935                            6.759849      -0.130055       1.987059                    0.999453      25.401514      71.604032       0.613761       0.436174      -1.053896       0.028917       0.009650       0.020897       0.036959      -0.002774      -0.001356       0.026222       0.006669       0.021918      -0.027091      -0.000520       0.027611              9.707343       7.726889       2.519611       3.903720       8.674329       1.674732      12.720812           0.000002
           98              C       1.625820       6.730589       4.905603      -0.239906      30.210919 0.45193113E+03  0.10776285E+05                                 8.545521                            7.078115      -0.183261       1.932072                    0.997331      30.085396      88.383067       0.617896       0.415714      -1.059915      -0.069833       0.009829       0.036395       0.079359      -0.010071      -0.004049       0.009721      -0.044568       0.076364      -0.037242       0.006186       0.031056              9.715292       9.116800       0.887781       0.668617       6.946179       2.874362      13.082896           0.000003
           99              C       0.354432       7.685091       9.497564      -0.172076      30.664992 0.45601983E+03  0.10860493E+05                                 8.547148                            7.171757       0.126476       2.032044                    0.997722      29.226727      84.839739       0.608053       0.422959      -1.059019       0.007471       0.004424       0.027135       0.028490       0.010680       0.018740       0.010837      -0.009421      -0.030938      -0.024604      -0.002885       0.027489              9.176077       7.800194      -1.936269      -2.865739       8.463184      -0.442475      11.264852          -0.000000
          100              C       7.952306       8.299937      10.378739       0.129337      25.666075 0.35119289E+03  0.78935598E+04                                 7.847139                            6.484485      -0.134100       1.986481                    0.998044      26.158585      75.576191       0.606935       0.448990      -1.035615       0.006352       0.043030      -0.024182       0.049767       0.027168       0.030832      -0.005855       0.010918      -0.045359      -0.044252       0.000782       0.043470              8.442147       7.225456      -2.079221      -2.243584       9.158071      -0.486249       8.942912          -0.000001
          101              C       7.781434       0.522475       9.011004       0.094019      25.970823 0.34388826E+03  0.76608555E+04                                 7.732281                            6.274664       0.079517       2.035765                    0.999563      26.499280      75.317037       0.640400       0.429334      -1.051100       0.011494      -0.029306       0.046314       0.056000       0.014808       0.031977      -0.017694       0.002480      -0.055093      -0.048366       0.016778       0.031589              8.337446       6.918214      -2.286000      -2.612608       9.334484       0.583219       8.759641           0.000000
          102              C       0.179331       9.581588       8.094465      -0.220365      31.602933 0.46407816E+03  0.11057582E+05                                 8.570679                            7.137065       0.222937       2.038702                    0.999855      29.991147      85.973632       0.624536       0.411604      -1.070427       0.008748       0.016193       0.010230       0.021057       0.006517      -0.010433      -0.011549      -0.009815       0.063746      -0.019420      -0.009383       0.028803              9.145455       7.627377      -2.760459      -2.827995       9.907492       1.462743       9.901497           0.000002
          103              C       0.730012       8.322068       8.322015       0.184665      29.703928 0.39286654E+03  0.89885967E+04                                 8.558935                            6.759849      -0.130055       1.987059                    0.999453      25.401513      71.604029       0.613761       0.436174      -1.053896       0.028917      -0.009650      -0.020897       0.036959       0.002774       0.001356       0.026222       0.006669       0.021918      -0.027091      -0.000520       0.027611              9.707343       7.726888      -2.519610      -3.903719       8.674329       1.674732      12.720812           0.000002
          104              C       1.625820       7.702411       7.288897      -0.239906      30.210919 0.45193115E+03  0.10776286E+05                                 8.545521                            7.078115      -0.183260       1.932072                    0.997331      30.085395      88.383063       0.617896       0.415714      -1.059915      -0.069833      -0.009829      -0.036395       0.079359       0.010071       0.004049       0.009721      -0.044568       0.076364      -0.037242       0.006186       0.031056              9.715292       9.116800      -0.887781      -0.668617       6.946179       2.874362      13.082896           0.000003
          105              C       4.583932       6.747909       9.497564      -0.172076      30.664991 0.45601980E+03  0.10860492E+05                                 8.547147                            7.171757       0.126476       2.032044                    0.997722      29.226726      84.839734       0.608053       0.422959      -1.059019       0.007471      -0.004424       0.027135       0.028490      -0.010680       0.018740      -0.010837      -0.009421      -0.030938      -0.024604      -0.002885       0.027489              9.176076       7.800194       1.936269      -2.865739       8.463183       0.442475      11.264851           0.000000
          106              C       3.722806       6.133063      10.378739       0.129337      25.666075 0.35119288E+03  0.78935597E+04                                 7.847139                            6.484485      -0.134100       1.986481                    0.998044      26.158585      75.576191       0.606935       0.448990      -1.035615       0.006352      -0.043030      -0.024182       0.049767      -0.027168       0.030832       0.005855       0.010918      -0.045359      -0.044252       0.000782       0.043470              8.442147       7.225456       2.079222      -2.243584       9.158071       0.486249       8.942912          -0.000001
          107              C       3.551934       4.288525       9.011004       0.094019      25.970825 0.34388829E+03  0.76608562E+04                                 7.732281                            6.274664       0.079517       2.035765                    0.999563      26.499281      75.317040       0.640400       0.429334      -1.051100       0.011494       0.029306       0.046314       0.056000      -0.014808       0.031977       0.017694       0.002480      -0.055093      -0.048366       0.016778       0.031589              8.337446       6.918214       2.286000      -2.612608       9.334485      -0.583219       8.759641           0.000000
          108              C       4.408831       4.851412       8.094465      -0.220365      31.602930 0.46407811E+03  0.11057580E+05                                 8.570679                            7.137064       0.222937       2.038702                    0.999855      29.991146      85.973626       0.624536       0.411604      -1.070427       0.008748      -0.016193       0.010230       0.021057      -0.006517      -0.010433       0.011549      -0.009815       0.063746      -0.019420      -0.009383       0.028804              9.145455       7.627377       2.760459      -2.827995       9.907491      -1.462743       9.901496           0.000002
          109              C       4.959512       6.110932       8.322015       0.184665      29.703930 0.39286657E+03  0.89885974E+04                                 8.558936                            6.759850      -0.130055       1.987059                    0.999453      25.401514      71.604034       0.613761       0.436174      -1.053896       0.028917       0.009650      -0.020897       0.036959      -0.002774       0.001356      -0.026222       0.006669       0.021918      -0.027091      -0.000520       0.027611              9.707344       7.726889       2.519611      -3.903720       8.674330      -1.674733      12.720813           0.000002
          110              C       5.855320       6.730589       7.288897      -0.239906      30.210923 0.45193120E+03  0.10776287E+05                                 8.545522                            7.078116      -0.183261       1.932072                    0.997331      30.085397      88.383074       0.617895       0.415714      -1.059915      -0.069833       0.009829      -0.036395       0.079359      -0.010071       0.004049      -0.009721      -0.044568       0.076364      -0.037242       0.006186       0.031056              9.715293       9.116801       0.887781      -0.668618       6.946180      -2.874363      13.082899           0.000003
          111              C       4.583932       7.685091       2.696936      -0.172076      30.664989 0.45601976E+03  0.10860491E+05                                 8.547147                            7.171757       0.126476       2.032044                    0.997722      29.226725      84.839732       0.608053       0.422959      -1.059019       0.007471       0.004424      -0.027135       0.028490       0.010680      -0.018740      -0.010837      -0.009421      -0.030938      -0.024604      -0.002885       0.027489              9.176076       7.800194      -1.936269       2.865739       8.463183       0.442475      11.264851           0.000000
          112              C       3.722806       8.299937       1.815761       0.129337      25.666076 0.35119291E+03  0.78935605E+04                                 7.847139                            6.484485      -0.134100       1.986481                    0.998044      26.158586      75.576195       0.606935       0.448990      -1.035615       0.006352       0.043030       0.024182       0.049767       0.027168      -0.030832       0.005855       0.010918      -0.045359      -0.044252       0.000782       0.043470              8.442147       7.225457      -2.079222       2.243584       9.158072       0.486249       8.942913          -0.000000
          113              C       3.551934       0.522475       3.183496       0.094019      25.970825 0.34388829E+03  0.76608563E+04                                 7.732281                            6.274664       0.079517       2.035765                    0.999563      26.499281      75.317039       0.640400       0.429334      -1.051100       0.011494      -0.029306      -0.046314       0.056000       0.014808      -0.031977       0.017694       0.002480      -0.055093      -0.048366       0.016778       0.031589              8.337446       6.918214      -2.286000       2.612609       9.334484      -0.583219       8.759641          -0.000000
          114              C       4.408831       9.581588       4.100035      -0.220365      31.602926 0.46407803E+03  0.11057578E+05                                 8.570678                            7.137064       0.222937       2.038702                    0.999855      29.991144      85.973621       0.624536       0.411604      -1.070427       0.008748       0.016193      -0.010230       0.021057       0.006517       0.010433       0.011549      -0.009816       0.063746      -0.019420      -0.009383       0.028804              9.145454       7.627376      -2.760459       2.827995       9.907490      -1.462743       9.901496           0.000002
          115              C       4.959512       8.322068       3.872485       0.184665      29.703930 0.39286657E+03  0.89885975E+04                                 8.558936                            6.759850      -0.130055       1.987059                    0.999453      25.401514      71.604034       0.613761       0.436174      -1.053896       0.028917      -0.009650       0.020897       0.036959       0.002774      -0.001356      -0.026222       0.006669       0.021918      -0.027091      -0.000520       0.027611              9.707344       7.726889      -2.519611       3.903720       8.674330      -1.674732      12.720813           0.000002
          116              C       5.855320       7.702411       4.905603      -0.239906      30.210924 0.45193122E+03  0.10776288E+05                                 8.545522                            7.078116      -0.183261       1.932072                    0.997331      30.085397      88.383072       0.617896       0.415714      -1.059915      -0.069833      -0.009829       0.036395       0.079359       0.010071      -0.004049      -0.009721      -0.044568       0.076365      -0.037242       0.006186       0.031056              9.715293       9.116801      -0.887781       0.668618       6.946179      -2.874363      13.082899           0.000003
          117              C       8.104568       2.874091      21.692064      -0.172076      30.664990 0.45601979E+03  0.10860492E+05                                 8.547148                            7.171757       0.126476       2.032044                    0.997722      29.226726      84.839736       0.608053       0.422959      -1.059019      -0.007471       0.004424       0.027135       0.028490      -0.010680      -0.018740       0.010837      -0.009421      -0.030938      -0.024604      -0.002885       0.027489              9.176076       7.800194       1.936269       2.865739       8.463183      -0.442475      11.264852           0.000000
          118              C       0.506694       3.488937      22.573239       0.129337      25.666077 0.35119294E+03  0.78935611E+04                                 7.847139                            6.484485      -0.134100       1.986481                    0.998044      26.158586      75.576192       0.606935       0.448990      -1.035615      -0.006352       0.043030      -0.024182       0.049767      -0.027168      -0.030832      -0.005855       0.010918      -0.045359      -0.044252       0.000782       0.043470              8.442147       7.225457       2.079222       2.243584       9.158071      -0.486248       8.942912          -0.000001
          119              C       0.677566       5.333475      21.205504       0.094019      25.970823 0.34388826E+03  0.76608553E+04                                 7.732280                            6.274663       0.079517       2.035765                    0.999563      26.499280      75.317035       0.640400       0.429334      -1.051100      -0.011494      -0.029306       0.046314       0.056000      -0.014808      -0.031977      -0.017694       0.002480      -0.055093      -0.048366       0.016778       0.031589              8.337446       6.918213       2.286000       2.612608       9.334484       0.583219       8.759640           0.000000
          120              C       8.279669       4.770588      20.288965      -0.220365      31.602931 0.46407811E+03  0.11057580E+05                                 8.570679                            7.137064       0.222937       2.038702                    0.999855      29.991146      85.973624       0.624536       0.411604      -1.070427      -0.008748       0.016193       0.010230       0.021057      -0.006517       0.010433      -0.011549      -0.009815       0.063746      -0.019420      -0.009383       0.028804              9.145455       7.627377       2.760459       2.827995       9.907491       1.462743       9.901496           0.000002
          121              C       7.728988       3.511068      20.516515       0.184665      29.703930 0.39286657E+03  0.89885975E+04                                 8.558936                            6.759850      -0.130055       1.987059                    0.999453      25.401514      71.604034       0.613761       0.436174      -1.053896      -0.028917      -0.009650      -0.020897       0.036959      -0.002774      -0.001356       0.026222       0.006669       0.021918      -0.027091      -0.000520       0.027611              9.707344       7.726889       2.519611       3.903720       8.674330       1.674733      12.720814           0.000002
          122              C       6.833180       2.891411      19.483397      -0.239906      30.210921 0.45193117E+03  0.10776286E+05                                 8.545522                            7.078115      -0.183261       1.932072                    0.997331      30.085396      88.383069       0.617895       0.415714      -1.059915       0.069833      -0.009829      -0.036395       0.079359      -0.010071      -0.004049       0.009721      -0.044568       0.076365      -0.037242       0.006186       0.031056              9.715293       9.116801       0.887781       0.668618       6.946179       2.874363      13.082899           0.000003
          123              C       8.104568       1.936909      14.891436      -0.172076      30.664986 0.45601969E+03  0.10860489E+05                                 8.547147                            7.171756       0.126476       2.032044                    0.997722      29.226726      84.839736       0.608053       0.422959      -1.059019      -0.007471      -0.004424      -0.027135       0.028490       0.010680       0.018740       0.010837      -0.009421      -0.030938      -0.024604      -0.002885       0.027489              9.176076       7.800194      -1.936270      -2.865740       8.463184      -0.442472      11.264849           0.000000
          124              C       0.506694       1.322063      14.010261       0.129337      25.666077 0.35119289E+03  0.78935598E+04                                 7.847139                            6.484485      -0.134100       1.986481                    0.998044      26.158585      75.576190       0.606935       0.448990      -1.035615      -0.006352      -0.043030       0.024182       0.049767       0.027168       0.030832      -0.005855       0.010918      -0.045359      -0.044252       0.000782       0.043470              8.442147       7.225456      -2.079221      -2.243584       9.158071      -0.486248       8.942913          -0.000001
          125              C       0.677566       9.099525      15.377996       0.094019      25.970823 0.34388825E+03  0.76608551E+04                                 7.732281                            6.274664       0.079517       2.035765                    0.999563      26.499280      75.317037       0.640400       0.429334      -1.051100      -0.011494       0.029306      -0.046314       0.056000       0.014808       0.031977      -0.017694       0.002480      -0.055093      -0.048366       0.016778       0.031589              8.337446       6.918214      -2.286000      -2.612608       9.334485       0.583219       8.759641           0.000000
          126              C       8.279669       0.040412      16.294535      -0.220365      31.602931 0.46407812E+03  0.11057580E+05                                 8.570679                            7.137064       0.222937       2.038702                    0.999855      29.991147      85.973629       0.624536       0.411604      -1.070427      -0.008748      -0.016193      -0.010230       0.021057       0.006517      -0.010433      -0.011549      -0.009815       0.063746      -0.019420      -0.009383       0.028804              9.145455       7.627377      -2.760459      -2.827995       9.907491       1.462743       9.901496           0.000002
          127              C       7.728988       1.299932      16.066985       0.184665      29.703928 0.39286657E+03  0.89885975E+04                                 8.558936                            6.759850      -0.130055       1.987059                    0.999453      25.401514      71.604035       0.613761       0.436174      -1.053896      -0.028917       0.009650       0.020897       0.036959       0.002774       0.001356       0.026222       0.006669       0.021918      -0.027091      -0.000520       0.027611              9.707344       7.726889      -2.519611      -3.903719       8.674330       1.674732      12.720813           0.000002
          128              C       6.833180       1.919589      17.100103      -0.239906      30.210921 0.45193117E+03  0.10776286E+05                                 8.545522                            7.078115      -0.183261       1.932072                    0.997331      30.085396      88.383069       0.617895       0.415714      -1.059915       0.069833       0.009829       0.036395       0.079359       0.010071       0.004049       0.009721      -0.044568       0.076364      -0.037242       0.006186       0.031056              9.715293       9.116801      -0.887781      -0.668618       6.946179       2.874363      13.082899           0.000003
          129              C       3.424203       2.405500      18.291750      -0.150969      27.711014 0.42708719E+03  0.10054954E+05                                 8.124297                            6.899557      -0.067719       1.969408                    0.998512      29.385038      86.169053       0.622423       0.417982      -1.056999      -0.102374       0.000000       0.000000       0.102374      -0.000000       0.000000      -0.007161      -0.036389       0.104343      -0.035585      -0.000643       0.036228              9.255399       7.631702      -0.000000      -0.000000       6.347819      -3.087248      13.786676           0.000005
          130              C       0.805297       7.216500       6.097250      -0.150969      27.711012 0.42708716E+03  0.10054953E+05                                 8.124297                            6.899556      -0.067719       1.969408                    0.998512      29.385037      86.169048       0.622423       0.417981      -1.056999       0.102374       0.000000      -0.000000       0.102374       0.000000       0.000000       0.007161      -0.036390       0.104343      -0.035585      -0.000643       0.036228              9.255398       7.631702      -0.000000       0.000000       6.347818       3.087247      13.786675           0.000004
          131              C       5.034797       7.216500       6.097250      -0.150969      27.711025 0.42708739E+03  0.10054960E+05                                 8.124300                            6.899559      -0.067719       1.969408                    0.998512      29.385043      86.169074       0.622423       0.417982      -1.056999       0.102374       0.000000      -0.000000       0.102374      -0.000000      -0.000000      -0.007161      -0.036390       0.104343      -0.035585      -0.000643       0.036228              9.255403       7.631704      -0.000000      -0.000000       6.347820      -3.087250      13.786683           0.000005
          132              C       7.653703       2.405500      18.291750      -0.150970      27.711028 0.42708744E+03  0.10054962E+05                                 8.124301                            6.899560      -0.067720       1.969408                    0.998512      29.385046      86.169088       0.622422       0.417982      -1.056999      -0.102374      -0.000000      -0.000000       0.102374      -0.000000      -0.000000       0.007161      -0.036390       0.104343      -0.035585      -0.000643       0.036228              9.255404       7.631705      -0.000000       0.000000       6.347821       3.087251      13.786687           0.000004
          133              N       5.255577       4.707082      14.240981      -0.250097      33.734101 0.51685136E+03  0.12442238E+05                                 8.611060                            7.299344       0.252677       2.112686                    0.998802      27.623137      75.380855       0.658173       0.386575      -1.105601      -0.106024      -0.062503       0.101585       0.159584      -0.022534       0.043807       0.054730      -0.038153      -0.044611      -0.085236       0.020186       0.065050              9.221013       7.851133       2.572069      -2.163622      10.889526       0.372908       8.922379          -0.000001
          134              N       5.255577       0.103918      22.342519      -0.250097      33.734103 0.51685140E+03  0.12442239E+05                                 8.611060                            7.299344       0.252677       2.112686                    0.998802      27.623138      75.380859       0.658173       0.386575      -1.105601      -0.106024       0.062503      -0.101585       0.159584       0.022535      -0.043807       0.054730      -0.038153      -0.044611      -0.085236       0.020186       0.065050              9.221013       7.851133      -2.572069       2.163622      10.889527       0.372908       8.922380          -0.000001
          135              N       7.432923       4.914918       2.046481      -0.250097      33.734103 0.51685140E+03  0.12442239E+05                                 8.611060                            7.299344       0.252677       2.112686                    0.998802      27.623138      75.380859       0.658173       0.386575      -1.105601       0.106024       0.062503       0.101585       0.159584      -0.022534      -0.043807      -0.054730      -0.038154      -0.044611      -0.085236       0.020186       0.065050              9.221013       7.851133       2.572069       2.163621      10.889527      -0.372908       8.922380          -0.000002
          136              N       7.432923       9.518082      10.148019      -0.250097      33.734105 0.51685144E+03  0.12442240E+05                                 8.611060                            7.299344       0.252678       2.112686                    0.998802      27.623139      75.380861       0.658173       0.386575      -1.105601       0.106024      -0.062503      -0.101585       0.159584       0.022535       0.043807      -0.054730      -0.038154      -0.044611      -0.085236       0.020186       0.065050              9.221013       7.851133      -2.572069      -2.163622      10.889527      -0.372908       8.922380          -0.000001
          137              N       3.203423       4.914918      10.148019      -0.250097      33.734103 0.51685140E+03  0.12442239E+05                                 8.611060                            7.299344       0.252677       2.112686                    0.998802      27.623138      75.380859       0.658173       0.386575      -1.105601       0.106024       0.062503      -0.101585       0.159584      -0.022534       0.043807       0.054730      -0.038154      -0.044611      -0.085236       0.020186       0.065050              9.221013       7.851133       2.572069      -2.163622      10.889527       0.372908       8.922380          -0.000002
          138              N       3.203423       9.518082       2.046481      -0.250097      33.734103 0.51685140E+03  0.12442238E+05                                 8.611060                            7.299344       0.252678       2.112686                    0.998802      27.623138      75.380856       0.658173       0.386575      -1.105601       0.106024      -0.062503       0.101585       0.159584       0.022534      -0.043807       0.054730      -0.038153      -0.044611      -0.085236       0.020186       0.065050              9.221013       7.851133      -2.572069       2.163621      10.889526       0.372908       8.922379          -0.000001
          139              N       1.026077       4.707082      22.342519      -0.250097      33.734105 0.51685144E+03  0.12442240E+05                                 8.611060                            7.299344       0.252677       2.112686                    0.998802      27.623139      75.380862       0.658173       0.386575      -1.105601      -0.106024      -0.062503      -0.101585       0.159584      -0.022535      -0.043807      -0.054730      -0.038154      -0.044611      -0.085236       0.020186       0.065050              9.221014       7.851134       2.572070       2.163622      10.889528      -0.372908       8.922380          -0.000001
          140              N       1.026077       0.103918      14.240981      -0.250097      33.734106 0.51685144E+03  0.12442240E+05                                 8.611060                            7.299344       0.252678       2.112686                    0.998802      27.623139      75.380860       0.658173       0.386575      -1.105601      -0.106024       0.062503       0.101585       0.159584       0.022534       0.043807      -0.054730      -0.038154      -0.044611      -0.085236       0.020186       0.065050              9.221013       7.851133      -2.572069      -2.163622      10.889527      -0.372908       8.922380          -0.000002
          141              O       6.969370       5.164512      11.286498      -0.737849      42.599317 0.77176105E+03  0.20240633E+05                                 9.582543                            8.570621       0.058137       2.044712                    0.995453      30.018060      81.531960       0.654323       0.356922      -1.144418       0.005678       0.050193       0.004320       0.050698      -0.009456      -0.017318       0.024231      -0.048753      -0.008529      -0.033280      -0.010674       0.043954             10.142777       7.561477      -2.100295      -0.887622      13.674665       2.849846       9.192188          -0.000000
          142              O       6.937226       2.669624      11.561605      -0.755800      46.856943 0.79549171E+03  0.21019341E+05                                10.262597                            8.706536       0.081880       2.047375                    0.995268      30.355611      82.728489       0.648689       0.357344      -1.144201      -0.000680      -0.022616       0.053816       0.058379       0.025476      -0.008732      -0.016890      -0.008965      -0.036548      -0.023319      -0.015435       0.038754             11.482816       8.694354       3.855333      -1.026670      17.524034      -2.655752       8.230058          -0.000001
          143              O       0.320596       3.765762      10.203382      -0.778823      41.574307 0.73411443E+03  0.19040315E+05                                 9.450910                            8.323538       0.169424       2.050467                    0.998305      31.101274      84.384814       0.667286       0.353902      -1.145270       0.033056      -0.006505      -0.005742       0.034176      -0.013243      -0.007588      -0.002558       0.063542      -0.051332      -0.027509      -0.016260       0.043770             10.179053      16.808021       0.461596      -0.541566       7.049366      -0.187520       6.679772           0.000001
          144              O       6.969370       9.268488       0.908002      -0.737849      42.599317 0.77176105E+03  0.20240633E+05                                 9.582543                            8.570621       0.058137       2.044712                    0.995453      30.018060      81.531962       0.654322       0.356922      -1.144418       0.005678      -0.050193      -0.004320       0.050698       0.009456       0.017318       0.024231      -0.048753      -0.008529      -0.033280      -0.010674       0.043954             10.142777       7.561477       2.100295       0.887622      13.674666       2.849846       9.192189          -0.000000
          145              O       6.937226       2.141376       0.632895      -0.755800      46.856945 0.79549176E+03  0.21019342E+05                                10.262597                            8.706536       0.081880       2.047375                    0.995268      30.355612      82.728492       0.648689       0.357344      -1.144201      -0.000680       0.022616      -0.053816       0.058379      -0.025476       0.008732      -0.016890      -0.008965      -0.036548      -0.023319      -0.015435       0.038754             11.482816       8.694354      -3.855333       1.026670      17.524035      -2.655752       8.230059          -0.000000
          146              O       0.320596       1.045238       1.991118      -0.778823      41.574304 0.73411438E+03  0.19040313E+05                                 9.450910                            8.323538       0.169425       2.050467                    0.998305      31.101273      84.384810       0.667286       0.353902      -1.145270       0.033056       0.006505       0.005742       0.034176       0.013243       0.007588      -0.002558       0.063542      -0.051332      -0.027509      -0.016260       0.043770             10.179053      16.808020      -0.461596       0.541566       7.049366      -0.187520       6.679772           0.000001
          147              O       5.719130       4.457488      23.480998      -0.737849      42.599314 0.77176100E+03  0.20240631E+05                                 9.582543                            8.570621       0.058137       2.044712                    0.995453      30.018059      81.531958       0.654322       0.356922      -1.144418      -0.005678      -0.050193       0.004320       0.050697      -0.009456       0.017318      -0.024231      -0.048753      -0.008529      -0.033280      -0.010674       0.043954             10.142777       7.561476      -2.100295       0.887622      13.674665      -2.849846       9.192189          -0.000000
          148              O       5.751274       6.952376      23.756105      -0.755800      46.856940 0.79549166E+03  0.21019339E+05                                10.262596                            8.706536       0.081880       2.047375                    0.995268      30.355610      82.728486       0.648689       0.357344      -1.144201       0.000680       0.022616       0.053816       0.058379       0.025476       0.008732       0.016890      -0.008965      -0.036548      -0.023319      -0.015435       0.038754             11.482815       8.694354       3.855333       1.026670      17.524034       2.655752       8.230059          -0.000001
          149              O       3.908904       5.856238      22.397882      -0.778823      41.574310 0.73411449E+03  0.19040317E+05                                 9.450911                            8.323539       0.169424       2.050467                    0.998305      31.101275      84.384818       0.667286       0.353902      -1.145270      -0.033056       0.006505      -0.005742       0.034176      -0.013243       0.007588       0.002558       0.063542      -0.051332      -0.027509      -0.016260       0.043770             10.179054      16.808023       0.461596       0.541566       7.049366       0.187520       6.679773           0.000001
          150              O       5.719130       0.353512      13.102502      -0.737849      42.599318 0.77176108E+03  0.20240634E+05                                 9.582543                            8.570621       0.058137       2.044712                    0.995453      30.018061      81.531962       0.654323       0.356922      -1.144418      -0.005678       0.050193      -0.004320       0.050698       0.009456      -0.017318      -0.024231      -0.048753      -0.008529      -0.033280      -0.010674       0.043954             10.142777       7.561476       2.100295      -0.887621      13.674665      -2.849846       9.192189          -0.000000
          151              O       5.751274       7.480624      12.827395      -0.755800      46.856942 0.79549170E+03  0.21019340E+05                                10.262596                            8.706536       0.081880       2.047375                    0.995268      30.355611      82.728487       0.648689       0.357344      -1.144201       0.000680      -0.022616      -0.053816       0.058379      -0.025476      -0.008732       0.016890      -0.008965      -0.036548      -0.023319      -0.015435       0.038754             11.482815       8.694353      -3.855333      -1.026670      17.524033       2.655752       8.230058          -0.000001
          152              O       3.908904       8.576762      14.185618      -0.778823      41.574310 0.73411450E+03  0.19040317E+05                                 9.450911                            8.323538       0.169424       2.050467                    0.998305      31.101276      84.384819       0.667286       0.353902      -1.145270      -0.033056      -0.006505       0.005742       0.034176       0.013243      -0.007588       0.002558       0.063542      -0.051332      -0.027509      -0.016260       0.043770             10.179054      16.808022      -0.461596      -0.541566       7.049366       0.187520       6.679773           0.000001
          153              O       1.489630       4.457488      13.102502      -0.737849      42.599316 0.77176103E+03  0.20240632E+05                                 9.582543                            8.570621       0.058137       2.044712                    0.995453      30.018060      81.531960       0.654323       0.356922      -1.144418      -0.005678      -0.050193      -0.004320       0.050698      -0.009456      -0.017318       0.024231      -0.048753      -0.008529      -0.033280      -0.010674       0.043954             10.142777       7.561476      -2.100295      -0.887621      13.674665       2.849846       9.192188          -0.000001
          154              O       1.521774       6.952376      12.827395      -0.755800      46.856943 0.79549173E+03  0.21019342E+05                                10.262597                            8.706537       0.081880       2.047375                    0.995268      30.355611      82.728492       0.648688       0.357344      -1.144201       0.000680       0.022616      -0.053816       0.058379       0.025476      -0.008732      -0.016890      -0.008965      -0.036548      -0.023319      -0.015435       0.038754             11.482816       8.694354       3.855333      -1.026670      17.524035      -2.655752       8.230059          -0.000001
          155              O       8.138404       5.856238      14.185618      -0.778823      41.574306 0.73411441E+03  0.19040314E+05                                 9.450910                            8.323538       0.169424       2.050467                    0.998305      31.101273      84.384812       0.667286       0.353902      -1.145270      -0.033056       0.006505       0.005742       0.034176      -0.013243      -0.007588      -0.002558       0.063542      -0.051332      -0.027509      -0.016260       0.043770             10.179053      16.808021       0.461596      -0.541566       7.049366      -0.187520       6.679772           0.000001
          156              O       1.489630       0.353512      23.480998      -0.737849      42.599314 0.77176101E+03  0.20240631E+05                                 9.582543                            8.570621       0.058137       2.044712                    0.995453      30.018059      81.531959       0.654322       0.356922      -1.144418      -0.005678       0.050193       0.004320       0.050698       0.009456       0.017318       0.024231      -0.048753      -0.008530      -0.033280      -0.010674       0.043954             10.142777       7.561477       2.100295       0.887622      13.674665       2.849846       9.192189          -0.000000
          157              O       1.521774       7.480624      23.756105      -0.755800      46.856940 0.79549166E+03  0.21019339E+05                                10.262596                            8.706536       0.081880       2.047375                    0.995268      30.355610      82.728486       0.648689       0.357344      -1.144201       0.000680      -0.022616       0.053816       0.058379      -0.025476       0.008732      -0.016890      -0.008965      -0.036548      -0.023319      -0.015435       0.038754             11.482815       8.694354      -3.855333       1.026670      17.524034      -2.655752       8.230058          -0.000000
          158              O       8.138404       8.576762      22.397882      -0.778823      41.574308 0.73411445E+03  0.19040315E+05                                 9.450911                            8.323538       0.169424       2.050467                    0.998305      31.101274      84.384815       0.667286       0.353902      -1.145270      -0.033056      -0.006505      -0.005742       0.034176       0.013243       0.007588      -0.002558       0.063542      -0.051332      -0.027509      -0.016260       0.043770             10.179053      16.808022      -0.461596       0.541566       7.049366      -0.187520       6.679773           0.000001
          159              O       2.739870       5.164512       0.908002      -0.737849      42.599311 0.77176094E+03  0.20240629E+05                                 9.582542                            8.570621       0.058137       2.044713                    0.995453      30.018058      81.531954       0.654322       0.356922      -1.144418       0.005678       0.050193      -0.004320       0.050698      -0.009456       0.017318      -0.024231      -0.048753      -0.008529      -0.033280      -0.010674       0.043954             10.142776       7.561476      -2.100294       0.887621      13.674664      -2.849846       9.192188          -0.000001
          160              O       2.707726       2.669624       0.632895      -0.755800      46.856940 0.79549167E+03  0.21019339E+05                                10.262596                            8.706536       0.081880       2.047375                    0.995268      30.355610      82.728486       0.648689       0.357344      -1.144201      -0.000680      -0.022616      -0.053816       0.058379       0.025476       0.008732       0.016890      -0.008965      -0.036548      -0.023319      -0.015435       0.038754             11.482815       8.694354       3.855333       1.026669      17.524034       2.655752       8.230058          -0.000000
          161              O       4.550096       3.765762       1.991118      -0.778823      41.574299 0.73411426E+03  0.19040309E+05                                 9.450909                            8.323537       0.169425       2.050467                    0.998305      31.101271      84.384802       0.667286       0.353902      -1.145270       0.033056      -0.006505       0.005742       0.034176      -0.013243       0.007588       0.002558       0.063542      -0.051331      -0.027509      -0.016260       0.043770             10.179052      16.808019       0.461596       0.541566       7.049365       0.187520       6.679772           0.000001
          162              O       2.739870       9.268488      11.286498      -0.737849      42.599311 0.77176093E+03  0.20240629E+05                                 9.582542                            8.570621       0.058137       2.044712                    0.995453      30.018058      81.531953       0.654323       0.356922      -1.144418       0.005678      -0.050193       0.004320       0.050698       0.009456      -0.017318      -0.024231      -0.048753      -0.008529      -0.033280      -0.010674       0.043954             10.142776       7.561476       2.100294      -0.887621      13.674664      -2.849846       9.192188          -0.000000
          163              O       2.707726       2.141376      11.561605      -0.755800      46.856940 0.79549167E+03  0.21019339E+05                                10.262596                            8.706536       0.081880       2.047375                    0.995268      30.355610      82.728486       0.648689       0.357344      -1.144201      -0.000680       0.022616       0.053816       0.058379      -0.025476      -0.008732       0.016890      -0.008965      -0.036548      -0.023319      -0.015435       0.038754             11.482815       8.694354      -3.855333      -1.026670      17.524034       2.655752       8.230058          -0.000001
          164              O       4.550096       1.045238      10.203382      -0.778823      41.574305 0.73411440E+03  0.19040313E+05                                 9.450910                            8.323538       0.169424       2.050467                    0.998305      31.101273      84.384811       0.667286       0.353902      -1.145270       0.033056       0.006505      -0.005742       0.034176       0.013243      -0.007588       0.002558       0.063542      -0.051332      -0.027509      -0.016260       0.043770             10.179053      16.808021      -0.461596      -0.541566       7.049366       0.187520       6.679772           0.000001

******************************************************
Auxiliary information for the entire system
The total spin magnetic moment of the unit cell is   0.000020
The total net atomic charge of the unit cell is   -0.000001
Accuracy of reproducing the electrostatic potential in the unit cell:
  The inner radius (bohr) =    5.0000
  The outer radius (bohr) =   12.0000
  Valid grid points have density less than (e/(bohr^3)) =    0.0001
  The number of valid grid points were=         2052
  The rms potential error without charges in kcal/mol is=      4.38351
  The rms potential error with partial charges in kcal/mol is=      0.48612
  The RRMSE value at monopole order=      0.11090
  The rms potential error with partial charges and cloud penetration in kcal/mol is=      0.51397
  The RRMSE value at monopole order with cloud penetration is=      0.11725
  The rms potential error with partial charges and atomic dipoles in kcal/mol is=      0.13431
  The RRMSE value at dipole order=      0.03064
  The rms potential error with partial charges, atomic dipoles and cloud penetration in kcal/mol is=      0.14602
  The RRMSE value at dipole order with cloud penetration=      0.03331

******************************************************
The electron densities and ab initio electrostatic potential were computed in VASP using the PBE functional and
projector augmented wave method. See the main text of the journal article for a description of computational details.
The atomic charges, dipoles, and quadrupoles were computed with the DDEC6 method as described in
(a) T. A. Manz and N. Gabaldon Limas, RSC Adv. 6 (2016) 47771-47801 DOI: 10.1039/c6ra04656h
(b) N. Gabaldon Limas and T. A. Manz, RSC Adv. 8 (2018) 2678-2707 DOI: 10.1039/c7ra11829e.
For each atom in the material, the electron cloud parameters were fit to the spherically averaged atom-in-material
electron density using radial positions for which this density was between 10^-4 and 10^-2 electrons per cubic bohr.
The polarizabilities, dispersion coefficients, and quantum Drude oscillator (QDO) parameters were fit using the MCLF method.
The magnetic structure of the system was optimized in VASP from the default ferromagnetic initial guess using spin polarization.
The atomic spin moments (ASMs) were computed on this optimized magnetic structure using the DDEC6 partition as inputs
to the method of T. A. Manz and D. S. Sholl, J. Chem. Theory Comput. 7 (2011) 4146-4164 DOI: 10.1021/ct200539n.
The RMSE and RRMSE were computed using a uniform grid with Ewald summation.
