# Supplementary material for: A collection of forcefield precursors for metal–organic frameworks
Source: RSC Adv. 2019 Nov 13;9(63):36492–507. doi: 10.1039/c9ra07327b (PMC9075174; doi:10.1039/c9ra07327b)
Supplement: RA-009-C9RA07327B-s5256 [file RA-009-C9RA07327B-s5256.xyz]

  164
jmolscript: load "" {1 1 1} spacegroup "x,y,z" unitcell [{      9.553300     0.000000     0.000000 }, {      0.000000     9.994700     0.000000 }, {      0.000000     0.000000    23.886600 }]
Zn     7.884147     6.251785    11.658094     0.939563
Zn     3.107497     8.740265    12.228506     0.939563
Zn     1.669153     3.742915    23.601394     0.939563
Zn     6.445803     1.254435     0.285206     0.939563
Zn     1.669153     3.742915    12.228506     0.939563
Zn     6.445803     1.254435    11.658094     0.939563
Zn     7.884147     6.251785     0.285206     0.939563
Zn     3.107497     8.740265    23.601394     0.939563
P      1.076561     6.538333    13.407310     1.245032
P      5.853211     8.453717    10.479290     1.245032
P      8.476739     3.456367     1.464010     1.245032
P      3.700089     1.540983    22.422590     1.245032
P      8.476739     3.456367    10.479290     1.245032
P      3.700089     1.540983    13.407310     1.245032
P      1.076561     6.538333    22.422590     1.245032
P      5.853211     8.453717     1.464010     1.245032
H      0.655356     7.024275    14.537385    -0.146790
H      5.080445     6.242690    12.889209     0.103016
H      4.009520     5.314182    14.718923     0.137854
H      7.419093     3.338230    15.600338     0.126235
H      8.394485     4.291724    13.746738     0.097037
H      4.007609     3.861952    16.639406     0.122976
H      5.116747     2.708564    16.677624     0.118767
H      5.432006     7.967775     9.349215    -0.146790
H      0.303795     8.749360    10.997391     0.103016
H      8.786170     9.677868     9.167677     0.137854
H      2.642443     1.659120     8.286262     0.126235
H      3.617835     0.705626    10.139862     0.097037
H      8.784259     1.135398     7.247194     0.122976
H      0.340097     2.288786     7.208976     0.118767
H      8.897944     2.970425     2.594085    -0.146790
H      4.472855     3.752010     0.945909     0.103016
H      5.543780     4.680518     2.775623     0.137854
H      2.134207     6.656470     3.657038     0.126235
H      1.158815     5.702976     1.803438     0.097037
H      5.545691     6.132748     4.696106     0.122976
H      4.436553     7.286136     4.734324     0.118767
H      4.121294     2.026925    21.292515    -0.146790
H      9.249505     1.245340    22.940691     0.103016
H      0.767130     0.316832    21.110977     0.137854
H      6.910857     8.335580    20.229562     0.126235
H      5.935465     9.289074    22.083162     0.097037
H      0.769041     8.859302    19.190494     0.122976
H      9.213203     7.705914    19.152276     0.118767
H      8.897944     2.970425     9.349215    -0.146790
H      4.472855     3.752010    10.997391     0.103016
H      5.543780     4.680518     9.167677     0.137854
H      2.134207     6.656470     8.286262     0.126235
H      1.158815     5.702976    10.139862     0.097037
H      5.545691     6.132748     7.247194     0.122974
H      4.436553     7.286136     7.208976     0.118767
H      4.121294     2.026925    14.537385    -0.146790
H      9.249505     1.245340    12.889209     0.103016
H      0.767130     0.316832    14.718923     0.137854
H      6.910857     8.335580    15.600338     0.126235
H      5.935465     9.289074    13.746738     0.097037
H      0.769041     8.859302    16.639406     0.122974
H      9.213203     7.705914    16.677624     0.118767
H      0.655356     7.024275    21.292515    -0.146790
H      5.080445     6.242690    22.940691     0.103016
H      4.009520     5.314182    21.110977     0.137854
H      7.419093     3.338230    20.229562     0.126235
H      8.394485     4.291724    22.083162     0.097037
H      4.007609     3.861952    19.190494     0.122974
H      5.116747     2.708564    19.152276     0.118767
H      5.432006     7.967775     2.594085    -0.146790
H      0.303795     8.749360     0.945909     0.103016
H      8.786170     9.677868     2.775623     0.137854
H      2.642443     1.659120     3.657038     0.126235
H      3.617835     0.705626     1.803438     0.097037
H      8.784259     1.135398     4.696106     0.122974
H      0.340097     2.288786     4.734324     0.118767
H      6.565028     4.169789    17.914950     0.092878
H      5.414810     5.285197    17.914950     0.099889
H      1.788378     0.827561     5.971650     0.092878
H      0.638160     9.706853     5.971650     0.099889
H      2.988272     5.824911     5.971650     0.092878
H      4.138490     4.709503     5.971650     0.099889
H      7.764922     9.167139    17.914950     0.092878
H      8.915140     0.287847    17.914950     0.099889
C      5.563842     5.654002    13.457710     0.108936
C      4.919949     5.103294    14.550045    -0.192263
C      5.601100     4.243750    15.403035     0.180368
C      6.918500     3.943909    15.064562    -0.203612
C      7.497430     4.518604    13.960285     0.097567
C      4.982046     3.689044    16.654454    -0.244831
C      0.787192     9.338048    10.428890     0.108936
C      0.143299     9.888756     9.336555    -0.192263
C      0.824450     0.753600     8.483565     0.180368
C      2.141850     1.053441     8.822038    -0.203612
C      2.720780     0.478746     9.926315     0.097567
C      0.205396     1.308306     7.232146    -0.244831
C      3.989458     4.340698     1.514410     0.108936
C      4.633351     4.891406     2.606745    -0.192263
C      3.952200     5.750950     3.459735     0.180368
C      2.634800     6.050791     3.121262    -0.203612
C      2.055870     5.476096     2.016985     0.097567
C      4.571254     6.305656     4.711154    -0.244831
C      8.766108     0.656652    22.372190     0.108936
C      9.410000     0.105944    21.279855    -0.192263
C      8.728850     9.241100    20.426865     0.180368
C      7.411450     8.941259    20.765338    -0.203612
C      6.832520     9.515954    21.869615     0.097567
C      9.347904     8.686394    19.175446    -0.244831
C      3.989458     4.340698    10.428890     0.108936
C      4.633351     4.891406     9.336555    -0.192263
C      3.952200     5.750950     8.483565     0.180368
C      2.634800     6.050791     8.822038    -0.203612
C      2.055870     5.476096     9.926315     0.097567
C      4.571254     6.305656     7.232146    -0.244831
C      8.766108     0.656652    13.457710     0.108936
C      9.410000     0.105944    14.550045    -0.192263
C      8.728850     9.241100    15.403035     0.180368
C      7.411450     8.941259    15.064562    -0.203612
C      6.832520     9.515954    13.960285     0.097567
C      9.347904     8.686394    16.654454    -0.244831
C      5.563842     5.654002    22.372190     0.108936
C      4.919949     5.103294    21.279855    -0.192263
C      5.601100     4.243750    20.426865     0.180368
C      6.918500     3.943909    20.765338    -0.203612
C      7.497430     4.518604    21.869615     0.097567
C      4.982046     3.689044    19.175446    -0.244831
C      0.787192     9.338048     1.514410     0.108936
C      0.143299     9.888756     2.606745    -0.192263
C      0.824450     0.753600     3.459735     0.180368
C      2.141850     1.053441     3.121262    -0.203612
C      2.720780     0.478746     2.016985     0.097567
C      0.205396     1.308306     4.711154    -0.244831
C      5.584859     4.309715    17.914950    -0.152329
C      0.808209     0.687635     5.971650    -0.152329
C      3.968441     5.684985     5.971650    -0.152329
C      8.745091     9.307065    17.914950    -0.152329
N      6.850671     5.385144    13.170594    -0.252693
N      2.074021     9.606906    10.716006    -0.252693
N      2.702629     4.609556     1.227294    -0.252693
N      7.479279     0.387794    22.659306    -0.252693
N      2.702629     4.609556    10.716006    -0.252693
N      7.479279     0.387794    13.170594    -0.252693
N      6.850671     5.385144    22.659306    -0.252693
N      2.074021     9.606906     1.227294    -0.252693
O      0.022068     6.871456    12.382575    -0.764997
O      1.258170     5.042326    13.624917    -0.758110
O      2.386414     7.218072    13.116132    -0.734275
O      4.798718     8.120594    11.504025    -0.764997
O      6.034820     9.949724    10.261683    -0.758110
O      7.163064     7.773978    10.770468    -0.734275
O     -0.022068     3.123244     0.439275    -0.764997
O      8.295130     4.952374     1.681617    -0.758110
O      7.166886     2.776628     1.172832    -0.734275
O      4.754582     1.874106    23.447325    -0.764997
O      3.518480     0.044976    22.204983    -0.758110
O      2.390236     2.220722    22.713768    -0.734275
O     -0.022068     3.123244    11.504025    -0.764997
O      8.295130     4.952374    10.261683    -0.758110
O      7.166886     2.776628    10.770468    -0.734275
O      4.754582     1.874106    12.382575    -0.764997
O      3.518480     0.044976    13.624917    -0.758110
O      2.390236     2.220722    13.116132    -0.734275
O      0.022068     6.871456    23.447325    -0.764997
O      1.258170     5.042326    22.204983    -0.758110
O      2.386414     7.218072    22.713768    -0.734275
O      4.798718     8.120594     0.439275    -0.764997
O      6.034820     9.949724     1.681617    -0.758110
O      7.163064     7.773978     1.172832    -0.734275

The following XYZ coordinates are in angstroms. Other properties are in atomic units.
The sperically averaged electron density of each atom fit to a function of the form exp(a - br)
eigen_1, eigen_2 and eigen_3 are the three eigenvalues of traceless quadrupole moment tensor
  atom number  atomic symbol              X              Y              Z     net charge C6 coefficient C8 coefficient C10 coefficient fluctuating dipole atomic polarizability isotropic forcefield polarizability              a              b squared Pearson coefficient          <r^3>          <r^4>         wp_QDO          m_QDO          q_QDO       dipole_x       dipole_y       dipole_z         dipole            Qxy            Qxz            Qyz     Q(x^2-y^2)  Q(3z^2 - R^2)        eigen_1        eigen_2        eigen_3 static polarizability      alpha(xx)      alpha(xy)      alpha(xz)      alpha(yy)      alpha(yz)      alpha(zz) atomic spin moment
            1             Zn       7.884147       6.251785      11.658094       0.939563      84.794851 0.17457682E+04  0.54747586E+05                                15.913996                           13.806371       0.265484       1.957172                    0.998308      45.279259     123.813705       0.477006       0.409453      -1.134137       0.077065       0.069414      -0.098741       0.143203       0.000896       0.011542       0.001181      -0.000947      -0.044410      -0.019809       0.007516       0.012293             17.846045      19.356854      -1.180137       0.067592      20.830902      -0.551657      13.350378          -0.000004
            2             Zn       3.107497       8.740265      12.228506       0.939563      84.794850 0.17457682E+04  0.54747585E+05                                15.913995                           13.806370       0.265484       1.957172                    0.998308      45.279259     123.813702       0.477006       0.409453      -1.134137       0.077065      -0.069414       0.098741       0.143203      -0.000896      -0.011542       0.001181      -0.000947      -0.044410      -0.019809       0.007516       0.012293             17.846044      19.356853       1.180137      -0.067592      20.830901      -0.551657      13.350377          -0.000004
            3             Zn       1.669153       3.742915      23.601394       0.939563      84.794856 0.17457683E+04  0.54747590E+05                                15.913996                           13.806371       0.265484       1.957172                    0.998308      45.279261     123.813710       0.477006       0.409453      -1.134137      -0.077065      -0.069414      -0.098741       0.143203       0.000896      -0.011542      -0.001181      -0.000947      -0.044410      -0.019809       0.007516       0.012293             17.846045      19.356854      -1.180137      -0.067592      20.830903       0.551657      13.350378          -0.000004
            4             Zn       6.445803       1.254435       0.285206       0.939563      84.794849 0.17457681E+04  0.54747582E+05                                15.913995                           13.806370       0.265484       1.957172                    0.998308      45.279258     123.813700       0.477006       0.409453      -1.134137      -0.077065       0.069414       0.098741       0.143203      -0.000896       0.011542      -0.001181      -0.000947      -0.044410      -0.019809       0.007516       0.012293             17.846044      19.356853       1.180137       0.067592      20.830902       0.551657      13.350378          -0.000004
            5             Zn       1.669153       3.742915      12.228506       0.939563      84.794846 0.17457681E+04  0.54747581E+05                                15.913995                           13.806370       0.265484       1.957172                    0.998308      45.279258     123.813697       0.477006       0.409453      -1.134137      -0.077065      -0.069414       0.098741       0.143203       0.000896       0.011542       0.001181      -0.000947      -0.044410      -0.019809       0.007516       0.012293             17.846043      19.356852      -1.180137       0.067593      20.830900      -0.551657      13.350377          -0.000004
            6             Zn       6.445803       1.254435      11.658094       0.939563      84.794846 0.17457680E+04  0.54747580E+05                                15.913995                           13.806370       0.265484       1.957172                    0.998308      45.279258     123.813696       0.477006       0.409453      -1.134137      -0.077065       0.069414      -0.098741       0.143203      -0.000896      -0.011542       0.001181      -0.000947      -0.044410      -0.019809       0.007516       0.012293             17.846043      19.356852       1.180137      -0.067592      20.830900      -0.551657      13.350377          -0.000004
            7             Zn       7.884147       6.251785       0.285206       0.939563      84.794850 0.17457681E+04  0.54747584E+05                                15.913995                           13.806370       0.265484       1.957172                    0.998308      45.279259     123.813703       0.477006       0.409453      -1.134137       0.077065       0.069414       0.098741       0.143203       0.000896      -0.011542      -0.001181      -0.000947      -0.044410      -0.019809       0.007516       0.012293             17.846044      19.356853      -1.180138      -0.067592      20.830902       0.551656      13.350378          -0.000004
            8             Zn       3.107497       8.740265      23.601394       0.939563      84.794852 0.17457682E+04  0.54747587E+05                                15.913995                           13.806370       0.265484       1.957172                    0.998308      45.279260     123.813704       0.477006       0.409453      -1.134137       0.077065      -0.069414      -0.098741       0.143203      -0.000896       0.011542      -0.001181      -0.000947      -0.044410      -0.019809       0.007516       0.012293             17.846044      19.356853       1.180137       0.067593      20.830901       0.551657      13.350377          -0.000004
            9              P       1.076561       6.538333      13.407310       1.245032      70.425054 0.12543344E+04  0.37839932E+05                                13.227537                           10.762922       0.652412       1.962161                    0.999733      50.663746     156.811720       0.586261       0.346321      -1.131866       0.038339      -0.026024      -0.053886       0.071069      -0.010463       0.013536      -0.015692       0.006790       0.051097      -0.020633      -0.010866       0.031500             14.860834      17.221404       1.197023      -0.411018      16.696446       0.555436      10.664652           0.000001
           10              P       5.853211       8.453717      10.479290       1.245032      70.425055 0.12543344E+04  0.37839933E+05                                13.227537                           10.762922       0.652412       1.962161                    0.999733      50.663747     156.811726       0.586261       0.346321      -1.131866       0.038339       0.026024       0.053886       0.071069       0.010463      -0.013536      -0.015692       0.006789       0.051097      -0.020633      -0.010866       0.031500             14.860834      17.221404      -1.197023       0.411019      16.696447       0.555436      10.664652           0.000001
           11              P       8.476739       3.456367       1.464010       1.245032      70.425056 0.12543344E+04  0.37839933E+05                                13.227538                           10.762922       0.652411       1.962161                    0.999733      50.663748     156.811733       0.586261       0.346321      -1.131866      -0.038339       0.026024      -0.053886       0.071069      -0.010463      -0.013536       0.015692       0.006789       0.051097      -0.020633      -0.010866       0.031500             14.860835      17.221405       1.197023       0.411019      16.696448      -0.555436      10.664653           0.000000
           12              P       3.700089       1.540983      22.422590       1.245032      70.425054 0.12543344E+04  0.37839932E+05                                13.227537                           10.762922       0.652412       1.962161                    0.999733      50.663745     156.811714       0.586261       0.346321      -1.131866      -0.038338      -0.026024       0.053886       0.071069       0.010463       0.013536       0.015692       0.006790       0.051097      -0.020633      -0.010866       0.031500             14.860834      17.221404      -1.197024      -0.411018      16.696446      -0.555436      10.664651           0.000000
           13              P       8.476739       3.456367      10.479290       1.245032      70.425043 0.12543341E+04  0.37839921E+05                                13.227535                           10.762920       0.652412       1.962161                    0.999733      50.663741     156.811699       0.586261       0.346321      -1.131866      -0.038339       0.026024       0.053886       0.071069      -0.010463       0.013536      -0.015692       0.006789       0.051097      -0.020633      -0.010866       0.031500             14.860832      17.221401       1.197022      -0.411019      16.696444       0.555437      10.664652           0.000000
           14              P       3.700089       1.540983      13.407310       1.245032      70.425040 0.12543341E+04  0.37839920E+05                                13.227535                           10.762920       0.652412       1.962161                    0.999733      50.663739     156.811692       0.586261       0.346321      -1.131866      -0.038339      -0.026024      -0.053886       0.071069       0.010463      -0.013536      -0.015692       0.006789       0.051097      -0.020633      -0.010867       0.031500             14.860832      17.221401      -1.197022       0.411019      16.696444       0.555437      10.664652           0.000001
           15              P       1.076561       6.538333      22.422590       1.245032      70.425043 0.12543341E+04  0.37839921E+05                                13.227536                           10.762920       0.652412       1.962161                    0.999733      50.663741     156.811702       0.586261       0.346321      -1.131866       0.038338      -0.026024       0.053886       0.071069      -0.010463      -0.013536       0.015692       0.006790       0.051097      -0.020633      -0.010866       0.031500             14.860833      17.221402       1.197022       0.411019      16.696445      -0.555437      10.664652           0.000001
           16              P       5.853211       8.453717       1.464010       1.245032      70.425045 0.12543342E+04  0.37839922E+05                                13.227535                           10.762920       0.652412       1.962161                    0.999733      50.663742     156.811703       0.586261       0.346321      -1.131866       0.038339       0.026024      -0.053886       0.071069       0.010463       0.013536       0.015692       0.006789       0.051097      -0.020633      -0.010866       0.031500             14.860833      17.221401      -1.197022      -0.411019      16.696444      -0.555437      10.664652           0.000000
           17              H       0.655356       7.024275      14.537385      -0.146790       2.631335 0.25746906E+02  0.32942091E+03                                 2.805666                            2.673726      -1.162919       2.161771                    0.993474       5.621227      16.430738       0.459769       1.041214      -0.767129      -0.025356       0.036570       0.074471       0.086754       0.000253      -0.001443       0.005668      -0.001133       0.009093      -0.005311      -0.001854       0.007165              2.898725       2.545694      -0.388919      -0.609325       2.756820       0.774159       3.393661           0.000001
           18              H       5.080445       6.242690      12.889209       0.103016       1.024891 0.72206270E+01  0.70345125E+02                                 1.783013                            1.645557      -1.286609       2.260991                    0.993803       3.910771      11.565327       0.447059       1.406313      -0.680084      -0.030229       0.028510      -0.024543       0.048260      -0.007385      -0.000561      -0.004842       0.010748      -0.006836      -0.010559       0.000040       0.010520              1.856015       1.760564      -0.353885       0.353498       1.947836      -0.485246       1.859643          -0.000000
           19              H       4.009520       5.314182      14.718923       0.137854       1.088839 0.81203839E+01  0.80194038E+02                                 1.761308                            1.677567      -1.183614       2.329569                    0.995973       3.504735       9.911703       0.477228       1.299614      -0.704650      -0.036559       0.006815       0.004021       0.037405      -0.006098      -0.008099      -0.005169       0.012702       0.004695      -0.013930       0.001853       0.012077              1.786010       2.331991      -0.232175      -0.048137       1.495816      -0.053855       1.530224           0.000001
           20              H       7.419093       3.338230      15.600338       0.126235       1.115893 0.84664853E+01  0.83618483E+02                                 1.732257                            1.670820      -0.831875       2.486913                    0.999402       3.327937       9.098970       0.501556       1.236481      -0.720905       0.017632      -0.023311       0.018267       0.034467      -0.006086      -0.003875      -0.013192       0.014735       0.000002      -0.019319       0.008986       0.010333              1.734461       1.629915      -0.297274       0.149565       1.793810      -0.313929       1.779658           0.000003
           21              H       8.394485       4.291724      13.746738       0.097037       1.154204 0.83796582E+01  0.84386861E+02                                 1.900998                            1.751210      -1.313177       2.244675                    0.993836       3.973893      11.789995       0.443176       1.372403      -0.687046       0.045097      -0.017804      -0.006179       0.048876      -0.013239       0.000006      -0.011537       0.008395      -0.010994      -0.018487       0.000316       0.018172              1.982693       2.693852      -0.189555      -0.424461       1.622294       0.051979       1.631933           0.000000
           22              H       4.007609       3.861952      16.639406       0.122976       1.139035 0.89724473E+01  0.89087094E+02                                 1.703530                            1.672306      -0.709554       2.537050                    0.999447       3.286155       8.741800       0.527777       1.168832      -0.737877      -0.026750       0.011457       0.000476       0.029104      -0.003987       0.001849      -0.000068       0.011013      -0.003725      -0.006231      -0.001540       0.007771              1.703100       2.057248      -0.076399       0.047263       1.403265      -0.009234       1.648787           0.000004
           23              H       5.116747       2.708564      16.677624       0.118767       1.191378 0.95500151E+01  0.96784485E+02                                 1.783119                            1.745505      -0.781508       2.491791                    0.998962       3.460275       9.449570       0.505167       1.196380      -0.730013       0.008275      -0.025203       0.003603       0.026770      -0.003254      -0.000665       0.000021      -0.009891      -0.012124      -0.004607      -0.003337       0.007944              1.788600       1.431786      -0.039730       0.013536       2.204874       0.051778       1.729139           0.000003
           24              H       5.432006       7.967775       9.349215      -0.146790       2.631335 0.25746907E+02  0.32942095E+03                                 2.805666                            2.673727      -1.162919       2.161770                    0.993474       5.621227      16.430741       0.459769       1.041215      -0.767129      -0.025356      -0.036570      -0.074471       0.086754      -0.000253       0.001443       0.005668      -0.001133       0.009093      -0.005311      -0.001854       0.007165              2.898725       2.545694       0.388919       0.609325       2.756821       0.774160       3.393662           0.000001
           25              H       0.303795       8.749360      10.997391       0.103016       1.024891 0.72206261E+01  0.70345115E+02                                 1.783013                            1.645557      -1.286609       2.260991                    0.993803       3.910771      11.565328       0.447059       1.406313      -0.680084      -0.030229      -0.028510       0.024543       0.048260       0.007385       0.000561      -0.004842       0.010748      -0.006836      -0.010559       0.000040       0.010520              1.856015       1.760564       0.353885      -0.353499       1.947836      -0.485246       1.859644          -0.000000
           26              H       8.786170       9.677868       9.167677       0.137854       1.088839 0.81203835E+01  0.80194036E+02                                 1.761308                            1.677567      -1.183614       2.329569                    0.995973       3.504735       9.911704       0.477228       1.299614      -0.704650      -0.036559      -0.006815      -0.004021       0.037405       0.006098       0.008099      -0.005169       0.012702       0.004695      -0.013930       0.001853       0.012077              1.786010       2.331991       0.232175       0.048137       1.495816      -0.053855       1.530224           0.000001
           27              H       2.642443       1.659120       8.286262       0.126235       1.115893 0.84664855E+01  0.83618487E+02                                 1.732257                            1.670820      -0.831875       2.486913                    0.999402       3.327937       9.098971       0.501556       1.236482      -0.720905       0.017632       0.023311      -0.018267       0.034467       0.006086       0.003875      -0.013192       0.014735       0.000002      -0.019319       0.008986       0.010333              1.734461       1.629916       0.297274      -0.149565       1.793811      -0.313929       1.779658           0.000002
           28              H       3.617835       0.705626      10.139862       0.097037       1.154204 0.83796586E+01  0.84386868E+02                                 1.900998                            1.751211      -1.313177       2.244675                    0.993836       3.973893      11.789996       0.443176       1.372403      -0.687046       0.045097       0.017804       0.006179       0.048876       0.013239      -0.000006      -0.011537       0.008395      -0.010994      -0.018487       0.000316       0.018172              1.982694       2.693853       0.189555       0.424461       1.622295       0.051979       1.631933           0.000000
           29              H       8.784259       1.135398       7.247194       0.122976       1.139034 0.89724412E+01  0.89087016E+02                                 1.703529                            1.672306      -0.709554       2.537050                    0.999447       3.286154       8.741796       0.527777       1.168832      -0.737877      -0.026750      -0.011457      -0.000476       0.029104       0.003987      -0.001849      -0.000068       0.011013      -0.003725      -0.006231      -0.001540       0.007771              1.703099       2.057247       0.076399      -0.047263       1.403265      -0.009234       1.648786           0.000003
           30              H       0.340097       2.288786       7.208976       0.118767       1.191377 0.95500129E+01  0.96784466E+02                                 1.783120                            1.745505      -0.781508       2.491791                    0.998962       3.460274       9.449570       0.505167       1.196381      -0.730012       0.008275       0.025203      -0.003603       0.026770       0.003254       0.000665       0.000021      -0.009891      -0.012124      -0.004607      -0.003337       0.007944              1.788600       1.431787       0.039730      -0.013536       2.204874       0.051778       1.729140           0.000002
           31              H       8.897944       2.970425       2.594085      -0.146790       2.631336 0.25746916E+02  0.32942108E+03                                 2.805667                            2.673727      -1.162919       2.161770                    0.993474       5.621228      16.430743       0.459769       1.041215      -0.767129       0.025356      -0.036570       0.074471       0.086754       0.000253       0.001443      -0.005668      -0.001133       0.009093      -0.005311      -0.001854       0.007165              2.898726       2.545694      -0.388919       0.609325       2.756821      -0.774160       3.393662           0.000001
           32              H       4.472855       3.752010       0.945909       0.103016       1.024891 0.72206261E+01  0.70345115E+02                                 1.783013                            1.645557      -1.286609       2.260991                    0.993803       3.910771      11.565328       0.447059       1.406313      -0.680084       0.030229      -0.028510      -0.024543       0.048260      -0.007385       0.000561       0.004842       0.010748      -0.006836      -0.010559       0.000040       0.010520              1.856015       1.760564      -0.353885      -0.353499       1.947836       0.485246       1.859644          -0.000000
           33              H       5.543780       4.680518       2.775623       0.137854       1.088839 0.81203829E+01  0.80194025E+02                                 1.761308                            1.677566      -1.183614       2.329569                    0.995973       3.504735       9.911702       0.477229       1.299613      -0.704650       0.036559      -0.006815       0.004021       0.037405      -0.006098       0.008099       0.005169       0.012702       0.004695      -0.013930       0.001853       0.012077              1.786010       2.331990      -0.232175       0.048137       1.495816       0.053855       1.530224           0.000001
           34              H       2.134207       6.656470       3.657038       0.126235       1.115894 0.84664894E+01  0.83618532E+02                                 1.732257                            1.670821      -0.831876       2.486913                    0.999402       3.327938       9.098973       0.501556       1.236481      -0.720905      -0.017632       0.023311       0.018267       0.034467      -0.006086       0.003875       0.013192       0.014735       0.000002      -0.019319       0.008986       0.010333              1.734462       1.629916      -0.297274      -0.149565       1.793811       0.313929       1.779658           0.000002
           35              H       1.158815       5.702976       1.803438       0.097037       1.154204 0.83796578E+01  0.84386860E+02                                 1.900998                            1.751211      -1.313177       2.244675                    0.993836       3.973893      11.789997       0.443176       1.372403      -0.687046      -0.045097       0.017804      -0.006179       0.048876      -0.013239      -0.000006       0.011537       0.008395      -0.010994      -0.018487       0.000316       0.018172              1.982694       2.693853      -0.189555       0.424461       1.622295      -0.051979       1.631933           0.000000
           36              H       5.545691       6.132748       4.696106       0.122976       1.139035 0.89724431E+01  0.89087042E+02                                 1.703530                            1.672306      -0.709554       2.537050                    0.999447       3.286154       8.741797       0.527777       1.168832      -0.737877       0.026750      -0.011457       0.000476       0.029104      -0.003987      -0.001849       0.000068       0.011013      -0.003725      -0.006231      -0.001540       0.007771              1.703100       2.057248      -0.076399      -0.047263       1.403265       0.009234       1.648786           0.000003
           37              H       4.436553       7.286136       4.734324       0.118767       1.191377 0.95500130E+01  0.96784466E+02                                 1.783120                            1.745505      -0.781508       2.491791                    0.998962       3.460274       9.449570       0.505167       1.196381      -0.730012      -0.008275       0.025203       0.003603       0.026770      -0.003254       0.000665      -0.000021      -0.009891      -0.012124      -0.004607      -0.003337       0.007944              1.788600       1.431787      -0.039730      -0.013536       2.204874      -0.051778       1.729140           0.000002
           38              H       4.121294       2.026925      21.292515      -0.146790       2.631334 0.25746888E+02  0.32942064E+03                                 2.805665                            2.673726      -1.162919       2.161771                    0.993474       5.621225      16.430732       0.459769       1.041215      -0.767129       0.025356       0.036570      -0.074471       0.086754      -0.000253      -0.001443      -0.005668      -0.001133       0.009093      -0.005311      -0.001854       0.007165              2.898724       2.545693       0.388919      -0.609325       2.756819      -0.774159       3.393660           0.000001
           39              H       9.249505       1.245340      22.940691       0.103016       1.024891 0.72206264E+01  0.70345121E+02                                 1.783013                            1.645557      -1.286609       2.260991                    0.993803       3.910771      11.565329       0.447059       1.406313      -0.680084       0.030229       0.028510       0.024543       0.048260       0.007385      -0.000561       0.004842       0.010748      -0.006836      -0.010559       0.000040       0.010520              1.856015       1.760564       0.353886       0.353499       1.947837       0.485247       1.859644          -0.000000
           40              H       0.767130       0.316832      21.110977       0.137854       1.088839 0.81203906E+01  0.80194119E+02                                 1.761308                            1.677567      -1.183614       2.329569                    0.995973       3.504735       9.911703       0.477228       1.299613      -0.704650       0.036559       0.006815      -0.004021       0.037405       0.006098      -0.008099       0.005169       0.012702       0.004695      -0.013930       0.001853       0.012077              1.786011       2.331992       0.232175      -0.048137       1.495816       0.053855       1.530224           0.000001
           41              H       6.910857       8.335580      20.229562       0.126235       1.115894 0.84664867E+01  0.83618499E+02                                 1.732257                            1.670820      -0.831876       2.486913                    0.999402       3.327937       9.098970       0.501556       1.236481      -0.720905      -0.017632      -0.023311      -0.018267       0.034467       0.006086      -0.003875       0.013192       0.014735       0.000002      -0.019319       0.008986       0.010333              1.734461       1.629915       0.297274       0.149565       1.793810       0.313929       1.779658           0.000003
           42              H       5.935465       9.289074      22.083162       0.097037       1.154204 0.83796582E+01  0.84386861E+02                                 1.900998                            1.751210      -1.313177       2.244675                    0.993836       3.973893      11.789995       0.443176       1.372403      -0.687046      -0.045097      -0.017804       0.006179       0.048876       0.013239       0.000006       0.011537       0.008395      -0.010994      -0.018487       0.000316       0.018172              1.982693       2.693852       0.189555      -0.424461       1.622294      -0.051979       1.631933           0.000000
           43              H       0.769041       8.859302      19.190494       0.122976       1.139033 0.89724308E+01  0.89086887E+02                                 1.703528                            1.672305      -0.709553       2.537050                    0.999447       3.286152       8.741789       0.527777       1.168832      -0.737877       0.026750       0.011457      -0.000476       0.029104       0.003987       0.001849       0.000068       0.011013      -0.003725      -0.006231      -0.001540       0.007771              1.703098       2.057246       0.076399       0.047263       1.403264       0.009234       1.648785           0.000003
           44              H       9.213203       7.705914      19.152276       0.118767       1.191378 0.95500167E+01  0.96784508E+02                                 1.783119                            1.745505      -0.781508       2.491791                    0.998962       3.460275       9.449571       0.505167       1.196380      -0.730012      -0.008275      -0.025203      -0.003603       0.026770       0.003254      -0.000665      -0.000021      -0.009891      -0.012124      -0.004607      -0.003337       0.007944              1.788600       1.431787       0.039730       0.013536       2.204874      -0.051778       1.729140           0.000003
           45              H       8.897944       2.970425       9.349215      -0.146790       2.631339 0.25746947E+02  0.32942159E+03                                 2.805669                            2.673729      -1.162921       2.161770                    0.993474       5.621231      16.430756       0.459769       1.041215      -0.767129       0.025356      -0.036570      -0.074471       0.086754       0.000253      -0.001443       0.005668      -0.001133       0.009093      -0.005311      -0.001854       0.007165              2.898728       2.545696      -0.388920      -0.609326       2.756823       0.774161       3.393665           0.000001
           46              H       4.472855       3.752010      10.997391       0.103016       1.024891 0.72206260E+01  0.70345115E+02                                 1.783013                            1.645557      -1.286609       2.260991                    0.993803       3.910771      11.565328       0.447059       1.406313      -0.680084       0.030229      -0.028510       0.024543       0.048260      -0.007385      -0.000561      -0.004842       0.010748      -0.006836      -0.010559       0.000040       0.010520              1.856015       1.760564      -0.353885       0.353499       1.947836      -0.485246       1.859644          -0.000000
           47              H       5.543780       4.680518       9.167677       0.137854       1.088839 0.81203833E+01  0.80194027E+02                                 1.761307                            1.677566      -1.183614       2.329569                    0.995973       3.504735       9.911701       0.477229       1.299613      -0.704650       0.036559      -0.006815      -0.004021       0.037405      -0.006098      -0.008099      -0.005169       0.012702       0.004695      -0.013930       0.001853       0.012077              1.786010       2.331990      -0.232175      -0.048137       1.495816      -0.053855       1.530224           0.000001
           48              H       2.134207       6.656470       8.286262       0.126235       1.115894 0.84664870E+01  0.83618507E+02                                 1.732258                            1.670821      -0.831876       2.486913                    0.999402       3.327937       9.098972       0.501556       1.236482      -0.720905      -0.017632       0.023311      -0.018267       0.034467      -0.006086      -0.003875      -0.013192       0.014735       0.000002      -0.019319       0.008986       0.010333              1.734462       1.629916      -0.297274       0.149565       1.793811      -0.313929       1.779659           0.000002
           49              H       1.158815       5.702976      10.139862       0.097037       1.154204 0.83796573E+01  0.84386852E+02                                 1.900998                            1.751210      -1.313177       2.244675                    0.993836       3.973893      11.789996       0.443176       1.372403      -0.687046      -0.045097       0.017804       0.006179       0.048876      -0.013239       0.000006      -0.011537       0.008395      -0.010994      -0.018487       0.000316       0.018172              1.982693       2.693852      -0.189555      -0.424461       1.622295       0.051979       1.631933           0.000000
           50              H       5.545691       6.132748       7.247194       0.122974       1.139036 0.89724625E+01  0.89087281E+02                                 1.703532                            1.672308      -0.709555       2.537049                    0.999447       3.286157       8.741807       0.527776       1.168833      -0.737877       0.026750      -0.011457      -0.000476       0.029104      -0.003987       0.001849      -0.000068       0.011013      -0.003725      -0.006231      -0.001540       0.007771              1.703102       2.057251      -0.076400       0.047263       1.403267      -0.009234       1.648788           0.000003
           51              H       4.436553       7.286136       7.208976       0.118767       1.191378 0.95500170E+01  0.96784511E+02                                 1.783119                            1.745505      -0.781508       2.491791                    0.998962       3.460275       9.449571       0.505167       1.196380      -0.730012      -0.008275       0.025203      -0.003603       0.026770      -0.003254      -0.000665       0.000021      -0.009891      -0.012123      -0.004607      -0.003337       0.007944              1.788600       1.431787      -0.039730       0.013536       2.204874       0.051778       1.729140           0.000002
           52              H       4.121294       2.026925      14.537385      -0.146790       2.631338 0.25746937E+02  0.32942142E+03                                 2.805668                            2.673728      -1.162920       2.161770                    0.993474       5.621230      16.430752       0.459769       1.041215      -0.767129       0.025356       0.036570       0.074471       0.086754      -0.000253       0.001443       0.005668      -0.001133       0.009093      -0.005311      -0.001854       0.007165              2.898727       2.545696       0.388920       0.609326       2.756822       0.774160       3.393664           0.000001
           53              H       9.249505       1.245340      12.889209       0.103016       1.024891 0.72206274E+01  0.70345131E+02                                 1.783013                            1.645557      -1.286609       2.260991                    0.993803       3.910771      11.565328       0.447059       1.406313      -0.680084       0.030229       0.028510      -0.024543       0.048260       0.007385       0.000561      -0.004842       0.010748      -0.006836      -0.010559       0.000040       0.010520              1.856015       1.760564       0.353886      -0.353499       1.947837      -0.485247       1.859644          -0.000000
           54              H       0.767130       0.316832      14.718923       0.137854       1.088839 0.81203910E+01  0.80194122E+02                                 1.761308                            1.677567      -1.183614       2.329569                    0.995973       3.504735       9.911702       0.477229       1.299613      -0.704650       0.036559       0.006815       0.004021       0.037405       0.006098       0.008099      -0.005169       0.012702       0.004695      -0.013930       0.001853       0.012077              1.786011       2.331992       0.232175       0.048137       1.495816      -0.053855       1.530224           0.000001
           55              H       6.910857       8.335580      15.600338       0.126235       1.115893 0.84664814E+01  0.83618437E+02                                 1.732257                            1.670820      -0.831875       2.486913                    0.999402       3.327936       9.098968       0.501556       1.236482      -0.720905      -0.017632      -0.023311       0.018267       0.034467       0.006086       0.003875      -0.013192       0.014735       0.000002      -0.019319       0.008986       0.010333              1.734461       1.629915       0.297274      -0.149565       1.793810      -0.313929       1.779658           0.000003
           56              H       5.935465       9.289074      13.746738       0.097037       1.154204 0.83796590E+01  0.84386869E+02                                 1.900997                            1.751210      -1.313177       2.244675                    0.993836       3.973893      11.789994       0.443176       1.372403      -0.687046      -0.045097      -0.017804      -0.006179       0.048876       0.013239      -0.000006      -0.011537       0.008395      -0.010994      -0.018487       0.000316       0.018172              1.982693       2.693852       0.189555       0.424461       1.622294       0.051979       1.631933           0.000000
           57              H       0.769041       8.859302      16.639406       0.122974       1.139036 0.89724607E+01  0.89087252E+02                                 1.703531                            1.672307      -0.709555       2.537049                    0.999447       3.286157       8.741804       0.527777       1.168832      -0.737877       0.026750       0.011457       0.000476       0.029104       0.003987      -0.001849      -0.000068       0.011013      -0.003725      -0.006231      -0.001540       0.007771              1.703101       2.057250       0.076400      -0.047263       1.403266      -0.009234       1.648788           0.000004
           58              H       9.213203       7.705914      16.677624       0.118767       1.191378 0.95500169E+01  0.96784511E+02                                 1.783119                            1.745505      -0.781508       2.491792                    0.998962       3.460275       9.449571       0.505167       1.196380      -0.730012      -0.008275      -0.025203       0.003603       0.026770       0.003254       0.000665       0.000021      -0.009891      -0.012124      -0.004607      -0.003337       0.007944              1.788600       1.431787       0.039730      -0.013536       2.204874       0.051778       1.729140           0.000003
           59              H       0.655356       7.024275      21.292515      -0.146790       2.631338 0.25746937E+02  0.32942142E+03                                 2.805668                            2.673728      -1.162920       2.161770                    0.993474       5.621230      16.430752       0.459769       1.041215      -0.767129      -0.025356       0.036570      -0.074471       0.086754       0.000253       0.001443      -0.005668      -0.001133       0.009093      -0.005311      -0.001854       0.007165              2.898727       2.545696      -0.388920       0.609326       2.756822      -0.774160       3.393664           0.000001
           60              H       5.080445       6.242690      22.940691       0.103016       1.024891 0.72206253E+01  0.70345110E+02                                 1.783013                            1.645557      -1.286609       2.260991                    0.993803       3.910771      11.565330       0.447059       1.406314      -0.680084      -0.030229       0.028510       0.024543       0.048260      -0.007385       0.000561       0.004842       0.010748      -0.006836      -0.010559       0.000040       0.010520              1.856015       1.760564      -0.353885      -0.353499       1.947837       0.485246       1.859644          -0.000000
           61              H       4.009520       5.314182      21.110977       0.137854       1.088839 0.81203829E+01  0.80194025E+02                                 1.761308                            1.677566      -1.183614       2.329569                    0.995973       3.504735       9.911702       0.477229       1.299613      -0.704650      -0.036559       0.006815      -0.004021       0.037405      -0.006098       0.008099       0.005169       0.012702       0.004695      -0.013930       0.001853       0.012077              1.786010       2.331990      -0.232175       0.048137       1.495816       0.053855       1.530224           0.000001
           62              H       7.419093       3.338230      20.229562       0.126235       1.115893 0.84664852E+01  0.83618479E+02                                 1.732257                            1.670820      -0.831875       2.486913                    0.999402       3.327937       9.098969       0.501556       1.236481      -0.720905       0.017632      -0.023311      -0.018267       0.034467      -0.006086       0.003875       0.013192       0.014735       0.000002      -0.019319       0.008986       0.010333              1.734461       1.629915      -0.297274      -0.149565       1.793810       0.313929       1.779658           0.000003
           63              H       8.394485       4.291724      22.083162       0.097037       1.154204 0.83796586E+01  0.84386868E+02                                 1.900998                            1.751211      -1.313177       2.244675                    0.993836       3.973893      11.789996       0.443176       1.372403      -0.687046       0.045097      -0.017804       0.006179       0.048876      -0.013239      -0.000006       0.011537       0.008395      -0.010994      -0.018487       0.000316       0.018172              1.982694       2.693853      -0.189555       0.424461       1.622295      -0.051979       1.631933           0.000000
           64              H       4.007609       3.861952      19.190494       0.122974       1.139037 0.89724668E+01  0.89087342E+02                                 1.703533                            1.672309      -0.709555       2.537049                    0.999447       3.286157       8.741810       0.527776       1.168833      -0.737877      -0.026750       0.011457      -0.000476       0.029104      -0.003987      -0.001849       0.000068       0.011013      -0.003725      -0.006231      -0.001540       0.007771              1.703103       2.057252      -0.076400      -0.047263       1.403267       0.009234       1.648789           0.000003
           65              H       5.116747       2.708564      19.152276       0.118767       1.191378 0.95500167E+01  0.96784505E+02                                 1.783119                            1.745505      -0.781508       2.491791                    0.998962       3.460275       9.449570       0.505167       1.196380      -0.730013       0.008275      -0.025203      -0.003603       0.026770      -0.003254       0.000665      -0.000021      -0.009891      -0.012124      -0.004607      -0.003337       0.007944              1.788600       1.431786      -0.039730      -0.013536       2.204874      -0.051778       1.729139           0.000003
           66              H       5.432006       7.967775       2.594085      -0.146790       2.631338 0.25746938E+02  0.32942147E+03                                 2.805669                            2.673729      -1.162920       2.161770                    0.993474       5.621230      16.430755       0.459769       1.041215      -0.767129      -0.025356      -0.036570       0.074471       0.086754      -0.000253      -0.001443      -0.005668      -0.001133       0.009093      -0.005311      -0.001854       0.007165              2.898728       2.545696       0.388920      -0.609326       2.756823      -0.774161       3.393665           0.000001
           67              H       0.303795       8.749360       0.945909       0.103016       1.024891 0.72206261E+01  0.70345115E+02                                 1.783013                            1.645557      -1.286609       2.260991                    0.993803       3.910771      11.565328       0.447059       1.406313      -0.680084      -0.030229      -0.028510      -0.024543       0.048260       0.007385      -0.000561       0.004842       0.010748      -0.006836      -0.010559       0.000040       0.010520              1.856015       1.760564       0.353885       0.353499       1.947836       0.485246       1.859644          -0.000000
           68              H       8.786170       9.677868       2.775623       0.137854       1.088839 0.81203835E+01  0.80194036E+02                                 1.761308                            1.677567      -1.183614       2.329569                    0.995973       3.504735       9.911704       0.477228       1.299614      -0.704650      -0.036559      -0.006815       0.004021       0.037405       0.006098      -0.008099       0.005169       0.012702       0.004695      -0.013930       0.001853       0.012077              1.786010       2.331991       0.232175      -0.048137       1.495816       0.053855       1.530224           0.000001
           69              H       2.642443       1.659120       3.657038       0.126235       1.115894 0.84664868E+01  0.83618503E+02                                 1.732257                            1.670821      -0.831876       2.486913                    0.999402       3.327937       9.098971       0.501556       1.236482      -0.720905       0.017632       0.023311       0.018267       0.034467       0.006086      -0.003875       0.013192       0.014735       0.000002      -0.019319       0.008986       0.010333              1.734462       1.629916       0.297274       0.149565       1.793811       0.313929       1.779658           0.000002
           70              H       3.617835       0.705626       1.803438       0.097037       1.154204 0.83796582E+01  0.84386861E+02                                 1.900998                            1.751210      -1.313177       2.244675                    0.993836       3.973893      11.789995       0.443176       1.372403      -0.687046       0.045097       0.017804      -0.006179       0.048876       0.013239       0.000006       0.011537       0.008395      -0.010994      -0.018487       0.000316       0.018172              1.982693       2.693852       0.189555      -0.424461       1.622294      -0.051979       1.631933           0.000000
           71              H       8.784259       1.135398       4.696106       0.122974       1.139037 0.89724649E+01  0.89087317E+02                                 1.703533                            1.672309      -0.709556       2.537049                    0.999447       3.286157       8.741809       0.527776       1.168833      -0.737877      -0.026750      -0.011457       0.000476       0.029104       0.003987       0.001849       0.000068       0.011013      -0.003725      -0.006231      -0.001540       0.007771              1.703103       2.057252       0.076400       0.047263       1.403267       0.009234       1.648789           0.000003
           72              H       0.340097       2.288786       4.734324       0.118767       1.191378 0.95500173E+01  0.96784517E+02                                 1.783120                            1.745505      -0.781508       2.491791                    0.998962       3.460275       9.449572       0.505167       1.196381      -0.730012       0.008275       0.025203       0.003603       0.026770       0.003254      -0.000665      -0.000021      -0.009891      -0.012123      -0.004607      -0.003337       0.007944              1.788600       1.431787       0.039730       0.013536       2.204875      -0.051778       1.729140           0.000002
           73              H       6.565028       4.169789      17.914950       0.092878       1.254808 0.10569090E+02  0.10960948E+03                                 1.817730                            1.814262      -0.962213       2.398295                    0.997026       3.648309      10.003048       0.505710       1.167868      -0.736120       0.026561      -0.011778       0.000000       0.029055      -0.005166       0.000000      -0.000000       0.009150      -0.006786      -0.005770      -0.002262       0.008032              1.792284       2.087798      -0.075726       0.000000       1.456092       0.000000       1.832963           0.000002
           74              H       5.414810       5.285197      17.914950       0.099889       1.185423 0.96699746E+01  0.97492152E+02                                 1.720347                            1.713548      -0.725642       2.514234                    0.999425       3.389418       8.984567       0.533536       1.138671      -0.745265      -0.015158       0.027242      -0.000000       0.031175      -0.006062      -0.000000      -0.000000      -0.006411      -0.006355      -0.005798      -0.002118       0.007917              1.699810       1.371791      -0.081631      -0.000000       2.103844       0.000000       1.623796           0.000003
           75              H       1.788378       0.827561       5.971650       0.092878       1.254808 0.10569092E+02  0.10960950E+03                                 1.817730                            1.814263      -0.962214       2.398295                    0.997026       3.648309      10.003049       0.505710       1.167869      -0.736120       0.026561       0.011778      -0.000000       0.029055       0.005166      -0.000000       0.000000       0.009150      -0.006786      -0.005770      -0.002262       0.008032              1.792285       2.087799       0.075726       0.000000       1.456092       0.000000       1.832964           0.000002
           76              H       0.638160       9.706853       5.971650       0.099889       1.185424 0.96699777E+01  0.97492190E+02                                 1.720347                            1.713548      -0.725642       2.514234                    0.999425       3.389419       8.984570       0.533536       1.138671      -0.745265      -0.015158      -0.027242       0.000000       0.031175       0.006062      -0.000000       0.000000      -0.006411      -0.006355      -0.005798      -0.002118       0.007917              1.699810       1.371791       0.081631       0.000000       2.103844       0.000000       1.623796           0.000002
           77              H       2.988272       5.824911       5.971650       0.092878       1.254808 0.10569091E+02  0.10960949E+03                                 1.817730                            1.814263      -0.962213       2.398295                    0.997026       3.648309      10.003050       0.505710       1.167869      -0.736120      -0.026561       0.011778       0.000000       0.029055      -0.005166      -0.000000       0.000000       0.009150      -0.006786      -0.005770      -0.002262       0.008032              1.792285       2.087799      -0.075726      -0.000000       1.456092      -0.000000       1.832964           0.000002
           78              H       4.138490       4.709503       5.971650       0.099889       1.185423 0.96699753E+01  0.97492163E+02                                 1.720347                            1.713548      -0.725642       2.514234                    0.999425       3.389418       8.984568       0.533536       1.138671      -0.745265       0.015158      -0.027242      -0.000000       0.031175      -0.006062       0.000000       0.000000      -0.006411      -0.006355      -0.005798      -0.002118       0.007917              1.699810       1.371791      -0.081631       0.000000       2.103844      -0.000000       1.623796           0.000002
           79              H       7.764922       9.167139      17.914950       0.092878       1.254808 0.10569089E+02  0.10960947E+03                                 1.817730                            1.814263      -0.962214       2.398295                    0.997026       3.648308      10.003047       0.505710       1.167869      -0.736120      -0.026561      -0.011778       0.000000       0.029055       0.005166      -0.000000      -0.000000       0.009150      -0.006786      -0.005770      -0.002262       0.008032              1.792285       2.087799       0.075726      -0.000000       1.456092      -0.000000       1.832964           0.000002
           80              H       8.915140       0.287847      17.914950       0.099889       1.185423 0.96699746E+01  0.97492152E+02                                 1.720347                            1.713548      -0.725642       2.514234                    0.999425       3.389418       8.984567       0.533536       1.138671      -0.745265       0.015158       0.027242       0.000000       0.031175       0.006062      -0.000000      -0.000000      -0.006411      -0.006355      -0.005798      -0.002118       0.007917              1.699810       1.371791       0.081631      -0.000000       2.103844      -0.000000       1.623796           0.000003
           81              C       5.563842       5.654002      13.457710       0.108936      26.331545 0.35324401E+03  0.79349079E+04                                 7.920359                            6.446770       0.080200       2.051242                    0.999083      26.222370      75.231153       0.618014       0.441205      -1.042293       0.039432      -0.032311       0.007721       0.051561      -0.005215       0.020070       0.029595      -0.033727      -0.068766      -0.046604       0.004450       0.042154              8.633735      10.090412      -1.112876      -0.862821       7.160877      -2.906130       8.649916          -0.000000
           82              C       4.919949       5.103294      14.550045      -0.192263      31.242749 0.44550401E+03  0.10541271E+05                                 8.609336                            7.044716       0.211774       2.049650                    0.998864      29.504424      85.180888       0.619667       0.417741      -1.063024      -0.006691      -0.004663      -0.025993       0.027243      -0.001004      -0.009740       0.015905       0.009914      -0.008676      -0.020586       0.002428       0.018158              9.376431       9.495556      -0.899177      -0.415018       7.584282      -3.863393      11.049454          -0.000001
           83              C       5.601100       4.243750      15.403035       0.180368      31.034508 0.39581224E+03  0.90587645E+04                                 8.778336                            6.752624      -0.141593       1.977962                    0.999346      25.476639      71.461368       0.619497       0.432003      -1.058081      -0.014907      -0.017232       0.025704       0.034348       0.008497      -0.006039       0.006686      -0.007139       0.070147      -0.022575      -0.002639       0.025214             10.252855       8.900153      -0.570111      -2.249618       6.844243      -3.713029      15.014169          -0.000001
           84              C       6.918500       3.943909      15.064562      -0.203612      30.751419 0.44582722E+03  0.10542144E+05                                 8.473454                            7.017525       0.286821       2.066670                    0.999523      29.667712      85.394725       0.625333       0.414221      -1.066153       0.004411      -0.011355      -0.013818       0.018421      -0.010094       0.009271      -0.012915      -0.009794       0.016747      -0.014127      -0.008820       0.022947              9.096270       9.799703      -0.498072      -3.121525       6.861685      -2.515953      10.627422           0.000001
           85              C       7.497430       4.518604      13.960285       0.097567      26.558221 0.35668077E+03  0.80515377E+04                                 7.999338                            6.494982      -0.095022       1.984882                    0.998768      26.834143      77.805448       0.611786       0.443514      -1.038346      -0.047914       0.018294      -0.018349       0.054471      -0.003001       0.026524       0.029474      -0.001623      -0.071893      -0.050403       0.014846       0.035558              8.716245       9.969968      -0.711833      -2.411667       7.066976      -2.597697       9.111789           0.000001
           86              C       4.982046       3.689044      16.654454      -0.244831      31.247003 0.43607930E+03  0.10266648E+05                                 8.688965                            6.879910      -0.137269       1.941138                    0.998488      29.744145      85.750319       0.639163       0.407035      -1.069593       0.046196       0.051885       0.037421       0.078908      -0.017193       0.001938      -0.001726       0.013767       0.068170      -0.029884       0.006744       0.023140             10.478299       6.676582       0.763450      -0.397469       6.850970      -0.091254      17.907345           0.000000
           87              C       0.787192       9.338048      10.428890       0.108936      26.331545 0.35324401E+03  0.79349080E+04                                 7.920359                            6.446771       0.080200       2.051242                    0.999083      26.222370      75.231157       0.618014       0.441205      -1.042293       0.039432       0.032311      -0.007721       0.051561       0.005215      -0.020070       0.029595      -0.033727      -0.068766      -0.046604       0.004450       0.042154              8.633736      10.090413       1.112877       0.862821       7.160878      -2.906130       8.649916          -0.000000
           88              C       0.143299       9.888756       9.336555      -0.192263      31.242748 0.44550398E+03  0.10541270E+05                                 8.609335                            7.044715       0.211774       2.049650                    0.998864      29.504423      85.180886       0.619667       0.417741      -1.063024      -0.006691       0.004663       0.025993       0.027243       0.001004       0.009740       0.015905       0.009914      -0.008676      -0.020586       0.002428       0.018158              9.376431       9.495556       0.899177       0.415018       7.584282      -3.863393      11.049454          -0.000001
           89              C       0.824450       0.753600       8.483565       0.180368      31.034509 0.39581225E+03  0.90587646E+04                                 8.778336                            6.752624      -0.141593       1.977962                    0.999346      25.476639      71.461368       0.619497       0.432003      -1.058081      -0.014907       0.017232      -0.025704       0.034348      -0.008497       0.006039       0.006687      -0.007139       0.070147      -0.022575      -0.002639       0.025214             10.252855       8.900153       0.570111       2.249617       6.844243      -3.713029      15.014169          -0.000001
           90              C       2.141850       1.053441       8.822038      -0.203612      30.751419 0.44582722E+03  0.10542144E+05                                 8.473455                            7.017525       0.286821       2.066670                    0.999523      29.667712      85.394727       0.625333       0.414221      -1.066153       0.004411       0.011355       0.013818       0.018421       0.010094      -0.009271      -0.012915      -0.009794       0.016747      -0.014127      -0.008820       0.022947              9.096270       9.799703       0.498072       3.121525       6.861685      -2.515953      10.627422           0.000000
           91              C       2.720780       0.478746       9.926315       0.097567      26.558221 0.35668077E+03  0.80515377E+04                                 7.999339                            6.494982      -0.095022       1.984882                    0.998768      26.834143      77.805451       0.611786       0.443514      -1.038346      -0.047914      -0.018294       0.018349       0.054471       0.003001      -0.026524       0.029474      -0.001623      -0.071894      -0.050403       0.014846       0.035558              8.716245       9.969969       0.711833       2.411667       7.066976      -2.597698       9.111790           0.000000
           92              C       0.205396       1.308306       7.232146      -0.244831      31.246999 0.43607925E+03  0.10266646E+05                                 8.688964                            6.879909      -0.137268       1.941139                    0.998488      29.744142      85.750305       0.639163       0.407035      -1.069593       0.046196      -0.051885      -0.037421       0.078908       0.017193      -0.001938      -0.001726       0.013767       0.068170      -0.029884       0.006744       0.023140             10.478297       6.676580      -0.763450       0.397469       6.850970      -0.091254      17.907342           0.000000
           93              C       3.989458       4.340698       1.514410       0.108936      26.331543 0.35324398E+03  0.79349074E+04                                 7.920359                            6.446771       0.080199       2.051242                    0.999083      26.222369      75.231154       0.618014       0.441205      -1.042293      -0.039432       0.032311       0.007721       0.051561      -0.005215      -0.020070      -0.029595      -0.033727      -0.068766      -0.046604       0.004450       0.042154              8.633735      10.090413      -1.112877       0.862821       7.160877       2.906130       8.649916          -0.000000
           94              C       4.633351       4.891406       2.606745      -0.192263      31.242748 0.44550398E+03  0.10541270E+05                                 8.609335                            7.044715       0.211775       2.049650                    0.998864      29.504423      85.180884       0.619667       0.417741      -1.063024       0.006691       0.004663      -0.025993       0.027243      -0.001004       0.009740      -0.015905       0.009914      -0.008676      -0.020586       0.002428       0.018158              9.376430       9.495556      -0.899177       0.415018       7.584282       3.863393      11.049454          -0.000001
           95              C       3.952200       5.750950       3.459735       0.180368      31.034509 0.39581225E+03  0.90587647E+04                                 8.778336                            6.752624      -0.141593       1.977962                    0.999346      25.476639      71.461367       0.619497       0.432003      -1.058081       0.014907       0.017232       0.025704       0.034348       0.008497       0.006039      -0.006686      -0.007139       0.070147      -0.022575      -0.002639       0.025214             10.252855       8.900153      -0.570111       2.249617       6.844243       3.713029      15.014169          -0.000002
           96              C       2.634800       6.050791       3.121262      -0.203612      30.751419 0.44582721E+03  0.10542144E+05                                 8.473455                            7.017525       0.286820       2.066670                    0.999523      29.667712      85.394728       0.625333       0.414221      -1.066153      -0.004411       0.011355      -0.013818       0.018421      -0.010094      -0.009271       0.012915      -0.009794       0.016747      -0.014127      -0.008820       0.022947              9.096270       9.799703      -0.498072       3.121525       6.861686       2.515953      10.627422           0.000000
           97              C       2.055870       5.476096       2.016985       0.097567      26.558224 0.35668082E+03  0.80515390E+04                                 7.999339                            6.494982      -0.095022       1.984882                    0.998768      26.834145      77.805457       0.611786       0.443514      -1.038346       0.047914      -0.018294      -0.018349       0.054471      -0.003001      -0.026524      -0.029474      -0.001623      -0.071894      -0.050403       0.014846       0.035558              8.716245       9.969969      -0.711833       2.411667       7.066977       2.597698       9.111790           0.000000
           98              C       4.571254       6.305656       4.711154      -0.244831      31.246995 0.43607918E+03  0.10266645E+05                                 8.688963                            6.879909      -0.137268       1.941139                    0.998488      29.744140      85.750299       0.639163       0.407035      -1.069593      -0.046197      -0.051885       0.037421       0.078908      -0.017193      -0.001938       0.001726       0.013767       0.068170      -0.029884       0.006744       0.023140             10.478296       6.676580       0.763450       0.397469       6.850969       0.091254      17.907340           0.000000
           99              C       8.766108       0.656652      22.372190       0.108936      26.331544 0.35324392E+03  0.79349055E+04                                 7.920359                            6.446769       0.080200       2.051242                    0.999083      26.222371      75.231159       0.618014       0.441205      -1.042293      -0.039432      -0.032311      -0.007721       0.051561       0.005215       0.020070      -0.029595      -0.033727      -0.068766      -0.046604       0.004450       0.042154              8.633736      10.090409       1.112877      -0.862820       7.160879       2.906133       8.649920          -0.000000
          100              C       9.410000       0.105944      21.279855      -0.192263      31.242766 0.44550407E+03  0.10541273E+05                                 8.609339                            7.044716       0.211774       2.049649                    0.998864      29.504424      85.180890       0.619667       0.417741      -1.063024       0.006691      -0.004663       0.025993       0.027243       0.001004      -0.009740      -0.015905       0.009914      -0.008676      -0.020586       0.002428       0.018158              9.376435       9.495555       0.899177      -0.415019       7.584286       3.863399      11.049464          -0.000001
          101              C       8.728850       9.241100      20.426865       0.180368      31.034510 0.39581215E+03  0.90587619E+04                                 8.778335                            6.752623      -0.141593       1.977962                    0.999346      25.476640      71.461368       0.619497       0.432003      -1.058081       0.014907      -0.017232      -0.025704       0.034348      -0.008497      -0.006039      -0.006686      -0.007139       0.070147      -0.022575      -0.002639       0.025214             10.252855       8.900150       0.570110      -2.249617       6.844244       3.713032      15.014172          -0.000002
          102              C       7.411450       8.941259      20.765338      -0.203612      30.751416 0.44582721E+03  0.10542144E+05                                 8.473454                            7.017524       0.286821       2.066670                    0.999523      29.667712      85.394724       0.625333       0.414221      -1.066153      -0.004411      -0.011355       0.013818       0.018421       0.010094       0.009271       0.012915      -0.009794       0.016747      -0.014127      -0.008820       0.022947              9.096269       9.799702       0.498073      -3.121524       6.861685       2.515953      10.627420           0.000000
          103              C       6.832520       9.515954      21.869615       0.097567      26.558220 0.35668077E+03  0.80515378E+04                                 7.999338                            6.494982      -0.095022       1.984882                    0.998768      26.834143      77.805450       0.611786       0.443514      -1.038346       0.047914       0.018294       0.018349       0.054471       0.003001       0.026524      -0.029474      -0.001623      -0.071893      -0.050403       0.014846       0.035558              8.716244       9.969968       0.711833      -2.411667       7.066976       2.597697       9.111789           0.000000
          104              C       9.347904       8.686394      19.175446      -0.244831      31.247003 0.43607924E+03  0.10266646E+05                                 8.688964                            6.879909      -0.137268       1.941139                    0.998488      29.744140      85.750292       0.639163       0.407035      -1.069593      -0.046196       0.051885      -0.037421       0.078908       0.017193       0.001938       0.001726       0.013767       0.068170      -0.029884       0.006744       0.023140             10.478298       6.676580      -0.763450      -0.397469       6.850970       0.091255      17.907344           0.000000
          105              C       3.989458       4.340698      10.428890       0.108936      26.331546 0.35324404E+03  0.79349088E+04                                 7.920359                            6.446771       0.080199       2.051242                    0.999083      26.222371      75.231159       0.618014       0.441205      -1.042293      -0.039432       0.032311      -0.007721       0.051561      -0.005215       0.020070       0.029595      -0.033727      -0.068766      -0.046604       0.004450       0.042154              8.633736      10.090413      -1.112877      -0.862821       7.160878      -2.906130       8.649916          -0.000000
          106              C       4.633351       4.891406       9.336555      -0.192263      31.242747 0.44550398E+03  0.10541270E+05                                 8.609335                            7.044716       0.211774       2.049650                    0.998864      29.504423      85.180885       0.619667       0.417741      -1.063024       0.006691       0.004663       0.025993       0.027243      -0.001004      -0.009740       0.015905       0.009914      -0.008676      -0.020586       0.002428       0.018158              9.376430       9.495556      -0.899177      -0.415018       7.584282      -3.863393      11.049454          -0.000001
          107              C       3.952200       5.750950       8.483565       0.180368      31.034514 0.39581235E+03  0.90587673E+04                                 8.778336                            6.752624      -0.141592       1.977962                    0.999346      25.476642      71.461374       0.619497       0.432003      -1.058081       0.014907       0.017232      -0.025703       0.034348       0.008497      -0.006039       0.006686      -0.007139       0.070147      -0.022575      -0.002639       0.025214             10.252855       8.900154      -0.570110      -2.249618       6.844243      -3.713029      15.014169          -0.000001
          108              C       2.634800       6.050791       8.822038      -0.203612      30.751419 0.44582721E+03  0.10542144E+05                                 8.473455                            7.017525       0.286820       2.066670                    0.999523      29.667712      85.394730       0.625333       0.414221      -1.066153      -0.004411       0.011355       0.013818       0.018421      -0.010094       0.009271      -0.012915      -0.009794       0.016747      -0.014127      -0.008820       0.022947              9.096271       9.799704      -0.498072      -3.121525       6.861686      -2.515953      10.627422           0.000000
          109              C       2.055870       5.476096       9.926315       0.097567      26.558223 0.35668080E+03  0.80515385E+04                                 7.999339                            6.494983      -0.095022       1.984882                    0.998768      26.834144      77.805456       0.611786       0.443514      -1.038346       0.047914      -0.018294       0.018349       0.054471      -0.003001       0.026524       0.029474      -0.001623      -0.071894      -0.050403       0.014846       0.035558              8.716245       9.969969      -0.711833      -2.411667       7.066977      -2.597698       9.111790           0.000000
          110              C       4.571254       6.305656       7.232146      -0.244831      31.246979 0.43607892E+03  0.10266637E+05                                 8.688959                            6.879906      -0.137268       1.941139                    0.998488      29.744133      85.750268       0.639163       0.407034      -1.069593      -0.046196      -0.051885      -0.037421       0.078908      -0.017193       0.001938      -0.001726       0.013767       0.068170      -0.029884       0.006744       0.023140             10.478291       6.676579       0.763449      -0.397468       6.850966      -0.091254      17.907328          -0.000000
          111              C       8.766108       0.656652      13.457710       0.108936      26.331544 0.35324391E+03  0.79349054E+04                                 7.920359                            6.446769       0.080199       2.051242                    0.999083      26.222371      75.231159       0.618014       0.441205      -1.042293      -0.039432      -0.032311       0.007721       0.051561       0.005215      -0.020070       0.029595      -0.033727      -0.068766      -0.046604       0.004450       0.042154              8.633736      10.090409       1.112877       0.862820       7.160879      -2.906133       8.649920          -0.000000
          112              C       9.410000       0.105944      14.550045      -0.192263      31.242763 0.44550404E+03  0.10541272E+05                                 8.609338                            7.044716       0.211774       2.049650                    0.998864      29.504423      85.180884       0.619667       0.417740      -1.063024       0.006691      -0.004663      -0.025993       0.027242       0.001004       0.009740       0.015905       0.009913      -0.008676      -0.020586       0.002428       0.018158              9.376434       9.495554       0.899176       0.415019       7.584286      -3.863399      11.049463          -0.000001
          113              C       8.728850       9.241100      15.403035       0.180368      31.034512 0.39581219E+03  0.90587629E+04                                 8.778336                            6.752623      -0.141593       1.977962                    0.999346      25.476641      71.461371       0.619497       0.432003      -1.058081       0.014907      -0.017232       0.025703       0.034348      -0.008497       0.006039       0.006686      -0.007139       0.070147      -0.022575      -0.002639       0.025214             10.252856       8.900150       0.570110       2.249618       6.844244      -3.713032      15.014172          -0.000001
          114              C       7.411450       8.941259      15.064562      -0.203612      30.751418 0.44582724E+03  0.10542145E+05                                 8.473454                            7.017525       0.286820       2.066670                    0.999523      29.667712      85.394728       0.625333       0.414221      -1.066153      -0.004411      -0.011355      -0.013818       0.018421       0.010094      -0.009271      -0.012915      -0.009794       0.016747      -0.014127      -0.008820       0.022947              9.096270       9.799703       0.498073       3.121524       6.861686      -2.515953      10.627421           0.000001
          115              C       6.832520       9.515954      13.960285       0.097567      26.558219 0.35668077E+03  0.80515376E+04                                 7.999338                            6.494982      -0.095022       1.984882                    0.998768      26.834143      77.805447       0.611786       0.443514      -1.038346       0.047914       0.018294      -0.018349       0.054471       0.003001      -0.026524       0.029474      -0.001623      -0.071893      -0.050403       0.014846       0.035558              8.716244       9.969968       0.711833       2.411667       7.066975      -2.597697       9.111788           0.000000
          116              C       9.347904       8.686394      16.654454      -0.244831      31.246984 0.43607894E+03  0.10266637E+05                                 8.688961                            6.879907      -0.137268       1.941139                    0.998488      29.744133      85.750270       0.639163       0.407035      -1.069593      -0.046196       0.051885       0.037421       0.078908       0.017193      -0.001938      -0.001726       0.013767       0.068170      -0.029884       0.006744       0.023140             10.478294       6.676580      -0.763450       0.397469       6.850968      -0.091255      17.907334           0.000000
          117              C       5.563842       5.654002      22.372190       0.108936      26.331544 0.35324401E+03  0.79349081E+04                                 7.920359                            6.446771       0.080199       2.051242                    0.999083      26.222370      75.231157       0.618014       0.441205      -1.042293       0.039432      -0.032311      -0.007721       0.051561      -0.005215      -0.020070      -0.029595      -0.033727      -0.068766      -0.046604       0.004450       0.042154              8.633736      10.090413      -1.112877       0.862821       7.160877       2.906130       8.649916          -0.000000
          118              C       4.919949       5.103294      21.279855      -0.192263      31.242747 0.44550398E+03  0.10541270E+05                                 8.609335                            7.044716       0.211775       2.049650                    0.998864      29.504423      85.180885       0.619667       0.417741      -1.063024      -0.006691      -0.004663       0.025993       0.027242      -0.001004       0.009740      -0.015905       0.009914      -0.008676      -0.020586       0.002428       0.018158              9.376430       9.495555      -0.899177       0.415018       7.584282       3.863393      11.049454          -0.000001
          119              C       5.601100       4.243750      20.426865       0.180368      31.034513 0.39581232E+03  0.90587666E+04                                 8.778336                            6.752624      -0.141592       1.977962                    0.999346      25.476641      71.461370       0.619497       0.432003      -1.058081      -0.014907      -0.017232      -0.025703       0.034348       0.008497       0.006039      -0.006686      -0.007139       0.070147      -0.022575      -0.002639       0.025214             10.252855       8.900154      -0.570110       2.249618       6.844243       3.713029      15.014169          -0.000002
          120              C       6.918500       3.943909      20.765338      -0.203612      30.751418 0.44582720E+03  0.10542144E+05                                 8.473454                            7.017525       0.286821       2.066670                    0.999523      29.667711      85.394723       0.625333       0.414221      -1.066153       0.004411      -0.011355       0.013818       0.018421      -0.010094      -0.009271       0.012915      -0.009794       0.016747      -0.014127      -0.008820       0.022947              9.096270       9.799703      -0.498072       3.121525       6.861685       2.515953      10.627422           0.000001
          121              C       7.497430       4.518604      21.869615       0.097567      26.558221 0.35668077E+03  0.80515377E+04                                 7.999338                            6.494982      -0.095022       1.984882                    0.998768      26.834143      77.805448       0.611786       0.443514      -1.038346      -0.047914       0.018294       0.018349       0.054471      -0.003001      -0.026524      -0.029474      -0.001623      -0.071893      -0.050403       0.014846       0.035558              8.716244       9.969968      -0.711833       2.411667       7.066976       2.597697       9.111789           0.000001
          122              C       4.982046       3.689044      19.175446      -0.244831      31.246978 0.43607890E+03  0.10266636E+05                                 8.688959                            6.879906      -0.137268       1.941139                    0.998488      29.744133      85.750269       0.639163       0.407034      -1.069593       0.046196       0.051885      -0.037421       0.078908      -0.017193      -0.001938       0.001726       0.013767       0.068170      -0.029884       0.006744       0.023140             10.478291       6.676579       0.763449       0.397468       6.850966       0.091254      17.907327           0.000000
          123              C       0.787192       9.338048       1.514410       0.108936      26.331545 0.35324401E+03  0.79349081E+04                                 7.920359                            6.446771       0.080200       2.051242                    0.999083      26.222370      75.231156       0.618014       0.441205      -1.042293       0.039432       0.032311       0.007721       0.051561       0.005215       0.020070      -0.029595      -0.033727      -0.068766      -0.046604       0.004450       0.042154              8.633736      10.090413       1.112876      -0.862821       7.160877       2.906130       8.649916          -0.000000
          124              C       0.143299       9.888756       2.606745      -0.192263      31.242747 0.44550398E+03  0.10541270E+05                                 8.609335                            7.044715       0.211775       2.049650                    0.998864      29.504423      85.180885       0.619667       0.417741      -1.063024      -0.006691       0.004663      -0.025993       0.027243       0.001004      -0.009740      -0.015905       0.009914      -0.008676      -0.020586       0.002428       0.018158              9.376430       9.495556       0.899177      -0.415018       7.584282       3.863393      11.049453          -0.000001
          125              C       0.824450       0.753600       3.459735       0.180368      31.034513 0.39581232E+03  0.90587666E+04                                 8.778336                            6.752624      -0.141592       1.977962                    0.999346      25.476641      71.461371       0.619497       0.432003      -1.058081      -0.014907       0.017232       0.025703       0.034348      -0.008497      -0.006039      -0.006687      -0.007139       0.070147      -0.022575      -0.002639       0.025214             10.252855       8.900154       0.570110      -2.249618       6.844243       3.713029      15.014168          -0.000001
          126              C       2.141850       1.053441       3.121262      -0.203612      30.751417 0.44582718E+03  0.10542143E+05                                 8.473454                            7.017524       0.286821       2.066670                    0.999523      29.667711      85.394722       0.625333       0.414221      -1.066153       0.004411       0.011355      -0.013818       0.018421       0.010094       0.009271       0.012915      -0.009794       0.016747      -0.014127      -0.008820       0.022947              9.096270       9.799703       0.498072      -3.121525       6.861685       2.515953      10.627421           0.000000
          127              C       2.720780       0.478746       2.016985       0.097567      26.558221 0.35668078E+03  0.80515378E+04                                 7.999339                            6.494982      -0.095022       1.984882                    0.998768      26.834143      77.805449       0.611786       0.443514      -1.038346      -0.047914      -0.018294      -0.018349       0.054471       0.003001       0.026524      -0.029474      -0.001623      -0.071893      -0.050403       0.014846       0.035558              8.716245       9.969968       0.711833      -2.411667       7.066976       2.597698       9.111790           0.000000
          128              C       0.205396       1.308306       4.711154      -0.244831      31.246978 0.43607891E+03  0.10266636E+05                                 8.688959                            6.879906      -0.137268       1.941139                    0.998488      29.744133      85.750269       0.639163       0.407034      -1.069593       0.046196      -0.051885       0.037421       0.078908       0.017193       0.001938       0.001726       0.013767       0.068170      -0.029884       0.006744       0.023140             10.478291       6.676579      -0.763449      -0.397468       6.850966       0.091254      17.907326          -0.000000
          129              C       5.584859       4.309715      17.914950      -0.152329      28.620999 0.41254408E+03  0.95806035E+04                                 8.217797                            6.687884       0.007889       1.987777                    0.999395      28.982034      83.035569       0.648702       0.406573      -1.069692      -0.075323      -0.073036      -0.000000       0.104918      -0.017300      -0.000000      -0.000000       0.004584       0.104601      -0.034884       0.000017       0.034867              9.938926       5.878537       0.469151      -0.000001       6.196971       0.000000      17.741270          -0.000001
          130              C       0.808209       0.687635       5.971650      -0.152329      28.621000 0.41254409E+03  0.95806039E+04                                 8.217797                            6.687884       0.007889       1.987777                    0.999395      28.982035      83.035574       0.648702       0.406573      -1.069692      -0.075323       0.073036       0.000000       0.104918       0.017300      -0.000000      -0.000000       0.004584       0.104601      -0.034884       0.000017       0.034867              9.938926       5.878537      -0.469151       0.000001       6.196971       0.000000      17.741270          -0.000002
          131              C       3.968441       5.684985       5.971650      -0.152329      28.621007 0.41254422E+03  0.95806077E+04                                 8.217798                            6.687885       0.007889       1.987777                    0.999395      28.982040      83.035591       0.648702       0.406573      -1.069692       0.075323       0.073036      -0.000000       0.104918      -0.017300      -0.000000       0.000000       0.004584       0.104601      -0.034884       0.000018       0.034867              9.938927       5.878538       0.469151       0.000000       6.196972      -0.000000      17.741273          -0.000002
          132              C       8.745091       9.307065      17.914950      -0.152329      28.621001 0.41254409E+03  0.95806036E+04                                 8.217796                            6.687884       0.007889       1.987777                    0.999395      28.982034      83.035563       0.648702       0.406573      -1.069692       0.075323      -0.073036       0.000000       0.104918       0.017300      -0.000000       0.000000       0.004584       0.104601      -0.034884       0.000017       0.034867              9.938925       5.878536      -0.469150      -0.000001       6.196971      -0.000000      17.741268          -0.000002
          133              N       6.850671       5.385144      13.170594      -0.252693      33.726948 0.52692264E+03  0.12763240E+05                                 8.622997                            7.387950       0.189576       2.086416                    0.998715      27.973404      76.910926       0.650968       0.388447      -1.102777      -0.078266      -0.079252       0.122071       0.165251      -0.040249       0.045053       0.021664       0.025181      -0.139339      -0.081396       0.010259       0.071137              9.204507      11.742942      -1.401947      -1.220216       7.855928      -2.362262       8.014651          -0.000001
          134              N       2.074021       9.606906      10.716006      -0.252693      33.726948 0.52692263E+03  0.12763240E+05                                 8.622997                            7.387950       0.189576       2.086416                    0.998715      27.973404      76.910925       0.650968       0.388447      -1.102777      -0.078266       0.079252      -0.122071       0.165251       0.040249      -0.045053       0.021664       0.025181      -0.139339      -0.081396       0.010259       0.071137              9.204507      11.742942       1.401947       1.220216       7.855928      -2.362262       8.014650          -0.000001
          135              N       2.702629       4.609556       1.227294      -0.252693      33.726948 0.52692263E+03  0.12763240E+05                                 8.622997                            7.387950       0.189576       2.086416                    0.998715      27.973404      76.910927       0.650968       0.388447      -1.102777       0.078266       0.079252       0.122071       0.165251      -0.040249      -0.045053      -0.021664       0.025181      -0.139339      -0.081396       0.010259       0.071137              9.204507      11.742942      -1.401947       1.220216       7.855928       2.362262       8.014651          -0.000001
          136              N       7.479279       0.387794      22.659306      -0.252693      33.726944 0.52692260E+03  0.12763239E+05                                 8.622997                            7.387950       0.189576       2.086416                    0.998715      27.973403      76.910924       0.650968       0.388447      -1.102777       0.078266      -0.079252      -0.122071       0.165251       0.040249       0.045053      -0.021664       0.025181      -0.139339      -0.081396       0.010259       0.071137              9.204506      11.742941       1.401946      -1.220218       7.855928       2.362262       8.014651          -0.000001
          137              N       2.702629       4.609556      10.716006      -0.252693      33.726946 0.52692259E+03  0.12763239E+05                                 8.622997                            7.387949       0.189576       2.086416                    0.998715      27.973403      76.910922       0.650968       0.388447      -1.102777       0.078266       0.079252      -0.122071       0.165251      -0.040249       0.045053       0.021664       0.025181      -0.139339      -0.081396       0.010259       0.071137              9.204506      11.742941      -1.401947      -1.220216       7.855928      -2.362262       8.014650          -0.000001
          138              N       7.479279       0.387794      13.170594      -0.252693      33.726946 0.52692264E+03  0.12763240E+05                                 8.622997                            7.387950       0.189576       2.086416                    0.998715      27.973404      76.910927       0.650968       0.388447      -1.102777       0.078266      -0.079252       0.122071       0.165251       0.040249      -0.045053       0.021664       0.025181      -0.139339      -0.081396       0.010259       0.071137              9.204507      11.742941       1.401946       1.220218       7.855928      -2.362262       8.014651          -0.000001
          139              N       6.850671       5.385144      22.659306      -0.252693      33.726946 0.52692260E+03  0.12763239E+05                                 8.622997                            7.387950       0.189576       2.086416                    0.998715      27.973403      76.910923       0.650968       0.388447      -1.102777      -0.078266      -0.079252      -0.122071       0.165251      -0.040249      -0.045053      -0.021664       0.025181      -0.139339      -0.081396       0.010259       0.071137              9.204507      11.742941      -1.401947       1.220216       7.855928       2.362262       8.014650          -0.000001
          140              N       2.074021       9.606906       1.227294      -0.252693      33.726946 0.52692260E+03  0.12763239E+05                                 8.622997                            7.387950       0.189576       2.086416                    0.998715      27.973403      76.910923       0.650968       0.388447      -1.102777      -0.078266       0.079252       0.122071       0.165251       0.040249       0.045053      -0.021664       0.025181      -0.139339      -0.081396       0.010259       0.071137              9.204507      11.742941       1.401947      -1.220216       7.855928       2.362262       8.014650          -0.000001
          141              O       0.022068       6.871456      12.382575      -0.764997      45.643216 0.82768536E+03  0.22114522E+05                                10.101300                            8.919193      -0.009896       2.012009                    0.995190      30.817435      84.787203       0.636029       0.360427      -1.140376      -0.016873       0.022623      -0.050305       0.057680      -0.001701       0.037122      -0.017305       0.013706       0.009936      -0.037561      -0.007248       0.044809             10.968006      15.935542       0.699332       3.270818       8.529740      -0.113094       8.438736          -0.000004
          142              O       1.258170       5.042326      13.624917      -0.758110      39.566489 0.67914810E+03  0.17295967E+05                                 9.191252                            8.026574       0.150759       2.056711                    0.997956      30.468023      82.236265       0.676081       0.355735      -1.142424       0.004388      -0.050224       0.018766       0.053795       0.010472       0.001195       0.004582      -0.080255      -0.102944      -0.034587      -0.024279       0.058865             10.111464       7.843784      -1.382512      -0.454745      15.732569       1.270633       6.758038          -0.000001
          143              O       2.386414       7.218072      13.116132      -0.734275      44.729881 0.68975308E+03  0.17611084E+05                                 9.985529                            8.101193       0.236060       2.105299                    0.996285      29.639247      79.759012       0.672323       0.356809      -1.143063       0.053970       0.001889      -0.002229       0.054049       0.025756      -0.002148      -0.014762       0.025316      -0.098058      -0.038718      -0.007532       0.046250             11.474693      15.031151       5.555212      -1.970393      12.583134      -1.894167       6.809795          -0.000002
          144              O       4.798718       8.120594      11.504025      -0.764997      45.643210 0.82768524E+03  0.22114518E+05                                10.101299                            8.919192      -0.009896       2.012009                    0.995190      30.817433      84.787194       0.636029       0.360427      -1.140376      -0.016873      -0.022623       0.050305       0.057680       0.001701      -0.037122      -0.017305       0.013706       0.009936      -0.037561      -0.007248       0.044809             10.968005      15.935539      -0.699332      -3.270818       8.529739      -0.113094       8.438736          -0.000004
          145              O       6.034820       9.949724      10.261683      -0.758110      39.566498 0.67914827E+03  0.17295973E+05                                 9.191254                            8.026575       0.150758       2.056711                    0.997956      30.468026      82.236278       0.676081       0.355735      -1.142424       0.004388       0.050224      -0.018766       0.053794      -0.010472      -0.001195       0.004582      -0.080255      -0.102944      -0.034587      -0.024279       0.058865             10.111466       7.843785       1.382512       0.454745      15.732572       1.270634       6.758039          -0.000001
          146              O       7.163064       7.773978      10.770468      -0.734275      44.729879 0.68975305E+03  0.17611083E+05                                 9.985529                            8.101193       0.236060       2.105299                    0.996285      29.639246      79.759009       0.672323       0.356809      -1.143063       0.053970      -0.001889       0.002229       0.054049      -0.025756       0.002148      -0.014762       0.025316      -0.098058      -0.038718      -0.007532       0.046250             11.474693      15.031151      -5.555212       1.970393      12.583134      -1.894167       6.809795          -0.000002
          147              O      -0.022068       3.123244       0.439275      -0.764997      45.643214 0.82768529E+03  0.22114519E+05                                10.101299                            8.919192      -0.009895       2.012009                    0.995190      30.817434      84.787198       0.636029       0.360427      -1.140376       0.016873      -0.022623      -0.050305       0.057680      -0.001701      -0.037122       0.017305       0.013706       0.009936      -0.037561      -0.007248       0.044809             10.968005      15.935540       0.699332      -3.270818       8.529740       0.113095       8.438736          -0.000004
          148              O       8.295130       4.952374       1.681617      -0.758110      39.566503 0.67914838E+03  0.17295976E+05                                 9.191255                            8.026576       0.150758       2.056711                    0.997956      30.468027      82.236284       0.676081       0.355736      -1.142424      -0.004388       0.050224       0.018766       0.053795       0.010472      -0.001195      -0.004582      -0.080255      -0.102944      -0.034587      -0.024279       0.058865             10.111467       7.843786      -1.382512       0.454745      15.732575      -1.270634       6.758040          -0.000001
          149              O       7.166886       2.776628       1.172832      -0.734275      44.729882 0.68975310E+03  0.17611085E+05                                 9.985530                            8.101194       0.236060       2.105299                    0.996285      29.639247      79.759013       0.672323       0.356809      -1.143063      -0.053970      -0.001889      -0.002229       0.054049       0.025756       0.002148       0.014762       0.025316      -0.098058      -0.038718      -0.007532       0.046250             11.474694      15.031152       5.555213       1.970393      12.583135       1.894168       6.809795          -0.000002
          150              O       4.754582       1.874106      23.447325      -0.764997      45.643215 0.82768534E+03  0.22114521E+05                                10.101299                            8.919192      -0.009896       2.012009                    0.995190      30.817435      84.787200       0.636029       0.360427      -1.140376       0.016873       0.022623       0.050305       0.057680       0.001701       0.037122       0.017305       0.013706       0.009936      -0.037561      -0.007248       0.044809             10.968005      15.935540      -0.699332       3.270818       8.529739       0.113094       8.438736          -0.000004
          151              O       3.518480       0.044976      22.204983      -0.758110      39.566486 0.67914803E+03  0.17295965E+05                                 9.191252                            8.026573       0.150758       2.056711                    0.997956      30.468023      82.236263       0.676081       0.355735      -1.142424      -0.004388      -0.050224      -0.018766       0.053794      -0.010472       0.001195      -0.004582      -0.080255      -0.102944      -0.034587      -0.024279       0.058865             10.111463       7.843783       1.382512      -0.454745      15.732568      -1.270633       6.758037          -0.000001
          152              O       2.390236       2.220722      22.713768      -0.734275      44.729881 0.68975310E+03  0.17611085E+05                                 9.985529                            8.101194       0.236060       2.105299                    0.996285      29.639247      79.759013       0.672323       0.356809      -1.143063      -0.053970       0.001889       0.002229       0.054049      -0.025756      -0.002148       0.014762       0.025316      -0.098058      -0.038718      -0.007532       0.046250             11.474694      15.031152      -5.555212      -1.970393      12.583134       1.894167       6.809795          -0.000002
          153              O      -0.022068       3.123244      11.504025      -0.764997      45.643214 0.82768530E+03  0.22114520E+05                                10.101299                            8.919192      -0.009895       2.012009                    0.995190      30.817434      84.787197       0.636029       0.360427      -1.140376       0.016873      -0.022623       0.050305       0.057680      -0.001701       0.037122      -0.017305       0.013706       0.009936      -0.037561      -0.007248       0.044809             10.968005      15.935540       0.699332       3.270818       8.529739      -0.113094       8.438737          -0.000003
          154              O       8.295130       4.952374      10.261683      -0.758110      39.566494 0.67914818E+03  0.17295970E+05                                 9.191253                            8.026574       0.150758       2.056711                    0.997956      30.468025      82.236271       0.676081       0.355735      -1.142424      -0.004388       0.050224      -0.018766       0.053795       0.010472       0.001195       0.004582      -0.080255      -0.102944      -0.034587      -0.024279       0.058865             10.111465       7.843785      -1.382512      -0.454745      15.732571       1.270634       6.758038          -0.000001
          155              O       7.166886       2.776628      10.770468      -0.734275      44.729879 0.68975305E+03  0.17611083E+05                                 9.985529                            8.101193       0.236061       2.105299                    0.996285      29.639246      79.759009       0.672323       0.356809      -1.143063      -0.053970      -0.001889       0.002229       0.054049       0.025756      -0.002148      -0.014762       0.025316      -0.098058      -0.038718      -0.007532       0.046250             11.474693      15.031151       5.555212      -1.970393      12.583133      -1.894168       6.809795          -0.000002
          156              O       4.754582       1.874106      12.382575      -0.764997      45.643215 0.82768535E+03  0.22114521E+05                                10.101299                            8.919192      -0.009896       2.012009                    0.995190      30.817435      84.787200       0.636029       0.360427      -1.140376       0.016873       0.022623      -0.050305       0.057680       0.001701      -0.037122      -0.017305       0.013706       0.009936      -0.037561      -0.007248       0.044809             10.968005      15.935540      -0.699332      -3.270818       8.529739      -0.113094       8.438737          -0.000004
          157              O       3.518480       0.044976      13.624917      -0.758110      39.566486 0.67914802E+03  0.17295964E+05                                 9.191251                            8.026573       0.150758       2.056711                    0.997956      30.468024      82.236263       0.676081       0.355735      -1.142424      -0.004388      -0.050224       0.018766       0.053794      -0.010472      -0.001195       0.004582      -0.080255      -0.102944      -0.034587      -0.024279       0.058865             10.111462       7.843783       1.382512       0.454745      15.732567       1.270634       6.758037          -0.000001
          158              O       2.390236       2.220722      13.116132      -0.734275      44.729876 0.68975301E+03  0.17611082E+05                                 9.985528                            8.101193       0.236061       2.105299                    0.996285      29.639246      79.759006       0.672323       0.356809      -1.143063      -0.053970       0.001889      -0.002229       0.054049      -0.025756       0.002148      -0.014762       0.025316      -0.098058      -0.038718      -0.007532       0.046250             11.474692      15.031150      -5.555211       1.970393      12.583132      -1.894167       6.809795          -0.000002
          159              O       0.022068       6.871456      23.447325      -0.764997      45.643213 0.82768529E+03  0.22114519E+05                                10.101299                            8.919192      -0.009895       2.012009                    0.995190      30.817434      84.787195       0.636029       0.360427      -1.140376      -0.016873       0.022623       0.050304       0.057680      -0.001701      -0.037122       0.017305       0.013706       0.009936      -0.037561      -0.007248       0.044809             10.968005      15.935539       0.699332      -3.270818       8.529739       0.113094       8.438736          -0.000004
          160              O       1.258170       5.042326      22.204983      -0.758110      39.566496 0.67914822E+03  0.17295971E+05                                 9.191254                            8.026575       0.150759       2.056711                    0.997956      30.468025      82.236273       0.676081       0.355735      -1.142424       0.004388      -0.050224      -0.018766       0.053794       0.010472      -0.001195      -0.004582      -0.080255      -0.102944      -0.034587      -0.024279       0.058865             10.111465       7.843785      -1.382512       0.454745      15.732572      -1.270634       6.758039          -0.000001
          161              O       2.386414       7.218072      22.713768      -0.734275      44.729881 0.68975309E+03  0.17611084E+05                                 9.985529                            8.101193       0.236060       2.105299                    0.996285      29.639247      79.759012       0.672323       0.356809      -1.143063       0.053970       0.001889       0.002229       0.054049       0.025756       0.002148       0.014762       0.025316      -0.098058      -0.038718      -0.007532       0.046250             11.474693      15.031152       5.555212       1.970393      12.583134       1.894168       6.809795          -0.000002
          162              O       4.798718       8.120594       0.439275      -0.764997      45.643216 0.82768535E+03  0.22114521E+05                                10.101300                            8.919192      -0.009895       2.012009                    0.995190      30.817435      84.787201       0.636029       0.360427      -1.140376      -0.016873      -0.022623      -0.050305       0.057680       0.001701       0.037122       0.017305       0.013706       0.009936      -0.037561      -0.007248       0.044809             10.968006      15.935541      -0.699332       3.270818       8.529739       0.113094       8.438737          -0.000004
          163              O       6.034820       9.949724       1.681617      -0.758110      39.566497 0.67914824E+03  0.17295972E+05                                 9.191254                            8.026575       0.150758       2.056711                    0.997956      30.468025      82.236274       0.676081       0.355735      -1.142424       0.004388       0.050224       0.018766       0.053794      -0.010472       0.001195      -0.004582      -0.080255      -0.102944      -0.034587      -0.024279       0.058865             10.111466       7.843785       1.382513      -0.454745      15.732573      -1.270634       6.758039          -0.000001
          164              O       7.163064       7.773978       1.172832      -0.734275      44.729879 0.68975306E+03  0.17611084E+05                                 9.985529                            8.101193       0.236061       2.105299                    0.996285      29.639246      79.759009       0.672323       0.356809      -1.143063       0.053970      -0.001889      -0.002229       0.054049      -0.025756      -0.002148       0.014762       0.025316      -0.098058      -0.038718      -0.007532       0.046250             11.474693      15.031152      -5.555212      -1.970393      12.583134       1.894168       6.809795          -0.000002

******************************************************
Auxiliary information for the entire system
The total spin magnetic moment of the unit cell is   -0.000004
The total net atomic charge of the unit cell is   -0.000016
Accuracy of reproducing the electrostatic potential in the unit cell:
  The inner radius (bohr) =    5.0000
  The outer radius (bohr) =   12.0000
  Valid grid points have density less than (e/(bohr^3)) =    0.0001
  The number of valid grid points were=        30408
  The rms potential error without charges in kcal/mol is=      4.01100
  The rms potential error with partial charges in kcal/mol is=      0.56266
  The RRMSE value at monopole order=      0.14028
  The rms potential error with partial charges and cloud penetration in kcal/mol is=      0.56438
  The RRMSE value at monopole order with cloud penetration is=      0.14071
  The rms potential error with partial charges and atomic dipoles in kcal/mol is=      0.25802
  The RRMSE value at dipole order=      0.06433
  The rms potential error with partial charges, atomic dipoles and cloud penetration in kcal/mol is=      0.25119
  The RRMSE value at dipole order with cloud penetration=      0.06262

******************************************************
The electron densities and ab initio electrostatic potential were computed in VASP using the PBE functional and
projector augmented wave method. See the main text of the journal article for a description of computational details.
The atomic charges, dipoles, and quadrupoles were computed with the DDEC6 method as described in
(a) T. A. Manz and N. Gabaldon Limas, RSC Adv. 6 (2016) 47771-47801 DOI: 10.1039/c6ra04656h
(b) N. Gabaldon Limas and T. A. Manz, RSC Adv. 8 (2018) 2678-2707 DOI: 10.1039/c7ra11829e.
For each atom in the material, the electron cloud parameters were fit to the spherically averaged atom-in-material
electron density using radial positions for which this density was between 10^-4 and 10^-2 electrons per cubic bohr.
The polarizabilities, dispersion coefficients, and quantum Drude oscillator (QDO) parameters were fit using the MCLF method.
The magnetic structure of the system was optimized in VASP from the default ferromagnetic initial guess using spin polarization.
The atomic spin moments (ASMs) were computed on this optimized magnetic structure using the DDEC6 partition as inputs
to the method of T. A. Manz and D. S. Sholl, J. Chem. Theory Comput. 7 (2011) 4146-4164 DOI: 10.1021/ct200539n.
The RMSE and RRMSE were computed using a uniform grid with Ewald summation.
