# Supplementary material for: A collection of forcefield precursors for metal–organic frameworks
Source: RSC Adv. 2019 Nov 13;9(63):36492–507. doi: 10.1039/c9ra07327b (PMC9075174; doi:10.1039/c9ra07327b)
Supplement: RA-009-C9RA07327B-s5257 [file RA-009-C9RA07327B-s5257.xyz]

  480
jmolscript: load "" {1 1 1} spacegroup "x,y,z" unitcell [{     19.727000     0.000000     0.000000 }, {      9.863519    26.615293     0.000000 }, {      9.863519    10.795362    24.327638 }]
Zn    18.246696    14.013029     0.351048     1.070279
Zn    24.819540    15.422043     7.769761     0.965408
Zn    25.134786    24.575181    13.536384     0.933847
Zn    21.207342    31.405991    11.661453     1.070285
Zn    14.634498    24.053429    13.382634     0.965480
Zn    14.319252    15.069881     7.355218     0.933857
Zn    18.246714    31.307591    11.812771     1.069471
Zn    14.956029     3.283284     4.394058     0.966148
Zn    34.998296    31.540802    22.955073     0.933447
Zn    21.207324    13.914629     0.502366     1.069473
Zn    24.498009    32.062553    23.108823     0.966158
Zn     4.455742     3.635446     4.808601     0.933447
Zn    21.207342    23.397626    23.976590     1.070285
Zn    14.634498    21.988612    16.557877     0.965480
Zn    14.319252    12.835474    10.791254     0.933857
Zn    18.246696     6.004664    12.666185     1.070280
Zn    24.819540    13.357226    10.945004     0.965409
Zn    25.134786    22.340774    16.972420     0.933847
Zn    21.207324     6.103064    12.514867     1.069473
Zn    24.498009    34.127371    19.933580     0.966158
Zn     4.455742     5.869853     1.372565     0.933447
Zn    18.246714    23.496026    23.825272     1.069471
Zn    14.956029     5.348102     1.218815     0.966148
Zn    34.998296    33.775209    19.519037     0.933447
Zn    22.899710    15.876334    10.324163     1.067427
Zn    16.554328    21.534321    14.003475     1.067327
Zn    13.036196     2.828994     1.839656     1.068140
Zn    26.417842    34.581661    22.487982     1.068144
Zn    26.896407    22.609129    14.702408     1.072005
Zn    23.697279    22.192001    14.431155     0.973520
Zn    12.557631    14.801526     9.625230     1.072014
Zn    15.756759    15.218654     9.896483     0.973521
Zn    36.759918    33.506853    21.789049     1.072081
Zn    33.560790    33.923982    22.060302     0.975106
Zn     2.694120     3.903802     2.538589     1.072084
Zn     5.893248     3.486673     2.267336     0.975106
Zn     9.863518    21.428377     5.280800     1.067876
Zn    29.590520    23.892243     6.883019     1.067873
Zn    29.590520    15.982278    19.046838     1.067873
Zn     9.863518    13.518412    17.444619     1.067876
H     24.238584    19.786356    10.935273     0.130613
H     26.722215    22.712496     9.816202     0.122397
H     26.451952    19.427393     7.607252     0.131041
H     17.699077    14.619288     4.605222     0.125936
H     19.504100    15.340110     8.088940     0.129554
H     21.693795    14.853244     4.736591     0.136299
H     27.771697    23.860993    20.279519     0.129545
H     31.721043    23.665891    20.841487     0.123912
H     30.223761    22.949069    17.228833     0.130603
H     15.215454    19.389803    10.677400     0.130618
H     12.731823    19.225823     7.548866     0.122397
H     13.002086    22.577370     9.655640     0.131048
H     21.754961    27.271571    12.832829     0.125918
H     19.949938    23.794918    13.586986     0.129560
H     17.760243    27.056600    12.672267     0.136282
H     11.682341     9.196017    10.743085     0.129548
H      7.732995     8.761486    11.149356     0.123920
H      9.230277    12.354371    10.339246     0.130618
H     24.238584    25.534264     1.228546     0.130716
H     26.722211    22.608124     2.347617     0.122918
H     26.451955    25.893228     4.556567     0.129819
H      7.835571     4.086040     7.558597     0.127545
H      9.640589     3.365218     4.074879     0.130380
H     11.830288     3.852084     7.427228     0.136292
H     17.908201    32.254989    16.211938     0.129212
H     21.857546    32.450092    15.649970     0.124954
H     20.360269    33.166914    19.262624     0.130970
H     15.215454    25.930817     1.486419     0.130714
H     12.731827    26.094797     4.614953     0.122918
H     13.002083    22.743250     2.508179     0.129816
H     31.618467    28.844411    23.658628     0.127545
H     29.813449    32.321065    22.904471     0.130379
H     27.623750    29.059383    23.819190     0.136291
H     21.545837     9.509311     1.420734     0.129211
H     17.596492     9.943842     1.014463     0.124955
H     19.093769     6.350956     1.824573     0.130971
H     15.215454    17.624299    13.392365     0.130618
H     12.731823    14.698159    14.511436     0.122397
H     13.002086    17.983262    16.720386     0.131048
H     21.754961    22.791367    19.722416     0.125918
H     19.949938    22.070545    16.238698     0.129560
H     17.760243    22.557411    19.591047     0.136282
H     11.682341    13.549662     4.048119     0.129549
H      7.732995    13.744764     3.486151     0.123920
H      9.230277    14.461586     7.098805     0.130618
H     24.238584    18.020852    13.650238     0.130613
H     26.722215    18.184832    16.778772     0.122397
H     26.451952    14.833285    14.671998     0.131041
H     17.699077    10.139084    11.494809     0.125936
H     19.504100    13.615737    10.740652     0.129554
H     21.693795    10.354055    11.655371     0.136299
H     27.771697    28.214638    13.584553     0.129545
H     31.721043    28.649169    13.178282     0.123912
H     30.223761    25.056284    13.988392     0.130603
H     15.215454    11.876391    23.099092     0.130714
H     12.731827    14.802531    21.980021     0.122918
H     13.002083    11.517427    19.771071     0.129816
H     31.618467    33.324615    16.769041     0.127545
H     29.813449    34.045437    20.252759     0.130379
H     27.623750    33.558571    16.900410     0.136291
H     21.545837     5.155666     8.115700     0.129211
H     17.596492     4.960563     8.677668     0.124955
H     19.093769     4.243741     5.065014     0.130971
H     24.238584    11.479838    22.841219     0.130716
H     26.722211    11.315858    19.712685     0.122918
H     26.451955    14.667405    21.819459     0.129819
H      7.835571     8.566244     0.669010     0.127544
H      9.640589     5.089590     1.423167     0.130380
H     11.830288     8.351272     0.508448     0.136292
H     17.908201    27.901344    22.906904     0.129212
H     21.857546    27.466813    23.313175     0.124954
H     20.360269    31.059699    22.503065     0.130970
C     25.246633    19.402173     9.231609    -0.020634
C     24.877739    20.126817    10.353599    -0.109988
C     25.457714    21.362457    10.613662    -0.011890
C     26.371074    21.863684     9.686536    -0.101455
C     26.767585    21.136196     8.586926    -0.018643
C     26.199447    19.918085     8.355571    -0.098535
C     24.684412    18.025267     9.025067     0.621819
C     25.126301    22.057000    11.844154     0.595524
C     27.761826    21.717986     7.646420     0.640174
C     19.719122    14.721540     4.439794    -0.021197
C     18.478294    14.748818     5.094451    -0.104800
C     18.397414    14.967971     6.465800    -0.025830
C     19.547498    15.172908     7.177140    -0.112494
C     20.796217    15.134439     6.529051    -0.024537
C     20.867234    14.893534     5.160865    -0.104032
C     19.784220    14.474972     2.964079     0.632706
C     17.079651    14.978574     7.178843     0.629882
C     22.048882    15.327637     7.374680     0.629454
C     28.799473    23.362705    18.622807    -0.030942
C     28.629821    23.720248    19.949150    -0.101715
C     29.716779    23.870744    20.784318    -0.017572
C     30.987198    23.600623    20.276356    -0.103558
C     31.180522    23.246137    18.979693    -0.008720
C     30.095536    23.152666    18.129686    -0.105366
C     27.639524    23.154469    17.694707     0.644772
C     29.547128    24.212198    22.221351     0.623956
C     32.559438    22.881003    18.454946     0.557105
C     14.207405    21.102861    10.337543    -0.020604
C     14.576299    19.783387    10.130272    -0.109991
C     13.996324    19.044493     9.106321    -0.011894
C     13.082964    19.688629     8.272127    -0.101457
C     12.686453    20.988798     8.491075    -0.018638
C     13.254591    21.694343     9.510647    -0.098535
C     14.769626    21.850133    11.512325     0.621800
C     14.327737    17.638053     8.970573     0.595528
C     11.692212    21.612488     7.577816     0.640174
C     19.734916    27.381306    12.672267    -0.021239
C     20.975744    26.771855    12.912867    -0.104850
C     21.056624    25.429487    13.268780    -0.025865
C     19.906540    24.696164    13.369983    -0.112451
C     18.657821    25.304151    13.142277    -0.024518
C     18.586804    26.652451    12.807528    -0.104067
C     19.669818    28.830189    12.299081     0.632716
C     22.374387    24.773431    13.548305     0.629888
C     17.405156    24.452844    13.308678     0.629492
C     10.654565    10.912439    10.526569    -0.030934
C     10.824217     9.555077    10.737733    -0.101720
C      9.737259     8.730652    10.938922    -0.017558
C      8.466840     9.304515    10.979793    -0.103590
C      8.273516    10.633509    10.777873    -0.008635
C      9.358502    11.448369    10.518541    -0.105334
C     11.814514    11.845228    10.340463     0.644775
C      9.906910     7.278639    11.209689     0.623953
C      6.894600    11.261254    10.898782     0.557182
C     25.246634    25.918448     2.932210    -0.020759
C     24.877739    25.193804     1.810220    -0.108731
C     25.457711    23.958163     1.550157    -0.012507
C     26.371071    23.456936     2.477283    -0.102654
C     26.767585    24.184424     3.576893    -0.020689
C     26.199449    25.402535     3.808248    -0.097323
C     24.684416    27.295353     3.138752     0.623727
C     25.126297    23.263621     0.319665     0.591669
C     27.761826    23.602635     4.517399     0.642630
C      9.855616     3.983787     7.724025    -0.017704
C      8.614787     3.956509     7.069368    -0.108435
C      8.533906     3.737356     5.698019    -0.028346
C      9.683989     3.532420     4.986679    -0.110996
C     10.932709     3.570889     5.634768    -0.026200
C     11.003727     3.811794     7.002954    -0.104470
C      9.920716     4.230355     9.199740     0.633196
C      7.216142     3.726754     4.984976     0.635177
C     12.185373     3.377691     4.789139     0.631351
C     18.935979    32.753277    17.868650    -0.025902
C     18.766326    32.395735    16.542307    -0.103936
C     19.853283    32.245238    15.707139    -0.012796
C     21.123702    32.515359    16.215101    -0.105781
C     21.317028    32.869845    17.511764    -0.008851
C     20.232043    32.963316    18.361771    -0.108532
C     17.776032    32.961513    18.796750     0.639656
C     19.683630    31.903785    14.270106     0.623469
C     22.695946    33.234979    18.036511     0.559975
C     14.207404    24.217760     1.826276    -0.020761
C     14.576299    25.537233     2.033547    -0.108731
C     13.996327    26.276128     3.057498    -0.012508
C     13.082967    25.631992     3.891692    -0.102652
C     12.686453    24.331822     3.672744    -0.020690
C     13.254589    23.626277     2.653172    -0.097324
C     14.769622    23.470488     0.651494     0.623728
C     14.327741    27.682567     3.193246     0.591670
C     11.692212    23.708133     4.586003     0.642630
C     29.598422    28.734676    23.819190    -0.017708
C     30.839251    29.344128    23.578590    -0.108437
C     30.920132    30.686496    23.222677    -0.028347
C     29.770049    31.419818    23.121474    -0.110996
C     28.521329    30.811831    23.349180    -0.026200
C     28.450311    29.463531    23.683929    -0.104470
C     29.533322    27.285794    24.192376     0.633196
C     32.237896    31.342551    22.943152     0.635177
C     27.268665    31.663139    23.182779     0.631352
C     20.518059     7.792888     1.637250    -0.025903
C     20.687712     9.150250     1.426086    -0.103940
C     19.600755     9.974676     1.224897    -0.012799
C     18.330336     9.400812     1.184026    -0.105783
C     18.137010     8.071818     1.385946    -0.008851
C     19.221995     7.256959     1.645278    -0.108532
C     21.678006     6.860099     1.823356     0.639656
C     19.770408    11.426689     0.954130     0.623468
C     16.758092     7.444074     1.265037     0.559974
C     14.207405    18.008482    15.096029    -0.020604
C     14.576299    17.283838    13.974039    -0.109991
C     13.996324    16.048198    13.713976    -0.011894
C     13.082964    15.546971    14.641102    -0.101457
C     12.686453    16.274459    15.740712    -0.018638
C     13.254591    17.492570    15.972067    -0.098535
C     14.769626    19.385388    15.302571     0.621800
C     14.327737    15.353655    12.483484     0.595527
C     11.692212    15.692669    16.681218     0.640174
C     19.734916    22.689115    19.887844    -0.021239
C     20.975744    22.661837    19.233187    -0.104850
C     21.056624    22.442684    17.861838    -0.025865
C     19.906540    22.237747    17.150498    -0.112451
C     18.657821    22.276216    17.798587    -0.024518
C     18.586804    22.517121    19.166773    -0.104067
C     19.669818    22.935683    21.363559     0.632716
C     22.374387    22.432081    17.148795     0.629888
C     17.405156    22.083018    16.952958     0.629492
C     10.654565    14.047950     5.704831    -0.030934
C     10.824217    13.690407     4.378488    -0.101720
C      9.737259    13.539911     3.543320    -0.017558
C      8.466840    13.810032     4.051282    -0.103590
C      8.273516    14.164518     5.347945    -0.008636
C      9.358502    14.257989     6.197952    -0.105334
C     11.814514    14.256186     6.632931     0.644775
C      9.906910    13.198457     2.106287     0.623954
C      6.894600    14.529652     5.872692     0.557184
C     25.246633    16.307794    13.990095    -0.020634
C     24.877739    17.627268    14.197366    -0.109988
C     25.457714    18.366162    15.221317    -0.011890
C     26.371074    17.722026    16.055511    -0.101455
C     26.767585    16.421857    15.836563    -0.018643
C     26.199447    15.716312    14.816991    -0.098535
C     24.684412    15.560522    12.815313     0.621819
C     25.126301    19.772602    15.357065     0.595524
C     27.761826    15.798167    16.749822     0.640174
C     19.719122    10.029349    11.655371    -0.021197
C     18.478294    10.638800    11.414771    -0.104800
C     18.397414    11.981168    11.058858    -0.025830
C     19.547498    12.714491    10.957655    -0.112494
C     20.796217    12.106504    11.185361    -0.024537
C     20.867234    10.758204    11.520110    -0.104032
C     19.784220     8.580466    12.028557     0.632706
C     17.079651    12.637224    10.779333     0.629882
C     22.048882    12.957811    11.018960     0.629454
C     28.799473    26.498216    13.801069    -0.030942
C     28.629821    27.855578    13.589905    -0.101715
C     29.716779    28.680003    13.388716    -0.017571
C     30.987198    28.106140    13.347845    -0.103558
C     31.180522    26.777146    13.549765    -0.008720
C     30.095536    25.962286    13.809097    -0.105366
C     27.639524    25.565427    13.987175     0.644772
C     29.547128    30.132016    13.117949     0.623957
C     32.559438    26.149401    13.428856     0.557107
C     14.207404    11.492207    21.395428    -0.020761
C     14.576299    12.216851    22.517418    -0.108731
C     13.996327    13.452492    22.777481    -0.012508
C     13.082967    13.953719    21.850355    -0.102652
C     12.686453    13.226231    20.750745    -0.020690
C     13.254589    12.008120    20.519390    -0.097324
C     14.769622    10.115302    21.188886     0.623728
C     14.327741    14.147034    24.007973     0.591671
C     11.692212    13.808020    19.810239     0.642630
C     29.598422    33.426868    16.603613    -0.017708
C     30.839251    33.454146    17.258270    -0.108437
C     30.920132    33.673299    18.629619    -0.028346
C     29.770049    33.878235    19.340959    -0.110996
C     28.521329    33.839766    18.692870    -0.026200
C     28.450311    33.598861    17.324684    -0.104470
C     29.533322    33.180300    15.127898     0.633196
C     32.237896    33.683901    19.342662     0.635177
C     27.268665    34.032964    19.538499     0.631352
C     20.518059     4.657378     6.458988    -0.025903
C     20.687712     5.014920     7.785331    -0.103940
C     19.600755     5.165417     8.620499    -0.012799
C     18.330336     4.895296     8.112537    -0.105783
C     18.137010     4.540810     6.815874    -0.008851
C     19.221995     4.447339     5.965867    -0.108532
C     21.678006     4.449142     5.530888     0.639656
C     19.770408     5.506870    10.057532     0.623468
C     16.758092     4.175676     6.291127     0.559974
C     25.246634    13.192895    22.501362    -0.020759
C     24.877739    11.873422    22.294091    -0.108731
C     25.457711    11.134527    21.270140    -0.012507
C     26.371071    11.778663    20.435946    -0.102654
C     26.767585    13.078833    20.654894    -0.020689
C     26.199449    13.784378    21.674466    -0.097324
C     24.684416    13.940167    23.676144     0.623727
C     25.126297     9.728088    21.134392     0.591669
C     27.761826    13.702522    19.741635     0.642630
C      9.855616     8.675979     0.508448    -0.017704
C      8.614787     8.066527     0.749048    -0.108435
C      8.533906     6.724159     1.104961    -0.028346
C      9.683989     5.990837     1.206164    -0.110996
C     10.932709     6.598824     0.978458    -0.026200
C     11.003727     7.947124     0.643709    -0.104470
C      9.920716    10.124861     0.135262     0.633196
C      7.216142     6.068104     1.384486     0.635177
C     12.185373     5.747516     1.144859     0.631351
C     18.935979    29.617767    22.690388    -0.025903
C     18.766326    28.260405    22.901552    -0.103936
C     19.853283    27.435979    23.102741    -0.012796
C     21.123702    28.009843    23.143612    -0.105781
C     21.317028    29.338837    22.941692    -0.008851
C     20.232043    30.153696    22.682360    -0.108532
C     17.776032    30.550556    22.504282     0.639656
C     19.683630    25.983966    23.373508     0.623469
C     22.695946    29.966581    23.062601     0.559974
O     25.185477    17.334192     8.056097    -0.557053
O     23.788806    17.659897     9.771926    -0.553184
O     24.191241    21.717160    12.501000    -0.480147
O     28.110993    21.011873     6.664556    -0.585594
O     28.221466    22.837641     7.907212    -0.572294
O     20.912604    14.351518     2.432764    -0.560822
O     18.689371    14.379623     2.337156    -0.589743
O     16.087382    14.609444     6.540729    -0.529577
O     17.071761    15.332495     8.331486    -0.543545
O     21.902903    15.693223     8.511024    -0.550696
O     23.157539    15.115883     6.801521    -0.543310
O     27.874275    22.808350    16.564445    -0.564342
O     26.499304    23.241811    18.153040    -0.536041
O     28.385208    24.441330    22.659735    -0.556212
O     30.610414    24.246175    22.918095    -0.590298
O     12.994199    22.690117    17.266055    -0.471590
O     13.662945    22.371472    19.303981    -0.397157
O     26.227068    22.613089    12.441154    -0.645148
O     14.268561    23.016122    11.750979    -0.557051
O     15.665232    21.315666    12.149222    -0.553103
O     15.262797    17.175506     9.547625    -0.480167
O     11.343045    22.796362     7.824985    -0.585588
O     11.232572    20.919971     6.660177    -0.572295
O     18.541434    29.365910    12.196418    -0.560813
O     20.764667    29.441901    12.131950    -0.589742
O     23.366656    25.506419    13.626883    -0.529590
O     22.382277    23.576307    13.692324    -0.543528
O     17.551135    23.265887    13.435425    -0.551274
O     16.296499    25.062628    13.269753    -0.543477
O     11.579763    13.018730    10.198389    -0.564333
O     12.954734    11.390864    10.446531    -0.536039
O     11.068830     6.784997    11.178063    -0.556197
O      8.843624     6.628001    11.461237    -0.590289
O     26.459839    12.425382    10.591037    -0.472033
O     25.791093    10.691866    11.708892    -0.397005
O     13.226970    16.866813     8.704429    -0.645165
O     25.185483    27.986428     4.107722    -0.557762
O     13.925291     1.045431     2.391893    -0.554775
O     34.054756    34.398823    23.990457    -0.477054
O     28.110995    24.308747     5.499263    -0.586246
O     28.221464    22.482980     4.256607    -0.572303
O     11.049100     4.353809     9.731055    -0.562535
O     18.689386    30.940998     9.826663    -0.588969
O      6.223874     4.095884     5.623090    -0.531662
O      7.208250     3.372832     3.832333    -0.546074
O     12.039392     3.012105     3.652795    -0.552288
O     13.294030     3.589445     5.362298    -0.544693
O     18.010784    33.307632    19.927012    -0.564670
O     16.635811    32.874171    18.338417    -0.533025
O     18.521709    31.674652    13.831722    -0.556358
O     20.746915    31.869808    13.573362    -0.591183
O     22.857708    33.425865    19.225402    -0.473538
O     23.526452    33.744510    17.187476    -0.397586
O     36.090582    33.502893    24.050303    -0.644049
O     14.268555    22.304498     0.412840    -0.557767
O     15.665228    24.004955     0.014597    -0.554775
O      5.399282     1.529821     2.616194    -0.477054
O     11.343043    22.524259     4.338834    -0.586248
O     11.232574    24.400650     5.503642    -0.572301
O     28.404938    26.750072    24.295039    -0.562549
O     20.764652    15.878720     0.031869    -0.588984
O     33.230164    30.609563    22.864574    -0.531661
O     32.245788    32.539675    22.799133    -0.546075
O     27.414646    32.850095    23.056032    -0.552292
O     26.160008    31.053355    23.221704    -0.544696
O     21.443254     5.686598     1.965430    -0.564670
O      3.091227     7.314464     1.717288    -0.533026
O     20.932329    11.920330     0.985756    -0.556374
O     18.707123    12.077326     0.702582    -0.591196
O     16.596330     6.279946     1.572782    -0.473535
O     15.927586     8.013462     0.454927    -0.397583
O      3.363456     1.838515     3.459390    -0.644048
O     14.268561    20.076463    16.271541    -0.557052
O     15.665232    19.750758    14.555712    -0.553103
O     15.262797    15.693495    11.826638    -0.480166
O     11.343045    16.398782    17.663082    -0.585588
O     11.232572    14.573014    16.420426    -0.572295
O     18.541434    23.059137    21.894874    -0.560813
O     20.764667    23.031032    21.990482    -0.589742
O     23.366656    22.801211    17.786909    -0.529590
O     22.382277    22.078160    15.996152    -0.543528
O     17.551135    21.717432    15.816614    -0.551275
O     16.296499    22.294772    17.526117    -0.543477
O     11.579763    14.602305     7.763193    -0.564332
O     12.954734    14.168844     6.174598    -0.536039
O     11.068830    12.969325     1.667903    -0.556197
O      8.843624    13.164480     1.409543    -0.590289
O     26.459839    14.720538     7.061583    -0.472033
O     25.791093    15.039183     5.023657    -0.397005
O     13.226970    14.797566    11.886484    -0.645165
O     25.185477    14.394533    12.576659    -0.557053
O     23.788806    16.094989    12.178416    -0.553184
O     24.191241    20.235149    14.780013    -0.480148
O     28.110993    14.614293    16.502653    -0.585594
O     28.221466    16.490684    17.667461    -0.572294
O     20.912604     8.044745    12.131220    -0.560822
O     18.689371     7.968754    12.195688    -0.589743
O     16.087382    11.904236    10.700755    -0.529577
O     17.071761    13.834348    10.635314    -0.543545
O     21.902903    14.144768    10.892213    -0.550696
O     23.157539    12.348027    11.057885    -0.543310
O     27.874275    24.391925    14.129249    -0.564341
O     26.499304    26.019791    13.881107    -0.536041
O     28.385208    30.625658    13.149575    -0.556212
O     30.610414    30.782654    12.866401    -0.590297
O     12.994199    24.985273    13.736601    -0.471590
O     13.662945    26.718789    12.618746    -0.397162
O     26.227068    20.543842    15.623209    -0.645148
O     14.268555     9.424227    20.219916    -0.557767
O     15.665228     9.749931    21.935745    -0.554775
O      5.399282     3.011832     0.337181    -0.477054
O     11.343043    13.101908    18.828375    -0.586248
O     11.232574    14.927675    20.071031    -0.572301
O     28.404938    33.056846    14.596583    -0.562549
O     20.764652     6.469657    14.500975    -0.588984
O     33.230164    33.314771    18.704548    -0.531661
O     32.245788    34.037823    20.495305    -0.546075
O     27.414646    34.398550    20.674843    -0.552292
O     26.160008    33.821210    18.965340    -0.544696
O     21.443254     4.103023     4.400626    -0.564670
O      3.091227     4.536484     5.989221    -0.533026
O     20.932329     5.736003    10.495916    -0.556374
O     18.707123     5.540847    10.754276    -0.591196
O     16.596330     3.984790     5.102236    -0.473536
O     15.927586     3.666145     7.140162    -0.397585
O      3.363456     3.907762     0.277335    -0.644048
O     25.185483    15.106157    23.914798    -0.557762
O     13.925291     2.610338    -0.014597    -0.554775
O     34.054756    35.880834    21.711444    -0.477054
O     28.110995    14.886396    19.988804    -0.586246
O     28.221464    13.010005    18.823996    -0.572303
O     11.049100    10.660583     0.032599    -0.562535
O     18.689386    21.531935    24.295769    -0.588969
O      6.223874     6.801092     1.463064    -0.531662
O      7.208250     4.870980     1.528505    -0.546074
O     12.039392     4.560560     1.271606    -0.552288
O     13.294030     6.357300     1.105934    -0.544693
O     18.010784    31.724057    22.362208    -0.564670
O     16.635811    30.096191    22.610350    -0.533025
O     18.521709    25.490325    23.341882    -0.556358
O     20.746915    25.333329    23.625056    -0.591184
O     22.857708    31.130709    22.754856    -0.473538
O     23.526452    29.397193    23.872711    -0.397586
O     36.090582    35.572140    20.868248    -0.644049
O     24.619311    14.795914     9.621581    -0.673895
O     14.834727    22.614741    14.706057    -0.673553
O     14.755800     3.909413     2.542238    -0.673399
O     24.698238    33.501242    21.785400    -0.673387
O     25.187457    23.261197    15.126439    -1.017405
O     14.266581    14.149458     9.201199    -1.017442
O     35.050967    32.854785    21.365018    -1.017686
O      4.403071     4.555870     2.962620    -1.017690

The following XYZ coordinates are in angstroms. Other properties are in atomic units.
The sperically averaged electron density of each atom fit to a function of the form exp(a - br)
eigen_1, eigen_2 and eigen_3 are the three eigenvalues of traceless quadrupole moment tensor
  atom number  atomic symbol              X              Y              Z     net charge C6 coefficient C8 coefficient C10 coefficient fluctuating dipole atomic polarizability isotropic forcefield polarizability              a              b squared Pearson coefficient          <r^3>          <r^4>         wp_QDO          m_QDO          q_QDO       dipole_x       dipole_y       dipole_z         dipole            Qxy            Qxz            Qyz     Q(x^2-y^2)  Q(3z^2 - R^2)        eigen_1        eigen_2        eigen_3 static polarizability      alpha(xx)      alpha(xy)      alpha(xz)      alpha(yy)      alpha(yz)      alpha(zz) atomic spin moment
            1             Zn      18.246696      14.013029       0.351048       1.070279      71.153621 0.12272720E+04  0.35152504E+05                                14.331536                           11.635802       0.367648       2.032611                    0.996897      40.791251     105.719951       0.516901       0.413698      -1.134089      -0.228691      -0.010574       0.016312       0.229516       0.013388      -0.026367      -0.003052       0.236140      -0.246813      -0.085446      -0.077381       0.162826             18.106549       9.634120      -0.197771      -0.071814      23.371289      -0.459260      21.314239           0.000459
            2             Zn      24.819540      15.422043       7.769761       0.965408      87.223401 0.16951829E+04  0.52767488E+05                                16.395756                           13.722989       0.045803       1.896830                    0.998057      44.831046     122.100173       0.472328       0.416593      -1.129340       0.037523      -0.001036      -0.001620       0.037572       0.026263       0.033289      -0.030441      -0.013487       0.090789      -0.063782       0.011746       0.052036             19.422976      23.436541      -0.290260      -3.806304      15.839238       2.419221      18.993149           0.060212
            3             Zn      25.134786      24.575181      13.536384       0.933847      83.901613 0.18174791E+04  0.57652205E+05                                16.225844                           14.356596       0.163717       1.907840                    0.999462      46.288373     127.872354       0.454041       0.425270      -1.121897       0.005214       0.032388       0.007314       0.033611      -0.007324      -0.009382      -0.011343      -0.066396       0.410372      -0.102860      -0.035006       0.137865             18.741271      26.016443       0.858416       0.752818      17.779735      -1.422795      12.427637           0.000366
            4             Zn      21.207342      31.405991      11.661453       1.070285      71.153353 0.12272651E+04  0.35152250E+05                                14.331490                           11.635758       0.367658       2.032614                    0.996897      40.791210     105.719688       0.516903       0.413697      -1.134090       0.228700      -0.010615       0.016280       0.229524      -0.018674       0.022933      -0.000067       0.242873      -0.226644      -0.085453      -0.077379       0.162832             18.106529       9.634093      -0.145856      -0.151646      21.312308       0.454398      23.373187          -0.000541
            5             Zn      14.634498      24.053429      13.382634       0.965480      87.206705 0.16948747E+04  0.52754964E+05                                16.393219                           13.721398       0.046297       1.897004                    0.998058      44.827571     122.083300       0.472378       0.416572      -1.129365      -0.037452       0.001909       0.000237       0.037501       0.041002       0.010533      -0.034803      -0.023190       0.061915      -0.063778       0.011728       0.052051             19.419487      23.432937      -3.594886       1.278438      20.263722       0.454402      14.561802          -0.052784
            6             Zn      14.319252      15.069881       7.355218       0.933857      83.900483 0.18174588E+04  0.57651397E+05                                16.225704                           14.356525       0.163707       1.907840                    0.999462      46.288129     127.871497       0.454041       0.425271      -1.121897      -0.005205      -0.019819      -0.026641       0.033610      -0.011535      -0.002894      -0.071378      -0.201653       0.004529      -0.102847      -0.035011       0.137857             18.741009      26.015908       1.036293       0.479337      12.253052       1.029588      17.954068           0.000524
            7             Zn      18.246714      31.307591      11.812771       1.069471      71.230710 0.12291117E+04  0.35218685E+05                                14.341547                           11.644618       0.369056       2.032708                    0.996930      40.815808     105.806766       0.516695       0.413705      -1.134075      -0.229183       0.010212      -0.016098       0.229975      -0.013768       0.026816      -0.003264       0.236552      -0.247450      -0.085801      -0.077472       0.163274             18.118604       9.641040       0.197802       0.072386      23.382572      -0.457776      21.332202          -0.000576
            8             Zn      14.956029       3.283284       4.394058       0.966148      87.149534 0.16934654E+04  0.52699824E+05                                16.386466                           13.715909       0.046490       1.897203                    0.998062      44.808739     122.016595       0.472464       0.416586      -1.129363       0.037389       0.000741       0.002115       0.037456      -0.026788      -0.032614      -0.030594      -0.013221       0.091395      -0.063895       0.012069       0.051826             19.411407      23.426018       0.288860       3.799763      15.830329       2.418010      18.977872          -0.052876
            9             Zn      34.998296      31.540802      22.955073       0.933447      83.939592 0.18185807E+04  0.57695578E+05                                16.229637                           14.360106       0.166494       1.908454                    0.999457      46.303108     127.920176       0.454027       0.425220      -1.121936       0.004902      -0.032431      -0.006589       0.033455       0.007274       0.009043      -0.012043      -0.065948       0.411048      -0.102720      -0.035436       0.138156             18.745376      26.023585      -0.852730      -0.754288      17.781440      -1.423781      12.431104           0.000343
           10             Zn      21.207324      13.914629       0.502366       1.069473      71.230911 0.12291157E+04  0.35218838E+05                                14.341595                           11.644656       0.369046       2.032707                    0.996930      40.815763     105.806819       0.516692       0.413706      -1.134074       0.229176       0.010573      -0.015857       0.229967       0.018925      -0.023466      -0.000167       0.243522      -0.226519      -0.085803      -0.077468       0.163271             18.118624       9.641063       0.146418       0.151513      21.330291       0.452925      23.384517          -0.000271
           11             Zn      24.498009      32.062553      23.108823       0.966158      87.148414 0.16934399E+04  0.52698798E+05                                16.386288                           13.715773       0.046525       1.897217                    0.998062      44.808486     122.015364       0.472469       0.416583      -1.129365      -0.037389      -0.002236       0.000185       0.037456      -0.040678      -0.011259      -0.035020      -0.023193       0.061471      -0.063897       0.012071       0.051826             19.411178      23.425746       3.590250      -1.277159      20.252718       0.455478      14.555069          -0.052876
           12             Zn       4.455742       3.635446       4.808601       0.933447      83.939389 0.18185745E+04  0.57695336E+05                                16.229615                           14.360085       0.166496       1.908455                    0.999457      46.303032     127.919920       0.454028       0.425220      -1.121936      -0.004902       0.019173       0.026974       0.033455       0.011215       0.002981      -0.072056      -0.201178       0.005357      -0.102720      -0.035437       0.138157             18.745356      26.023565      -1.035349      -0.473520      12.255597       1.028304      17.956906           0.000334
           13             Zn      21.207342      23.397626      23.976590       1.070285      71.153337 0.12272649E+04  0.35152243E+05                                14.331488                           11.635757       0.367659       2.032614                    0.996897      40.791208     105.719677       0.516903       0.413697      -1.134090       0.228700       0.010575      -0.016306       0.229524       0.013388      -0.026370      -0.003053       0.236143      -0.246832      -0.085453      -0.077380       0.162832             18.106526       9.634092      -0.197773      -0.071810      23.371061      -0.459174      21.314425          -0.000541
           14             Zn      14.634498      21.988612      16.557877       0.965480      87.206478 0.16948693E+04  0.52754749E+05                                16.393187                           13.721373       0.046303       1.897007                    0.998058      44.827510     122.083044       0.472379       0.416572      -1.129365      -0.037452       0.000990       0.001649       0.037501       0.026258       0.033206      -0.030531      -0.013561       0.090808      -0.063779       0.011726       0.052053             19.419446      23.432890      -0.289556      -3.804426      15.836773       2.418834      18.988675          -0.052783
           15             Zn      14.319252      12.835474      10.791254       0.933857      83.900502 0.18174594E+04  0.57651421E+05                                16.225707                           14.356528       0.163707       1.907840                    0.999462      46.288129     127.871502       0.454041       0.425271      -1.121897      -0.005205      -0.032390      -0.007310       0.033610      -0.007324      -0.009369      -0.011351      -0.066380       0.410347      -0.102847      -0.035011       0.137857             18.741013      26.015913       0.858466       0.752797      17.779584      -1.422798      12.427542           0.000524
           16             Zn      18.246696       6.004664      12.666185       1.070280      71.153621 0.12272718E+04  0.35152499E+05                                14.331536                           11.635801       0.367648       2.032611                    0.996897      40.791249     105.719947       0.516901       0.413698      -1.134089      -0.228691       0.010621      -0.016281       0.229516      -0.018670       0.022932      -0.000070       0.242862      -0.226647      -0.085446      -0.077381       0.162826             18.106550       9.634119      -0.145861      -0.151642      21.312126       0.454493      23.373405           0.000459
           17             Zn      24.819540      13.357226      10.945004       0.965409      87.223267 0.16951803E+04  0.52767384E+05                                16.395738                           13.722976       0.045806       1.896832                    0.998057      44.831017     122.100049       0.472329       0.416593      -1.129340       0.037523      -0.001901      -0.000289       0.037572       0.041080       0.010504      -0.034755      -0.023208       0.061628      -0.063782       0.011745       0.052037             19.422949      23.436497      -3.596863       1.278550      20.268079       0.453915      14.564271           0.060213
           18             Zn      25.134786      22.340774      16.972420       0.933847      83.901571 0.18174781E+04  0.57652163E+05                                16.225837                           14.356590       0.163716       1.907840                    0.999462      46.288369     127.872331       0.454041       0.425270      -1.121897       0.005214       0.019822       0.026638       0.033611      -0.011547      -0.002889      -0.071374      -0.201678       0.004526      -0.102860      -0.035006       0.137865             18.741262      26.016427       1.036291       0.479280      12.253156       1.029610      17.954204           0.000366
           19             Zn      21.207324       6.103064      12.514867       1.069473      71.230902 0.12291156E+04  0.35218832E+05                                14.341594                           11.644655       0.369046       2.032707                    0.996930      40.815761     105.806811       0.516692       0.413706      -1.134074       0.229176      -0.010205       0.016096       0.229967      -0.013772       0.026816      -0.003264       0.236543      -0.247457      -0.085803      -0.077468       0.163271             18.118622       9.641062       0.197878       0.072374      23.382394      -0.457694      21.332410          -0.000271
           20             Zn      24.498009      34.127371      19.933580       0.966158      87.148506 0.16934419E+04  0.52698875E+05                                16.386301                           13.715782       0.046522       1.897216                    0.998062      44.808507     122.015455       0.472469       0.416584      -1.129365      -0.037389      -0.000738      -0.002118       0.037456      -0.026790      -0.032615      -0.030592      -0.013217       0.091398      -0.063896       0.012071       0.051825             19.411195      23.425763       0.288844       3.799687      15.830185       2.417989      18.977638          -0.052876
           21             Zn       4.455742       5.869853       1.372565       0.933447      83.939391 0.18185747E+04  0.57695343E+05                                16.229616                           14.360086       0.166496       1.908455                    0.999457      46.303032     127.919921       0.454028       0.425221      -1.121936      -0.004902       0.032432       0.006584       0.033455       0.007273       0.009042      -0.012047      -0.065947       0.411051      -0.102720      -0.035437       0.138157             18.745357      26.023563      -0.852761      -0.754294      17.781419      -1.423774      12.431088           0.000334
           22             Zn      18.246714      23.496026      23.825272       1.069471      71.230723 0.12291119E+04  0.35218692E+05                                14.341549                           11.644619       0.369056       2.032708                    0.996930      40.815810     105.806775       0.516695       0.413705      -1.134075      -0.229183      -0.010572       0.015863       0.229975       0.018926      -0.023461      -0.000169       0.243524      -0.226532      -0.085801      -0.077472       0.163274             18.118608       9.641041       0.146397       0.151438      21.330084       0.453015      23.384699          -0.000576
           23             Zn      14.956029       5.348102       1.218815       0.966148      87.149594 0.16934668E+04  0.52699880E+05                                16.386475                           13.715916       0.046489       1.897203                    0.998062      44.808756     122.016665       0.472464       0.416586      -1.129363       0.037389       0.002233      -0.000181       0.037456      -0.040676      -0.011257      -0.035019      -0.023192       0.061483      -0.063895       0.012069       0.051825             19.411417      23.426039       3.590334      -1.277178      20.252982       0.455461      14.555231          -0.052877
           24             Zn      34.998296      33.775209      19.519037       0.933447      83.939593 0.18185805E+04  0.57695571E+05                                16.229636                           14.360105       0.166495       1.908454                    0.999457      46.303109     127.920176       0.454028       0.425220      -1.121936       0.004902      -0.019177      -0.026971       0.033455       0.011216       0.002981      -0.072053      -0.201181       0.005350      -0.102720      -0.035435       0.138156             18.745376      26.023588      -1.035330      -0.473495      12.255609       1.028301      17.956931           0.000343
           25             Zn      22.899710      15.876334      10.324163       1.067427      81.905209 0.13886473E+04  0.41065652E+05                                15.725219                           12.435306       0.334697       2.002645                    0.998316      41.982024     110.939616       0.495983       0.417592      -1.130242      -0.105058       0.073508       0.047801       0.136841      -0.075422      -0.049046       0.074438       0.104975      -0.237103      -0.127440      -0.030587       0.158028             19.782978      18.370047       6.587886       4.284009      20.112585      -0.849270      20.866303           0.006849
           26             Zn      16.554328      21.534321      14.003475       1.067327      81.909525 0.13886609E+04  0.41066060E+05                                15.725605                           12.435221       0.335171       2.002788                    0.998314      41.982604     110.940318       0.495995       0.417582      -1.130251       0.105068      -0.073461      -0.047770       0.136813      -0.075274      -0.048949       0.074384       0.104953      -0.236983      -0.127365      -0.030459       0.157824             19.783928      18.370316       6.588932       4.284693      20.113799      -0.849446      20.867670          -0.004618
           27             Zn      13.036196       2.828994       1.839656       1.068140      81.832212 0.13868098E+04  0.40997056E+05                                15.715933                           12.426761       0.336048       2.003326                    0.998216      41.957651     110.849922       0.496181       0.417571      -1.130275      -0.104820      -0.073323      -0.047681       0.136517       0.075383       0.049020       0.074813       0.105021      -0.237814      -0.127922      -0.030273       0.158194             19.772466      18.358305      -6.586439      -4.283067      20.102860      -0.848881      20.856232          -0.004457
           28             Zn      26.417842      34.581661      22.487982       1.068144      81.831606 0.13867973E+04  0.40996581E+05                                15.715837                           12.426688       0.336070       2.003334                    0.998216      41.957553     110.849411       0.496184       0.417570      -1.130276       0.104825       0.073323       0.047681       0.136521       0.075382       0.049020       0.074816       0.105012      -0.237810      -0.127922      -0.030270       0.158192             19.772334      18.358182      -6.586400      -4.283041      20.102726      -0.848875      20.856093          -0.004454
           29             Zn      26.896407      22.609129      14.702408       1.072005      74.774041 0.14839999E+04  0.44804759E+05                                15.059088                           12.999399       0.183532       1.945133                    0.998759      43.091600     116.620426       0.475086       0.427016      -1.119323       0.120907      -0.053811      -0.034992       0.136889      -0.110423      -0.071807       0.066656       0.095635      -0.213950      -0.114662      -0.076956       0.191619             17.575840      16.595206       3.403436       2.213209      17.363475      -1.583506      18.768838           0.000153
           30             Zn      23.697279      22.192001      14.431155       0.973520      94.601886 0.16835643E+04  0.52375370E+05                                17.291305                           13.664480       0.104273       1.909013                    0.997545      44.979929     122.926186       0.473392       0.415899      -1.128525      -0.089373      -0.041725      -0.027133       0.102298       0.078989       0.051366       0.104215       0.064663      -0.249644      -0.150985      -0.018742       0.169727             22.369361      22.533371      -6.992731      -4.547276      21.864527      -0.952858      22.710187           0.000419
           31             Zn      12.557631      14.801526       9.625230       1.072014      74.772408 0.14839664E+04  0.44803492E+05                                15.058878                           12.999262       0.183540       1.945140                    0.998759      43.091155     116.618853       0.475088       0.427016      -1.119323      -0.120907       0.053813       0.034994       0.136890      -0.110422      -0.071806       0.066655       0.095644      -0.213957      -0.114664      -0.076954       0.191618             17.575517      16.595030       3.403394       2.213182      17.363097      -1.583465      18.768423           0.000114
           32             Zn      15.756759      15.218654       9.896483       0.973521      94.602346 0.16835724E+04  0.52375719E+05                                17.291399                           13.664545       0.104237       1.909003                    0.997545      44.979973     122.926695       0.473389       0.415901      -1.128523       0.089368       0.041721       0.027131       0.102291       0.078981       0.051360       0.104206       0.064663      -0.249628      -0.150973      -0.018738       0.169712             22.369428      22.533421      -6.992687      -4.547246      21.864585      -0.952893      22.710277           0.000492
           33             Zn      36.759918      33.506853      21.789049       1.072081      74.951154 0.14882745E+04  0.44970528E+05                                15.088987                           13.023496       0.173035       1.941777                    0.998739      43.124659     116.794780       0.474305       0.427369      -1.118982       0.121005       0.053155       0.034566       0.136611       0.110428       0.071810       0.067645       0.093839      -0.213908      -0.115291      -0.076415       0.191706             17.612324      16.629706      -3.411403      -2.218390      17.399025      -1.587852      18.808243          -0.000167
           34             Zn      33.560790      33.923982      22.060302       0.975106      94.489138 0.16809364E+04  0.52273740E+05                                17.280335                           13.655734       0.106044       1.910009                    0.997601      44.943515     122.807484       0.473439       0.416016      -1.128434      -0.090863       0.041257       0.026829       0.103334      -0.078839      -0.051268       0.103508       0.065808      -0.249534      -0.150488      -0.018802       0.169290             22.355745      22.522532       6.989032       4.544874      21.849453      -0.953013      22.695251           0.000394
           35             Zn       2.694120       3.903802       2.538589       1.072084      74.951144 0.14882736E+04  0.44970495E+05                                15.088986                           13.023491       0.173035       1.941777                    0.998739      43.124657     116.794769       0.474305       0.427369      -1.118982      -0.121004      -0.053155      -0.034566       0.136610       0.110428       0.071810       0.067644       0.093840      -0.213907      -0.115290      -0.076415       0.191705             17.612332      16.629718      -3.411417      -2.218399      17.399034      -1.587842      18.808243          -0.000160
           36             Zn       5.893248       3.486673       2.267336       0.975106      94.489068 0.16809364E+04  0.52273743E+05                                17.280326                           13.655734       0.106043       1.910009                    0.997601      44.943520     122.807504       0.473439       0.416016      -1.128434       0.090863      -0.041257      -0.026829       0.103334      -0.078840      -0.051268       0.103507       0.065809      -0.249533      -0.150487      -0.018803       0.169290             22.355717      22.522517       6.988998       4.544853      21.849423      -0.953001      22.695210           0.000369
           37             Zn       9.863518      21.428377       5.280800       1.067876      68.366222 0.12069492E+04  0.34417339E+05                                13.940160                           11.522934       0.397929       2.047710                    0.996472      40.645295     105.017936       0.520654       0.412542      -1.135181      -0.000134      -0.201269      -0.131410       0.240371       0.002318      -0.003611       0.111553      -0.175338      -0.022918      -0.086670      -0.077323       0.163993             17.036387      19.117158      -0.715493       1.101001      13.156933      -6.397582      18.835070          -0.000276
           38             Zn      29.590520      23.892243       6.883019       1.067873      68.366258 0.12069507E+04  0.34417395E+05                                13.940174                           11.522949       0.397932       2.047712                    0.996472      40.645269     105.017918       0.520653       0.412543      -1.135181       0.000135       0.201754       0.130671       0.240374      -0.002361       0.003584       0.111600      -0.175232      -0.022606      -0.086671      -0.077322       0.163993             17.036399      19.117180       0.716181      -1.100599      13.157218      -6.397691      18.834798          -0.000107
           39             Zn      29.590520      15.982278      19.046838       1.067873      68.366241 0.12069507E+04  0.34417392E+05                                13.940172                           11.522949       0.397932       2.047712                    0.996472      40.645267     105.017910       0.520653       0.412543      -1.135181       0.000135       0.201272       0.131412       0.240374       0.002318      -0.003612       0.111553      -0.175337      -0.022921      -0.086671      -0.077322       0.163993             17.036394      19.117172      -0.715512       1.101034      13.156922      -6.397556      18.835088          -0.000107
           40             Zn       9.863518      13.518412      17.444619       1.067876      68.366247 0.12069495E+04  0.34417347E+05                                13.940164                           11.522935       0.397929       2.047710                    0.996472      40.645297     105.017947       0.520654       0.412542      -1.135181      -0.000134      -0.201752      -0.130669       0.240371      -0.002361       0.003583       0.111599      -0.175233      -0.022604      -0.086670      -0.077323       0.163993             17.036394      19.117168       0.716158      -1.100569      13.157188      -6.397699      18.834826          -0.000276
           41              H      24.238584      19.786356      10.935273       0.130613       1.096976 0.80894942E+01  0.79011406E+02                                 1.705769                            1.624442      -1.116938       2.361628                    0.997586       3.346382       9.106513       0.512648       1.223259      -0.722654      -0.028414      -0.014266       0.025173       0.040553       0.004997      -0.008200      -0.005048       0.011970       0.013184      -0.010406      -0.004114       0.014519              1.735925       1.694070       0.239182      -0.355758       1.686770      -0.073032       1.826934          -0.000012
           42              H      26.722215      22.712496       9.816202       0.122397       1.186949 0.89464436E+01  0.89160213E+02                                 1.761911                            1.680676      -1.162330       2.333843                    0.996268       3.406753       9.212392       0.519083       1.183992      -0.732239       0.016234       0.036858       0.006811       0.040847       0.003604       0.000892       0.004475      -0.019732      -0.022912      -0.008552      -0.006680       0.015232              1.780497       1.574129       0.312172      -0.126828       2.101150       0.098554       1.666212          -0.000012
           43              H      26.451952      19.427393       7.607252       0.131041       1.151535 0.85546413E+01  0.84470183E+02                                 1.738121                            1.651868      -1.208233       2.317528                    0.996144       3.381517       9.159839       0.518590       1.196135      -0.728957       0.011293      -0.021046      -0.032747       0.040532      -0.004910      -0.002020       0.009426      -0.000422       0.025048      -0.010977      -0.003401       0.014377              1.760090       1.521999       0.043402      -0.259157       1.797688       0.297653       1.960583           0.000092
           44              H      17.699077      14.619288       4.605222       0.125936       1.177400 0.87831988E+01  0.87199889E+02                                 1.755357                            1.666815      -1.206887       2.314547                    0.996119       3.410509       9.228674       0.520103       1.186188      -0.731324      -0.034380      -0.006907      -0.021731       0.041255       0.001758       0.010872       0.001594       0.012899      -0.009023      -0.009744      -0.005178       0.014922              1.787446       2.071229       0.071112       0.226270       1.370793       0.099161       1.920316          -0.000009
           45              H      19.504100      15.340110       8.088940       0.129554       1.096655 0.80007937E+01  0.78057402E+02                                 1.713072                            1.620428      -1.147457       2.345462                    0.997116       3.387571       9.262739       0.510114       1.230716      -0.720379      -0.002957       0.008017       0.039557       0.040469      -0.000319      -0.001042       0.003251      -0.006110       0.042261      -0.010149      -0.004552       0.014701              1.757127       1.707715       0.015285      -0.028792       1.345500       0.089809       2.218166           0.000051
           46              H      21.693795      14.853244       4.736591       0.136299       1.120185 0.82288955E+01  0.80764204E+02                                 1.735275                            1.642705      -1.147445       2.352624                    0.996800       3.350468       9.157268       0.507481       1.229727      -0.721280       0.037119      -0.002031      -0.018570       0.041555       0.000550      -0.009122      -0.000776       0.013614      -0.016337      -0.009797      -0.004084       0.013881              1.772196       2.155510       0.008539      -0.211902       1.342878       0.070028       1.818200           0.000120
           47              H      27.771697      23.860993      20.279519       0.129545       1.183536 0.88675198E+01  0.88214457E+02                                 1.763125                            1.677025      -1.170744       2.335174                    0.996367       3.378193       9.139225       0.517679       1.189346      -0.731112      -0.037537       0.006858       0.015117       0.041044      -0.004288      -0.007453      -0.000468       0.014848      -0.017628      -0.009654      -0.004407       0.014061              1.785799       2.150005      -0.099431      -0.170332       1.410662       0.134763       1.796730           0.000042
           48              H      31.721043      23.665891      20.841487       0.123912       1.236169 0.92884192E+01  0.93676368E+02                                 1.830899                            1.728161      -1.263320       2.289530                    0.995385       3.460679       9.491891       0.503686       1.205752      -0.727078       0.031910       0.002790       0.025039       0.040657       0.005054       0.010010      -0.000229       0.012698      -0.004718      -0.010306      -0.004244       0.014550              1.874197       2.070724       0.016022       0.320937       1.454584       0.161464       2.097283           0.000848
           49              H      30.223761      22.949069      17.228833       0.130603       1.102511 0.80262494E+01  0.78137347E+02                                 1.699621                            1.608301      -1.163062       2.336909                    0.996922       3.347177       9.054854       0.520603       1.208519      -0.725800       0.006582      -0.008270      -0.040169       0.041536      -0.002609      -0.003626       0.003653      -0.006648       0.040899      -0.011265      -0.003779       0.015043              1.742784       1.641994      -0.042759      -0.058627       1.369837       0.159616       2.216520           0.000065
           50              H      15.215454      19.389803      10.677400       0.130618       1.096984 0.80895629E+01  0.79012198E+02                                 1.705772                            1.624444      -1.116975       2.361611                    0.997586       3.346391       9.106527       0.512651       1.223251      -0.722656       0.028415      -0.017224       0.023249       0.040553      -0.005468       0.007893      -0.008052       0.005206      -0.007115      -0.010408      -0.004112       0.014520              1.735928       1.694074      -0.228164       0.362926       1.749724      -0.100968       1.763986          -0.000012
           51              H      12.731823      19.225823       7.548866       0.122397       1.186957 0.89465193E+01  0.89161150E+02                                 1.761917                            1.680682      -1.162341       2.333837                    0.996268       3.406765       9.212432       0.519082       1.183990      -0.732240      -0.016234      -0.021175      -0.030927       0.040846       0.002277       0.002932       0.010907      -0.005236       0.020575      -0.008552      -0.006680       0.015232              1.780503       1.574135       0.010692       0.336785       1.810850       0.227377       1.956524          -0.000003
           52              H      13.002086      22.577370       9.655640       0.131048       1.151517 0.85544536E+01  0.84467760E+02                                 1.738095                            1.651843      -1.208233       2.317531                    0.996144       3.381464       9.159627       0.518598       1.196125      -0.728960      -0.011292       0.038470       0.005953       0.040532      -0.003837      -0.003669       0.001759      -0.017699      -0.026786      -0.010977      -0.003400       0.014377              1.760064       1.521979      -0.219276       0.144783       2.154460       0.139320       1.603754          -0.000107
           53              H      21.754961      27.271571      12.832829       0.125918       1.177504 0.87842058E+01  0.87212511E+02                                 1.755466                            1.666914      -1.206938       2.314507                    0.996117       3.410723       9.229435       0.520086       1.186192      -0.731322       0.034378       0.022664      -0.002500       0.041253       0.010649      -0.002802       0.000348       0.010095      -0.017439      -0.009739      -0.005183       0.014922              1.787560       2.071364       0.235676      -0.026777       1.903566      -0.137214       1.387749           0.000001
           54              H      19.949938      23.794918      13.586986       0.129560       1.096702 0.80012506E+01  0.78063300E+02                                 1.713143                            1.620490      -1.147639       2.345375                    0.997115       3.387715       9.263345       0.510095       1.230740      -0.720373       0.002953      -0.039408       0.008721       0.040469      -0.001093       0.000129      -0.004523      -0.023622      -0.010255      -0.010153      -0.004547       0.014700              1.757203       1.707791      -0.020114       0.025650       2.141289      -0.263296       1.422529          -0.000031
           55              H      17.760243      27.056600      12.672267       0.136282       1.120280 0.82298058E+01  0.80775587E+02                                 1.735387                            1.642806      -1.147542       2.352567                    0.996798       3.350680       9.158066       0.507460       1.229742      -0.721276      -0.037117       0.017792      -0.005674       0.041551      -0.008113       0.004203      -0.000018       0.015320      -0.011206      -0.009793      -0.004087       0.013880              1.772313       2.155657      -0.190236       0.093760       1.792054      -0.129251       1.369229          -0.000195
           56              H      11.682341       9.196017      10.743085       0.129548       1.183520 0.88673449E+01  0.88212221E+02                                 1.763106                            1.677005      -1.170736       2.335180                    0.996368       3.378155       9.139076       0.517684       1.189341      -0.731114       0.037537      -0.016600      -0.000138       0.041044      -0.008552      -0.000897       0.000202       0.016356      -0.013102      -0.009654      -0.004406       0.014061              1.785780       2.149984      -0.196025      -0.021796       1.833120      -0.052710       1.374237           0.000035
           57              H       7.732995       8.761486      11.149356       0.123920       1.236172 0.92884490E+01  0.93676863E+02                                 1.830916                            1.728175      -1.263340       2.289530                    0.995385       3.460655       9.491875       0.503679       1.205767      -0.727075      -0.031910      -0.024019       0.007605       0.040657       0.011199       0.000558      -0.001632       0.009538      -0.014201      -0.010306      -0.004243       0.014549              1.874215       2.070735       0.299854      -0.115530       2.111303      -0.129944       1.440606           0.000849
           58              H       9.230277      12.354371      10.339246       0.130618       1.102601 0.80271661E+01  0.78149633E+02                                 1.699813                            1.608470      -1.163253       2.336831                    0.996920       3.347412       9.056112       0.520531       1.208635      -0.725772      -0.006582       0.040072      -0.008734       0.041538      -0.004363      -0.000918      -0.003893      -0.023672      -0.010118      -0.011270      -0.003767       0.015037              1.742987       1.642187      -0.070950      -0.015307       2.195863      -0.206845       1.390912           0.000090
           59              H      24.238584      25.534264       1.228546       0.130716       1.097257 0.80918803E+01  0.79041444E+02                                 1.706157                            1.624754      -1.117497       2.361295                    0.997516       3.346438       9.107394       0.512558       1.223368      -0.722630      -0.028614       0.014057      -0.025134       0.040596      -0.005118       0.008193      -0.005044       0.011849       0.013157      -0.010401      -0.004136       0.014536              1.736343       1.694509      -0.239349       0.355950       1.687164      -0.073130       1.827356           0.000010
           60              H      26.722211      22.608124       2.347617       0.122918       1.189064 0.89705768E+01  0.89503749E+02                                 1.768234                            1.686355      -1.175995       2.328910                    0.996130       3.408066       9.235668       0.516388       1.188800      -0.731148       0.016077      -0.036479      -0.006394       0.040374      -0.003593      -0.000872       0.004286      -0.019757      -0.023454      -0.008653      -0.006596       0.015250              1.787015       1.579439      -0.313928       0.127696       2.109387       0.099118       1.672217           0.000008
           61              H      26.451955      25.893228       4.556567       0.129819       1.157638 0.86097076E+01  0.85144696E+02                                 1.743589                            1.656606      -1.207278       2.316994                    0.996139       3.390999       9.190576       0.518150       1.195312      -0.729132       0.011311       0.021026       0.033265       0.040946       0.004922       0.002276       0.009493      -0.000335       0.025258      -0.010978      -0.003585       0.014563              1.765759       1.526239      -0.043502       0.260606       1.803521       0.299528       1.967517          -0.000092
           62              H       7.835571       4.086040       7.558597       0.127545       1.173392 0.87490609E+01  0.86800510E+02                                 1.753701                            1.665433      -1.210514       2.313825                    0.996061       3.404183       9.216695       0.519303       1.188842      -0.730713      -0.033880       0.006349       0.021737       0.040752      -0.001949      -0.010717       0.001625       0.012659      -0.009435      -0.009708      -0.005050       0.014758              1.785744       2.068785      -0.070918      -0.225543       1.369884       0.098991       1.918562          -0.000001
           63              H       9.640589       3.365218       4.074879       0.130380       1.097145 0.80061417E+01  0.78143992E+02                                 1.715771                            1.622685      -1.155804       2.342085                    0.997002       3.387485       9.272823       0.508812       1.233322      -0.719801      -0.003140      -0.008201      -0.038855       0.039836       0.000612       0.001209       0.003064      -0.005581       0.042674      -0.010003      -0.004782       0.014785              1.759986       1.710043      -0.015305       0.028935       1.347089       0.090161       2.222826          -0.000017
           64              H      11.830288       3.852084       7.427228       0.136292       1.121224 0.82391449E+01  0.80902082E+02                                 1.737604                            1.644714      -1.154101       2.350044                    0.996786       3.351990       9.168023       0.506639       1.231204      -0.720956       0.037135       0.002017       0.018465       0.041521      -0.000495       0.009097      -0.000526       0.013551      -0.016246      -0.009736      -0.004081       0.013817              1.774666       2.158831      -0.008548       0.212494       1.344311       0.070204       1.820856          -0.000189
           65              H      17.908201      32.254989      16.211938       0.129212       1.187011 0.89021829E+01  0.88660840E+02                                 1.768008                            1.681447      -1.178718       2.332151                    0.996308       3.383240       9.163234       0.516380       1.190970      -0.730738      -0.037671      -0.007450      -0.014601       0.041082       0.004193       0.007669      -0.000296       0.014725      -0.018054      -0.009738      -0.004443       0.014181              1.790848       2.156386       0.099786       0.170807       1.414079       0.135404       1.802079           0.000042
           66              H      21.857546      32.450092      15.649970       0.124954       1.229812 0.92267992E+01  0.92865031E+02                                 1.821046                            1.719547      -1.190525       2.322382                    0.996104       3.453202       9.450022       0.506403       1.201734      -0.727961       0.031707      -0.002638      -0.024693       0.040274      -0.005047      -0.010186       0.000154       0.012461      -0.005006      -0.010148      -0.004565       0.014713              1.863805       2.058635      -0.015861      -0.318013       1.448016       0.159976       2.084765           0.000851
           67              H      20.360269      33.166914      19.262624       0.130970       1.099330 0.79992572E+01  0.77816379E+02                                 1.697165                            1.606271      -1.159270       2.339021                    0.997027       3.343043       9.043085       0.520554       1.209537      -0.725579       0.006033       0.008222       0.039910       0.041193       0.002337       0.003929       0.003778      -0.006536       0.040790      -0.011121      -0.004018       0.015139              1.740187       1.640139       0.042638       0.058283       1.368342       0.159052       2.212081           0.000080
           68              H      15.215454      25.930817       1.486419       0.130714       1.097257 0.80918816E+01  0.79041458E+02                                 1.706158                            1.624755      -1.117497       2.361295                    0.997516       3.346437       9.107391       0.512558       1.223369      -0.722630       0.028614       0.017272      -0.023043       0.040596       0.005413      -0.008001      -0.008020       0.005143      -0.006961      -0.010401      -0.004136       0.014536              1.736344       1.694510       0.228273      -0.363153       1.750068      -0.101044       1.764454           0.000008
           69              H      12.731827      26.094797       4.614953       0.122918       1.189058 0.89705203E+01  0.89503064E+02                                 1.768231                            1.686352      -1.175988       2.328915                    0.996131       3.408055       9.235639       0.516388       1.188803      -0.731147      -0.016077       0.020640       0.030750       0.040374      -0.002255      -0.002931       0.010886      -0.004884       0.021164      -0.008653      -0.006596       0.015250              1.787011       1.579436      -0.010611      -0.338739       1.817631       0.228583       1.963966           0.000006
           70              H      13.002083      22.743250       2.508179       0.129816       1.157645 0.86097764E+01  0.85145575E+02                                 1.743598                            1.656615      -1.207282       2.316991                    0.996139       3.391013       9.190634       0.518148       1.195315      -0.729131      -0.011311      -0.038934      -0.005727       0.040946       0.004077       0.003576       0.001750      -0.017785      -0.027094      -0.010978      -0.003585       0.014563              1.765769       1.526247       0.220564      -0.145468       2.162647       0.140174       1.608414          -0.000094
           71              H      31.618467      28.844411      23.658628       0.127545       1.173402 0.87491562E+01  0.86801715E+02                                 1.753712                            1.665443      -1.210525       2.313819                    0.996060       3.404204       9.216774       0.519301       1.188843      -0.730712       0.033880      -0.022444       0.003012       0.040751      -0.010586       0.002565       0.000493       0.010107      -0.017093      -0.009708      -0.005051       0.014758              1.785755       2.068798      -0.234921       0.026660       1.901708      -0.137001       1.386758           0.000004
           72              H      29.813449      32.321065      22.904471       0.130379       1.097147 0.80061596E+01  0.78144191E+02                                 1.715771                            1.622685      -1.155806       2.342083                    0.997002       3.387488       9.272825       0.508813       1.233320      -0.719802       0.003140       0.038842      -0.008264       0.039835       0.001353       0.000069      -0.004820      -0.023348      -0.010628      -0.010003      -0.004783       0.014785              1.759986       1.710043       0.020241      -0.025725       2.145607      -0.264180       1.424309          -0.000017
           73              H      27.623750      29.059383      23.819190       0.136291       1.121233 0.82392271E+01  0.80903091E+02                                 1.737613                            1.644721      -1.154112       2.350038                    0.996786       3.352008       9.168084       0.506638       1.231203      -0.720956      -0.037134      -0.017697       0.005645       0.041521       0.008114      -0.004142       0.000147       0.015067      -0.011699      -0.009736      -0.004081       0.013817              1.774675       2.158844       0.190763      -0.094003       1.794520      -0.129573       1.370660          -0.000185
           74              H      21.545837       9.509311       1.420734       0.129211       1.187022 0.89022963E+01  0.88662303E+02                                 1.768022                            1.681460      -1.178730       2.332144                    0.996307       3.383265       9.163336       0.516377       1.190974      -0.730737       0.037670       0.016367       0.000885       0.041082       0.008710       0.000722       0.000417       0.016336      -0.013223      -0.009738      -0.004443       0.014181              1.790863       2.156404       0.196600       0.021929       1.838664      -0.052999       1.377521           0.000035
           75              H      17.596492       9.943842       1.014463       0.124955       1.229826 0.92269366E+01  0.92866776E+02                                 1.821059                            1.719559      -1.190544       2.322372                    0.996103       3.453228       9.450117       0.506402       1.201733      -0.727960      -0.031707       0.023640      -0.007606       0.040274      -0.011358      -0.000482      -0.001279       0.009232      -0.014689      -0.010149      -0.004564       0.014713              1.863820       2.058651      -0.297115       0.114491       2.098648      -0.128734       1.434161           0.000849
           76              H      19.093769       6.350956       1.824573       0.130971       1.099334 0.79992912E+01  0.77816812E+02                                 1.697170                            1.606275      -1.159276       2.339018                    0.997027       3.343052       9.043123       0.520552       1.209538      -0.725578      -0.006033      -0.039815       0.008672       0.041193       0.004539       0.000543      -0.003815      -0.023647      -0.010543      -0.011121      -0.004018       0.015139              1.740192       1.640144       0.070568       0.015333       2.191213      -0.206095       1.389220           0.000080
           77              H      15.215454      17.624299      13.392365       0.130618       1.096984 0.80895667E+01  0.79012245E+02                                 1.705773                            1.624444      -1.116975       2.361611                    0.997586       3.346391       9.106528       0.512650       1.223251      -0.722656       0.028415       0.014264      -0.025174       0.040553       0.004997      -0.008200      -0.005048       0.011973       0.013188      -0.010408      -0.004112       0.014520              1.735929       1.694075       0.239186      -0.355759       1.686774      -0.073034       1.826937          -0.000012
           78              H      12.731823      14.698159      14.511436       0.122397       1.186956 0.89465159E+01  0.89161111E+02                                 1.761917                            1.680682      -1.162340       2.333838                    0.996268       3.406765       9.212433       0.519082       1.183991      -0.732239      -0.016234      -0.036858      -0.006811       0.040846       0.003604       0.000892       0.004475      -0.019731      -0.022912      -0.008552      -0.006680       0.015232              1.780503       1.574135       0.312175      -0.126830       2.101155       0.098553       1.666219          -0.000003
           79              H      13.002086      17.983262      16.720386       0.131048       1.151517 0.85544565E+01  0.84467797E+02                                 1.738096                            1.651844      -1.208233       2.317532                    0.996144       3.381464       9.159628       0.518598       1.196126      -0.728960      -0.011292       0.021045       0.032749       0.040532      -0.004910      -0.002019       0.009427      -0.000420       0.025050      -0.010977      -0.003400       0.014377              1.760065       1.521979       0.043399      -0.259154       1.797659       0.297650       1.960556          -0.000107
           80              H      21.754961      22.791367      19.722416       0.125918       1.177504 0.87842049E+01  0.87212497E+02                                 1.755465                            1.666914      -1.206938       2.314507                    0.996117       3.410722       9.229431       0.520086       1.186192      -0.731322       0.034378       0.006908       0.021730       0.041253       0.001758       0.010870       0.001595       0.012905      -0.009010      -0.009739      -0.005183       0.014922              1.787559       2.071363       0.071116       0.226280       1.370867       0.099171       1.920448           0.000001
           81              H      19.949938      22.070545      16.238698       0.129560       1.096702 0.80012546E+01  0.78063348E+02                                 1.713143                            1.620491      -1.147639       2.345375                    0.997115       3.387715       9.263345       0.510095       1.230740      -0.720373       0.002953      -0.008012      -0.039558       0.040469      -0.000326      -0.001052       0.003245      -0.006117       0.042261      -0.010153      -0.004547       0.014700              1.757203       1.707791       0.015287      -0.028788       1.345547       0.089814       2.218271          -0.000031
           82              H      17.760243      22.557411      19.591047       0.136282       1.120280 0.82298050E+01  0.80775575E+02                                 1.735386                            1.642805      -1.147542       2.352567                    0.996798       3.350680       9.158065       0.507460       1.229742      -0.721276      -0.037117       0.002030       0.018565       0.041551       0.000551      -0.009120      -0.000775       0.013615      -0.016323      -0.009793      -0.004087       0.013880              1.772313       2.155656       0.008541      -0.211915       1.342953       0.070036       1.818330          -0.000195
           83              H      11.682341      13.549662       4.048119       0.129549       1.183520 0.88673462E+01  0.88212237E+02                                 1.763105                            1.677005      -1.170737       2.335180                    0.996368       3.378155       9.139076       0.517684       1.189341      -0.731114       0.037537      -0.006859      -0.015117       0.041044      -0.004289      -0.007453      -0.000468       0.014847      -0.017628      -0.009654      -0.004406       0.014061              1.785780       2.149983      -0.099431      -0.170335       1.410648       0.134762       1.796709           0.000035
           84              H       7.732995      13.744764       3.486151       0.123920       1.236178 0.92885112E+01  0.93677645E+02                                 1.830921                            1.728180      -1.263350       2.289524                    0.995385       3.460665       9.491909       0.503678       1.205766      -0.727075      -0.031910      -0.002791      -0.025040       0.040657       0.005053       0.010010      -0.000231       0.012696      -0.004726      -0.010306      -0.004243       0.014549              1.874221       2.070741       0.016023       0.320941       1.454599       0.161470       2.097321           0.000849
           85              H       9.230277      14.461586       7.098805       0.130618       1.102602 0.80271772E+01  0.78149765E+02                                 1.699814                            1.608471      -1.163255       2.336831                    0.996920       3.347413       9.056115       0.520531       1.208634      -0.725772      -0.006582       0.008270       0.040171       0.041538      -0.002609      -0.003616       0.003652      -0.006670       0.040889      -0.011270      -0.003767       0.015037              1.742988       1.642188      -0.042769      -0.058643       1.369968       0.159646       2.216809           0.000090
           86              H      24.238584      18.020852      13.650238       0.130613       1.096975 0.80894892E+01  0.79011346E+02                                 1.705769                            1.624442      -1.116938       2.361628                    0.997586       3.346382       9.106513       0.512648       1.223259      -0.722654      -0.028414       0.017223      -0.023250       0.040553      -0.005468       0.007894      -0.008050       0.005205      -0.007110      -0.010406      -0.004114       0.014519              1.735924       1.694070      -0.228165       0.362921       1.749722      -0.100967       1.763981          -0.000012
           87              H      26.722215      18.184832      16.778772       0.122397       1.186949 0.89464420E+01  0.89160193E+02                                 1.761911                            1.680676      -1.162330       2.333843                    0.996268       3.406752       9.212389       0.519083       1.183992      -0.732239       0.016234       0.021175       0.030928       0.040847       0.002277       0.002932       0.010908      -0.005236       0.020575      -0.008552      -0.006680       0.015232              1.780497       1.574129       0.010692       0.336782       1.810844       0.227378       1.956518          -0.000012
           88              H      26.451952      14.833285      14.671998       0.131041       1.151534 0.85546397E+01  0.84470161E+02                                 1.738121                            1.651868      -1.208233       2.317528                    0.996144       3.381517       9.159838       0.518590       1.196134      -0.728957       0.011293      -0.038469      -0.005954       0.040532      -0.003838      -0.003669       0.001760      -0.017699      -0.026783      -0.010976      -0.003401       0.014377              1.760090       1.521999      -0.219278       0.144787       2.154490       0.139323       1.603781           0.000092
           89              H      17.699077      10.139084      11.494809       0.125936       1.177400 0.87831954E+01  0.87199847E+02                                 1.755357                            1.666815      -1.206887       2.314547                    0.996119       3.410509       9.228674       0.520103       1.186188      -0.731324      -0.034380      -0.022665       0.002501       0.041255       0.010650      -0.002803       0.000351       0.010098      -0.017426      -0.009744      -0.005178       0.014922              1.787446       2.071229       0.235665      -0.026777       1.903437      -0.137199       1.387672          -0.000009
           90              H      19.504100      13.615737      10.740652       0.129554       1.096654 0.80007884E+01  0.78057340E+02                                 1.713072                            1.620428      -1.147457       2.345462                    0.997116       3.387571       9.262740       0.510114       1.230716      -0.720379      -0.002957       0.039409      -0.008717       0.040469      -0.001082       0.000131      -0.004520      -0.023623      -0.010276      -0.010149      -0.004552       0.014701              1.757127       1.707715      -0.020118       0.025649       2.141189      -0.263278       1.422476           0.000051
           91              H      21.693795      10.354055      11.655371       0.136299       1.120185 0.82288922E+01  0.80764167E+02                                 1.735275                            1.642705      -1.147445       2.352624                    0.996800       3.350467       9.157266       0.507481       1.229728      -0.721280       0.037119      -0.017797       0.005676       0.041555      -0.008114       0.004203      -0.000016       0.015327      -0.011197      -0.009797      -0.004084       0.013881              1.772196       2.155510      -0.190226       0.093753       1.791927      -0.129237       1.369152           0.000120
           92              H      27.771697      28.214638      13.584553       0.129545       1.183538 0.88675340E+01  0.88214639E+02                                 1.763127                            1.677026      -1.170745       2.335173                    0.996367       3.378196       9.139237       0.517678       1.189346      -0.731112      -0.037537       0.016599       0.000137       0.041044      -0.008552      -0.000896       0.000201       0.016356      -0.013104      -0.009654      -0.004407       0.014061              1.785801       2.150008      -0.196022      -0.021797       1.833142      -0.052711       1.374253           0.000042
           93              H      31.721043      28.649169      13.178282       0.123912       1.236182 0.92885409E+01  0.93677913E+02                                 1.830912                            1.728172      -1.263341       2.289519                    0.995385       3.460701       9.491971       0.503685       1.205751      -0.727078       0.031909       0.024018      -0.007606       0.040656       0.011200       0.000560      -0.001633       0.009534      -0.014207      -0.010307      -0.004243       0.014550              1.874210       2.070739       0.299853      -0.115531       2.111287      -0.129941       1.440604           0.000848
           94              H      30.223761      25.056284      13.988392       0.130603       1.102511 0.80262489E+01  0.78137342E+02                                 1.699621                            1.608301      -1.163065       2.336907                    0.996922       3.347178       9.054857       0.520603       1.208519      -0.725800       0.006582      -0.040071       0.008734       0.041536      -0.004372      -0.000914      -0.003898      -0.023665      -0.010150      -0.011265      -0.003779       0.015043              1.742783       1.641994      -0.070931      -0.015304       2.195579      -0.206806       1.390778           0.000065
           95              H      15.215454      11.876391      23.099092       0.130714       1.097257 0.80918824E+01  0.79041463E+02                                 1.706158                            1.624755      -1.117497       2.361295                    0.997516       3.346437       9.107389       0.512558       1.223369      -0.722630       0.028614      -0.014057       0.025134       0.040596      -0.005118       0.008193      -0.005044       0.011849       0.013157      -0.010401      -0.004136       0.014536              1.736343       1.694509      -0.239349       0.355950       1.687164      -0.073130       1.827357           0.000008
           96              H      12.731827      14.802531      21.980021       0.122918       1.189058 0.89705211E+01  0.89503077E+02                                 1.768231                            1.686352      -1.175988       2.328915                    0.996131       3.408055       9.235640       0.516388       1.188803      -0.731147      -0.016077       0.036479       0.006394       0.040374      -0.003594      -0.000872       0.004286      -0.019757      -0.023454      -0.008653      -0.006596       0.015250              1.787011       1.579436      -0.313927       0.127695       2.109384       0.099118       1.672214           0.000006
           97              H      13.002083      11.517427      19.771071       0.129816       1.157646 0.86097857E+01  0.85145684E+02                                 1.743599                            1.656615      -1.207282       2.316991                    0.996139       3.391014       9.190636       0.518148       1.195314      -0.729131      -0.011311      -0.021026      -0.033264       0.040946       0.004922       0.002276       0.009493      -0.000335       0.025257      -0.010978      -0.003585       0.014563              1.765770       1.526247      -0.043503       0.260609       1.803533       0.299531       1.967529          -0.000094
           98              H      31.618467      33.324615      16.769041       0.127545       1.173401 0.87491516E+01  0.86801662E+02                                 1.753711                            1.665443      -1.210523       2.313820                    0.996060       3.404203       9.216772       0.519301       1.188844      -0.730712       0.033880      -0.006350      -0.021737       0.040751      -0.001949      -0.010717       0.001626       0.012659      -0.009436      -0.009708      -0.005050       0.014758              1.785755       2.068798      -0.070918      -0.225543       1.369891       0.098992       1.918575           0.000004
           99              H      29.813449      34.045437      20.252759       0.130379       1.097147 0.80061557E+01  0.78144143E+02                                 1.715771                            1.622685      -1.155806       2.342083                    0.997002       3.387488       9.272824       0.508813       1.233319      -0.719802       0.003140       0.008201       0.038855       0.039835       0.000612       0.001209       0.003064      -0.005581       0.042674      -0.010003      -0.004783       0.014785              1.759986       1.710042      -0.015304       0.028935       1.347088       0.090162       2.222826          -0.000017
          100              H      27.623750      33.558571      16.900410       0.136291       1.121233 0.82392295E+01  0.80903122E+02                                 1.737613                            1.644722      -1.154112       2.350038                    0.996786       3.352008       9.168085       0.506638       1.231203      -0.720956      -0.037134      -0.002019      -0.018465       0.041521      -0.000495       0.009097      -0.000526       0.013551      -0.016247      -0.009736      -0.004081       0.013817              1.774675       2.158844      -0.008548       0.212495       1.344316       0.070205       1.820866          -0.000185
          101              H      21.545837       5.155666       8.115700       0.129211       1.187022 0.89022926E+01  0.88662250E+02                                 1.768021                            1.681459      -1.178730       2.332144                    0.996307       3.383265       9.163333       0.516377       1.190973      -0.730737       0.037670       0.007447       0.014601       0.041082       0.004192       0.007669      -0.000297       0.014726      -0.018053      -0.009738      -0.004443       0.014181              1.790862       2.156403       0.099787       0.170807       1.414089       0.135406       1.802095           0.000034
          102              H      17.596492       4.960563       8.677668       0.124955       1.229822 0.92269046E+01  0.92866375E+02                                 1.821056                            1.719557      -1.190540       2.322374                    0.996103       3.453223       9.450100       0.506402       1.201734      -0.727960      -0.031707       0.002636       0.024693       0.040274      -0.005047      -0.010186       0.000153       0.012461      -0.005005      -0.010149      -0.004564       0.014713              1.863817       2.058648      -0.015861      -0.318015       1.448024       0.159978       2.084780           0.000850
          103              H      19.093769       4.243741       5.065014       0.130971       1.099334 0.79992903E+01  0.77816797E+02                                 1.697170                            1.606275      -1.159275       2.339018                    0.997027       3.343052       9.043121       0.520553       1.209538      -0.725578      -0.006033      -0.008223      -0.039910       0.041193       0.002337       0.003929       0.003778      -0.006536       0.040790      -0.011121      -0.004018       0.015139              1.740192       1.640143       0.042638       0.058284       1.368345       0.159053       2.212087           0.000080
          104              H      24.238584      11.479838      22.841219       0.130716       1.097257 0.80918795E+01  0.79041434E+02                                 1.706157                            1.624754      -1.117498       2.361295                    0.997516       3.346438       9.107394       0.512558       1.223368      -0.722630      -0.028614      -0.017272       0.023043       0.040596       0.005413      -0.008001      -0.008020       0.005143      -0.006961      -0.010401      -0.004136       0.014536              1.736343       1.694509       0.228273      -0.363152       1.750067      -0.101043       1.764453           0.000010
          105              H      26.722211      11.315858      19.712685       0.122918       1.189064 0.89705747E+01  0.89503720E+02                                 1.768234                            1.686354      -1.175995       2.328910                    0.996130       3.408066       9.235667       0.516389       1.188800      -0.731148       0.016077      -0.020640      -0.030750       0.040374      -0.002255      -0.002931       0.010886      -0.004884       0.021164      -0.008653      -0.006596       0.015250              1.787014       1.579439      -0.010611      -0.338740       1.817634       0.228583       1.963970           0.000008
          106              H      26.451955      14.667405      21.819459       0.129819       1.157637 0.86097009E+01  0.85144616E+02                                 1.743588                            1.656605      -1.207278       2.316994                    0.996139       3.390999       9.190576       0.518150       1.195312      -0.729131       0.011311       0.038934       0.005727       0.040946       0.004077       0.003576       0.001750      -0.017785      -0.027094      -0.010978      -0.003585       0.014563              1.765759       1.526238       0.220562      -0.145467       2.162633       0.140173       1.608404          -0.000092
          107              H       7.835571       8.566244       0.669010       0.127544       1.173393 0.87490658E+01  0.86800569E+02                                 1.753702                            1.665434      -1.210515       2.313824                    0.996060       3.404184       9.216698       0.519303       1.188843      -0.730713      -0.033880       0.022444      -0.003014       0.040752      -0.010586       0.002565       0.000493       0.010107      -0.017091      -0.009708      -0.005050       0.014758              1.785744       2.068786      -0.234921       0.026660       1.901696      -0.137000       1.386751          -0.000001
          108              H       9.640589       5.089590       1.423167       0.130380       1.097145 0.80061444E+01  0.78144025E+02                                 1.715771                            1.622685      -1.155804       2.342085                    0.997002       3.387485       9.272823       0.508812       1.233322      -0.719801      -0.003140      -0.038842       0.008264       0.039836       0.001353       0.000069      -0.004820      -0.023348      -0.010628      -0.010003      -0.004782       0.014785              1.759986       1.710043       0.020241      -0.025725       2.145606      -0.264180       1.424309          -0.000017
          109              H      11.830288       8.351272       0.508448       0.136292       1.121224 0.82391479E+01  0.80902118E+02                                 1.737604                            1.644714      -1.154101       2.350044                    0.996786       3.351991       9.168026       0.506639       1.231203      -0.720956       0.037135       0.017696      -0.005646       0.041521       0.008114      -0.004143       0.000146       0.015067      -0.011698      -0.009736      -0.004081       0.013817              1.774666       2.158832       0.190762      -0.094002       1.794511      -0.129572       1.370655          -0.000189
          110              H      17.908201      27.901344      22.906904       0.129212       1.187011 0.89021783E+01  0.88660778E+02                                 1.768007                            1.681446      -1.178718       2.332151                    0.996308       3.383239       9.163229       0.516381       1.190970      -0.730738      -0.037671      -0.016368      -0.000887       0.041082       0.008710       0.000722       0.000418       0.016336      -0.013223      -0.009738      -0.004443       0.014181              1.790847       2.156385       0.196600       0.021928       1.838646      -0.052997       1.377511           0.000042
          111              H      21.857546      27.466813      23.313175       0.124954       1.229807 0.92267540E+01  0.92864457E+02                                 1.821041                            1.719543      -1.190518       2.322386                    0.996104       3.453194       9.449992       0.506404       1.201734      -0.727961       0.031707      -0.023640       0.007604       0.040274      -0.011358      -0.000482      -0.001279       0.009233      -0.014691      -0.010148      -0.004565       0.014713              1.863800       2.058629      -0.297112       0.114489       2.098624      -0.128732       1.434149           0.000851
          112              H      20.360269      31.059699      22.503065       0.130970       1.099330 0.79992568E+01  0.77816373E+02                                 1.697165                            1.606271      -1.159269       2.339021                    0.997027       3.343043       9.043085       0.520554       1.209537      -0.725579       0.006033       0.039815      -0.008673       0.041193       0.004539       0.000543      -0.003815      -0.023647      -0.010542      -0.011121      -0.004018       0.015139              1.740187       1.640139       0.070568       0.015333       2.191206      -0.206093       1.389216           0.000080
          113              C      25.246633      19.402173       9.231609      -0.020634      39.981030 0.41727379E+03  0.96006319E+04                                10.007185                            6.693306       0.079194       2.033797                    0.999269      26.600754      72.904702       0.661205       0.402616      -1.085430       0.015443       0.041147       0.005283       0.044266      -0.001354      -0.010005      -0.000146       0.026537       0.020105      -0.016710      -0.001758       0.018468             13.219325       9.659132       5.852004      -2.550966      19.075683       2.464183      10.923161           0.004926
          114              C      24.877739      20.126817      10.353599      -0.109988      34.178303 0.42393494E+03  0.99274235E+04                                 9.261856                            6.951634      -0.022439       1.967432                    0.999578      29.253137      84.579136       0.611875       0.427470      -1.054774       0.014284       0.005588      -0.008433       0.017504      -0.010539       0.018122      -0.031477       0.068282       0.007922      -0.053204       0.004738       0.048467             11.022207       7.062302       2.271758      -1.745571      14.185891       4.864231      11.818429           0.000278
          115              C      25.457714      21.362457      10.613662      -0.011890      40.293370 0.40567004E+03  0.92830531E+04                                10.096647                            6.618690       0.072291       2.037308                    0.999363      26.364583      72.442369       0.660976       0.404951      -1.082114       0.026583      -0.031281      -0.017182       0.044501       0.013825       0.012101      -0.007102       0.032264       0.007669      -0.026787       0.002671       0.024116             13.573767       8.756224       1.277665      -5.208123      12.213214       5.305198      19.751862           0.000478
          116              C      26.371074      21.863684       9.686536      -0.101455      35.531638 0.42143873E+03  0.98635494E+04                                 9.535161                            6.950914      -0.108827       1.939823                    0.999471      29.300891      84.950813       0.608733       0.429913      -1.052296       0.000994      -0.023963       0.003375       0.024220      -0.002488       0.050122      -0.016966      -0.002108      -0.058401      -0.059549       0.008991       0.050558             11.684766       9.520968       1.509526      -6.507867       9.138279       1.097257      16.395049          -0.000280
          117              C      26.767585      21.136196       8.586926      -0.018643      38.703520 0.39642245E+03  0.90121526E+04                                 9.810108                            6.520995       0.122860       2.054791                    0.999294      26.204784      71.582206       0.669784       0.402254      -1.084782      -0.021539      -0.018260       0.027764       0.039600      -0.005764       0.008839       0.010250      -0.008357      -0.001301      -0.017023       0.004430       0.012593             13.100054      12.363468       5.009969      -7.231990      12.220075      -1.494965      14.716618           0.000167
          118              C      26.199447      19.918085       8.355571      -0.098535      34.704384 0.41598516E+03  0.97052875E+04                                 9.370897                            6.905717      -0.142684       1.930686                    0.999422      29.185862      84.513322       0.610667       0.429903      -1.052191      -0.003814       0.008660       0.013693       0.016644      -0.044251       0.032121      -0.003543       0.032534       0.049514      -0.058961       0.000084       0.058876             11.254001      10.180126       5.613351      -3.715227      13.910364      -0.896478       9.671514          -0.000125
          119              C      24.684412      18.025267       9.025067       0.621819      24.240055 0.24703944E+03  0.50748798E+04                                 7.708552                            5.550328       0.010421       2.065857                    0.999531      21.682663      59.497440       0.637594       0.467630      -1.027200      -0.023172      -0.058319      -0.010862       0.063687      -0.052431       0.060300      -0.037078       0.073149       0.087770      -0.078914      -0.031740       0.110653              9.580382       7.334411       3.810561      -1.512572      14.149776       1.825662       7.256960           0.000337
          120              C      25.126301      22.057000      11.844154       0.595524      24.726987 0.25487413E+03  0.52902502E+04                                 7.865290                            5.653426      -0.027286       2.044252                    0.999597      22.265869      61.925235       0.627519       0.470250      -1.023168       0.011995       0.018545       0.053697       0.058061      -0.035427       0.028226      -0.074149      -0.078373      -0.181558      -0.095724      -0.022566       0.118290              9.956196       7.951819       0.122521      -3.110249       7.182998       4.381698      14.733772           0.000087
          121              C      27.761826      21.717986       7.646420       0.640174      22.592632 0.24069584E+03  0.49266422E+04                                 7.476089                            5.535920      -0.058124       2.051153                    0.999575      21.521581      59.503972       0.626731       0.477466      -1.018937       0.039725       0.024794      -0.037782       0.060169      -0.059171       0.085696      -0.015538       0.026586      -0.018120      -0.092616      -0.023386       0.116002              9.288885       9.386889       3.288938      -5.076938       8.100118      -1.855165      10.379649           0.000053
          122              C      19.719122      14.721540       4.439794      -0.021197      40.401729 0.41220169E+03  0.94596931E+04                                10.105244                            6.652119       0.095664       2.041469                    0.999285      26.519670      72.707773       0.662975       0.402570      -1.084921      -0.002317       0.004884       0.042347       0.042691      -0.001800       0.001068      -0.001873       0.016663      -0.037140      -0.012732      -0.002040       0.014772             13.907263      12.123078       0.335654      -0.261898       5.631374       2.989147      23.967338           0.000999
          123              C      18.478294      14.748818       5.094451      -0.104800      36.367599 0.43333541E+03  0.10207095E+05                                 9.675503                            7.044702      -0.132460       1.929314                    0.999466      29.533825      85.743536       0.605474       0.429469      -1.053157       0.020762      -0.000762       0.007686       0.022152       0.004473       0.030358      -0.010245      -0.049254      -0.101495      -0.055076       0.012161       0.042915             12.020179      12.793436      -0.292471      -4.365311       5.182028       1.763322      18.085072          -0.000505
          124              C      18.397414      14.967971       6.465800      -0.025830      40.675224 0.41194018E+03  0.94556765E+04                                10.148057                            6.658915       0.085636       2.037490                    0.999320      26.576494      72.959003       0.661064       0.403649      -1.083796       0.038547      -0.003180      -0.018758       0.042987       0.006315       0.009025       0.008292      -0.010168       0.022344      -0.013368      -0.004429       0.017798             13.971943      20.497476       0.015033      -5.238475       5.270798       1.288930      16.147553           0.000910
          125              C      19.547498      15.172908       7.177140      -0.112494      35.363375 0.43242020E+03  0.10184113E+05                                 9.490625                            7.035315      -0.090120       1.941517                    0.999458      29.579235      85.978482       0.605894       0.429232      -1.052894       0.001413       0.000978      -0.016347       0.016437      -0.007365      -0.004949      -0.006437      -0.105320       0.025911      -0.057929       0.008170       0.049759             11.624701      19.064468       0.793281       0.024635       4.965365       0.683876      10.844271           0.000633
          126              C      20.796217      15.134439       6.529051      -0.024537      41.484633 0.43056425E+03  0.99761103E+04                                10.261218                            6.794755       0.117682       2.043467                    0.999283      26.777846      73.448802       0.657419       0.402106      -1.086674      -0.036889      -0.003738      -0.026694       0.045688      -0.002487      -0.011121       0.009687       0.009482       0.015095      -0.013525      -0.004550       0.018075             14.025576      19.779476       1.634582       4.797427       5.521204       1.969136      16.776047           0.013331
          127              C      20.867234      14.893534       5.160865      -0.104032      35.541554 0.41940095E+03  0.98097946E+04                                 9.540269                            6.941354      -0.123030       1.936799                    0.999469      29.293066      85.066801       0.607834       0.430814      -1.051121      -0.012665      -0.001491       0.007836       0.014967      -0.006174      -0.024897      -0.016474      -0.058406      -0.122605      -0.057281       0.004682       0.052599             11.783282      12.225351       0.983064       3.565556       5.249563       2.237470      17.874930          -0.000046
          128              C      19.784220      14.474972       2.964079       0.632706      23.742914 0.25004461E+03  0.51637521E+04                                 7.724503                            5.636029      -0.057316       2.047449                    0.999489      21.755704      60.296185       0.622584       0.476387      -1.020152       0.004115      -0.008241      -0.060377       0.061076       0.006462       0.003332      -0.037033      -0.128822      -0.252621      -0.091434      -0.022261       0.113695              9.894621       7.427861      -0.106895      -0.245355       4.836066       2.162277      17.419938           0.000214
          129              C      17.079651      14.978574       7.178843       0.629882      23.003819 0.22605874E+03  0.45483189E+04                                 7.474058                            5.313079       0.074756       2.094046                    0.999539      21.230319      57.917257       0.650091       0.468277      -1.025412      -0.045789      -0.015379       0.026049       0.054879      -0.008325       0.028968      -0.042504      -0.172985      -0.089963      -0.087255      -0.028207       0.115463              9.601385      14.277375       0.069194      -3.796953       4.322942       1.087393      10.203839           0.000269
          130              C      22.048882      15.327637       7.374680       0.629454      23.468073 0.23473008E+03  0.47701829E+04                                 7.579369                            5.428474       0.021937       2.075323                    0.999524      21.484480      59.014769       0.640209       0.470780      -1.023457       0.051015       0.009586       0.031034       0.060478       0.002521      -0.027376      -0.049807      -0.165293      -0.102294      -0.084774      -0.032105       0.116879              9.611175      13.884868       0.911485       3.263615       4.464341       1.494844      10.484318           0.001463
          131              C      28.799473      23.362705      18.622807      -0.030942      40.664646 0.42393201E+03  0.97902881E+04                                10.125843                            6.745991       0.096287       2.038109                    0.999307      26.732143      73.347416       0.658840       0.402556      -1.085716       0.036300       0.004018       0.030575       0.047630      -0.003716      -0.014362       0.004230       0.006066       0.006918      -0.012285      -0.005603       0.017888             13.553839      16.771040       0.881442       5.554471       5.887327       3.089211      18.003150           0.006343
          132              C      28.629821      23.720248      19.949150      -0.101715      35.432831 0.41749206E+03  0.97489184E+04                                 9.502557                            6.910695      -0.122443       1.936164                    0.999470      29.276987      84.804530       0.611465       0.428970      -1.052799       0.017795      -0.001614      -0.006069       0.018871      -0.007559      -0.022404      -0.021291      -0.051350      -0.128052      -0.057830       0.005898       0.051932             11.807049      10.968952       0.462982       3.449062       5.813421       3.410481      18.638774           0.007718
          133              C      29.716779      23.870744      20.784318      -0.017572      39.780752 0.40763380E+03  0.93281209E+04                                10.003856                            6.614417       0.115609       2.050189                    0.999294      26.368241      72.171070       0.665025       0.402480      -1.085065       0.008504      -0.008746      -0.039625       0.041460      -0.003239       0.002987      -0.003457       0.014949      -0.049701      -0.017396       0.000567       0.016829             13.712253      11.223513      -0.584931      -0.094884       6.471549       4.802500      23.441696          -0.001617
          134              C      30.987198      23.600623      20.276356      -0.103558      35.469813 0.41942731E+03  0.98246648E+04                                 9.556858                            6.960919      -0.151931       1.925954                    0.999457      29.474521      86.058662       0.603584       0.433219      -1.048153      -0.020618      -0.006569      -0.003601       0.021937       0.018521       0.033947      -0.022858      -0.072944      -0.091010      -0.067331       0.008403       0.058928             11.699787      11.896577      -1.634971      -3.389828       6.096281       3.672410      17.106504           0.008050
          135              C      31.180522      23.246137      18.979693      -0.008720      39.055692 0.40966910E+03  0.93990991E+04                                 9.877979                            6.659056       0.075031       2.034210                    0.999377      26.560966      73.115927       0.657703       0.405904      -1.081304      -0.036306      -0.007286       0.013362       0.039367      -0.008205       0.004433      -0.002980      -0.027750       0.027928      -0.021180       0.006477       0.014703             12.841538      17.189960      -2.696668      -3.154786       6.223899       3.169239      15.110755           0.017459
          136              C      30.095536      23.152666      18.129686      -0.105366      33.906984 0.42999719E+03  0.10103185E+05                                 9.205797                            7.009813      -0.082070       1.948156                    0.999463      29.301997      84.807450       0.608324       0.428527      -1.054332      -0.003661       0.000874       0.018195       0.018580      -0.000378      -0.008372      -0.009310      -0.105572       0.017734      -0.056883       0.005144       0.051738             10.718969      16.034942      -0.715983       1.457958       5.050104       1.126493      11.071860           0.003394
          137              C      27.639524      23.154469      17.694707       0.644772      22.445301 0.22275613E+03  0.44710022E+04                                 7.381118                            5.296284       0.021820       2.080479                    0.999583      21.138221      57.831995       0.646229       0.472220      -1.021985      -0.046553       0.002898      -0.036793       0.059408      -0.024016      -0.017345      -0.041439      -0.157078      -0.122016      -0.079461      -0.032853       0.112314              9.244232      12.113413       1.066774       3.737725       4.417825       1.631570      11.201458           0.000422
          138              C      29.547128      24.212198      22.221351       0.623956      24.115721 0.25571597E+03  0.53083108E+04                                 7.787259                            5.690987      -0.058808       2.043478                    0.999528      21.921528      60.828940       0.621239       0.474951      -1.021356      -0.002123       0.012805       0.058423       0.059848       0.013848       0.005501      -0.040701      -0.126329      -0.243428      -0.090713      -0.022723       0.113436              9.976112       7.418686      -0.541804      -0.519390       5.407405       3.138107      17.102243          -0.000160
          139              C      32.559438      22.881003      18.454946       0.557105      25.259103 0.26036976E+03  0.54101785E+04                                 7.899524                            5.682912       0.056901       2.075396                    0.999652      22.152867      60.794547       0.633727       0.465139      -1.030337       0.041638      -0.013948      -0.037822       0.057955       0.069841       0.010695       0.005440      -0.107718      -0.131069      -0.068485      -0.042154       0.110640              9.773713      13.091393      -2.981776      -3.691116       5.350302       1.282009      10.879445          -0.006763
          140              C      14.207405      21.102861      10.337543      -0.020604      39.980254 0.41726854E+03  0.96004740E+04                                10.007033                            6.693256       0.079175       2.033791                    0.999269      26.600571      72.903888       0.661209       0.402615      -1.085432      -0.015429      -0.021509      -0.035464       0.044254      -0.009684       0.002826      -0.008737       0.007158      -0.038032      -0.016705      -0.001754       0.018459             13.219058       9.659097       0.041913       6.383637      14.091271       4.675639      15.906806          -0.004750
          141              C      14.576299      19.783387      10.130272      -0.109991      34.178389 0.42393788E+03  0.99275077E+04                                 9.261857                            6.951652      -0.022452       1.967425                    0.999578      29.253263      84.579518       0.611875       0.427469      -1.054774      -0.014283       0.005439      -0.008534       0.017505       0.012292      -0.016987      -0.035252       0.059792      -0.017586      -0.053212       0.004737       0.048475             11.022173       7.062346      -0.674050       2.784568      15.814603       4.141344      10.189568          -0.000330
          142              C      13.996324      19.044493       9.106321      -0.011894      40.293482 0.40567162E+03  0.92830995E+04                                10.096664                            6.618705       0.072284       2.037305                    0.999363      26.364644      72.442611       0.660975       0.404951      -1.082114      -0.026584       0.028393       0.021626       0.044503       0.016670       0.007732      -0.012168       0.020846      -0.026584      -0.026790       0.002672       0.024118             13.573767       8.756269      -4.242238       3.280352      22.445330       0.764586       9.519702          -0.000398
          143              C      13.082964      19.688629       8.272127      -0.101457      35.531733 0.42143947E+03  0.98635726E+04                                 9.535181                            6.950923      -0.108834       1.939820                    0.999471      29.300935      84.951010       0.608732       0.429913      -1.052296      -0.000997       0.006634       0.023273       0.024221       0.044807      -0.022603      -0.000169       0.035750       0.055165      -0.059550       0.008990       0.050560             11.684797       9.521024      -5.336259       4.019454      16.014823      -1.954245       9.518545           0.000282
          144              C      12.686453      20.988798       8.491075      -0.018638      38.703257 0.39642025E+03  0.90120886E+04                                 9.810062                            6.520978       0.122859       2.054791                    0.999294      26.204701      71.581891       0.669785       0.402255      -1.084782       0.021539      -0.017970       0.027952       0.039600       0.005744      -0.008854       0.008667      -0.011923      -0.012003      -0.017025       0.004431       0.012594             13.099982      12.363447      -4.578319       7.512637      13.197374      -1.928676      13.739124          -0.000259
          145              C      13.254591      21.694343       9.510647      -0.098535      34.703859 0.41597970E+03  0.97051155E+04                                 9.370757                            6.905641      -0.142656       1.930697                    0.999422      29.185664      84.512190       0.610675       0.429900      -1.052194       0.003816      -0.016025      -0.002370       0.016643       0.011417      -0.053478      -0.017590       0.000888      -0.045447      -0.058964       0.000082       0.058882             11.253808      10.180038      -1.119089       6.637663       9.704033       0.969966      13.877351           0.000140
          146              C      14.769626      21.850133      11.512325       0.621800      24.239718 0.24703715E+03  0.50747973E+04                                 7.708374                            5.550235       0.010674       2.065940                    0.999531      21.682357      59.495491       0.637614       0.467619      -1.027211       0.023185       0.033606       0.048875       0.063684       0.033867      -0.072369      -0.054694       0.033424      -0.031433      -0.078891      -0.031754       0.110646              9.580127       7.334378       0.163072       4.096551       9.744345       3.780217      11.661658          -0.000312
          147              C      14.327737      17.638053       8.970573       0.595528      24.727014 0.25487458E+03  0.52902633E+04                                 7.865294                            5.653430      -0.027286       2.044250                    0.999597      22.265923      61.925450       0.627518       0.470250      -1.023168      -0.011997      -0.056604       0.004836       0.058063       0.011429      -0.043828      -0.001571       0.085193       0.309135      -0.095724      -0.022565       0.118288              9.956183       7.951822      -2.793190       1.373549      16.740477       0.140517       5.176249          -0.000104
          148              C      11.692212      21.612488       7.577816       0.640174      22.592584 0.24069544E+03  0.49266311E+04                                 7.476074                            5.535913      -0.058119       2.051155                    0.999575      21.521549      59.503825       0.626732       0.477465      -1.018938      -0.039724       0.024478      -0.037988       0.060168       0.054330      -0.088843      -0.011996       0.034573       0.005833      -0.092615      -0.023387       0.116002              9.288863       9.386883      -3.306558       5.065458       8.629055      -2.089873       9.850652          -0.000071
          149              C      19.734916      27.381306      12.672267      -0.021239      40.405192 0.41223420E+03  0.94606535E+04                                10.105846                            6.652398       0.095581       2.041425                    0.999285      26.520928      72.712747       0.662957       0.402572      -1.084916       0.002317      -0.040698       0.012717       0.042701       0.000241      -0.002074       0.002525       0.026578      -0.007381      -0.012703      -0.002066       0.014769             13.908286      12.123862      -0.103228       0.413056      23.169062      -4.792772       6.431933          -0.000939
          150              C      20.975744      26.771855      12.912867      -0.104850      36.370957 0.43337762E+03  0.10208369E+05                                 9.676119                            7.045059      -0.132556       1.929260                    0.999466      29.535672      85.750949       0.605455       0.429471      -1.053153      -0.020773      -0.006725       0.003820       0.022167       0.029575      -0.008223       0.021057       0.021334       0.110105      -0.055069       0.012194       0.042875             12.021058      12.794394      -4.109094       1.503403      17.271091      -3.600911       5.997689           0.000432
          151              C      21.056624      25.429487      13.268780      -0.025865      40.677720 0.41196354E+03  0.94563620E+04                                10.148472                            6.659103       0.085633       2.037475                    0.999320      26.577383      72.962411       0.661054       0.403649      -1.083794      -0.038548       0.018443      -0.004696       0.042990       0.010802       0.002117       0.003298      -0.021398      -0.011403      -0.013355      -0.004439       0.017794             13.972637      20.498562      -4.782381       2.138630      15.314619      -3.167852       6.104730          -0.000822
          152              C      19.906540      24.696164      13.369983      -0.112451      35.363346 0.43241539E+03  0.10184005E+05                                 9.490742                            7.035353      -0.090308       1.941465                    0.999457      29.579033      85.978834       0.605880       0.429242      -1.052884      -0.001439       0.014541      -0.007511       0.016429      -0.007501      -0.004733       0.010397      -0.067332       0.139820      -0.057918       0.008142       0.049777             11.624903      19.064753       0.344503       0.715057      10.384441      -1.720775       5.425515          -0.000633
          153              C      18.657821      25.304151      13.142277      -0.024518      41.485770 0.43056494E+03  0.99761637E+04                                10.261549                            6.794844       0.117469       2.043409                    0.999282      26.777739      73.449450       0.657400       0.402116      -1.086664       0.036911       0.025903      -0.007399       0.045696      -0.011206       0.002231       0.001946      -0.008020      -0.037083      -0.013482      -0.004604       0.018086             14.026237      19.780195       5.048667      -0.451904      16.385598      -2.851666       5.912917          -0.012049
          154              C      18.586804      26.652451      12.807528      -0.104067      35.544084 0.41942911E+03  0.98106504E+04                                 9.540783                            6.941624      -0.123072       1.936772                    0.999469      29.294305      85.072175       0.607816       0.430819      -1.051114       0.012661      -0.006555       0.004540       0.014963      -0.025252       0.004455       0.022498       0.029440       0.140839      -0.057269       0.004687       0.052582             11.784056      12.226119       3.658180      -0.547710      17.458160      -3.179775       5.667888           0.000095
          155              C      19.669818      28.830189      12.299081       0.632716      23.743277 0.25004619E+03  0.51637980E+04                                 7.724612                            5.636058      -0.057332       2.047440                    0.999489      21.755821      60.296791       0.622580       0.476389      -1.020150      -0.004116       0.058534      -0.016956       0.061080       0.005670       0.004555       0.045863       0.058015       0.307782      -0.091450      -0.022242       0.113693              9.894868       7.427936      -0.267642       0.001817      16.953546      -3.214721       5.303121          -0.000201
          156              C      22.374387      24.773431      13.548305       0.629888      23.004129 0.22606089E+03  0.45483777E+04                                 7.474147                            5.313114       0.074714       2.094028                    0.999539      21.230485      57.918014       0.650086       0.468278      -1.025410       0.045788      -0.017572       0.024630       0.054881       0.023113      -0.019362       0.020223      -0.031635       0.334114      -0.087267      -0.028194       0.115461              9.601554      14.277682      -3.442654       1.603365      10.042760      -1.450741       4.484219          -0.000253
          157              C      17.405156      24.452844      13.308678       0.629492      23.467657 0.23472310E+03  0.47700307E+04                                 7.579308                            5.428397       0.021826       2.075276                    0.999524      21.484953      59.017019       0.640210       0.470781      -1.023451      -0.051017      -0.032245       0.003843       0.060475      -0.023993       0.013421       0.016166      -0.016562       0.343877      -0.084769      -0.032118       0.116887              9.611099      13.884565       3.352768      -0.490570      10.602409      -1.228934       4.346323          -0.001245
          158              C      10.654565      10.912439      10.526569      -0.030934      40.663635 0.42392198E+03  0.97899820E+04                                10.125631                            6.745881       0.096337       2.038128                    0.999307      26.731799      73.345786       0.658851       0.402553      -1.085721      -0.036297      -0.029574       0.008727       0.047626      -0.014639       0.002438       0.000430      -0.002491      -0.018766      -0.012293      -0.005601       0.017894             13.553488      16.770668       5.434109      -1.447151      18.299955      -2.419017       5.589841           0.006409
          159              C      10.824217       9.555077      10.737733      -0.101720      35.432466 0.41748756E+03  0.97487717E+04                                 9.502441                            6.910621      -0.122405       1.936176                    0.999470      29.276827      84.803451       0.611474       0.428965      -1.052804      -0.017791       0.006203      -0.000989       0.018867      -0.023544       0.002178       0.018972       0.039380       0.144149      -0.057831       0.005895       0.051936             11.806889      10.968799       3.340198      -0.975735      19.057354      -2.466567       5.394514           0.007656
          160              C       9.737259       8.730652      10.938922      -0.017558      39.780296 0.40762790E+03  0.93279477E+04                                10.003786                            6.614370       0.115580       2.050182                    0.999294      26.368027      72.170224       0.665027       0.402480      -1.085066      -0.008512       0.039765      -0.008074       0.041460       0.001414      -0.004174       0.004122       0.032040       0.001545      -0.017401       0.000567       0.016834             13.712216      11.223453      -0.324162      -0.496130      24.210788      -3.069266       5.702408          -0.001682
          161              C       8.466840       9.304515      10.979793      -0.103590      35.470057 0.41942620E+03  0.98246126E+04                                 9.556831                            6.960842      -0.151792       1.925996                    0.999457      29.474542      86.058051       0.603597       0.433211      -1.048160       0.020629       0.005929       0.004532       0.021937       0.038550       0.003165       0.015041       0.012507       0.165366      -0.067348       0.008407       0.058941             11.699892      11.896520      -3.761816      -0.119452      18.018554      -1.617978       5.184603           0.007966
          162              C       8.273516      10.633509      10.777873      -0.008635      39.054989 0.40965146E+03  0.93985969E+04                                 9.877952                            6.658949       0.075097       2.034240                    0.999377      26.560176      73.113466       0.657702       0.405908      -1.081300       0.036264      -0.009215       0.012074       0.039317       0.000688      -0.009315      -0.002014      -0.025593       0.034247      -0.021168       0.006494       0.014674             12.841716      17.189852      -3.977988      -1.185118      15.999343      -1.168362       5.335954           0.017690
          163              C       9.358502      11.448369      10.518541      -0.105334      33.905984 0.42997967E+03  0.10102687E+05                                 9.205669                            7.009685      -0.082126       1.948152                    0.999463      29.301357      84.805685       0.608326       0.428529      -1.054329       0.003659      -0.016984       0.006573       0.018575      -0.007800       0.003052       0.010055      -0.061969       0.148617      -0.056894       0.005119       0.051775             10.718852      16.034744       1.041850      -1.245693      10.916417      -1.476664       5.205396           0.003409
          164              C      11.814514      11.845228      10.340463       0.644775      22.445082 0.22275491E+03  0.44709671E+04                                 7.381042                            5.296257       0.021829       2.080483                    0.999583      21.138107      57.831421       0.646234       0.472217      -1.021987       0.046552       0.032452      -0.017569       0.059405      -0.025595      -0.014917       0.023931      -0.009762       0.319930      -0.079461      -0.032852       0.112313              9.244089      12.113278       3.849010      -0.540938      11.294983      -1.420223       4.324006           0.000433
          165              C       9.906910       7.278639      11.209689       0.623953      24.115777 0.25571640E+03  0.53083202E+04                                 7.787269                            5.690990      -0.058810       2.043478                    0.999528      21.921513      60.828839       0.621240       0.474950      -1.021356       0.002123      -0.058595       0.011992       0.059847       0.010644       0.010427       0.041233       0.058308       0.310494      -0.090709      -0.022725       0.113435              9.976170       7.418708      -0.694582      -0.284553      17.505249      -2.230254       5.004553          -0.000167
          166              C       6.894600      11.261254      10.898782       0.557182      25.257925 0.26035100E+03  0.54097283E+04                                 7.899441                            5.682799       0.056750       2.075361                    0.999652      22.152469      60.794478       0.633714       0.465154      -1.030321      -0.041623       0.040215      -0.002589       0.057934       0.038080       0.059513       0.047950      -0.011937       0.156077      -0.068446      -0.042217       0.110663              9.773682      13.091119      -4.583407      -1.228221      10.920628      -1.189768       5.309300          -0.007236
          167              C      25.246634      25.918448       2.932210      -0.020759      40.009808 0.41766094E+03  0.96117231E+04                                10.012023                            6.696612       0.075908       2.032596                    0.999285      26.610201      72.937776       0.661015       0.402641      -1.085419       0.015923      -0.041173      -0.004829       0.044408       0.001207       0.009570       0.000629       0.025149       0.020236      -0.016007      -0.001667       0.017674             13.225597       9.664231      -5.855374       2.553034      19.084052       2.464580      10.928509          -0.004726
          168              C      24.877739      25.193804       1.810220      -0.108731      34.152916 0.42353332E+03  0.99158586E+04                                 9.258583                            6.949156      -0.022516       1.967513                    0.999596      29.237411      84.529742       0.611865       0.427571      -1.054692       0.015304      -0.005995       0.009200       0.018836       0.009988      -0.018719      -0.031472       0.066941       0.008725      -0.052731       0.004415       0.048316             11.018169       7.060610      -2.272374       1.744732      14.181390       4.860877      11.812506          -0.000274
          169              C      25.457711      23.958163       1.550157      -0.012507      40.293559 0.40563691E+03  0.92817093E+04                                10.094665                            6.617056       0.073454       2.037737                    0.999335      26.365666      72.432961       0.661290       0.404784      -1.082272       0.027359       0.030614       0.017494       0.044629      -0.014138      -0.011005      -0.008236       0.035678       0.009993      -0.028646       0.004327       0.024319             13.571252       8.755893      -1.278883       5.208218      12.210843       5.301589      19.747019          -0.000415
          170              C      26.371071      23.456936       2.477283      -0.102654      35.558266 0.42176654E+03  0.98735198E+04                                 9.538259                            6.951973      -0.104907       1.940559                    0.999503      29.320029      85.026858       0.608879       0.429710      -1.052380       0.000928       0.023395      -0.003887       0.023733       0.002394      -0.049963      -0.016457      -0.001873      -0.057399      -0.059096       0.008836       0.050261             11.689024       9.523774      -1.511536       6.509252       9.144450       1.098204      16.398847           0.000285
          171              C      26.767585      24.184424       3.576893      -0.020689      38.762286 0.39708679E+03  0.90317310E+04                                 9.822589                            6.528666       0.113868       2.051763                    0.999321      26.227318      71.679556       0.669000       0.402527      -1.084515      -0.023263       0.019482      -0.029468       0.042298       0.007429      -0.011396       0.011526      -0.009400      -0.000602      -0.020823       0.006561       0.014262             13.116914      12.377366      -5.015411       7.241022      12.236666      -1.493734      14.736710          -0.000248
          172              C      26.199449      25.402535       3.808248      -0.097323      34.616874 0.41474696E+03  0.96687692E+04                                 9.352225                            6.892836      -0.143031       1.931071                    0.999455      29.152639      84.371819       0.611609       0.429580      -1.052435      -0.003041      -0.008149      -0.012846       0.015514       0.045026      -0.032336      -0.001960       0.030886       0.050412      -0.060259       0.001781       0.058478             11.229145      10.155115      -5.594737       3.705620      13.877596      -0.887323       9.654724           0.000169
          173              C      24.684416      27.295353       3.138752       0.623727      24.194464 0.24653049E+03  0.50618173E+04                                 7.699442                            5.544883       0.012571       2.066862                    0.999548      21.658922      59.417123       0.637859       0.467676      -1.027173      -0.024506       0.058995       0.009669       0.064610       0.051398      -0.059087      -0.037733       0.074157       0.086581      -0.078452      -0.031061       0.109513              9.567534       7.325900      -3.803988       1.511329      14.127692       1.822545       7.249010          -0.000291
          174              C      25.126297      23.263621       0.319665       0.591669      24.788983 0.25560797E+03  0.53090008E+04                                 7.875238                            5.659658      -0.024952       2.044271                    0.999605      22.302629      62.036735       0.627524       0.469934      -1.023397       0.014207      -0.019881      -0.051206       0.056737       0.037389      -0.029725      -0.073973      -0.080267      -0.180261      -0.095351      -0.024804       0.120155              9.970042       7.961345      -0.121733       3.115937       7.191878       4.389223      14.756903          -0.000084
          175              C      27.761826      23.602635       4.517399       0.642630      22.547734 0.24016156E+03  0.49130078E+04                                 7.466947                            5.530302      -0.062719       2.050109                    0.999526      21.494682      59.414529       0.626955       0.477557      -1.018882       0.038313      -0.022865       0.036875       0.057883       0.057459      -0.083609      -0.016093       0.028162      -0.017002      -0.089398      -0.024435       0.113833              9.275896       9.372971      -3.282319       5.068219       8.089090      -1.850246      10.365626          -0.000065
          176              C       9.855616       3.983787       7.724025      -0.017704      40.294498 0.41094257E+03  0.94232659E+04                                10.088380                            6.642183       0.095712       2.041951                    0.999291      26.474320      72.546370       0.663459       0.402598      -1.084939      -0.003040      -0.005487      -0.042859       0.043316       0.001463       0.000199      -0.001553       0.018601      -0.038382      -0.013038      -0.002774       0.015812             13.882869      12.106740      -0.335187       0.262290       5.622643       2.982794      23.919224          -0.000935
          177              C       8.614787       3.956509       7.069368      -0.108435      36.497163 0.43514330E+03  0.10260445E+05                                 9.697280                            7.058755      -0.129176       1.929434                    0.999426      29.596436      85.972950       0.604947       0.429393      -1.053195       0.020354       0.001021      -0.010465       0.022910      -0.004692      -0.030960      -0.009663      -0.052870      -0.100647      -0.055927       0.011503       0.044424             12.050011      12.824052       0.294019       4.381602       5.193047       1.768142      18.132934           0.000433
          178              C       8.533906       3.737356       5.698019      -0.028346      40.747179 0.41275846E+03  0.94791377E+04                                10.158642                            6.664846       0.083598       2.036611                    0.999280      26.607300      73.061025       0.660873       0.403567      -1.083853       0.038730       0.003508       0.019834       0.043654      -0.005989      -0.009550       0.007756      -0.012905       0.020223      -0.014535      -0.002955       0.017489             13.987797      20.523116      -0.015199       5.245166       5.275656       1.290280      16.164619          -0.000819
          179              C       9.683989       3.532420       4.986679      -0.110996      35.258671 0.43096283E+03  0.10140430E+05                                 9.467623                            7.019626      -0.103638       1.937675                    0.999434      29.534476      85.786755       0.607114       0.428765      -1.053263       0.002372      -0.000891       0.017894       0.018072       0.006276       0.005480      -0.006892      -0.103233       0.024875      -0.056679       0.007764       0.048915             11.593619      19.004775      -0.790898      -0.025682       4.954138       0.683066      10.821943          -0.000601
          180              C      10.932709       3.570889       5.634768      -0.026200      41.598225 0.43186935E+03  0.10015019E+05                                10.283141                            6.807937       0.110245       2.040676                    0.999273      26.817744      73.616402       0.656292       0.402448      -1.086324      -0.036342       0.003759       0.026626       0.045208       0.002204       0.010833       0.008828       0.008616       0.013931      -0.012591      -0.004473       0.017064             14.057171      19.828146      -1.639049      -4.810980       5.531647       1.973608      16.811719          -0.012026
          181              C      11.003727       3.811794       7.002954      -0.104470      35.527150 0.41923710E+03  0.98045904E+04                                 9.534754                            6.937562      -0.115333       1.938994                    0.999470      29.291794      85.045431       0.608347       0.430512      -1.051350      -0.012212       0.001850      -0.008518       0.015003       0.005343       0.025627      -0.016615      -0.057658      -0.124458      -0.058111       0.005590       0.052521             11.775705      12.221122      -0.982194      -3.560478       5.246370       2.235315      17.859622           0.000111
          182              C       9.920716       4.230355       9.199740       0.633196      23.724286 0.24984838E+03  0.51583612E+04                                 7.718361                            5.632330      -0.053879       2.048783                    0.999524      21.746944      60.251663       0.623074       0.476136      -1.020351       0.005557       0.009218       0.061752       0.062683      -0.005790      -0.002566      -0.037083      -0.128031      -0.251156      -0.090902      -0.022169       0.113071              9.885889       7.423043       0.106821       0.245932       4.832490       2.159722      17.402133          -0.000201
          183              C       7.216142       3.726754       4.984976       0.635177      22.939265 0.22531027E+03  0.45299565E+04                                 7.464297                            5.307020       0.082804       2.096596                    0.999520      21.190998      57.807846       0.649892       0.468761      -1.025044      -0.046795       0.015616      -0.026142       0.055830       0.007480      -0.028081      -0.042229      -0.171402      -0.089716      -0.086007      -0.028377       0.114384              9.587585      14.253870      -0.069305       3.789782       4.318068       1.086048      10.190817          -0.000246
          184              C      12.185373       3.377691       4.789139       0.631351      23.416863 0.23414435E+03  0.47553995E+04                                 7.569225                            5.422175       0.024809       2.076804                    0.999570      21.457533      58.926589       0.640484       0.470863      -1.023392       0.051194      -0.009326      -0.030260       0.060195      -0.002951       0.030009      -0.050233      -0.164469      -0.103699      -0.086960      -0.030139       0.117099              9.596626      13.861114      -0.909471      -3.256157       4.459052       1.492628      10.469711          -0.001235
          185              C      18.935979      32.753277      17.868650      -0.025902      40.381068 0.42064917E+03  0.96938950E+04                                10.076515                            6.717073       0.107714       2.043092                    0.999302      26.622698      72.927490       0.660779       0.402227      -1.086131       0.034992      -0.003593      -0.027742       0.044799       0.003802       0.013982       0.002276       0.009831       0.007789      -0.011121      -0.006753       0.017873             13.483012      16.678885      -0.874140      -5.513096       5.861179       3.073102      17.908972           0.006341
          186              C      18.766326      32.395735      16.542307      -0.103936      35.506455 0.41858346E+03  0.97806130E+04                                 9.512927                            6.917773      -0.117015       1.937087                    0.999451      29.318695      84.947410       0.611421       0.428728      -1.052966       0.016201       0.001060       0.005801       0.017241       0.006428       0.024361      -0.021953      -0.049601      -0.125030      -0.058515       0.007659       0.050856             11.820447      10.981955      -0.462589      -3.449917       5.819132       3.415037      18.660253           0.007731
          187              C      19.853283      32.245238      15.707139      -0.012796      39.685963 0.40641020E+03  0.92953417E+04                                10.000279                            6.612774       0.093843       2.044378                    0.999397      26.315467      72.064019       0.663699       0.403491      -1.084127       0.008548       0.009247       0.040054       0.041987       0.002878      -0.003282      -0.002033       0.017110      -0.046706      -0.016102      -0.001098       0.017200             13.706574      11.218347       0.585128       0.097469       6.469558       4.800452      23.431816          -0.001705
          188              C      21.123702      32.515359      16.215101      -0.105781      35.524829 0.42022835E+03  0.98476230E+04                                 9.567275                            6.968628      -0.150579       1.926169                    0.999462      29.493911      86.119295       0.603142       0.433352      -1.048126      -0.020597       0.007113       0.004600       0.022271      -0.019071      -0.033036      -0.023347      -0.074561      -0.090313      -0.067038       0.007077       0.059960             11.713723      11.906344       1.639084       3.403715       6.104167       3.678890      17.130657           0.008055
          189              C      21.317028      32.869845      17.511764      -0.008851      39.058394 0.40975728E+03  0.94013101E+04                                 9.875692                            6.657686       0.080340       2.035757                    0.999367      26.569096      73.130954       0.658102       0.405650      -1.081510      -0.036661       0.008213      -0.012266       0.039521       0.008273      -0.006316      -0.002882      -0.029348       0.027596      -0.022377       0.006730       0.015647             12.838548      17.185905       2.696912       3.157819       6.223275       3.168714      15.106464           0.017448
          190              C      20.232043      32.963316      18.361771      -0.108532      34.040308 0.43203593E+03  0.10163629E+05                                 9.232392                            7.028804      -0.084895       1.946572                    0.999463      29.364716      85.055955       0.607160       0.428819      -1.054097      -0.002979      -0.000823      -0.017464       0.017735      -0.000610       0.010138      -0.008192      -0.108139       0.018077      -0.058675       0.006123       0.052552             10.752141      16.091127       0.718449      -1.464884       5.063706       1.129589      11.101592           0.003423
          191              C      17.776032      32.961513      18.796750       0.639656      22.531270 0.22376982E+03  0.44961950E+04                                 7.396800                            5.306578       0.009998       2.076085                    0.999606      21.190986      57.996912       0.645957       0.471910      -1.022210      -0.045072      -0.002185       0.039588       0.060029       0.024654       0.018768      -0.042941      -0.158804      -0.119712      -0.081860      -0.031712       0.113573              9.265361      12.141672      -1.070119      -3.750203       4.426198       1.635924      11.228212           0.000433
          192              C      19.683630      31.903785      14.270106       0.623469      24.111787 0.25568426E+03  0.53073374E+04                                 7.785463                            5.689656      -0.058048       2.043751                    0.999505      21.921111      60.820345       0.621490       0.474787      -1.021473      -0.002347      -0.013389      -0.059533       0.061065      -0.013245      -0.006169      -0.040612      -0.126736      -0.244912      -0.091250      -0.022432       0.113683              9.973893       7.417105       0.541337       0.518383       5.406287       3.137297      17.098287          -0.000167
          193              C      22.695946      33.234979      18.036511       0.559975      25.206460 0.25969981E+03  0.53932271E+04                                 7.893536                            5.678797       0.055441       2.075268                    0.999627      22.116147      60.693045       0.633369       0.465664      -1.029962       0.042516       0.014521       0.038794       0.059358      -0.067716      -0.012036       0.004995      -0.105710      -0.127346      -0.067690      -0.040073       0.107763              9.766397      13.082281       2.979309       3.686737       5.346564       1.280504      10.870345          -0.006760
          194              C      14.207404      24.217760       1.826276      -0.020761      40.009815 0.41766127E+03  0.96117328E+04                                10.012026                            6.696616       0.075909       2.032596                    0.999285      26.610209      72.937812       0.661014       0.402641      -1.085419      -0.015923       0.021114       0.035676       0.044408       0.009237      -0.002778      -0.007991       0.005724      -0.038040      -0.016006      -0.001667       0.017674             13.225594       9.664234      -0.041377      -6.387613      14.097701       4.677254      15.914846          -0.004729
          195              C      14.576299      25.537233       2.033547      -0.108731      34.152879 0.42353284E+03  0.99158446E+04                                 9.258578                            6.949153      -0.022515       1.967514                    0.999596      29.237394      84.529686       0.611865       0.427571      -1.054692      -0.015303      -0.005978       0.009211       0.018836      -0.013058       0.016722      -0.035143       0.058668      -0.016092      -0.052731       0.004415       0.048316             11.018160       7.060608       0.673077      -2.784731      15.806502       4.139721      10.187369          -0.000279
          196              C      13.996327      26.276128       3.057498      -0.012508      40.293502 0.40563631E+03  0.92816918E+04                                10.094656                            6.617052       0.073459       2.037739                    0.999335      26.365643      72.432877       0.661290       0.404784      -1.082272      -0.027358      -0.028408      -0.020886       0.044628      -0.015793      -0.008459      -0.013992       0.022706      -0.028920      -0.028646       0.004327       0.024319             13.571237       8.755883       4.241824      -3.281444      22.438235       0.763190       9.519592          -0.000421
          197              C      13.082967      25.631992       3.891692      -0.102652      35.558167 0.42176509E+03  0.98734774E+04                                 9.538244                            6.951962      -0.104902       1.940562                    0.999503      29.319966      85.026639       0.608879       0.429710      -1.052380      -0.000926      -0.005936      -0.022959       0.023732      -0.044697       0.022454      -0.000054       0.035090       0.053492      -0.059096       0.008836       0.050261             11.689001       9.523755       5.336662      -4.021803      16.019655      -1.952661       9.523594           0.000277
          198              C      12.686453      24.331822       3.672744      -0.020690      38.762322 0.39708725E+03  0.90317447E+04                                 9.822598                            6.528671       0.113869       2.051763                    0.999321      26.227330      71.679619       0.668999       0.402527      -1.084514       0.023263       0.019033      -0.029760       0.042298      -0.007403       0.011412       0.009588      -0.013767      -0.013704      -0.020822       0.006561       0.014262             13.116923      12.377374       4.584358      -7.521334      13.217844      -1.929123      13.755550          -0.000274
          199              C      13.254589      23.626277       2.653172      -0.097324      34.616888 0.41474727E+03  0.96687803E+04                                 9.352234                            6.892843      -0.143033       1.931070                    0.999455      29.152660      84.371958       0.611608       0.429580      -1.052434       0.003041       0.015047       0.002237       0.015514      -0.011293       0.054271      -0.016385      -0.001622      -0.047111      -0.060259       0.001781       0.058477             11.229151      10.155122       1.117854      -6.616879       9.691537       0.970241      13.840796           0.000165
          200              C      14.769622      23.470488       0.651494       0.623728      24.194414 0.24653006E+03  0.50618060E+04                                 7.699429                            5.544876       0.012575       2.066863                    0.999548      21.658907      59.417053       0.637860       0.467676      -1.027174       0.024506      -0.032767      -0.050002       0.064610      -0.033161       0.070946      -0.055114       0.034990      -0.030925      -0.078453      -0.031061       0.109513              9.567511       7.325890      -0.161494      -4.090020       9.732046       3.773080      11.644597          -0.000294
          201              C      14.327741      27.682567       3.193246       0.591670      24.788932 0.25560737E+03  0.53089849E+04                                 7.875228                            5.659652      -0.024947       2.044273                    0.999605      22.302587      62.036580       0.627524       0.469934      -1.023397      -0.014206       0.054868      -0.002596       0.056737      -0.012005       0.046233      -0.001339       0.083417       0.310792      -0.095351      -0.024804       0.120156              9.970028       7.961332       2.798725      -1.375114      16.766863       0.140329       5.181889          -0.000087
          202              C      11.692212      23.708133       4.586003       0.642630      22.547734 0.24016158E+03  0.49130084E+04                                 7.466948                            5.530303      -0.062718       2.050109                    0.999526      21.494682      59.414537       0.626955       0.477557      -1.018882      -0.038313      -0.024431       0.035856       0.057882      -0.053117       0.086433      -0.012866       0.035433       0.004811      -0.089398      -0.024434       0.113832              9.275894       9.372971       3.301260      -5.055898       8.619162      -2.085462       9.835550          -0.000069
          203              C      29.598422      28.734676      23.819190      -0.017708      40.294849 0.41094531E+03  0.94233470E+04                                10.088443                            6.642208       0.095694       2.041944                    0.999291      26.474429      72.546810       0.663457       0.402598      -1.084938       0.003040       0.041400      -0.012378       0.043318       0.000775       0.001256       0.002627       0.028017      -0.010140      -0.013040      -0.002773       0.015813             13.882982      12.106812       0.103812      -0.412766      23.121066      -4.782042       6.421068          -0.000742
          204              C      30.839251      29.344128      23.578590      -0.108437      36.497452 0.43514654E+03  0.10260544E+05                                 9.697337                            7.058784      -0.129188       1.929429                    0.999426      29.596575      85.973538       0.604945       0.429394      -1.053194      -0.020355       0.009148      -0.005187       0.022912      -0.030202       0.008268       0.021977       0.018423       0.113228      -0.055926       0.011503       0.044423             12.050102      12.824139       4.124311      -1.508471      17.315313      -3.611061       6.010854           0.000455
          205              C      30.920132      30.686496      23.222677      -0.028347      40.747337 0.41275972E+03  0.94791746E+04                                10.158667                            6.664855       0.083592       2.036608                    0.999280      26.607353      73.061218       0.660872       0.403567      -1.083853      -0.038731      -0.019553       0.004833       0.043655      -0.011158      -0.001601       0.003849      -0.021714      -0.006204      -0.014534      -0.002956       0.017490             13.987845      20.523173       4.788208      -2.141378      15.329996      -3.171305       6.110364          -0.000799
          206              C      29.770049      31.419818      23.121474      -0.110996      35.258656 0.43096251E+03  0.10140419E+05                                 9.467615                            7.019619      -0.103640       1.937674                    0.999434      29.534477      85.786717       0.607115       0.428765      -1.053263      -0.002373      -0.015995       0.008069       0.018071       0.007555       0.003514       0.009902      -0.065390       0.138402      -0.056679       0.007765       0.048914             11.593606      19.004742      -0.344266      -0.712494      10.363075      -1.717144       5.413001          -0.000605
          207              C      28.521329      30.811831      23.349180      -0.026200      41.598272 0.43186979E+03  0.10015032E+05                                10.283150                            6.807941       0.110240       2.040675                    0.999273      26.817755      73.616445       0.656291       0.402448      -1.086324       0.036341      -0.025862       0.007359       0.045207       0.010795      -0.002379       0.001746      -0.007349      -0.033964      -0.012592      -0.004472       0.017064             14.057184      19.828153      -5.062281       0.453205      16.419391      -2.857807       5.924008          -0.012015
          208              C      28.450311      29.463531      23.683929      -0.104470      35.527240 0.41923802E+03  0.98046184E+04                                 9.534771                            6.937569      -0.115342       1.938991                    0.999470      29.291849      85.045652       0.608346       0.430512      -1.051349       0.012212       0.007033      -0.005154       0.015005       0.025592      -0.005510       0.022613       0.030738       0.140727      -0.058110       0.005590       0.052520             11.775730      12.221148      -3.652837       0.546384      17.442032      -3.176477       5.664009           0.000119
          209              C      29.533322      27.285794      24.192376       0.633196      23.724371 0.24984888E+03  0.51583762E+04                                 7.718383                            5.632336      -0.053883       2.048781                    0.999524      21.747019      60.251975       0.623074       0.476136      -1.020350      -0.005556      -0.060187       0.016610       0.062684      -0.004694      -0.004252       0.045409       0.057868       0.306538      -0.090902      -0.022169       0.113070              9.885931       7.423059       0.268138      -0.002111      16.935728      -3.211037       5.299005          -0.000172
          210              C      32.237896      31.342551      22.943152       0.635177      22.939295 0.22531049E+03  0.45299623E+04                                 7.464303                            5.307022       0.082801       2.096594                    0.999520      21.191017      57.807915       0.649892       0.468761      -1.025044       0.046794       0.017561      -0.024880       0.055831      -0.022633       0.018227       0.020071      -0.031011       0.331458      -0.086007      -0.028376       0.114384              9.587598      14.253887       3.435950      -1.600513      10.029959      -1.448595       4.478949          -0.000238
          211              C      27.268665      31.663139      23.182779       0.631352      23.416813 0.23414382E+03  0.47553857E+04                                 7.569212                            5.422167       0.024807       2.076804                    0.999570      21.457510      58.926492       0.640485       0.470863      -1.023393      -0.051193       0.031442      -0.003751       0.060195       0.026233      -0.014869       0.016007      -0.015198       0.344114      -0.086960      -0.030138       0.117098              9.596605      13.861072      -3.345159       0.489419      10.587609      -1.226917       4.341136          -0.001230
          212              C      20.518059       7.792888       1.637250      -0.025903      40.381307 0.42065097E+03  0.96939496E+04                                10.076559                            6.717089       0.107708       2.043089                    0.999302      26.622770      72.927802       0.660778       0.402227      -1.086130      -0.034992       0.026814      -0.007975       0.044800       0.014322      -0.002196      -0.001741       0.000784      -0.019355      -0.011120      -0.006753       0.017873             13.483095      16.678982      -5.393842       1.437164      18.205698      -2.404734       5.564605           0.006356
          213              C      20.687712       9.150250       1.426086      -0.103940      35.506893 0.41858859E+03  0.97807692E+04                                 9.513023                            6.917827      -0.117031       1.937080                    0.999451      29.318897      84.948339       0.611417       0.428729      -1.052964      -0.016201      -0.005734       0.001371       0.017240       0.024874      -0.004007       0.017638       0.039629       0.142650      -0.058514       0.007661       0.050852             11.820592      10.982075      -3.341076       0.976504      19.080140      -2.469453       5.399561           0.007724
          214              C      19.600755       9.974676       1.224897      -0.012799      39.686364 0.40641361E+03  0.92954438E+04                                10.000357                            6.612808       0.093823       2.044370                    0.999397      26.315591      72.064566       0.663696       0.403492      -1.084126      -0.008547      -0.040365       0.007783       0.041988      -0.001833       0.003961       0.004121       0.030984      -0.005090      -0.016103      -0.001098       0.017201             13.706716      11.218443       0.326419       0.495309      24.200996      -3.067788       5.700709          -0.001511
          215              C      18.330336       9.400812       1.184026      -0.105783      35.525134 0.42023196E+03  0.98477324E+04                                 9.567335                            6.968661      -0.150597       1.926161                    0.999462      29.494074      86.119982       0.603140       0.433352      -1.048125       0.020599      -0.007091      -0.004647       0.022275      -0.037932      -0.004033       0.014894       0.011625       0.168248      -0.067037       0.007078       0.059960             11.713812      11.906431       3.776013       0.117626      18.044617      -1.619630       5.190389           0.008041
          216              C      18.137010       8.071818       1.385946      -0.008851      39.058634 0.40975939E+03  0.94013719E+04                                 9.875732                            6.657702       0.080330       2.035752                    0.999367      26.569181      73.131279       0.658101       0.405650      -1.081510       0.036662       0.007879      -0.012488       0.039523      -0.002417       0.010123      -0.001610      -0.026479       0.036202      -0.022376       0.006729       0.015647             12.838616      17.186002       3.980325       1.184272      15.994680      -1.167309       5.335168           0.017448
          217              C      19.221995       7.256959       1.645278      -0.108532      34.040460 0.43203776E+03  0.10163684E+05                                 9.232421                            7.028819      -0.084901       1.946570                    0.999463      29.364801      85.056306       0.607159       0.428819      -1.054097       0.002980       0.016296      -0.006338       0.017737       0.009020      -0.004670       0.011197      -0.064442       0.149165      -0.058675       0.006124       0.052551             10.752184      16.091194      -1.047565       1.250871      10.945878      -1.480609       5.219481           0.003417
          218              C      21.678006       6.860099       1.823356       0.639656      22.531327 0.22377020E+03  0.44962053E+04                                 7.396815                            5.306584       0.009995       2.076083                    0.999606      21.191020      57.997050       0.645956       0.471910      -1.022210       0.045072      -0.035300       0.018050       0.060028       0.027155       0.014922       0.022816      -0.010616       0.324851      -0.081861      -0.031712       0.113573              9.265390      12.141709      -3.861940       0.542978      11.322224      -1.424169       4.332237           0.000432
          219              C      19.770408      11.426689       0.954130       0.623468      24.111852 0.25568473E+03  0.53073522E+04                                 7.785483                            5.689663      -0.058051       2.043748                    0.999505      21.921195      60.820701       0.621489       0.474788      -1.021472       0.002349       0.059845      -0.011923       0.061066      -0.011012      -0.009605       0.041645       0.058629       0.311182      -0.091250      -0.022432       0.113682              9.973933       7.417130       0.693397       0.284551      17.501105      -2.229761       5.003566          -0.000141
          220              C      16.758092       7.444074       1.265037       0.559974      25.206686 0.25970221E+03  0.53932895E+04                                 7.893578                            5.678820       0.055439       2.075264                    0.999627      22.116266      60.693441       0.633368       0.465663      -1.029962      -0.042515      -0.041350       0.002458       0.059358      -0.038467      -0.057015       0.046554      -0.012056       0.153618      -0.067691      -0.040073       0.107764              9.766461      13.082381       4.578331       1.227866      10.911135      -1.188744       5.305867          -0.006766
          221              C      14.207405      18.008482      15.096029      -0.020604      39.980246 0.41726836E+03  0.96004689E+04                                10.007032                            6.693255       0.079175       2.033791                    0.999269      26.600570      72.903888       0.661209       0.402616      -1.085432      -0.015429      -0.041140      -0.005275       0.044254      -0.001344      -0.009998      -0.000139       0.026534       0.020095      -0.016705      -0.001754       0.018459             13.219057       9.659095       5.851940      -2.550943      19.075047       2.464095      10.923030          -0.004750
          222              C      14.576299      17.283838      13.974039      -0.109991      34.178405 0.42393775E+03  0.99275042E+04                                 9.261860                            6.951651      -0.022452       1.967425                    0.999578      29.253264      84.579525       0.611875       0.427469      -1.054774      -0.014283      -0.005594       0.008433       0.017505      -0.010541       0.018125      -0.031477       0.068300       0.007939      -0.053212       0.004737       0.048475             11.022178       7.062348       2.271828      -1.745555      14.185754       4.864156      11.818433          -0.000330
          223              C      13.996324      16.048198      13.713976      -0.011894      40.293477 0.40567146E+03  0.92830952E+04                                10.096664                            6.618704       0.072284       2.037305                    0.999363      26.364643      72.442611       0.660975       0.404951      -1.082114      -0.026584       0.031284       0.017181       0.044503       0.013829       0.012101      -0.007100       0.032265       0.007673      -0.026790       0.002672       0.024118             13.573767       8.756265       1.277713      -5.208135      12.213132       5.305125      19.751903          -0.000398
          224              C      13.082964      15.546971      14.641102      -0.101457      35.531727 0.42143977E+03  0.98635814E+04                                 9.535181                            6.950926      -0.108834       1.939820                    0.999471      29.300937      84.951024       0.608732       0.429914      -1.052296      -0.000997       0.023964      -0.003376       0.024221      -0.002487       0.050123      -0.016966      -0.002104      -0.058396      -0.059550       0.008990       0.050560             11.684796       9.521024       1.509549      -6.507912       9.138246       1.097223      16.395117           0.000282
          225              C      12.686453      16.274459      15.740712      -0.018638      38.703255 0.39642039E+03  0.90120928E+04                                 9.810063                            6.520980       0.122859       2.054791                    0.999294      26.204700      71.581891       0.669785       0.402255      -1.084782       0.021539       0.018261      -0.027763       0.039600      -0.005763       0.008842       0.010251      -0.008355      -0.001299      -0.017025       0.004431       0.012594             13.099982      12.363450       5.009916      -7.231977      12.219916      -1.494933      14.716579          -0.000259
          226              C      13.254591      17.492570      15.972067      -0.098535      34.703859 0.41597960E+03  0.97051126E+04                                 9.370756                            6.905640      -0.142656       1.930697                    0.999422      29.185664      84.512191       0.610675       0.429900      -1.052194       0.003816      -0.008666      -0.013687       0.016643      -0.044250       0.032126      -0.003543       0.032546       0.049524      -0.058964       0.000082       0.058882             11.253808      10.180040       5.613226      -3.715191      13.909979      -0.896424       9.671404           0.000140
          227              C      14.769626      19.385388      15.302571       0.621800      24.239734 0.24703742E+03  0.50748042E+04                                 7.708378                            5.550238       0.010674       2.065940                    0.999531      21.682358      59.495497       0.637614       0.467619      -1.027211       0.023185       0.058305       0.010894       0.063684      -0.052412       0.060309      -0.037067       0.073148       0.087738      -0.078892      -0.031754       0.110646              9.580132       7.334380       3.810586      -1.512537      14.149223       1.825564       7.256794          -0.000312
          228              C      14.327737      15.353655      12.483484       0.595527      24.727049 0.25487496E+03  0.52902730E+04                                 7.865300                            5.653433      -0.027282       2.044251                    0.999597      22.265947      61.925528       0.627518       0.470250      -1.023168      -0.011997      -0.018539      -0.053699       0.058062      -0.035426       0.028226      -0.074151      -0.078370      -0.181556      -0.095725      -0.022565       0.118289              9.956191       7.951827       0.122549      -3.110232       7.182965       4.381662      14.733781          -0.000104
          229              C      11.692212      15.692669      16.681218       0.640174      22.592586 0.24069551E+03  0.49266327E+04                                 7.476074                            5.535914      -0.058119       2.051155                    0.999575      21.521549      59.503824       0.626732       0.477465      -1.018938      -0.039724      -0.024794       0.037782       0.060168      -0.059170       0.085696      -0.015539       0.026588      -0.018120      -0.092615      -0.023387       0.116002              9.288863       9.386883       3.288910      -5.076934       8.100067      -1.855136      10.379639          -0.000071
          230              C      19.734916      22.689115      19.887844      -0.021239      40.405201 0.41223436E+03  0.94606579E+04                                10.105848                            6.652400       0.095581       2.041425                    0.999285      26.520928      72.712748       0.662957       0.402572      -1.084916       0.002317      -0.004883      -0.042358       0.042701      -0.001798       0.001062      -0.001864       0.016686      -0.037057      -0.012703      -0.002066       0.014769             13.908290      12.123859       0.335683      -0.261893       5.631697       2.989417      23.969314          -0.000939
          231              C      20.975744      22.661837      19.233187      -0.104850      36.370976 0.43337793E+03  0.10208378E+05                                 9.676122                            7.045062      -0.132556       1.929260                    0.999466      29.535672      85.750947       0.605455       0.429471      -1.053153      -0.020773       0.000764      -0.007697       0.022167       0.004480       0.030368      -0.010236      -0.049187      -0.101459      -0.055069       0.012195       0.042874             12.021062      12.794392      -0.292497      -4.365700       5.182326       1.763466      18.086468           0.000432
          232              C      21.056624      22.442684      17.861838      -0.025865      40.677720 0.41196344E+03  0.94563595E+04                                10.148472                            6.659102       0.085632       2.037475                    0.999320      26.577385      72.962418       0.661054       0.403649      -1.083794      -0.038548       0.003188       0.018762       0.042990       0.006317       0.009015       0.008293      -0.010141       0.022367      -0.013355      -0.004440       0.017794             13.972637      20.498568       0.015040      -5.238770       5.270990       1.288996      16.148353          -0.000822
          233              C      19.906540      22.237747      17.150498      -0.112451      35.363359 0.43241560E+03  0.10184011E+05                                 9.490744                            7.035354      -0.090308       1.941465                    0.999457      29.579033      85.978833       0.605880       0.429242      -1.052884      -0.001439      -0.000967       0.016338       0.016429      -0.007368      -0.004936      -0.006461      -0.105322       0.025849      -0.057918       0.008142       0.049776             11.624905      19.064756       0.793332       0.024857       4.965410       0.683915      10.844549          -0.000633
          234              C      18.657821      22.276216      17.798587      -0.024518      41.485770 0.43056496E+03  0.99761643E+04                                10.261549                            6.794844       0.117469       2.043409                    0.999282      26.777739      73.449455       0.657400       0.402116      -1.086664       0.036911       0.003743       0.026678       0.045696      -0.002506      -0.011148       0.009667       0.009378       0.015112      -0.013482      -0.004604       0.018086             14.026237      19.780183       1.634718       4.798015       5.521378       1.969323      16.777149          -0.012049
          235              C      18.586804      22.517121      19.166773      -0.104067      35.544067 0.41942882E+03  0.98106420E+04                                 9.540780                            6.941621      -0.123072       1.936772                    0.999469      29.294302      85.072163       0.607816       0.430819      -1.051114       0.012661       0.001491      -0.007833       0.014963      -0.006170      -0.024889      -0.016470      -0.058374      -0.122604      -0.057269       0.004687       0.052582             11.784051      12.226112       0.983154       3.565901       5.249824       2.237660      17.876218           0.000095
          236              C      19.669818      22.935683      21.363559       0.632716      23.743271 0.25004615E+03  0.51637971E+04                                 7.724611                            5.636058      -0.057332       2.047440                    0.999489      21.755820      60.296790       0.622580       0.476389      -1.020149      -0.004116       0.008243       0.060381       0.061080       0.006463       0.003335      -0.037036      -0.128800      -0.252665      -0.091450      -0.022242       0.113693              9.894867       7.427937      -0.106898      -0.245374       4.836139       2.162363      17.420524          -0.000201
          237              C      22.374387      22.432081      17.148795       0.629888      23.004126 0.22606079E+03  0.45483753E+04                                 7.474147                            5.313113       0.074714       2.094027                    0.999539      21.230485      57.918015       0.650086       0.468278      -1.025410       0.045788       0.015385      -0.026052       0.054881      -0.008323       0.028979      -0.042503      -0.172988      -0.089944      -0.087267      -0.028194       0.115461              9.601553      14.277681       0.069185      -3.797087       4.322986       1.087401      10.203992          -0.000253
          238              C      17.405156      22.083018      16.952958       0.629492      23.467650 0.23472303E+03  0.47700290E+04                                 7.579306                            5.428396       0.021825       2.075276                    0.999524      21.484954      59.017019       0.640210       0.470781      -1.023451      -0.051017      -0.009567      -0.031032       0.060475       0.002536      -0.027374      -0.049828      -0.165282      -0.102283      -0.084769      -0.032118       0.116887              9.611096      13.884559       0.911503       3.263568       4.464317       1.494838      10.484412          -0.001245
          239              C      10.654565      14.047950       5.704831      -0.030934      40.663645 0.42392215E+03  0.97899867E+04                                10.125632                            6.745882       0.096337       2.038128                    0.999307      26.731803      73.345794       0.658851       0.402553      -1.085721      -0.036297      -0.004018      -0.030572       0.047626      -0.003709      -0.014370       0.004229       0.006070       0.006918      -0.012293      -0.005601       0.017894             13.553489      16.770674       0.881350       5.554011       5.887203       3.089128      18.002592           0.006409
          240              C      10.824217      13.690407       4.378488      -0.101720      35.432467 0.41748775E+03  0.97487770E+04                                 9.502441                            6.910622      -0.122404       1.936177                    0.999470      29.276828      84.803446       0.611474       0.428965      -1.052804      -0.017791       0.001612       0.006071       0.018867      -0.007559      -0.022404      -0.021291      -0.051355      -0.128056      -0.057831       0.005896       0.051935             11.806887      10.968795       0.462940       3.448859       5.813358       3.410442      18.638509           0.007656
          241              C       9.737259      13.539911       3.543320      -0.017558      39.780313 0.40762794E+03  0.93279489E+04                                10.003789                            6.614371       0.115580       2.050182                    0.999294      26.368024      72.170217       0.665027       0.402480      -1.085065      -0.008512       0.008749       0.039622       0.041460      -0.003241       0.002986      -0.003460       0.014953      -0.049714      -0.017401       0.000567       0.016834             13.712225      11.223449      -0.584972      -0.095077       6.471537       4.802516      23.441687          -0.001682
          242              C       8.466840      13.810032       4.051282      -0.103590      35.470130 0.41942693E+03  0.98246343E+04                                 9.556843                            6.960848      -0.151795       1.925995                    0.999457      29.474575      86.058177       0.603597       0.433211      -1.048160       0.020629       0.006547       0.003581       0.021937       0.018530       0.033952      -0.022881      -0.072951      -0.091005      -0.067348       0.008406       0.058942             11.699912      11.896530      -1.635009      -3.390036       6.096308       3.672521      17.106897           0.007966
          243              C       8.273516      14.164518       5.347945      -0.008636      39.055028 0.40965156E+03  0.93985999E+04                                 9.877956                            6.658948       0.075096       2.034239                    0.999377      26.560195      73.113524       0.657703       0.405908      -1.081301       0.036265       0.007298      -0.013321       0.039317      -0.008235       0.004407      -0.002955      -0.027715       0.027880      -0.021167       0.006494       0.014674             12.841725      17.189865      -2.696759      -3.155381       6.223943       3.169465      15.111367           0.017690
          244              C       9.358502      14.257989       6.197952      -0.105334      33.906009 0.42997982E+03  0.10102691E+05                                 9.205672                            7.009686      -0.082127       1.948152                    0.999463      29.301361      84.805696       0.608327       0.428529      -1.054329       0.003660      -0.000881      -0.018190       0.018575      -0.000374      -0.008367      -0.009316      -0.105621       0.017661      -0.056894       0.005119       0.051775             10.718858      16.034757      -0.716041       1.457569       5.050029       1.126539      11.071789           0.003408
          245              C      11.814514      14.256186       6.632931       0.644775      22.445077 0.22275489E+03  0.44709666E+04                                 7.381040                            5.296256       0.021829       2.080483                    0.999583      21.138108      57.831422       0.646234       0.472217      -1.021987       0.046552      -0.002896       0.036789       0.059405      -0.024016      -0.017345      -0.041439      -0.157077      -0.122014      -0.079461      -0.032852       0.112313              9.244086      12.113270       1.066743       3.737582       4.417772       1.631530      11.201215           0.000433
          246              C       9.906910      13.198457       2.106287       0.623954      24.115773 0.25571625E+03  0.53083164E+04                                 7.787267                            5.690988      -0.058810       2.043478                    0.999528      21.921510      60.828829       0.621240       0.474950      -1.021356       0.002123      -0.012805      -0.058422       0.059847       0.013848       0.005500      -0.040700      -0.126330      -0.243419      -0.090709      -0.022725       0.113435              9.976169       7.418707      -0.541822      -0.519464       5.407427       3.138143      17.102375          -0.000167
          247              C       6.894600      14.529652       5.872692       0.557184      25.258021 0.26035199E+03  0.54097545E+04                                 7.899460                            5.682810       0.056751       2.075360                    0.999652      22.152520      60.794661       0.633713       0.465154      -1.030321      -0.041624       0.013945       0.037807       0.057935       0.069844       0.010669       0.005454      -0.107708      -0.131231      -0.068448      -0.042218       0.110666              9.773711      13.091160      -2.981727      -3.691297       5.350275       1.282084      10.879699          -0.007237
          248              C      25.246633      16.307794      13.990095      -0.020634      39.981036 0.41727394E+03  0.96006360E+04                                10.007187                            6.693307       0.079194       2.033797                    0.999269      26.600753      72.904702       0.661204       0.402616      -1.085430       0.015443       0.021518       0.035468       0.044266      -0.009694       0.002820      -0.008744       0.007161      -0.038022      -0.016710      -0.001758       0.018468             13.219327       9.659135       0.041918       6.383706      14.091550       4.675885      15.907296           0.004926
          249              C      24.877739      17.627268      14.197366      -0.109988      34.178290 0.42393513E+03  0.99274292E+04                                 9.261856                            6.951637      -0.022439       1.967432                    0.999578      29.253137      84.579141       0.611875       0.427470      -1.054774       0.014284      -0.005441       0.008528       0.017504       0.012289      -0.016984      -0.035246       0.059788      -0.017558      -0.053204       0.004738       0.048467             11.022204       7.062302      -0.674093       2.784511      15.814681       4.141448      10.189628           0.000278
          250              C      25.457714      18.366162      15.221317      -0.011890      40.293376 0.40567020E+03  0.92830576E+04                                10.096648                            6.618692       0.072291       2.037308                    0.999363      26.364584      72.442373       0.660976       0.404951      -1.082114       0.026583      -0.028393      -0.021624       0.044502       0.016668       0.007728      -0.012167       0.020848      -0.026578      -0.026787       0.002671       0.024116             13.573768       8.756228      -4.242247       3.280303      22.445366       0.764681       9.519710           0.000478
          251              C      26.371074      17.722026      16.055511      -0.101455      35.531648 0.42143849E+03  0.98635424E+04                                 9.535161                            6.950912      -0.108827       1.939823                    0.999471      29.300890      84.950806       0.608733       0.429913      -1.052296       0.000994      -0.006635      -0.023272       0.024220       0.044804      -0.022604      -0.000167       0.035749       0.055170      -0.059549       0.008991       0.050558             11.684769       9.520969      -5.336229       4.019416      16.014799      -1.954186       9.518538          -0.000280
          252              C      26.767585      16.421857      15.836563      -0.018643      38.703519 0.39642226E+03  0.90121474E+04                                 9.810108                            6.520993       0.122861       2.054791                    0.999294      26.204783      71.582204       0.669784       0.402254      -1.084782      -0.021539       0.017972      -0.027952       0.039600       0.005741      -0.008854       0.008667      -0.011922      -0.011997      -0.017023       0.004430       0.012593             13.100055      12.363467      -4.578310       7.512691      13.197409      -1.928654      13.739288           0.000167
          253              C      26.199447      15.716312      14.816991      -0.098535      34.704380 0.41598522E+03  0.97052891E+04                                 9.370896                            6.905717      -0.142684       1.930687                    0.999422      29.185861      84.513315       0.610667       0.429903      -1.052191      -0.003814       0.016028       0.002362       0.016644       0.011411      -0.053476      -0.017587       0.000886      -0.045429      -0.058961       0.000084       0.058876             11.254000      10.180123      -1.119071       6.637791       9.704147       0.970031      13.877730          -0.000125
          254              C      24.684412      15.560522      12.815313       0.621819      24.240043 0.24703922E+03  0.50748743E+04                                 7.708550                            5.550326       0.010421       2.065856                    0.999531      21.682664      59.497443       0.637594       0.467630      -1.027200      -0.023172      -0.033583      -0.048901       0.063687       0.033851      -0.072382      -0.054708       0.033419      -0.031419      -0.078914      -0.031740       0.110653              9.580378       7.334410       0.163030       4.096544       9.744648       3.780427      11.662076           0.000337
          255              C      25.126301      19.772602      15.357065       0.595524      24.726953 0.25487375E+03  0.52902406E+04                                 7.865284                            5.653423      -0.027289       2.044251                    0.999597      22.265845      61.925159       0.627519       0.470250      -1.023168       0.011994       0.056604      -0.004830       0.058062       0.011429      -0.043829      -0.001569       0.085191       0.309136      -0.095723      -0.022566       0.118289              9.956189       7.951813      -2.793217       1.373530      16.740504       0.140557       5.176249           0.000087
          256              C      27.761826      15.798167      16.749822       0.640174      22.592631 0.24069578E+03  0.49266407E+04                                 7.476089                            5.535919      -0.058124       2.051153                    0.999575      21.521581      59.503971       0.626731       0.477466      -1.018937       0.039724      -0.024478       0.037988       0.060169       0.054330      -0.088844      -0.011995       0.034571       0.005836      -0.092616      -0.023386       0.116002              9.288885       9.386889      -3.306550       5.065485       8.629049      -2.089878       9.850718           0.000053
          257              C      19.719122      10.029349      11.655371      -0.021197      40.401717 0.41220150E+03  0.94596877E+04                                10.105242                            6.652117       0.095664       2.041469                    0.999285      26.519669      72.707768       0.662975       0.402570      -1.084921      -0.002317       0.040688      -0.012713       0.042691       0.000246      -0.002078       0.002539       0.026606      -0.007311      -0.012732      -0.002040       0.014773             13.907259      12.123079      -0.103245       0.413031      23.167160      -4.792341       6.431538           0.000998
          258              C      18.478294      10.638800      11.414771      -0.104800      36.367584 0.43333515E+03  0.10207087E+05                                 9.675500                            7.044700      -0.132460       1.929314                    0.999466      29.533826      85.743543       0.605474       0.429470      -1.053157       0.020762       0.006716      -0.003814       0.022152       0.029563      -0.008225       0.021071       0.021316       0.110216      -0.055076       0.012161       0.042915             12.020176      12.793438      -4.108729       1.503269      17.269773      -3.600602       5.997318          -0.000505
          259              C      18.397414      11.981168      11.058858      -0.025830      40.675233 0.41194038E+03  0.94556820E+04                                10.148059                            6.658916       0.085636       2.037489                    0.999320      26.576496      72.959010       0.661064       0.403649      -1.083796       0.038547      -0.018435       0.004702       0.042987       0.010811       0.002111       0.003307      -0.021403      -0.011361      -0.013368      -0.004429       0.017798             13.971945      20.497472      -4.782116       2.138505      15.313874      -3.167672       6.104488           0.000910
          260              C      19.547498      12.714491      10.957655      -0.112494      35.363361 0.43242000E+03  0.10184107E+05                                 9.490622                            7.035313      -0.090120       1.941517                    0.999458      29.579236      85.978487       0.605894       0.429232      -1.052893       0.001413      -0.014545       0.007524       0.016437      -0.007511      -0.004725       0.010401      -0.067375       0.139749      -0.057929       0.008170       0.049759             11.624698      19.064463       0.344280       0.715100      10.384172      -1.720715       5.425459           0.000633
          261              C      20.796217      12.106504      11.185361      -0.024537      41.484633 0.43056425E+03  0.99761101E+04                                10.261218                            6.794755       0.117682       2.043467                    0.999283      26.777846      73.448801       0.657419       0.402106      -1.086674      -0.036889      -0.025916       0.007410       0.045688      -0.011174       0.002237       0.001944      -0.007967      -0.037254      -0.013525      -0.004550       0.018075             14.025576      19.779485       5.048075      -0.451790      16.384513      -2.851448       5.912729           0.013331
          262              C      20.867234      10.758204      11.520110      -0.104032      35.541567 0.41940119E+03  0.98098015E+04                                 9.540271                            6.941356      -0.123030       1.936798                    0.999469      29.293067      85.066803       0.607834       0.430814      -1.051121      -0.012665       0.006558      -0.004541       0.014967      -0.025262       0.004455       0.022501       0.029425       0.140889      -0.057282       0.004682       0.052599             11.783285      12.225355       3.657826      -0.547651      17.456900      -3.179522       5.667599          -0.000046
          263              C      19.784220       8.580466      12.028557       0.632706      23.742920 0.25004464E+03  0.51637529E+04                                 7.724505                            5.636029      -0.057316       2.047449                    0.999489      21.755704      60.296186       0.622584       0.476387      -1.020152       0.004115      -0.058530       0.016957       0.061076       0.005666       0.004556       0.045861       0.057982       0.307792      -0.091434      -0.022261       0.113695              9.894624       7.427861      -0.267624       0.001812      16.952984      -3.214590       5.303029           0.000214
          264              C      17.079651      12.637224      10.779333       0.629882      23.003823 0.22605885E+03  0.45483215E+04                                 7.474060                            5.313081       0.074756       2.094046                    0.999539      21.230319      57.917259       0.650091       0.468277      -1.025412      -0.045789       0.017572      -0.024623       0.054879       0.023101      -0.019359       0.020224      -0.031624       0.334119      -0.087255      -0.028208       0.115463              9.601387      14.277377      -3.442529       1.603319      10.042620      -1.450706       4.484162           0.000269
          265              C      22.048882      12.957811      11.018960       0.629454      23.468086 0.23473024E+03  0.47701870E+04                                 7.579372                            5.428476       0.021937       2.075323                    0.999524      21.484482      59.014780       0.640209       0.470780      -1.023457       0.051015       0.032255      -0.003825       0.060478      -0.024000       0.013408       0.016184      -0.016579       0.343847      -0.084774      -0.032104       0.116879              9.611180      13.884874       3.352806      -0.490606      10.602342      -1.228887       4.346324           0.001463
          266              C      28.799473      26.498216      13.801069      -0.030942      40.664656 0.42393204E+03  0.97902887E+04                                10.125842                            6.745990       0.096288       2.038110                    0.999307      26.732149      73.347425       0.658841       0.402556      -1.085717       0.036300       0.029577      -0.008728       0.047631      -0.014635       0.002428       0.000431      -0.002495      -0.018763      -0.012285      -0.005603       0.017888             13.553839      16.771043       5.434570      -1.447254      18.300499      -2.419121       5.589975           0.006343
          267              C      28.629821      27.855578      13.589905      -0.101715      35.432853 0.41749217E+03  0.97489219E+04                                 9.502559                            6.910694      -0.122441       1.936164                    0.999470      29.277004      84.804585       0.611465       0.428969      -1.052799       0.017795      -0.006202       0.000987       0.018871      -0.023545       0.002178       0.018970       0.039381       0.144137      -0.057830       0.005898       0.051931             11.807052      10.968964       3.340401      -0.975779      19.057609      -2.466614       5.394582           0.007719
          268              C      29.716779      28.680003      13.388716      -0.017571      39.780732 0.40763361E+03  0.93281158E+04                                10.003853                            6.614416       0.115609       2.050189                    0.999294      26.368239      72.171073       0.665025       0.402480      -1.085065       0.008504      -0.039766       0.008078       0.041460       0.001416      -0.004172       0.004123       0.032030       0.001542      -0.017396       0.000567       0.016829             13.712247      11.223529      -0.323975      -0.496171      24.210780      -3.069273       5.702431          -0.001617
          269              C      30.987198      28.106140      13.347845      -0.103558      35.469901 0.41942844E+03  0.98246995E+04                                 9.556875                            6.960928      -0.151938       1.925950                    0.999457      29.474593      86.058954       0.603583       0.433219      -1.048152      -0.020618      -0.005955      -0.004543       0.021937       0.038542       0.003162       0.015056       0.012493       0.165309      -0.067332       0.008402       0.058929             11.699809      11.896609      -3.761622      -0.119504      18.018206      -1.617924       5.184611           0.008050
          270              C      31.180522      26.777146      13.549765      -0.008720      39.055782 0.40967018E+03  0.93991298E+04                                 9.877991                            6.659063       0.075029       2.034209                    0.999377      26.561001      73.116042       0.657703       0.405904      -1.081304      -0.036306       0.009259      -0.012078       0.039367       0.000724      -0.009296      -0.002032      -0.025615       0.034336      -0.021180       0.006477       0.014702             12.841557      17.189980      -3.977421      -1.185277      15.998697      -1.168307       5.335992           0.017459
          271              C      30.095536      25.962286      13.809097      -0.105366      33.906978 0.42999716E+03  0.10103184E+05                                 9.205795                            7.009812      -0.082069       1.948156                    0.999463      29.302004      84.807469       0.608324       0.428527      -1.054332      -0.003661       0.016985      -0.006582       0.018580      -0.007805       0.003050       0.010036      -0.061975       0.148527      -0.056883       0.005144       0.051739             10.718967      16.034939       1.042232      -1.245799      10.916457      -1.476694       5.205505           0.003394
          272              C      27.639524      25.565427      13.987175       0.644772      22.445317 0.22275623E+03  0.44710048E+04                                 7.381121                            5.296285       0.021820       2.080479                    0.999583      21.138226      57.832013       0.646229       0.472220      -1.021985      -0.046553      -0.032455       0.017572       0.059408      -0.025595      -0.014916       0.023932      -0.009762       0.319931      -0.079461      -0.032853       0.112314              9.244238      12.113427       3.849156      -0.540969      11.295226      -1.420268       4.324061           0.000422
          273              C      29.547128      30.132016      13.117949       0.623957      24.115713 0.25571597E+03  0.53083108E+04                                 7.787258                            5.690988      -0.058807       2.043478                    0.999528      21.921524      60.828929       0.621239       0.474951      -1.021356      -0.002123       0.058596      -0.011992       0.059848       0.010645       0.010426       0.041234       0.058313       0.310499      -0.090713      -0.022723       0.113436              9.976110       7.418686      -0.694512      -0.284566      17.505104      -2.230236       5.004539          -0.000160
          274              C      32.559438      26.149401      13.428856       0.557107      25.259269 0.26037169E+03  0.54102293E+04                                 7.899560                            5.682934       0.056905       2.075395                    0.999652      22.152959      60.794885       0.633726       0.465139      -1.030337       0.041640      -0.040228       0.002592       0.057956       0.038106       0.059503       0.047917      -0.012000       0.156095      -0.068489      -0.042157       0.110646              9.773762      13.091465      -4.583318      -1.228346      10.920452      -1.189720       5.309368          -0.006762
          275              C      14.207404      11.492207      21.395428      -0.020761      40.009831 0.41766122E+03  0.96117314E+04                                10.012028                            6.696615       0.075908       2.032596                    0.999285      26.610210      72.937816       0.661014       0.402641      -1.085419      -0.015923       0.041173       0.004828       0.044409       0.001208       0.009570       0.000629       0.025149       0.020235      -0.016006      -0.001667       0.017674             13.225600       9.664237      -5.855371       2.553040      19.084045       2.464580      10.928519          -0.004729
          276              C      14.576299      12.216851      22.517418      -0.108731      34.152880 0.42353285E+03  0.99158446E+04                                 9.258578                            6.949153      -0.022515       1.967514                    0.999596      29.237392      84.529676       0.611865       0.427571      -1.054692      -0.015303       0.005995      -0.009200       0.018836       0.009988      -0.018718      -0.031472       0.066940       0.008724      -0.052731       0.004415       0.048316             11.018160       7.060607      -2.272369       1.744732      14.181371       4.860873      11.812502          -0.000279
          277              C      13.996327      13.452492      22.777481      -0.012508      40.293493 0.40563637E+03  0.92816935E+04                                10.094655                            6.617052       0.073459       2.037739                    0.999335      26.365642      72.432874       0.661290       0.404784      -1.082272      -0.027358      -0.030613      -0.017495       0.044628      -0.014138      -0.011005      -0.008236       0.035677       0.009992      -0.028646       0.004327       0.024319             13.571234       8.755881      -1.278882       5.208203      12.210831       5.301587      19.746990          -0.000421
          278              C      13.082967      13.953719      21.850355      -0.102652      35.558161 0.42176519E+03  0.98734801E+04                                 9.538243                            6.951963      -0.104902       1.940562                    0.999503      29.319964      85.026635       0.608879       0.429710      -1.052380      -0.000926      -0.023394       0.003887       0.023732       0.002395      -0.049963      -0.016457      -0.001874      -0.057400      -0.059096       0.008836       0.050261             11.688998       9.523751      -1.511529       6.509229       9.144435       1.098213      16.398808           0.000278
          279              C      12.686453      13.226231      20.750745      -0.020690      38.762323 0.39708718E+03  0.90317429E+04                                 9.822598                            6.528671       0.113869       2.051763                    0.999321      26.227330      71.679619       0.668999       0.402527      -1.084514       0.023263      -0.019482       0.029468       0.042298       0.007429      -0.011396       0.011526      -0.009401      -0.000604      -0.020822       0.006561       0.014262             13.116923      12.377375      -5.015411       7.241027      12.236671      -1.493728      14.736723          -0.000274
          280              C      13.254589      12.008120      20.519390      -0.097324      34.616917 0.41474743E+03  0.96687852E+04                                 9.352240                            6.892845      -0.143034       1.931070                    0.999455      29.152663      84.371974       0.611608       0.429580      -1.052434       0.003041       0.008148       0.012846       0.015514       0.045026      -0.032335      -0.001960       0.030885       0.050409      -0.060259       0.001782       0.058477             11.229161      10.155131      -5.594741       3.705629      13.877610      -0.887321       9.654742           0.000166
          281              C      14.769622      10.115302      21.188886       0.623728      24.194424 0.24653008E+03  0.50618063E+04                                 7.699430                            5.544876       0.012575       2.066863                    0.999548      21.658906      59.417046       0.637860       0.467676      -1.027174       0.024506      -0.058995      -0.009669       0.064610       0.051398      -0.059087      -0.037733       0.074158       0.086581      -0.078453      -0.031061       0.109513              9.567515       7.325890      -3.803978       1.511329      14.127655       1.822539       7.248999          -0.000294
          282              C      14.327741      14.147034      24.007973       0.591671      24.788923 0.25560731E+03  0.53089833E+04                                 7.875226                            5.659651      -0.024947       2.044273                    0.999605      22.302587      62.036577       0.627525       0.469934      -1.023397      -0.014206       0.019882       0.051205       0.056737       0.037389      -0.029726      -0.073974      -0.080268      -0.180262      -0.095351      -0.024804       0.120156              9.970024       7.961332      -0.121738       3.115923       7.191869       4.389216      14.756870          -0.000087
          283              C      11.692212      13.808020      19.810239       0.642630      22.547732 0.24016151E+03  0.49130066E+04                                 7.466947                            5.530302      -0.062718       2.050109                    0.999526      21.494681      59.414528       0.626955       0.477557      -1.018882      -0.038313       0.022864      -0.036875       0.057882       0.057460      -0.083609      -0.016093       0.028161      -0.017003      -0.089398      -0.024434       0.113832              9.275893       9.372970      -3.282317       5.068217       8.089085      -1.850242      10.365624          -0.000069
          284              C      29.598422      33.426868      16.603613      -0.017708      40.294842 0.41094549E+03  0.94233520E+04                                10.088442                            6.642210       0.095694       2.041944                    0.999291      26.474429      72.546811       0.663457       0.402599      -1.084938       0.003040       0.005478       0.042863       0.043318       0.001462       0.000199      -0.001551       0.018601      -0.038388      -0.013039      -0.002774       0.015813             13.882979      12.106817      -0.335181       0.262308       5.622677       2.982844      23.919444          -0.000742
          285              C      30.839251      33.454146      17.258270      -0.108437      36.497446 0.43514655E+03  0.10260544E+05                                 9.697335                            7.058784      -0.129188       1.929429                    0.999426      29.596575      85.973534       0.604945       0.429394      -1.053194      -0.020355      -0.001031       0.010466       0.022912      -0.004693      -0.030959      -0.009659      -0.052868      -0.100647      -0.055926       0.011503       0.044423             12.050097      12.824138       0.294035       4.381658       5.193072       1.768168      18.133082           0.000455
          286              C      30.920132      33.673299      18.629619      -0.028346      40.747331 0.41275976E+03  0.94791756E+04                                10.158666                            6.664856       0.083592       2.036608                    0.999280      26.607352      73.061216       0.660872       0.403567      -1.083853      -0.038731      -0.003513      -0.019833       0.043655      -0.005989      -0.009549       0.007758      -0.012905       0.020221      -0.014534      -0.002956       0.017490             13.987843      20.523170      -0.015187       5.245208       5.275666       1.290291      16.164692          -0.000799
          287              C      29.770049      33.878235      19.340959      -0.110996      35.258647 0.43096248E+03  0.10140419E+05                                 9.467614                            7.019619      -0.103640       1.937674                    0.999434      29.534476      85.786715       0.607115       0.428765      -1.053263      -0.002373       0.000887      -0.017893       0.018071       0.006276       0.005480      -0.006890      -0.103232       0.024875      -0.056679       0.007765       0.048914             11.593605      19.004738      -0.790891      -0.025679       4.954132       0.683068      10.821945          -0.000605
          288              C      28.521329      33.839766      18.692870      -0.026200      41.598268 0.43186968E+03  0.10015029E+05                                10.283149                            6.807940       0.110240       2.040675                    0.999273      26.817755      73.616445       0.656291       0.402448      -1.086324       0.036341      -0.003763      -0.026624       0.045207       0.002204       0.010832       0.008830       0.008615       0.013928      -0.012592      -0.004472       0.017064             14.057183      19.828149      -1.639049      -4.810986       5.531650       1.973617      16.811750          -0.012015
          289              C      28.450311      33.598861      17.324684      -0.104470      35.527246 0.41923802E+03  0.98046186E+04                                 9.534772                            6.937569      -0.115342       1.938991                    0.999470      29.291852      85.045665       0.608346       0.430512      -1.051349       0.012212      -0.001859       0.008519       0.015005       0.005343       0.025627      -0.016612      -0.057657      -0.124459      -0.058110       0.005590       0.052520             11.775731      12.221149      -0.982196      -3.560482       5.246377       2.235331      17.859666           0.000119
          290              C      29.533322      33.180300      15.127898       0.633196      23.724355 0.24984889E+03  0.51583764E+04                                 7.718380                            5.632337      -0.053883       2.048781                    0.999524      21.747019      60.251975       0.623074       0.476136      -1.020350      -0.005556      -0.009230      -0.061751       0.062684      -0.005791      -0.002566      -0.037083      -0.128030      -0.251154      -0.090902      -0.022169       0.113070              9.885923       7.423060       0.106828       0.245944       4.832500       2.159754      17.402210          -0.000172
          291              C      32.237896      33.683901      19.342662       0.635177      22.939293 0.22531048E+03  0.45299619E+04                                 7.464302                            5.307022       0.082801       2.096594                    0.999520      21.191017      57.807913       0.649892       0.468761      -1.025044       0.046794      -0.015619       0.026143       0.055831       0.007480      -0.028081      -0.042228      -0.171402      -0.089717      -0.086007      -0.028376       0.114384              9.587597      14.253883      -0.069298       3.789800       4.318070       1.086050      10.190838          -0.000238
          292              C      27.268665      34.032964      19.538499       0.631352      23.416816 0.23414383E+03  0.47553860E+04                                 7.569213                            5.422167       0.024808       2.076804                    0.999570      21.457508      58.926486       0.640485       0.470863      -1.023393      -0.051193       0.009324       0.030261       0.060195      -0.002951       0.030009      -0.050231      -0.164469      -0.103699      -0.086960      -0.030138       0.117098              9.596607      13.861079      -0.909469      -3.256149       4.459045       1.492627      10.469698          -0.001230
          293              C      20.518059       4.657378       6.458988      -0.025903      40.381306 0.42065107E+03  0.96939525E+04                                10.076560                            6.717091       0.107707       2.043089                    0.999302      26.622769      72.927804       0.660778       0.402227      -1.086130      -0.034992       0.003586       0.027744       0.044799       0.003802       0.013982       0.002274       0.009833       0.007792      -0.011120      -0.006753       0.017873             13.483096      16.678976      -0.874145      -5.513151       5.861202       3.073122      17.909110           0.006356
          294              C      20.687712       5.014920       7.785331      -0.103940      35.506888 0.41858851E+03  0.97807670E+04                                 9.513023                            6.917827      -0.117032       1.937080                    0.999451      29.318896      84.948338       0.611416       0.428729      -1.052964      -0.016201      -0.001072      -0.005797       0.017240       0.006426       0.024362      -0.021955      -0.049595      -0.125021      -0.058514       0.007661       0.050853             11.820592      10.982074      -0.462594      -3.449981       5.819182       3.415081      18.660521           0.007723
          295              C      19.600755       5.165417       8.620499      -0.012799      39.686381 0.40641353E+03  0.92954415E+04                                10.000359                            6.612807       0.093823       2.044370                    0.999397      26.315593      72.064571       0.663696       0.403492      -1.084126      -0.008547      -0.009259      -0.040052       0.041988       0.002877      -0.003282      -0.002035       0.017112      -0.046707      -0.016103      -0.001098       0.017201             13.706722      11.218441       0.585135       0.097467       6.469599       4.800503      23.432125          -0.001510
          296              C      18.330336       4.895296       8.112537      -0.105783      35.525124 0.42023168E+03  0.98477242E+04                                 9.567334                            6.968659      -0.150596       1.926162                    0.999462      29.494065      86.119948       0.603140       0.433352      -1.048125       0.020599      -0.007124      -0.004597       0.022275      -0.019072      -0.033035      -0.023350      -0.074559      -0.090305      -0.067037       0.007078       0.059959             11.713811      11.906429       1.639097       3.403750       6.104195       3.678917      17.130809           0.008042
          297              C      18.137010       4.540810       6.815874      -0.008851      39.058613 0.40975912E+03  0.94013646E+04                                 9.875730                            6.657701       0.080331       2.035752                    0.999367      26.569172      73.131254       0.658101       0.405650      -1.081510       0.036662      -0.008219       0.012267       0.039523       0.008273      -0.006315      -0.002883      -0.029346       0.027599      -0.022376       0.006729       0.015647             12.838613      17.185990       2.696930       3.157858       6.223296       3.168733      15.106554           0.017448
          298              C      19.221995       4.447339       5.965867      -0.108532      34.040461 0.43203791E+03  0.10163689E+05                                 9.232422                            7.028821      -0.084901       1.946570                    0.999463      29.364801      85.056308       0.607159       0.428819      -1.054097       0.002980       0.000816       0.017466       0.017737      -0.000610       0.010138      -0.008192      -0.108137       0.018082      -0.058675       0.006124       0.052551             10.752184      16.091189       0.718456      -1.464886       5.063719       1.129595      11.101645           0.003417
          299              C      21.678006       4.449142       5.530888       0.639656      22.531331 0.22377030E+03  0.44962077E+04                                 7.396816                            5.306585       0.009995       2.076083                    0.999606      21.191020      57.997049       0.645956       0.471910      -1.022210       0.045072       0.002181      -0.039587       0.060028       0.024654       0.018768      -0.042942      -0.158802      -0.119708      -0.081861      -0.031712       0.113573              9.265391      12.141709      -1.070124      -3.750233       4.426206       1.635931      11.228257           0.000432
          300              C      19.770408       5.506870      10.057532       0.623468      24.111881 0.25568488E+03  0.53073561E+04                                 7.785488                            5.689664      -0.058051       2.043748                    0.999505      21.921197      60.820705       0.621489       0.474788      -1.021472       0.002349       0.013376       0.059537       0.061066      -0.013246      -0.006169      -0.040610      -0.126736      -0.244913      -0.091250      -0.022432       0.113682              9.973945       7.417129       0.541340       0.518382       5.406290       3.137308      17.098416          -0.000141
          301              C      16.758092       4.175676       6.291127       0.559974      25.206633 0.25970158E+03  0.53932730E+04                                 7.893567                            5.678813       0.055438       2.075264                    0.999627      22.116240      60.693348       0.633369       0.465663      -1.029962      -0.042515      -0.014525      -0.038794       0.059358      -0.067716      -0.012035       0.004994      -0.105710      -0.127346      -0.067690      -0.040073       0.107763              9.766446      13.082354       2.979327       3.686775       5.346584       1.280516      10.870400          -0.006766
          302              C      25.246634      13.192895      22.501362      -0.020759      40.009798 0.41766105E+03  0.96117261E+04                                10.012022                            6.696613       0.075908       2.032596                    0.999285      26.610202      72.937779       0.661015       0.402641      -1.085419       0.015923      -0.021114      -0.035676       0.044408       0.009237      -0.002778      -0.007991       0.005724      -0.038040      -0.016007      -0.001667       0.017674             13.225592       9.664229      -0.041383      -6.387614      14.097695       4.677261      15.914853          -0.004726
          303              C      24.877739      11.873422      22.294091      -0.108731      34.152910 0.42353325E+03  0.99158565E+04                                 9.258582                            6.949155      -0.022516       1.967513                    0.999596      29.237411      84.529741       0.611865       0.427571      -1.054692       0.015304       0.005978      -0.009211       0.018836      -0.013059       0.016722      -0.035143       0.058668      -0.016093      -0.052731       0.004415       0.048316             11.018167       7.060610       0.673075      -2.784734      15.806510       4.139729      10.187381          -0.000274
          304              C      25.457711      11.134527      21.270140      -0.012507      40.293570 0.40563687E+03  0.92817083E+04                                10.094666                            6.617055       0.073454       2.037737                    0.999335      26.365668      72.432966       0.661290       0.404784      -1.082272       0.027359       0.028408       0.020887       0.044629      -0.015793      -0.008459      -0.013992       0.022706      -0.028922      -0.028646       0.004327       0.024319             13.571255       8.755895       4.241837      -3.281451      22.438264       0.763185       9.519605          -0.000415
          305              C      26.371071      11.778663      20.435946      -0.102654      35.558271 0.42176642E+03  0.98735164E+04                                 9.538260                            6.951972      -0.104907       1.940559                    0.999503      29.320029      85.026859       0.608879       0.429710      -1.052380       0.000928       0.005936       0.022960       0.023733      -0.044698       0.022454      -0.000055       0.035090       0.053490      -0.059096       0.008836       0.050261             11.689027       9.523777       5.336680      -4.021819      16.019684      -1.952676       9.523619           0.000285
          306              C      26.767585      13.078833      20.654894      -0.020689      38.762283 0.39708683E+03  0.90317320E+04                                 9.822589                            6.528666       0.113868       2.051763                    0.999321      26.227317      71.679553       0.669000       0.402527      -1.084515      -0.023263      -0.019033       0.029760       0.042298      -0.007404       0.011412       0.009587      -0.013768      -0.013705      -0.020823       0.006561       0.014262             13.116913      12.377365       4.584353      -7.521332      13.217827      -1.929124      13.755548          -0.000248
          307              C      26.199449      13.784378      21.674466      -0.097324      34.616855 0.41474692E+03  0.96687683E+04                                 9.352223                            6.892837      -0.143031       1.931071                    0.999455      29.152640      84.371826       0.611609       0.429580      -1.052434      -0.003041      -0.015047      -0.002238       0.015514      -0.011294       0.054272      -0.016385      -0.001622      -0.047112      -0.060259       0.001781       0.058478             11.229140      10.155110       1.117848      -6.616874       9.691521       0.970242      13.840789           0.000169
          308              C      24.684416      13.940167      23.676144       0.623727      24.194451 0.24653043E+03  0.50618161E+04                                 7.699441                            5.544883       0.012572       2.066862                    0.999548      21.658921      59.417128       0.637859       0.467676      -1.027173      -0.024506       0.032767       0.050002       0.064610      -0.033161       0.070946      -0.055114       0.034989      -0.030923      -0.078452      -0.031061       0.109513              9.567531       7.325899      -0.161497      -4.090029       9.732067       3.773094      11.644626          -0.000291
          309              C      25.126297       9.728088      21.134392       0.591669      24.788992 0.25560803E+03  0.53090024E+04                                 7.875240                            5.659658      -0.024952       2.044271                    0.999605      22.302629      62.036736       0.627524       0.469934      -1.023397       0.014207      -0.054869       0.002597       0.056737      -0.012005       0.046233      -0.001339       0.083417       0.310790      -0.095351      -0.024804       0.120155              9.970046       7.961344       2.798740      -1.375116      16.766896       0.140325       5.181897          -0.000084
          310              C      27.761826      13.702522      19.741635       0.642630      22.547736 0.24016162E+03  0.49130095E+04                                 7.466948                            5.530303      -0.062719       2.050109                    0.999526      21.494683      59.414538       0.626955       0.477557      -1.018882       0.038313       0.024431      -0.035856       0.057883      -0.053117       0.086433      -0.012867       0.035432       0.004811      -0.089398      -0.024435       0.113833              9.275897       9.372972       3.301261      -5.055901       8.619161      -2.085463       9.835557          -0.000065
          311              C       9.855616       8.675979       0.508448      -0.017704      40.294505 0.41094240E+03  0.94232610E+04                                10.088381                            6.642182       0.095712       2.041951                    0.999291      26.474320      72.546369       0.663459       0.402598      -1.084939      -0.003040      -0.041401       0.012369       0.043316       0.000775       0.001256       0.002625       0.028016      -0.010137      -0.013038      -0.002774       0.015812             13.882872      12.106736       0.103793      -0.412764      23.120839      -4.782006       6.421040          -0.000935
          312              C       8.614787       8.066527       0.749048      -0.108435      36.497162 0.43514320E+03  0.10260442E+05                                 9.697279                            7.058754      -0.129176       1.929434                    0.999426      29.596434      85.972942       0.604947       0.429393      -1.053195       0.020354      -0.009151       0.005177       0.022910      -0.030202       0.008269       0.021974       0.018426       0.113239      -0.055927       0.011503       0.044424             12.050013      12.824051       4.124252      -1.508462      17.315161      -3.611031       6.010826           0.000433
          313              C       8.533906       6.724159       1.104961      -0.028346      40.747183 0.41275841E+03  0.94791363E+04                                10.158643                            6.664846       0.083598       2.036611                    0.999280      26.607300      73.061026       0.660873       0.403567      -1.083853       0.038730       0.019552      -0.004838       0.043654      -0.011158      -0.001601       0.003847      -0.021713      -0.006200      -0.014535      -0.002954       0.017489             13.987799      20.523119       4.788165      -2.141372      15.329925      -3.171289       6.110352          -0.000819
          314              C       9.683989       5.990837       1.206164      -0.110996      35.258678 0.43096283E+03  0.10140430E+05                                 9.467624                            7.019626      -0.103638       1.937675                    0.999434      29.534475      85.786752       0.607114       0.428765      -1.053263       0.002372       0.015994      -0.008073       0.018072       0.007555       0.003514       0.009901      -0.065389       0.138406      -0.056679       0.007764       0.048915             11.593621      19.004781      -0.344271      -0.712500      10.363073      -1.717142       5.413008          -0.000601
          315              C      10.932709       6.598824       0.978458      -0.026200      41.598231 0.43186946E+03  0.10015022E+05                                10.283143                            6.807938       0.110245       2.040676                    0.999273      26.817744      73.616404       0.656291       0.402448      -1.086324      -0.036342       0.025862      -0.007364       0.045208       0.010796      -0.002379       0.001744      -0.007348      -0.033962      -0.012591      -0.004473       0.017064             14.057174      19.828154      -5.062277       0.453203      16.419359      -2.857803       5.924008          -0.012026
          316              C      11.003727       7.947124       0.643709      -0.104470      35.527148 0.41923712E+03  0.98045911E+04                                 9.534755                            6.937563      -0.115333       1.938994                    0.999470      29.291792      85.045427       0.608346       0.430512      -1.051349      -0.012212      -0.007035       0.005145       0.015003       0.025592      -0.005511       0.022611       0.030740       0.140734      -0.058111       0.005590       0.052521             11.775705      12.221124      -3.652833       0.546384      17.441984      -3.176474       5.664009           0.000111
          317              C       9.920716      10.124861       0.135262       0.633196      23.724301 0.24984837E+03  0.51583609E+04                                 7.718364                            5.632330      -0.053879       2.048783                    0.999524      21.746944      60.251664       0.623075       0.476136      -1.020351       0.005557       0.060184      -0.016621       0.062683      -0.004694      -0.004252       0.045409       0.057867       0.306539      -0.090902      -0.022169       0.113071              9.885896       7.423041       0.268124      -0.002113      16.935638      -3.211033       5.299008          -0.000200
          318              C       7.216142       6.068104       1.384486       0.635177      22.939267 0.22531028E+03  0.45299566E+04                                 7.464297                            5.307020       0.082804       2.096596                    0.999520      21.190998      57.807844       0.649892       0.468761      -1.025044      -0.046795      -0.017561       0.024877       0.055830      -0.022633       0.018227       0.020070      -0.031010       0.331459      -0.086008      -0.028377       0.114384              9.587586      14.253873       3.435929      -1.600512      10.029939      -1.448589       4.478945          -0.000246
          319              C      12.185373       5.747516       1.144859       0.631351      23.416852 0.23414424E+03  0.47553968E+04                                 7.569223                            5.422174       0.024810       2.076804                    0.999570      21.457531      58.926583       0.640484       0.470863      -1.023392       0.051194      -0.031442       0.003749       0.060196       0.026233      -0.014869       0.016006      -0.015197       0.344118      -0.086960      -0.030139       0.117099              9.596623      13.861105      -3.345167       0.489421      10.587620      -1.226919       4.341143          -0.001235
          320              C      18.935979      29.617767      22.690388      -0.025903      40.381069 0.42064907E+03  0.96938924E+04                                10.076516                            6.717073       0.107714       2.043092                    0.999302      26.622698      72.927493       0.660779       0.402227      -1.086131       0.034992      -0.026815       0.007968       0.044799       0.014323      -0.002196      -0.001739       0.000783      -0.019355      -0.011121      -0.006752       0.017873             13.483013      16.678891      -5.393790       1.437146      18.205569      -2.404706       5.564580           0.006341
          321              C      18.766326      28.260405      22.901552      -0.103936      35.506448 0.41858340E+03  0.97806109E+04                                 9.512927                            6.917772      -0.117015       1.937087                    0.999451      29.318688      84.947385       0.611421       0.428728      -1.052966       0.016201       0.005732      -0.001384       0.017241       0.024874      -0.004006       0.017642       0.039628       0.142656      -0.058515       0.007659       0.050856             11.820445      10.981952      -3.341016       0.976482      19.079877      -2.469403       5.399508           0.007731
          322              C      19.853283      27.435979      23.102741      -0.012796      39.685946 0.40641034E+03  0.92953453E+04                                10.000276                            6.612775       0.093843       2.044378                    0.999397      26.315467      72.064015       0.663699       0.403491      -1.084127       0.008548       0.040362      -0.007794       0.041987      -0.001833       0.003962       0.004122       0.030981      -0.005093      -0.016102      -0.001098       0.017200             13.706567      11.218344       0.326417       0.495302      24.200694      -3.067724       5.700661          -0.001705
          323              C      21.123702      28.009843      23.143612      -0.105781      35.524787 0.42022805E+03  0.98476135E+04                                 9.567267                            6.968625      -0.150576       1.926170                    0.999462      29.493884      86.119183       0.603142       0.433352      -1.048126      -0.020597       0.007090       0.004636       0.022271      -0.037932      -0.004032       0.014898       0.011626       0.168245      -0.067038       0.007077       0.059960             11.713710      11.906331       3.775973       0.117628      18.044442      -1.619600       5.190357           0.008055
          324              C      21.317028      29.338837      22.941692      -0.008851      39.058363 0.40975704E+03  0.94013029E+04                                 9.875688                            6.657684       0.080341       2.035757                    0.999367      26.569082      73.130906       0.658102       0.405650      -1.081510      -0.036660      -0.007880       0.012482       0.039521      -0.002417       0.010125      -0.001609      -0.026479       0.036201      -0.022377       0.006730       0.015647             12.838540      17.185904       3.980276       1.184272      15.994570      -1.167295       5.335147           0.017448
          325              C      20.232043      30.153696      22.682360      -0.108532      34.040301 0.43203574E+03  0.10163623E+05                                 9.232391                            7.028803      -0.084895       1.946572                    0.999463      29.364712      85.055942       0.607160       0.428819      -1.054097      -0.002979      -0.016297       0.006331       0.017735       0.009019      -0.004670       0.011199      -0.064442       0.149166      -0.058675       0.006123       0.052552             10.752140      16.091129      -1.047564       1.250864      10.945827      -1.480598       5.219465           0.003423
          326              C      17.776032      30.550556      22.504282       0.639656      22.531263 0.22376971E+03  0.44961922E+04                                 7.396798                            5.306577       0.009998       2.076085                    0.999606      21.190985      57.996906       0.645957       0.471910      -1.022210      -0.045072       0.035299      -0.018054       0.060029       0.027154       0.014922       0.022817      -0.010616       0.324850      -0.081860      -0.031712       0.113573              9.265358      12.141669      -3.861909       0.542970      11.322178      -1.424160       4.332226           0.000433
          327              C      19.683630      25.983966      23.373508       0.623469      24.111762 0.25568417E+03  0.53073352E+04                                 7.785458                            5.689655      -0.058048       2.043751                    0.999505      21.921112      60.820349       0.621490       0.474788      -1.021473      -0.002347      -0.059847       0.011909       0.061065      -0.011012      -0.009604       0.041644       0.058630       0.311186      -0.091250      -0.022432       0.113683              9.973882       7.417106       0.693395       0.284547      17.500989      -2.229722       5.003551          -0.000167
          328              C      22.695946      29.966581      23.062601       0.559974      25.206396 0.25969912E+03  0.53932089E+04                                 7.893522                            5.678789       0.055440       2.075268                    0.999627      22.116112      60.692914       0.633369       0.465664      -1.029962       0.042515       0.041349      -0.002462       0.059358      -0.038467      -0.057013       0.046553      -0.012057       0.153610      -0.067689      -0.040072       0.107761              9.766377      13.082257       4.578263       1.227862      10.911037      -1.188736       5.305836          -0.006760
          329              O      25.185477      17.334192       8.056097      -0.557053      31.102978 0.45262766E+03  0.10382099E+05                                 7.694025                            6.428294       0.625282       2.256990                    0.998722      26.729828      67.762274       0.779974       0.342359      -1.157095      -0.010680       0.016372       0.014085       0.024094      -0.045028       0.001829       0.033113      -0.032595       0.063436      -0.063837       0.005995       0.057842              8.702171       5.542380       0.265953      -0.994859      12.299744       4.132137       8.264390           0.025244
          330              O      23.788806      17.659897       9.771926      -0.553184      31.867328 0.44074219E+03  0.10066048E+05                                 7.895354                            6.391526       0.496801       2.214463                    0.998791      26.715500      68.100481       0.771571       0.347581      -1.150022       0.020911       0.011584      -0.016487       0.029040      -0.010405       0.017250      -0.053777       0.094593       0.034950      -0.083514       0.021618       0.061896              9.210329       9.005819       4.615080      -2.346712      11.394670      -1.937277       7.230499           0.004690
          331              O      24.191241      21.717160      12.501000      -0.480147      30.391302 0.41635137E+03  0.94034394E+04                                 7.754611                            6.289819       0.346376       2.187243                    0.998376      25.817774      66.105517       0.761083       0.356326      -1.139396       0.028053      -0.037284       0.005032       0.046930      -0.048132      -0.028592      -0.055496      -0.015442      -0.113045      -0.093569       0.018995       0.074574              9.202401       9.036242      -0.592634      -4.902156       6.046402       1.399753      12.524559           0.000021
          332              O      28.110993      21.011873       6.664556      -0.585594      29.980786 0.46195926E+03  0.10652167E+05                                 7.509611                            6.496827       0.624529       2.243949                    0.999109      27.200560      69.176458       0.775250       0.342634      -1.156664      -0.021900       0.002887       0.025174       0.033492      -0.063616       0.011797       0.021366       0.032288       0.121111      -0.090270       0.041377       0.048893              8.375704       8.075367       0.465589      -3.962137       5.987699      -0.189706      11.064046          -0.000249
          333              O      28.221466      22.837641       7.907212      -0.572294      30.075199 0.44957361E+03  0.10303959E+05                                 7.544512                            6.414305       0.566700       2.230286                    0.999171      26.911057      68.397502       0.778705       0.343186      -1.155348      -0.017229      -0.026872       0.005826       0.032448       0.011981       0.056786      -0.021811      -0.031216      -0.132318      -0.085970       0.041156       0.044814              8.539257       8.665149       3.767554      -2.400614       9.592874      -2.089634       7.359749           0.000184
          334              O      20.912604      14.351518       2.432764      -0.560822      29.711033 0.44109796E+03  0.10059184E+05                                 7.484183                            6.348067       0.590415       2.241829                    0.999178      26.731960      67.716698       0.783970       0.342594      -1.156138      -0.017416       0.005026       0.024744       0.030673      -0.010552      -0.059142      -0.011648      -0.030901      -0.108777      -0.081181       0.035417       0.045763              8.599200       7.505149      -0.497348      -2.696337       5.547295       1.488078      12.745157          -0.000204
          335              O      18.689371      14.379623       2.337156      -0.589743      32.122049 0.48423820E+03  0.11299822E+05                                 7.902257                            6.666523       0.587867       2.227309                    0.999054      27.489968      70.364610       0.762645       0.344168      -1.155201       0.015772       0.004781       0.032432       0.036379       0.014250       0.066553      -0.019356      -0.040215      -0.125125      -0.094599       0.045222       0.049377              9.166520       7.454454       0.396024       2.939310       5.817094       1.337407      14.228011           0.001581
          336              O      16.087382      14.609444       6.540729      -0.529577      27.711456 0.38858919E+03  0.85858082E+04                                 7.099966                            5.925468       0.789596       2.323818                    0.999126      25.869762      64.515896       0.818144       0.338833      -1.159268       0.028987      -0.032713       0.012979       0.045594       0.017221       0.034067      -0.017309       0.033138      -0.127212      -0.062374       0.009692       0.052682              8.148848      13.678389       0.723766      -0.038787       4.547804       0.616895       6.220351           0.000549
          337              O      17.071761      15.332495       8.331486      -0.543545      33.855905 0.45281628E+03  0.10414943E+05                                 8.278967                            6.508395       0.485237       2.218227                    0.998630      26.492729      67.835308       0.759126       0.350798      -1.147043       0.018693      -0.015601      -0.008800       0.025890      -0.011951      -0.001637      -0.003817      -0.141564       0.095820      -0.087786       0.031421       0.056365             10.101606      10.168627      -1.049671      -5.109983       5.551240       1.420183      14.584952           0.000111
          338              O      21.902903      15.693223       8.511024      -0.550696      33.062378 0.45285460E+03  0.10421457E+05                                 8.129818                            6.511294       0.478694       2.208730                    0.998840      26.761912      68.659501       0.758105       0.351081      -1.146216      -0.007508      -0.005702      -0.030937       0.032341       0.004194      -0.014171      -0.015565      -0.141778       0.047568      -0.080918       0.012824       0.068094              9.587590       8.555932       1.050398       3.509137       5.586793       1.847994      14.620047           0.019695
          339              O      23.157539      15.115883       6.801521      -0.543310      32.357599 0.45971442E+03  0.10612606E+05                                 7.980400                            6.530638       0.474529       2.206715                    0.998470      26.864025      68.890766       0.762637       0.347900      -1.149537      -0.027860       0.010510      -0.001763       0.029829      -0.008215      -0.019917      -0.019244       0.030343      -0.113307      -0.050791       0.011261       0.039530              9.375735      16.477532       0.304694       0.209339       4.899390       0.580495       6.750284           0.041835
          340              O      27.874275      22.808350      16.564445      -0.564342      33.880814 0.46861942E+03  0.10866959E+05                                 8.264120                            6.621120       0.489629       2.215116                    0.997920      26.828655      68.888006       0.752912       0.350812      -1.147485       0.000747       0.006733       0.026278       0.027138      -0.016981      -0.009927      -0.006391      -0.144365       0.045882      -0.082945       0.015908       0.067037              9.766017       7.964146       0.856176       3.131491       5.714283       1.792438      15.619622          -0.000103
          341              O      26.499304      23.241811      18.153040      -0.536041      27.401563 0.38894145E+03  0.86015029E+04                                 7.049034                            5.939049       0.775332       2.319791                    0.998832      25.953968      64.902577       0.814395       0.340080      -1.157401       0.018021       0.026467      -0.014037       0.034961       0.001929      -0.007843      -0.021296       0.045170      -0.160221      -0.060859       0.010676       0.050183              7.933071      12.804244       0.845398       0.946569       4.619501       0.758205       6.375467           0.003600
          342              O      28.385208      24.441330      22.659735      -0.556212      28.194986 0.42859565E+03  0.97018066E+04                                 7.190881                            6.245107       0.617904       2.249442                    0.999082      26.728352      67.405567       0.792936       0.341243      -1.157549       0.017098      -0.000978      -0.023468       0.029052      -0.010496      -0.058172      -0.011787      -0.024179      -0.133003      -0.083412       0.035765       0.047647              8.042971       7.479469      -1.025704      -2.428886       5.761509       1.751543      10.887934           0.000119
          343              O      30.610414      24.246175      22.918095      -0.590298      33.912054 0.50389876E+03  0.11873820E+05                                 8.218421                            6.808948       0.518996       2.204514                    0.999004      27.588308      70.915323       0.753374       0.345023      -1.154715      -0.015809      -0.008629      -0.037480       0.041583       0.020273       0.065233      -0.021617      -0.040283      -0.107425      -0.093026       0.043246       0.049780              9.775713       7.286953       0.464829       3.062581       6.302889       1.950326      15.737297          -0.000436
          344              O      12.994199      22.690117      17.266055      -0.471590      31.537530 0.40112373E+03  0.89530296E+04                                 7.896437                            6.105340       0.549932       2.262432                    0.998306      25.372629      64.055657       0.787484       0.348476      -1.148638      -0.015666      -0.023600       0.032911       0.043423       0.027720      -0.023670       0.020469      -0.037210       0.043263      -0.054271       0.020753       0.033518              9.536012      10.175790      -2.005873      -5.149727       5.579883       1.950256      12.852362           0.058244
          345              O      13.662945      22.371472      19.303981      -0.397157      23.250426 0.35023624E+03  0.75425669E+04                                 6.300732                            5.664076       0.861045       2.342046                    0.999478      25.269297      62.286132       0.827980       0.343501      -1.154911      -0.019900      -0.007537      -0.023021       0.031349      -0.034163      -0.005231      -0.014965       0.038240       0.076038      -0.054845       0.024278       0.030567              6.628720       8.328981      -1.520810       1.381188       4.819908      -0.599234       6.737272           0.337302
          346              O      26.227068      22.613089      12.441154      -0.645148      36.562513 0.61191330E+03  0.15111571E+05                                 8.602642                            7.508655       0.582974       2.192856                    0.999145      29.514398      77.250731       0.717828       0.345514      -1.156204       0.020055      -0.066117      -0.030184       0.075397       0.026563       0.065652       0.011316       0.024923      -0.143540      -0.083818       0.000112       0.083706              9.617956       8.111283       2.248105       2.093458       8.689918       4.128725      12.052668           0.000704
          347              O      14.268561      23.016122      11.750979      -0.557051      31.100053 0.45258092E+03  0.10380726E+05                                 7.693433                            6.427880       0.625407       2.257035                    0.998722      26.729206      67.759008       0.780017       0.342350      -1.157106       0.010747      -0.019504      -0.009252       0.024114      -0.016562      -0.041878       0.016536      -0.070048      -0.048873      -0.063818       0.005973       0.057845              8.701402       5.542061      -0.801332       0.646650      11.991125       4.268047       8.571018          -0.024578
          348              O      15.665232      21.315666      12.149222      -0.553103      31.864168 0.44068652E+03  0.10064438E+05                                 7.894814                            6.391098       0.497052       2.214573                    0.998791      26.714052      68.095179       0.771603       0.347578      -1.150026      -0.020844       0.010416      -0.017269       0.029004       0.011565      -0.016484      -0.060092       0.080366      -0.007757      -0.083514       0.021626       0.061888              9.209723       9.005386      -0.272979       5.170003       6.478666       0.243986      12.145117          -0.004208
          349              O      15.262797      17.175506       9.547625      -0.480167      30.391961 0.41636213E+03  0.94037460E+04                                 7.754726                            6.289903       0.346384       2.187240                    0.998376      25.818071      66.106568       0.761077       0.356326      -1.139395      -0.028062       0.010526       0.036127       0.046941      -0.045661      -0.032400      -0.013415       0.079375       0.171437      -0.093570       0.018993       0.074577              9.202534       9.036357      -4.721236       1.446699      12.496886      -1.462607       6.074358           0.000028
          350              O      11.343045      22.796362       7.824985      -0.585588      29.980488 0.46195332E+03  0.10651995E+05                                 7.509558                            6.496783       0.624544       2.243956                    0.999109      27.200436      69.176005       0.775253       0.342634      -1.156665       0.021899      -0.024179       0.007571       0.033490      -0.015020      -0.062933      -0.014099      -0.047637      -0.118665      -0.090271       0.041377       0.048894              8.375644       8.075316      -3.432715       2.032608      10.088185      -2.009278       6.963431          -0.000059
          351              O      11.232572      20.919971       6.660177      -0.572295      30.075203 0.44957438E+03  0.10303981E+05                                 7.544508                            6.414309       0.566693       2.230283                    0.999171      26.911083      68.397567       0.778705       0.343186      -1.155348       0.017227       0.005576       0.026926       0.032448       0.056765      -0.012082       0.015679       0.053273       0.121145      -0.085971       0.041156       0.044815              8.539246       8.665153      -0.666132       4.417418       6.177699      -0.574164      10.774885          -0.000321
          352              O      18.541434      29.365910      12.196418      -0.560813      29.710820 0.44109164E+03  0.10058999E+05                                 7.484147                            6.348013       0.590425       2.241835                    0.999178      26.731778      67.716006       0.783975       0.342593      -1.156139       0.017409      -0.024679       0.005448       0.030688      -0.058330       0.014340       0.018073       0.036073       0.092159      -0.081166       0.035409       0.045757              8.599215       7.505105      -2.666362       0.639069      12.664488      -1.670156       5.628052          -0.000394
          353              O      20.764667      29.441901      12.131950      -0.589742      32.122529 0.48424390E+03  0.11299990E+05                                 7.902355                            6.666568       0.587864       2.227307                    0.999054      27.490037      70.364929       0.762642       0.344169      -1.155201      -0.015768      -0.031606       0.008792       0.036399       0.066602      -0.013967       0.017656       0.043193       0.125115      -0.094581       0.045211       0.049370              9.166711       7.454505       2.847376      -0.830241      13.836382      -2.221050       6.209245          -0.001339
          354              O      23.366656      25.506419      13.626883      -0.529590      27.712669 0.38860785E+03  0.85863308E+04                                 7.100203                            5.925629       0.789550       2.323795                    0.999126      25.870169      64.517504       0.818128       0.338835      -1.159266      -0.029001       0.001413       0.035167       0.045604       0.038118       0.001923       0.005823       0.085274       0.029168      -0.062367       0.009686       0.052681              8.149179      13.679070       0.258044       0.677339       6.402794      -0.206188       4.365674          -0.000466
          355              O      22.382277      23.576307      13.692324      -0.543528      33.855349 0.45280643E+03  0.10414657E+05                                 8.278883                            6.508325       0.485286       2.218249                    0.998630      26.492420      67.834277       0.759131       0.350798      -1.147043      -0.018721       0.014371       0.010699       0.025913      -0.006337      -0.010259       0.005917      -0.119607       0.161611      -0.087772       0.031416       0.056355             10.101524      10.168540      -5.096500       1.113188      14.151693      -2.396287       5.984340           0.000031
          356              O      17.551135      23.265887      13.435425      -0.551274      33.080324 0.45314216E+03  0.10429771E+05                                 8.132695                            6.513316       0.478451       2.208521                    0.998839      26.770024      68.686785       0.757992       0.351076      -1.146216       0.007451       0.030539      -0.007251       0.032261      -0.011233       0.009689       0.007014      -0.091369       0.200927      -0.081273       0.012948       0.068325              9.591322       8.559321       3.635541      -0.463520      14.510043      -2.110226       5.704603          -0.011959
          357              O      16.296499      25.062628      13.269753      -0.543477      32.363715 0.45981681E+03  0.10615591E+05                                 7.981461                            6.531414       0.474382       2.206621                    0.998470      26.866562      68.899918       0.762581       0.347905      -1.149529       0.027947      -0.002684      -0.010341       0.029920      -0.021467       0.000574       0.002413       0.079227       0.033202      -0.050690       0.011167       0.039523              9.377041      16.479933       0.314912       0.193752       6.877208      -0.296776       4.773981          -0.036446
          358              O      11.579763      13.018730      10.198389      -0.564333      33.880133 0.46861052E+03  0.10866696E+05                                 8.264002                            6.621062       0.489689       2.215142                    0.997920      26.828335      68.886917       0.752915       0.350812      -1.147485      -0.000754      -0.026743       0.004506       0.027130      -0.015968      -0.011493       0.013969      -0.098485       0.183523      -0.082947       0.015908       0.067039              9.765823       7.964050       3.209513      -0.487546      15.318713      -2.469600       6.014705          -0.000041
          359              O      12.954734      11.390864      10.446531      -0.536039      27.401239 0.38893641E+03  0.86013602E+04                                 7.048963                            5.938999       0.775339       2.319793                    0.998832      25.953912      64.902237       0.814401       0.340078      -1.157403      -0.018025       0.002096      -0.029885       0.034963      -0.006382       0.004942       0.007036       0.109018       0.031328      -0.060854       0.010673       0.050181              7.932973      12.804070       1.208040       0.388800       6.648701      -0.142283       4.346147           0.003627
          360              O      11.068830       6.784997      11.178063      -0.556197      28.194694 0.42858947E+03  0.97016325E+04                                 7.190842                            6.245067       0.617895       2.249442                    0.999082      26.728171      67.405008       0.792937       0.341243      -1.157549      -0.017098       0.021844      -0.008624       0.029049      -0.057428       0.014001       0.021228       0.050218       0.090181      -0.083407       0.035759       0.047648              8.042954       7.479450      -2.636170       0.047638      11.343291      -0.725372       5.306122          -0.000193
          361              O       8.843624       6.628001      11.461237      -0.590289      33.911781 0.50389357E+03  0.11873666E+05                                 8.218377                            6.808913       0.518987       2.204512                    0.999004      27.588191      70.914910       0.753377       0.345023      -1.154715       0.015809       0.037752      -0.007313       0.041577       0.067851      -0.007928       0.012875       0.037450       0.125766      -0.093026       0.043244       0.049782              9.775684       7.286898       2.987824      -0.817314      15.631317      -2.189153       6.408838          -0.000574
          362              O      26.459839      12.425382      10.591037      -0.472033      31.559775 0.40144149E+03  0.89620043E+04                                 7.900382                            6.107943       0.549198       2.262041                    0.998305      25.380841      64.085655       0.787271       0.348497      -1.148606       0.015605      -0.020468       0.034972       0.043422      -0.010470       0.035223       0.012773      -0.055068      -0.009783      -0.054637       0.020946       0.033692              9.541314      10.181943      -5.524763       0.255504      13.109392      -1.388447       5.332608           0.055531
          363              O      25.791093      10.691866      11.708892      -0.397005      23.248216 0.35019446E+03  0.75414436E+04                                 6.300354                            5.663756       0.861026       2.342050                    0.999479      25.267835      62.281638       0.827999       0.343503      -1.154909       0.019884       0.024247      -0.002485       0.031456      -0.018847      -0.029137      -0.031180       0.001888      -0.034181      -0.054967       0.024556       0.030411              6.628287       8.328139       0.645734      -1.950145       5.977329      -1.112985       5.579394           0.337588
          364              O      13.226970      16.866813       8.704429      -0.645165      36.562670 0.61191732E+03  0.15111690E+05                                 8.602642                            7.508661       0.583000       2.192860                    0.999145      29.514586      77.251185       0.717831       0.345512      -1.156206      -0.020062       0.054410       0.048201       0.075407       0.070788      -0.002354       0.029587       0.066086      -0.020047      -0.083829       0.000120       0.083709              9.617938       8.111309       2.825398       1.205761      14.560780       1.523478       6.181726          -0.000271
          365              O      25.185483      27.986428       4.107722      -0.557762      31.125811 0.45306856E+03  0.10394608E+05                                 7.697051                            6.430840       0.626099       2.256976                    0.998771      26.744040      67.803259       0.779936       0.342297      -1.157163      -0.010340      -0.016478      -0.013707       0.023798       0.045454      -0.001848       0.032710      -0.031593       0.063973      -0.064086       0.006552       0.057534              8.705547       5.544654      -0.266676       0.995378      12.304437       4.133772       8.267551          -0.024530
          366              O      13.925291       1.045431       2.391893      -0.554775      31.911105 0.44146247E+03  0.10086946E+05                                 7.904020                            6.397880       0.494710       2.213435                    0.998774      26.730333      68.160605       0.770958       0.347704      -1.149882       0.019930      -0.011448       0.015710       0.027840       0.010558      -0.018013      -0.053383       0.094241       0.034784      -0.083034       0.020640       0.062395              9.221327       9.015784      -4.622119       2.349322      11.410210      -1.939613       7.237986          -0.004095
          367              O      34.054756      34.398823      23.990457      -0.477054      30.351241 0.41566961E+03  0.93841786E+04                                 7.747970                            6.284854       0.348871       2.188299                    0.998372      25.797991      66.040867       0.761351       0.356347      -1.139381       0.030207       0.036590      -0.003568       0.047582       0.048111       0.029525      -0.055461      -0.014918      -0.110981      -0.093942       0.020037       0.073906              9.194060       9.029116       0.591998       4.897560       6.041148       1.397522      12.511915           0.000043
          368              O      28.110995      24.308747       5.499263      -0.586246      29.999140 0.46231012E+03  0.10662403E+05                                 7.513509                            6.499918       0.622188       2.243081                    0.999120      27.205424      69.198373       0.774945       0.342700      -1.156596      -0.021202      -0.002624      -0.024644       0.032615       0.063238      -0.012100       0.021300       0.032086       0.121317      -0.089970       0.041515       0.048455              8.380551       8.080124      -0.466108       3.965425       5.990590      -0.190265      11.070938          -0.000082
          369              O      28.221464      22.482980       4.256607      -0.572303      30.082223 0.44971229E+03  0.10307697E+05                                 7.544929                            6.414660       0.570283       2.231326                    0.999201      26.915345      68.405141       0.778817       0.343118      -1.155431      -0.018522       0.027713      -0.005785       0.033831      -0.012265      -0.057981      -0.021322      -0.032273      -0.133124      -0.087193       0.042113       0.045079              8.539926       8.666154      -3.767847       2.401676       9.592728      -2.090089       7.360896          -0.000317
          370              O      11.049100       4.353809       9.731055      -0.562535      29.781901 0.44237225E+03  0.10096092E+05                                 7.498042                            6.358902       0.584450       2.239544                    0.999197      26.759554      67.825466       0.782948       0.342774      -1.155920      -0.015537      -0.005523      -0.023996       0.029116       0.011071       0.058038      -0.011294      -0.033425      -0.107800      -0.080412       0.036122       0.044291              8.616517       7.517563       0.498047       2.700931       5.556966       1.491857      12.775022          -0.000363
          371              O      18.689386      30.940998       9.826663      -0.588969      32.108218 0.48399039E+03  0.11292687E+05                                 7.900573                            6.665385       0.581324       2.225366                    0.999039      27.481810      70.341405       0.762607       0.344227      -1.155143       0.016472      -0.004772      -0.032289       0.036560      -0.014242      -0.066646      -0.019203      -0.040144      -0.124382      -0.094519       0.045022       0.049498              9.164183       7.453557      -0.395978      -2.937859       5.815899       1.337046      14.223094          -0.001359
          372              O       6.223874       4.095884       5.623090      -0.531662      27.739412 0.38906597E+03  0.85988859E+04                                 7.104310                            5.928653       0.790840       2.324212                    0.999123      25.884070      64.558864       0.818026       0.338782      -1.159325       0.026633       0.033788      -0.011567       0.044550      -0.017241      -0.032037      -0.018031       0.033368      -0.126555      -0.061401       0.009863       0.051538              8.154480      13.688798      -0.723935       0.040340       4.550119       0.617392       6.224523          -0.000513
          373              O       7.208250       3.372832       3.832333      -0.546074      33.921899 0.45388579E+03  0.10445564E+05                                 8.288449                            6.515039       0.486066       2.218042                    0.998666      26.524513      67.933361       0.758931       0.350686      -1.147149       0.019774       0.015001       0.008086       0.026104       0.012253       0.001174      -0.004392      -0.142894       0.091369      -0.087738       0.029810       0.057928             10.114497      10.182957       1.051049       5.118708       5.556770       1.421543      14.603765           0.000056
          374              O      12.039392       3.012105       3.652795      -0.552288      33.120790 0.45381543E+03  0.10448966E+05                                 8.138266                            6.517255       0.484065       2.209696                    0.998826      26.791407      68.749979       0.757933       0.350979      -1.146314      -0.007126       0.005337       0.030395       0.031672      -0.003582       0.015153      -0.015716      -0.143488       0.045643      -0.081728       0.012570       0.069159              9.598582       8.565845      -1.052013      -3.514949       5.591896       1.850404      14.638005          -0.011914
          375              O      13.294030       3.589445       5.362298      -0.544693      32.409741 0.46059719E+03  0.10638396E+05                                 7.990138                            6.537773       0.472248       2.205594                    0.998501      26.882979      68.963476       0.762047       0.347992      -1.149427      -0.027267      -0.010398       0.001689       0.029231       0.007826       0.019757      -0.018537       0.030210      -0.111075      -0.049659       0.010619       0.039040              9.388398      16.502061      -0.306013      -0.211475       4.904503       0.581539       6.758631          -0.036567
          376              O      18.010784      33.307632      19.927012      -0.564670      33.894141 0.46884070E+03  0.10873619E+05                                 8.266356                            6.623066       0.475630       2.210997                    0.997906      26.832888      68.908809       0.752719       0.350852      -1.147426       0.000533      -0.006097      -0.025800       0.026516       0.016960       0.011201      -0.006957      -0.144204       0.043272      -0.082749       0.015285       0.067464              9.768013       7.966624      -0.856167      -3.132121       5.715574       1.792160      15.621840          -0.000084
          377              O      16.635811      32.874171      18.338417      -0.533025      27.338785 0.38789615E+03  0.85724439E+04                                 7.037246                            5.930575       0.781546       2.321912                    0.998866      25.926466      64.807091       0.815094       0.340024      -1.157472       0.020815      -0.026418       0.015285       0.036943      -0.001635       0.008459      -0.021296       0.048055      -0.163539      -0.062019       0.009817       0.052202              7.917900      12.776384      -0.842594      -0.941043       4.612682       0.756389       6.364636           0.003557
          378              O      18.521709      31.674652      13.831722      -0.556358      28.206773 0.42882413E+03  0.97082731E+04                                 7.192851                            6.246670       0.614873       2.248391                    0.999085      26.734823      67.426411       0.792856       0.341232      -1.157559       0.016658       0.001363       0.022567       0.028082       0.010865       0.057551      -0.011685      -0.023851      -0.133039      -0.082850       0.035446       0.047404              8.045488       7.481282       1.025791       2.429335       5.762816       1.752207      10.892365          -0.000248
          379              O      20.746915      31.869808      13.573362      -0.591183      33.951461 0.50460841E+03  0.11894996E+05                                 8.225387                            6.814021       0.519442       2.204332                    0.998996      27.608063      70.984642       0.753031       0.345051      -1.154665      -0.015111       0.008486       0.037293       0.041123      -0.020149      -0.064665      -0.022138      -0.040593      -0.108340      -0.092812       0.043724       0.049088              9.784806       7.292743      -0.465485      -3.065746       6.308383       1.952941      15.753291          -0.000549
          380              O      22.857708      33.425865      19.225402      -0.473538      31.559187 0.40147586E+03  0.89626097E+04                                 7.899028                            6.107099       0.549553       2.262399                    0.998320      25.384288      64.085519       0.787570       0.348371      -1.148756      -0.016064       0.023598      -0.031253       0.042328      -0.028652       0.024364       0.020257      -0.037508       0.042383      -0.055303       0.021953       0.033350              9.539751      10.181661       2.007194       5.152405       5.581718       1.951097      12.855875           0.058356
          381              O      23.526452      33.744510      17.187476      -0.397586      23.239097 0.35002170E+03  0.75367915E+04                                 6.299129                            5.662529       0.860650       2.342023                    0.999457      25.261320      62.261678       0.828052       0.343524      -1.154892      -0.020748       0.007271       0.023566       0.032229       0.034972       0.004033      -0.015301       0.039759       0.076492      -0.055844       0.023762       0.032081              6.627149       8.327165       1.520209      -1.381253       4.818725      -0.599126       6.735558           0.337634
          382              O      36.090582      33.502893      24.050303      -0.644049      36.523220 0.61104975E+03  0.15084765E+05                                 8.596138                            7.503153       0.582588       2.192856                    0.999128      29.496575      77.187510       0.718128       0.345495      -1.156232       0.019076       0.066383       0.030574       0.075534      -0.027049      -0.065770       0.011549       0.025340      -0.143163      -0.083790      -0.000456       0.084247              9.610351       8.105010      -2.245925      -2.092416       8.682335       4.124734      12.043706          -0.000625
          383              O      14.268555      22.304498       0.412840      -0.557767      31.125956 0.45307119E+03  0.10394684E+05                                 7.697080                            6.430863       0.626096       2.256974                    0.998771      26.744095      67.803474       0.779934       0.342297      -1.157162       0.010339       0.019212       0.009502       0.023797       0.016748       0.042297       0.015945      -0.069373      -0.049367      -0.064085       0.006552       0.057534              8.705580       5.544674       0.801658      -0.647492      11.996878       4.270290       8.575187          -0.024533
          384              O      15.665228      24.004955       0.014597      -0.554775      31.911062 0.44146185E+03  0.10086927E+05                                 7.904008                            6.397872       0.494712       2.213435                    0.998774      26.730343      68.160597       0.770959       0.347704      -1.149883      -0.019929      -0.009716       0.016837       0.027840      -0.012182       0.016957      -0.059736       0.079926      -0.008168      -0.083035       0.020640       0.062395              9.221308       9.015775       0.272628      -5.177726       6.486177       0.245413      12.161973          -0.004099
          385              O       5.399282       1.529821       2.616194      -0.477054      30.351168 0.41566859E+03  0.93841487E+04                                 7.747955                            6.284845       0.348877       2.188301                    0.998372      25.797964      66.040754       0.761352       0.356347      -1.139381      -0.030207      -0.011580      -0.034892       0.047581       0.046501       0.032000      -0.013875       0.078798       0.170171      -0.093942       0.020036       0.073906              9.194038       9.029095       4.716702      -1.445368      12.483577      -1.461306       6.069442           0.000026
          386              O      11.343043      22.524259       4.338834      -0.586248      29.999274 0.46231243E+03  0.10662470E+05                                 7.513534                            6.499936       0.622182       2.243078                    0.999120      27.205477      69.198575       0.774943       0.342700      -1.156595       0.021201       0.023592      -0.007598       0.032616       0.014591       0.062710      -0.014145      -0.047789      -0.118310      -0.089969       0.041515       0.048454              8.380584       8.080161       3.435552      -2.034467      10.094092      -2.011188       6.967499          -0.000264
          387              O      11.232574      24.400650       5.503642      -0.572301      30.082103 0.44971020E+03  0.10307636E+05                                 7.544908                            6.414644       0.570292       2.231330                    0.999201      26.915284      68.404927       0.778818       0.343118      -1.155431       0.018523      -0.005951      -0.027676       0.033830      -0.057972       0.012307       0.016354       0.052630       0.121587      -0.087193       0.042114       0.045079              8.539897       8.666126       0.666972      -4.418107       6.178279      -0.574927      10.775285          -0.000288
          388              O      28.404938      26.750072      24.295039      -0.562549      29.782383 0.44238059E+03  0.10096331E+05                                 7.498126                            6.358963       0.584442       2.239538                    0.999197      26.759767      67.826208       0.782944       0.342774      -1.155920       0.015538       0.024171      -0.004698       0.029116       0.057542      -0.013420       0.018599       0.033950       0.094324      -0.080416       0.036125       0.044291              8.616628       7.517645       2.670842      -0.640286      12.693936      -1.675092       5.638302           0.000366
          389              O      20.764652      15.878720       0.031869      -0.588984      32.108873 0.48400205E+03  0.11293030E+05                                 7.900688                            6.665471       0.581315       2.225359                    0.999039      27.482071      70.342366       0.762600       0.344228      -1.155142      -0.016474       0.031446      -0.008750       0.036562      -0.066696       0.014012       0.017611       0.042827       0.124530      -0.094521       0.045023       0.049498              9.164334       7.453654      -2.845997       0.829696      13.831660      -2.219861       6.207688          -0.001103
          390              O      33.230164      30.609563      22.864574      -0.531661      27.739462 0.38906671E+03  0.85989074E+04                                 7.104323                            5.928663       0.790839       2.324212                    0.999123      25.884073      64.558914       0.818024       0.338782      -1.159324      -0.026633      -0.003132      -0.035580       0.044554      -0.036276      -0.002765       0.005177       0.085666       0.030335      -0.061400       0.009862       0.051538              8.154495      13.688829      -0.256748      -0.678072       6.406853      -0.206531       4.367804          -0.000493
          391              O      32.245788      32.539675      22.799133      -0.546075      33.921995 0.45388715E+03  0.10445603E+05                                 8.288466                            6.515049       0.486062       2.218040                    0.998666      26.524548      67.933481       0.758930       0.350686      -1.147149      -0.019774      -0.013475      -0.010434       0.026105       0.006043       0.010724       0.006605      -0.118114       0.165711      -0.087739       0.029810       0.057928             10.114525      10.182982       5.105080      -1.115481      14.169479      -2.400328       5.991113           0.000088
          392              O      27.414646      32.850095      23.056032      -0.552292      33.120853 0.45381627E+03  0.10448991E+05                                 8.138279                            6.517263       0.484068       2.209696                    0.998826      26.791437      68.750091       0.757932       0.350979      -1.146314       0.007126      -0.029947       0.007449       0.031671       0.012397      -0.009419       0.007593      -0.090959       0.203222      -0.081727       0.012569       0.069158              9.598597       8.565855      -3.639541       0.464102      14.521846      -2.112245       5.708092          -0.011900
          393              O      26.160008      31.053355      23.221704      -0.544696      32.409729 0.46059707E+03  0.10638392E+05                                 7.990135                            6.537772       0.472258       2.205597                    0.998501      26.882987      68.963478       0.762047       0.347992      -1.149427       0.027266       0.002673       0.010187       0.029230       0.021232      -0.000861       0.002554       0.077735       0.031495      -0.049658       0.010617       0.039041              9.388393      16.502049      -0.317420      -0.193937       6.884800      -0.297215       4.778331          -0.036561
          394              O      21.443254       5.686598       1.965430      -0.564670      33.894253 0.46884214E+03  0.10873662E+05                                 8.266377                            6.623078       0.475626       2.210996                    0.997906      26.832923      68.908947       0.752719       0.350852      -1.147426      -0.000532       0.026055      -0.004894       0.026516       0.017118       0.010960       0.014041      -0.096882       0.185240      -0.082750       0.015286       0.067464              9.768048       7.966652      -3.210201       0.487841      15.321016      -2.470232       6.016477          -0.000058
          395              O       3.091227       7.314464       1.717288      -0.533026      27.338842 0.38789701E+03  0.85724674E+04                                 7.037254                            5.930579       0.781543       2.321910                    0.998866      25.926495      64.807169       0.815094       0.340024      -1.157473      -0.020815      -0.003256       0.030341       0.036939       0.007069      -0.004925       0.007116       0.112089       0.028563      -0.062019       0.009817       0.052201              7.917914      12.776409      -1.201931      -0.388473       6.637274      -0.142017       4.340058           0.003537
          396              O      20.932329      11.920330       0.985756      -0.556374      28.207447 0.42883630E+03  0.97086213E+04                                 7.192975                            6.246766       0.614857       2.248381                    0.999085      26.735110      67.427471       0.792848       0.341232      -1.157558      -0.016658      -0.021183       0.007891       0.028080       0.057010      -0.013416       0.021248       0.050354       0.089568      -0.082852       0.035447       0.047404              8.045642       7.481406       2.636655      -0.047733      11.347977      -0.726124       5.307545          -0.000011
          397              O      18.707123      12.077326       0.702582      -0.591196      33.951963 0.50461677E+03  0.11895245E+05                                 8.225473                            6.814079       0.519434       2.204327                    0.998996      27.608258      70.985349       0.753027       0.345052      -1.154665       0.015112      -0.037532       0.007355       0.041123      -0.067282       0.007813       0.012760       0.038039       0.127557      -0.092817       0.043726       0.049091              9.784928       7.292822      -2.991087       0.818034      15.647762      -2.191361       6.414201           0.000337
          398              O      16.596330       6.279946       1.572782      -0.473535      31.559342 0.40147779E+03  0.89626645E+04                                 7.899056                            6.107115       0.549550       2.262399                    0.998320      25.384323      64.085668       0.787569       0.348371      -1.148755       0.016063       0.018994      -0.034248       0.042329       0.010650      -0.036075       0.012688      -0.054565      -0.008787      -0.055307       0.021957       0.033350              9.539795      10.181715       5.523715      -0.255190      13.105924      -1.387745       5.331745           0.058361
          399              O      15.927586       8.013462       0.454927      -0.397583      23.239015 0.35002002E+03  0.75367431E+04                                 6.299094                            5.662497       0.860673       2.342030                    0.999457      25.261388      62.261716       0.828058       0.343522      -1.154894       0.020747      -0.024491       0.002906       0.032229       0.017861       0.030331      -0.031815       0.002551      -0.035134      -0.055836       0.023748       0.032088              6.627112       8.327119      -0.645920       1.949780       5.975924      -1.112640       5.578294           0.337644
          400              O       3.363456       1.838515       3.459390      -0.644048      36.523110 0.61104744E+03  0.15084692E+05                                 8.596116                            7.503135       0.582596       2.192859                    0.999128      29.496546      77.187360       0.718129       0.345495      -1.156232      -0.019076      -0.054872      -0.048276       0.075534      -0.071089       0.001953       0.029590       0.065997      -0.021193      -0.083791      -0.000456       0.084247              9.610328       8.104995      -2.823534      -1.204180      14.549111       1.521343       6.176880          -0.000625
          401              O      14.268561      20.076463      16.271541      -0.557052      31.100050 0.45258092E+03  0.10380726E+05                                 7.693432                            6.427880       0.625408       2.257035                    0.998722      26.729207      67.759002       0.780017       0.342350      -1.157106       0.010747      -0.016368      -0.014075       0.024114      -0.044996       0.001848       0.033140      -0.032631       0.063378      -0.063818       0.005973       0.057845              8.701400       5.542060       0.266044      -0.994741      12.298391       4.131695       8.263749          -0.024579
          402              O      15.665232      19.750758      14.555712      -0.553103      31.864168 0.44068660E+03  0.10064440E+05                                 7.894814                            6.391099       0.497052       2.214573                    0.998791      26.714052      68.095178       0.771603       0.347578      -1.150026      -0.020844      -0.011560       0.016526       0.029004      -0.010376       0.017257      -0.053779       0.094592       0.034919      -0.083514       0.021626       0.061888              9.209723       9.005383       4.614905      -2.346506      11.393802      -1.937099       7.229984          -0.004208
          403              O      15.262797      15.693495      11.826638      -0.480166      30.391948 0.41636186E+03  0.94037387E+04                                 7.754724                            6.289901       0.346383       2.187240                    0.998376      25.818067      66.106557       0.761077       0.356326      -1.139395      -0.028062       0.037291      -0.005033       0.046941      -0.048135      -0.028594      -0.055495      -0.015452      -0.113043      -0.093570       0.018993       0.074577              9.202531       9.036357      -0.592618      -4.902224       6.046467       1.399759      12.524770           0.000028
          404              O      11.343045      16.398782      17.663082      -0.585588      29.980493 0.46195364E+03  0.10652004E+05                                 7.509559                            6.496785       0.624544       2.243956                    0.999109      27.200436      69.176004       0.775253       0.342634      -1.156665       0.021899      -0.002887      -0.025172       0.033490      -0.063616       0.011798       0.021368       0.032288       0.121112      -0.090271       0.041377       0.048894              8.375644       8.075316       0.465566      -3.962103       5.987651      -0.189672      11.063965          -0.000059
          405              O      11.232572      14.573014      16.420426      -0.572295      30.075201 0.44957418E+03  0.10303975E+05                                 7.544508                            6.414308       0.566693       2.230283                    0.999171      26.911082      68.397566       0.778705       0.343186      -1.155348       0.017227       0.026874      -0.005825       0.032448       0.011981       0.056786      -0.021812      -0.031215      -0.132317      -0.085971       0.041156       0.044815              8.539246       8.665154       3.767543      -2.400614       9.592832      -2.089625       7.359752          -0.000321
          406              O      18.541434      23.059137      21.894874      -0.560813      29.710814 0.44109151E+03  0.10058995E+05                                 7.484145                            6.348011       0.590425       2.241835                    0.999178      26.731776      67.715998       0.783975       0.342593      -1.156139       0.017409      -0.005030      -0.024767       0.030688      -0.010551      -0.059133      -0.011644      -0.030896      -0.108746      -0.081166       0.035409       0.045757              8.599214       7.505104      -0.497358      -2.696392       5.547267       1.488105      12.745272          -0.000394
          407              O      20.764667      23.031032      21.990482      -0.589742      32.122524 0.48424380E+03  0.11299987E+05                                 7.902354                            6.666567       0.587864       2.227307                    0.999054      27.490036      70.364928       0.762642       0.344169      -1.155201      -0.015768      -0.004783      -0.032456       0.036399       0.014248       0.066542      -0.019353      -0.040207      -0.125087      -0.094581       0.045211       0.049370              9.166710       7.454505       0.396036       2.939388       5.817158       1.337470      14.228466          -0.001339
          408              O      23.366656      22.801211      17.786909      -0.529590      27.712661 0.38860775E+03  0.85863279E+04                                 7.100201                            5.925627       0.789550       2.323795                    0.999126      25.870168      64.517493       0.818129       0.338835      -1.159266      -0.029001       0.032718      -0.012972       0.045604       0.017219       0.034061      -0.017308       0.033149      -0.127206      -0.062367       0.009686       0.052681              8.149176      13.679063       0.723785      -0.038869       4.547928       0.616906       6.220537          -0.000466
          409              O      22.382277      22.078160      15.996152      -0.543528      33.855345 0.45280625E+03  0.10414653E+05                                 8.278882                            6.508324       0.485286       2.218249                    0.998630      26.492421      67.834280       0.759131       0.350798      -1.147043      -0.018721       0.015609       0.008796       0.025913      -0.011948      -0.001631      -0.003816      -0.141541       0.095808      -0.087772       0.031416       0.056355             10.101524      10.168539      -1.049671      -5.109961       5.551189       1.420173      14.584844           0.000031
          410              O      17.551135      21.717432      15.816614      -0.551275      33.080328 0.45314221E+03  0.10429773E+05                                 8.132697                            6.513317       0.478450       2.208521                    0.998839      26.770026      68.686800       0.757992       0.351076      -1.146215       0.007451       0.005759       0.030856       0.032261       0.004300      -0.014197      -0.015603      -0.142336       0.048024      -0.081273       0.012948       0.068325              9.591324       8.559323       1.050924       3.511064       5.588543       1.848681      14.626106          -0.011959
          411              O      16.296499      22.294772      17.526117      -0.543477      32.363654 0.45981571E+03  0.10615559E+05                                 7.981451                            6.531407       0.474390       2.206624                    0.998470      26.866537      68.899829       0.762581       0.347905      -1.149529       0.027947      -0.010541       0.001742       0.029919      -0.008183      -0.019855      -0.019222       0.030473      -0.113064      -0.050690       0.011166       0.039524              9.377028      16.479910       0.304828       0.209257       4.899937       0.580633       6.751236          -0.036446
          412              O      11.579763      14.602305       7.763193      -0.564332      33.880122 0.46861024E+03  0.10866688E+05                                 8.264000                            6.621059       0.489689       2.215142                    0.997920      26.828334      68.886915       0.752915       0.350812      -1.147485      -0.000754      -0.006729      -0.026272       0.027130      -0.016982      -0.009934      -0.006391      -0.144367       0.045878      -0.082947       0.015908       0.067039              9.765820       7.964049       0.856162       3.131398       5.714194       1.792394      15.619218          -0.000041
          413              O      12.954734      14.168844       6.174598      -0.536039      27.401238 0.38893647E+03  0.86013616E+04                                 7.048963                            5.938999       0.775339       2.319793                    0.998832      25.953913      64.902239       0.814401       0.340078      -1.157403      -0.018025      -0.026466       0.014038       0.034963       0.001929      -0.007838      -0.021296       0.045173      -0.160208      -0.060854       0.010673       0.050181              7.932972      12.804067       0.845371       0.946504       4.619456       0.758192       6.375393           0.003627
          414              O      11.068830      12.969325       1.667903      -0.556197      28.194694 0.42858944E+03  0.97016316E+04                                 7.190842                            6.245067       0.617895       2.249442                    0.999082      26.728171      67.405009       0.792937       0.341243      -1.157549      -0.017098       0.000977       0.023464       0.029049      -0.010496      -0.058171      -0.011783      -0.024173      -0.132991      -0.083407       0.035759       0.047648              8.042955       7.479452      -1.025707      -2.428907       5.761485       1.751547      10.887927          -0.000193
          415              O       8.843624      13.164480       1.409543      -0.590289      33.911793 0.50389364E+03  0.11873668E+05                                 8.218380                            6.808914       0.518988       2.204513                    0.999004      27.588188      70.914903       0.753376       0.345023      -1.154715       0.015809       0.008628       0.037474       0.041577       0.020274       0.065235      -0.021617      -0.040279      -0.107420      -0.093026       0.043244       0.049782              9.775689       7.286898       0.464820       3.062523       6.302866       1.950340      15.737303          -0.000575
          416              O      26.459839      14.720538       7.061583      -0.472033      31.559783 0.40144138E+03  0.89620008E+04                                 7.900378                            6.107939       0.549199       2.262041                    0.998305      25.380860      64.085688       0.787272       0.348497      -1.148607       0.015604       0.023664      -0.032894       0.043422       0.027951      -0.023859       0.020593      -0.037451       0.043073      -0.054641       0.020948       0.033693              9.541312      10.181942      -2.007344      -5.153532       5.582506       1.951603      12.859488           0.055532
          417              O      25.791093      15.039183       5.023657      -0.397005      23.248270 0.35019559E+03  0.75414705E+04                                 6.300340                            5.663744       0.861046       2.342055                    0.999479      25.268000      62.281962       0.828005       0.343501      -1.154911       0.019882       0.007564       0.023171       0.031455      -0.034272      -0.005396      -0.014940       0.038490       0.075619      -0.054956       0.024538       0.030418              6.628271       8.328116      -1.520606       1.381221       4.819584      -0.599240       6.737112           0.337598
          418              O      13.226970      14.797566      11.886484      -0.645165      36.562668 0.61191721E+03  0.15111686E+05                                 8.602641                            7.508660       0.582999       2.192860                    0.999145      29.514584      77.251178       0.717831       0.345512      -1.156206      -0.020061       0.066127       0.030182       0.075407       0.026561       0.065659       0.011318       0.024915      -0.143559      -0.083829       0.000119       0.083709              9.617938       8.111309       2.248125       2.093483       8.689870       4.128689      12.052637          -0.000271
          419              O      25.185477      14.394533      12.576659      -0.557053      31.102963 0.45262738E+03  0.10382091E+05                                 7.694022                            6.428292       0.625283       2.256990                    0.998722      26.729826      67.762263       0.779975       0.342359      -1.157095      -0.010680       0.019515       0.009252       0.024094      -0.016592      -0.041900       0.016501      -0.070032      -0.048874      -0.063836       0.005995       0.057842              8.702168       5.542378      -0.801477       0.646615      11.992203       4.268603       8.571921           0.025245
          420              O      23.788806      16.094989      12.178416      -0.553184      31.867331 0.44074217E+03  0.10066048E+05                                 7.895355                            6.391527       0.496801       2.214463                    0.998791      26.715501      68.100487       0.771571       0.347581      -1.150022       0.020911      -0.010372       0.017276       0.029040       0.011547      -0.016507      -0.060096       0.080353      -0.007770      -0.083514       0.021618       0.061896              9.210331       9.005823      -0.273095       5.170248       6.479107       0.243998      12.146062           0.004690
          421              O      24.191241      20.235149      14.780013      -0.480148      30.391318 0.41635169E+03  0.94034481E+04                                 7.754614                            6.289821       0.346376       2.187243                    0.998376      25.817779      66.105532       0.761083       0.356326      -1.139396       0.028053      -0.010524      -0.036120       0.046930      -0.045658      -0.032398      -0.013418       0.079383       0.171426      -0.093569       0.018995       0.074574              9.202404       9.036243      -4.721181       1.446657      12.496695      -1.462557       6.074274           0.000021
          422              O      28.110993      14.614293      16.502653      -0.585594      29.980779 0.46195888E+03  0.10652156E+05                                 7.509609                            6.496824       0.624529       2.243949                    0.999109      27.200559      69.176454       0.775250       0.342634      -1.156664      -0.021900       0.024182      -0.007572       0.033492      -0.015020      -0.062933      -0.014100      -0.047636      -0.118660      -0.090270       0.041377       0.048893              8.375703       8.075367      -3.432737       2.032642      10.088234      -2.009313       6.963508          -0.000248
          423              O      28.221466      16.490684      17.667461      -0.572294      30.075198 0.44957376E+03  0.10303964E+05                                 7.544512                            6.414306       0.566700       2.230286                    0.999171      26.911056      68.397498       0.778705       0.343186      -1.155348      -0.017229      -0.005574      -0.026926       0.032448       0.056764      -0.012082       0.015680       0.053272       0.121145      -0.085970       0.041156       0.044814              8.539257       8.665148      -0.666128       4.417428       6.177696      -0.574153      10.774926           0.000184
          424              O      20.912604       8.044745      12.131220      -0.560822      29.711030 0.44109792E+03  0.10059183E+05                                 7.484182                            6.348067       0.590415       2.241829                    0.999178      26.731960      67.716694       0.783970       0.342594      -1.156138      -0.017416       0.024656      -0.005442       0.030673      -0.058338       0.014343       0.018077       0.036085       0.092181      -0.081181       0.035418       0.045763              8.599200       7.505149      -2.666307       0.639056      12.664375      -1.670120       5.628075          -0.000203
          425              O      18.689371       7.968754      12.195688      -0.589743      32.122052 0.48423826E+03  0.11299824E+05                                 7.902258                            6.666524       0.587867       2.227309                    0.999054      27.489968      70.364609       0.762645       0.344168      -1.155201       0.015772       0.031584      -0.008785       0.036379       0.066612      -0.013969       0.017662       0.043207       0.125141      -0.094599       0.045222       0.049377              9.166521       7.454453       2.847299      -0.830221      13.835945      -2.220947       6.209164           0.001581
          426              O      16.087382      11.904236      10.700755      -0.529577      27.711455 0.38858915E+03  0.85858072E+04                                 7.099965                            5.925467       0.789596       2.323818                    0.999126      25.869763      64.515899       0.818144       0.338833      -1.159268       0.028987      -0.001406      -0.035166       0.045594       0.038124       0.001923       0.005825       0.085271       0.029187      -0.062374       0.009692       0.052682              8.148848      13.678389       0.258111       0.677287       6.402607      -0.206173       4.365546           0.000549
          427              O      17.071761      13.834348      10.635314      -0.543545      33.855913 0.45281653E+03  0.10414950E+05                                 8.278969                            6.508397       0.485237       2.218227                    0.998630      26.492730      67.835311       0.759126       0.350798      -1.147043       0.018693      -0.014371      -0.010691       0.025890      -0.006343      -0.010260       0.005918      -0.119624       0.161640      -0.087786       0.031420       0.056365             10.101608      10.168628      -5.096521       1.113197      14.151801      -2.396302       5.984394           0.000111
          428              O      21.902903      14.144768      10.892213      -0.550696      33.062394 0.45285483E+03  0.10421464E+05                                 8.129821                            6.511296       0.478694       2.208730                    0.998840      26.761914      68.659509       0.758105       0.351081      -1.146216      -0.007508      -0.030591       0.007336       0.032341      -0.011252       0.009582       0.007020      -0.090881       0.200259      -0.080918       0.012824       0.068094              9.587595       8.555936       3.633573      -0.463219      14.504192      -2.109092       5.702656           0.019695
          429              O      23.157539      12.348027      11.057885      -0.543310      32.357571 0.45971407E+03  0.10612596E+05                                 7.980395                            6.530635       0.474534       2.206716                    0.998470      26.864012      68.890721       0.762637       0.347900      -1.149537      -0.027860       0.002651       0.010322       0.029829      -0.021537       0.000570       0.002467       0.079270       0.033471      -0.050791       0.011260       0.039530              9.375729      16.477516       0.314931       0.193596       6.876208      -0.296718       4.773462           0.041835
          430              O      27.874275      24.391925      14.129249      -0.564341      33.880819 0.46861959E+03  0.10866963E+05                                 8.264121                            6.621121       0.489630       2.215116                    0.997920      26.828653      68.887998       0.752912       0.350812      -1.147485       0.000747       0.026751      -0.004504       0.027138      -0.015962      -0.011495       0.013968      -0.098485       0.183521      -0.082945       0.015908       0.067037              9.766018       7.964147       3.209604      -0.487571      15.319095      -2.469687       6.014812          -0.000102
          431              O      26.499304      26.019791      13.881107      -0.536041      27.401588 0.38894178E+03  0.86015121E+04                                 7.049040                            5.939052       0.775332       2.319791                    0.998832      25.953973      64.902605       0.814395       0.340080      -1.157401       0.018021      -0.002095       0.029885       0.034961      -0.006387       0.004944       0.007038       0.109023       0.031336      -0.060859       0.010676       0.050183              7.933079      12.804261       1.208114       0.388798       6.648785      -0.142285       4.346190           0.003600
          432              O      28.385208      30.625658      13.149575      -0.556212      28.194997 0.42859583E+03  0.97018117E+04                                 7.190884                            6.245108       0.617904       2.249442                    0.999082      26.728353      67.405573       0.792936       0.341243      -1.157549       0.017098      -0.021847       0.008625       0.029052      -0.057430       0.014001       0.021229       0.050222       0.090201      -0.083412       0.035765       0.047647              8.042974       7.479470      -2.636152       0.047632      11.343304      -0.725369       5.306148           0.000119
          433              O      30.610414      30.782654      12.866401      -0.590297      33.912050 0.50389879E+03  0.11873821E+05                                 8.218421                            6.808949       0.518997       2.204514                    0.999004      27.588303      70.915315       0.753374       0.345023      -1.154715      -0.015809      -0.037758       0.007315       0.041583       0.067849      -0.007928       0.012877       0.037449       0.125772      -0.093026       0.043246       0.049780              9.775713       7.286953       2.987877      -0.817329      15.631318      -2.189154       6.408868          -0.000436
          434              O      12.994199      24.985273      13.736601      -0.471590      31.537578 0.40112457E+03  0.89530517E+04                                 7.896437                            6.105340       0.549933       2.262432                    0.998306      25.372672      64.055749       0.787485       0.348475      -1.148638      -0.015664       0.020510      -0.034922       0.043423      -0.010394       0.034943       0.012616      -0.054917      -0.009853      -0.054277       0.020756       0.033521              9.536013      10.175791      -5.520693       0.255306      13.102006      -1.387679       5.330241           0.058245
          435              O      13.662945      26.718789      12.618746      -0.397162      23.250610 0.35023971E+03  0.75426543E+04                                 6.300719                            5.664064       0.861080       2.342054                    0.999478      25.269655      62.286903       0.827990       0.343496      -1.154916      -0.019896      -0.024101       0.002446       0.031348      -0.018610      -0.029107      -0.031218       0.001621      -0.033829      -0.054822       0.024242       0.030580              6.628706       8.328965       0.645616      -1.950309       5.977492      -1.112913       5.579661           0.337309
          436              O      26.227068      20.543842      15.623209      -0.645148      36.562509 0.61191329E+03  0.15111570E+05                                 8.602642                            7.508655       0.582975       2.192856                    0.999145      29.514398      77.250730       0.717828       0.345514      -1.156204       0.020055      -0.054407      -0.048191       0.075397       0.070783      -0.002349       0.029581       0.066084      -0.020057      -0.083818       0.000112       0.083706              9.617955       8.111283       2.825367       1.205752      14.560839       1.523509       6.181744           0.000704
          437              O      14.268555       9.424227      20.219916      -0.557767      31.125963 0.45307121E+03  0.10394685E+05                                 7.697081                            6.430863       0.626095       2.256973                    0.998771      26.744098      67.803487       0.779934       0.342297      -1.157162       0.010339       0.016478       0.013707       0.023797       0.045454      -0.001848       0.032710      -0.031594       0.063971      -0.064085       0.006552       0.057534              8.705582       5.544674      -0.266681       0.995381      12.304493       4.133791       8.267580          -0.024533
          438              O      15.665228       9.749931      21.935745      -0.554775      31.911073 0.44146198E+03  0.10086930E+05                                 7.904010                            6.397872       0.494712       2.213435                    0.998774      26.730342      68.160590       0.770959       0.347704      -1.149883      -0.019929       0.011449      -0.015710       0.027840       0.010558      -0.018013      -0.053383       0.094244       0.034785      -0.083035       0.020640       0.062395              9.221312       9.015775      -4.622110       2.349320      11.410183      -1.939610       7.237977          -0.004099
          439              O       5.399282       3.011832       0.337181      -0.477054      30.351160 0.41566842E+03  0.93841442E+04                                 7.747954                            6.284843       0.348877       2.188301                    0.998372      25.797964      66.040752       0.761352       0.356347      -1.139381      -0.030207      -0.036589       0.003568       0.047581       0.048111       0.029525      -0.055461      -0.014918      -0.110980      -0.093942       0.020036       0.073906              9.194035       9.029094       0.591994       4.897540       6.041136       1.397518      12.511877           0.000026
          440              O      11.343043      13.101908      18.828375      -0.586248      29.999283 0.46231264E+03  0.10662476E+05                                 7.513536                            6.499938       0.622182       2.243078                    0.999120      27.205478      69.198580       0.774943       0.342700      -1.156595       0.021201       0.002624       0.024646       0.032616       0.063237      -0.012099       0.021299       0.032086       0.121315      -0.089969       0.041515       0.048454              8.380586       8.080162      -0.466115       3.965452       5.990606      -0.190272      11.070991          -0.000264
          441              O      11.232574      14.927675      20.071031      -0.572301      30.082100 0.44971005E+03  0.10307632E+05                                 7.544908                            6.414644       0.570292       2.231330                    0.999201      26.915283      68.404928       0.778818       0.343118      -1.155431       0.018523      -0.027711       0.005786       0.033830      -0.012265      -0.057981      -0.021322      -0.032274      -0.133126      -0.087192       0.042114       0.045079              8.539897       8.666128      -3.767832       2.401661       9.592696      -2.090070       7.360868          -0.000288
          442              O      28.404938      33.056846      14.596583      -0.562549      29.782374 0.44238049E+03  0.10096329E+05                                 7.498124                            6.358962       0.584442       2.239538                    0.999197      26.759768      67.826214       0.782944       0.342774      -1.155920       0.015538       0.005510       0.023999       0.029116       0.011073       0.058039      -0.011299      -0.033426      -0.107805      -0.080416       0.036125       0.044291              8.616624       7.517645       0.498061       2.700976       5.557013       1.491908      12.775214           0.000366
          443              O      20.764652       6.469657      14.500975      -0.588984      32.108869 0.48400191E+03  0.11293026E+05                                 7.900687                            6.665469       0.581315       2.225359                    0.999039      27.482071      70.342363       0.762601       0.344228      -1.155142      -0.016474       0.004757       0.032292       0.036562      -0.014245      -0.066647      -0.019207      -0.040144      -0.124381      -0.094521       0.045023       0.049498              9.164331       7.453654      -0.395978      -2.937906       5.815962       1.337097      14.223379          -0.001104
          444              O      33.230164      33.314771      18.704548      -0.531661      27.739467 0.38906685E+03  0.85989111E+04                                 7.104323                            5.928664       0.790839       2.324212                    0.999123      25.884075      64.558921       0.818024       0.338782      -1.159324      -0.026633      -0.033792       0.011569       0.044554      -0.017241      -0.032036      -0.018029       0.033369      -0.126557      -0.061400       0.009862       0.051538              8.154496      13.688830      -0.723929       0.040351       4.550123       0.617392       6.224535          -0.000493
          445              O      32.245788      34.037823      20.495305      -0.546075      33.921990 0.45388700E+03  0.10445599E+05                                 8.288465                            6.515048       0.486062       2.218040                    0.998666      26.524548      67.933480       0.758930       0.350686      -1.147149      -0.019774      -0.015003      -0.008085       0.026105       0.012253       0.001174      -0.004392      -0.142895       0.091368      -0.087739       0.029810       0.057928             10.114524      10.182981       1.051057       5.118732       5.556779       1.421547      14.603810           0.000088
          446              O      27.414646      34.398550      20.674843      -0.552292      33.120852 0.45381640E+03  0.10448995E+05                                 8.138279                            6.517264       0.484068       2.209696                    0.998826      26.791435      68.750081       0.757932       0.350979      -1.146314       0.007126      -0.005338      -0.030394       0.031671      -0.003581       0.015152      -0.015716      -0.143486       0.045641      -0.081727       0.012569       0.069158              9.598596       8.565855      -1.052014      -3.514955       5.591903       1.850408      14.638032          -0.011900
          447              O      26.160008      33.821210      18.965340      -0.544696      32.409754 0.46059743E+03  0.10638403E+05                                 7.990140                            6.537774       0.472255       2.205595                    0.998501      26.882998      68.963519       0.762047       0.347992      -1.149427       0.027266       0.010395      -0.001689       0.029230       0.007824       0.019756      -0.018534       0.030210      -0.111077      -0.049658       0.010617       0.039040              9.388399      16.502063      -0.306016      -0.211477       4.904502       0.581541       6.758632          -0.036561
          448              O      21.443254       4.103023       4.400626      -0.564670      33.894258 0.46884231E+03  0.10873666E+05                                 8.266377                            6.623079       0.475626       2.210996                    0.997906      26.832924      68.908950       0.752718       0.350852      -1.147426      -0.000532       0.006095       0.025801       0.026516       0.016961       0.011201      -0.006958      -0.144204       0.043274      -0.082750       0.015286       0.067464              9.768049       7.966652      -0.856172      -3.132147       5.715587       1.792167      15.621906          -0.000058
          449              O       3.091227       4.536484       5.989221      -0.533026      27.338838 0.38789694E+03  0.85724653E+04                                 7.037253                            5.930578       0.781543       2.321910                    0.998866      25.926495      64.807168       0.815094       0.340024      -1.157473      -0.020815       0.026413      -0.015283       0.036939      -0.001635       0.008460      -0.021298       0.048056      -0.163535      -0.062019       0.009817       0.052201              7.917913      12.776408      -0.842597      -0.941056       4.612685       0.756391       6.364646           0.003536
          450              O      20.932329       5.736003      10.495916      -0.556374      28.207450 0.42883640E+03  0.97086240E+04                                 7.192976                            6.246766       0.614857       2.248381                    0.999085      26.735111      67.427472       0.792848       0.341232      -1.157558      -0.016658      -0.001380      -0.022563       0.028080       0.010861       0.057552      -0.011681      -0.023853      -0.133050      -0.082852       0.035447       0.047404              8.045644       7.481404       1.025819       2.429390       5.762891       1.752255      10.892637          -0.000011
          451              O      18.707123       5.540847      10.754276      -0.591196      33.951983 0.50461710E+03  0.11895254E+05                                 8.225477                            6.814081       0.519434       2.204327                    0.998996      27.608261      70.985358       0.753027       0.345052      -1.154665       0.015112      -0.008500      -0.037289       0.041123      -0.020148      -0.064668      -0.022136      -0.040598      -0.108355      -0.092817       0.043726       0.049091              9.784934       7.292821      -0.465487      -3.065799       6.308417       1.952966      15.753565           0.000338
          452              O      16.596330       3.984790       5.102236      -0.473536      31.559348 0.40147776E+03  0.89626640E+04                                 7.899058                            6.107116       0.549549       2.262398                    0.998320      25.384323      64.085679       0.787569       0.348371      -1.148755       0.016064      -0.023600       0.031253       0.042329      -0.028654       0.024366       0.020256      -0.037507       0.042385      -0.055305       0.021956       0.033349              9.539798      10.181716       2.007206       5.152445       5.581738       1.951109      12.855940           0.058359
          453              O      15.927586       3.666145       7.140162      -0.397585      23.239034 0.35002045E+03  0.75367562E+04                                 6.299107                            5.662510       0.860665       2.342028                    0.999457      25.261343      62.261656       0.828055       0.343523      -1.154893       0.020748      -0.007277      -0.023564       0.032229       0.034970       0.004028      -0.015304       0.039756       0.076482      -0.055841       0.023755       0.032085              6.627127       8.327136       1.520205      -1.381249       4.818709      -0.599125       6.735534           0.337634
          454              O       3.363456       3.907762       0.277335      -0.644048      36.523111 0.61104744E+03  0.15084692E+05                                 8.596116                            7.503135       0.582596       2.192859                    0.999128      29.496546      77.187361       0.718129       0.345495      -1.156232      -0.019076      -0.066383      -0.030574       0.075534      -0.027049      -0.065770       0.011548       0.025340      -0.143163      -0.083791      -0.000456       0.084247              9.610329       8.104996      -2.245925      -2.092418       8.682319       4.124726      12.043671          -0.000625
          455              O      25.185483      15.106157      23.914798      -0.557762      31.125824 0.45306888E+03  0.10394617E+05                                 7.697054                            6.430843       0.626098       2.256976                    0.998771      26.744041      67.803270       0.779936       0.342297      -1.157163      -0.010340      -0.019213      -0.009502       0.023798       0.016748       0.042297       0.015945      -0.069374      -0.049368      -0.064086       0.006552       0.057534              8.705550       5.544656       0.801658      -0.647486      11.996839       4.270271       8.575156          -0.024530
          456              O      13.925291       2.610338      -0.014597      -0.554775      31.911084 0.44146219E+03  0.10086938E+05                                 7.904016                            6.397877       0.494710       2.213435                    0.998774      26.730333      68.160601       0.770958       0.347704      -1.149882       0.019930       0.009717      -0.016837       0.027840      -0.012183       0.016957      -0.059736       0.079925      -0.008165      -0.083034       0.020640       0.062395              9.221320       9.015781       0.272627      -5.177733       6.486185       0.245416      12.161994          -0.004095
          457              O      34.054756      35.880834      21.711444      -0.477054      30.351247 0.41566974E+03  0.93841820E+04                                 7.747971                            6.284855       0.348870       2.188299                    0.998372      25.797991      66.040867       0.761351       0.356347      -1.139381       0.030207       0.011579       0.034892       0.047582       0.046501       0.032000      -0.013874       0.078799       0.170171      -0.093942       0.020037       0.073906              9.194062       9.029117       4.716722      -1.445372      12.483612      -1.461313       6.069455           0.000043
          458              O      28.110995      14.886396      19.988804      -0.586246      29.999134 0.46230997E+03  0.10662398E+05                                 7.513507                            6.499917       0.622188       2.243081                    0.999120      27.205424      69.198372       0.774945       0.342700      -1.156596      -0.021202      -0.023590       0.007598       0.032615       0.014590       0.062710      -0.014145      -0.047790      -0.118312      -0.089969       0.041515       0.048455              8.380549       8.080124       3.435530      -2.034450      10.094051      -2.011169       6.967473          -0.000082
          459              O      28.221464      13.010005      18.823996      -0.572303      30.082229 0.44971248E+03  0.10307702E+05                                 7.544930                            6.414661       0.570283       2.231326                    0.999201      26.915345      68.405140       0.778817       0.343118      -1.155431      -0.018522       0.005953       0.027677       0.033831      -0.057972       0.012307       0.016353       0.052630       0.121587      -0.087193       0.042113       0.045079              8.539927       8.666154       0.666980      -4.418127       6.178295      -0.574939      10.775331          -0.000317
          460              O      11.049100      10.660583       0.032599      -0.562535      29.781918 0.44237250E+03  0.10096099E+05                                 7.498046                            6.358904       0.584449       2.239544                    0.999197      26.759555      67.825471       0.782948       0.342774      -1.155920      -0.015537      -0.024174       0.004685       0.029116       0.057540      -0.013422       0.018601       0.033945       0.094310      -0.080412       0.036122       0.044291              8.616522       7.517563       2.670795      -0.640281      12.693734      -1.675073       5.638270          -0.000363
          461              O      18.689386      21.531935      24.295769      -0.588969      32.108220 0.48399047E+03  0.11292689E+05                                 7.900574                            6.665386       0.581324       2.225366                    0.999039      27.481809      70.341403       0.762606       0.344227      -1.155143       0.016472      -0.031449       0.008735       0.036560      -0.066695       0.014014       0.017614       0.042824       0.124521      -0.094519       0.045022       0.049498              9.164185       7.453557      -2.845954       0.829676      13.831372      -2.219812       6.207626          -0.001359
          462              O       6.223874       6.801092       1.463064      -0.531662      27.739411 0.38906590E+03  0.85988839E+04                                 7.104310                            5.928653       0.790840       2.324212                    0.999123      25.884069      64.558862       0.818026       0.338782      -1.159325       0.026633       0.003131       0.035575       0.044550      -0.036276      -0.002765       0.005176       0.085666       0.030339      -0.061401       0.009863       0.051538              8.154480      13.688800      -0.256760      -0.678072       6.406843      -0.206528       4.367798          -0.000513
          463              O       7.208250       4.870980       1.528505      -0.546074      33.921901 0.45388590E+03  0.10445567E+05                                 8.288450                            6.515040       0.486066       2.218042                    0.998666      26.524513      67.933360       0.758931       0.350686      -1.147149       0.019774       0.013475       0.010432       0.026104       0.006043       0.010724       0.006604      -0.118113       0.165712      -0.087738       0.029810       0.057928             10.114498      10.182957       5.105055      -1.115478      14.169435      -2.400318       5.991101           0.000056
          464              O      12.039392       4.560560       1.271606      -0.552288      33.120780 0.45381512E+03  0.10448958E+05                                 8.138264                            6.517252       0.484065       2.209696                    0.998826      26.791406      68.749974       0.757933       0.350979      -1.146314      -0.007126       0.029947      -0.007450       0.031672       0.012398      -0.009420       0.007593      -0.090961       0.203225      -0.081728       0.012570       0.069159              9.598580       8.565842      -3.639533       0.464101      14.521814      -2.112240       5.708083          -0.011914
          465              O      13.294030       6.357300       1.105934      -0.544693      32.409767 0.46059764E+03  0.10638409E+05                                 7.990143                            6.537777       0.472246       2.205593                    0.998501      26.882987      68.963508       0.762046       0.347992      -1.149427      -0.027267      -0.002674      -0.010189       0.029231       0.021233      -0.000860       0.002552       0.077735       0.031503      -0.049659       0.010619       0.039040              9.388404      16.502070      -0.317420      -0.193936       6.884805      -0.297217       4.778337          -0.036567
          466              O      18.010784      31.724057      22.362208      -0.564670      33.894140 0.46884060E+03  0.10873616E+05                                 8.266356                            6.623066       0.475630       2.210997                    0.997906      26.832889      68.908813       0.752719       0.350852      -1.147426       0.000533      -0.026056       0.004892       0.026517       0.017118       0.010959       0.014042      -0.096882       0.185238      -0.082749       0.015285       0.067464              9.768013       7.966625      -3.210175       0.487835      15.320954      -2.470217       6.016460          -0.000084
          467              O      16.635811      30.096191      22.610350      -0.533025      27.338780 0.38789607E+03  0.85724417E+04                                 7.037245                            5.930574       0.781546       2.321912                    0.998866      25.926463      64.807080       0.815094       0.340024      -1.157472       0.020815       0.003256      -0.030347       0.036943       0.007069      -0.004925       0.007119       0.112088       0.028561      -0.062019       0.009817       0.052202              7.917899      12.776381      -1.201917      -0.388476       6.637262      -0.142017       4.340054           0.003557
          468              O      18.521709      25.490325      23.341882      -0.556358      28.206763 0.42882394E+03  0.97082677E+04                                 7.192848                            6.246668       0.614873       2.248391                    0.999085      26.734823      67.426408       0.792856       0.341232      -1.157559       0.016658       0.021180      -0.007907       0.028082       0.057011      -0.013412       0.021243       0.050353       0.089573      -0.082850       0.035446       0.047404              8.045484       7.481282       2.636593      -0.047736      11.347698      -0.726082       5.307472          -0.000248
          469              O      20.746915      25.333329      23.625056      -0.591184      33.951441 0.50460809E+03  0.11894987E+05                                 8.225384                            6.814018       0.519442       2.204332                    0.998996      27.608064      70.984644       0.753031       0.345051      -1.154665      -0.015111       0.037529      -0.007369       0.041123      -0.067280       0.007811       0.012754       0.038038       0.127551      -0.092812       0.043724       0.049088              9.784799       7.292744      -2.991039       0.818015      15.647506      -2.191289       6.414147          -0.000549
          470              O      22.857708      31.130709      22.754856      -0.473538      31.559181 0.40147591E+03  0.89626115E+04                                 7.899030                            6.107102       0.549552       2.262399                    0.998320      25.384272      64.085488       0.787569       0.348371      -1.148755      -0.016065      -0.018995       0.034246       0.042328       0.010648      -0.036070       0.012687      -0.054564      -0.008788      -0.055301       0.021952       0.033349              9.539753      10.181665       5.523675      -0.255185      13.105865      -1.387738       5.331730           0.058355
          471              O      23.526452      29.397193      23.872711      -0.397586      23.239041 0.35002054E+03  0.75367624E+04                                 6.299136                            5.662534       0.860637       2.342020                    0.999457      25.261200      62.261427       0.828048       0.343526      -1.154890      -0.020749       0.024489      -0.002913       0.032229       0.017881       0.030329      -0.031819       0.002534      -0.035181      -0.055851       0.023775       0.032076              6.627157       8.327176      -0.645924       1.949793       5.975965      -1.112649       5.578328           0.337628
          472              O      36.090582      35.572140      20.868248      -0.644049      36.523224 0.61104985E+03  0.15084768E+05                                 8.596139                            7.503154       0.582588       2.192856                    0.999128      29.496576      77.187515       0.718128       0.345495      -1.156232       0.019076       0.054871       0.048277       0.075534      -0.071088       0.001953       0.029590       0.065996      -0.021195      -0.083790      -0.000456       0.084246              9.610352       8.105010      -2.823533      -1.204180      14.549152       1.521342       6.176894          -0.000625
          473              O      24.619311      14.795914       9.621581      -0.673895      42.739397 0.82073071E+03  0.21757982E+05                                 9.597092                            8.751275       0.321842       2.101225                    0.997486      30.954824      83.266449       0.660260       0.349924      -1.155413       0.069830       0.017111       0.011127       0.072752       0.170557       0.110911       0.079536       0.069544      -0.210721      -0.142662      -0.121962       0.264624             10.510766       7.936165      -0.626082      -0.407132      10.162967      -3.684744      13.433167           0.652369
          474              O      14.834727      22.614741      14.706057      -0.673553      42.712160 0.82010396E+03  0.21736959E+05                                 9.592688                            8.747721       0.364655       2.114913                    0.997479      30.945706      83.230276       0.660426       0.349907      -1.155440      -0.069661      -0.017152      -0.011154       0.072603       0.171217       0.111340       0.080441       0.066739      -0.209521      -0.143287      -0.122150       0.265438             10.505532       7.932854      -0.625571      -0.406798      10.157880      -3.682251      13.425864          -0.620814
          475              O      14.755800       3.909413       2.542238      -0.673399      42.690093 0.81962510E+03  0.21720908E+05                                 9.589475                            8.745358       0.320310       2.100955                    0.997427      30.936631      83.197102       0.660499       0.349922      -1.155438       0.069864      -0.017181      -0.011172       0.072808      -0.171054      -0.111235       0.080426       0.066086      -0.208840      -0.143201      -0.121913       0.265114             10.501453       7.930026       0.625240       0.406585      10.154050      -3.680277      13.420284          -0.620687
          476              O      24.698238      33.501242      21.785400      -0.673387      42.689302 0.81960685E+03  0.21720323E+05                                 9.589425                            8.745320       0.320292       2.100954                    0.997428      30.936152      83.195868       0.660493       0.349927      -1.155433      -0.069867       0.017183       0.011174       0.072811      -0.171093      -0.111259       0.080432       0.066142      -0.208908      -0.143234      -0.121940       0.265174             10.501390       7.929988       0.625234       0.406581      10.153987      -3.680246      13.420195          -0.620662
          477              O      25.187457      23.261197      15.126439      -1.017405      52.023458 0.11548311E+04  0.33483491E+05                                10.651770                           10.091113       0.032018       1.928983                    0.998538      37.406584     106.675594       0.638856       0.330667      -1.166992      -0.025194       0.096731       0.062903       0.118103      -0.005162      -0.003357       0.040112      -0.013563      -0.057636      -0.045296       0.001890       0.043406             11.565688      12.236409       0.483779       0.314594      10.030106      -2.704726      12.430548           0.002140
          478              O      14.266581      14.149458       9.201199      -1.017442      52.024658 0.11548664E+04  0.33484759E+05                                10.651896                           10.091234       0.032056       1.928986                    0.998538      37.407243     106.677779       0.638855       0.330665      -1.166994       0.025182      -0.096723      -0.062898       0.118092      -0.005148      -0.003348       0.040112      -0.013576      -0.057623      -0.045292       0.001887       0.043406             11.565804      12.236542       0.483796       0.314607      10.030202      -2.704752      12.430667           0.001796
          479              O      35.050967      32.854785      21.365018      -1.017686      52.043609 0.11553611E+04  0.33502533E+05                                10.653077                           10.092068       0.037585       1.930305                    0.998584      37.419759     106.717272       0.638958       0.330578      -1.167077      -0.024861      -0.096851      -0.062981       0.118173       0.005087       0.003308       0.040774      -0.013121      -0.059252      -0.046265       0.002406       0.043859             11.567370      12.239621      -0.483619      -0.314491      10.030761      -2.705321      12.431727           0.000706
          480              O       4.403071       4.555870       2.962620      -1.017690      52.043930 0.11553701E+04  0.33502861E+05                                10.653121                           10.092107       0.037579       1.930301                    0.998584      37.419899     106.717809       0.638957       0.330578      -1.167077       0.024860       0.096849       0.062980       0.118171       0.005087       0.003308       0.040772      -0.013119      -0.059251      -0.046264       0.002407       0.043857             11.567420      12.239681      -0.483630      -0.314498      10.030803      -2.705331      12.431778           0.000703

******************************************************
Auxiliary information for the entire system
The total spin magnetic moment of the unit cell is   1.693638
The total net atomic charge of the unit cell is   -0.000010
Accuracy of reproducing the electrostatic potential in the unit cell:
  The inner radius (bohr) =    5.0000
  The outer radius (bohr) =   12.0000
  Valid grid points have density less than (e/(bohr^3)) =    0.0001
  The number of valid grid points were=      1766846
  The rms potential error without charges in kcal/mol is=      4.32398
  The rms potential error with partial charges in kcal/mol is=      1.66345
  The RRMSE value at monopole order=      0.38470
  The rms potential error with partial charges and cloud penetration in kcal/mol is=      1.65803
  The RRMSE value at monopole order with cloud penetration is=      0.38345
  The rms potential error with partial charges and atomic dipoles in kcal/mol is=      0.45402
  The RRMSE value at dipole order=      0.10500
  The rms potential error with partial charges, atomic dipoles and cloud penetration in kcal/mol is=      0.43884
  The RRMSE value at dipole order with cloud penetration=      0.10149

******************************************************
The electron densities and ab initio electrostatic potential were computed in VASP using the PBE functional and
projector augmented wave method. See the main text of the journal article for a description of computational details.
The atomic charges, dipoles, and quadrupoles were computed with the DDEC6 method as described in
(a) T. A. Manz and N. Gabaldon Limas, RSC Adv. 6 (2016) 47771-47801 DOI: 10.1039/c6ra04656h
(b) N. Gabaldon Limas and T. A. Manz, RSC Adv. 8 (2018) 2678-2707 DOI: 10.1039/c7ra11829e.
For each atom in the material, the electron cloud parameters were fit to the spherically averaged atom-in-material
electron density using radial positions for which this density was between 10^-4 and 10^-2 electrons per cubic bohr.
The polarizabilities, dispersion coefficients, and quantum Drude oscillator (QDO) parameters were fit using the MCLF method.
The magnetic structure of the system was optimized in VASP from the default ferromagnetic initial guess using spin polarization.
The atomic spin moments (ASMs) were computed on this optimized magnetic structure using the DDEC6 partition as inputs
to the method of T. A. Manz and D. S. Sholl, J. Chem. Theory Comput. 7 (2011) 4146-4164 DOI: 10.1021/ct200539n.
The RMSE and RRMSE were computed using a uniform grid with Ewald summation.
