# Supplementary material for: A collection of forcefield precursors for metal–organic frameworks
Source: RSC Adv. 2019 Nov 13;9(63):36492–507. doi: 10.1039/c9ra07327b (PMC9075174; doi:10.1039/c9ra07327b)
Supplement: RA-009-C9RA07327B-s5258 [file RA-009-C9RA07327B-s5258.xyz]

  132
jmolscript: load "" {1 1 1} spacegroup "x,y,z" unitcell [{     11.888000     0.000000     0.000000 }, {     -4.489477    12.110642     0.000000 }, {     -4.887990    -2.765317    11.734337 }]
Cd    -0.703863     6.341518     7.927366     0.946886
Cd    -2.599886     4.194693     5.532975     0.836666
Cd     3.214347     3.003779     3.807088     0.946885
Cd     5.110419     5.150632     6.201362     0.836665
H      1.372165     3.503988     0.856607     0.375726
H      1.122057     3.113293     8.434641     0.150241
H     -2.447497     1.903356     9.812253     0.129772
H      5.750317     4.097033     0.298052     0.137723
H     -4.221908     7.954316     4.064774     0.150904
H      1.028346    -0.424267     2.812721     0.140816
H     -0.568026     9.522773     4.598687     0.131203
H      7.842353     0.498831     1.768365     0.116990
H      4.822100    10.859358     1.383478     0.136911
H     -0.971566    -0.691520     5.010562     0.136386
H     -2.456166     1.051986     5.397795     0.118204
H     -2.881759     5.361672     2.640226     0.117845
H      5.243653     0.206485     3.507393     0.387333
H     10.667470     2.625398     0.221779     0.116866
H      7.530894     5.947869     0.949308     0.140202
H      4.284370     0.429190    10.286320     0.124716
H      1.138368     5.841337    10.877730     0.375726
H      1.388476     6.232032     3.299696     0.150242
H      4.958030     7.441969     1.922084     0.129774
H     -3.239784     5.248292    11.436285     0.137722
H      6.732441     1.391009     7.669563     0.150905
H      1.482187     9.769592     8.921616     0.140816
H      3.078559    -0.177448     7.135650     0.131203
H     -5.331820     8.846494     9.965972     0.116991
H     -2.311567    -1.514033    10.350859     0.136912
H      3.482099    10.036845     6.723775     0.136386
H      4.966699     8.293339     6.336542     0.118205
H      5.392292     3.983653     9.094111     0.117845
H     -2.733120     9.138840     8.226944     0.387333
H     -8.156937     6.719927    11.512558     0.116866
H     -5.020361     3.397456    10.785029     0.140203
H     -1.773837     8.916135     1.448017     0.124716
C      3.543909    -0.211772     3.406478     0.626940
C      7.454122     1.978538     3.865995     0.265602
C     -0.759383     2.608762     8.946493     0.016586
C      0.608609     2.707191     9.094111    -0.218454
C     -1.531952     2.009578     9.931943    -0.159195
C     -1.436864     3.163711     7.733515     0.594790
C      3.136080     3.835664     0.497536     0.631045
C     -0.918133     1.568320    11.100331    -0.016087
C      0.456203     1.644087    11.256749    -0.250188
C     -1.897277     7.270372     5.111829     0.602715
C     -3.629647     8.666573     3.976767    -0.208092
C     -4.049760     9.843722     3.380662     0.277201
C     -3.177319    10.896374     3.215208    -0.229337
C     -1.868687    10.762094     3.656537    -0.023938
C     -1.441900     9.597486     4.286788    -0.143899
C     -2.333222     8.548396     4.442268     0.008524
C     -0.872299     3.621207     2.615232     0.255891
C      1.213812     2.192612    10.234454     0.288824
C      8.453966     0.253420     2.424314    -0.103289
C      4.848263    11.323632     2.188454    -0.206727
C     -1.593536    -0.450191     4.361653    -0.208940
C     -2.485895     0.587712     4.592820    -0.097980
C      8.475217     0.934297     3.641165     0.003661
C     -1.885905     3.943141     1.603732     0.019279
C      3.341472     1.870112    11.335722     0.274098
C      9.050088     4.931933     1.817179    -0.099814
C      5.757940    10.986669     3.150669     0.278677
C     10.039284     3.294842     0.371978    -0.109886
C      8.162885     5.281058     0.808496    -0.200410
C      4.262369     0.869558    11.105377    -0.202132
C     -1.033376     9.557097     8.327859     0.626943
C     -4.943589     7.366787     7.868342     0.265604
C      3.269916     6.736563     2.787844     0.016589
C      1.901924     6.638134     2.640226    -0.218449
C      4.042485     7.335747     1.802394    -0.159192
C      3.947397     6.181614     4.000822     0.594785
C     -0.625547     5.509661    11.236801     0.631036
C      3.428666     7.777005     0.634006    -0.016090
C      2.054330     7.701238     0.477588    -0.250188
C      4.407810     2.074953     6.622508     0.602692
C      6.140180     0.678752     7.757570    -0.208089
C      6.560293    -0.498397     8.353675     0.277202
C      5.687852    -1.551049     8.519129    -0.229335
C      4.379220    -1.416769     8.077800    -0.023936
C      3.952433    -0.252161     7.447549    -0.143900
C      4.843755     0.796929     7.292069     0.008523
C      3.382832     5.724118     9.119105     0.255892
C      1.296721     7.152713     1.499883     0.288825
C     -5.943433     9.091905     9.310023    -0.103290
C     -2.337730    -1.978307     9.545883    -0.206725
C      4.104069     9.795516     7.372684    -0.208940
C      4.996428     8.757613     7.141517    -0.097979
C     -5.964684     8.411028     8.093172     0.003661
C      4.396438     5.402184    10.130605     0.019279
C     -0.830939     7.475213     0.398615     0.274098
C     -6.539555     4.413392     9.917158    -0.099815
C     -3.247407    -1.641344     8.583668     0.278677
C     -7.528751     6.050483    11.362359    -0.109886
C     -5.652352     4.064267    10.925841    -0.200411
C     -1.751836     8.475767     0.628960    -0.202130
N      6.203514     1.829610     3.444967    -0.287133
N      5.565593     2.949904     3.821404    -0.055746
N      6.379975     3.737257     4.461043    -0.062597
N      7.585736     3.144602     4.510210    -0.252795
N     -1.029990     3.626873     3.956114    -0.262789
N      0.149046     3.296190     4.484160    -0.053133
N      0.985633     3.113595     3.506572    -0.069282
N      0.387033     3.307803     2.322225    -0.287796
N     -3.692981     7.515715     8.289370    -0.287134
N     -3.055060     6.395421     7.912933    -0.055744
N     -3.869442     5.608068     7.273294    -0.062596
N     -5.075203     6.200723     7.224127    -0.252792
N      3.540523     5.718452     7.778223    -0.262794
N      2.361487     6.049135     7.250177    -0.053134
N      1.524900     6.231730     8.227765    -0.069258
N      2.123500     6.037522     9.412112    -0.287809
O      3.139277     0.848037     2.959869    -0.523302
O     -2.435944     2.600686     7.268952    -0.523355
O     -0.960369     4.213132     7.197373    -0.585530
O      1.879036     3.678853     0.201948    -0.508673
O      3.623816     3.625622     1.593875    -0.517554
O     -2.594156     6.261509     4.818588    -0.557426
O     -0.940352     7.313833     5.903310    -0.564786
O      2.585993     2.271939    10.231872    -0.228384
O      6.556380     9.884602     2.869045    -0.222807
O      4.792659    -0.460151     3.666980    -0.497824
O     -0.628744     8.497288     8.774468    -0.523300
O      4.946477     6.744639     4.465385    -0.523354
O      3.470902     5.132193     4.536964    -0.585512
O      0.631497     5.666472    11.532389    -0.508668
O     -1.113283     5.719703    10.140462    -0.517524
O      5.104689     3.083816     6.915749    -0.557417
O      3.450885     2.031492     5.831027    -0.564741
O     -0.075460     7.073386     1.502465    -0.228383
O     -4.045847    -0.539277     8.865292    -0.222806
O     -2.282126     9.805476     8.067357    -0.497824

The following XYZ coordinates are in angstroms. Other properties are in atomic units.
The sperically averaged electron density of each atom fit to a function of the form exp(a - br)
eigen_1, eigen_2 and eigen_3 are the three eigenvalues of traceless quadrupole moment tensor
  atom number  atomic symbol              X              Y              Z     net charge C6 coefficient C8 coefficient C10 coefficient fluctuating dipole atomic polarizability isotropic forcefield polarizability              a              b squared Pearson coefficient          <r^3>          <r^4>         wp_QDO          m_QDO          q_QDO       dipole_x       dipole_y       dipole_z         dipole            Qxy            Qxz            Qyz     Q(x^2-y^2)  Q(3z^2 - R^2)        eigen_1        eigen_2        eigen_3 static polarizability      alpha(xx)      alpha(xy)      alpha(xz)      alpha(yy)      alpha(yz)      alpha(zz) atomic spin moment
            1             Cd      -0.703863       6.341518       7.927366       0.946886     193.935613 0.46197092E+04  0.17816792E+06                                25.562252                           21.439060       0.761409       1.956239                    0.997549      77.899098     209.721378       0.425660       0.373102      -1.203871       0.002397       0.012372      -0.017167       0.021296       0.014740      -0.079304       0.018910      -0.282179       0.331703      -0.216821       0.082323       0.134498             29.324033      32.007597      -1.913089       6.283094      28.965553      -3.688685      26.998951           0.000017
            2             Cd      -2.599886       4.194693       5.532975       0.836666     185.422808 0.47220114E+04  0.18352942E+06                                25.505232                           22.153288       0.883523       1.970414                    0.997223      80.966795     220.454446       0.404340       0.389745      -1.188109       0.023302       0.040195       0.018860       0.050143      -0.044995       0.078604      -0.098308      -0.003252      -0.186555      -0.136994      -0.013325       0.150319             28.837155      24.421650       0.719657       0.051965      29.045283       3.510885      33.044531           0.000014
            3             Cd       3.214347       3.003779       3.807088       0.946885     193.941246 0.46198634E+04  0.17817582E+06                                25.562992                           21.439617       0.761304       1.956197                    0.997551      77.900113     209.727064       0.425648       0.373109      -1.203862      -0.002408      -0.012379       0.017109       0.021255       0.014711      -0.079347       0.018908      -0.282035       0.331657      -0.216764       0.082262       0.134502             29.324955      32.009071      -1.913317       6.283946      28.966337      -3.688834      26.999457           0.000017
            4             Cd       5.110419       5.150632       6.201362       0.836665     185.422637 0.47220047E+04  0.18352904E+06                                25.505163                           22.153225       0.883536       1.970418                    0.997223      80.966744     220.454030       0.404342       0.389743      -1.188110      -0.023298      -0.040194      -0.018859       0.050140      -0.044994       0.078601      -0.098307      -0.003262      -0.186555      -0.136992      -0.013324       0.150316             28.837086      24.421646       0.719795       0.052094      29.045185       3.510953      33.044425           0.000014
            5              H       1.372165       3.503988       0.856607       0.375726       0.503610 0.29312684E+01  0.23168925E+02                                 1.181389                            1.100596      -1.309001       2.364621                    0.998840       2.676265       7.518265       0.500062       1.549643      -0.653061      -0.004931      -0.000686      -0.004694       0.006843      -0.003652       0.014328       0.002513       0.005702      -0.020659      -0.017020       0.001342       0.015678              1.225349       1.396366       0.101615      -0.367125       0.982993      -0.078457       1.296687           0.000001
            6              H       1.122057       3.113293       8.434641       0.150241       0.891086 0.64307497E+01  0.60722698E+02                                 1.627366                            1.560804      -1.105281       2.388761                    0.996204       3.437771       9.934581       0.456615       1.420583      -0.679920       0.021188       0.015413      -0.029111       0.039166       0.006668      -0.006568      -0.006955       0.012185       0.007716      -0.011666      -0.002883       0.014549              1.650668       1.673837       0.164751      -0.243088       1.488448      -0.273214       1.789719           0.000000
            7              H      -2.447497       1.903356       9.812253       0.129772       0.984966 0.72782946E+01  0.70693479E+02                                 1.706991                            1.633803      -1.334910       2.255287                    0.994460       3.679579      10.689091       0.458517       1.375312      -0.687315      -0.038405      -0.005327      -0.008207       0.039631      -0.002925       0.003706      -0.004510       0.024573      -0.024534      -0.012709      -0.004719       0.017427              1.729148       2.173510       0.158090       0.079115       1.447424      -0.027116       1.566511           0.000000
            8              H       5.750317       4.097033       0.298052       0.137723       1.027594 0.78040011E+01  0.76754554E+02                                 1.725026                            1.667457      -1.324252       2.259542                    0.995638       3.629597      10.441101       0.466118       1.336051      -0.695721       0.010545      -0.014359       0.031661       0.036329      -0.002350       0.006314      -0.006873      -0.004204       0.021129      -0.008286      -0.004955       0.013241              1.732399       1.804116      -0.075373       0.290148       1.441240      -0.258361       1.951841           0.000001
            9              H      -4.221908       7.954316       4.064774       0.150904       0.881446 0.62329520E+01  0.58299434E+02                                 1.601274                            1.523871      -1.188427       2.342550                    0.996701       3.428229       9.806374       0.468707       1.397120      -0.683900      -0.023061      -0.028366       0.002605       0.036650       0.009012       0.000651      -0.000129       0.000753      -0.003155      -0.008533      -0.001026       0.009559              1.634896       1.690083       0.334591      -0.034697       1.876803      -0.094687       1.337801          -0.000001
           10              H       1.028346      -0.424267       2.812721       0.140816       1.064886 0.80473760E+01  0.79426619E+02                                 1.747659                            1.679805      -1.224878       2.314023                    0.995964       3.507022       9.969626       0.471954       1.314906      -0.701417      -0.010005       0.031583      -0.016997       0.037236      -0.005691       0.006807      -0.007605      -0.007726       0.005194      -0.009122      -0.004995       0.014117              1.757596       1.663225      -0.172932       0.090001       2.112024      -0.290776       1.497537          -0.000001
           11              H      -0.568026       9.522773       4.598687       0.131203       1.059256 0.80673099E+01  0.79602648E+02                                 1.735909                            1.679030      -1.154784       2.343966                    0.996838       3.499533       9.918532       0.473683       1.310447      -0.702630       0.039332      -0.005255       0.012957       0.041743      -0.003271       0.007338       0.000081       0.020791      -0.030652      -0.012290      -0.005587       0.017877              1.734832       2.070920       0.023205       0.252136       1.578833      -0.055949       1.554743           0.000001
           12              H       7.842353       0.498831       1.768365       0.116990       1.092907 0.81736268E+01  0.79762158E+02                                 1.681815                            1.619944      -0.973602       2.421307                    0.998319       3.305325       8.889273       0.521324       1.203972      -0.728058      -0.024242       0.007710      -0.031900       0.040802      -0.007511       0.011935       0.005190      -0.005239       0.033855      -0.019011       0.001948       0.017062              1.677276       1.750146      -0.205962       0.320883       1.507178      -0.119524       1.774505           0.000004
           13              H       4.822100      10.859358       1.383478       0.136911       0.964914 0.67042106E+01  0.62846366E+02                                 1.601238                            1.504186      -0.979210       2.430337                    0.998148       3.264336       8.871715       0.516282       1.265572      -0.712330      -0.004605      -0.016117      -0.031557       0.035733      -0.008174       0.008482       0.004550       0.002413       0.031515      -0.016566       0.002132       0.014435              1.636113       1.307696      -0.031932       0.037120       1.656350       0.456480       1.944294          -0.000001
           14              H      -0.971566      -0.691520       5.010562       0.136386       0.977911 0.72059625E+01  0.68613067E+02                                 1.605157                            1.555023      -0.900941       2.464673                    0.999234       3.236973       8.796317       0.511185       1.258383      -0.715078       0.021461      -0.003811       0.031357       0.038188      -0.006088       0.012997       0.006892      -0.001276       0.027448      -0.018295       0.001044       0.017251              1.603906       1.714801      -0.233384       0.277638       1.438128      -0.133345       1.658789           0.000001
           15              H      -2.456166       1.051986       5.397795       0.118204       0.968418 0.69404222E+01  0.66706633E+02                                 1.698969                            1.602789      -1.116677       2.351792                    0.996142       3.677726      10.675301       0.459119       1.388027      -0.684797       0.003796       0.015472       0.035036       0.038488      -0.010044       0.005190       0.002980       0.009324       0.010395      -0.014409       0.003780       0.010629              1.735679       1.387740      -0.026810       0.006881       1.733480       0.445335       2.085816           0.000001
           16              H      -2.881759       5.361672       2.640226       0.117845       0.933114 0.66311250E+01  0.63208356E+02                                 1.674880                            1.579850      -1.192052       2.315189                    0.995289       3.724429      10.876389       0.455243       1.411483      -0.679812      -0.004650       0.019914       0.030944       0.037090      -0.010110       0.003199       0.002702       0.005908       0.001211      -0.012073       0.001647       0.010426              1.717408       1.388451      -0.029136       0.014869       1.591579       0.373522       2.172193           0.000000
           17              H       5.243653       0.206485       3.507393       0.387333       0.455131 0.26075991E+01  0.19891357E+02                                 1.077594                            1.017728      -1.232703       2.418409                    0.999453       2.478426       6.701259       0.539050       1.489546      -0.663699       0.006647      -0.002150       0.000721       0.007023      -0.011103       0.005164       0.003881       0.018475       0.002913      -0.016793       0.002108       0.014685              1.108310       1.245816       0.327308      -0.031369       1.199748      -0.024242       0.879367           0.000002
           18              H      10.667470       2.625398       0.221779       0.116866       1.067613 0.79915787E+01  0.78377728E+02                                 1.725238                            1.656095      -0.848085       2.480813                    0.999125       3.427577       9.568217       0.485263       1.286972      -0.708442       0.026332      -0.028229      -0.010306       0.039956      -0.012931       0.000904       0.007192      -0.004976       0.002454      -0.015393       0.000716       0.014678              1.735181       1.837085      -0.414808      -0.047198       1.829234       0.119925       1.539222          -0.000000
           19              H       7.530894       5.947869       0.949308       0.140202       0.844063 0.59864424E+01  0.54980614E+02                                 1.511889                            1.460964      -0.802042       2.519620                    0.999639       3.237653       8.935377       0.498797       1.337030      -0.697131      -0.023456       0.026918       0.010338       0.037171      -0.011772       0.001085       0.006759       0.000292       0.014830      -0.015789       0.003792       0.011997              1.525079       1.681848      -0.346767      -0.006593       1.602187       0.072468       1.291201          -0.000001
           20              H       4.284370       0.429190      10.286320       0.124716       1.017537 0.72449744E+01  0.70151750E+02                                 1.725451                            1.611655      -1.519171       2.162145                    0.991920       3.744208      10.790771       0.470507       1.344431      -0.692582       0.002672      -0.015385      -0.026820       0.031035      -0.005541       0.004965       0.003376       0.000825       0.004834      -0.009484       0.003556       0.005928              1.775209       1.407975      -0.094160      -0.050665       1.619070       0.494618       2.298583           0.000001
           21              H       1.138368       5.841337      10.877730       0.375726       0.503609 0.29312659E+01  0.23168896E+02                                 1.181387                            1.100595      -1.308997       2.364623                    0.998841       2.676262       7.518250       0.500063       1.549641      -0.653062       0.004931       0.000686       0.004695       0.006843      -0.003652       0.014328       0.002513       0.005702      -0.020660      -0.017020       0.001342       0.015678              1.225347       1.396364       0.101614      -0.367123       0.982992      -0.078456       1.296684           0.000001
           22              H       1.388476       6.232032       3.299696       0.150242       0.891081 0.64306964E+01  0.60722058E+02                                 1.627359                            1.560798      -1.105272       2.388767                    0.996205       3.437753       9.934512       0.456616       1.420582      -0.679920      -0.021188      -0.015413       0.029111       0.039166       0.006668      -0.006568      -0.006955       0.012184       0.007715      -0.011666      -0.002884       0.014549              1.650661       1.673829       0.164750      -0.243087       1.488443      -0.273214       1.789712           0.000000
           23              H       4.958030       7.441969       1.922084       0.129774       0.984961 0.72782438E+01  0.70692856E+02                                 1.706985                            1.633797      -1.334900       2.255292                    0.994460       3.679564      10.689035       0.458518       1.375312      -0.687315       0.038405       0.005327       0.008207       0.039631      -0.002925       0.003705      -0.004510       0.024573      -0.024534      -0.012709      -0.004719       0.017427              1.729142       2.173500       0.158089       0.079115       1.447419      -0.027116       1.566506           0.000000
           24              H      -3.239784       5.248292      11.436285       0.137722       1.027599 0.78040590E+01  0.76755278E+02                                 1.725033                            1.667463      -1.324257       2.259538                    0.995638       3.629614      10.441166       0.466117       1.336052      -0.695721      -0.010545       0.014359      -0.031660       0.036328      -0.002350       0.006315      -0.006873      -0.004205       0.021129      -0.008287      -0.004954       0.013241              1.732406       1.804123      -0.075373       0.290148       1.441246      -0.258362       1.951850           0.000001
           25              H       6.732441       1.391009       7.669563       0.150905       0.881443 0.62329205E+01  0.58299064E+02                                 1.601270                            1.523867      -1.188419       2.342554                    0.996701       3.428219       9.806338       0.468708       1.397120      -0.683900       0.023061       0.028366      -0.002605       0.036650       0.009012       0.000651      -0.000130       0.000753      -0.003155      -0.008533      -0.001026       0.009559              1.634892       1.690079       0.334590      -0.034696       1.876798      -0.094686       1.337798          -0.000001
           26              H       1.482187       9.769592       8.921616       0.140816       1.064888 0.80473943E+01  0.79426835E+02                                 1.747660                            1.679806      -1.224881       2.314022                    0.995964       3.507023       9.969627       0.471954       1.314905      -0.701417       0.010005      -0.031583       0.016997       0.037235      -0.005691       0.006807      -0.007605      -0.007726       0.005195      -0.009122      -0.004995       0.014117              1.757597       1.663227      -0.172933       0.090001       2.112027      -0.290777       1.497538          -0.000001
           27              H       3.078559      -0.177448       7.135650       0.131203       1.059258 0.80673406E+01  0.79603045E+02                                 1.735914                            1.679034      -1.154794       2.343961                    0.996838       3.499543       9.918574       0.473682       1.310449      -0.702630      -0.039332       0.005254      -0.012957       0.041743      -0.003271       0.007338       0.000082       0.020792      -0.030652      -0.012290      -0.005588       0.017878              1.734837       2.070925       0.023204       0.252137       1.578838      -0.055950       1.554747           0.000001
           28              H      -5.331820       8.846494       9.965972       0.116991       1.092905 0.81736069E+01  0.79761914E+02                                 1.681813                            1.619942      -0.973598       2.421309                    0.998319       3.305322       8.889262       0.521324       1.203972      -0.728058       0.024242      -0.007710       0.031901       0.040802      -0.007511       0.011935       0.005190      -0.005239       0.033855      -0.019011       0.001948       0.017062              1.677273       1.750143      -0.205961       0.320883       1.507176      -0.119524       1.774502           0.000004
           29              H      -2.311567      -1.514033      10.350859       0.136912       0.964911 0.67041879E+01  0.62846105E+02                                 1.601236                            1.504184      -0.979210       2.430338                    0.998148       3.264329       8.871695       0.516282       1.265573      -0.712329       0.004605       0.016117       0.031558       0.035733      -0.008174       0.008482       0.004550       0.002413       0.031516      -0.016566       0.002132       0.014435              1.636111       1.307694      -0.031932       0.037119       1.656348       0.456479       1.944290          -0.000001
           30              H       3.482099      10.036845       6.723775       0.136386       0.977909 0.72059451E+01  0.68612853E+02                                 1.605155                            1.555021      -0.900937       2.464675                    0.999234       3.236969       8.796300       0.511186       1.258382      -0.715078      -0.021461       0.003811      -0.031357       0.038188      -0.006088       0.012997       0.006892      -0.001276       0.027448      -0.018295       0.001044       0.017251              1.603904       1.714799      -0.233384       0.277638       1.438126      -0.133345       1.658786           0.000001
           31              H       4.966699       8.293339       6.336542       0.118205       0.968417 0.69404089E+01  0.66706473E+02                                 1.698967                            1.602787      -1.116673       2.351794                    0.996142       3.677722      10.675287       0.459119       1.388027      -0.684797      -0.003796      -0.015472      -0.035036       0.038488      -0.010043       0.005190       0.002980       0.009324       0.010395      -0.014408       0.003780       0.010629              1.735677       1.387739      -0.026810       0.006881       1.733479       0.445334       2.085814           0.000001
           32              H       5.392292       3.983653       9.094111       0.117845       0.933108 0.66310739E+01  0.63207790E+02                                 1.674878                            1.579849      -1.192049       2.315190                    0.995289       3.724419      10.876377       0.455241       1.411492      -0.679811       0.004650      -0.019914      -0.030944       0.037091      -0.010110       0.003199       0.002702       0.005908       0.001212      -0.012073       0.001647       0.010426              1.717406       1.388450      -0.029136       0.014869       1.591578       0.373521       2.172191           0.000000
           33              H      -2.733120       9.138840       8.226944       0.387333       0.455130 0.26075921E+01  0.19891299E+02                                 1.077595                            1.017728      -1.232713       2.418404                    0.999453       2.478426       6.701268       0.539048       1.489551      -0.663699      -0.006647       0.002150      -0.000721       0.007023      -0.011103       0.005164       0.003881       0.018475       0.002912      -0.016793       0.002108       0.014685              1.108311       1.245816       0.327307      -0.031369       1.199748      -0.024243       0.879368           0.000002
           34              H      -8.156937       6.719927      11.512558       0.116866       1.067613 0.79915824E+01  0.78377772E+02                                 1.725239                            1.656096      -0.848084       2.480814                    0.999125       3.427575       9.568211       0.485262       1.286973      -0.708442      -0.026332       0.028229       0.010306       0.039955      -0.012931       0.000904       0.007192      -0.004976       0.002455      -0.015393       0.000716       0.014677              1.735181       1.837086      -0.414808      -0.047198       1.829235       0.119926       1.539222          -0.000000
           35              H      -5.020361       3.397456      10.785029       0.140203       0.844063 0.59864380E+01  0.54980571E+02                                 1.511889                            1.460963      -0.802044       2.519619                    0.999639       3.237653       8.935380       0.498797       1.337031      -0.697131       0.023456      -0.026918      -0.010337       0.037171      -0.011772       0.001085       0.006760       0.000292       0.014830      -0.015789       0.003792       0.011997              1.525079       1.681848      -0.346767      -0.006593       1.602186       0.072469       1.291201          -0.000001
           36              H      -1.773837       8.916135       1.448017       0.124716       1.017535 0.72449615E+01  0.70151604E+02                                 1.725451                            1.611654      -1.519171       2.162146                    0.991920       3.744205      10.790766       0.470506       1.344433      -0.692582      -0.002672       0.015386       0.026820       0.031035      -0.005541       0.004965       0.003376       0.000824       0.004834      -0.009484       0.003556       0.005928              1.775209       1.407975      -0.094161      -0.050666       1.619069       0.494618       2.298582           0.000001
           37              C       3.543909      -0.211772       3.406478       0.626940      22.096652 0.24156077E+03  0.49458990E+04                                 7.289122                            5.532671      -0.045976       2.059109                    0.999566      21.375063      58.995759       0.629525       0.475198      -1.020745       0.063062       0.036190      -0.007933       0.073140      -0.027309      -0.001734       0.034636       0.037641       0.225148      -0.076735      -0.007576       0.084311              8.382199       9.533590       2.580509       0.410990      11.161196      -1.372372       4.451812           0.000003
           38              C       7.454122       1.978538       3.865995       0.265602      32.023135 0.34560067E+03  0.77385089E+04                                 9.242480                            6.494808      -0.113405       1.990273                    0.999398      25.396076      73.288573       0.597632       0.457709      -1.030414      -0.007689       0.019737       0.006093       0.022040      -0.013306      -0.006132      -0.020547      -0.016335       0.146213      -0.042768      -0.011981       0.054749             11.382671      14.667831      -5.917917      -1.119447      13.489322       2.891142       5.990860           0.000006
           39              C      -0.759383       2.608762       8.946493       0.016586      35.976097 0.42433705E+03  0.98695326E+04                                 9.489132                            6.870757      -0.033998       2.000396                    0.999096      26.873405      75.676279       0.631235       0.417186      -1.068705       0.027124      -0.018820       0.033008       0.046685       0.010080      -0.008527       0.013153      -0.013314      -0.021371      -0.022311       0.003650       0.018662             11.458402      12.338947      -0.157840       2.599294       7.277756      -4.598568      14.758502           0.000002
           40              C       0.608609       2.707191       9.094111      -0.218454      36.143306 0.48694331E+03  0.11831759E+05                                 9.660720                            7.490208      -0.091163       1.940702                    0.998698      30.858647      91.561779       0.583438       0.432057      -1.049571      -0.016388      -0.003962      -0.023847       0.029205       0.008979      -0.038559       0.023093      -0.033949      -0.019187      -0.055452       0.017080       0.038372             11.093186      14.757596      -0.709517       3.360720       6.677154      -3.141307      11.844807           0.000012
           41              C      -1.531952       2.009578       9.931943      -0.159195      35.100186 0.48577293E+03  0.11825768E+05                                 9.539499                            7.541043      -0.236458       1.891689                    0.998662      30.965961      92.722081       0.573125       0.438996      -1.042786       0.024585      -0.001717      -0.004613       0.025073      -0.012065       0.006457       0.027953      -0.004963      -0.098255      -0.046920       0.012140       0.034780             10.682776      10.255629       1.363919      -0.272657       7.341285      -4.089133      14.451413           0.000006
           42              C      -1.436864       3.163711       7.733515       0.594790      23.181465 0.24926865E+03  0.51866696E+04                                 7.648868                            5.689039      -0.204131       1.997759                    0.998704      22.608978      64.629043       0.604566       0.486902      -1.006199      -0.015757       0.025096      -0.055839       0.063214      -0.045646      -0.080686       0.050176       0.025306      -0.006651      -0.076465      -0.044774       0.121239              9.014429       7.726847       0.735239       3.491350       8.152141      -2.735438      11.164297           0.000001
           43              C       3.136080       3.835664       0.497536       0.631045      21.908336 0.23919106E+03  0.49021839E+04                                 7.305989                            5.553607       0.002997       2.079929                    0.999568      21.483946      59.996727       0.618052       0.483545      -1.012816      -0.060590      -0.024334       0.036908       0.075003      -0.022657       0.018798       0.033736      -0.079944      -0.170627      -0.074627      -0.005719       0.080346              8.382852       9.413210       1.407475      -1.257004       4.995016      -2.133544      10.740330           0.000003
           44              C      -0.918133       1.568320      11.100331      -0.016087      36.493056 0.44385649E+03  0.10429806E+05                                 9.513892                            6.994310      -0.030907       1.993274                    0.999343      27.414727      77.343624       0.630658       0.413312      -1.072274       0.049866       0.020679      -0.039366       0.066812       0.002590       0.018153      -0.004044       0.014913       0.003014      -0.016941      -0.005448       0.022388             11.241129      13.347385       1.706942      -2.144122       6.524304      -3.655928      13.851698           0.000004
           45              C       0.456203       1.644087      11.256749      -0.250188      35.068590 0.50084264E+03  0.12258103E+05                                 9.388029                            7.558850      -0.106303       1.920135                    0.999206      31.787605      94.728817       0.584982       0.427801      -1.051941      -0.037543      -0.011517       0.010962       0.040771      -0.019236       0.026851       0.012065      -0.054582       0.021952      -0.051596       0.020810       0.030786             10.305071      15.288868       1.379685      -0.999638       5.912219      -2.304201       9.714126           0.000014
           46              C      -1.897277       7.270372       5.111829       0.602715      22.151802 0.24809511E+03  0.51394991E+04                                 7.327453                            5.633015       0.023906       2.069771                    0.999560      22.330582      63.022432       0.616465       0.479617      -1.013273       0.024763      -0.059964       0.016414       0.066920      -0.011168      -0.077780       0.029481       0.091774       0.049616      -0.070261      -0.040049       0.110310              8.379136       6.693348       0.317954       2.411288      10.960931      -1.712548       7.483129           0.000003
           47              C      -3.629647       8.666573       3.976767      -0.208092      34.774312 0.46901989E+03  0.11246600E+05                                 9.256699                            7.252231       0.147180       2.017800                    0.999653      30.107256      87.636675       0.607425       0.420517      -1.060768       0.022553      -0.023828       0.004900       0.033173       0.025449      -0.021771       0.034641       0.014171       0.097360      -0.060539       0.009948       0.050591             10.370705      11.769226      -1.734407       2.243199      12.618088      -3.023160       6.724803           0.000005
           48              C      -4.049760       9.843722       3.380662       0.277201      30.810766 0.34841643E+03  0.77375381E+04                                 8.674319                            6.350243       0.091344       2.056729                    0.999585      24.557935      68.250401       0.635461       0.434024      -1.054971      -0.065376      -0.006594      -0.031669       0.072942      -0.003296       0.017172       0.006381       0.049802      -0.063043      -0.029182      -0.011081       0.040262             10.133349      13.908598      -1.424375       1.745270      10.952018      -2.113998       5.539431           0.000003
           49              C      -3.177319      10.896374       3.215208      -0.229337      33.985242 0.47953986E+03  0.11588597E+05                                 9.137194                            7.355461       0.009499       1.962892                    0.999524      30.988026      91.213258       0.599065       0.423084      -1.056797       0.037499       0.018351       0.005799       0.042149      -0.033377       0.000146       0.003930      -0.035117       0.164455      -0.065162       0.010064       0.055098              9.937819      13.765428       2.011801       1.140276      10.492203      -1.290683       5.555826           0.000006
           50              C      -1.868687      10.762094       3.656537      -0.023938      36.695404 0.43647029E+03  0.10190752E+05                                 9.492226                            6.903519       0.089982       2.035094                    0.999335      27.062290      75.557530       0.640674       0.409466      -1.077162      -0.051595      -0.039536       0.009817       0.065738      -0.016155       0.004688       0.000321       0.014502      -0.004498      -0.017468      -0.001682       0.019150             11.254413      12.490936       3.780174       0.973220      15.073154      -2.534046       6.199150           0.000003
           51              C      -1.441900       9.597486       4.286788      -0.143899      33.991662 0.46559636E+03  0.11199852E+05                                 9.277447                            7.347170      -0.121461       1.931137                    0.999165      30.403672      90.096785       0.585655       0.434772      -1.046725      -0.017055       0.003407      -0.004755       0.018030      -0.023815      -0.002184       0.024563       0.046721       0.037435      -0.047733       0.012512       0.035221             10.337267       9.366972       2.116802       0.836590      14.790527      -3.105061       6.854304           0.000008
           52              C      -2.333222       8.548396       4.442268       0.008524      35.937925 0.43890290E+03  0.10285660E+05                                 9.461624                            6.989556      -0.007441       2.006161                    0.999390      27.042170      76.217699       0.626153       0.417409      -1.069513      -0.023024       0.035154      -0.024091       0.048438       0.010960       0.001623       0.019756       0.014106       0.011094      -0.025465       0.003421       0.022044             11.182402      10.447091       0.153318       1.793129      15.513608      -4.338107       7.586506           0.000005
           53              C      -0.872299       3.621207       2.615232       0.255891      31.968447 0.35235018E+03  0.79317402E+04                                 9.214779                            6.558787      -0.158671       1.972458                    0.999390      25.662970      74.374202       0.594304       0.457830      -1.029845       0.012651       0.000607       0.020148       0.023798      -0.004757       0.011502       0.017355      -0.065601      -0.031927      -0.035471      -0.008212       0.043683             11.157464      14.103237      -2.329483       4.902269       5.544842      -1.923043      13.824314           0.000007
           54              C       1.213812       2.192612      10.234454       0.288824      30.375631 0.34417741E+03  0.76342337E+04                                 8.654186                            6.334343       0.148000       2.075210                    0.999741      24.622325      68.805183       0.631642       0.437172      -1.051109       0.064820       0.000826      -0.003659       0.064928       0.006673       0.010834      -0.002616       0.067412      -0.037841      -0.028962      -0.013717       0.042678             10.319213      15.641667      -0.276203       1.998924       5.546125      -2.486520       9.769847           0.000007
           55              C       8.453966       0.253420       2.424314      -0.103289      31.693669 0.42968052E+03  0.10087256E+05                                 8.727507                            6.951760       0.071276       1.994201                    0.999745      29.294740      84.569109       0.618591       0.421769      -1.059226       0.024701      -0.027399       0.004487       0.037161       0.005180       0.020036      -0.004583       0.013926       0.052146      -0.021882      -0.008171       0.030053              9.672927       8.980930      -4.529133      -0.297921      11.079798       2.760696       8.958054           0.000012
           56              C       4.848263      11.323632       2.188454      -0.206727      33.468853 0.43937049E+03  0.10339047E+05                                 8.914985                            6.934575       0.147983       2.015581                    0.999721      29.681864      84.889590       0.634186       0.410431      -1.069908      -0.041631       0.015950      -0.007266       0.045170       0.003233      -0.005790       0.013752      -0.027673       0.056920      -0.025094      -0.002362       0.027456              9.956029       9.923329      -4.604133       1.200766      10.926429       1.954994       9.018330           0.000007
           57              C      -1.593536      -0.450191       4.361653      -0.208940      32.519141 0.45880726E+03  0.10925470E+05                                 8.800628                            7.128202       0.232044       2.043603                    0.999674      29.965257      86.509768       0.619349       0.415299      -1.065628      -0.023450       0.038442       0.029917       0.054062       0.002145       0.023506      -0.008166       0.007261       0.015919      -0.023462      -0.003931       0.027392              9.679278       9.542228      -4.857594      -0.179340      10.917915       2.196643       8.577690           0.000009
           58              C      -2.485895       0.587712       4.592820      -0.097980      32.486792 0.44308960E+03  0.10532244E+05                                 9.028807                            7.172094      -0.078854       1.953530                    0.999165      29.618850      87.385261       0.591896       0.435343      -1.045885       0.025598      -0.031051      -0.012860       0.042247       0.007663      -0.002149       0.009979       0.016371       0.056727      -0.023088       0.001631       0.021458             10.023025      10.142133      -4.788584       0.826176      11.149015       1.577058       8.777928           0.000010
           59              C       8.475217       0.934297       3.641165       0.003661      36.655712 0.43926608E+03  0.10321007E+05                                 9.638226                            7.026918      -0.095453       1.975582                    0.999218      27.398693      77.930871       0.618413       0.421535      -1.064333       0.007574      -0.013372      -0.001575       0.015448      -0.015954       0.002358       0.015827       0.001182      -0.047182      -0.026612       0.000449       0.026162             11.485970      12.737020      -6.700582      -0.046945      12.537373       2.463378       9.183516           0.000008
           60              C      -1.885905       3.943141       1.603732       0.019279      36.134971 0.44646880E+03  0.10556999E+05                                 9.612109                            7.136606      -0.150636       1.960911                    0.999065      27.523489      79.120949       0.605526       0.427783      -1.058012      -0.005195       0.008334      -0.012548       0.015934      -0.011839       0.008765      -0.002120       0.025499       0.047023      -0.025275       0.003194       0.022081             11.292346      12.248590      -3.311205       5.173268       7.934568      -0.125546      13.693881           0.000008
           61              C       3.341472       1.870112      11.335722       0.274098      29.066233 0.35943955E+03  0.80691756E+04                                 8.446416                            6.510527      -0.096319       1.994226                    0.999651      25.026203      70.625389       0.616971       0.442219      -1.046868      -0.032520       0.031204      -0.061405       0.076170      -0.015795       0.041008      -0.013022       0.050366       0.053351      -0.038673      -0.023679       0.062352              9.735246      11.566047      -3.172901       3.766458       7.154909       0.460388      10.484781           0.000005
           62              C       9.050088       4.931933       1.817179      -0.099814      32.430366 0.45902582E+03  0.11027061E+05                                 9.100217                            7.361496      -0.200031       1.917842                    0.997949      29.941173      89.311607       0.575913       0.442717      -1.039689      -0.018289       0.013039      -0.034530       0.041193       0.005355      -0.005645       0.012355      -0.007865      -0.004899      -0.015899       0.001541       0.014358             10.066605      10.491919      -3.047420       3.269540       7.974991       0.092631      11.732904           0.000008
           63              C       5.757940      10.986669       3.150669       0.278677      29.284954 0.34966924E+03  0.77730828E+04                                 8.418024                            6.374801       0.073007       2.048300                    0.999552      24.665925      68.606264       0.632212       0.435820      -1.053780       0.028097      -0.061509      -0.011861       0.068655      -0.036549      -0.007292       0.014060      -0.006779      -0.094689      -0.035381      -0.019812       0.055193              9.733731      11.005201      -5.303454       0.955121      10.082026       1.553138       8.113967           0.000003
           64              C      10.039284       3.294842       0.371978      -0.109886      31.544340 0.43845678E+03  0.10378147E+05                                 8.773434                            7.073208       0.040094       1.987702                    0.999528      29.632117      86.784822       0.604750       0.427895      -1.052089      -0.018067       0.019138      -0.023119       0.035031      -0.008432      -0.011379       0.007123       0.002387      -0.054047      -0.022588       0.000641       0.021947              9.624964       9.017731      -2.145918       3.403563       7.158605       0.885394      12.698556           0.000009
           65              C       8.162885       5.281058       0.808496      -0.200410      31.934736 0.46208929E+03  0.11044109E+05                                 8.766252                            7.208789       0.162093       2.028897                    0.999083      29.890165      86.987085       0.607675       0.421726      -1.059540       0.023719       0.013321       0.048099       0.055259      -0.010559      -0.010224      -0.005887       0.001229      -0.065868      -0.026874       0.005015       0.021859              9.611573       9.990847      -2.083709       3.733748       7.091885       0.563167      11.751986           0.000006
           66              C       4.262369       0.869558      11.105377      -0.202132      33.834411 0.46509087E+03  0.11157138E+05                                 9.132669                            7.238505      -0.040918       1.954568                    0.998683      30.525191      89.609353       0.604366       0.422465      -1.056866       0.042131      -0.014750       0.013791       0.046721       0.019206       0.001453      -0.000052      -0.012595       0.038544      -0.026673       0.012409       0.014264             10.125711      10.409050      -3.555976       2.640432       8.216788       1.081996      11.751296           0.000008
           67              C      -1.033376       9.557097       8.327859       0.626943      22.096651 0.24155992E+03  0.49458805E+04                                 7.289138                            5.532672      -0.045991       2.059105                    0.999566      21.375049      58.995837       0.629522       0.475200      -1.020744      -0.063061      -0.036191       0.007931       0.073139      -0.027309      -0.001734       0.034638       0.037641       0.225146      -0.076736      -0.007575       0.084311              8.382230       9.533601       2.580524       0.410989      11.161259      -1.372405       4.451830           0.000003
           68              C      -4.943589       7.366787       7.868342       0.265604      32.023096 0.34559976E+03  0.77384843E+04                                 9.242476                            6.494802      -0.113408       1.990273                    0.999398      25.396046      73.288494       0.597632       0.457709      -1.030414       0.007690      -0.019736      -0.006094       0.022040      -0.013306      -0.006132      -0.020547      -0.016335       0.146213      -0.042767      -0.011982       0.054749             11.382670      14.667841      -5.917919      -1.119432      13.489315       2.891130       5.990855           0.000006
           69              C       3.269916       6.736563       2.787844       0.016589      35.976143 0.42433645E+03  0.98695183E+04                                 9.489159                            6.870765      -0.034002       2.000396                    0.999096      26.873367      75.676249       0.631232       0.417187      -1.068704      -0.027123       0.018818      -0.033009       0.046684       0.010079      -0.008527       0.013155      -0.013315      -0.021376      -0.022313       0.003649       0.018664             11.458455      12.338946      -0.157846       2.599301       7.277794      -4.598627      14.758624           0.000002
           70              C       1.901924       6.638134       2.640226      -0.218449      36.143063 0.48693914E+03  0.11831630E+05                                 9.660676                            7.490175      -0.091164       1.940704                    0.998698      30.858485      91.561138       0.583439       0.432056      -1.049571       0.016388       0.003960       0.023847       0.029204       0.008978      -0.038560       0.023095      -0.033953      -0.019192      -0.055455       0.017080       0.038375             11.093136      14.757493      -0.709512       3.360700       6.677131      -3.141309      11.844783           0.000012
           71              C       4.042485       7.335747       1.802394      -0.159192      35.100137 0.48577087E+03  0.11825704E+05                                 9.539494                            7.541028      -0.236457       1.891691                    0.998662      30.965880      92.721782       0.573125       0.438996      -1.042786      -0.024585       0.001715       0.004613       0.025073      -0.012066       0.006458       0.027953      -0.004966      -0.098257      -0.046921       0.012140       0.034781             10.682788      10.255602       1.363912      -0.272654       7.341289      -4.089157      14.451473           0.000006
           72              C       3.947397       6.181614       4.000822       0.594785      23.181505 0.24926818E+03  0.51866555E+04                                 7.648854                            5.689017      -0.204088       1.997773                    0.998705      22.608978      64.628942       0.604570       0.486899      -1.006201       0.015759      -0.025096       0.055835       0.063212      -0.045647      -0.080686       0.050179       0.025301      -0.006653      -0.076466      -0.044774       0.121240              9.014426       7.726829       0.735242       3.491328       8.152146      -2.735469      11.164302           0.000001
           73              C      -0.625547       5.509661      11.236801       0.631036      21.908621 0.23919330E+03  0.49022390E+04                                 7.306028                            5.553617       0.002978       2.079919                    0.999568      21.484050      59.996981       0.618054       0.483542      -1.012818       0.060591       0.024332      -0.036905       0.075002      -0.022657       0.018799       0.033736      -0.079945      -0.170622      -0.074627      -0.005719       0.080346              8.382917       9.413220       1.407472      -1.256995       4.995043      -2.133589      10.740489           0.000003
           74              C       3.428666       7.777005       0.634006      -0.016090      36.493309 0.44385856E+03  0.10429869E+05                                 9.513939                            6.994328      -0.030913       1.993271                    0.999343      27.414804      77.343929       0.630657       0.413313      -1.072273      -0.049865      -0.020679       0.039368       0.066813       0.002591       0.018151      -0.004044       0.014913       0.003005      -0.016940      -0.005446       0.022387             11.241208      13.347416       1.706954      -2.144151       6.524347      -3.655982      13.851861           0.000004
           75              C       2.054330       7.701238       0.477588      -0.250188      35.068660 0.50084342E+03  0.12258128E+05                                 9.388042                            7.558856      -0.106306       1.920133                    0.999206      31.787647      94.728997       0.584982       0.427801      -1.051941       0.037543       0.011516      -0.010960       0.040770      -0.019237       0.026853       0.012066      -0.054583       0.021945      -0.051598       0.020811       0.030788             10.305089      15.288873       1.379695      -0.999662       5.912229      -2.304216       9.714164           0.000014
           76              C       4.407810       2.074953       6.622508       0.602692      22.152283 0.24810027E+03  0.51396260E+04                                 7.327504                            5.633034       0.024015       2.069801                    0.999560      22.330815      63.022939       0.616472       0.479611      -1.013278      -0.024756       0.059963      -0.016408       0.066915      -0.011169      -0.077784       0.029482       0.091775       0.049621      -0.070263      -0.040052       0.110315              8.379216       6.693422       0.317915       2.411363      10.960986      -1.712597       7.483241           0.000003
           77              C       6.140180       0.678752       7.757570      -0.208089      34.774258 0.46901831E+03  0.11246552E+05                                 9.256692                            7.252220       0.147181       2.017802                    0.999653      30.107192      87.636445       0.607426       0.420517      -1.060768      -0.022554       0.023828      -0.004900       0.033173       0.025448      -0.021771       0.034641       0.014171       0.097360      -0.060539       0.009948       0.050591             10.370709      11.769241      -1.734423       2.243215      12.618076      -3.023167       6.724810           0.000005
           78              C       6.560293      -0.498397       8.353675       0.277202      30.810752 0.34841602E+03  0.77375264E+04                                 8.674318                            6.350239       0.091347       2.056730                    0.999585      24.557911      68.250312       0.635461       0.434024      -1.054971       0.065376       0.006594       0.031669       0.072942      -0.003296       0.017172       0.006381       0.049801      -0.063042      -0.029182      -0.011080       0.040262             10.133354      13.908608      -1.424383       1.745275      10.952020      -2.114005       5.539435           0.000003
           79              C       5.687852      -1.551049       8.519129      -0.229335      33.985165 0.47953805E+03  0.11588542E+05                                 9.137184                            7.355449       0.009498       1.962893                    0.999524      30.987954      91.213000       0.599065       0.423084      -1.056797      -0.037498      -0.018351      -0.005799       0.042149      -0.033377       0.000146       0.003931      -0.035117       0.164458      -0.065162       0.010062       0.055100              9.937814      13.765417       2.011801       1.140271      10.492201      -1.290694       5.555824           0.000006
           80              C       4.379220      -1.416769       8.077800      -0.023936      36.695351 0.43646831E+03  0.10190693E+05                                 9.492217                            6.903501       0.089987       2.035097                    0.999335      27.062219      75.557248       0.640675       0.409466      -1.077162       0.051595       0.039535      -0.009818       0.065738      -0.016156       0.004688       0.000322       0.014501      -0.004498      -0.017468      -0.001682       0.019150             11.254422      12.490916       3.780175       0.973210      15.073192      -2.534078       6.199157           0.000003
           81              C       3.952433      -0.252161       7.447549      -0.143900      33.991764 0.46559709E+03  0.11199875E+05                                 9.277467                            7.347176      -0.121468       1.931134                    0.999165      30.403702      90.096911       0.585654       0.434772      -1.046725       0.017055      -0.003408       0.004755       0.018030      -0.023814      -0.002185       0.024566       0.046723       0.037434      -0.047734       0.012511       0.035223             10.337305       9.366980       2.116794       0.836593      14.790599      -3.105103       6.854335           0.000008
           82              C       4.843755       0.796929       7.292069       0.008523      35.938108 0.43890388E+03  0.10285690E+05                                 9.461659                            6.989566      -0.007447       2.006159                    0.999390      27.042212      76.217866       0.626152       0.417409      -1.069513       0.023025      -0.035152       0.024091       0.048438       0.010961       0.001620       0.019757       0.014102       0.011090      -0.025466       0.003422       0.022043             11.182467      10.447141       0.153278       1.793164      15.513690      -4.338167       7.586569           0.000005
           83              C       3.382832       5.724118       9.119105       0.255892      31.968425 0.35235100E+03  0.79317642E+04                                 9.214783                            6.558803      -0.158678       1.972456                    0.999390      25.662995      74.374339       0.594302       0.457831      -1.029844      -0.012651      -0.000606      -0.020147       0.023797      -0.004757       0.011501       0.017355      -0.065603      -0.031926      -0.035471      -0.008212       0.043684             11.157442      14.103190      -2.329466       4.902210       5.544837      -1.923026      13.824298           0.000007
           84              C       1.296721       7.152713       1.499883       0.288825      30.375602 0.34417686E+03  0.76342184E+04                                 8.654183                            6.334339       0.148000       2.075210                    0.999741      24.622294      68.805075       0.631642       0.437172      -1.051109      -0.064819      -0.000827       0.003658       0.064928       0.006673       0.010834      -0.002616       0.067411      -0.037841      -0.028961      -0.013717       0.042678             10.319209      15.641647      -0.276197       1.998908       5.546124      -2.486525       9.769857           0.000007
           85              C      -5.943433       9.091905       9.310023      -0.103290      31.693667 0.42968055E+03  0.10087257E+05                                 8.727507                            6.951761       0.071278       1.994202                    0.999745      29.294736      84.569088       0.618591       0.421770      -1.059226      -0.024701       0.027399      -0.004487       0.037162       0.005180       0.020036      -0.004583       0.013926       0.052147      -0.021882      -0.008171       0.030053              9.672927       8.980935      -4.529140      -0.297923      11.079803       2.760691       8.958045           0.000012
           86              C      -2.337730      -1.978307       9.545883      -0.206725      33.468798 0.43936968E+03  0.10339023E+05                                 8.914976                            6.934569       0.147983       2.015582                    0.999721      29.681828      84.889461       0.634186       0.410431      -1.069908       0.041632      -0.015950       0.007266       0.045170       0.003233      -0.005790       0.013752      -0.027673       0.056919      -0.025094      -0.002361       0.027455              9.956020       9.923324      -4.604134       1.200762      10.926423       1.954988       9.018313           0.000007
           87              C       4.104069       9.795516       7.372684      -0.208940      32.519133 0.45880711E+03  0.10925465E+05                                 8.800627                            7.128202       0.232046       2.043603                    0.999674      29.965247      86.509731       0.619349       0.415299      -1.065628       0.023450      -0.038442      -0.029917       0.054062       0.002146       0.023506      -0.008166       0.007261       0.015919      -0.023462      -0.003930       0.027392              9.679279       9.542232      -4.857600      -0.179341      10.917917       2.196639       8.577686           0.000009
           88              C       4.996428       8.757613       7.141517      -0.097979      32.486765 0.44308903E+03  0.10532227E+05                                 9.028802                            7.172089      -0.078853       1.953531                    0.999165      29.618824      87.385160       0.591896       0.435343      -1.045885      -0.025598       0.031051       0.012860       0.042247       0.007663      -0.002149       0.009979       0.016371       0.056727      -0.023089       0.001631       0.021458             10.023022      10.142130      -4.788586       0.826179      11.149012       1.577053       8.777922           0.000010
           89              C      -5.964684       8.411028       8.093172       0.003661      36.655717 0.43926604E+03  0.10321006E+05                                 9.638226                            7.026916      -0.095450       1.975583                    0.999218      27.398688      77.930842       0.618413       0.421535      -1.064333      -0.007574       0.013372       0.001575       0.015448      -0.015954       0.002358       0.015827       0.001182      -0.047182      -0.026612       0.000449       0.026163             11.485972      12.737032      -6.700591      -0.046939      12.537376       2.463368       9.183509           0.000008
           90              C       4.396438       5.402184      10.130605       0.019279      36.134873 0.44646832E+03  0.10556985E+05                                 9.612091                            7.136602      -0.150636       1.960911                    0.999065      27.523472      79.120904       0.605527       0.427783      -1.058012       0.005194      -0.008334       0.012548       0.015934      -0.011839       0.008765      -0.002120       0.025499       0.047021      -0.025275       0.003194       0.022080             11.292305      12.248525      -3.311185       5.173223       7.934551      -0.125530      13.693838           0.000008
           91              C      -0.830939       7.475213       0.398615       0.274098      29.066227 0.35943976E+03  0.80691813E+04                                 8.446414                            6.510529      -0.096318       1.994227                    0.999651      25.026209      70.625410       0.616971       0.442219      -1.046868       0.032520      -0.031204       0.061406       0.076170      -0.015795       0.041008      -0.013022       0.050366       0.053352      -0.038673      -0.023679       0.062353              9.735238      11.566035      -3.172898       3.766444       7.154906       0.460393      10.484772           0.000005
           92              C      -6.539555       4.413392       9.917158      -0.099815      32.430184 0.45902309E+03  0.11026990E+05                                 9.100231                            7.361511      -0.200029       1.917842                    0.997949      29.941087      89.311624       0.575908       0.442722      -1.039685       0.018288      -0.013040       0.034530       0.041193       0.005354      -0.005645       0.012355      -0.007866      -0.004897      -0.015898       0.001540       0.014359             10.066615      10.491926      -3.047417       3.269540       7.974999       0.092636      11.732919           0.000008
           93              C      -3.247407      -1.641344       8.583668       0.278677      29.284950 0.34966921E+03  0.77730817E+04                                 8.418023                            6.374801       0.073009       2.048301                    0.999552      24.665921      68.606243       0.632213       0.435820      -1.053780      -0.028097       0.061509       0.011861       0.068655      -0.036549      -0.007292       0.014060      -0.006780      -0.094688      -0.035381      -0.019812       0.055194              9.733732      11.005207      -5.303459       0.955119      10.082028       1.553134       8.113960           0.000003
           94              C      -7.528751       6.050483      11.362359      -0.109886      31.544307 0.43845666E+03  0.10378143E+05                                 8.773426                            7.073206       0.040095       1.987702                    0.999528      29.632112      86.784798       0.604750       0.427895      -1.052089       0.018067      -0.019138       0.023119       0.035030      -0.008432      -0.011378       0.007123       0.002387      -0.054047      -0.022588       0.000641       0.021947              9.624947       9.017711      -2.145917       3.403538       7.158601       0.885401      12.698528           0.000009
           95              C      -5.652352       4.064267      10.925841      -0.200411      31.934737 0.46208973E+03  0.11044123E+05                                 8.766255                            7.208794       0.162090       2.028896                    0.999083      29.890177      86.987162       0.607674       0.421726      -1.059540      -0.023720      -0.013322      -0.048098       0.055259      -0.010559      -0.010223      -0.005887       0.001229      -0.065868      -0.026874       0.005015       0.021859              9.611572       9.990846      -2.083706       3.733742       7.091886       0.563172      11.751985           0.000006
           96              C      -1.751836       8.475767       0.628960      -0.202130      33.834364 0.46509043E+03  0.11157124E+05                                 9.132661                            7.238502      -0.040920       1.954567                    0.998683      30.525172      89.609290       0.604366       0.422466      -1.056866      -0.042132       0.014750      -0.013791       0.046721       0.019206       0.001453      -0.000053      -0.012596       0.038544      -0.026673       0.012409       0.014264             10.125695      10.409031      -3.555972       2.640412       8.216780       1.082002      11.751273           0.000008
           97              N       6.203514       1.829610       3.444967      -0.287133      33.338547 0.50686621E+03  0.12134574E+05                                 8.564809                            7.219041       0.527393       2.179714                    0.999388      28.341951      76.964554       0.663557       0.385564      -1.107047       0.049477       0.171876       0.093836       0.201977      -0.074642      -0.056039      -0.074072       0.023082      -0.087156      -0.139161       0.048596       0.090565              9.382227      13.133959      -0.779296       0.546119       9.416449       1.382474       5.596274           0.000010
           98              N       5.565593       2.949904       3.821404      -0.055746      28.802666 0.42291367E+03  0.96693281E+04                                 7.754854                            6.575092       0.301814       2.138896                    0.998951      25.755003      68.181065       0.698841       0.383339      -1.109483       0.199387      -0.059042       0.013208       0.208364       0.020418      -0.023892       0.004925      -0.122374       0.111167      -0.087790       0.041581       0.046209              8.551848      11.481349      -1.377061       0.992982       8.239646       1.186637       5.934548           0.000004
           99              N       6.379975       3.737257       4.461043      -0.062597      28.274420 0.41815581E+03  0.95334686E+04                                 7.645325                            6.541298       0.687868       2.256996                    0.999829      25.888491      68.435589       0.700120       0.383726      -1.109213       0.080266      -0.211307      -0.083627       0.241012       0.019486       0.016779      -0.050856       0.175588       0.103090      -0.124458       0.047270       0.077188              8.400936      10.113570      -1.350989      -0.073525       8.882785       2.055833       6.206453          -0.000000
          100              N       7.585736       3.144602       4.510210      -0.252795      36.507222 0.53711434E+03  0.13094179E+05                                 9.196547                            7.510729       0.147263       2.070873                    0.996757      28.353641      78.631010       0.637920       0.393848      -1.097163      -0.127150      -0.023509      -0.039685       0.135258      -0.047597      -0.018890      -0.015546      -0.025684      -0.027522      -0.057169       0.003270       0.053899             10.345051      12.271544      -0.011274       0.766982      11.670219       3.087434       7.093391           0.000003
          101              N      -1.029990       3.626873       3.956114      -0.262789      36.153685 0.54949343E+03  0.13473536E+05                                 9.163971                            7.614401       0.107704       2.054360                    0.996755      28.608164      79.586349       0.631316       0.395677      -1.095809       0.132933      -0.016291      -0.042776       0.140593      -0.004668       0.047589      -0.008661      -0.045245       0.018358      -0.059978       0.015726       0.044252             10.215306      11.108626      -1.318714      -1.240531       5.808066      -0.214187      13.729226           0.000007
          102              N       0.149046       3.296190       4.484160      -0.053133      26.531043 0.39200420E+03  0.87871381E+04                                 7.249995                            6.296423       0.920178       2.319191                    0.999101      25.848941      67.579598       0.720478       0.379252      -1.113351      -0.085259       0.042141      -0.271216       0.287407      -0.006412      -0.058374       0.035832       0.030762      -0.481032      -0.177714       0.065085       0.112628              7.776921       9.411288      -1.058564      -0.432564       4.682658      -0.301099       9.236817           0.000011
          103              N       0.985633       3.113595       3.506572      -0.069282      29.582780 0.41274233E+03  0.93616230E+04                                 7.813858                            6.428880       0.432454       2.180823                    0.999194      25.608122      67.101914       0.719136       0.375511      -1.117352      -0.182542       0.046142      -0.054444       0.195997       0.025859       0.005930       0.003767      -0.075129       0.142545      -0.069539       0.020782       0.048757              8.735455      12.473233      -1.684762       0.574930       5.215386      -0.615790       8.517745           0.000007
          104              N       0.387033       3.307803       2.322225      -0.287796      34.419610 0.51239150E+03  0.12299335E+05                                 8.783744                            7.272619       0.536475       2.187307                    0.999180      28.243615      76.782484       0.659197       0.387089      -1.106028      -0.045142       0.005839       0.183069       0.188643       0.003253       0.077584      -0.034697       0.010426      -0.090186      -0.095180       0.013761       0.081419              9.765099      13.583371      -1.454585      -0.366890       5.479709      -0.869591      10.232216           0.000009
          105              N      -3.692981       7.515715       8.289370      -0.287134      33.338800 0.50687030E+03  0.12134702E+05                                 8.564875                            7.219088       0.527363       2.179706                    0.999388      28.342014      76.964950       0.663552       0.385566      -1.107045      -0.049477      -0.171874      -0.093839       0.201976      -0.074642      -0.056041      -0.074073       0.023083      -0.087156      -0.139162       0.048598       0.090564              9.382308      13.134100      -0.779327       0.546146       9.416523       1.382470       5.596303           0.000010
          106              N      -3.055060       6.395421       7.912933      -0.055744      28.802730 0.42291235E+03  0.96692840E+04                                 7.754831                            6.575053       0.301871       2.138909                    0.998951      25.755014      68.180900       0.698848       0.383336      -1.109487      -0.199377       0.059043      -0.013214       0.208356       0.020421      -0.023900       0.004928      -0.122364       0.111152      -0.087787       0.041579       0.046208              8.551837      11.481391      -1.377071       0.993081       8.239588       1.186613       5.934532           0.000004
          107              N      -3.869442       5.608068       7.273294      -0.062596      28.274546 0.41815749E+03  0.95335201E+04                                 7.645365                            6.541325       0.687849       2.256991                    0.999829      25.888510      68.435775       0.700116       0.383727      -1.109211      -0.080265       0.211308       0.083625       0.241012       0.019487       0.016778      -0.050857       0.175588       0.103091      -0.124458       0.047271       0.077187              8.400983      10.113630      -1.350985      -0.073500       8.882822       2.055853       6.206498          -0.000000
          108              N      -5.075203       6.200723       7.224127      -0.252792      36.507165 0.53711254E+03  0.13094125E+05                                 9.196543                            7.510719       0.147256       2.070872                    0.996757      28.353590      78.630859       0.637919       0.393848      -1.097163       0.127150       0.023509       0.039684       0.135258      -0.047597      -0.018890      -0.015546      -0.025682      -0.027523      -0.057168       0.003270       0.053899             10.345052      12.271553      -0.011260       0.767001      11.670207       3.087434       7.093395           0.000003
          109              N       3.540523       5.718452       7.778223      -0.262794      36.153913 0.54949908E+03  0.13473712E+05                                 9.164015                            7.614446       0.107692       2.054354                    0.996755      28.608308      79.586916       0.631313       0.395677      -1.095808      -0.132932       0.016292       0.042776       0.140592      -0.004668       0.047588      -0.008662      -0.045245       0.018358      -0.059976       0.015725       0.044251             10.215345      11.108611      -1.318701      -1.240551       5.808089      -0.214181      13.729335           0.000007
          110              N       2.361487       6.049135       7.250177      -0.053134      26.530900 0.39200186E+03  0.87870680E+04                                 7.249950                            6.296391       0.920147       2.319181                    0.999101      25.848908      67.579327       0.720483       0.379251      -1.113353       0.085258      -0.042139       0.271216       0.287407      -0.006414      -0.058372       0.035829       0.030773      -0.481036      -0.177714       0.065081       0.112633              7.776865       9.411158      -1.058541      -0.432591       4.682638      -0.301091       9.236800           0.000011
          111              N       1.524900       6.231730       8.227765      -0.069258      29.581703 0.41272718E+03  0.93611863E+04                                 7.813676                            6.428775       0.432611       2.180885                    0.999195      25.607569      67.099962       0.719140       0.375513      -1.117352       0.182532      -0.046142       0.054430       0.195984       0.025856       0.005951       0.003768      -0.075082       0.142547      -0.069520       0.020759       0.048761              8.735208      12.472832      -1.684670       0.574706       5.215276      -0.615734       8.517517           0.000007
          112              N       2.123500       6.037522       9.412112      -0.287809      34.419252 0.51238723E+03  0.12299181E+05                                 8.783594                            7.272519       0.536457       2.187295                    0.999180      28.243621      76.781810       0.659212       0.387082      -1.106036       0.045148      -0.005839      -0.183066       0.188641       0.003252       0.077583      -0.034698       0.010422      -0.090176      -0.095178       0.013761       0.081417              9.764910      13.583150      -1.454552      -0.366949       5.479621      -0.869549      10.231960           0.000009
          113              O       3.139277       0.848037       2.959869      -0.523302      33.451478 0.49336078E+03  0.11616113E+05                                 8.235619                            6.903721       0.269336       2.154226                    0.995899      26.785377      69.837126       0.718086       0.362271      -1.135625      -0.001593      -0.003431      -0.013973       0.014476      -0.032516      -0.002373       0.015854      -0.099388       0.186901      -0.090571       0.021994       0.068577              9.024595       6.181125      -0.497948       0.602979      14.866592      -2.077695       6.026069           0.000008
          114              O      -2.435944       2.600686       7.268952      -0.523355      33.377425 0.51063909E+03  0.12089052E+05                                 8.144593                            6.951294       0.648825       2.275752                    0.996814      26.719050      69.146976       0.729087       0.354853      -1.145082       0.009771       0.008610       0.001624       0.013124       0.001372      -0.003153       0.056712       0.064997       0.016308      -0.075217       0.029659       0.045558              8.879884       9.546604       2.656137       3.175529       7.860217       1.025243       9.232830           0.000004
          115              O      -0.960369       4.213132       7.197373      -0.585530      42.048296 0.69339357E+03  0.17867302E+05                                 9.786882                            8.319738      -0.300926       1.940157                    0.993091      29.443240      81.667099       0.634974       0.374344      -1.120589       0.003355      -0.030159      -0.008730       0.031576       0.010735      -0.028100      -0.021345      -0.082103      -0.036107      -0.053993      -0.004114       0.058107             10.850888       7.689301       1.520748       0.507058      13.841723      -3.182101      11.021639           0.000005
          116              O       1.879036       3.678853       0.201948      -0.508673      28.328994 0.41393609E+03  0.93909941E+04                                 7.467523                            6.316712       0.140410       2.131325                    0.997937      25.723547      67.307510       0.746875       0.361477      -1.128582       0.040544      -0.000432       0.006169       0.041013       0.012140      -0.004734      -0.002362       0.088297      -0.168653      -0.056485      -0.017604       0.074089              8.098377      12.009069       1.492180      -1.835949       5.065168      -0.365893       7.220894           0.000005
          117              O       3.623816       3.625622       1.593875      -0.517554      36.717811 0.54260822E+03  0.13094153E+05                                 8.826539                            7.308518       0.122644       2.109466                    0.993852      27.050196      71.597303       0.687561       0.369151      -1.129348       0.001211      -0.009997      -0.002169       0.010301      -0.024075       0.018682       0.020886      -0.112510       0.032835      -0.072861       0.011177       0.061684              9.797380       6.894865      -0.416361       1.827795       6.635277      -3.109817      15.861997           0.000007
          118              O      -2.594156       6.261509       4.818588      -0.557426      38.837116 0.60379612E+03  0.14932468E+05                                 9.118310                            7.640109       0.207111       2.125439                    0.994896      27.664807      73.599262       0.683164       0.362527      -1.136958       0.017733       0.001332       0.011398       0.021122       0.030932      -0.033995       0.032380      -0.029946      -0.054560      -0.068233       0.022226       0.046007             10.226068       7.060209       2.865111       0.238708      15.902427       0.795746       7.715567           0.000005
          119              O      -0.940352       7.313833       5.903310      -0.564786      34.381238 0.53700976E+03  0.12908354E+05                                 8.349009                            7.173205       0.532200       2.223963                    0.997289      27.592931      72.575557       0.709156       0.359315      -1.138508       0.001310      -0.017693      -0.027693       0.032889      -0.015628       0.009199       0.009413       0.098301       0.166778      -0.080220       0.022091       0.058129              9.066455       9.013385      -0.512498       4.047093       6.839083      -1.398528      11.346898           0.000008
          120              O       2.585993       2.271939      10.231872      -0.228384      31.661591 0.37364143E+03  0.81921313E+04                                 8.069989                            5.975105       0.378185       2.253554                    0.998209      22.817487      57.074406       0.779645       0.358317      -1.140784      -0.058074      -0.044642       0.109281       0.131559      -0.027558       0.082714      -0.036198       0.183975      -0.026630      -0.101821      -0.047357       0.149178              9.781358      16.153983      -1.366439       4.592831       5.059159      -1.207714       8.130931           0.000006
          121              O       6.556380       9.884602       2.869045      -0.222807      30.093160 0.35047974E+03  0.75483289E+04                                 7.729573                            5.740426       0.439368       2.275781                    0.998559      22.512583      55.473973       0.806606       0.352579      -1.147524       0.046569       0.097073       0.078590       0.133298      -0.094733       0.042849       0.003168       0.104342      -0.258381      -0.105759      -0.050643       0.156402              9.203828      13.777246      -4.551266       1.038033       8.761670       0.581657       5.072567           0.000005
          122              O       4.792659      -0.460151       3.666980      -0.497824      23.899580 0.35276835E+03  0.76901883E+04                                 6.610307                            5.796207       0.232848       2.164045                    0.998073      25.037557      64.232854       0.786736       0.357133      -1.131921      -0.038048      -0.006721      -0.002658       0.038728       0.014974       0.010946       0.007930       0.139295      -0.066175      -0.061389      -0.022184       0.083573              6.969923      10.171749       2.033803       0.504690       6.484216      -0.110763       4.253805           0.000009
          123              O      -0.628744       8.497288       8.774468      -0.523300      33.452313 0.49337133E+03  0.11616435E+05                                 8.235803                            6.903832       0.269469       2.154270                    0.995898      26.785456      69.837778       0.718074       0.362274      -1.135621       0.001591       0.003424       0.013965       0.014467      -0.032514      -0.002368       0.015859      -0.099404       0.186883      -0.090573       0.021998       0.068575              9.024837       6.181242      -0.497906       0.602993      14.867112      -2.077828       6.026158           0.000008
          124              O       4.946477       6.744639       4.465385      -0.523354      33.377433 0.51063873E+03  0.12089041E+05                                 8.144597                            6.951293       0.648824       2.275751                    0.996814      26.719042      69.146954       0.729087       0.354853      -1.145082      -0.009770      -0.008610      -0.001625       0.013124       0.001371      -0.003153       0.056713       0.064997       0.016310      -0.075218       0.029658       0.045559              8.879890       9.546613       2.656154       3.175517       7.860236       1.025235       9.232822           0.000004
          125              O       3.470902       5.132193       4.536964      -0.585512      42.049378 0.69340926E+03  0.17867862E+05                                 9.787190                            8.319944      -0.301198       1.940078                    0.993085      29.443343      81.668567       0.634952       0.374354      -1.120578      -0.003345       0.030147       0.008721       0.031561       0.010728      -0.028100      -0.021345      -0.082137      -0.036119      -0.054005      -0.004114       0.058119             10.851275       7.689536       1.520866       0.507073      13.842325      -3.182362      11.021962           0.000004
          126              O       0.631497       5.666472      11.532389      -0.508668      28.328880 0.41393429E+03  0.93909443E+04                                 7.467509                            6.316705       0.140412       2.131328                    0.997937      25.723488      67.307355       0.746874       0.361477      -1.128582      -0.040541       0.000431      -0.006165       0.041009       0.012140      -0.004735      -0.002361       0.088295      -0.168661      -0.056488      -0.017601       0.074089              8.098359      12.009043       1.492164      -1.835905       5.065155      -0.365886       7.220878           0.000005
          127              O      -1.113283       5.719703      10.140462      -0.517524      36.717781 0.54259794E+03  0.13093870E+05                                 8.826619                            7.308514       0.122472       2.109419                    0.993854      27.049777      71.596585       0.687551       0.369157      -1.129341      -0.001198       0.009998       0.002149       0.010296      -0.024070       0.018665       0.020874      -0.112500       0.032971      -0.072863       0.011206       0.061657              9.797528       6.894845      -0.416365       1.827798       6.635324      -3.109964      15.862415           0.000007
          128              O       5.104689       3.083816       6.915749      -0.557417      38.836847 0.60379120E+03  0.14932317E+05                                 9.118273                            7.640084       0.207106       2.125439                    0.994897      27.664709      73.598944       0.683164       0.362527      -1.136958      -0.017731      -0.001332      -0.011396       0.021119       0.030930      -0.033998       0.032379      -0.029947      -0.054558      -0.068234       0.022229       0.046005             10.226024       7.060211       2.865113       0.238739      15.902309       0.795772       7.715554           0.000005
          129              O       3.450885       2.031492       5.831027      -0.564741      34.380915 0.53699562E+03  0.12907957E+05                                 8.349050                            7.173184       0.532074       2.223934                    0.997288      27.592313      72.574307       0.709145       0.359323      -1.138500      -0.001307       0.017703       0.027669       0.032874      -0.015642       0.009242       0.009388       0.098304       0.166901      -0.080243       0.022059       0.058184              9.066552       9.013429      -0.512591       4.047236       6.839132      -1.398672      11.347095           0.000008
          130              O      -0.075460       7.073386       1.502465      -0.228383      31.661508 0.37364058E+03  0.81921075E+04                                 8.069974                            5.975097       0.378187       2.253556                    0.998209      22.817464      57.074321       0.779646       0.358317      -1.140784       0.058074       0.044642      -0.109280       0.131559      -0.027558       0.082714      -0.036198       0.183975      -0.026630      -0.101821      -0.047357       0.149178              9.781332      16.153937      -1.366431       4.592807       5.059150      -1.207710       8.130909           0.000006
          131              O      -4.045847      -0.539277       8.865292      -0.222806      30.093121 0.35047917E+03  0.75483133E+04                                 7.729567                            5.740422       0.439368       2.275781                    0.998559      22.512565      55.473911       0.806607       0.352579      -1.147525      -0.046569      -0.097073      -0.078590       0.133297      -0.094732       0.042849       0.003169       0.104343      -0.258380      -0.105759      -0.050642       0.156402              9.203824      13.777244      -4.551265       1.038034       8.761666       0.581655       5.072563           0.000005
          132              O      -2.282126       9.805476       8.067357      -0.497824      23.899644 0.35276974E+03  0.76902279E+04                                 6.610326                            5.796225       0.232854       2.164048                    0.998073      25.037557      64.232931       0.786734       0.357133      -1.131920       0.038047       0.006721       0.002657       0.038728       0.014973       0.010946       0.007930       0.139295      -0.066177      -0.061389      -0.022184       0.083573              6.969942      10.171767       2.033801       0.504699       6.484238      -0.110770       4.253820           0.000009

******************************************************
Auxiliary information for the entire system
The total spin magnetic moment of the unit cell is   0.000684
The total net atomic charge of the unit cell is   -0.000001
Accuracy of reproducing the electrostatic potential in the unit cell:
  The inner radius (bohr) =    5.0000
  The outer radius (bohr) =   12.0000
  Valid grid points have density less than (e/(bohr^3)) =    0.0001
  The number of valid grid points were=         3681
  The rms potential error without charges in kcal/mol is=      4.52323
  The rms potential error with partial charges in kcal/mol is=      0.57588
  The RRMSE value at monopole order=      0.12732
  The rms potential error with partial charges and cloud penetration in kcal/mol is=      0.59319
  The RRMSE value at monopole order with cloud penetration is=      0.13114
  The rms potential error with partial charges and atomic dipoles in kcal/mol is=      0.51833
  The RRMSE value at dipole order=      0.11459
  The rms potential error with partial charges, atomic dipoles and cloud penetration in kcal/mol is=      0.49358
  The RRMSE value at dipole order with cloud penetration=      0.10912

******************************************************
The electron densities and ab initio electrostatic potential were computed in VASP using the PBE functional and
projector augmented wave method. See the main text of the journal article for a description of computational details.
The atomic charges, dipoles, and quadrupoles were computed with the DDEC6 method as described in
(a) T. A. Manz and N. Gabaldon Limas, RSC Adv. 6 (2016) 47771-47801 DOI: 10.1039/c6ra04656h
(b) N. Gabaldon Limas and T. A. Manz, RSC Adv. 8 (2018) 2678-2707 DOI: 10.1039/c7ra11829e.
For each atom in the material, the electron cloud parameters were fit to the spherically averaged atom-in-material
electron density using radial positions for which this density was between 10^-4 and 10^-2 electrons per cubic bohr.
The polarizabilities, dispersion coefficients, and quantum Drude oscillator (QDO) parameters were fit using the MCLF method.
The magnetic structure of the system was optimized in VASP from the default ferromagnetic initial guess using spin polarization.
The atomic spin moments (ASMs) were computed on this optimized magnetic structure using the DDEC6 partition as inputs
to the method of T. A. Manz and D. S. Sholl, J. Chem. Theory Comput. 7 (2011) 4146-4164 DOI: 10.1021/ct200539n.
The RMSE and RRMSE were computed using a uniform grid with Ewald summation.
