# Supplementary material for: A collection of forcefield precursors for metal–organic frameworks
Source: RSC Adv. 2019 Nov 13;9(63):36492–507. doi: 10.1039/c9ra07327b (PMC9075174; doi:10.1039/c9ra07327b)
Supplement: RA-009-C9RA07327B-s5259 [file RA-009-C9RA07327B-s5259.xyz]

  100
jmolscript: load "" {1 1 1} spacegroup "x,y,z" unitcell [{      6.837100     0.000000     0.000000 }, {      0.000000    22.272100     0.000000 }, {      0.000000     0.000000     7.730800 }]
Ni     6.453675    17.537274     5.734089     0.809129
Ni     0.383425     4.734826     5.734089     0.809130
Ni     3.035125    15.870876     1.996711     0.809127
Ni     3.801975     6.401224     1.996711     0.809123
H      1.062485    15.583788     5.025793     0.316607
H      0.649525    15.336568     6.442849     0.311211
H      5.730174    13.715159     6.850262     0.134307
H      4.411297    13.920063     5.976681     0.147758
H      6.420037    13.989106     4.687957     0.072485
H      3.583324    18.443526     5.919474     0.099978
H      2.312991    20.372290     5.663584     0.124217
H      5.600269     0.164814     5.047439     0.115448
H      6.754371    20.448015     4.863446     0.094089
H      5.774615     6.688312     5.025793     0.316606
H      6.187576     6.935532     6.442849     0.311211
H      1.106926     8.556941     6.850262     0.134306
H      2.425803     8.352037     5.976681     0.147756
H      0.417063     8.282994     4.687957     0.072483
H      3.253776     3.828574     5.919474     0.099978
H      4.524109     1.899810     5.663584     0.124216
H      1.236831    22.107286     5.047439     0.115446
H      0.082729     1.824085     4.863446     0.094089
H      4.481035    17.824362     2.705007     0.316607
H      4.068075    18.071582     1.287951     0.311212
H      2.311624    19.692991     0.880538     0.134308
H      0.992747    19.488087     1.754119     0.147759
H      3.001487    19.419044     3.042843     0.072485
H      0.164774    14.964624     1.811326     0.099978
H      5.731541    13.035860     2.067216     0.124217
H      2.181719    10.971236     2.683361     0.115448
H      3.335821    12.960135     2.867354     0.094090
H      2.356065     4.447738     2.705007     0.316606
H      2.769026     4.200518     1.287951     0.311211
H      4.525476     2.579109     0.880538     0.134306
H      5.844353     2.784013     1.754119     0.147757
H      3.835613     2.853056     3.042843     0.072484
H      6.672326     7.307476     1.811326     0.099979
H      1.105559     9.236240     2.067216     0.124216
H      4.655381    11.300864     2.683361     0.115446
H      3.501279     9.311965     2.867354     0.094089
C      4.757938    15.497373     7.282414     0.663450
C      5.217391    14.379090     6.325341    -0.384756
C      6.064508    14.804933     5.145620     0.065632
C      5.214656    15.612297     4.148347     0.584992
C      4.020215    19.282739     5.841392     0.114605
C      3.239418    20.421511     5.867677    -0.207207
C      3.809632    21.641800     5.532160     0.106860
C      5.156541    21.619527     5.240709    -0.199776
C      5.873753    20.454697     5.220609     0.085356
C      2.079162     6.774727     7.282414     0.663449
C      1.619709     7.893010     6.325341    -0.384755
C      0.772592     7.467167     5.145620     0.065632
C      1.622444     6.659803     4.148347     0.584991
C      2.816885     2.989361     5.841392     0.114607
C      3.597682     1.850589     5.867677    -0.207206
C      3.027468     0.630300     5.532160     0.106857
C      1.680559     0.652573     5.240709    -0.199777
C      0.963347     1.817403     5.220609     0.085357
C      1.339388    17.910777     0.448386     0.663450
C      1.798841    19.029060     1.405459    -0.384756
C      2.645958    18.603217     2.585180     0.065632
C      1.796106    17.795853     3.582453     0.584992
C      0.601665    14.125411     1.889408     0.114605
C      6.657968    12.986639     1.863123    -0.207206
C      0.391082    11.766350     2.198640     0.106861
C      1.737991    11.788623     2.490091    -0.199775
C      2.455203    12.953453     2.510191     0.085357
C      5.497712     4.361323     0.448386     0.663449
C      5.038259     3.243040     1.405459    -0.384755
C      4.191142     3.668883     2.585180     0.065631
C      5.040994     4.476247     3.582453     0.584991
C      6.235435     8.146689     1.889408     0.114606
C      0.179132     9.285461     1.863123    -0.207206
C      6.446018    10.505750     2.198640     0.106858
C      5.099109    10.483477     2.490091    -0.199776
C      4.381897     9.318647     2.510191     0.085357
N      0.360315    15.624992     5.618745    -0.646282
N      5.328836    19.284966     5.713834    -0.196324
N      6.476785     6.647108     5.618745    -0.646283
N      1.508264     2.987134     5.713834    -0.196324
N      3.778865    17.783158     2.112055    -0.646281
N      1.910286    14.123184     2.016966    -0.196322
N      3.058235     4.488942     2.112055    -0.646280
N      4.926814     8.148916     2.016966    -0.196321
O      5.034157    16.698730     7.090690    -0.552174
O      4.102260    15.032554     0.522602    -0.575548
O      4.434543    14.988901     3.389183    -0.552858
O      5.371909    16.861093     4.164582    -0.531197
O      1.802943     5.573370     7.090690    -0.552175
O      2.734840     7.239546     0.522602    -0.575547
O      2.402557     7.283199     3.389183    -0.552857
O      1.465191     5.411007     4.164582    -0.531198
O      1.615607    16.709420     0.640110    -0.552173
O      0.683710    18.375596     7.208198    -0.575548
O      1.015993    18.419249     4.341617    -0.552858
O      1.953359    16.547057     3.566218    -0.531196
O      5.221493     5.562680     0.640110    -0.552172
O      6.153390     3.896504     7.208198    -0.575550
O      5.821107     3.852851     4.341617    -0.552859
O      4.883741     5.725043     3.566218    -0.531195

The following XYZ coordinates are in angstroms. Other properties are in atomic units.
The sperically averaged electron density of each atom fit to a function of the form exp(a - br)
eigen_1, eigen_2 and eigen_3 are the three eigenvalues of traceless quadrupole moment tensor
  atom number  atomic symbol              X              Y              Z     net charge C6 coefficient C8 coefficient C10 coefficient fluctuating dipole atomic polarizability isotropic forcefield polarizability              a              b squared Pearson coefficient          <r^3>          <r^4>         wp_QDO          m_QDO          q_QDO       dipole_x       dipole_y       dipole_z         dipole            Qxy            Qxz            Qyz     Q(x^2-y^2)  Q(3z^2 - R^2)        eigen_1        eigen_2        eigen_3 static polarizability      alpha(xx)      alpha(xy)      alpha(xz)      alpha(yy)      alpha(yz)      alpha(zz) atomic spin moment
            1             Ni       6.453675      17.537274       5.734089       0.809129      83.606304 0.16938582E+04  0.51964776E+05                                15.308429                           13.248999       0.642861       2.102969                    0.991537      44.689673     115.299078       0.513752       0.388616      -1.165750       0.013628       0.011249       0.005145       0.018404       0.089438      -0.025822       0.007227       0.018046       0.112187      -0.112057       0.035273       0.076784             17.246008      17.249925       0.962857       1.360110      16.131208       1.521989      18.356892           1.774580
            2             Ni       0.383425       4.734826       5.734089       0.809130      83.606541 0.16938639E+04  0.51964976E+05                                15.308432                           13.249000       0.642889       2.102977                    0.991537      44.689735     115.299136       0.513754       0.388614      -1.165751      -0.013628      -0.011248       0.005145       0.018404       0.089438       0.025821      -0.007228       0.018044       0.112190      -0.112058       0.035275       0.076783             17.246011      17.249926       0.962859      -1.360112      16.131213      -1.521991      18.356895           1.774572
            3             Ni       3.035125      15.870876       1.996711       0.809127      83.606054 0.16938524E+04  0.51964570E+05                                15.308427                           13.248999       0.642831       2.102960                    0.991537      44.689600     115.298994       0.513751       0.388617      -1.165749       0.013627      -0.011250      -0.005145       0.018405      -0.089438       0.025822       0.007226       0.018047       0.112186      -0.112056       0.035272       0.076785             17.246005      17.249922      -0.962859      -1.360109      16.131200       1.521988      18.356892           1.774591
            4             Ni       3.801975       6.401224       1.996711       0.809123      83.606016 0.16938517E+04  0.51964559E+05                                15.308439                           13.249010       0.642815       2.102955                    0.991537      44.689616     115.299138       0.513750       0.388618      -1.165748      -0.013628       0.011250      -0.005145       0.018405      -0.089437      -0.025822      -0.007226       0.018048       0.112185      -0.112056       0.035271       0.076785             17.246018      17.249935      -0.962863       1.360111      16.131210      -1.521989      18.356908           1.774586
            5              H       1.062485      15.583788       5.025793       0.316607       0.554652 0.35658743E+01  0.29415711E+02                                 1.253135                            1.213978      -1.032627       2.498227                    0.999655       2.702883       7.600289       0.479078       1.549840      -0.657135       0.017537      -0.003313      -0.012722       0.021918      -0.000685       0.009217       0.008305       0.017939      -0.001657      -0.015245      -0.000173       0.015418              1.274720       1.403899       0.092538      -0.299918       1.052204      -0.065936       1.368058           0.000742
            6              H       0.649525      15.336568       6.442849       0.311211       0.598249 0.40232393E+01  0.34147447E+02                                 1.312651                            1.286474      -1.126289       2.457498                    0.999468       2.738364       7.767529       0.467807       1.542613      -0.659015       0.006581      -0.009057       0.023796       0.026298       0.003521      -0.000677      -0.009595       0.018992       0.003027      -0.015856       0.005225       0.010631              1.326822       1.228083       0.020726       0.155026       1.098944      -0.088491       1.653437           0.001007
            7              H       5.730174      13.715159       6.850262       0.134307       1.134903 0.89905461E+01  0.90267931E+02                                 1.752318                            1.714088      -1.090038       2.351604                    0.997091       3.530503       9.778625       0.497791       1.225494      -0.721472       0.013011      -0.014553       0.009901       0.021889      -0.004615      -0.004550      -0.001126      -0.000136      -0.011402      -0.007561       0.000429       0.007132              1.758057       1.634845      -0.275558       0.240705       1.768286      -0.353589       1.871039          -0.000120
            8              H       4.411297      13.920063       5.976681       0.147758       1.101979 0.87676792E+01  0.87085459E+02                                 1.698969                            1.680175      -1.013490       2.399000                    0.998157       3.331557       9.043561       0.510728       1.207413      -0.727436      -0.022374      -0.009207      -0.010412       0.026340       0.004000       0.000593       0.002683       0.012747      -0.016824      -0.007676      -0.002763       0.010439              1.686813       1.903001       0.250729       0.219124       1.526511       0.124895       1.630927           0.000017
            9              H       6.420037      13.989106       4.687957       0.072485       1.241126 0.99889764E+01  0.10311575E+03                                 1.872706                            1.815445      -0.853672       2.444893                    0.997031       3.771154      10.640902       0.479541       1.237304      -0.718713       0.020295      -0.036549      -0.013628       0.043971      -0.000451      -0.002313       0.003796      -0.000884      -0.024311      -0.009500       0.003436       0.006064              1.897427       1.662515      -0.268387      -0.227505       2.084067       0.464995       1.945700           0.001641
           10              H       3.583324      18.443526       5.919474       0.099978       1.024963 0.74554800E+01  0.72848643E+02                                 1.755527                            1.652661      -1.209228       2.304463                    0.994330       3.772857      10.991599       0.456286       1.373800      -0.687528      -0.026648      -0.043758      -0.001848       0.051267       0.011483      -0.001913       0.000516      -0.005720      -0.045191      -0.015381      -0.004001       0.019383              1.810996       1.677247       0.341087      -0.041907       2.263370      -0.122146       1.492371           0.000255
           11              H       2.312991      20.372290       5.663584       0.124217       1.061572 0.78857678E+01  0.78482866E+02                                 1.815959                            1.712327      -1.496294       2.167335                    0.991884       3.976214      11.858669       0.441382       1.394315      -0.682006      -0.033191      -0.000657      -0.016671       0.037148      -0.003262       0.005469      -0.002814       0.006927      -0.040657      -0.014986       0.002037       0.012949              1.859776       2.401241       0.033733       0.122217       1.730241      -0.020628       1.447847           0.000407
           12              H       5.600269       0.164814       5.047439       0.115448       1.109230 0.77696345E+01  0.76076509E+02                                 1.790859                            1.641507      -1.223324       2.297302                    0.994328       3.670205      10.419536       0.480995       1.300517      -0.702780       0.015590       0.030710      -0.003336       0.034602       0.001373      -0.009082      -0.004543      -0.003071      -0.029655      -0.015051       0.004249       0.010802              1.865951       1.862924       0.405701      -0.106057       2.409946      -0.132468       1.324982           0.000305
           13              H       6.754371      20.448015       4.863446       0.094089       1.226798 0.86033505E+01  0.86269624E+02                                 1.898864                            1.713405      -1.277782       2.257939                    0.994084       3.822726      10.922661       0.477345       1.279627      -0.706812       0.039753      -0.001805      -0.020898       0.044947       0.004624      -0.007499      -0.010640       0.005402      -0.021129      -0.015119      -0.000433       0.015552              1.995371       2.725362      -0.075156      -0.375928       1.725068       0.071303       1.535683           0.000242
           14              H       5.774615       6.688312       5.025793       0.316606       0.554652 0.35658817E+01  0.29415790E+02                                 1.253136                            1.213980      -1.032631       2.498225                    0.999655       2.702887       7.600305       0.479077       1.549842      -0.657135      -0.017537       0.003313      -0.012722       0.021918      -0.000685      -0.009217      -0.008305       0.017939      -0.001657      -0.015245      -0.000173       0.015418              1.274722       1.403901       0.092538       0.299919       1.052205       0.065936       1.368060           0.000742
           15              H       6.187576       6.935532       6.442849       0.311211       0.598250 0.40232474E+01  0.34147539E+02                                 1.312653                            1.286476      -1.126293       2.457496                    0.999468       2.738368       7.767548       0.467806       1.542615      -0.659015      -0.006581       0.009057       0.023796       0.026298       0.003521       0.000677       0.009595       0.018992       0.003027      -0.015856       0.005225       0.010631              1.326824       1.228085       0.020727      -0.155026       1.098946       0.088491       1.653440           0.001007
           16              H       1.106926       8.556941       6.850262       0.134306       1.134907 0.89905878E+01  0.90268452E+02                                 1.752322                            1.714091      -1.090041       2.351603                    0.997091       3.530511       9.778652       0.497791       1.225494      -0.721472      -0.013011       0.014553       0.009901       0.021889      -0.004615       0.004550       0.001126      -0.000136      -0.011402      -0.007560       0.000429       0.007132              1.758061       1.634848      -0.275560      -0.240706       1.768291       0.353590       1.871043          -0.000120
           17              H       2.425803       8.352037       5.976681       0.147756       1.101984 0.87677313E+01  0.87086081E+02                                 1.698972                            1.680178      -1.013494       2.398998                    0.998157       3.331568       9.043588       0.510728       1.207410      -0.727436       0.022375       0.009207      -0.010412       0.026340       0.004000      -0.000593      -0.002683       0.012747      -0.016824      -0.007676      -0.002763       0.010439              1.686816       1.903005       0.250729      -0.219124       1.526513      -0.124896       1.630930           0.000017
           18              H       0.417063       8.282994       4.687957       0.072483       1.241129 0.99890061E+01  0.10311614E+03                                 1.872709                            1.815447      -0.853675       2.444892                    0.997031       3.771160      10.640923       0.479541       1.237304      -0.718713      -0.020295       0.036549      -0.013628       0.043971      -0.000451       0.002314      -0.003796      -0.000884      -0.024311      -0.009500       0.003436       0.006064              1.897430       1.662518      -0.268388       0.227506       2.084070      -0.464996       1.945703           0.001641
           19              H       3.253776       3.828574       5.919474       0.099978       1.024961 0.74554670E+01  0.72848489E+02                                 1.755526                            1.652661      -1.209228       2.304464                    0.994330       3.772854      10.991591       0.456285       1.373801      -0.687528       0.026648       0.043758      -0.001848       0.051267       0.011483       0.001913      -0.000516      -0.005720      -0.045191      -0.015381      -0.004001       0.019383              1.810995       1.677246       0.341087       0.041907       2.263368       0.122146       1.492370           0.000255
           20              H       4.524109       1.899810       5.663584       0.124216       1.061572 0.78857663E+01  0.78482855E+02                                 1.815960                            1.712328      -1.496294       2.167335                    0.991884       3.976215      11.858676       0.441381       1.394316      -0.682006       0.033191       0.000658      -0.016671       0.037148      -0.003262      -0.005469       0.002814       0.006927      -0.040657      -0.014986       0.002037       0.012949              1.859777       2.401242       0.033733      -0.122217       1.730241       0.020628       1.447848           0.000407
           21              H       1.236831      22.107286       5.047439       0.115446       1.109235 0.77696788E+01  0.76077042E+02                                 1.790864                            1.641511      -1.223329       2.297299                    0.994328       3.670215      10.419567       0.480994       1.300516      -0.702780      -0.015590      -0.030710      -0.003336       0.034602       0.001373       0.009082       0.004543      -0.003071      -0.029655      -0.015051       0.004249       0.010802              1.865956       1.862929       0.405703       0.106058       2.409954       0.132468       1.324985           0.000305
           22              H       0.082729       1.824085       4.863446       0.094089       1.226799 0.86033637E+01  0.86269798E+02                                 1.898866                            1.713406      -1.277784       2.257938                    0.994084       3.822729      10.922675       0.477344       1.279628      -0.706812      -0.039753       0.001805      -0.020898       0.044947       0.004624       0.007499       0.010640       0.005402      -0.021129      -0.015119      -0.000433       0.015552              1.995373       2.725366      -0.075156       0.375928       1.725070      -0.071303       1.535685           0.000242
           23              H       4.481035      17.824362       2.705007       0.316607       0.554650 0.35658641E+01  0.29415603E+02                                 1.253133                            1.213976      -1.032623       2.498229                    0.999655       2.702878       7.600270       0.479078       1.549840      -0.657135       0.017537       0.003313       0.012722       0.021918       0.000685      -0.009217       0.008305       0.017939      -0.001657      -0.015244      -0.000173       0.015418              1.274718       1.403896      -0.092537       0.299917       1.052202      -0.065936       1.368056           0.000742
           24              H       4.068075      18.071582       1.287951       0.311212       0.598248 0.40232294E+01  0.34147336E+02                                 1.312649                            1.286471      -1.126284       2.457500                    0.999468       2.738359       7.767508       0.467808       1.542612      -0.659016       0.006581       0.009057      -0.023796       0.026298      -0.003521       0.000677      -0.009595       0.018992       0.003027      -0.015855       0.005225       0.010631              1.326819       1.228081      -0.020726      -0.155026       1.098942      -0.088490       1.653434           0.001007
           25              H       2.311624      19.692991       0.880538       0.134308       1.134901 0.89905297E+01  0.90267727E+02                                 1.752317                            1.714086      -1.090038       2.351605                    0.997091       3.530500       9.778615       0.497792       1.225494      -0.721472       0.013011       0.014553      -0.009901       0.021889       0.004615       0.004550      -0.001126      -0.000136      -0.011402      -0.007561       0.000429       0.007132              1.758055       1.634843       0.275558      -0.240704       1.768285      -0.353588       1.871037          -0.000121
           26              H       0.992747      19.488087       1.754119       0.147759       1.101978 0.87676662E+01  0.87085270E+02                                 1.698965                            1.680171      -1.013487       2.399002                    0.998157       3.331557       9.043549       0.510730       1.207409      -0.727436      -0.022374       0.009207       0.010412       0.026340      -0.004000      -0.000593       0.002683       0.012747      -0.016823      -0.007676      -0.002763       0.010439              1.686809       1.902996      -0.250728      -0.219123       1.526507       0.124895       1.630923           0.000016
           27              H       3.001487      19.419044       3.042843       0.072485       1.241124 0.99889532E+01  0.10311546E+03                                 1.872704                            1.815443      -0.853671       2.444894                    0.997031       3.771150      10.640888       0.479541       1.237304      -0.718713       0.020295       0.036549       0.013628       0.043971       0.000451       0.002313       0.003796      -0.000884      -0.024311      -0.009500       0.003436       0.006064              1.897425       1.662513       0.268386       0.227505       2.084064       0.464994       1.945697           0.001640
           28              H       0.164774      14.964624       1.811326       0.099978       1.024962 0.74554707E+01  0.72848528E+02                                 1.755526                            1.652660      -1.209227       2.304464                    0.994330       3.772854      10.991588       0.456286       1.373800      -0.687528      -0.026648       0.043758       0.001848       0.051267      -0.011483       0.001913       0.000516      -0.005720      -0.045191      -0.015381      -0.004002       0.019383              1.810995       1.677246      -0.341087       0.041907       2.263368      -0.122146       1.492370           0.000255
           29              H       5.731541      13.035860       2.067216       0.124217       1.061575 0.78857884E+01  0.78483112E+02                                 1.815960                            1.712329      -1.496295       2.167334                    0.991884       3.976218      11.858679       0.441382       1.394313      -0.682006      -0.033191       0.000657       0.016672       0.037148       0.003262      -0.005469      -0.002814       0.006927      -0.040657      -0.014986       0.002037       0.012949              1.859778       2.401243      -0.033733      -0.122217       1.730242      -0.020628       1.447848           0.000407
           30              H       2.181719      10.971236       2.683361       0.115448       1.109230 0.77696379E+01  0.76076534E+02                                 1.790858                            1.641506      -1.223323       2.297302                    0.994328       3.670204      10.419525       0.480995       1.300515      -0.702781       0.015590      -0.030710       0.003336       0.034602      -0.001373       0.009082      -0.004543      -0.003071      -0.029655      -0.015051       0.004249       0.010802              1.865949       1.862922      -0.405701       0.106057       2.409945      -0.132467       1.324981           0.000306
           31              H       3.335821      12.960135       2.867354       0.094090       1.226798 0.86033521E+01  0.86269635E+02                                 1.898863                            1.713404      -1.277781       2.257939                    0.994084       3.822725      10.922654       0.477345       1.279626      -0.706812       0.039753       0.001805       0.020898       0.044947      -0.004624       0.007499      -0.010640       0.005402      -0.021129      -0.015119      -0.000433       0.015552              1.995370       2.725361       0.075156       0.375928       1.725067       0.071303       1.535683           0.000243
           32              H       2.356065       4.447738       2.705007       0.316606       0.554650 0.35658615E+01  0.29415573E+02                                 1.253132                            1.213976      -1.032621       2.498230                    0.999655       2.702876       7.600260       0.479078       1.549839      -0.657135      -0.017537      -0.003313       0.012722       0.021918       0.000685       0.009217      -0.008305       0.017939      -0.001657      -0.015244      -0.000173       0.015417              1.274717       1.403896      -0.092537      -0.299917       1.052202       0.065936       1.368055           0.000742
           33              H       2.769026       4.200518       1.287951       0.311211       0.598248 0.40232252E+01  0.34147289E+02                                 1.312648                            1.286470      -1.126283       2.457501                    0.999468       2.738357       7.767499       0.467808       1.542611      -0.659016      -0.006582      -0.009057      -0.023796       0.026298      -0.003521      -0.000677       0.009595       0.018992       0.003027      -0.015855       0.005225       0.010631              1.326818       1.228080      -0.020726       0.155025       1.098942       0.088491       1.653433           0.001007
           34              H       4.525476       2.579109       0.880538       0.134306       1.134906 0.89905703E+01  0.90268236E+02                                 1.752321                            1.714090      -1.090041       2.351603                    0.997091       3.530507       9.778640       0.497791       1.225495      -0.721472      -0.013011      -0.014553      -0.009901       0.021889       0.004615      -0.004550       0.001126      -0.000135      -0.011401      -0.007561       0.000429       0.007132              1.758059       1.634847       0.275559       0.240706       1.768289       0.353590       1.871042          -0.000121
           35              H       5.844353       2.784013       1.754119       0.147757       1.101980 0.87676911E+01  0.87085609E+02                                 1.698971                            1.680177      -1.013491       2.399000                    0.998157       3.331559       9.043569       0.510727       1.207413      -0.727435       0.022375      -0.009207       0.010412       0.026340      -0.004000       0.000593      -0.002683       0.012747      -0.016823      -0.007676      -0.002763       0.010439              1.686814       1.903003      -0.250729       0.219124       1.526512      -0.124896       1.630928           0.000016
           36              H       3.835613       2.853056       3.042843       0.072484       1.241125 0.99889719E+01  0.10311570E+03                                 1.872706                            1.815445      -0.853674       2.444893                    0.997031       3.771153      10.640901       0.479541       1.237305      -0.718713      -0.020295      -0.036549       0.013628       0.043971       0.000451      -0.002313      -0.003796      -0.000884      -0.024311      -0.009500       0.003436       0.006064              1.897427       1.662515       0.268387      -0.227505       2.084067      -0.464995       1.945700           0.001640
           37              H       6.672326       7.307476       1.811326       0.099979       1.024960 0.74554593E+01  0.72848383E+02                                 1.755524                            1.652659      -1.209226       2.304465                    0.994330       3.772850      10.991571       0.456286       1.373799      -0.687528       0.026648      -0.043758       0.001848       0.051267      -0.011483      -0.001913      -0.000516      -0.005720      -0.045190      -0.015381      -0.004002       0.019383              1.810992       1.677244      -0.341086      -0.041907       2.263365       0.122146       1.492368           0.000255
           38              H       1.105559       9.236240       2.067216       0.124216       1.061576 0.78857960E+01  0.78483207E+02                                 1.815962                            1.712330      -1.496297       2.167333                    0.991884       3.976220      11.858687       0.441382       1.394314      -0.682006       0.033191      -0.000657       0.016672       0.037148       0.003262       0.005469       0.002814       0.006927      -0.040657      -0.014986       0.002037       0.012950              1.859779       2.401245      -0.033734       0.122217       1.730243       0.020628       1.447849           0.000407
           39              H       4.655381      11.300864       2.683361       0.115446       1.109235 0.77696814E+01  0.76077066E+02                                 1.790863                            1.641510      -1.223328       2.297300                    0.994328       3.670214      10.419561       0.480995       1.300515      -0.702781      -0.015590       0.030710       0.003336       0.034602      -0.001373      -0.009082       0.004543      -0.003071      -0.029655      -0.015051       0.004249       0.010802              1.865956       1.862928      -0.405703      -0.106058       2.409954       0.132468       1.324985           0.000306
           40              H       3.501279       9.311965       2.867354       0.094089       1.226799 0.86033578E+01  0.86269707E+02                                 1.898864                            1.713405      -1.277782       2.257939                    0.994084       3.822726      10.922658       0.477345       1.279626      -0.706812      -0.039753      -0.001805       0.020898       0.044947      -0.004624      -0.007499       0.010640       0.005402      -0.021129      -0.015119      -0.000433       0.015552              1.995371       2.725363       0.075156      -0.375928       1.725068      -0.071303       1.535683           0.000243
           41              C       4.757938      15.497373       7.282414       0.663450      20.065034 0.23287426E+03  0.47440592E+04                                 6.873618                            5.484096       0.107006       2.113514                    0.999687      21.330556      59.518826       0.620808       0.484306      -1.011743      -0.015931       0.022743       0.024528       0.037049      -0.016704       0.063585       0.003249       0.104125      -0.014420      -0.059996      -0.036038       0.096034              7.664361       6.016684       0.557834      -3.410921       7.412236      -0.462316       9.564163          -0.002140
           42              C       5.217391      14.379090       6.325341      -0.384756      29.995327 0.50349948E+03  0.12280135E+05                                 8.333705                            7.378538      -0.214315       1.903147                    0.998572      31.788604      93.089873       0.619340       0.405483      -1.071274       0.037462       0.029153      -0.041155       0.062826       0.017193      -0.016445      -0.017872       0.045028      -0.031218      -0.032236      -0.010229       0.042465              8.920806       7.765369      -0.219831      -2.174168       7.189464       0.152346      11.807587           0.004256
           43              C       6.064508      14.804933       5.145620       0.065632      24.559664 0.38192004E+03  0.86801046E+04                                 7.364199                            6.478167      -0.138174       1.980063                    0.998721      26.130129      73.508914       0.654019       0.412063      -1.068558       0.065220       0.036634       0.109781       0.132844       0.059156      -0.018026       0.016738       0.032090      -0.073652      -0.063976      -0.009776       0.073753              7.936891       7.932989       0.243159       0.040011       6.495268      -0.079062       9.382415           0.006617
           44              C       5.214656      15.612297       4.148347       0.584992      20.659135 0.25282595E+03  0.52587796E+04                                 7.003546                            5.702685      -0.043123       2.054577                    0.999171      22.263165      62.822423       0.610484       0.482357      -1.012508      -0.045326       0.046556      -0.043697       0.078303       0.000603      -0.085975      -0.000215       0.097744       0.082912      -0.062701      -0.054701       0.117402              7.762722       7.151406       0.735568       3.648238       7.569778       0.702063       8.566982          -0.000951
           45              C       4.020215      19.282739       5.841392       0.114605      26.789958 0.33852967E+03  0.75280629E+04                                 7.995511                            6.294501       0.034033       2.037258                    0.999041      26.043674      74.476321       0.627570       0.438892      -1.043090       0.039539       0.022906      -0.001540       0.045720       0.026882       0.017401       0.006150      -0.000543       0.141911      -0.051227      -0.002197       0.053424              8.978549      10.714673      -1.270314      -0.493284      11.531781      -0.639243       4.689193          -0.005714
           46              C       3.239418      20.421511       5.867677      -0.207207      36.372277 0.48298430E+03  0.11686425E+05                                 9.600487                            7.371284      -0.022753       1.959795                    0.998883      30.644769      90.100162       0.600030       0.421876      -1.058124       0.017074      -0.005213       0.029502       0.034482      -0.000299      -0.003109       0.007567       0.025961       0.003458      -0.016785       0.003372       0.013413             11.109645      10.821259      -1.295219      -0.107268      17.074074      -1.236991       5.433600           0.001941
           47              C       3.809632      21.641800       5.532160       0.106860      36.953897 0.39396209E+03  0.89899066E+04                                 9.689725                            6.638269      -0.066922       1.993175                    0.999322      25.977092      72.337597       0.639910       0.419456      -1.067799       0.006160       0.000700       0.004172       0.007473      -0.000357       0.023284       0.005297       0.010585       0.006510      -0.021252      -0.005596       0.026848             12.199858      12.323415      -3.936379      -0.940695      19.334562      -0.592065       4.941599          -0.010515
           48              C       5.156541      21.619527       5.240709      -0.199776      36.385626 0.45155342E+03  0.10725409E+05                                 9.520491                            7.080298       0.159192       2.017645                    0.999602      30.084980      87.153798       0.619407       0.416318      -1.063444      -0.007218      -0.004396       0.017887       0.019783       0.022282      -0.003412      -0.008712      -0.044177       0.039666      -0.037987       0.008003       0.029984             10.969524      13.301590      -2.538862      -1.233768      14.762911      -0.288627       4.844070           0.001609
           49              C       5.873753      20.454697       5.220609       0.085356      30.078025 0.35749203E+03  0.80284016E+04                                 8.530012                            6.392379       0.104051       2.043442                    0.999650      26.566762      75.410500       0.636288       0.428637      -1.053246      -0.031571      -0.045725       0.021369       0.059532       0.013720       0.008114       0.010962       0.025709       0.096347      -0.035587      -0.001264       0.036851              9.803149      11.301085      -1.680111      -1.665608      13.126224      -0.705674       4.982137          -0.007036
           50              C       2.079162       6.774727       7.282414       0.663449      20.065037 0.23287429E+03  0.47440600E+04                                 6.873620                            5.484097       0.107006       2.113514                    0.999687      21.330558      59.518837       0.620808       0.484306      -1.011743       0.015931      -0.022743       0.024528       0.037050      -0.016704      -0.063585      -0.003249       0.104126      -0.014420      -0.059997      -0.036038       0.096035              7.664363       6.016686       0.557834       3.410922       7.412238       0.462316       9.564165          -0.002140
           51              C       1.619709       7.893010       6.325341      -0.384755      29.995387 0.50350067E+03  0.12280166E+05                                 8.333696                            7.378530      -0.214318       1.903146                    0.998572      31.788661      93.089934       0.619343       0.405481      -1.071276      -0.037462      -0.029154      -0.041155       0.062826       0.017193       0.016444       0.017872       0.045029      -0.031218      -0.032236      -0.010229       0.042465              8.920796       7.765362      -0.219831       2.174162       7.189458      -0.152345      11.807568           0.004255
           52              C       0.772592       7.467167       5.145620       0.065632      24.559674 0.38192022E+03  0.86801099E+04                                 7.364201                            6.478169      -0.138175       1.980062                    0.998721      26.130142      73.508966       0.654019       0.412063      -1.068558      -0.065220      -0.036634       0.109780       0.132844       0.059156       0.018026      -0.016737       0.032090      -0.073652      -0.063976      -0.009776       0.073752              7.936894       7.932992       0.243159      -0.040012       6.495272       0.079061       9.382418           0.006617
           53              C       1.622444       6.659803       4.148347       0.584991      20.659136 0.25282596E+03  0.52587800E+04                                 7.003547                            5.702686      -0.043124       2.054577                    0.999171      22.263166      62.822428       0.610484       0.482357      -1.012507       0.045326      -0.046556      -0.043697       0.078303       0.000603       0.085975       0.000215       0.097744       0.082911      -0.062701      -0.054701       0.117403              7.762723       7.151407       0.735568      -3.648239       7.569779      -0.702063       8.566983          -0.000950
           54              C       2.816885       2.989361       5.841392       0.114607      26.789925 0.33852918E+03  0.75280490E+04                                 7.995504                            6.294496       0.034034       2.037259                    0.999041      26.043650      74.476223       0.627571       0.438891      -1.043090      -0.039539      -0.022906      -0.001540       0.045721       0.026882      -0.017401      -0.006150      -0.000543       0.141911      -0.051227      -0.002197       0.053424              8.978540      10.714663      -1.270312       0.493284      11.531768       0.639242       4.689189          -0.005714
           55              C       3.597682       1.850589       5.867677      -0.207206      36.372249 0.48298384E+03  0.11686412E+05                                 9.600483                            7.371281      -0.022753       1.959795                    0.998883      30.644751      90.100102       0.600030       0.421876      -1.058124      -0.017074       0.005213       0.029502       0.034482      -0.000298       0.003109      -0.007567       0.025962       0.003459      -0.016785       0.003372       0.013413             11.109639      10.821257      -1.295216       0.107268      17.074063       1.236991       5.433599           0.001941
           56              C       3.027468       0.630300       5.532160       0.106857      36.953936 0.39396260E+03  0.89899206E+04                                 9.689729                            6.638271      -0.066919       1.993176                    0.999322      25.977112      72.337645       0.639910       0.419456      -1.067799      -0.006160      -0.000700       0.004172       0.007473      -0.000357      -0.023284      -0.005297       0.010585       0.006507      -0.021252      -0.005596       0.026847             12.199863      12.323421      -3.936379       0.940696      19.334568       0.592065       4.941600          -0.010515
           57              C       1.680559       0.652573       5.240709      -0.199777      36.385642 0.45155354E+03  0.10725412E+05                                 9.520493                            7.080298       0.159194       2.017645                    0.999602      30.084994      87.153845       0.619407       0.416318      -1.063444       0.007218       0.004396       0.017887       0.019783       0.022283       0.003412       0.008712      -0.044177       0.039666      -0.037987       0.008003       0.029985             10.969527      13.301592      -2.538862       1.233769      14.762917       0.288628       4.844071           0.001609
           58              C       0.963347       1.817403       5.220609       0.085357      30.078017 0.35749186E+03  0.80283967E+04                                 8.530008                            6.392376       0.104050       2.043442                    0.999650      26.566759      75.410479       0.636288       0.428637      -1.053246       0.031571       0.045726       0.021369       0.059533       0.013719      -0.008114      -0.010962       0.025709       0.096346      -0.035587      -0.001264       0.036851              9.803145      11.301081      -1.680112       1.665608      13.126220       0.705673       4.982136          -0.007037
           59              C       1.339388      17.910777       0.448386       0.663450      20.065052 0.23287449E+03  0.47440649E+04                                 6.873621                            5.484098       0.107005       2.113513                    0.999687      21.330569      59.518862       0.620809       0.484306      -1.011743      -0.015931      -0.022743      -0.024528       0.037050       0.016704      -0.063585       0.003249       0.104125      -0.014420      -0.059996      -0.036038       0.096034              7.664364       6.016686      -0.557834       3.410922       7.412237      -0.462317       9.564167          -0.002140
           60              C       1.798841      19.029060       1.405459      -0.384756      29.995411 0.50350117E+03  0.12280180E+05                                 8.333699                            7.378533      -0.214313       1.903148                    0.998572      31.788659      93.089898       0.619343       0.405481      -1.071276       0.037462      -0.029153       0.041155       0.062826      -0.017193       0.016445      -0.017873       0.045028      -0.031217      -0.032236      -0.010230       0.042465              8.920799       7.765361       0.219833       2.174167       7.189457       0.152347      11.807579           0.004254
           61              C       2.645958      18.603217       2.585180       0.065632      24.559674 0.38192021E+03  0.86801085E+04                                 7.364198                            6.478167      -0.138172       1.980063                    0.998721      26.130129      73.508894       0.654019       0.412062      -1.068558       0.065220      -0.036634      -0.109781       0.132844      -0.059156       0.018026       0.016738       0.032090      -0.073652      -0.063976      -0.009776       0.073753              7.936891       7.932988      -0.243158      -0.040012       6.495267      -0.079062       9.382417           0.006617
           62              C       1.796106      17.795853       3.582453       0.584992      20.659138 0.25282599E+03  0.52587807E+04                                 7.003547                            5.702685      -0.043123       2.054577                    0.999171      22.263167      62.822427       0.610484       0.482357      -1.012508      -0.045326      -0.046556       0.043697       0.078303      -0.000603       0.085975      -0.000215       0.097744       0.082912      -0.062701      -0.054701       0.117402              7.762722       7.151407      -0.735568      -3.648238       7.569778       0.702063       8.566983          -0.000950
           63              C       0.601665      14.125411       1.889408       0.114605      26.789927 0.33852924E+03  0.75280510E+04                                 7.995507                            6.294499       0.034032       2.037258                    0.999041      26.043649      74.476239       0.627570       0.438892      -1.043090       0.039538      -0.022906       0.001540       0.045720      -0.026882      -0.017401       0.006150      -0.000543       0.141914      -0.051227      -0.002198       0.053425              8.978544      10.714667       1.270313       0.493284      11.531774      -0.639242       4.689191          -0.005713
           64              C       6.657968      12.986639       1.863123      -0.207206      36.372245 0.48298383E+03  0.11686411E+05                                 9.600483                            7.371281      -0.022756       1.959794                    0.998883      30.644752      90.100109       0.600030       0.421876      -1.058124       0.017074       0.005213      -0.029502       0.034483       0.000299       0.003109       0.007567       0.025960       0.003460      -0.016785       0.003372       0.013412             11.109640      10.821254       1.295216       0.107268      17.074066      -1.236991       5.433599           0.001943
           65              C       0.391082      11.766350       2.198640       0.106861      36.953836 0.39396146E+03  0.89898892E+04                                 9.689718                            6.638267      -0.066925       1.993175                    0.999322      25.977064      72.337515       0.639910       0.419456      -1.067799       0.006160      -0.000701      -0.004172       0.007473       0.000357      -0.023284       0.005297       0.010585       0.006514      -0.021252      -0.005597       0.026848             12.199848      12.323403       3.936370       0.940694      19.334547      -0.592065       4.941596          -0.010513
           66              C       1.737991      11.788623       2.490091      -0.199775      36.385560 0.45155254E+03  0.10725381E+05                                 9.520476                            7.080289       0.159197       2.017647                    0.999602      30.084948      87.153649       0.619408       0.416318      -1.063444      -0.007218       0.004396      -0.017887       0.019783      -0.022282       0.003412      -0.008712      -0.044176       0.039667      -0.037987       0.008003       0.029984             10.969506      13.301567       2.538855       1.233766      14.762886      -0.288627       4.844064           0.001611
           67              C       2.455203      12.953453       2.510191       0.085357      30.077998 0.35749168E+03  0.80283915E+04                                 8.530006                            6.392375       0.104052       2.043443                    0.999650      26.566743      75.410422       0.636288       0.428637      -1.053246      -0.031571       0.045725      -0.021368       0.059532      -0.013720      -0.008114       0.010962       0.025709       0.096348      -0.035587      -0.001265       0.036852              9.803142      11.301077       1.680108       1.665607      13.126214      -0.705673       4.982135          -0.007035
           68              C       5.497712       4.361323       0.448386       0.663449      20.065042 0.23287435E+03  0.47440613E+04                                 6.873618                            5.484096       0.107005       2.113513                    0.999687      21.330561      59.518831       0.620809       0.484306      -1.011743       0.015932       0.022743      -0.024528       0.037050       0.016704       0.063585      -0.003249       0.104125      -0.014420      -0.059996      -0.036038       0.096034              7.664361       6.016683      -0.557833      -3.410920       7.412235       0.462315       9.564163          -0.002140
           69              C       5.038259       3.243040       1.405459      -0.384755      29.995302 0.50349882E+03  0.12280114E+05                                 8.333698                            7.378531      -0.214312       1.903148                    0.998572      31.788585      93.089783       0.619341       0.405483      -1.071275      -0.037462       0.029153       0.041155       0.062826      -0.017193      -0.016445       0.017873       0.045029      -0.031216      -0.032236      -0.010229       0.042465              8.920799       7.765362       0.219833      -2.174164       7.189457      -0.152347      11.807578           0.004254
           70              C       4.191142       3.668883       2.585180       0.065631      24.559661 0.38191997E+03  0.86801013E+04                                 7.364194                            6.478164      -0.138170       1.980064                    0.998721      26.130116      73.508835       0.654020       0.412062      -1.068558      -0.065220       0.036634      -0.109781       0.132844      -0.059156      -0.018025      -0.016738       0.032091      -0.073653      -0.063976      -0.009777       0.073753              7.936886       7.932983      -0.243158       0.040011       6.495264       0.079062       9.382412           0.006617
           71              C       5.040994       4.476247       3.582453       0.584991      20.659134 0.25282594E+03  0.52587792E+04                                 7.003545                            5.702684      -0.043123       2.054577                    0.999171      22.263163      62.822408       0.610484       0.482357      -1.012508       0.045327       0.046556       0.043697       0.078303      -0.000603      -0.085976       0.000216       0.097744       0.082912      -0.062701      -0.054702       0.117403              7.762721       7.151404      -0.735568       3.648237       7.569777      -0.702062       8.566981          -0.000951
           72              C       6.235435       8.146689       1.889408       0.114606      26.789884 0.33852860E+03  0.75280330E+04                                 7.995499                            6.294493       0.034032       2.037259                    0.999041      26.043614      74.476109       0.627570       0.438892      -1.043090      -0.039538       0.022906       0.001540       0.045719      -0.026881       0.017401      -0.006150      -0.000542       0.141915      -0.051227      -0.002199       0.053425              8.978535      10.714655       1.270312      -0.493284      11.531761       0.639241       4.689188          -0.005714
           73              C       0.179132       9.285461       1.863123      -0.207206      36.372215 0.48298337E+03  0.11686398E+05                                 9.600479                            7.371279      -0.022758       1.959794                    0.998883      30.644735      90.100058       0.600030       0.421876      -1.058124      -0.017074      -0.005213      -0.029502       0.034482       0.000299      -0.003109      -0.007567       0.025960       0.003461      -0.016784       0.003372       0.013412             11.109635      10.821250       1.295211      -0.107268      17.074057       1.236990       5.433598           0.001942
           74              C       6.446018      10.505750       2.198640       0.106858      36.953880 0.39396200E+03  0.89899044E+04                                 9.689725                            6.638271      -0.066924       1.993174                    0.999322      25.977084      72.337583       0.639909       0.419456      -1.067799      -0.006160       0.000701      -0.004172       0.007472       0.000357       0.023284      -0.005297       0.010585       0.006514      -0.021252      -0.005597       0.026848             12.199858      12.323413       3.936370      -0.940696      19.334561       0.592066       4.941599          -0.010513
           75              C       5.099109      10.483477       2.490091      -0.199776      36.385569 0.45155260E+03  0.10725384E+05                                 9.520478                            7.080289       0.159196       2.017646                    0.999602      30.084958      87.153691       0.619408       0.416318      -1.063444       0.007218      -0.004396      -0.017887       0.019783      -0.022282      -0.003412       0.008711      -0.044176       0.039666      -0.037986       0.008003       0.029984             10.969508      13.301569       2.538852      -1.233767      14.762890       0.288627       4.844064           0.001611
           76              C       4.381897       9.318647       2.510191       0.085357      30.077963 0.35749116E+03  0.80283768E+04                                 8.530000                            6.392371       0.104054       2.043444                    0.999650      26.566719      75.410336       0.636288       0.428637      -1.053246       0.031570      -0.045725      -0.021368       0.059532      -0.013720       0.008115      -0.010962       0.025709       0.096350      -0.035587      -0.001265       0.036853              9.803135      11.301069       1.680109      -1.665606      13.126205       0.705672       4.982132          -0.007035
           77              N       0.360315      15.624992       5.618745      -0.646282      32.498169 0.60782127E+03  0.15386615E+05                                 8.566173                            7.976175      -0.292581       1.889349                    0.997919      32.408809      93.624901       0.616445       0.392505      -1.090721      -0.078443      -0.069604      -0.036794       0.111139       0.060757       0.031637      -0.006830       0.146540      -0.008609      -0.097011      -0.006769       0.103780              8.956429      10.810056       1.663381       0.388018       6.978642       0.192051       9.080591           0.045817
           78              N       5.328836      19.284966       5.713834      -0.196324      36.392766 0.49546660E+03  0.11812505E+05                                 9.181891                            7.211624       0.013179       2.040780                    0.998690      27.142501      73.923946       0.652673       0.393625      -1.099647      -0.068723       0.126722       0.005436       0.144260       0.064817      -0.007876       0.002451       0.054555       0.106773      -0.088449       0.034428       0.054020             10.425192      12.966566      -0.950616      -0.726767      12.665266      -1.594687       5.643746           0.032007
           79              N       6.476785       6.647108       5.618745      -0.646283      32.498209 0.60782223E+03  0.15386645E+05                                 8.566176                            7.976178      -0.292579       1.889349                    0.997919      32.408848      93.625028       0.616445       0.392504      -1.090722       0.078443       0.069605      -0.036794       0.111139       0.060757      -0.031637       0.006830       0.146542      -0.008608      -0.097012      -0.006769       0.103781              8.956434      10.810058       1.663383      -0.388016       6.978646      -0.192051       9.080597           0.045818
           80              N       1.508264       2.987134       5.713834      -0.196324      36.392821 0.49546750E+03  0.11812531E+05                                 9.181896                            7.211628       0.013187       2.040782                    0.998690      27.142530      73.924020       0.652673       0.393625      -1.099648       0.068724      -0.126723       0.005436       0.144262       0.064818       0.007876      -0.002451       0.054555       0.106775      -0.088450       0.034429       0.054021             10.425199      12.966573      -0.950618       0.726767      12.665274       1.594688       5.643749           0.032006
           81              N       3.778865      17.783158       2.112055      -0.646281      32.498094 0.60781945E+03  0.15386557E+05                                 8.566163                            7.976167      -0.292583       1.889349                    0.997919      32.408749      93.624697       0.616445       0.392505      -1.090721      -0.078443       0.069604       0.036794       0.111139      -0.060757      -0.031637      -0.006830       0.146538      -0.008611      -0.097010      -0.006770       0.103780              8.956419      10.810043      -1.663378      -0.388018       6.978633       0.192051       9.080581           0.045816
           82              N       1.910286      14.123184       2.016966      -0.196322      36.392650 0.49546478E+03  0.11812451E+05                                 9.181875                            7.211614       0.013171       2.040779                    0.998690      27.142441      73.923757       0.652673       0.393626      -1.099647      -0.068723      -0.126721      -0.005436       0.144258      -0.064816       0.007876       0.002451       0.054554       0.106775      -0.088449       0.034429       0.054020             10.425174      12.966544       0.950610       0.726767      12.665239      -1.594684       5.643738           0.032006
           83              N       3.058235       4.488942       2.112055      -0.646280      32.498014 0.60781746E+03  0.15386494E+05                                 8.566148                            7.976154      -0.292583       1.889350                    0.997919      32.408695      93.624489       0.616445       0.392505      -1.090721       0.078443      -0.069603       0.036794       0.111138      -0.060757       0.031637       0.006829       0.146538      -0.008612      -0.097009      -0.006770       0.103780              8.956404      10.810021      -1.663376       0.388014       6.978621      -0.192050       9.080568           0.045817
           84              N       4.926814       8.148916       2.016966      -0.196321      36.392558 0.49546334E+03  0.11812408E+05                                 9.181861                            7.211604       0.013169       2.040779                    0.998690      27.142395      73.923595       0.652673       0.393626      -1.099647       0.068722       0.126720      -0.005436       0.144257      -0.064816      -0.007876      -0.002451       0.054554       0.106774      -0.088448       0.034429       0.054020             10.425156      12.966521       0.950606      -0.726766      12.665217       1.594681       5.643731           0.032007
           85              O       5.034157      16.698730       7.090690      -0.552174      34.009043 0.57512210E+03  0.14010364E+05                                 8.215274                            7.397235       0.523528       2.225898                    0.997419      27.294660      71.384063       0.704704       0.356788      -1.144844       0.000457      -0.015641       0.000545       0.015657       0.024112       0.031846      -0.032665      -0.000937      -0.072644      -0.064133       0.027849       0.036284              8.633622       7.135197       1.748723      -2.127579      10.584918      -2.272087       8.180752           0.037101
           86              O       4.102260      15.032554       0.522602      -0.575548      42.616190 0.57497745E+03  0.14030810E+05                                 9.645359                            7.371733       0.367181       2.154668                    0.998205      28.000319      73.717839       0.708198       0.354421      -1.144720       0.009531       0.030337      -0.000581       0.031805      -0.001723      -0.003452      -0.029983       0.089692       0.125900      -0.073674       0.023605       0.050068             11.434354      10.882641       0.635010      -6.958552       6.825613      -1.623857      16.594808           0.039522
           87              O       4.434543      14.988901       3.389183      -0.552858      41.375126 0.59958116E+03  0.14777423E+05                                 9.480955                            7.587555       0.293504       2.143437                    0.996809      27.739547      73.268186       0.690190       0.360070      -1.140809      -0.000821       0.043152      -0.008657       0.044019       0.033035      -0.002699       0.046730       0.075046       0.094787      -0.083399       0.026785       0.056614             10.917184      12.005961       1.955120       6.063191       8.097000       2.776703      12.648592           0.039171
           88              O       5.371909      16.861093       4.164582      -0.531197      32.758949 0.56468031E+03  0.13712898E+05                                 8.059520                            7.346984       0.399781       2.192441                    0.997236      27.037671      70.934608       0.703611       0.358465      -1.141854      -0.005587      -0.020029      -0.013951       0.025039       0.014215      -0.027056       0.007234      -0.023473      -0.020027      -0.038939       0.014952       0.023987              8.482797       7.225698       0.879922       2.226330      10.324428       1.006534       7.898266           0.039188
           89              O       1.802943       5.573370       7.090690      -0.552175      34.009076 0.57512279E+03  0.14010385E+05                                 8.215276                            7.397237       0.523534       2.225899                    0.997419      27.294683      71.384122       0.704704       0.356788      -1.144844      -0.000457       0.015641       0.000546       0.015657       0.024112      -0.031847       0.032665      -0.000937      -0.072645      -0.064133       0.027850       0.036283              8.633625       7.135199       1.748724       2.127580      10.584921       2.272088       8.180754           0.037101
           90              O       2.734840       7.239546       0.522602      -0.575547      42.616141 0.57497665E+03  0.14030786E+05                                 9.645352                            7.371728       0.367179       2.154668                    0.998205      28.000299      73.717772       0.708198       0.354421      -1.144720      -0.009531      -0.030338      -0.000582       0.031805      -0.001723       0.003452       0.029982       0.089692       0.125901      -0.073673       0.023605       0.050068             11.434344      10.882631       0.635010       6.958545       6.825608       1.623856      16.594793           0.039523
           91              O       2.402557       7.283199       3.389183      -0.552857      41.375073 0.59958022E+03  0.14777393E+05                                 9.480947                            7.587548       0.293504       2.143437                    0.996809      27.739526      73.268111       0.690190       0.360070      -1.140809       0.000821      -0.043152      -0.008656       0.044020       0.033035       0.002698      -0.046730       0.075046       0.094787      -0.083399       0.026785       0.056614             10.917174      12.005950       1.955119      -6.063184       8.096993      -2.776700      12.648580           0.039172
           92              O       1.465191       5.411007       4.164582      -0.531198      32.758983 0.56468101E+03  0.13712919E+05                                 8.059523                            7.346987       0.399788       2.192442                    0.997236      27.037694      70.934669       0.703611       0.358465      -1.141854       0.005587       0.020028      -0.013951       0.025039       0.014215       0.027057      -0.007233      -0.023473      -0.020028      -0.038939       0.014952       0.023988              8.482800       7.225700       0.879922      -2.226331      10.324432      -1.006534       7.898269           0.039188
           93              O       1.615607      16.709420       0.640110      -0.552173      34.009001 0.57512120E+03  0.14010337E+05                                 8.215269                            7.397231       0.523523       2.225897                    0.997419      27.294635      71.383991       0.704704       0.356788      -1.144844       0.000457       0.015642      -0.000545       0.015658      -0.024112      -0.031845      -0.032665      -0.000937      -0.072643      -0.064132       0.027848       0.036284              8.633617       7.135193      -1.748722       2.127578      10.584911      -2.272086       8.180748           0.037100
           94              O       0.683710      18.375596       7.208198      -0.575548      42.616271 0.57497866E+03  0.14030847E+05                                 9.645370                            7.371740       0.367184       2.154668                    0.998205      28.000351      73.717945       0.708197       0.354421      -1.144720       0.009531      -0.030336       0.000581       0.031804       0.001723       0.003451      -0.029983       0.089692       0.125899      -0.073674       0.023605       0.050068             11.434367      10.882654      -0.635011       6.958561       6.825619      -1.623859      16.594827           0.039522
           95              O       1.015993      18.419249       4.341617      -0.552858      41.375189 0.59958227E+03  0.14777457E+05                                 9.480963                            7.587561       0.293508       2.143437                    0.996809      27.739575      73.268276       0.690189       0.360070      -1.140809      -0.000821      -0.043151       0.008657       0.044018      -0.033036       0.002700       0.046731       0.075046       0.094787      -0.083400       0.026786       0.056614             10.917194      12.005973      -1.955122      -6.063197       8.097006       2.776705      12.648603           0.039171
           96              O       1.953359      16.547057       3.566218      -0.531196      32.758899 0.56467921E+03  0.13712865E+05                                 8.059513                            7.346978       0.399776       2.192440                    0.997236      27.037640      70.934515       0.703611       0.358465      -1.141854      -0.005586       0.020029       0.013951       0.025040      -0.014215       0.027055       0.007234      -0.023474      -0.020026      -0.038938       0.014952       0.023987              8.482791       7.225692      -0.879921      -2.226328      10.324419       1.006532       7.898260           0.039188
           97              O       5.221493       5.562680       0.640110      -0.552172      34.008954 0.57512017E+03  0.14010306E+05                                 8.215262                            7.397224       0.523522       2.225897                    0.997419      27.294611      71.383909       0.704704       0.356788      -1.144844      -0.000457      -0.015642      -0.000545       0.015658      -0.024112       0.031845       0.032665      -0.000937      -0.072642      -0.064132       0.027848       0.036284              8.633609       7.135186      -1.748721      -2.127576      10.584902       2.272083       8.180740           0.037101
           98              O       6.153390       3.896504       7.208198      -0.575550      42.616373 0.57498035E+03  0.14030899E+05                                 9.645384                            7.371750       0.367189       2.154669                    0.998205      28.000394      73.718087       0.708197       0.354421      -1.144720      -0.009531       0.030336       0.000581       0.031803       0.001722      -0.003450       0.029984       0.089693       0.125899      -0.073674       0.023606       0.050068             11.434384      10.882670      -0.635010      -6.958574       6.825628       1.623859      16.594855           0.039522
           99              O       5.821107       3.852851       4.341617      -0.552859      41.375237 0.59958318E+03  0.14777485E+05                                 9.480969                            7.587565       0.293513       2.143438                    0.996810      27.739599      73.268348       0.690189       0.360070      -1.140809       0.000821       0.043150       0.008657       0.044018      -0.033036      -0.002700      -0.046731       0.075046       0.094788      -0.083401       0.026786       0.056614             10.917201      12.005979      -1.955122       6.063201       8.097010      -2.776705      12.648612           0.039171
          100              O       4.883741       5.725043       3.566218      -0.531195      32.758856 0.56467825E+03  0.13712836E+05                                 8.059507                            7.346973       0.399773       2.192440                    0.997236      27.037616      70.934437       0.703611       0.358465      -1.141854       0.005586      -0.020029       0.013951       0.025040      -0.014216      -0.027055      -0.007234      -0.023473      -0.020026      -0.038938       0.014952       0.023987              8.482784       7.225686      -0.879921       2.226326      10.324412      -1.006530       7.898254           0.039188

******************************************************
Auxiliary information for the entire system
The total spin magnetic moment of the unit cell is   7.999813
The total net atomic charge of the unit cell is   0.000002
Accuracy of reproducing the electrostatic potential in the unit cell:
  The inner radius (bohr) =    5.0000
  The outer radius (bohr) =   12.0000
  Valid grid points have density less than (e/(bohr^3)) =    0.0001
  The number of valid grid points were=        12572
  The rms potential error without charges in kcal/mol is=      2.74053
  The rms potential error with partial charges in kcal/mol is=      0.85891
  The RRMSE value at monopole order=      0.31341
  The rms potential error with partial charges and cloud penetration in kcal/mol is=      0.83610
  The RRMSE value at monopole order with cloud penetration is=      0.30509
  The rms potential error with partial charges and atomic dipoles in kcal/mol is=      0.33099
  The RRMSE value at dipole order=      0.12077
  The rms potential error with partial charges, atomic dipoles and cloud penetration in kcal/mol is=      0.31285
  The RRMSE value at dipole order with cloud penetration=      0.11416

******************************************************
The electron densities and ab initio electrostatic potential were computed in VASP using the PBE functional and
projector augmented wave method. See the main text of the journal article for a description of computational details.
The atomic charges, dipoles, and quadrupoles were computed with the DDEC6 method as described in
(a) T. A. Manz and N. Gabaldon Limas, RSC Adv. 6 (2016) 47771-47801 DOI: 10.1039/c6ra04656h
(b) N. Gabaldon Limas and T. A. Manz, RSC Adv. 8 (2018) 2678-2707 DOI: 10.1039/c7ra11829e.
For each atom in the material, the electron cloud parameters were fit to the spherically averaged atom-in-material
electron density using radial positions for which this density was between 10^-4 and 10^-2 electrons per cubic bohr.
The polarizabilities, dispersion coefficients, and quantum Drude oscillator (QDO) parameters were fit using the MCLF method.
The magnetic structure of the system was optimized in VASP from the default ferromagnetic initial guess using spin polarization.
The atomic spin moments (ASMs) were computed on this optimized magnetic structure using the DDEC6 partition as inputs
to the method of T. A. Manz and D. S. Sholl, J. Chem. Theory Comput. 7 (2011) 4146-4164 DOI: 10.1021/ct200539n.
The RMSE and RRMSE were computed using a uniform grid with Ewald summation.
