# Supplementary material for: A collection of forcefield precursors for metal–organic frameworks
Source: RSC Adv. 2019 Nov 13;9(63):36492–507. doi: 10.1039/c9ra07327b (PMC9075174; doi:10.1039/c9ra07327b)
Supplement: RA-009-C9RA07327B-s5260 [file RA-009-C9RA07327B-s5260.xyz]

   72
jmolscript: load "" {1 1 1} spacegroup "x,y,z" unitcell [{      6.796000     0.000000     0.000000 }, {      0.000000    10.214000     0.000000 }, {      0.000000     0.000000    18.410000 }]
V      5.441557     2.734288     4.602500     1.815647
V      4.752443     7.841288    13.807500     1.815647
V      1.354443     7.479712    13.807500     1.815646
V      2.043557     2.372712     4.602500     1.815646
H      2.021130     0.245136     8.139061     0.121800
H      4.853024     0.611819     8.129856     0.120613
H      1.376870     5.352136    10.270939     0.121800
H      5.340976     5.718819    10.280144     0.120613
H      4.774870     9.968864    17.344061     0.121800
H      1.942976     9.602181    17.334856     0.120613
H      5.419130     4.861864     1.065939     0.121800
H      1.455024     4.495181     1.075144     0.120612
H      4.774870     9.968864    10.270939     0.121800
H      1.942976     9.602181    10.280144     0.120612
H      5.419130     4.861864     8.139061     0.121800
H      1.455024     4.495181     8.129856     0.120612
H      2.021130     0.245136     1.065939     0.121800
H      4.853024     0.611819     1.075144     0.120612
H      1.376870     5.352136    17.344061     0.121800
H      5.340976     5.718819    17.334856     0.120612
C      0.093785     1.107198     6.559483     0.630113
C      0.048931     0.487208     7.921823    -0.010129
C      1.202892     0.141975     8.568014    -0.104423
C      5.640680     0.359533     8.560650    -0.102279
C      3.304215     6.214198    11.850517     0.630112
C      3.349069     5.594208    10.488177    -0.010128
C      2.195108     5.248975     9.841986    -0.104423
C      4.553320     5.466533     9.849350    -0.102279
C      6.702215     9.106802    15.764483     0.630112
C      6.747069     9.726792    17.126823    -0.010128
C      5.593108    10.072025    17.773014    -0.104423
C      1.155320     9.854467    17.765650    -0.102279
C      3.491785     3.999802     2.645517     0.630113
C      3.446931     4.619792     1.283177    -0.010128
C      4.600892     4.965025     0.636986    -0.104423
C      2.242680     4.747467     0.644350    -0.102279
C      6.702215     9.106802    11.850517     0.630112
C      6.747069     9.726792    10.488177    -0.010128
C      5.593108    10.072025     9.841986    -0.104420
C      1.155320     9.854467     9.849350    -0.102276
C      3.491785     3.999802     6.559483     0.630113
C      3.446931     4.619792     7.921823    -0.010129
C      4.600892     4.965025     8.568014    -0.104420
C      2.242680     4.747467     8.560650    -0.102275
C      0.093785     1.107198     2.645517     0.630113
C      0.048931     0.487208     1.283177    -0.010129
C      1.202892     0.141975     0.636986    -0.104420
C      5.640680     0.359533     0.644350    -0.102275
C      3.304215     6.214198    15.764483     0.630112
C      3.349069     5.594208    17.126823    -0.010129
C      2.195108     5.248975    17.773014    -0.104420
C      4.553320     5.466533    17.765650    -0.102275
O      5.788153     1.426896     6.029275    -0.585843
O      1.228037     1.268579     6.044003    -0.603171
O      4.405847     6.533896    12.380725    -0.585843
O      2.169963     6.375579    12.365997    -0.603171
O      1.007847     8.787104    15.234275    -0.585843
O      5.567963     8.945421    15.249003    -0.603171
O      2.390153     3.680104     3.175725    -0.585843
O      4.626037     3.838421     3.160997    -0.603171
O      1.007847     8.787104    12.380725    -0.585843
O      5.567963     8.945421    12.365997    -0.603171
O      2.390153     3.680104     6.029275    -0.585843
O      4.626037     3.838421     6.044003    -0.603171
O      5.788153     1.426896     3.175725    -0.585843
O      1.228037     1.268579     3.160997    -0.603171
O      4.405847     6.533896    15.234275    -0.585843
O      2.169963     6.375579    15.249003    -0.603171
O      0.108736     3.354278     4.602500    -0.749015
O      3.289264     8.461278    13.807500    -0.749015
O      6.687264     6.859722    13.807500    -0.749016
O      3.506736     1.752722     4.602500    -0.749015

The following XYZ coordinates are in angstroms. Other properties are in atomic units.
The sperically averaged electron density of each atom fit to a function of the form exp(a - br)
eigen_1, eigen_2 and eigen_3 are the three eigenvalues of traceless quadrupole moment tensor
  atom number  atomic symbol              X              Y              Z     net charge C6 coefficient C8 coefficient C10 coefficient fluctuating dipole atomic polarizability isotropic forcefield polarizability              a              b squared Pearson coefficient          <r^3>          <r^4>         wp_QDO          m_QDO          q_QDO       dipole_x       dipole_y       dipole_z         dipole            Qxy            Qxz            Qyz     Q(x^2-y^2)  Q(3z^2 - R^2)        eigen_1        eigen_2        eigen_3 static polarizability      alpha(xx)      alpha(xy)      alpha(xz)      alpha(yy)      alpha(yz)      alpha(zz) atomic spin moment
            1              V       5.441557       2.734288       4.602500       1.815647      62.723260 0.91883249E+03  0.23996205E+05                                11.486361                            8.725841       1.764358       2.535081                    0.999757      35.587157      82.502185       0.754728       0.310749      -1.242793       0.004889       0.011542       0.000000       0.012535       0.121773      -0.000000       0.000000       0.011762      -0.069576      -0.110319      -0.023192       0.133511             14.512664      18.300123      -2.498837      -0.000000       9.961441      -0.000000      15.276427           0.889754
            2              V       4.752443       7.841288      13.807500       1.815647      62.723292 0.91883273E+03  0.23996216E+05                                11.486371                            8.725847       1.764351       2.535079                    0.999757      35.587150      82.502211       0.754727       0.310749      -1.242792      -0.004890       0.011543       0.000000       0.012536      -0.121772      -0.000000       0.000000       0.011758      -0.069574      -0.110318      -0.023191       0.133509             14.512679      18.300147       2.498842      -0.000001       9.961450      -0.000000      15.276441           0.889752
            3              V       1.354443       7.479712      13.807500       1.815646      62.723300 0.91883283E+03  0.23996221E+05                                11.486374                            8.725849       1.764348       2.535078                    0.999757      35.587147      82.502218       0.754726       0.310749      -1.242792      -0.004890      -0.011543      -0.000000       0.012536       0.121772       0.000000       0.000000       0.011757      -0.069574      -0.110318      -0.023191       0.133510             14.512684      18.300152      -2.498843       0.000000       9.961453      -0.000000      15.276446           0.889751
            4              V       2.043557       2.372712       4.602500       1.815646      62.723327 0.91883361E+03  0.23996242E+05                                11.486368                            8.725846       1.764356       2.535081                    0.999757      35.587178      82.502250       0.754728       0.310749      -1.242793       0.004889      -0.011542       0.000000       0.012535      -0.121773       0.000000       0.000000       0.011762      -0.069576      -0.110319      -0.023192       0.133511             14.512674      18.300135       2.498840       0.000000       9.961447      -0.000000      15.276439           0.889755
            5              H       2.021130       0.245136       8.139061       0.121800       1.015947 0.71485428E+01  0.67744165E+02                                 1.626976                            1.531299      -0.810414       2.498897                    0.999616       3.248315       8.727635       0.525434       1.230081      -0.721132       0.034226       0.003654      -0.018451       0.039054      -0.000979      -0.003831      -0.004614       0.027014       0.001126      -0.015221       0.000850       0.014371              1.662191       2.055723       0.096833      -0.313412       1.346557      -0.153637       1.584291          -0.000178
            6              H       4.853024       0.611819       8.129856       0.120613       0.999190 0.69835395E+01  0.65976846E+02                                 1.624247                            1.524596      -0.818707       2.493374                    0.999621       3.285597       8.893930       0.519427       1.248146      -0.716531      -0.033682       0.009957      -0.018829       0.039852      -0.004338       0.003452      -0.005933       0.026242      -0.000299      -0.015659       0.000467       0.015192              1.666746       2.000909      -0.206806       0.306720       1.402035      -0.217169       1.597294          -0.000080
            7              H       1.376870       5.352136      10.270939       0.121800       1.015947 0.71485444E+01  0.67744184E+02                                 1.626976                            1.531299      -0.810414       2.498897                    0.999616       3.248316       8.727638       0.525434       1.230081      -0.721132      -0.034226       0.003654       0.018451       0.039054       0.000979      -0.003831       0.004614       0.027014       0.001125      -0.015221       0.000850       0.014371              1.662191       2.055723      -0.096833      -0.313412       1.346558       0.153637       1.584291          -0.000178
            8              H       5.340976       5.718819      10.280144       0.120613       0.999189 0.69835392E+01  0.65976845E+02                                 1.624247                            1.524597      -0.818707       2.493374                    0.999621       3.285597       8.893931       0.519427       1.248147      -0.716531       0.033682       0.009957       0.018829       0.039852       0.004338       0.003452       0.005933       0.026242      -0.000299      -0.015659       0.000467       0.015192              1.666746       2.000909       0.206806       0.306720       1.402035       0.217169       1.597295          -0.000080
            9              H       4.774870       9.968864      17.344061       0.121800       1.015947 0.71485414E+01  0.67744152E+02                                 1.626976                            1.531299      -0.810414       2.498897                    0.999616       3.248315       8.727636       0.525434       1.230081      -0.721132      -0.034226      -0.003654      -0.018451       0.039054      -0.000979       0.003831       0.004614       0.027014       0.001125      -0.015221       0.000850       0.014371              1.662191       2.055723       0.096833       0.313412       1.346558       0.153637       1.584291          -0.000178
           10              H       1.942976       9.602181      17.334856       0.120613       0.999190 0.69835395E+01  0.65976846E+02                                 1.624247                            1.524596      -0.818707       2.493374                    0.999621       3.285597       8.893930       0.519427       1.248146      -0.716531       0.033682      -0.009957      -0.018829       0.039852      -0.004338      -0.003452       0.005933       0.026242      -0.000299      -0.015659       0.000467       0.015192              1.666746       2.000909      -0.206806      -0.306720       1.402035       0.217169       1.597294          -0.000080
           11              H       5.419130       4.861864       1.065939       0.121800       1.015947 0.71485431E+01  0.67744164E+02                                 1.626976                            1.531298      -0.810414       2.498897                    0.999616       3.248315       8.727633       0.525434       1.230080      -0.721132       0.034226      -0.003654       0.018451       0.039054       0.000979       0.003831      -0.004614       0.027014       0.001125      -0.015221       0.000850       0.014371              1.662190       2.055722      -0.096833       0.313412       1.346557      -0.153637       1.584291          -0.000178
           12              H       1.455024       4.495181       1.075144       0.120612       0.999190 0.69835395E+01  0.65976851E+02                                 1.624248                            1.524597      -0.818707       2.493373                    0.999621       3.285597       8.893932       0.519427       1.248147      -0.716531      -0.033682      -0.009957       0.018829       0.039852       0.004338      -0.003452      -0.005933       0.026242      -0.000299      -0.015659       0.000467       0.015192              1.666747       2.000910       0.206806      -0.306720       1.402035      -0.217170       1.597295          -0.000080
           13              H       4.774870       9.968864      10.270939       0.121800       1.015948 0.71485539E+01  0.67744300E+02                                 1.626978                            1.531300      -0.810415       2.498897                    0.999616       3.248317       8.727644       0.525434       1.230081      -0.721132      -0.034226      -0.003654       0.018451       0.039054      -0.000979      -0.003831      -0.004614       0.027014       0.001125      -0.015221       0.000850       0.014371              1.662193       2.055726       0.096833      -0.313413       1.346559      -0.153637       1.584293          -0.000178
           14              H       1.942976       9.602181      10.280144       0.120612       0.999191 0.69835500E+01  0.65976972E+02                                 1.624249                            1.524598      -0.818708       2.493373                    0.999621       3.285599       8.893938       0.519427       1.248147      -0.716531       0.033682      -0.009957       0.018829       0.039852      -0.004338       0.003452      -0.005933       0.026242      -0.000299      -0.015659       0.000467       0.015192              1.666748       2.000912      -0.206807       0.306721       1.402036      -0.217170       1.597296          -0.000080
           15              H       5.419130       4.861864       8.139061       0.121800       1.015949 0.71485598E+01  0.67744358E+02                                 1.626978                            1.531300      -0.810415       2.498896                    0.999615       3.248318       8.727642       0.525434       1.230079      -0.721132       0.034226      -0.003654      -0.018451       0.039054       0.000979      -0.003831       0.004614       0.027014       0.001126      -0.015221       0.000850       0.014371              1.662192       2.055725      -0.096833      -0.313413       1.346558       0.153637       1.584293          -0.000178
           16              H       1.455024       4.495181       8.129856       0.120612       0.999192 0.69835555E+01  0.65977034E+02                                 1.624249                            1.524598      -0.818708       2.493373                    0.999621       3.285600       8.893940       0.519427       1.248146      -0.716531      -0.033682      -0.009957      -0.018829       0.039852       0.004338       0.003452       0.005934       0.026242      -0.000299      -0.015659       0.000467       0.015192              1.666748       2.000912       0.206807       0.306721       1.402036       0.217170       1.597297          -0.000080
           17              H       2.021130       0.245136       1.065939       0.121800       1.015949 0.71485599E+01  0.67744358E+02                                 1.626977                            1.531300      -0.810415       2.498897                    0.999615       3.248318       8.727641       0.525434       1.230079      -0.721133       0.034226       0.003654       0.018451       0.039054      -0.000979       0.003831       0.004614       0.027014       0.001126      -0.015221       0.000850       0.014371              1.662192       2.055725       0.096833       0.313413       1.346558       0.153637       1.584292          -0.000178
           18              H       4.853024       0.611819       1.075144       0.120612       0.999191 0.69835530E+01  0.65977002E+02                                 1.624249                            1.524598      -0.818708       2.493373                    0.999621       3.285599       8.893936       0.519427       1.248146      -0.716531      -0.033682       0.009957       0.018829       0.039852      -0.004338      -0.003452       0.005933       0.026242      -0.000299      -0.015659       0.000467       0.015192              1.666748       2.000912      -0.206807      -0.306721       1.402036       0.217170       1.597296          -0.000080
           19              H       1.376870       5.352136      17.344061       0.121800       1.015948 0.71485542E+01  0.67744300E+02                                 1.626978                            1.531300      -0.810415       2.498897                    0.999616       3.248317       8.727642       0.525434       1.230081      -0.721132      -0.034226       0.003654      -0.018451       0.039054       0.000979       0.003831      -0.004614       0.027014       0.001126      -0.015221       0.000850       0.014371              1.662192       2.055726      -0.096833       0.313413       1.346558      -0.153637       1.584293          -0.000178
           20              H       5.340976       5.718819      17.334856       0.120612       0.999191 0.69835509E+01  0.65976984E+02                                 1.624249                            1.524598      -0.818708       2.493373                    0.999621       3.285599       8.893939       0.519427       1.248147      -0.716531       0.033682       0.009957      -0.018829       0.039852       0.004338      -0.003452      -0.005934       0.026242      -0.000299      -0.015659       0.000467       0.015192              1.666748       2.000912       0.206807      -0.306721       1.402036      -0.217170       1.597296          -0.000080
           21              C       0.093785       1.107198       6.559483       0.630113      24.616103 0.24091443E+03  0.49320296E+04                                 7.800874                            5.513088       0.008821       2.072072                    0.999538      21.570457      59.636489       0.632390       0.473106      -1.021319       0.002786       0.021657      -0.067670       0.071106       0.009281       0.006460       0.086134      -0.084097      -0.158275      -0.097503      -0.016612       0.114115              9.628280       9.872654      -0.213821      -0.194295       6.433396      -4.302704      12.578791           0.027450
           22              C       0.048931       0.487208       7.921823      -0.010129      35.763937 0.40236776E+03  0.91911896E+04                                 9.348470                            6.611662       0.101049       2.046595                    0.999338      26.342608      72.382167       0.658155       0.407408      -1.080185       0.000132      -0.022007       0.042115       0.047519       0.001715      -0.001264       0.003517       0.012498      -0.001853      -0.007992       0.001109       0.006883             11.655689      10.462606      -0.337653      -0.282424       7.932470      -6.148206      16.571991           0.001721
           23              C       1.202892       0.141975       8.568014      -0.104423      32.412260 0.40410818E+03  0.93333567E+04                                 8.839511                            6.729181       0.112932       2.014600                    0.999726      28.631253      81.720332       0.631114       0.420202      -1.061251      -0.019176      -0.005679       0.012802       0.023746       0.004685      -0.020691       0.003928       0.024074      -0.026579      -0.022642      -0.005553       0.028196             10.173437       9.962961      -0.669737       0.530629       7.095149      -4.683370      13.462201           0.003787
           24              C       5.640680       0.359533       8.560650      -0.102279      32.550016 0.40759456E+03  0.94328982E+04                                 8.867217                            6.759477       0.107036       2.012235                    0.999704      28.641250      81.796861       0.629593       0.420368      -1.061283       0.015012      -0.007361       0.012981       0.021167      -0.007711       0.020862       0.001285       0.019174      -0.025025      -0.022478      -0.004932       0.027410             10.195584      10.110092      -0.033269      -0.964158       6.975647      -4.554354      13.501013           0.003944
           25              C       3.304215       6.214198      11.850517       0.630112      24.616107 0.24091448E+03  0.49320307E+04                                 7.800874                            5.513088       0.008822       2.072073                    0.999538      21.570461      59.636502       0.632390       0.473106      -1.021319      -0.002786       0.021657       0.067670       0.071106      -0.009281       0.006460      -0.086134      -0.084097      -0.158274      -0.097503      -0.016612       0.114115              9.628281       9.872655       0.213821      -0.194294       6.433397       4.302704      12.578791           0.027451
           26              C       3.349069       5.594208      10.488177      -0.010128      35.763931 0.40236764E+03  0.91911865E+04                                 9.348471                            6.611662       0.101049       2.046595                    0.999338      26.342602      72.382158       0.658155       0.407408      -1.080185      -0.000132      -0.022008      -0.042115       0.047519      -0.001715      -0.001264      -0.003517       0.012498      -0.001853      -0.007992       0.001109       0.006883             11.655690      10.462606       0.337653      -0.282424       7.932471       6.148206      16.571991           0.001721
           27              C       2.195108       5.248975       9.841986      -0.104423      32.412262 0.40410821E+03  0.93333577E+04                                 8.839513                            6.729183       0.112931       2.014600                    0.999726      28.631252      81.720339       0.631114       0.420202      -1.061250       0.019176      -0.005680      -0.012802       0.023746      -0.004685      -0.020691      -0.003928       0.024074      -0.026580      -0.022642      -0.005553       0.028196             10.173439       9.962963       0.669738       0.530630       7.095150       4.683372      13.462204           0.003788
           28              C       4.553320       5.466533       9.849350      -0.102279      32.550015 0.40759455E+03  0.94328980E+04                                 8.867217                            6.759478       0.107036       2.012235                    0.999704      28.641248      81.796860       0.629593       0.420368      -1.061283      -0.015012      -0.007361      -0.012981       0.021167       0.007711       0.020862      -0.001285       0.019173      -0.025025      -0.022478      -0.004932       0.027409             10.195585      10.110093       0.033269      -0.964158       6.975648       4.554354      13.501013           0.003945
           29              C       6.702215       9.106802      15.764483       0.630112      24.616107 0.24091447E+03  0.49320306E+04                                 7.800874                            5.513088       0.008822       2.072073                    0.999538      21.570461      59.636503       0.632390       0.473106      -1.021319      -0.002786      -0.021657      -0.067670       0.071106       0.009281      -0.006460      -0.086134      -0.084097      -0.158274      -0.097503      -0.016612       0.114115              9.628281       9.872655      -0.213821       0.194294       6.433397       4.302704      12.578792           0.027451
           30              C       6.747069       9.726792      17.126823      -0.010128      35.763931 0.40236764E+03  0.91911865E+04                                 9.348471                            6.611662       0.101049       2.046595                    0.999338      26.342602      72.382157       0.658155       0.407408      -1.080185      -0.000132       0.022008       0.042115       0.047519       0.001715       0.001264      -0.003518       0.012498      -0.001853      -0.007992       0.001109       0.006883             11.655690      10.462606      -0.337653       0.282424       7.932471       6.148206      16.571992           0.001721
           31              C       5.593108      10.072025      17.773014      -0.104423      32.412256 0.40410812E+03  0.93333551E+04                                 8.839511                            6.729181       0.112932       2.014600                    0.999726      28.631249      81.720321       0.631114       0.420202      -1.061251       0.019176       0.005680       0.012802       0.023746       0.004685       0.020691      -0.003928       0.024074      -0.026579      -0.022642      -0.005553       0.028196             10.173437       9.962961      -0.669738      -0.530629       7.095148       4.683370      13.462201           0.003788
           32              C       1.155320       9.854467      17.765650      -0.102279      32.550014 0.40759452E+03  0.94328971E+04                                 8.867217                            6.759478       0.107036       2.012235                    0.999704      28.641247      81.796855       0.629593       0.420368      -1.061283      -0.015012       0.007361       0.012981       0.021167      -0.007711      -0.020862      -0.001285       0.019173      -0.025025      -0.022478      -0.004932       0.027409             10.195585      10.110092      -0.033269       0.964159       6.975648       4.554355      13.501014           0.003945
           33              C       3.491785       3.999802       2.645517       0.630113      24.616099 0.24091440E+03  0.49320289E+04                                 7.800873                            5.513088       0.008821       2.072073                    0.999538      21.570455      59.636482       0.632390       0.473106      -1.021319       0.002786      -0.021657       0.067670       0.071106      -0.009281      -0.006460       0.086134      -0.084097      -0.158275      -0.097503      -0.016612       0.114115              9.628279       9.872653       0.213821       0.194294       6.433396      -4.302703      12.578790           0.027450
           34              C       3.446931       4.619792       1.283177      -0.010128      35.763930 0.40236769E+03  0.91911875E+04                                 9.348468                            6.611661       0.101050       2.046595                    0.999338      26.342606      72.382153       0.658155       0.407408      -1.080185       0.000132       0.022007      -0.042115       0.047519      -0.001715       0.001264       0.003517       0.012498      -0.001853      -0.007992       0.001109       0.006883             11.655686      10.462603       0.337653       0.282424       7.932468      -6.148203      16.571985           0.001720
           35              C       4.600892       4.965025       0.636986      -0.104423      32.412259 0.40410818E+03  0.93333565E+04                                 8.839511                            6.729181       0.112931       2.014600                    0.999726      28.631253      81.720328       0.631114       0.420202      -1.061251      -0.019176       0.005679      -0.012802       0.023746      -0.004685       0.020691       0.003928       0.024074      -0.026579      -0.022642      -0.005553       0.028196             10.173437       9.962961       0.669738      -0.530629       7.095148      -4.683370      13.462201           0.003787
           36              C       2.242680       4.747467       0.644350      -0.102279      32.550015 0.40759455E+03  0.94328979E+04                                 8.867216                            6.759477       0.107036       2.012235                    0.999704      28.641250      81.796858       0.629594       0.420367      -1.061283       0.015012       0.007361      -0.012981       0.021167       0.007711      -0.020862       0.001285       0.019174      -0.025025      -0.022478      -0.004932       0.027410             10.195583      10.110091       0.033270       0.964157       6.975647      -4.554354      13.501012           0.003944
           37              C       6.702215       9.106802      11.850517       0.630112      24.616117 0.24091458E+03  0.49320336E+04                                 7.800877                            5.513090       0.008821       2.072072                    0.999538      21.570468      59.636535       0.632390       0.473106      -1.021319      -0.002786      -0.021657       0.067670       0.071106       0.009281       0.006460       0.086134      -0.084097      -0.158274      -0.097503      -0.016612       0.114115              9.628285       9.872659      -0.213821      -0.194294       6.433400      -4.302706      12.578796           0.027451
           38              C       6.747069       9.726792      10.488177      -0.010128      35.763968 0.40236810E+03  0.91911998E+04                                 9.348478                            6.611667       0.101048       2.046594                    0.999338      26.342615      72.382207       0.658154       0.407408      -1.080185      -0.000132       0.022008      -0.042115       0.047519       0.001715      -0.001264       0.003517       0.012498      -0.001853      -0.007992       0.001109       0.006883             11.655700      10.462613      -0.337653      -0.282424       7.932478      -6.148214      16.572008           0.001721
           39              C       5.593108      10.072025       9.841986      -0.104420      32.412176 0.40410688E+03  0.93333186E+04                                 8.839494                            6.729168       0.112935       2.014602                    0.999726      28.631208      81.720155       0.631115       0.420202      -1.061251       0.019176       0.005680      -0.012802       0.023746       0.004685      -0.020691       0.003928       0.024074      -0.026579      -0.022642      -0.005553       0.028196             10.173416       9.962944      -0.669735       0.530625       7.095134      -4.683359      13.462172           0.003788
           40              C       1.155320       9.854467       9.849350      -0.102276      32.549933 0.40759326E+03  0.94328602E+04                                 8.867199                            6.759464       0.107040       2.012237                    0.999704      28.641206      81.796686       0.629594       0.420367      -1.061284      -0.015012       0.007361      -0.012981       0.021167      -0.007711       0.020862       0.001285       0.019174      -0.025025      -0.022478      -0.004932       0.027409             10.195564      10.110074      -0.033271      -0.964153       6.975633      -4.554344      13.500984           0.003945
           41              C       3.491785       3.999802       6.559483       0.630113      24.616104 0.24091446E+03  0.49320304E+04                                 7.800874                            5.513088       0.008821       2.072072                    0.999538      21.570459      59.636496       0.632390       0.473106      -1.021319       0.002786      -0.021657      -0.067670       0.071106      -0.009281       0.006460      -0.086134      -0.084097      -0.158275      -0.097503      -0.016612       0.114115              9.628280       9.872654       0.213821      -0.194294       6.433396       4.302703      12.578790           0.027450
           42              C       3.446931       4.619792       7.921823      -0.010129      35.763971 0.40236821E+03  0.91912024E+04                                 9.348476                            6.611666       0.101049       2.046594                    0.999338      26.342621      72.382210       0.658155       0.407408      -1.080185       0.000132       0.022007       0.042115       0.047519      -0.001715      -0.001264      -0.003517       0.012498      -0.001852      -0.007992       0.001109       0.006883             11.655697      10.462611       0.337653      -0.282424       7.932476       6.148211      16.572003           0.001720
           43              C       4.600892       4.965025       8.568014      -0.104420      32.412173 0.40410683E+03  0.93333171E+04                                 8.839492                            6.729167       0.112936       2.014602                    0.999726      28.631209      81.720148       0.631115       0.420202      -1.061251      -0.019176       0.005679       0.012803       0.023746      -0.004685      -0.020691      -0.003928       0.024074      -0.026579      -0.022642      -0.005554       0.028196             10.173414       9.962942       0.669735       0.530625       7.095132       4.683357      13.462169           0.003787
           44              C       2.242680       4.747467       8.560650      -0.102275      32.549931 0.40759324E+03  0.94328594E+04                                 8.867197                            6.759463       0.107040       2.012237                    0.999704      28.641208      81.796684       0.629595       0.420367      -1.061284       0.015012       0.007361       0.012981       0.021168       0.007711       0.020862      -0.001285       0.019174      -0.025025      -0.022478      -0.004932       0.027409             10.195561      10.110072       0.033271      -0.964152       6.975632       4.554342      13.500981           0.003944
           45              C       0.093785       1.107198       2.645517       0.630113      24.616105 0.24091447E+03  0.49320307E+04                                 7.800874                            5.513088       0.008820       2.072072                    0.999538      21.570460      59.636500       0.632390       0.473106      -1.021319       0.002786       0.021657       0.067670       0.071106       0.009281      -0.006460      -0.086134      -0.084097      -0.158275      -0.097503      -0.016612       0.114115              9.628280       9.872654      -0.213821       0.194295       6.433396       4.302703      12.578791           0.027450
           46              C       0.048931       0.487208       1.283177      -0.010129      35.763969 0.40236818E+03  0.91912015E+04                                 9.348476                            6.611666       0.101049       2.046594                    0.999338      26.342620      72.382204       0.658155       0.407408      -1.080185       0.000132      -0.022007      -0.042115       0.047519       0.001715       0.001264      -0.003517       0.012498      -0.001852      -0.007992       0.001109       0.006883             11.655696      10.462610      -0.337653       0.282424       7.932475       6.148211      16.572003           0.001720
           47              C       1.202892       0.141975       0.636986      -0.104420      32.412173 0.40410685E+03  0.93333173E+04                                 8.839492                            6.729167       0.112936       2.014602                    0.999726      28.631210      81.720147       0.631115       0.420202      -1.061251      -0.019176      -0.005679      -0.012802       0.023746       0.004685       0.020691      -0.003928       0.024074      -0.026579      -0.022642      -0.005554       0.028196             10.173414       9.962941      -0.669735      -0.530624       7.095132       4.683357      13.462169           0.003787
           48              C       5.640680       0.359533       0.644350      -0.102275      32.549923 0.40759312E+03  0.94328556E+04                                 8.867196                            6.759462       0.107040       2.012237                    0.999704      28.641203      81.796661       0.629595       0.420367      -1.061284       0.015012      -0.007361      -0.012981       0.021168      -0.007711      -0.020862      -0.001285       0.019174      -0.025025      -0.022478      -0.004932       0.027409             10.195559      10.110070      -0.033271       0.964152       6.975630       4.554341      13.500978           0.003944
           49              C       3.304215       6.214198      15.764483       0.630112      24.616113 0.24091456E+03  0.49320329E+04                                 7.800876                            5.513089       0.008821       2.072073                    0.999538      21.570466      59.636523       0.632390       0.473106      -1.021319      -0.002786       0.021657      -0.067670       0.071106      -0.009281      -0.006460       0.086134      -0.084097      -0.158274      -0.097503      -0.016612       0.114115              9.628283       9.872657       0.213821       0.194295       6.433398      -4.302705      12.578794           0.027451
           50              C       3.349069       5.594208      17.126823      -0.010129      35.763963 0.40236806E+03  0.91911984E+04                                 9.348477                            6.611666       0.101048       2.046594                    0.999338      26.342614      72.382197       0.658155       0.407408      -1.080185      -0.000132      -0.022008       0.042115       0.047519      -0.001715       0.001264       0.003517       0.012498      -0.001853      -0.007992       0.001109       0.006883             11.655698      10.462612       0.337653       0.282424       7.932477      -6.148212      16.572005           0.001721
           51              C       2.195108       5.248975      17.773014      -0.104420      32.412170 0.40410680E+03  0.93333162E+04                                 8.839493                            6.729168       0.112935       2.014602                    0.999726      28.631205      81.720141       0.631115       0.420202      -1.061251       0.019176      -0.005680       0.012802       0.023746      -0.004685       0.020691       0.003928       0.024074      -0.026579      -0.022642      -0.005553       0.028196             10.173415       9.962942       0.669735      -0.530625       7.095133      -4.683358      13.462170           0.003788
           52              C       4.553320       5.466533      17.765650      -0.102275      32.549928 0.40759320E+03  0.94328582E+04                                 8.867198                            6.759463       0.107040       2.012237                    0.999704      28.641204      81.796675       0.629595       0.420367      -1.061284      -0.015012      -0.007361       0.012981       0.021167       0.007711      -0.020862       0.001285       0.019174      -0.025025      -0.022478      -0.004932       0.027409             10.195562      10.110072       0.033271       0.964153       6.975632      -4.554342      13.500981           0.003945
           53              O       5.788153       1.426896       6.029275      -0.585843      38.100822 0.52435839E+03  0.12508190E+05                                 8.975628                            7.054601       0.450056       2.187893                    0.999189      27.586046      71.882539       0.721426       0.355916      -1.143147       0.005589      -0.060020       0.040066       0.072381       0.000822       0.040116       0.049680      -0.005820      -0.140439      -0.084226       0.021875       0.062351             10.637990      12.285589      -3.187904       4.517046       7.844279      -3.805065      11.784101           0.017717
           54              O       1.228037       1.268579       6.044003      -0.603171      38.541460 0.52453829E+03  0.12518579E+05                                 9.025013                            7.039421       0.441081       2.174201                    0.999476      27.973175      73.004734       0.724436       0.354265      -1.144018      -0.026994      -0.049576       0.051276       0.076261       0.001318      -0.019295       0.051944      -0.033067      -0.156613      -0.078870       0.012525       0.066345             10.721848      13.323531       2.870390      -5.184987       7.219413      -3.160797      11.622601           0.014380
           55              O       4.405847       6.533896      12.380725      -0.585843      38.100843 0.52435871E+03  0.12508200E+05                                 8.975633                            7.054604       0.450055       2.187893                    0.999189      27.586047      71.882557       0.721426       0.355916      -1.143147      -0.005589      -0.060020      -0.040066       0.072381      -0.000822       0.040116      -0.049680      -0.005821      -0.140438      -0.084226       0.021875       0.062351             10.637996      12.285598       3.187907       4.517049       7.844284       3.805068      11.784107           0.017717
           56              O       2.169963       6.375579      12.365997      -0.603171      38.541484 0.52453863E+03  0.12518590E+05                                 9.025019                            7.039425       0.441080       2.174200                    0.999476      27.973175      73.004751       0.724436       0.354265      -1.144018       0.026994      -0.049576      -0.051275       0.076260      -0.001319      -0.019295      -0.051945      -0.033067      -0.156612      -0.078871       0.012525       0.066345             10.721856      13.323542      -2.870392      -5.184991       7.219418       3.160800      11.622608           0.014381
           57              O       1.007847       8.787104      15.234275      -0.585843      38.100849 0.52435879E+03  0.12508202E+05                                 8.975634                            7.054605       0.450055       2.187893                    0.999189      27.586047      71.882562       0.721426       0.355917      -1.143147      -0.005589       0.060020       0.040066       0.072381       0.000822      -0.040116      -0.049680      -0.005821      -0.140438      -0.084226       0.021875       0.062351             10.637999      12.285601      -3.187908      -4.517051       7.844285       3.805069      11.784110           0.017717
           58              O       5.567963       8.945421      15.249003      -0.603171      38.541486 0.52453867E+03  0.12518591E+05                                 9.025019                            7.039425       0.441080       2.174200                    0.999476      27.973176      73.004754       0.724436       0.354265      -1.144018       0.026994       0.049576       0.051275       0.076260       0.001319       0.019295      -0.051944      -0.033067      -0.156612      -0.078870       0.012525       0.066345             10.721856      13.323543       2.870392       5.184991       7.219418       3.160800      11.622608           0.014381
           59              O       2.390153       3.680104       3.175725      -0.585843      38.100823 0.52435842E+03  0.12508191E+05                                 8.975628                            7.054601       0.450056       2.187893                    0.999189      27.586046      71.882542       0.721426       0.355916      -1.143147       0.005589       0.060020      -0.040066       0.072381      -0.000822      -0.040116       0.049680      -0.005820      -0.140439      -0.084226       0.021875       0.062351             10.637990      12.285589       3.187904      -4.517046       7.844280      -3.805066      11.784102           0.017717
           60              O       4.626037       3.838421       3.160997      -0.603171      38.541445 0.52453809E+03  0.12518573E+05                                 9.025010                            7.039419       0.441081       2.174201                    0.999476      27.973172      73.004720       0.724437       0.354265      -1.144018      -0.026994       0.049576      -0.051276       0.076261      -0.001318       0.019295       0.051944      -0.033067      -0.156613      -0.078871       0.012525       0.066345             10.721845      13.323527      -2.870388       5.184984       7.219411      -3.160796      11.622596           0.014380
           61              O       1.007847       8.787104      12.380725      -0.585843      38.100857 0.52435891E+03  0.12508206E+05                                 8.975636                            7.054606       0.450054       2.187893                    0.999189      27.586049      71.882573       0.721426       0.355917      -1.143147      -0.005589       0.060020      -0.040066       0.072381       0.000822       0.040116       0.049680      -0.005821      -0.140438      -0.084226       0.021875       0.062351             10.638001      12.285604      -3.187909       4.517052       7.844287      -3.805070      11.784112           0.017717
           62              O       5.567963       8.945421      12.365997      -0.603171      38.541497 0.52453884E+03  0.12518596E+05                                 9.025021                            7.039426       0.441080       2.174200                    0.999476      27.973179      73.004769       0.724436       0.354265      -1.144018       0.026995       0.049576      -0.051275       0.076260       0.001319      -0.019295       0.051945      -0.033067      -0.156612      -0.078871       0.012525       0.066345             10.721859      13.323547       2.870393      -5.184993       7.219419      -3.160801      11.622611           0.014381
           63              O       2.390153       3.680104       6.029275      -0.585843      38.100826 0.52435847E+03  0.12508192E+05                                 8.975629                            7.054601       0.450056       2.187893                    0.999189      27.586048      71.882548       0.721426       0.355916      -1.143147       0.005589       0.060020       0.040066       0.072381      -0.000822       0.040116      -0.049680      -0.005820      -0.140439      -0.084226       0.021875       0.062351             10.637991      12.285590       3.187905       4.517047       7.844280       3.805066      11.784102           0.017717
           64              O       4.626037       3.838421       6.044003      -0.603171      38.541449 0.52453815E+03  0.12518575E+05                                 9.025011                            7.039420       0.441081       2.174201                    0.999476      27.973173      73.004726       0.724437       0.354265      -1.144018      -0.026994       0.049576       0.051276       0.076261      -0.001318      -0.019295      -0.051945      -0.033067      -0.156613      -0.078871       0.012525       0.066345             10.721846      13.323529      -2.870389      -5.184985       7.219411       3.160796      11.622597           0.014380
           65              O       5.788153       1.426896       3.175725      -0.585843      38.100826 0.52435847E+03  0.12508192E+05                                 8.975629                            7.054602       0.450056       2.187893                    0.999189      27.586047      71.882547       0.721426       0.355916      -1.143147       0.005589      -0.060020      -0.040066       0.072381       0.000822      -0.040116      -0.049680      -0.005820      -0.140439      -0.084226       0.021875       0.062351             10.637991      12.285591      -3.187905      -4.517047       7.844280       3.805066      11.784102           0.017717
           66              O       1.228037       1.268579       3.160997      -0.603171      38.541465 0.52453838E+03  0.12518582E+05                                 9.025014                            7.039422       0.441081       2.174200                    0.999476      27.973178      73.004745       0.724436       0.354265      -1.144018      -0.026994      -0.049576      -0.051276       0.076261       0.001318       0.019295      -0.051944      -0.033067      -0.156613      -0.078870       0.012525       0.066345             10.721849      13.323533       2.870390       5.184988       7.219413       3.160797      11.622601           0.014380
           67              O       4.405847       6.533896      15.234275      -0.585843      38.100852 0.52435885E+03  0.12508204E+05                                 8.975635                            7.054605       0.450055       2.187893                    0.999189      27.586050      71.882571       0.721426       0.355916      -1.143147      -0.005589      -0.060020       0.040066       0.072381      -0.000822      -0.040116       0.049680      -0.005821      -0.140438      -0.084226       0.021875       0.062351             10.637999      12.285601       3.187908      -4.517051       7.844285      -3.805069      11.784109           0.017717
           68              O       2.169963       6.375579      15.249003      -0.603171      38.541481 0.52453858E+03  0.12518588E+05                                 9.025018                            7.039425       0.441080       2.174200                    0.999476      27.973174      73.004749       0.724436       0.354265      -1.144018       0.026994      -0.049576       0.051275       0.076260      -0.001319       0.019295       0.051945      -0.033067      -0.156613      -0.078871       0.012525       0.066345             10.721855      13.323542      -2.870392       5.184991       7.219417      -3.160800      11.622607           0.014381
           69              O       0.108736       3.354278       4.602500      -0.749015      46.105904 0.73825597E+03  0.19152077E+05                                10.285574                            8.474169       0.115368       2.029064                    0.998339      30.993167      83.777635       0.647260       0.364770      -1.137985       0.129774       0.178078       0.000000       0.220348       0.013445      -0.000000       0.000000      -0.134450       0.171558      -0.097149       0.039963       0.057186             12.146387      19.708090       0.817514      -0.000000       7.928945      -0.000000       8.802126          -0.080198
           70              O       3.289264       8.461278      13.807500      -0.749015      46.105972 0.73825714E+03  0.19152115E+05                                10.285587                            8.474178       0.115368       2.029064                    0.998339      30.993177      83.777691       0.647259       0.364770      -1.137985      -0.129775       0.178078       0.000000       0.220348      -0.013445       0.000000      -0.000000      -0.134450       0.171559      -0.097149       0.039963       0.057186             12.146404      19.708125      -0.817514       0.000000       7.928953      -0.000000       8.802135          -0.080196
           71              O       6.687264       6.859722      13.807500      -0.749016      46.105960 0.73825694E+03  0.19152108E+05                                10.285583                            8.474175       0.115370       2.029064                    0.998339      30.993180      83.777688       0.647259       0.364770      -1.137985      -0.129774      -0.178078      -0.000000       0.220348       0.013445       0.000000      -0.000000      -0.134450       0.171559      -0.097149       0.039963       0.057186             12.146400      19.708116       0.817514      -0.000000       7.928951      -0.000000       8.802133          -0.080196
           72              O       3.506736       1.752722       4.602500      -0.749015      46.105922 0.73825628E+03  0.19152087E+05                                10.285578                            8.474172       0.115367       2.029063                    0.998339      30.993169      83.777651       0.647260       0.364770      -1.137985       0.129774      -0.178078       0.000000       0.220348      -0.013445      -0.000000      -0.000000      -0.134450       0.171559      -0.097149       0.039963       0.057186             12.146392      19.708099      -0.817514       0.000000       7.928947      -0.000000       8.802129          -0.080198

******************************************************
Auxiliary information for the entire system
The total spin magnetic moment of the unit cell is   3.788168
The total net atomic charge of the unit cell is   -0.000005
Accuracy of reproducing the electrostatic potential in the unit cell:
  The inner radius (bohr) =    5.0000
  The outer radius (bohr) =   12.0000
  Valid grid points have density less than (e/(bohr^3)) =    0.0001
  The number of valid grid points were=        63976
  The rms potential error without charges in kcal/mol is=      2.39976
  The rms potential error with partial charges in kcal/mol is=      1.15677
  The RRMSE value at monopole order=      0.48204
  The rms potential error with partial charges and cloud penetration in kcal/mol is=      1.17235
  The RRMSE value at monopole order with cloud penetration is=      0.48853
  The rms potential error with partial charges and atomic dipoles in kcal/mol is=      0.66818
  The RRMSE value at dipole order=      0.27844
  The rms potential error with partial charges, atomic dipoles and cloud penetration in kcal/mol is=      0.68139
  The RRMSE value at dipole order with cloud penetration=      0.28394

******************************************************
The electron densities and ab initio electrostatic potential were computed in VASP using the PBE functional and
projector augmented wave method. See the main text of the journal article for a description of computational details.
The atomic charges, dipoles, and quadrupoles were computed with the DDEC6 method as described in
(a) T. A. Manz and N. Gabaldon Limas, RSC Adv. 6 (2016) 47771-47801 DOI: 10.1039/c6ra04656h
(b) N. Gabaldon Limas and T. A. Manz, RSC Adv. 8 (2018) 2678-2707 DOI: 10.1039/c7ra11829e.
For each atom in the material, the electron cloud parameters were fit to the spherically averaged atom-in-material
electron density using radial positions for which this density was between 10^-4 and 10^-2 electrons per cubic bohr.
The polarizabilities, dispersion coefficients, and quantum Drude oscillator (QDO) parameters were fit using the MCLF method.
The magnetic structure of the system was optimized in VASP from the default ferromagnetic initial guess using spin polarization.
The atomic spin moments (ASMs) were computed on this optimized magnetic structure using the DDEC6 partition as inputs
to the method of T. A. Manz and D. S. Sholl, J. Chem. Theory Comput. 7 (2011) 4146-4164 DOI: 10.1021/ct200539n.
The RMSE and RRMSE were computed using a uniform grid with Ewald summation.
