# Supplementary material for: A collection of forcefield precursors for metal–organic frameworks
Source: RSC Adv. 2019 Nov 13;9(63):36492–507. doi: 10.1039/c9ra07327b (PMC9075174; doi:10.1039/c9ra07327b)
Supplement: RA-009-C9RA07327B-s5261 [file RA-009-C9RA07327B-s5261.xyz]

   96
jmolscript: load "" {1 1 1} spacegroup "x,y,z" unitcell [{      7.509300     0.000000     0.000000 }, {      0.000000     9.912000     0.000000 }, {      0.000000     0.000000    17.457000 }]
Zn     3.546492     7.434000    12.813787     0.529563
Zn     0.208158     2.478000     4.085287     0.529563
Zn     3.962808     2.478000     4.643213     0.529563
Zn     7.301142     7.434000    13.371713     0.529564
Zn     4.598996     2.478000    16.100067     0.648315
Zn     6.664954     7.434000     7.371567     0.648315
Zn     2.910304     7.434000     1.356933     0.648315
Zn     0.844346     2.478000    10.085433     0.648315
H      7.036214     0.310246    15.318517     0.100940
H      3.317609     0.438110    14.232692     0.094486
H      4.227736     9.601754     6.590018     0.100940
H      0.437041     9.473890     5.504192     0.094486
H      0.473086     5.266246     2.138483     0.100940
H      4.191691     5.394110     3.224308     0.094487
H      3.281564     4.645754    10.866983     0.100940
H      7.072259     4.517890    11.952808     0.094486
H      0.473086     9.601754     2.138483     0.100940
H      4.191691     9.473890     3.224308     0.094486
H      3.281564     0.310246    10.866983     0.100939
H      7.072259     0.438110    11.952808     0.094486
H      7.036214     4.645754    15.318517     0.100940
H      3.317609     4.517890    14.232692     0.094486
H      4.227736     5.266246     6.590018     0.100940
H      0.437041     5.394110     5.504192     0.094486
H      3.969416     7.434000    16.020289     0.097696
H      0.171212     7.434000    16.790143     0.095383
H      7.294534     2.478000     7.291789     0.097696
H      3.583438     2.478000     8.061643     0.095382
H      3.539884     2.478000     1.436711     0.097696
H      7.338088     2.478000     0.666857     0.095383
H      0.214766     7.434000    10.165211     0.097696
H      3.925862     7.434000     9.395357     0.095383
C      6.222206     0.099120    14.922244     0.129608
C      4.202955     0.170486    14.328706     0.131144
C      5.041744     9.812880     6.193744     0.129608
C      7.060995     9.741514     5.600206     0.131144
C      1.287094     5.055120     2.534756     0.129608
C      3.306345     5.126486     3.128294     0.131144
C      2.467556     4.856880    11.263256     0.129608
C      0.448305     4.785514    11.856794     0.131144
C      1.287094     9.812880     2.534756     0.129607
C      3.306345     9.741514     3.128294     0.131144
C      2.467556     0.099120    11.263256     0.129607
C      0.448305     0.170486    11.856794     0.131144
C      6.222206     4.856880    14.922244     0.129607
C      4.202955     4.785514    14.328706     0.131144
C      5.041744     5.055120     6.193744     0.129607
C      7.060995     5.126486     5.600206     0.131144
C      3.044270     7.434000    15.926021     0.126561
C      0.985971     7.434000    16.341498     0.131939
C      0.710380     2.478000     7.197521     0.126561
C      2.768679     2.478000     7.612998     0.131939
C      4.465030     2.478000     1.530979     0.126561
C      6.523329     2.478000     1.115502     0.131939
C      6.798920     7.434000    10.259479     0.126561
C      4.740621     7.434000     9.844002     0.131939
N      4.703826     9.010008    13.759607    -0.181827
N      5.102569     0.838555    15.061900    -0.304560
N      6.026964     8.951527    14.154136    -0.176554
N      6.560124     0.901992     5.031107    -0.181828
N      6.161381     9.073445     6.333400    -0.304560
N      5.236986     0.960473     5.425636    -0.176554
N      2.805474     4.054008     3.697393    -0.181827
N      2.406731     5.794555     2.395100    -0.304560
N      1.482336     3.995527     3.302864    -0.176554
N      0.949176     5.857992    12.425893    -0.181828
N      1.347919     4.117445    11.123600    -0.304560
N      2.272314     5.916473    12.031364    -0.176554
N      2.805474     0.901992     3.697393    -0.181827
N      2.406731     9.073445     2.395100    -0.304560
N      1.482336     0.960473     3.302864    -0.176554
N      0.949176     9.010008    12.425893    -0.181828
N      1.347919     0.838555    11.123600    -0.304560
N      2.272314     8.951527    12.031364    -0.176554
N      4.703826     5.857992    13.759607    -0.181827
N      5.102569     4.117445    15.061900    -0.304560
N      6.026964     5.916473    14.154136    -0.176554
N      6.560124     4.054008     5.031107    -0.181827
N      6.161381     5.794555     6.333400    -0.304560
N      5.236986     3.995527     5.425636    -0.176554
N      2.428508     7.434000    14.758148    -0.186127
N      1.100112     7.434000    15.046188    -0.169165
N      2.186708     7.434000    16.964713    -0.305250
N      1.326142     2.478000     6.029648    -0.186127
N      2.654538     2.478000     6.317688    -0.169165
N      1.567942     2.478000     8.236213    -0.305250
N      5.080792     2.478000     2.698852    -0.186127
N      6.409188     2.478000     2.410812    -0.169165
N      5.322592     2.478000     0.492287    -0.305250
N      6.183158     7.434000    11.427352    -0.186127
N      4.854762     7.434000    11.139312    -0.169165
N      5.941358     7.434000     9.220787    -0.305250
Cl     2.336143     2.478000    16.213887    -0.555388
Cl     1.418507     7.434000     7.485387    -0.555388
Cl     5.173157     7.434000     1.243113    -0.555388
Cl     6.090793     2.478000     9.971613    -0.555389

The following XYZ coordinates are in angstroms. Other properties are in atomic units.
The sperically averaged electron density of each atom fit to a function of the form exp(a - br)
eigen_1, eigen_2 and eigen_3 are the three eigenvalues of traceless quadrupole moment tensor
  atom number  atomic symbol              X              Y              Z     net charge C6 coefficient C8 coefficient C10 coefficient fluctuating dipole atomic polarizability isotropic forcefield polarizability              a              b squared Pearson coefficient          <r^3>          <r^4>         wp_QDO          m_QDO          q_QDO       dipole_x       dipole_y       dipole_z         dipole            Qxy            Qxz            Qyz     Q(x^2-y^2)  Q(3z^2 - R^2)        eigen_1        eigen_2        eigen_3 static polarizability      alpha(xx)      alpha(xy)      alpha(xz)      alpha(yy)      alpha(yz)      alpha(zz) atomic spin moment
            1             Zn       3.546492       7.434000      12.813787       0.529563     111.183758 0.21242510E+04  0.70068144E+05                                19.896768                           15.992747       0.948293       2.071118                    0.994410      54.571695     153.768744       0.411263       0.451514      -1.105139      -0.002263       0.000000       0.020576       0.020700       0.000000      -0.001100      -0.000000       0.114772      -0.089217      -0.042516      -0.029751       0.072267             23.277630      24.977618      -0.000000       0.502010      22.751885      -0.000000      22.103388          -0.000012
            2             Zn       0.208158       2.478000       4.085287       0.529563     111.183754 0.21242508E+04  0.70068139E+05                                19.896768                           15.992747       0.948293       2.071118                    0.994410      54.571696     153.768750       0.411263       0.451514      -1.105139       0.002263      -0.000000       0.020576       0.020700       0.000000       0.001100       0.000000       0.114772      -0.089217      -0.042516      -0.029751       0.072267             23.277630      24.977617       0.000000      -0.502010      22.751886       0.000000      22.103388          -0.000012
            3             Zn       3.962808       2.478000       4.643213       0.529563     111.183761 0.21242510E+04  0.70068145E+05                                19.896769                           15.992747       0.948293       2.071118                    0.994410      54.571696     153.768748       0.411263       0.451514      -1.105139       0.002263      -0.000000      -0.020576       0.020700      -0.000000      -0.001100      -0.000000       0.114772      -0.089217      -0.042517      -0.029751       0.072267             23.277631      24.977619       0.000000       0.502010      22.751886       0.000000      22.103388          -0.000012
            4             Zn       7.301142       7.434000      13.371713       0.529564     111.183753 0.21242508E+04  0.70068139E+05                                19.896768                           15.992747       0.948293       2.071118                    0.994410      54.571694     153.768743       0.411263       0.451514      -1.105139      -0.002263       0.000000      -0.020576       0.020700       0.000000       0.001100       0.000000       0.114772      -0.089217      -0.042516      -0.029751       0.072267             23.277630      24.977617      -0.000000      -0.502010      22.751886      -0.000000      22.103387          -0.000012
            5             Zn       4.598996       2.478000      16.100067       0.648315     111.508723 0.23186591E+04  0.77870213E+05                                18.688837                           15.629088       0.530768       1.977125                    0.997593      51.712957     145.176288       0.461647       0.395059      -1.147117      -0.046325      -0.000000       0.004897       0.046583       0.000000       0.000702      -0.000000       0.132961      -0.088935      -0.051658      -0.029649       0.081307             21.246558      12.859272       0.000000      -0.009343      24.936894      -0.000001      25.943509          -0.000010
            6             Zn       6.664954       7.434000       7.371567       0.648315     111.508716 0.23186590E+04  0.77870207E+05                                18.688837                           15.629087       0.530768       1.977125                    0.997593      51.712955     145.176282       0.461647       0.395059      -1.147117       0.046325       0.000000       0.004897       0.046583       0.000000      -0.000702       0.000000       0.132961      -0.088935      -0.051658      -0.029650       0.081307             21.246558      12.859271       0.000000       0.009344      24.936895       0.000001      25.943506          -0.000010
            7             Zn       2.910304       7.434000       1.356933       0.648315     111.508728 0.23186592E+04  0.77870217E+05                                18.688838                           15.629088       0.530768       1.977125                    0.997593      51.712958     145.176292       0.461647       0.395059      -1.147117       0.046325       0.000000      -0.004897       0.046583       0.000000       0.000702      -0.000000       0.132961      -0.088935      -0.051658      -0.029649       0.081307             21.246559      12.859272       0.000000      -0.009344      24.936896      -0.000000      25.943510          -0.000010
            8             Zn       0.844346       2.478000      10.085433       0.648315     111.508714 0.23186590E+04  0.77870207E+05                                18.688836                           15.629087       0.530767       1.977125                    0.997593      51.712955     145.176282       0.461647       0.395059      -1.147117      -0.046325      -0.000000      -0.004897       0.046583       0.000000      -0.000702       0.000000       0.132961      -0.088935      -0.051658      -0.029650       0.081308             21.246557      12.859271       0.000000       0.009344      24.936894       0.000000      25.943507          -0.000010
            9              H       7.036214       0.310246      15.318517       0.100940       1.123348 0.80998885E+01  0.80380742E+02                                 1.832377                            1.701865      -1.084003       2.365910                    0.996348       3.681780      10.626367       0.460289       1.340918      -0.695336       0.044337       0.012221       0.021498       0.050767      -0.004061       0.007489       0.013658       0.011278      -0.023757      -0.021106       0.008587       0.012519              1.866129       2.354411       0.198296       0.429823       1.555270       0.160779       1.688706          -0.000001
           10              H       3.317609       0.438110      14.232692       0.094486       1.165631 0.86725465E+01  0.88017286E+02                                 1.906981                            1.782079      -1.324740       2.244880                    0.993366       3.944658      11.717263       0.439487       1.373215      -0.687510      -0.051849       0.013148      -0.005754       0.053798      -0.001938       0.008675       0.001991       0.022257      -0.038999      -0.015812      -0.004179       0.019991              1.939532       2.603999      -0.294776       0.179081       1.666672       0.017471       1.547926          -0.000001
           11              H       4.227736       9.601754       6.590018       0.100940       1.123348 0.80998898E+01  0.80380763E+02                                 1.832377                            1.701866      -1.084004       2.365909                    0.996348       3.681780      10.626370       0.460289       1.340919      -0.695335      -0.044337      -0.012221       0.021498       0.050767      -0.004061      -0.007489      -0.013658       0.011278      -0.023757      -0.021106       0.008587       0.012519              1.866130       2.354412       0.198296      -0.429824       1.555270      -0.160779       1.688707          -0.000001
           12              H       0.437041       9.473890       5.504192       0.094486       1.165631 0.86725497E+01  0.88017329E+02                                 1.906982                            1.782079      -1.324741       2.244880                    0.993366       3.944659      11.717268       0.439487       1.373215      -0.687510       0.051849      -0.013148      -0.005754       0.053798      -0.001938      -0.008675      -0.001991       0.022257      -0.038999      -0.015812      -0.004179       0.019991              1.939533       2.604000      -0.294777      -0.179081       1.666672      -0.017471       1.547927          -0.000001
           13              H       0.473086       5.266246       2.138483       0.100940       1.123349 0.80998955E+01  0.80380833E+02                                 1.832378                            1.701866      -1.084004       2.365909                    0.996348       3.681782      10.626376       0.460289       1.340919      -0.695336      -0.044337       0.012221      -0.021498       0.050767       0.004061       0.007489      -0.013658       0.011278      -0.023757      -0.021106       0.008587       0.012519              1.866130       2.354413      -0.198296       0.429824       1.555271      -0.160779       1.688707          -0.000001
           14              H       4.191691       5.394110       3.224308       0.094487       1.165631 0.86725499E+01  0.88017338E+02                                 1.906982                            1.782080      -1.324741       2.244880                    0.993366       3.944659      11.717271       0.439487       1.373216      -0.687510       0.051849       0.013148       0.005754       0.053798       0.001938       0.008675      -0.001991       0.022257      -0.038999      -0.015812      -0.004179       0.019991              1.939533       2.604001       0.294777       0.179081       1.666672      -0.017471       1.547927          -0.000001
           15              H       3.281564       4.645754      10.866983       0.100940       1.123348 0.80998911E+01  0.80380780E+02                                 1.832377                            1.701866      -1.084004       2.365909                    0.996348       3.681781      10.626373       0.460289       1.340919      -0.695335       0.044337      -0.012221      -0.021498       0.050767       0.004061      -0.007489       0.013658       0.011278      -0.023757      -0.021106       0.008587       0.012519              1.866130       2.354412      -0.198296      -0.429823       1.555270       0.160779       1.688706          -0.000001
           16              H       7.072259       4.517890      11.952808       0.094486       1.165632 0.86725536E+01  0.88017380E+02                                 1.906982                            1.782080      -1.324741       2.244880                    0.993366       3.944660      11.717272       0.439487       1.373215      -0.687510      -0.051849      -0.013148       0.005754       0.053798       0.001938      -0.008675       0.001991       0.022257      -0.038999      -0.015812      -0.004179       0.019991              1.939533       2.604001       0.294777      -0.179081       1.666672       0.017471       1.547927          -0.000001
           17              H       0.473086       9.601754       2.138483       0.100940       1.123348 0.80998903E+01  0.80380768E+02                                 1.832377                            1.701865      -1.084004       2.365909                    0.996348       3.681781      10.626372       0.460289       1.340919      -0.695336      -0.044337      -0.012221      -0.021498       0.050767      -0.004061       0.007489       0.013658       0.011278      -0.023757      -0.021106       0.008587       0.012519              1.866129       2.354412       0.198296       0.429823       1.555270       0.160779       1.688706          -0.000001
           18              H       4.191691       9.473890       3.224308       0.094486       1.165631 0.86725495E+01  0.88017331E+02                                 1.906982                            1.782080      -1.324741       2.244880                    0.993366       3.944659      11.717270       0.439487       1.373216      -0.687510       0.051849      -0.013148       0.005754       0.053798      -0.001938       0.008675       0.001991       0.022257      -0.038999      -0.015812      -0.004179       0.019991              1.939533       2.604001      -0.294777       0.179081       1.666672       0.017471       1.547927          -0.000001
           19              H       3.281564       0.310246      10.866983       0.100939       1.123347 0.80998814E+01  0.80380663E+02                                 1.832377                            1.701865      -1.084003       2.365910                    0.996348       3.681779      10.626367       0.460289       1.340920      -0.695335       0.044337       0.012221      -0.021498       0.050767      -0.004061      -0.007489      -0.013658       0.011278      -0.023757      -0.021106       0.008587       0.012519              1.866129       2.354412       0.198296      -0.429823       1.555270      -0.160779       1.688706          -0.000001
           20              H       7.072259       0.438110      11.952808       0.094486       1.165631 0.86725489E+01  0.88017322E+02                                 1.906982                            1.782080      -1.324741       2.244880                    0.993366       3.944659      11.717269       0.439487       1.373215      -0.687510      -0.051849       0.013148       0.005754       0.053798      -0.001938      -0.008675      -0.001991       0.022257      -0.038999      -0.015812      -0.004179       0.019991              1.939533       2.604000      -0.294777      -0.179081       1.666672      -0.017471       1.547927          -0.000001
           21              H       7.036214       4.645754      15.318517       0.100940       1.123349 0.80998943E+01  0.80380822E+02                                 1.832378                            1.701866      -1.084005       2.365909                    0.996348       3.681782      10.626378       0.460289       1.340919      -0.695335       0.044337      -0.012221       0.021498       0.050767       0.004061       0.007489      -0.013658       0.011278      -0.023757      -0.021106       0.008587       0.012519              1.866130       2.354413      -0.198296       0.429824       1.555271      -0.160779       1.688707          -0.000001
           22              H       3.317609       4.517890      14.232692       0.094486       1.165631 0.86725474E+01  0.88017307E+02                                 1.906982                            1.782080      -1.324741       2.244880                    0.993366       3.944659      11.717271       0.439487       1.373216      -0.687510      -0.051849      -0.013148      -0.005754       0.053798       0.001938       0.008675      -0.001991       0.022257      -0.038999      -0.015812      -0.004179       0.019991              1.939533       2.604001       0.294777       0.179081       1.666672      -0.017471       1.547927          -0.000001
           23              H       4.227736       5.266246       6.590018       0.100940       1.123348 0.80998898E+01  0.80380763E+02                                 1.832377                            1.701866      -1.084004       2.365909                    0.996348       3.681780      10.626370       0.460289       1.340919      -0.695335      -0.044337       0.012221       0.021498       0.050767       0.004061      -0.007489       0.013658       0.011278      -0.023757      -0.021106       0.008587       0.012519              1.866130       2.354412      -0.198296      -0.429824       1.555270       0.160779       1.688707          -0.000001
           24              H       0.437041       5.394110       5.504192       0.094486       1.165631 0.86725474E+01  0.88017307E+02                                 1.906982                            1.782080      -1.324741       2.244880                    0.993366       3.944659      11.717271       0.439487       1.373216      -0.687510       0.051849       0.013148      -0.005754       0.053798       0.001938      -0.008675       0.001991       0.022257      -0.038999      -0.015812      -0.004179       0.019991              1.939533       2.604001       0.294777      -0.179081       1.666672       0.017471       1.547927          -0.000001
           25              H       3.969416       7.434000      16.020289       0.097696       1.056310 0.77653324E+01  0.76995066E+02                                 1.812857                            1.706659      -1.337197       2.242124                    0.992918       3.941068      11.735631       0.439176       1.406582      -0.680447       0.052017       0.000000       0.002908       0.052098      -0.000000      -0.005109       0.000000       0.028397      -0.011695      -0.012249      -0.005125       0.017375              1.843479       2.540755      -0.000000       0.049350       1.451018       0.000000       1.538665          -0.000002
           26              H       0.171212       7.434000      16.790143       0.095383       1.129196 0.80236993E+01  0.79659640E+02                                 1.851175                            1.700929      -1.202112       2.300716                    0.995098       3.811559      11.104518       0.456261       1.352164      -0.691944      -0.042442       0.000000       0.023627       0.048575       0.000000       0.000014       0.000000       0.029629       0.036756      -0.020940       0.008688       0.012252              1.897587       2.424422       0.000000      -0.499850       1.441664       0.000000       1.826674          -0.000000
           27              H       7.294534       2.478000       7.291789       0.097696       1.056310 0.77653329E+01  0.76995068E+02                                 1.812857                            1.706659      -1.337196       2.242124                    0.992918       3.941068      11.735629       0.439176       1.406581      -0.680447      -0.052017      -0.000000       0.002908       0.052098       0.000000       0.005109      -0.000000       0.028397      -0.011695      -0.012249      -0.005125       0.017375              1.843479       2.540755      -0.000000      -0.049350       1.451017      -0.000000       1.538664          -0.000002
           28              H       3.583438       2.478000       8.061643       0.095382       1.129196 0.80236944E+01  0.79659580E+02                                 1.851175                            1.700929      -1.202112       2.300716                    0.995098       3.811558      11.104514       0.456261       1.352164      -0.691944       0.042442      -0.000000       0.023627       0.048575      -0.000000      -0.000014      -0.000000       0.029629       0.036756      -0.020940       0.008688       0.012252              1.897586       2.424421      -0.000000       0.499850       1.441664      -0.000000       1.826674          -0.000000
           29              H       3.539884       2.478000       1.436711       0.097696       1.056310 0.77653295E+01  0.76995028E+02                                 1.812857                            1.706659      -1.337196       2.242124                    0.992918       3.941067      11.735626       0.439176       1.406581      -0.680447      -0.052017      -0.000000      -0.002908       0.052098      -0.000000      -0.005109       0.000000       0.028397      -0.011695      -0.012249      -0.005125       0.017375              1.843479       2.540754      -0.000000       0.049350       1.451017      -0.000000       1.538664          -0.000002
           30              H       7.338088       2.478000       0.666857       0.095383       1.129196 0.80236985E+01  0.79659633E+02                                 1.851175                            1.700930      -1.202112       2.300716                    0.995098       3.811559      11.104519       0.456261       1.352164      -0.691944       0.042442      -0.000000      -0.023627       0.048575       0.000000       0.000014       0.000000       0.029629       0.036756      -0.020940       0.008688       0.012252              1.897587       2.424422      -0.000000      -0.499850       1.441664      -0.000000       1.826674          -0.000000
           31              H       0.214766       7.434000      10.165211       0.097696       1.056309 0.77653258E+01  0.76994981E+02                                 1.812856                            1.706658      -1.337196       2.242124                    0.992918       3.941066      11.735622       0.439176       1.406581      -0.680447       0.052017       0.000000      -0.002908       0.052098      -0.000000       0.005109       0.000000       0.028397      -0.011695      -0.012249      -0.005125       0.017375              1.843478       2.540754       0.000000      -0.049349       1.451017      -0.000000       1.538664          -0.000002
           32              H       3.925862       7.434000       9.395357       0.095383       1.129196 0.80236985E+01  0.79659633E+02                                 1.851175                            1.700930      -1.202113       2.300716                    0.995098       3.811559      11.104519       0.456261       1.352164      -0.691944      -0.042442       0.000000      -0.023627       0.048575       0.000000      -0.000014      -0.000000       0.029629       0.036756      -0.020940       0.008688       0.012252              1.897587       2.424422      -0.000000       0.499850       1.441664      -0.000000       1.826674          -0.000000
           33              C       6.222206       0.099120      14.922244       0.129608      24.264928 0.31395086E+03  0.68552492E+04                                 7.405438                            5.992730       0.340138       2.128610                    0.999606      25.939193      73.647056       0.653921       0.428962      -1.048449      -0.047513       0.011636      -0.011307       0.050207       0.012753       0.005045      -0.014010       0.024232       0.021281      -0.027523       0.012895       0.014628              7.992082       9.853242      -0.483714       1.273017       7.896638       2.605698       6.226365          -0.000006
           34              C       4.202955       0.170486      14.328706       0.131144      24.117856 0.31793853E+03  0.69906979E+04                                 7.451806                            6.077419       0.050614       2.027379                    0.999653      26.474482      76.367587       0.639444       0.435639      -1.040459       0.041044       0.006348       0.023251       0.047597       0.003106      -0.010113      -0.039469       0.029188       0.006617      -0.047469       0.009722       0.037747              8.056290       9.989437      -0.793843       1.146875       8.358475       2.413031       5.820959          -0.000004
           35              C       5.041744       9.812880       6.193744       0.129608      24.264933 0.31395094E+03  0.68552514E+04                                 7.405440                            5.992731       0.340138       2.128610                    0.999606      25.939191      73.647051       0.653921       0.428962      -1.048449       0.047513      -0.011635      -0.011307       0.050207       0.012753      -0.005045       0.014010       0.024232       0.021281      -0.027523       0.012895       0.014628              7.992083       9.853242      -0.483714      -1.273020       7.896640      -2.605699       6.226368          -0.000007
           36              C       7.060995       9.741514       5.600206       0.131144      24.117858 0.31793858E+03  0.69906992E+04                                 7.451807                            6.077420       0.050613       2.027378                    0.999653      26.474485      76.367601       0.639443       0.435639      -1.040459      -0.041044      -0.006348       0.023252       0.047598       0.003106       0.010113       0.039469       0.029188       0.006617      -0.047469       0.009722       0.037747              8.056291       9.989439      -0.793844      -1.146876       8.358476      -2.413031       5.820959          -0.000004
           37              C       1.287094       5.055120       2.534756       0.129608      24.264934 0.31395093E+03  0.68552513E+04                                 7.405440                            5.992731       0.340138       2.128610                    0.999606      25.939198      73.647079       0.653921       0.428962      -1.048449       0.047513       0.011636       0.011307       0.050207      -0.012753       0.005045       0.014010       0.024232       0.021281      -0.027523       0.012895       0.014628              7.992083       9.853244       0.483714       1.273018       7.896639      -2.605698       6.226366          -0.000006
           38              C       3.306345       5.126486       3.128294       0.131144      24.117861 0.31793861E+03  0.69907002E+04                                 7.451807                            6.077420       0.050613       2.027378                    0.999653      26.474487      76.367609       0.639443       0.435639      -1.040459      -0.041044       0.006348      -0.023251       0.047598      -0.003106      -0.010113       0.039469       0.029188       0.006617      -0.047469       0.009722       0.037747              8.056292       9.989440       0.793844       1.146876       8.358476      -2.413031       5.820959          -0.000004
           39              C       2.467556       4.856880      11.263256       0.129608      24.264930 0.31395089E+03  0.68552500E+04                                 7.405439                            5.992731       0.340139       2.128610                    0.999606      25.939195      73.647067       0.653921       0.428962      -1.048449      -0.047513      -0.011636       0.011307       0.050207      -0.012753      -0.005045      -0.014010       0.024232       0.021281      -0.027523       0.012895       0.014628              7.992083       9.853244       0.483713      -1.273018       7.896639       2.605698       6.226366          -0.000006
           40              C       0.448305       4.785514      11.856794       0.131144      24.117861 0.31793862E+03  0.69907004E+04                                 7.451807                            6.077420       0.050613       2.027378                    0.999653      26.474488      76.367614       0.639443       0.435639      -1.040459       0.041044      -0.006348      -0.023251       0.047598      -0.003106       0.010113      -0.039469       0.029188       0.006617      -0.047469       0.009722       0.037747              8.056292       9.989440       0.793844      -1.146876       8.358477       2.413032       5.820960          -0.000004
           41              C       1.287094       9.812880       2.534756       0.129607      24.264936 0.31395098E+03  0.68552525E+04                                 7.405441                            5.992732       0.340138       2.128610                    0.999606      25.939199      73.647085       0.653921       0.428962      -1.048449       0.047513      -0.011636       0.011307       0.050207       0.012753       0.005045      -0.014010       0.024232       0.021281      -0.027523       0.012895       0.014628              7.992084       9.853245      -0.483714       1.273018       7.896641       2.605699       6.226367          -0.000006
           42              C       3.306345       9.741514       3.128294       0.131144      24.117860 0.31793860E+03  0.69906998E+04                                 7.451807                            6.077420       0.050613       2.027378                    0.999653      26.474486      76.367606       0.639443       0.435639      -1.040459      -0.041044      -0.006348      -0.023251       0.047597       0.003106      -0.010113      -0.039469       0.029188       0.006617      -0.047469       0.009722       0.037747              8.056292       9.989440      -0.793844       1.146876       8.358476       2.413031       5.820959          -0.000004
           43              C       2.467556       0.099120      11.263256       0.129607      24.264928 0.31395086E+03  0.68552492E+04                                 7.405439                            5.992731       0.340138       2.128610                    0.999606      25.939192      73.647058       0.653921       0.428962      -1.048449      -0.047513       0.011636       0.011307       0.050207       0.012753      -0.005045       0.014010       0.024232       0.021281      -0.027523       0.012895       0.014628              7.992083       9.853243      -0.483714      -1.273018       7.896639      -2.605698       6.226366          -0.000006
           44              C       0.448305       0.170486      11.856794       0.131144      24.117860 0.31793860E+03  0.69906998E+04                                 7.451807                            6.077420       0.050613       2.027378                    0.999653      26.474486      76.367605       0.639443       0.435639      -1.040459       0.041044       0.006348      -0.023251       0.047597       0.003106       0.010113       0.039469       0.029188       0.006617      -0.047469       0.009722       0.037747              8.056292       9.989439      -0.793844      -1.146875       8.358476      -2.413032       5.820959          -0.000004
           45              C       6.222206       4.856880      14.922244       0.129607      24.264936 0.31395098E+03  0.68552526E+04                                 7.405441                            5.992732       0.340138       2.128610                    0.999606      25.939200      73.647089       0.653921       0.428962      -1.048449      -0.047513      -0.011636      -0.011307       0.050207      -0.012753       0.005045       0.014010       0.024232       0.021280      -0.027523       0.012895       0.014628              7.992085       9.853246       0.483714       1.273018       7.896640      -2.605699       6.226367          -0.000006
           46              C       4.202955       4.785514      14.328706       0.131144      24.117866 0.31793870E+03  0.69907027E+04                                 7.451808                            6.077421       0.050613       2.027378                    0.999653      26.474491      76.367624       0.639443       0.435639      -1.040459       0.041044      -0.006348       0.023251       0.047598      -0.003106      -0.010113       0.039469       0.029188       0.006617      -0.047469       0.009722       0.037747              8.056293       9.989441       0.793844       1.146876       8.358477      -2.413032       5.820960          -0.000004
           47              C       5.041744       5.055120       6.193744       0.129607      24.264943 0.31395110E+03  0.68552559E+04                                 7.405442                            5.992733       0.340138       2.128610                    0.999606      25.939199      73.647085       0.653921       0.428962      -1.048449       0.047513       0.011636      -0.011307       0.050207      -0.012753      -0.005045      -0.014010       0.024232       0.021281      -0.027523       0.012895       0.014628              7.992086       9.853245       0.483714      -1.273020       7.896643       2.605700       6.226370          -0.000006
           48              C       7.060995       5.126486       5.600206       0.131144      24.117866 0.31793872E+03  0.69907032E+04                                 7.451808                            6.077421       0.050612       2.027378                    0.999653      26.474492      76.367631       0.639443       0.435639      -1.040459      -0.041044       0.006348       0.023251       0.047597      -0.003106       0.010113      -0.039469       0.029188       0.006617      -0.047469       0.009722       0.037747              8.056293       9.989441       0.793844      -1.146876       8.358478       2.413032       5.820961          -0.000004
           49              C       3.044270       7.434000      15.926021       0.126561      24.379882 0.32862468E+03  0.72875620E+04                                 7.553613                            6.216838       0.067749       2.035794                    0.999519      26.596574      77.114634       0.626259       0.441032      -1.036988      -0.045644       0.000000       0.017002       0.048707      -0.000000      -0.003891       0.000000      -0.027114      -0.148832      -0.049858       0.011496       0.038362              8.169488      10.588354      -0.000000      -0.158275       4.112977       0.000000       9.807133          -0.000005
           50              C       0.985971       7.434000      16.341498       0.131939      24.266031 0.30386248E+03  0.65728194E+04                                 7.368642                            5.863106       0.467979       2.171310                    0.999856      25.582028      71.998583       0.667455       0.424238      -1.052666       0.053537       0.000000      -0.000998       0.053547      -0.000000      -0.014384       0.000000      -0.009892      -0.057627      -0.025965       0.011415       0.014551              8.008923      10.250414       0.000000      -0.564825       3.921912       0.000000       9.854443          -0.000008
           51              C       0.710380       2.478000       7.197521       0.126561      24.379877 0.32862459E+03  0.72875594E+04                                 7.553611                            6.216837       0.067749       2.035794                    0.999519      26.596569      77.114612       0.626259       0.441032      -1.036988       0.045644      -0.000000       0.017002       0.048707       0.000000       0.003891      -0.000000      -0.027114      -0.148832      -0.049858       0.011496       0.038362              8.169486      10.588352      -0.000000       0.158275       4.112976      -0.000000       9.807131          -0.000006
           52              C       2.768679       2.478000       7.612998       0.131939      24.266023 0.30386236E+03  0.65728162E+04                                 7.368641                            5.863105       0.467979       2.171310                    0.999856      25.582021      71.998557       0.667455       0.424238      -1.052666      -0.053537      -0.000000      -0.000998       0.053547      -0.000000       0.014384      -0.000000      -0.009892      -0.057627      -0.025965       0.011415       0.014551              8.008921      10.250412      -0.000000       0.564825       3.921911      -0.000000       9.854441          -0.000008
           53              C       4.465030       2.478000       1.530979       0.126561      24.379879 0.32862463E+03  0.72875606E+04                                 7.553612                            6.216837       0.067749       2.035794                    0.999519      26.596571      77.114620       0.626259       0.441032      -1.036988       0.045644      -0.000000      -0.017002       0.048707      -0.000000      -0.003891       0.000000      -0.027114      -0.148832      -0.049858       0.011496       0.038362              8.169487      10.588352       0.000000      -0.158275       4.112976      -0.000000       9.807131          -0.000005
           54              C       6.523329       2.478000       1.115502       0.131939      24.266034 0.30386253E+03  0.65728207E+04                                 7.368643                            5.863107       0.467978       2.171310                    0.999856      25.582030      71.998592       0.667455       0.424238      -1.052666      -0.053537      -0.000000       0.000998       0.053547      -0.000000      -0.014384       0.000000      -0.009892      -0.057627      -0.025965       0.011415       0.014550              8.008924      10.250415      -0.000000      -0.564825       3.921912      -0.000000       9.854444          -0.000008
           55              C       6.798920       7.434000      10.259479       0.126561      24.379877 0.32862460E+03  0.72875597E+04                                 7.553612                            6.216837       0.067749       2.035794                    0.999519      26.596568      77.114610       0.626259       0.441032      -1.036988      -0.045644       0.000000      -0.017002       0.048707      -0.000000       0.003891      -0.000000      -0.027114      -0.148832      -0.049858       0.011496       0.038362              8.169486      10.588351       0.000000       0.158275       4.112976      -0.000000       9.807132          -0.000006
           56              C       4.740621       7.434000       9.844002       0.131939      24.266027 0.30386241E+03  0.65728177E+04                                 7.368642                            5.863106       0.467978       2.171310                    0.999856      25.582024      71.998573       0.667455       0.424238      -1.052666       0.053537       0.000000       0.000998       0.053547      -0.000000       0.014384      -0.000000      -0.009892      -0.057628      -0.025965       0.011415       0.014551              8.008923      10.250413      -0.000000       0.564825       3.921912      -0.000000       9.854443          -0.000008
           57              N       4.703826       9.010008      13.759607      -0.181827      35.515201 0.52125726E+03  0.12648376E+05                                 9.163113                            7.485295      -0.085735       1.999046                    0.998201      27.965513      78.089763       0.626219       0.403085      -1.087751       0.106538       0.061618       0.088089       0.151349      -0.030663      -0.006973      -0.015575       0.073288      -0.131042      -0.054012      -0.015622       0.069635             10.263336      11.519033       0.239897       1.032278      11.408345       3.744014       7.862629          -0.000004
           58              N       5.102569       0.838555      15.061900      -0.304560      38.210101 0.54109458E+03  0.13205950E+05                                 9.454780                            7.475048       0.148997       2.060246                    0.999160      28.703639      79.456614       0.648072       0.387245      -1.102614       0.011858      -0.092483      -0.054282       0.107890      -0.005178       0.025357       0.005661       0.092497      -0.079538      -0.040095      -0.026452       0.066548             10.779839       9.451924      -1.514593       0.167539      14.176383       5.532501       8.711210          -0.000003
           59              N       6.026964       8.951527      14.154136      -0.176554      36.501576 0.52410472E+03  0.12730329E+05                                 9.338342                            7.506307      -0.068887       2.007519                    0.998058      27.873801      77.783695       0.625488       0.403149      -1.088090      -0.124806       0.078036       0.002758       0.147220       0.034717       0.034599       0.010530       0.071585      -0.025282      -0.046074      -0.024455       0.070529             10.562448      12.082389      -2.156091      -0.516896      11.683702       3.831898       7.921253          -0.000006
           60              N       6.560124       0.901992       5.031107      -0.181828      35.515208 0.52125738E+03  0.12648380E+05                                 9.163115                            7.485296      -0.085735       1.999046                    0.998201      27.965517      78.089777       0.626219       0.403085      -1.087751      -0.106538      -0.061617       0.088089       0.151349      -0.030663       0.006973       0.015575       0.073288      -0.131042      -0.054012      -0.015622       0.069635             10.263337      11.519034       0.239897      -1.032279      11.408347      -3.744014       7.862630          -0.000005
           61              N       6.161381       9.073445       6.333400      -0.304560      38.210098 0.54109455E+03  0.13205949E+05                                 9.454780                            7.475049       0.148996       2.060246                    0.999160      28.703638      79.456615       0.648072       0.387245      -1.102614      -0.011858       0.092483      -0.054282       0.107890      -0.005178      -0.025357      -0.005661       0.092497      -0.079538      -0.040096      -0.026452       0.066548             10.779839       9.451924      -1.514592      -0.167540      14.176384      -5.532501       8.711210          -0.000003
           62              N       5.236986       0.960473       5.425636      -0.176554      36.501579 0.52410473E+03  0.12730330E+05                                 9.338342                            7.506307      -0.068887       2.007519                    0.998058      27.873802      77.783700       0.625488       0.403149      -1.088090       0.124806      -0.078036       0.002758       0.147220       0.034717      -0.034599      -0.010530       0.071585      -0.025282      -0.046074      -0.024455       0.070529             10.562449      12.082390      -2.156092       0.516896      11.683702      -3.831899       7.921255          -0.000006
           63              N       2.805474       4.054008       3.697393      -0.181827      35.515205 0.52125731E+03  0.12648378E+05                                 9.163114                            7.485295      -0.085735       1.999046                    0.998201      27.965515      78.089771       0.626219       0.403085      -1.087751      -0.106538       0.061617      -0.088089       0.151349       0.030663      -0.006973       0.015575       0.073288      -0.131042      -0.054012      -0.015622       0.069635             10.263336      11.519034      -0.239897       1.032279      11.408346      -3.744014       7.862630          -0.000005
           64              N       2.406731       5.794555       2.395100      -0.304560      38.210109 0.54109469E+03  0.13205954E+05                                 9.454783                            7.475050       0.148995       2.060246                    0.999160      28.703642      79.456634       0.648072       0.387245      -1.102614      -0.011858      -0.092483       0.054282       0.107890       0.005178       0.025357      -0.005661       0.092497      -0.079538      -0.040095      -0.026452       0.066548             10.779842       9.451927       1.514593       0.167539      14.176387      -5.532503       8.711212          -0.000003
           65              N       1.482336       3.995527       3.302864      -0.176554      36.501582 0.52410480E+03  0.12730332E+05                                 9.338343                            7.506308      -0.068887       2.007519                    0.998058      27.873804      77.783711       0.625488       0.403149      -1.088090       0.124806       0.078036      -0.002758       0.147220      -0.034717       0.034599      -0.010530       0.071585      -0.025282      -0.046074      -0.024455       0.070529             10.562450      12.082391       2.156092      -0.516896      11.683704      -3.831899       7.921255          -0.000006
           66              N       0.949176       5.857992      12.425893      -0.181828      35.515214 0.52125747E+03  0.12648383E+05                                 9.163116                            7.485297      -0.085735       1.999046                    0.998201      27.965520      78.089792       0.626219       0.403085      -1.087751       0.106538      -0.061617      -0.088089       0.151349       0.030663       0.006973      -0.015575       0.073288      -0.131042      -0.054013      -0.015622       0.069635             10.263339      11.519036      -0.239897      -1.032279      11.408349       3.744015       7.862632          -0.000004
           67              N       1.347919       4.117445      11.123600      -0.304560      38.210100 0.54109453E+03  0.13205949E+05                                 9.454781                            7.475049       0.148995       2.060246                    0.999160      28.703637      79.456617       0.648072       0.387245      -1.102614       0.011858       0.092483       0.054282       0.107890       0.005178      -0.025357       0.005661       0.092497      -0.079538      -0.040095      -0.026452       0.066548             10.779840       9.451925       1.514593      -0.167539      14.176385       5.532502       8.711211          -0.000003
           68              N       2.272314       5.916473      12.031364      -0.176554      36.501585 0.52410486E+03  0.12730334E+05                                 9.338343                            7.506308      -0.068887       2.007519                    0.998058      27.873806      77.783714       0.625488       0.403149      -1.088090      -0.124806      -0.078036      -0.002758       0.147220      -0.034717      -0.034599       0.010530       0.071585      -0.025283      -0.046074      -0.024455       0.070529             10.562450      12.082391       2.156091       0.516896      11.683704       3.831899       7.921255          -0.000006
           69              N       2.805474       0.901992       3.697393      -0.181827      35.515205 0.52125732E+03  0.12648378E+05                                 9.163114                            7.485295      -0.085735       1.999046                    0.998201      27.965515      78.089772       0.626219       0.403085      -1.087751      -0.106538      -0.061617      -0.088089       0.151349      -0.030663      -0.006973      -0.015575       0.073288      -0.131042      -0.054012      -0.015622       0.069635             10.263337      11.519034       0.239897       1.032279      11.408346       3.744014       7.862630          -0.000005
           70              N       2.406731       9.073445       2.395100      -0.304560      38.210101 0.54109455E+03  0.13205949E+05                                 9.454781                            7.475049       0.148996       2.060246                    0.999160      28.703638      79.456619       0.648072       0.387245      -1.102614      -0.011858       0.092483       0.054282       0.107890      -0.005178       0.025357       0.005661       0.092497      -0.079538      -0.040095      -0.026452       0.066548             10.779840       9.451925      -1.514593       0.167539      14.176385       5.532502       8.711211          -0.000003
           71              N       1.482336       0.960473       3.302864      -0.176554      36.501576 0.52410469E+03  0.12730328E+05                                 9.338342                            7.506306      -0.068887       2.007519                    0.998058      27.873801      77.783696       0.625488       0.403149      -1.088090       0.124806      -0.078036      -0.002758       0.147220       0.034717       0.034599       0.010530       0.071585      -0.025282      -0.046074      -0.024455       0.070529             10.562448      12.082389      -2.156091      -0.516896      11.683702       3.831898       7.921253          -0.000006
           72              N       0.949176       9.010008      12.425893      -0.181828      35.515210 0.52125741E+03  0.12648381E+05                                 9.163115                            7.485296      -0.085735       1.999046                    0.998201      27.965518      78.089783       0.626219       0.403085      -1.087751       0.106538       0.061617      -0.088089       0.151349      -0.030663       0.006973       0.015575       0.073288      -0.131042      -0.054012      -0.015622       0.069635             10.263338      11.519035       0.239897      -1.032279      11.408348      -3.744015       7.862631          -0.000004
           73              N       1.347919       0.838555      11.123600      -0.304560      38.210096 0.54109449E+03  0.13205947E+05                                 9.454780                            7.475048       0.148996       2.060246                    0.999160      28.703636      79.456609       0.648072       0.387245      -1.102614       0.011858      -0.092483       0.054282       0.107890      -0.005178      -0.025357      -0.005661       0.092497      -0.079538      -0.040096      -0.026452       0.066548             10.779839       9.451924      -1.514593      -0.167539      14.176383      -5.532501       8.711210          -0.000003
           74              N       2.272314       8.951527      12.031364      -0.176554      36.501577 0.52410473E+03  0.12730330E+05                                 9.338342                            7.506307      -0.068886       2.007519                    0.998058      27.873802      77.783698       0.625488       0.403149      -1.088090      -0.124806       0.078036      -0.002758       0.147220       0.034717      -0.034599      -0.010530       0.071585      -0.025283      -0.046074      -0.024455       0.070529             10.562448      12.082389      -2.156091       0.516896      11.683702      -3.831898       7.921254          -0.000006
           75              N       4.703826       5.857992      13.759607      -0.181827      35.515205 0.52125732E+03  0.12648378E+05                                 9.163115                            7.485296      -0.085736       1.999046                    0.998201      27.965515      78.089775       0.626219       0.403085      -1.087751       0.106538      -0.061617       0.088089       0.151349       0.030663      -0.006973       0.015575       0.073288      -0.131042      -0.054013      -0.015622       0.069635             10.263337      11.519035      -0.239898       1.032279      11.408347      -3.744014       7.862630          -0.000004
           76              N       5.102569       4.117445      15.061900      -0.304560      38.210106 0.54109464E+03  0.13205952E+05                                 9.454782                            7.475049       0.148996       2.060246                    0.999160      28.703641      79.456628       0.648072       0.387245      -1.102614       0.011858       0.092483      -0.054283       0.107890       0.005178       0.025357      -0.005661       0.092497      -0.079538      -0.040095      -0.026452       0.066548             10.779841       9.451926       1.514593       0.167539      14.176385      -5.532502       8.711211          -0.000003
           77              N       6.026964       5.916473      14.154136      -0.176554      36.501576 0.52410470E+03  0.12730328E+05                                 9.338341                            7.506306      -0.068887       2.007519                    0.998058      27.873801      77.783694       0.625488       0.403149      -1.088090      -0.124806      -0.078036       0.002758       0.147220      -0.034717       0.034599      -0.010530       0.071585      -0.025283      -0.046074      -0.024455       0.070529             10.562448      12.082389       2.156091      -0.516896      11.683701      -3.831898       7.921253          -0.000006
           78              N       6.560124       4.054008       5.031107      -0.181827      35.515208 0.52125738E+03  0.12648380E+05                                 9.163115                            7.485295      -0.085735       1.999046                    0.998201      27.965517      78.089778       0.626219       0.403085      -1.087751      -0.106538       0.061617       0.088089       0.151349       0.030663       0.006973      -0.015575       0.073288      -0.131042      -0.054013      -0.015622       0.069635             10.263337      11.519034      -0.239897      -1.032279      11.408347       3.744015       7.862631          -0.000005
           79              N       6.161381       5.794555       6.333400      -0.304560      38.210107 0.54109467E+03  0.13205953E+05                                 9.454783                            7.475050       0.148995       2.060245                    0.999160      28.703642      79.456637       0.648072       0.387245      -1.102614      -0.011858      -0.092483      -0.054282       0.107890       0.005178      -0.025357       0.005661       0.092497      -0.079538      -0.040096      -0.026452       0.066548             10.779842       9.451926       1.514593      -0.167540      14.176388       5.532503       8.711212          -0.000003
           80              N       5.236986       3.995527       5.425636      -0.176554      36.501572 0.52410461E+03  0.12730326E+05                                 9.338341                            7.506306      -0.068887       2.007519                    0.998058      27.873799      77.783691       0.625488       0.403149      -1.088090       0.124806       0.078036       0.002758       0.147220      -0.034717      -0.034599       0.010530       0.071585      -0.025283      -0.046074      -0.024455       0.070529             10.562448      12.082389       2.156092       0.516897      11.683701       3.831898       7.921254          -0.000006
           81              N       2.428508       7.434000      14.758148      -0.186127      35.412363 0.52440356E+03  0.12738496E+05                                 9.134294                            7.508510      -0.096908       1.995954                    0.997852      27.970075      78.036973       0.625432       0.403156      -1.088163      -0.108564       0.000000       0.114158       0.157538      -0.000000       0.024686       0.000000       0.075876      -0.146535      -0.054078      -0.013515       0.067594             10.184394      11.838778      -0.000000      -0.415494       5.305645       0.000000      13.408758          -0.000006
           82              N       1.100112       7.434000      15.046188      -0.169165      35.336041 0.48792508E+03  0.11631713E+05                                 9.066934                            7.191006       0.105895       2.065473                    0.999051      27.374106      75.470157       0.646485       0.397427      -1.092903       0.141042       0.000000       0.053210       0.150745      -0.000000      -0.052349       0.000000       0.043035      -0.036245      -0.048238      -0.015477       0.063714             10.288495      12.139278       0.000000       2.023086       5.038775       0.000000      13.687432          -0.000007
           83              N       2.186708       7.434000      16.964713      -0.305250      38.176115 0.53927775E+03  0.13137009E+05                                 9.411555                            7.439183       0.261535       2.098216                    0.999352      28.565204      78.734134       0.653360       0.384830      -1.105478      -0.023547       0.000000      -0.104262       0.106888       0.000000      -0.017499       0.000000       0.116950      -0.042056      -0.051466      -0.017700       0.069166             10.704794       9.909433       0.000000       1.644608       5.018108       0.000000      17.186841          -0.000005
           84              N       1.326142       2.478000       6.029648      -0.186127      35.412367 0.52440363E+03  0.12738498E+05                                 9.134294                            7.508511      -0.096907       1.995955                    0.997852      27.970077      78.036976       0.625432       0.403156      -1.088163       0.108564      -0.000000       0.114158       0.157538       0.000000      -0.024686      -0.000000       0.075876      -0.146535      -0.054078      -0.013515       0.067594             10.184394      11.838778      -0.000000       0.415494       5.305646      -0.000000      13.408757          -0.000006
           85              N       2.654538       2.478000       6.317688      -0.169165      35.336046 0.48792518E+03  0.11631716E+05                                 9.066934                            7.191006       0.105896       2.065473                    0.999051      27.374109      75.470162       0.646485       0.397427      -1.092903      -0.141042      -0.000000       0.053210       0.150745      -0.000000       0.052349      -0.000000       0.043036      -0.036246      -0.048237      -0.015477       0.063714             10.288495      12.139278       0.000000      -2.023085       5.038775      -0.000000      13.687431          -0.000007
           86              N       1.567942       2.478000       8.236213      -0.305250      38.176094 0.53927742E+03  0.13136998E+05                                 9.411551                            7.439181       0.261536       2.098216                    0.999352      28.565194      78.734094       0.653361       0.384830      -1.105478       0.023547      -0.000000      -0.104262       0.106888      -0.000000       0.017499      -0.000000       0.116950      -0.042056      -0.051466      -0.017700       0.069166             10.704790       9.909429      -0.000000      -1.644607       5.018107      -0.000000      17.186833          -0.000005
           87              N       5.080792       2.478000       2.698852      -0.186127      35.412364 0.52440357E+03  0.12738496E+05                                 9.134294                            7.508511      -0.096908       1.995954                    0.997852      27.970075      78.036973       0.625432       0.403156      -1.088163       0.108563      -0.000000      -0.114158       0.157538      -0.000000       0.024686       0.000000       0.075876      -0.146535      -0.054078      -0.013515       0.067594             10.184394      11.838778       0.000000      -0.415494       5.305646       0.000000      13.408758          -0.000006
           88              N       6.409188       2.478000       2.410812      -0.169165      35.336041 0.48792508E+03  0.11631713E+05                                 9.066934                            7.191005       0.105895       2.065473                    0.999051      27.374106      75.470155       0.646485       0.397427      -1.092903      -0.141042      -0.000000      -0.053210       0.150745      -0.000000      -0.052349       0.000000       0.043035      -0.036246      -0.048238      -0.015477       0.063714             10.288494      12.139277       0.000000       2.023085       5.038775       0.000000      13.687431          -0.000007
           89              N       5.322592       2.478000       0.492287      -0.305250      38.176116 0.53927777E+03  0.13137009E+05                                 9.411554                            7.439183       0.261536       2.098216                    0.999352      28.565205      78.734133       0.653361       0.384830      -1.105478       0.023547      -0.000000       0.104262       0.106888      -0.000000      -0.017499       0.000000       0.116950      -0.042055      -0.051466      -0.017700       0.069166             10.704793       9.909432      -0.000000       1.644608       5.018108      -0.000000      17.186840          -0.000005
           90              N       6.183158       7.434000      11.427352      -0.186127      35.412358 0.52440348E+03  0.12738493E+05                                 9.134292                            7.508510      -0.096907       1.995955                    0.997852      27.970072      78.036959       0.625432       0.403156      -1.088163      -0.108563       0.000000      -0.114158       0.157538      -0.000000      -0.024686       0.000000       0.075876      -0.146535      -0.054079      -0.013515       0.067594             10.184392      11.838777      -0.000000       0.415494       5.305645      -0.000000      13.408755          -0.000006
           91              N       4.854762       7.434000      11.139312      -0.169165      35.336037 0.48792503E+03  0.11631711E+05                                 9.066933                            7.191005       0.105896       2.065474                    0.999051      27.374104      75.470145       0.646485       0.397427      -1.092903       0.141042       0.000000      -0.053210       0.150745      -0.000000       0.052349      -0.000000       0.043035      -0.036246      -0.048238      -0.015477       0.063714             10.288493      12.139275       0.000000      -2.023085       5.038775      -0.000000      13.687429          -0.000007
           92              N       5.941358       7.434000       9.220787      -0.305250      38.176101 0.53927754E+03  0.13137002E+05                                 9.411551                            7.439181       0.261537       2.098216                    0.999352      28.565198      78.734104       0.653361       0.384830      -1.105478      -0.023547       0.000000       0.104262       0.106888      -0.000000       0.017499       0.000000       0.116950      -0.042056      -0.051466      -0.017700       0.069166             10.704790       9.909429      -0.000000      -1.644607       5.018107       0.000000      17.186834          -0.000005
           93             Cl       2.336143       2.478000      16.213887      -0.555388     128.299305 0.40581253E+04  0.15505372E+06                                16.832463                           17.025227       1.915711       2.215274                    0.998828      74.860095     216.293041       0.598491       0.267850      -1.278056      -0.108222      -0.000001       0.010135       0.108695       0.000000      -0.025130       0.000000       0.259908      -0.207690      -0.095339      -0.071900       0.167239             16.378458      20.561881       0.000000      -1.026509      14.087641      -0.000000      14.485854           0.000005
           94             Cl       1.418507       7.434000       7.485387      -0.555388     128.299324 0.40581262E+04  0.15505376E+06                                16.832465                           17.025229       1.915711       2.215274                    0.998828      74.860099     216.293062       0.598491       0.267850      -1.278056       0.108222       0.000001       0.010135       0.108695       0.000000       0.025130       0.000000       0.259907      -0.207691      -0.095338      -0.071901       0.167239             16.378461      20.561883       0.000000       1.026510      14.087642       0.000000      14.485856           0.000004
           95             Cl       5.173157       7.434000       1.243113      -0.555388     128.299315 0.40581257E+04  0.15505374E+06                                16.832464                           17.025228       1.915712       2.215274                    0.998828      74.860096     216.293048       0.598491       0.267850      -1.278056       0.108222       0.000001      -0.010135       0.108695       0.000000      -0.025130      -0.000000       0.259907      -0.207690      -0.095339      -0.071901       0.167239             16.378460      20.561883       0.000000      -1.026510      14.087641       0.000000      14.485855           0.000005
           96             Cl       6.090793       2.478000       9.971613      -0.555389     128.299374 0.40581283E+04  0.15505386E+06                                16.832470                           17.025234       1.915710       2.215274                    0.998828      74.860110     216.293112       0.598491       0.267850      -1.278056      -0.108222      -0.000001      -0.010135       0.108696       0.000000       0.025130       0.000000       0.259908      -0.207691      -0.095339      -0.071901       0.167240             16.378465      20.561889       0.000000       1.026510      14.087646       0.000000      14.485861           0.000004

******************************************************
Auxiliary information for the entire system
The total spin magnetic moment of the unit cell is   -0.000410
The total net atomic charge of the unit cell is   -0.000004
Accuracy of reproducing the electrostatic potential in the unit cell:
  The inner radius (bohr) =    5.0000
  The outer radius (bohr) =   12.0000
  Valid grid points have density less than (e/(bohr^3)) =    0.0001
  The number of valid grid points were=            0
  The rms potential error without charges in kcal/mol is=          NaN
  The rms potential error with partial charges in kcal/mol is=          NaN
  The RRMSE value at monopole order=          NaN
  The rms potential error with partial charges and cloud penetration in kcal/mol is=          NaN
  The RRMSE value at monopole order with cloud penetration is=          NaN
  The rms potential error with partial charges and atomic dipoles in kcal/mol is=          NaN
  The RRMSE value at dipole order=          NaN
  The rms potential error with partial charges, atomic dipoles and cloud penetration in kcal/mol is=          NaN
  The RRMSE value at dipole order with cloud penetration=          NaN

******************************************************
The electron densities and ab initio electrostatic potential were computed in VASP using the PBE functional and
projector augmented wave method. See the main text of the journal article for a description of computational details.
The atomic charges, dipoles, and quadrupoles were computed with the DDEC6 method as described in
(a) T. A. Manz and N. Gabaldon Limas, RSC Adv. 6 (2016) 47771-47801 DOI: 10.1039/c6ra04656h
(b) N. Gabaldon Limas and T. A. Manz, RSC Adv. 8 (2018) 2678-2707 DOI: 10.1039/c7ra11829e.
For each atom in the material, the electron cloud parameters were fit to the spherically averaged atom-in-material
electron density using radial positions for which this density was between 10^-4 and 10^-2 electrons per cubic bohr.
The polarizabilities, dispersion coefficients, and quantum Drude oscillator (QDO) parameters were fit using the MCLF method.
The magnetic structure of the system was optimized in VASP from the default ferromagnetic initial guess using spin polarization.
The atomic spin moments (ASMs) were computed on this optimized magnetic structure using the DDEC6 partition as inputs
to the method of T. A. Manz and D. S. Sholl, J. Chem. Theory Comput. 7 (2011) 4146-4164 DOI: 10.1021/ct200539n.
The RMSE and RRMSE were computed using a uniform grid with Ewald summation.
