# Supplementary material for: A collection of forcefield precursors for metal–organic frameworks
Source: RSC Adv. 2019 Nov 13;9(63):36492–507. doi: 10.1039/c9ra07327b (PMC9075174; doi:10.1039/c9ra07327b)
Supplement: RA-009-C9RA07327B-s5262 [file RA-009-C9RA07327B-s5262.xyz]

  204
jmolscript: load "" {1 1 1} spacegroup "x,y,z" unitcell [{     12.490300     0.000000     0.000000 }, {     -6.203381    10.840925     0.000000 }, {      3.320075     5.318090    21.593812 }]
Dy     9.123275     5.389274     3.022918     2.029142
Dy     7.842253    13.745767    13.819824     2.028965
Dy     1.764741     2.413248     7.773988     2.028972
Dy     0.483719    10.769741    18.570894     2.029135
Cu     7.034932     7.159805    19.889196     0.553409
Cu     1.948296     9.360964     9.092290     0.553391
Cu     7.658698     6.798051    12.501522     0.553389
Cu     2.572062     8.999210     1.704616     0.553418
H      3.820309    10.951670    21.345483     0.131981
H      5.589675    10.040015    20.188055     0.094821
H     -0.041001     2.054839     1.498611     0.136903
H     -5.496102    10.801624     1.658405     0.130364
H     -2.614636     8.294696     0.507455     0.145456
H      1.549195    15.250140    20.764610     0.112291
H      5.003999     7.574994    15.456851     0.143800
H     -0.906091    15.470158    18.946411     0.090395
H     -2.217548    14.922536    17.149805     0.145216
H      6.130626     9.424966    15.692223     0.152478
H      8.856492    11.341304    17.935820     0.137581
H      8.761922     9.618613    19.436590     0.096051
H      9.550898    10.267841    10.548577     0.133066
H     -1.269369     9.184900     9.391149     0.094369
H     -0.102046    12.515014    12.295517     0.136696
H      2.087195    12.905614    12.455311     0.130858
H      5.694172    11.649729    11.304361     0.145440
H      4.692088    10.104187     9.967704     0.112440
H      0.579250    10.917485     4.659945     0.144624
H      3.281688    12.125967     8.149505     0.090013
H      9.309030     2.695291     6.352899     0.145613
H     -0.466882     9.020834     4.895317     0.151841
H     -0.776341     5.703173     7.138914     0.138573
H      0.671899     6.640845     8.639684     0.096089
H      0.056096     5.891174    11.045235     0.133066
H     10.876363     6.974115    12.202663     0.094371
H      9.709040     3.644001     9.298295     0.136694
H      7.519799     3.253401     9.138501     0.130855
H      3.912822     4.509286    10.289451     0.145439
H      4.914906     6.054828    11.626108     0.112439
H      9.027744     5.241530    16.933867     0.144621
H      6.325306     4.033048    13.444307     0.090010
H      0.297964    13.463724    15.240913     0.145612
H     10.073876     7.138181    16.698495     0.151838
H     10.383335    10.455842    14.454898     0.138572
H      8.935095     9.518170    12.954128     0.096087
H      5.786685     5.207345     0.248329     0.131980
H      4.017319     6.119000     1.405757     0.094820
H      9.647995    14.104176    20.095201     0.136905
H     15.103096     5.357391    19.935407     0.130367
H     12.221630     7.864319    21.086357     0.145458
H      8.057799     0.908875     0.829202     0.112291
H      4.602995     8.584021     6.136961     0.143803
H     10.513085     0.688857     2.647401     0.090399
H     11.824542     1.236479     4.444007     0.145218
H      3.476368     6.734049     5.901589     0.152480
H      0.750502     4.817711     3.657992     0.137583
H      0.845072     6.540402     2.157222     0.096054
C     -1.167034     4.459315     1.507248     0.568094
C      0.015333     3.934434     0.744987     0.047518
C      4.048307    10.058888    21.466409    -0.141963
C      5.110622     9.502220    20.777566     0.104790
C      0.413767     2.611063     0.909099    -0.183543
C      1.488338     2.134209     0.192185     0.186491
C      2.007010     0.741109     0.315270     0.163898
C     -4.743516    10.610008     1.144472    -0.191380
C     -3.037097     9.122064     0.464267    -0.117620
C     -4.163323     9.360867     1.200616     0.041915
C      0.779203    15.422877    21.259108     0.118363
C      7.749655     8.254230     2.068687     0.616809
C      3.515999     5.410167    14.863021     0.613284
C      4.345306     5.763677    16.100346     0.054208
C      5.051719     6.963502    16.156490    -0.167358
C      5.824694     7.226542    17.268571     0.171150
C      5.237248     5.226142    18.235974     0.101437
C      4.445868     4.889751    17.160602    -0.129223
C      6.643300     8.469955    17.391656     0.174333
C      6.667566     9.477204    16.450166    -0.177465
C      7.497369    10.562011    16.642351     0.047601
C      8.291030    10.618931    17.784664    -0.150914
C      8.221650     9.588589    18.680807     0.097862
C      7.570496    11.678550    15.629601     0.572250
C     -2.748257    12.298154    12.304154     0.569154
C     -1.705459    11.532605    11.541893     0.048650
C     -2.051278    10.513357    10.669503    -0.144380
C     -1.040515     9.867793     9.980660     0.105845
C     -0.358958    11.844045    11.706005    -0.184156
C      0.588617    11.148204    10.989091     0.187325
C      2.055357    11.389915    11.112176     0.164368
C      2.627283    12.347574    11.941378    -0.192525
C      4.766243    11.605486    11.261173    -0.117733
C      3.999628    12.464390    11.997522     0.041596
C      4.159742    10.686711    10.462202     0.118358
C      4.673403    13.515097    12.865593     0.616411
C      7.922563     2.443239     4.066115     0.613597
C      8.027617     1.547876     5.303440     0.052728
C      1.133696    11.179771     5.359584    -0.167103
C      1.289295    10.378233     6.471665     0.169651
C      2.733781    11.881619     7.439068     0.101159
C      8.836086     1.894637     6.363696    -0.127871
C      0.616643     9.050178     6.594750     0.173453
C     -0.245546     8.528857     5.653260    -0.176709
C     -0.774975     7.269856     5.845445     0.047153
C     -0.430199     6.552734     6.987758    -0.153286
C      0.429627     7.124681     7.883901     0.098431
C     -1.707754     6.651847     4.832695     0.575236
C     12.355251     3.860861     9.289658     0.569154
C     11.312453     4.626410    10.051919     0.048648
C     11.658272     5.645658    10.924309    -0.144382
C     10.647509     6.291222    11.613152     0.105846
C      9.965952     4.314970     9.887807    -0.184157
C      9.018377     5.010811    10.604721     0.187326
C      7.551637     4.769100    10.481636     0.164369
C      6.979711     3.811441     9.652434    -0.192526
C      4.840751     4.553529    10.332639    -0.117735
C      5.607366     3.694625     9.596290     0.041594
C      5.447252     5.472304    11.131610     0.118359
C      4.933591     2.643918     8.728219     0.616411
C      1.684431    13.715776    17.527697     0.613595
C      1.579377    14.611139    16.290372     0.052728
C      8.473298     4.979244    16.234228    -0.167102
C      8.317699     5.780782    15.122147     0.169650
C      6.873213     4.277396    14.154744     0.101158
C      0.770908    14.264378    15.230116    -0.127873
C      8.990351     7.108837    14.999062     0.173454
C      9.852540     7.630158    15.940552    -0.176708
C     10.381969     8.889159    15.748367     0.047153
C     10.037193     9.606281    14.606054    -0.153288
C      9.177367     9.034334    13.709911     0.098432
C     11.314748     9.507168    16.761117     0.575237
C     10.774028    11.699700    20.086564     0.568094
C      9.591661    12.224581    20.848825     0.047521
C      5.558687     6.100127     0.127403    -0.141960
C      4.496372     6.656795     0.816246     0.104791
C      9.193227    13.547952    20.684713    -0.183542
C      8.118656    14.024806    21.401627     0.186493
C      7.599984    15.417906    21.278542     0.163900
C     14.350510     5.549007    20.449340    -0.191379
C     12.644091     7.036951    21.129545    -0.117618
C     13.770317     6.798148    20.393196     0.041917
C      8.827791     0.736138     0.334704     0.118363
C      1.857339     7.904785    19.525125     0.616808
C      6.090995    10.748848     6.730791     0.613286
C      5.261688    10.395338     5.493466     0.054208
C      4.555275     9.195513     5.437322    -0.167358
C      3.782300     8.932473     4.325241     0.171152
C      4.369746    10.932873     3.357838     0.101439
C      5.161126    11.269264     4.433210    -0.129220
C      2.963694     7.689060     4.202156     0.174334
C      2.939428     6.681811     5.143646    -0.177465
C      2.109625     5.597004     4.951461     0.047603
C      1.315964     5.540084     3.809148    -0.150910
C      1.385344     6.570426     2.913005     0.097864
C      2.036498     4.480465     5.964211     0.572249
N      5.485628     8.227204    20.917926    -0.257717
N      6.410723     5.782800    21.156537    -0.213320
N      5.926729     6.385081    18.306586    -0.253358
N      7.404985     8.535278    18.510863    -0.234756
N      0.252381    10.175552    10.121020    -0.258023
N      2.833451    10.586647    10.359631    -0.213341
N      2.070317    10.707592     7.509680    -0.253216
N      0.938245     8.356636     7.713957    -0.232675
N      9.354613     5.983463    11.472792    -0.258024
N      6.773543     5.572368    11.234181    -0.213341
N      7.536677     5.451423    14.084132    -0.253221
N      8.668749     7.802379    13.879855    -0.232678
N      4.121366     7.931811     0.675886    -0.257721
N      3.196271    10.376215     0.437275    -0.213324
N      3.680265     9.773934     3.287226    -0.253358
N      2.202009     7.623737     3.082949    -0.234759
Cl     9.002118     7.424360    21.036476    -0.505030
Cl     2.695694     7.522162    10.239570    -0.504997
Cl     6.911300     8.636853    11.354242    -0.505013
Cl     0.604876     8.734655     0.557336    -0.505012
O     -1.662236     5.585284     1.203639    -0.613660
O     10.854288     3.770810     2.444420    -0.618661
O      6.867951     8.519277     2.871977    -0.561185
O      8.256157     7.113015     1.860955    -0.753128
O      2.771325     4.420860    14.992584    -0.729794
O      3.642394     6.097425    13.845952    -0.566815
O      6.857663    11.644293    14.623329    -0.598882
O      8.372001    12.608823    15.832583    -0.613840
O      8.518816    12.168744    12.000545    -0.614251
O     -2.383589    13.047156    13.241326    -0.619045
O      4.005455    14.148735    13.668883    -0.561255
O      5.915474    13.642270    12.657861    -0.752434
O      8.411383     3.580922     4.195678    -0.729143
O      7.388832     1.992200     3.049046    -0.567316
O     -2.032056     7.287559     3.826423    -0.599614
O     10.373190     5.494158     5.035677    -0.616305
O      1.088178     3.990271     9.593267    -0.614251
O     11.990583     3.111859     8.352486    -0.619049
O      5.601539     2.010280     7.924929    -0.561261
O      3.691520     2.516745     8.935951    -0.752435
O      1.195611    12.578093    17.398134    -0.729145
O      2.218162    14.166815    18.544766    -0.567319
O     11.639050     8.871456    17.767389    -0.599615
O     -0.766196    10.664857    16.558135    -0.616305
O     11.269230    10.573731    20.390173    -0.613660
O     -1.247294    12.388205    19.149392    -0.618658
O      2.739043     7.639738    18.721835    -0.561179
O      1.350837     9.046000    19.732857    -0.753126
O      6.835669    11.738155     6.601228    -0.729792
O      5.964600    10.061590     7.747860    -0.566811
O      2.749331     4.514722     6.970483    -0.598881
O      1.234993     3.550192     5.761229    -0.613840

The following XYZ coordinates are in angstroms. Other properties are in atomic units.
The sperically averaged electron density of each atom fit to a function of the form exp(a - br)
eigen_1, eigen_2 and eigen_3 are the three eigenvalues of traceless quadrupole moment tensor
  atom number  atomic symbol              X              Y              Z     net charge C6 coefficient C8 coefficient C10 coefficient fluctuating dipole atomic polarizability isotropic forcefield polarizability              a              b squared Pearson coefficient          <r^3>          <r^4>         wp_QDO          m_QDO          q_QDO       dipole_x       dipole_y       dipole_z         dipole            Qxy            Qxz            Qyz     Q(x^2-y^2)  Q(3z^2 - R^2)        eigen_1        eigen_2        eigen_3 static polarizability      alpha(xx)      alpha(xy)      alpha(xz)      alpha(yy)      alpha(yz)      alpha(zz) atomic spin moment
            1             Dy       9.123275       5.389274       3.022918       2.029142     103.659508 0.24109184E+04  0.77442955E+05                                14.658373                           13.307365       2.237587       2.457470                    0.999921      72.502864     166.720300       0.692267       0.275444      -1.325367      -0.029390      -0.005269      -0.004315       0.030169       0.004785      -0.003328       0.115618       0.129768       0.292596      -0.164819       0.016290       0.148530             16.104068      15.289363      -1.494777       1.557013      19.220864      -2.009955      13.801978          -0.000074
            2             Dy       7.842253      13.745767      13.819824       2.028965     103.688583 0.24116555E+04  0.77472707E+05                                14.661224                           13.309283       2.238914       2.457576                    0.999917      72.515211     166.756312       0.692225       0.275439      -1.325371      -0.009527       0.030376      -0.004254       0.032118      -0.053781      -0.102106      -0.054180      -0.073841       0.293299      -0.164971       0.016350       0.148620             16.108092      19.547691       0.940013       2.519136      14.973828      -0.353633      13.802757          -0.000090
            3             Dy       1.764741       2.413248       7.773988       2.028972     103.687185 0.24116144E+04  0.77471031E+05                                14.661063                           13.309142       2.238915       2.457576                    0.999917      72.515040     166.755382       0.692231       0.275438      -1.325372       0.009526      -0.030375       0.004256       0.032117      -0.053778      -0.102105      -0.054182      -0.073846       0.293300      -0.164970       0.016349       0.148621             16.107911      19.547469       0.939997       2.519100      14.973657      -0.353627      13.802606          -0.000080
            4             Dy       0.483719      10.769741      18.570894       2.029135     103.660739 0.24109546E+04  0.77444425E+05                                14.658515                           13.307489       2.237585       2.457469                    0.999921      72.503014     166.721116       0.692262       0.275445      -1.325366       0.029391       0.005269       0.004313       0.030169       0.004783      -0.003331       0.115618       0.129771       0.292594      -0.164820       0.016291       0.148529             16.104228      15.289510      -1.494790       1.557034      19.221059      -2.009983      13.802115          -0.000085
            5             Cu       7.034932       7.159805      19.889196       0.553409      78.018381 0.14318595E+04  0.42497285E+05                                15.636644                           12.981800       1.095419       2.196667                    0.994040      47.970111     125.329875       0.467568       0.441368      -1.119212       0.046831       0.000194       0.026604       0.053861       0.013238       0.036256      -0.033471      -0.011615      -0.027695      -0.058627       0.017917       0.040709             17.806231      15.670859       2.777122      -1.226361      15.600673      -4.523248      22.147162           0.701124
            6             Cu       1.948296       9.360964       9.092290       0.553391      77.966432 0.14309902E+04  0.42463228E+05                                15.626996                           12.975841       1.104098       2.198954                    0.994093      47.966425     125.290636       0.467804       0.441231      -1.119347       0.023490      -0.040262       0.026836       0.053787       0.012295       0.047370      -0.014869      -0.016630      -0.027986      -0.059089       0.018060       0.041029             17.793501      13.216455       1.373623       3.312771      18.035368       3.303587      22.128679           0.700990
            7             Cu       7.658698       6.798051      12.501522       0.553389      77.967063 0.14310031E+04  0.42463670E+05                                15.626990                           12.975826       1.104177       2.198975                    0.994093      47.966850     125.291482       0.467809       0.441226      -1.119351      -0.023485       0.040264      -0.026841       0.053789       0.012298       0.047380      -0.014869      -0.016650      -0.027969      -0.059102       0.018067       0.041036             17.793501      13.216448       1.373624       3.312772      18.035374       3.303589      22.128681           0.700975
            8             Cu       2.572062       8.999210       1.704616       0.553418      78.018244 0.14318561E+04  0.42497149E+05                                15.636605                           12.981768       1.095443       2.196673                    0.994040      47.970112     125.329724       0.467569       0.441367      -1.119213      -0.046828      -0.000196      -0.026605       0.053858       0.013240       0.036259      -0.033472      -0.011613      -0.027691      -0.058630       0.017919       0.040711             17.806188      15.670809       2.777115      -1.226361      15.600646      -4.523247      22.147109           0.701103
            9              H       3.820309      10.951670      21.345483       0.131981       1.133457 0.85476622E+01  0.86501977E+02                                 1.886238                            1.780018      -1.358438       2.246823                    0.993700       3.791375      11.273980       0.435406       1.390058      -0.684894      -0.010088       0.035335      -0.005545       0.037163      -0.002893      -0.010011      -0.006894      -0.007720      -0.004000      -0.014758       0.004379       0.010379              1.930275       1.655589      -0.250007      -0.011572       2.543298       0.001483       1.591938           0.000065
           10              H       5.589675      10.040015      20.188055       0.094821       1.121033 0.80965806E+01  0.79469892E+02                                 1.767767                            1.653630      -0.809007       2.493255                    0.999270       3.434987       9.515320       0.492718       1.266503      -0.713052       0.019541       0.029959      -0.029625       0.046444      -0.001906      -0.009182      -0.010892      -0.019229      -0.013369      -0.017871       0.000311       0.017560              1.805456       1.794682       0.315647      -0.472779       1.744644      -0.307077       1.877041           0.000120
           11              H      -0.041001       2.054839       1.498611       0.136903       0.900577 0.64910386E+01  0.61428323E+02                                 1.630804                            1.560823      -1.125170       2.364397                    0.996044       3.543776      10.248591       0.459862       1.407422      -0.681579      -0.016972      -0.019230       0.025279       0.036012       0.002243      -0.004835      -0.008890      -0.004593       0.000597      -0.008644      -0.003209       0.011853              1.652693       1.545132       0.150778      -0.287997       1.781708      -0.249550       1.631238           0.000087
           12              H      -5.496102      10.801624       1.658405       0.130364       0.978871 0.72220936E+01  0.69999141E+02                                 1.695662                            1.623420      -1.330897       2.257467                    0.993636       3.697358      10.723034       0.461792       1.368453      -0.688299      -0.025050       0.005101       0.022660       0.034161      -0.004783      -0.004996       0.004430       0.003086      -0.014802      -0.007884      -0.002499       0.010383              1.716236       1.912859      -0.178522      -0.407831       1.593383       0.044679       1.642465           0.000635
           13              H      -2.614636       8.294696       0.507455       0.145456       0.931860 0.64096605E+01  0.60490493E+02                                 1.676889                            1.556603      -1.098870       2.385466                    0.996674       3.472832      10.042165       0.457828       1.417594      -0.680091       0.019966      -0.034541       0.006143       0.040367      -0.008461      -0.005217      -0.001561      -0.007390      -0.017001      -0.011314      -0.000899       0.012213              1.757895       1.654688      -0.432998       0.049382       2.206792      -0.163422       1.412204           0.000888
           14              H       1.549195      15.250140      20.764610       0.112291       1.028629 0.72453704E+01  0.70595141E+02                                 1.787228                            1.650868      -1.289573       2.275151                    0.994154       3.786936      11.173208       0.445653       1.410572      -0.680065       0.044923      -0.013722      -0.021208       0.051538      -0.008977      -0.010720      -0.003375       0.005542      -0.018732      -0.016135       0.001099       0.015036              1.846053       2.189007      -0.226816      -0.426509       1.533738       0.086346       1.815413           0.001541
           15              H       5.003999       7.574994      15.456851       0.143800       1.051888 0.79939765E+01  0.78912799E+02                                 1.752753                            1.692607      -1.087992       2.384541                    0.997313       3.445282       9.853727       0.461680       1.343943      -0.696321      -0.006908       0.025018      -0.028727       0.038715      -0.001301       0.001433      -0.012679      -0.012191      -0.010424      -0.011737      -0.004494       0.016231              1.753032       1.496737       0.106126       0.059392       1.859008      -0.303286       1.903352           0.000268
           16              H      -0.906091      15.470158      18.946411       0.090395       0.966068 0.67646558E+01  0.64508000E+02                                 1.685106                            1.573168      -1.031788       2.382383                    0.996674       3.708401      10.671396       0.468169       1.371942      -0.687793       0.002145      -0.033538       0.030432       0.045337       0.005956       0.002488      -0.007674      -0.013734       0.004072      -0.011978      -0.000451       0.012429              1.739776       1.374855       0.026595       0.013902       1.765491      -0.465297       2.078983           0.000483
           17              H      -2.217548      14.922536      17.149805       0.145216       0.894220 0.62229240E+01  0.57629533E+02                                 1.564225                            1.484355      -0.859796       2.496522                    0.999546       3.220565       8.885273       0.498130       1.327739      -0.699307      -0.020618      -0.035566      -0.004493       0.041355       0.007641       0.001686      -0.002248      -0.014940      -0.010867      -0.009835      -0.002787       0.012623              1.600357       1.482023       0.388940       0.029892       1.915049       0.025078       1.404000           0.000293
           18              H       6.130626       9.424966      15.692223       0.152478       0.955708 0.71185646E+01  0.68168076E+02                                 1.639202                            1.593140      -0.930384       2.468179                    0.999000       3.271790       9.174709       0.478377       1.337048      -0.698186      -0.022634       0.000711      -0.032341       0.039481       0.002488       0.010864       0.001248       0.011038       0.007779      -0.008107      -0.006529       0.014636              1.633078       1.574744       0.111898       0.287304       1.522860      -0.027140       1.801631           0.000521
           19              H       8.856492      11.341304      17.935820       0.137581       0.956093 0.68804126E+01  0.66031436E+02                                 1.691875                            1.602566      -1.260652       2.300256                    0.994675       3.598379      10.460466       0.455954       1.399745      -0.682894       0.023230       0.031161       0.002603       0.038955       0.007386       0.005494      -0.000432      -0.007772      -0.013171      -0.010398      -0.000581       0.010979              1.738548       1.694493       0.475502       0.155554       1.980891       0.152801       1.540260           0.000338
           20              H       8.761922       9.618613      19.436590       0.096051       1.017002 0.72599771E+01  0.71028102E+02                                 1.787976                            1.661183      -1.459449       2.179577                    0.992395       4.026538      12.045215       0.439218       1.425380      -0.675856       0.032253       0.001431       0.033916       0.046825       0.008800       0.008975       0.001084       0.005777       0.005938      -0.012015      -0.001878       0.013893              1.849649       1.804125       0.168134       0.520905       1.544524       0.160757       2.200300           0.000581
           21              H       9.550898      10.267841      10.548577       0.133066       1.129070 0.85081655E+01  0.86012153E+02                                 1.882490                            1.776800      -1.357479       2.247965                    0.993668       3.783623      11.249105       0.435422       1.391465      -0.684645      -0.035245      -0.008748      -0.005642       0.036750       0.001774       0.000867       0.011774       0.008957      -0.004093      -0.014445       0.004486       0.009959              1.926328       2.533607       0.254992      -0.007072       1.656076       0.009260       1.589300           0.000065
           22              H      -1.269369       9.184900       9.391149       0.094369       1.121734 0.81005752E+01  0.79495825E+02                                 1.766074                            1.652136      -0.797952       2.497229                    0.999372       3.435448       9.506783       0.493936       1.263592      -0.713669      -0.016260      -0.031795      -0.029851       0.046544       0.007416       0.005028       0.013465       0.012998      -0.013544      -0.017957       0.000189       0.017768              1.803687       1.483581       0.138197       0.031715       2.052346       0.562004       1.875134           0.000121
           23              H      -0.102046      12.515014      12.295517       0.136696       0.897856 0.64650234E+01  0.61105712E+02                                 1.626130                            1.556650      -1.115031       2.369131                    0.996216       3.535070      10.208828       0.461053       1.405541      -0.681975       0.008314       0.024410       0.025407       0.036200       0.003103       0.005274       0.008663      -0.001597       0.000562      -0.008673      -0.003195       0.011869              1.647870       1.588918       0.177474       0.073138       1.728221       0.372005       1.626471           0.000085
           24              H       2.087195      12.905614      12.455311       0.130858       0.978079 0.72172930E+01  0.69961797E+02                                 1.696891                            1.624574      -1.337853       2.255003                    0.993541       3.698994      10.738915       0.460769       1.371311      -0.687735      -0.016792       0.018965       0.022533       0.033903      -0.003844      -0.006335       0.002097       0.006653      -0.014826      -0.007891      -0.002535       0.010426              1.717510       1.827477      -0.228376      -0.241535       1.681386       0.332119       1.643665           0.000632
           25              H       5.694172      11.649729      11.304361       0.145440       0.933376 0.64242048E+01  0.60688976E+02                                 1.681715                            1.560662      -1.112222       2.380084                    0.996436       3.480780      10.084800       0.456022       1.421771      -0.679290       0.039873      -0.000297       0.006271       0.040364      -0.001081      -0.001256       0.005361       0.018150      -0.017042      -0.011326      -0.000805       0.012131              1.763231       2.452783       0.018733       0.167262       1.421136       0.038515       1.415774           0.000887
           26              H       4.692088      10.104187       9.967704       0.112440       1.027525 0.72402284E+01  0.70578525E+02                                 1.790856                            1.654076      -1.310328       2.267286                    0.993766       3.793552      11.219254       0.443400       1.417065      -0.678842       0.034329      -0.032087      -0.021178       0.051542      -0.006854      -0.002391       0.010828       0.012669      -0.018741      -0.015973       0.001059       0.014913              1.849889       1.894935      -0.398420      -0.287443       1.835567       0.328174       1.819165           0.001541
           27              H       0.579250      10.917485       4.659945       0.144624       1.053106 0.80124908E+01  0.79201497E+02                                 1.760094                            1.699364      -1.113181       2.375252                    0.997075       3.450552       9.899955       0.458462       1.351564      -0.694809      -0.024935      -0.006565      -0.028293       0.038280       0.004574       0.011759       0.005119       0.008734      -0.010523      -0.011788      -0.004570       0.016358              1.760459       1.684958       0.211351       0.294616       1.684648       0.099647       1.911772           0.000272
           28              H       3.281688      12.125967       8.149505       0.090013       0.970916 0.68071381E+01  0.65023772E+02                                 1.691166                            1.578354      -1.039221       2.378409                    0.996607       3.722297      10.725350       0.467222       1.372383      -0.687643       0.030229       0.014971       0.030610       0.045551       0.009003       0.007920       0.001687      -0.003179       0.003610      -0.011965      -0.000565       0.012530              1.746262       1.652141       0.182990       0.413331       1.499050       0.220342       2.087596           0.000483
           29              H       9.309030       2.695291       6.352899       0.145613       0.893469 0.62188661E+01  0.57611019E+02                                 1.566772                            1.486554      -0.861456       2.496618                    0.999507       3.222558       8.906605       0.496170       1.332544      -0.698331       0.020252       0.035409      -0.004483       0.041037       0.010386       0.002910      -0.000334      -0.005613      -0.011142      -0.009935      -0.002821       0.012756              1.603059       1.475258       0.385012      -0.006970       1.928000      -0.038548       1.405919           0.000295
           30              H      -0.466882       9.020834       4.895317       0.151841       0.957492 0.71335203E+01  0.68329693E+02                                 1.639146                            1.593094      -0.921755       2.470850                    0.999083       3.275188       9.177816       0.479281       1.334168      -0.698741      -0.012195       0.019510      -0.032480       0.039804      -0.003613       0.004331      -0.009974      -0.009713       0.008300      -0.008040      -0.006570       0.014610              1.633038       1.439177       0.034441       0.166178       1.658525      -0.235815       1.801411           0.000526
           31              H      -0.776341       5.703173       7.138914       0.138573       0.954007 0.68651796E+01  0.65882069E+02                                 1.693116                            1.603678      -1.276513       2.294488                    0.994429       3.599068      10.479520       0.454336       1.404798      -0.681934      -0.015420      -0.035115       0.002392       0.038426       0.007068       0.003144      -0.004685      -0.008776      -0.013476      -0.010503      -0.000530       0.011034              1.739876       1.501383       0.364819      -0.055401       2.176864      -0.211114       1.541381           0.000339
           32              H       0.671899       6.640845       8.639684       0.096089       1.019471 0.72804842E+01  0.71262706E+02                                 1.788843                            1.661957      -1.452079       2.181904                    0.992440       4.028923      12.046236       0.439839       1.422691      -0.676330       0.014748      -0.028814       0.033865       0.046847       0.002001       0.003498      -0.008445      -0.018066       0.005959      -0.012027      -0.001963       0.013990              1.850561       1.464303      -0.026701       0.119286       1.885955      -0.532245       2.201425           0.000580
           33              H       0.056096       5.891174      11.045235       0.133066       1.129070 0.85081697E+01  0.86012200E+02                                 1.882490                            1.776800      -1.357475       2.247966                    0.993668       3.783623      11.249103       0.435422       1.391464      -0.684645       0.035245       0.008747       0.005643       0.036750       0.001774       0.000868       0.011774       0.008958      -0.004093      -0.014445       0.004486       0.009959              1.926328       2.533607       0.254992      -0.007072       1.656076       0.009260       1.589301           0.000064
           34              H      10.876363       6.974115      12.202663       0.094371       1.121731 0.81005474E+01  0.79495492E+02                                 1.766071                            1.652134      -0.797952       2.497230                    0.999372       3.435443       9.506769       0.493936       1.263593      -0.713669       0.016259       0.031795       0.029851       0.046544       0.007415       0.005028       0.013465       0.012998      -0.013544      -0.017957       0.000189       0.017768              1.803684       1.483579       0.138196       0.031715       2.052343       0.562003       1.875131           0.000118
           35              H       9.709040       3.644001       9.298295       0.136694       0.897861 0.64650611E+01  0.61106159E+02                                 1.626135                            1.556655      -1.115035       2.369129                    0.996216       3.535082      10.208871       0.461052       1.405541      -0.681975      -0.008314      -0.024410      -0.025406       0.036200       0.003103       0.005274       0.008663      -0.001597       0.000562      -0.008673      -0.003195       0.011869              1.647875       1.588924       0.177475       0.073138       1.728226       0.372007       1.626476           0.000086
           36              H       7.519799       3.253401       9.138501       0.130855       0.978084 0.72173429E+01  0.69962406E+02                                 1.696898                            1.624580      -1.337857       2.255000                    0.993540       3.699008      10.738967       0.460768       1.371311      -0.687735       0.016792      -0.018965      -0.022533       0.033903      -0.003844      -0.006335       0.002097       0.006653      -0.014826      -0.007891      -0.002535       0.010426              1.717516       1.827484      -0.228378      -0.241536       1.681393       0.332122       1.643672           0.000634
           37              H       3.912822       4.509286      10.289451       0.145439       0.933377 0.64242089E+01  0.60689018E+02                                 1.681715                            1.560662      -1.112218       2.380086                    0.996436       3.480781      10.084800       0.456022       1.421771      -0.679290      -0.039873       0.000297      -0.006270       0.040364      -0.001081      -0.001256       0.005361       0.018150      -0.017042      -0.011326      -0.000805       0.012131              1.763231       2.452784       0.018733       0.167262       1.421136       0.038515       1.415775           0.000888
           38              H       4.914906       6.054828      11.626108       0.112439       1.027522 0.72402033E+01  0.70578221E+02                                 1.790853                            1.654074      -1.310327       2.267287                    0.993766       3.793546      11.219233       0.443400       1.417066      -0.678842      -0.034329       0.032087       0.021178       0.051542      -0.006854      -0.002391       0.010827       0.012669      -0.018742      -0.015972       0.001059       0.014913              1.849886       1.894932      -0.398419      -0.287442       1.835564       0.328173       1.819163           0.001541
           39              H       9.027744       5.241530      16.933867       0.144621       1.053102 0.80124506E+01  0.79201005E+02                                 1.760091                            1.699361      -1.113176       2.375255                    0.997075       3.450543       9.899925       0.458462       1.351566      -0.694808       0.024935       0.006565       0.028294       0.038280       0.004574       0.011759       0.005119       0.008734      -0.010522      -0.011788      -0.004570       0.016358              1.760456       1.684955       0.211351       0.294615       1.684645       0.099647       1.911769           0.000268
           40              H       6.325306       4.033048      13.444307       0.090010       0.970919 0.68071680E+01  0.65024120E+02                                 1.691169                            1.578356      -1.039216       2.378410                    0.996607       3.722305      10.725373       0.467222       1.372382      -0.687643      -0.030229      -0.014970      -0.030609       0.045551       0.009003       0.007920       0.001687      -0.003179       0.003611      -0.011965      -0.000565       0.012530              1.746266       1.652144       0.182990       0.413332       1.499053       0.220343       2.087600           0.000482
           41              H       0.297964      13.463724      15.240913       0.145612       0.893472 0.62188925E+01  0.57611318E+02                                 1.566774                            1.486557      -0.861455       2.496617                    0.999507       3.222565       8.906626       0.496170       1.332543      -0.698331      -0.020251      -0.035409       0.004483       0.041036       0.010386       0.002910      -0.000334      -0.005613      -0.011143      -0.009934      -0.002821       0.012756              1.603062       1.475260       0.385013      -0.006970       1.928004      -0.038549       1.405921           0.000292
           42              H      10.073876       7.138181      16.698495       0.151838       0.957489 0.71334964E+01  0.68329407E+02                                 1.639144                            1.593093      -0.921752       2.470852                    0.999083       3.275182       9.177795       0.479281       1.334169      -0.698741       0.012195      -0.019510       0.032481       0.039804      -0.003613       0.004331      -0.009974      -0.009713       0.008301      -0.008040      -0.006570       0.014610              1.633036       1.439176       0.034441       0.166177       1.658523      -0.235815       1.801410           0.000522
           43              H      10.383335      10.455842      14.454898       0.138572       0.954011 0.68652239E+01  0.65882594E+02                                 1.693121                            1.603683      -1.276513       2.294486                    0.994429       3.599080      10.479560       0.454336       1.404796      -0.681934       0.015419       0.035115      -0.002392       0.038426       0.007068       0.003144      -0.004685      -0.008776      -0.013475      -0.010503      -0.000530       0.011034              1.739881       1.501387       0.364821      -0.055401       2.176871      -0.211114       1.541385           0.000337
           44              H       8.935095       9.518170      12.954128       0.096087       1.019470 0.72804757E+01  0.71262596E+02                                 1.788842                            1.661956      -1.452074       2.181907                    0.992440       4.028921      12.046224       0.439839       1.422691      -0.676330      -0.014749       0.028814      -0.033865       0.046847       0.002002       0.003499      -0.008445      -0.018066       0.005959      -0.012027      -0.001963       0.013990              1.850560       1.464302      -0.026701       0.119286       1.885954      -0.532244       2.201424           0.000579
           45              H       5.786685       5.207345       0.248329       0.131980       1.133456 0.85476533E+01  0.86501873E+02                                 1.886239                            1.780019      -1.358442       2.246821                    0.993700       3.791373      11.273977       0.435406       1.390060      -0.684893       0.010088      -0.035336       0.005545       0.037163      -0.002893      -0.010011      -0.006894      -0.007719      -0.004000      -0.014758       0.004379       0.010379              1.930275       1.655589      -0.250007      -0.011572       2.543300       0.001483       1.591938           0.000067
           46              H       4.017319       6.119000       1.405757       0.094820       1.121039 0.80966318E+01  0.79470512E+02                                 1.767772                            1.653634      -0.809007       2.493254                    0.999270       3.434997       9.515351       0.492718       1.266502      -0.713052      -0.019541      -0.029960       0.029625       0.046444      -0.001906      -0.009182      -0.010892      -0.019229      -0.013369      -0.017871       0.000311       0.017560              1.805461       1.794687       0.315648      -0.472781       1.744649      -0.307079       1.877046           0.000123
           47              H       9.647995      14.104176      20.095201       0.136905       0.900572 0.64909911E+01  0.61427754E+02                                 1.630797                            1.560817      -1.125166       2.364400                    0.996044       3.543761      10.248534       0.459863       1.407422      -0.681579       0.016973       0.019230      -0.025279       0.036012       0.002243      -0.004835      -0.008890      -0.004592       0.000597      -0.008644      -0.003209       0.011853              1.652686       1.545125       0.150778      -0.287995       1.781700      -0.249549       1.631232           0.000085
           48              H      15.103096       5.357391      19.935407       0.130367       0.978865 0.72220374E+01  0.69998458E+02                                 1.695655                            1.623413      -1.330892       2.257470                    0.993636       3.697342      10.722976       0.461793       1.368452      -0.688299       0.025050      -0.005101      -0.022660       0.034161      -0.004783      -0.004996       0.004430       0.003086      -0.014802      -0.007884      -0.002499       0.010383              1.716228       1.912850      -0.178521      -0.407828       1.593377       0.044679       1.642458           0.000633
           49              H      12.221630       7.864319      21.086357       0.145458       0.931858 0.64096385E+01  0.60490234E+02                                 1.676886                            1.556600      -1.098872       2.385465                    0.996674       3.472825      10.042141       0.457828       1.417594      -0.680091      -0.019966       0.034541      -0.006144       0.040367      -0.008461      -0.005217      -0.001561      -0.007390      -0.017001      -0.011314      -0.000899       0.012213              1.757892       1.654685      -0.432997       0.049382       2.206788      -0.163421       1.412202           0.000888
           50              H       8.057799       0.908875       0.829202       0.112291       1.028638 0.72454471E+01  0.70596078E+02                                 1.787237                            1.650876      -1.289582       2.275145                    0.994154       3.786958      11.173290       0.445652       1.410571      -0.680065      -0.044923       0.013722       0.021207       0.051537      -0.008977      -0.010720      -0.003374       0.005542      -0.018732      -0.016135       0.001099       0.015036              1.846063       2.189020      -0.226818      -0.426512       1.533746       0.086347       1.815423           0.001542
           51              H       4.602995       8.584021       6.136961       0.143803       1.051883 0.79939297E+01  0.78912208E+02                                 1.752746                            1.692601      -1.087987       2.384544                    0.997313       3.445272       9.853685       0.461681       1.343940      -0.696321       0.006908      -0.025018       0.028726       0.038715      -0.001301       0.001433      -0.012679      -0.012190      -0.010424      -0.011737      -0.004494       0.016231              1.753025       1.496731       0.106125       0.059392       1.859000      -0.303284       1.903344           0.000272
           52              H      10.513085       0.688857       2.647401       0.090399       0.966064 0.67646218E+01  0.64507603E+02                                 1.685102                            1.573165      -1.031791       2.382382                    0.996674       3.708392      10.671369       0.468169       1.371943      -0.687793      -0.002145       0.033538      -0.030432       0.045338       0.005956       0.002487      -0.007674      -0.013734       0.004072      -0.011978      -0.000451       0.012430              1.739772       1.374852       0.026595       0.013902       1.765487      -0.465295       2.078977           0.000485
           53              H      11.824542       1.236479       4.444007       0.145218       0.894217 0.62228982E+01  0.57629236E+02                                 1.564221                            1.484352      -0.859797       2.496523                    0.999546       3.220558       8.885250       0.498131       1.327739      -0.699307       0.020619       0.035566       0.004493       0.041355       0.007641       0.001686      -0.002248      -0.014941      -0.010867      -0.009836      -0.002787       0.012623              1.600354       1.482020       0.388939       0.029892       1.915044       0.025078       1.403997           0.000295
           54              H       3.476368       6.734049       5.901589       0.152480       0.955709 0.71185661E+01  0.68168089E+02                                 1.639202                            1.593140      -0.930387       2.468178                    0.999000       3.271790       9.174707       0.478378       1.337046      -0.698186       0.022634      -0.000711       0.032341       0.039481       0.002488       0.010864       0.001249       0.011039       0.007778      -0.008107      -0.006529       0.014636              1.633078       1.574743       0.111897       0.287304       1.522859      -0.027140       1.801631           0.000525
           55              H       0.750502       4.817711       3.657992       0.137583       0.956089 0.68803724E+01  0.66030958E+02                                 1.691870                            1.602562      -1.260653       2.300256                    0.994675       3.598368      10.460429       0.455954       1.399746      -0.682894      -0.023230      -0.031162      -0.002603       0.038955       0.007386       0.005494      -0.000432      -0.007772      -0.013171      -0.010398      -0.000581       0.010979              1.738543       1.694489       0.475500       0.155553       1.980885       0.152801       1.540256           0.000341
           56              H       0.845072       6.540402       2.157222       0.096054       1.017006 0.72600073E+01  0.71028475E+02                                 1.787980                            1.661185      -1.459456       2.179573                    0.992395       4.026547      12.045251       0.439218       1.425379      -0.675857      -0.032253      -0.001431      -0.033916       0.046825       0.008800       0.008975       0.001084       0.005777       0.005938      -0.012015      -0.001878       0.013893              1.849653       1.804129       0.168134       0.520907       1.544527       0.160757       2.200303           0.000582
           57              C      -1.167034       4.459315       1.507248       0.568094      22.648550 0.26211015E+03  0.55119322E+04                                 7.466218                            5.798111      -0.010615       2.050001                    0.999416      23.025378      65.744666       0.605572       0.480973      -1.011275      -0.029960       0.008914       0.016492       0.035342       0.061525       0.082949       0.025631      -0.035225       0.059391      -0.102406      -0.012529       0.114935              8.587992       9.098875      -2.838510      -2.951060       8.929063       0.447589       7.736040          -0.000116
           58              C       0.015333       3.934434       0.744987       0.047518      34.060247 0.43144046E+03  0.10105769E+05                                 9.332294                            7.059740      -0.108609       1.992846                    0.998617      26.601838      75.892204       0.603628       0.433199      -1.055621       0.018395      -0.022207      -0.029139       0.040996       0.005996       0.027639      -0.004506      -0.013879       0.051443      -0.033049       0.000103       0.032946             11.047021      11.459154      -3.454802      -4.576722      12.713841       1.541127       8.968069          -0.001202
           59              C       4.048307      10.058888      21.466409      -0.141963      31.413164 0.45014673E+03  0.10752337E+05                                 8.867740                            7.245836      -0.146245       1.938885                    0.998066      29.824435      88.475065       0.586277       0.437375      -1.043697      -0.014017      -0.015127      -0.003593       0.020934       0.010361       0.017604       0.005414      -0.006617       0.007580      -0.020088      -0.002591       0.022679              9.640277       9.781596      -1.650925      -3.718656      10.817333       0.651018       8.321902           0.000398
           60              C       5.110622       9.502220      20.777566       0.104790      25.428756 0.32475767E+03  0.71272122E+04                                 7.610616                            6.084854       0.297993       2.119953                    0.999777      25.733428      72.439514       0.652790       0.427536      -1.052894      -0.006261      -0.048752       0.005161       0.049423       0.021307       0.029048      -0.007860      -0.007282       0.040640      -0.042393       0.008444       0.033949              8.333671       8.129544      -1.365148      -3.245826       9.859127       0.059813       7.012342          -0.001142
           61              C       0.413767       2.611063       0.909099      -0.183543      34.290178 0.46049962E+03  0.11021667E+05                                 9.283673                            7.240746      -0.024485       1.969690                    0.999001      30.013669      88.059751       0.599404       0.426942      -1.053890      -0.009300       0.020191       0.004278       0.022638       0.019362       0.030846      -0.013753       0.025702       0.108568      -0.050374      -0.002376       0.052750             10.771467      10.339150      -4.063303      -3.466463      14.152977       1.212889       7.822276          -0.000050
           62              C       1.488338       2.134209       0.192185       0.186491      32.688519 0.37195760E+03  0.84289903E+04                                 9.157517                            6.615852      -0.145722       1.982260                    0.999386      25.619920      72.839222       0.612512       0.441275      -1.046555       0.015475       0.036150      -0.022094       0.045105       0.009609       0.028388       0.001670       0.014452       0.049989      -0.026467      -0.011987       0.038454             11.134048      10.034990      -4.288638      -3.161334      15.805876      -0.150227       7.561278           0.000938
           63              C       2.007010       0.741109       0.315270       0.163898      33.690303 0.37842345E+03  0.85983333E+04                                 9.295821                            6.636167       0.029332       2.035802                    0.999610      25.713203      72.807917       0.617706       0.436403      -1.051198       0.047183      -0.017984      -0.006937       0.050969      -0.002054       0.017437       0.010731       0.024122       0.031133      -0.023378      -0.003795       0.027173             11.321911       8.964794      -2.895338      -2.440070      17.126605      -2.552915       7.874334           0.000682
           64              C      -4.743516      10.610008       1.144472      -0.191380      34.897152 0.46568258E+03  0.11179758E+05                                 9.359241                            7.277398      -0.068307       1.947303                    0.999097      30.446073      89.538247       0.598233       0.426475      -1.053914       0.020011      -0.014021       0.021908       0.032817       0.008680       0.021547       0.033150       0.052222       0.072608      -0.052538       0.000012       0.052526             10.682720       8.441600      -1.507600      -2.072795      15.579315      -3.439978       8.027243           0.004313
           65              C      -3.037097       9.122064       0.464267      -0.117620      31.019903 0.41198031E+03  0.96023948E+04                                 8.758453                            6.898147       0.054401       2.018566                    0.998760      28.454007      82.740277       0.606713       0.433131      -1.048720       0.009465       0.006506       0.024186       0.026775       0.010687       0.030995       0.016188       0.000364       0.038289      -0.029195      -0.014036       0.043232              9.758653       9.171889      -1.011803      -2.433736      11.735252      -3.198109       8.368818           0.005670
           66              C      -4.163323       9.360867       1.200616       0.041915      32.229416 0.40699520E+03  0.93611426E+04                                 8.847383                            6.750767       0.082334       2.048064                    0.999319      26.177391      73.132321       0.634188       0.419902      -1.067748       0.026496       0.038879      -0.007816       0.047694      -0.013118       0.030943       0.033748       0.005860       0.028052      -0.052142       0.008648       0.043494             10.226796       8.626040      -0.926658      -2.419251      13.907975      -3.685990       8.146374          -0.004006
           67              C       0.779203      15.422877      21.259108       0.118363      27.910999 0.33730130E+03  0.75339026E+04                                 8.388929                            6.404335      -0.178073       1.976890                    0.997622      26.248061      76.545032       0.601371       0.455996      -1.027686      -0.016456       0.042024       0.027701       0.052954      -0.004831       0.038874       0.033455       0.014739       0.048966      -0.051806      -0.004014       0.055820              9.493983       8.664513      -1.900559      -1.947545      11.946710      -2.705440       7.870726          -0.001360
           68              C       7.749655       8.254230       2.068687       0.616809      22.167421 0.24992976E+03  0.52144033E+04                                 7.382663                            5.719737      -0.466718       1.904786                    0.997931      22.952567      66.134695       0.598073       0.490869      -1.002132       0.005560      -0.066631       0.016637       0.068901       0.013640       0.078607       0.051825       0.095920       0.024210      -0.090193      -0.027698       0.117890              8.293239       7.727678      -1.462232      -2.367302       9.975001      -1.256000       7.177039           0.000103
           69              C       3.515999       5.410167      14.863021       0.613284      22.738912 0.24629964E+03  0.50985706E+04                                 7.447635                            5.618546      -0.243157       1.979756                    0.998751      22.485135      63.660355       0.615611       0.480635      -1.011639      -0.051679      -0.040055      -0.022758       0.069232      -0.086828      -0.060375       0.022288      -0.008535      -0.158168      -0.093382      -0.038419       0.131801              8.510392       7.522662       3.123841       2.081844       7.980571       0.179372      10.027943          -0.000026
           70              C       4.345306       5.763677      16.100346       0.054208      33.721963 0.42560152E+03  0.99096010E+04                                 9.217200                            6.964405      -0.034010       2.013481                    0.999053      26.371641      74.383956       0.615541       0.427362      -1.061933       0.009507       0.020069       0.042435       0.047895      -0.010358      -0.038717       0.000490       0.005158      -0.104867      -0.055212       0.012006       0.043205             10.852862       9.032594       3.866327       4.138912      10.347227       1.680343      13.178764          -0.002933
           71              C       5.051719       6.963502      16.156490      -0.167358      32.794359 0.45749813E+03  0.10972206E+05                                 9.119524                            7.307435      -0.181315       1.924871                    0.997903      30.197594      89.761319       0.583485       0.437695      -1.043513      -0.032468      -0.006069      -0.001903       0.033085      -0.043539      -0.035928      -0.008956       0.021108      -0.037652      -0.059007      -0.000243       0.059250             10.188173       9.006252       4.258524       2.961754      11.067689       1.668919      10.490578           0.001584
           72              C       5.824694       7.226542      17.268571       0.171150      32.985334 0.38933947E+03  0.89574867E+04                                 9.319829                            6.829343      -0.270293       1.938042                    0.999160      26.335101      76.364551       0.592636       0.449222      -1.038024      -0.023114      -0.032631       0.033296       0.052035      -0.008157      -0.015352      -0.000185       0.006476      -0.033829      -0.020325       0.000251       0.020074             11.210813       9.592707       5.761756       2.167479      13.549321       0.578654      10.490409           0.000657
           73              C       5.237248       5.226142      18.235974       0.101437      26.849824 0.35644416E+03  0.80446657E+04                                 8.072261                            6.521788      -0.041407       2.008957                    0.998263      26.597860      77.106871       0.606480       0.447480      -1.036063       0.019192       0.045605      -0.013702       0.051341      -0.024010      -0.022902      -0.004441      -0.018544      -0.070040      -0.041273       0.002256       0.039017              8.887879       6.755842       2.574712       1.579186       9.696465      -0.491410      10.211330          -0.001226
           74              C       4.445868       4.889751      17.160602      -0.129223      29.646316 0.42451048E+03  0.99413924E+04                                 8.411779                            6.964100       0.103148       2.027996                    0.999068      28.608987      82.640506       0.610484       0.428423      -1.054492      -0.010185       0.007794      -0.010527       0.016592      -0.013531      -0.011532       0.016267       0.000758      -0.084384      -0.034675       0.000831       0.033844              9.097722       7.039166       2.310218       2.261055       8.880391      -0.062280      11.373609           0.002876
           75              C       6.643300       8.469955      17.391656       0.174333      33.375911 0.38700087E+03  0.88670427E+04                                 9.337446                            6.763890      -0.102283       1.991126                    0.999572      26.036168      74.700795       0.603013       0.443315      -1.044194       0.024594       0.021320       0.031370       0.045204      -0.013555      -0.005382       0.010426       0.034898       0.007559      -0.025815       0.001469       0.024346             11.348615       9.014490       5.880111       0.767885      15.191338      -1.718978       9.840017           0.000035
           76              C       6.667566       9.477204      16.450166      -0.177465      32.688473 0.44437512E+03  0.10551850E+05                                 9.022394                            7.147877      -0.086764       1.955588                    0.998451      29.769215      87.279674       0.598262       0.431157      -1.050263       0.001512       0.018085      -0.006623       0.019319      -0.032249      -0.009153       0.023793       0.054954       0.019263      -0.051407       0.003482       0.047925             10.223035       7.718443       4.131781       0.015895      13.759932      -3.227392       9.190730           0.003035
           77              C       7.497369      10.562011      16.642351       0.047601      33.295383 0.41106276E+03  0.94698301E+04                                 9.048234                            6.781188      -0.030910       2.011234                    0.999115      26.186873      73.005492       0.633778       0.419503      -1.068950      -0.006176      -0.028585       0.024006       0.037836      -0.003378       0.002489       0.024856       0.025944      -0.036118      -0.034796       0.015315       0.019481             10.733008       7.217587       3.079581       0.845396      13.443937      -4.436061      11.537501          -0.004555
           78              C       8.291030      10.618931      17.784664      -0.150914      30.637066 0.44618539E+03  0.10614203E+05                                 8.678011                            7.180280      -0.122907       1.946477                    0.998017      29.622936      87.160474       0.594204       0.433310      -1.048106      -0.001249       0.001509      -0.016185       0.016303      -0.014392      -0.017028       0.004371       0.014414      -0.075053      -0.030768      -0.002713       0.033481              9.410260       7.256126       2.608551       1.727412      10.087368      -1.743222      10.887285           0.003746
           79              C       8.221650       9.588589      18.680807       0.097862      27.966472 0.35684900E+03  0.80854003E+04                                 8.377188                            6.565154      -0.199459       1.955200                    0.997774      27.061668      79.543260       0.596833       0.452936      -1.029184      -0.023080      -0.046753      -0.026233       0.058367      -0.020945      -0.018364       0.023923       0.052597      -0.054373      -0.041648      -0.010566       0.052214              9.404006       8.213373       3.886200       1.558476      10.574583      -1.000249       9.424063          -0.002629
           80              C       7.570496      11.678550      15.629601       0.572250      22.018602 0.24817481E+03  0.51249796E+04                                 7.209807                            5.559625       0.040656       2.066318                    0.999702      22.451157      62.598919       0.635049       0.467051      -1.023322       0.003095       0.026113      -0.019412       0.032685      -0.043024      -0.042895       0.074901       0.091523      -0.049202      -0.102769      -0.009246       0.112015              8.285663       5.893906       1.617071       0.987548       9.870215      -3.519270       9.092867          -0.000195
           81              C      -2.748257      12.298154      12.304154       0.569154      22.633389 0.26189139E+03  0.55060031E+04                                 7.463295                            5.795955      -0.007318       2.051297                    0.999421      23.009095      65.683254       0.605663       0.481017      -1.011284      -0.023410       0.021366       0.016279       0.035630       0.046354       0.018981      -0.084327      -0.089047       0.057613      -0.102211      -0.012484       0.114695              8.584662      11.413864      -1.510169      -1.852685       6.607288       2.337964       7.732833          -0.000119
           82              C      -1.705459      11.532605      11.541893       0.048650      34.008262 0.43068989E+03  0.10083898E+05                                 9.323786                            7.054286      -0.111302       1.992349                    0.998635      26.578098      75.810823       0.603767       0.433284      -1.055559       0.028299      -0.005164      -0.029088       0.040910       0.009286       0.018712      -0.021542      -0.003816       0.050833      -0.033756       0.000606       0.033150             11.036084      15.365366      -1.208487      -3.606688       8.782540       3.203560       8.960345          -0.001204
           83              C      -2.051278      10.513357      10.669503      -0.144380      31.486358 0.45157893E+03  0.10794860E+05                                 8.880034                            7.256571      -0.145683       1.938481                    0.998020      29.868560      88.633217       0.585952       0.437281      -1.043778       0.006548       0.019454      -0.003782       0.020872       0.007864       0.003774      -0.018017      -0.015764       0.009440      -0.019830      -0.003326       0.023156              9.653418      11.999648      -0.391407      -2.416677       8.626142       2.908194       8.334463           0.000397
           84              C      -1.040515       9.867793       9.980660       0.105845      25.407304 0.32440489E+03  0.71180998E+04                                 7.609732                            6.084584       0.299118       2.120428                    0.999788      25.719752      72.412784       0.652264       0.427962      -1.052548       0.039068       0.029264       0.005248       0.049095       0.014180       0.021109      -0.021186      -0.034351       0.039620      -0.042650       0.008792       0.033858              8.332452      10.607929       0.054162      -1.663459       7.378153       2.786535       7.011275          -0.001142
           85              C      -0.358958      11.844045      11.706005      -0.184156      34.335142 0.46130841E+03  0.11045861E+05                                 9.293129                            7.248651      -0.022398       1.969851                    0.999023      30.033511      88.137048       0.598885       0.427124      -1.053779      -0.022494      -0.001617       0.004498       0.022996      -0.000662       0.028249      -0.019627      -0.047823       0.109371      -0.051779      -0.001340       0.053120             10.782930      16.737629      -0.415885      -2.779403       7.782344       2.406327       7.828818          -0.000058
           86              C       0.588617      11.148204      10.989091       0.187325      32.647382 0.37143640E+03  0.84141648E+04                                 9.150175                            6.611321      -0.144012       1.983008                    0.999381      25.600372      72.768795       0.612712       0.441289      -1.046555      -0.023858      -0.030961      -0.021685       0.044700      -0.001218       0.012548      -0.025519      -0.024396       0.048993      -0.026565      -0.011811       0.038376             11.124631      18.064598       0.316396      -1.436415       7.754693       2.815118       7.554602           0.000932
           87              C       2.055357      11.389915      11.112176       0.164368      33.690043 0.37838967E+03  0.85976876E+04                                 9.298047                            6.637219       0.028851       2.035523                    0.999631      25.710566      72.809639       0.617447       0.436580      -1.051053       0.038867      -0.032112      -0.006743       0.050865      -0.011084      -0.000453      -0.019960      -0.009452       0.032423      -0.022759      -0.004207       0.026966             11.325145      17.615537       2.051388       1.003810       8.483759       3.386736       7.876138           0.000674
           88              C       2.627283      12.347574      11.941378      -0.192525      34.940205 0.46640171E+03  0.11202216E+05                                 9.369097                            7.284426      -0.075468       1.945069                    0.999115      30.469624      89.651120       0.597724       0.426640      -1.053729       0.022684      -0.010770       0.021432       0.033013      -0.018584      -0.018238      -0.034972      -0.041608       0.073689      -0.053050       0.000533       0.052517             10.694349      15.135972       2.315111       1.958350       8.911566       3.511465       8.035510           0.004305
           89              C       4.766243      11.605486      11.261173      -0.117733      31.000318 0.41162518E+03  0.95917611E+04                                 8.751769                            6.891826       0.056687       2.019310                    0.998758      28.447637      82.703480       0.607452       0.432711      -1.049006      -0.001194      -0.010529       0.024650       0.026831       0.005495       0.000913      -0.035858      -0.017901       0.037492      -0.030111      -0.013825       0.043936              9.751697      11.969762       0.591040       1.565211       8.923713       3.697461       8.361616           0.005663
           90              C       3.999628      12.464390      11.997522       0.041596      32.248828 0.40725592E+03  0.93690230E+04                                 8.852397                            6.753865       0.080851       2.047405                    0.999323      26.186851      73.175900       0.633885       0.420019      -1.067631      -0.021102      -0.042028      -0.007438       0.047613      -0.009256      -0.013745      -0.044337       0.020841       0.026154      -0.053095       0.009469       0.043626             10.233047      13.412829       1.806946       1.997926       9.135174       3.933371       8.151137          -0.004010
           91              C       4.159742      10.686711      10.462202       0.118358      27.964776 0.33811460E+03  0.75576157E+04                                 8.402975                            6.413942      -0.178634       1.975995                    0.997526      26.282996      76.708169       0.600576       0.456265      -1.027399      -0.044156      -0.006075       0.027894       0.052581      -0.008913      -0.009368      -0.049897       0.000108       0.049486      -0.051131      -0.004437       0.055569              9.510635      12.799211       0.452404       1.384091       7.848523       3.039984       7.884170          -0.001365
           92              C       4.673403      13.515097      12.865593       0.616411      22.153036 0.24972816E+03  0.52090651E+04                                 7.379156                            5.717199      -0.469957       1.904126                    0.997960      22.942849      66.096157       0.598251       0.490829      -1.002167       0.059747       0.027709       0.016779       0.067963      -0.034273      -0.005337      -0.094100      -0.071699       0.023879      -0.089865      -0.028101       0.117966              8.289238      10.675347       0.227850      -0.085380       7.018390       2.677361       7.173976           0.000098
           93              C       7.922563       2.443239       4.066115       0.613597      22.745494 0.24637075E+03  0.51004352E+04                                 7.448597                            5.619183      -0.245353       1.978874                    0.998738      22.489645      63.676578       0.615601       0.480605      -1.011650       0.008578       0.063577      -0.022318       0.067925      -0.040655      -0.048888       0.041591       0.155390      -0.155059      -0.093583      -0.038323       0.131906              8.511639       5.175180       1.781056       0.877844      10.331670      -1.897104      10.028067          -0.000019
           94              C       8.027617       1.547876       5.303440       0.052728      33.760559 0.42613966E+03  0.99250314E+04                                 9.222793                            6.967866      -0.033473       2.013318                    0.999016      26.390145      74.441280       0.615527       0.427247      -1.062030      -0.012765      -0.018523       0.041802       0.047471      -0.007662      -0.020335       0.033497       0.014917      -0.104738      -0.055448       0.011654       0.043794             10.860042       6.694456       2.529317       0.597888      12.700223      -4.428608      13.185447          -0.002928
           95              C       1.133696      11.179771       5.359584      -0.167103      32.825097 0.45799249E+03  0.10988134E+05                                 9.125598                            7.310757      -0.182680       1.924140                    0.997838      30.222015      89.880102       0.583368       0.437620      -1.043453      -0.010220       0.031505      -0.000446       0.033124      -0.031679      -0.009855       0.035050       0.063335      -0.038312      -0.058380      -0.000780       0.059160             10.195621       6.892675       3.048836       0.024956      13.194017      -3.400230      10.500171           0.001590
           96              C       1.289295      10.378233       6.471665       0.169651      33.022593 0.38982279E+03  0.89711320E+04                                 9.324719                            6.832051      -0.269703       1.937994                    0.999133      26.354873      76.425503       0.592734       0.449021      -1.038170       0.016751       0.035849       0.034015       0.052180      -0.007130      -0.007807       0.013860       0.012259      -0.034961      -0.021167       0.000228       0.020940             11.217181       7.609180       4.626342       0.576043      15.542808      -2.170080      10.499555           0.000661
           97              C       2.733781      11.881619       7.439068       0.101159      26.838508 0.35619636E+03  0.80373799E+04                                 8.067915                            6.517468      -0.039960       2.009310                    0.998277      26.592316      77.073416       0.606990       0.447198      -1.036265      -0.030089      -0.040087      -0.013040       0.051791      -0.004249      -0.007829       0.021647       0.051313      -0.068719      -0.040783       0.001623       0.039160              8.883326       6.748718       2.570484       1.214347       9.692702      -1.122914      10.208558          -0.001224
           98              C       8.836086       1.894637       6.363696      -0.127871      29.596408 0.42360752E+03  0.99140010E+04                                 8.398694                            6.952941       0.108154       2.029936                    0.999109      28.575601      82.491817       0.611528       0.427961      -1.054879      -0.012304       0.003634      -0.010047       0.016295      -0.006990      -0.019547       0.001217       0.023362      -0.082545      -0.033979       0.000535       0.033444              9.083622       6.425564       1.962289       1.176469       9.471123      -1.926935      11.354180           0.002874
           99              C       0.616643       9.050178       6.594750       0.173453      33.381063 0.38707203E+03  0.88683210E+04                                 9.335158                            6.762398      -0.101602       1.991482                    0.999544      26.035908      74.677669       0.603414       0.443038      -1.044447      -0.006166      -0.031609       0.030302       0.044219      -0.021792      -0.011918      -0.000580       0.005906       0.006492      -0.025682       0.001230       0.024452             11.345686       8.595025       5.639817       1.871791      15.605029       0.185115       9.837004           0.000037
          100              C      -0.245546       8.528857       5.653260      -0.176709      32.692316 0.44441086E+03  0.10553426E+05                                 9.025964                            7.150661      -0.087691       1.955262                    0.998435      29.770533      87.300473       0.597803       0.431458      -1.050028      -0.014633      -0.009871      -0.007049       0.019007      -0.040441      -0.025426      -0.003797       0.027646       0.020660      -0.051979       0.003704       0.048276             10.227255       8.710524       4.700642       2.808621      12.778916       1.588837       9.192326           0.003044
          101              C      -0.774975       7.269856       5.845445       0.047153      33.288025 0.41099955E+03  0.94670579E+04                                 9.042977                            6.777822      -0.024743       2.013165                    0.999075      26.186387      72.975089       0.634399       0.419151      -1.069282       0.021181       0.019410       0.024036       0.037458      -0.012827      -0.020945      -0.014580      -0.007249      -0.035128      -0.035190       0.015855       0.019335             10.726083       9.246408       4.241480       4.264943      11.403663       1.466109      11.528179          -0.004547
          102              C      -0.430199       6.552734       6.987758      -0.153286      30.670685 0.44686293E+03  0.10633751E+05                                 8.680688                            7.182378      -0.116686       1.947925                    0.998014      29.646880      87.228839       0.594567       0.432906      -1.048410      -0.002664       0.000387      -0.017428       0.017635      -0.014215      -0.013333       0.011726       0.016478      -0.073235      -0.030050      -0.003814       0.033864              9.413115       7.142232       2.543379       2.371157      10.206908      -0.634053      10.890206           0.003750
          103              C       0.429627       7.124681       7.883901       0.098431      27.973029 0.35692151E+03  0.80878854E+04                                 8.380876                            6.567921      -0.209181       1.952233                    0.997725      27.067246      79.577671       0.596389       0.453226      -1.028965       0.028304       0.042730      -0.027568       0.058197      -0.032988      -0.029318       0.005034       0.010503      -0.052559      -0.040255      -0.011739       0.051994              9.408231       6.644591       2.988673       1.642745      12.152027      -0.856467       9.428076          -0.002628
          104              C      -1.707754       6.651847       4.832695       0.575236      21.965181 0.24747485E+03  0.51068533E+04                                 7.198334                            5.551855       0.045586       2.068414                    0.999681      22.416892      62.478349       0.635488       0.467064      -1.023327      -0.022204      -0.016838      -0.019358       0.033930      -0.061656      -0.085777      -0.000876       0.026057      -0.051988      -0.103348      -0.007860       0.111208              8.271542       7.482026       2.527913       3.536781       8.255938       0.887328       9.076661          -0.000188
          105              C      12.355251       3.860861       9.289658       0.569154      22.633402 0.26189149E+03  0.55060061E+04                                 7.463299                            5.795957      -0.007321       2.051295                    0.999421      23.009109      65.683318       0.605662       0.481017      -1.011284       0.023410      -0.021367      -0.016279       0.035631       0.046354       0.018982      -0.084326      -0.089047       0.057614      -0.102211      -0.012483       0.114694              8.584669      11.413877      -1.510171      -1.852687       6.607291       2.337965       7.732838          -0.000118
          106              C      11.312453       4.626410      10.051919       0.048648      34.008328 0.43069072E+03  0.10083923E+05                                 9.323796                            7.054291      -0.111300       1.992348                    0.998635      26.578133      75.810940       0.603767       0.433284      -1.055559      -0.028299       0.005164       0.029089       0.040911       0.009286       0.018711      -0.021540      -0.003815       0.050832      -0.033755       0.000606       0.033149             11.036098      15.365392      -1.208492      -3.606696       8.782547       3.203565       8.960355          -0.001203
          107              C      11.658272       5.645658      10.924309      -0.144382      31.486433 0.45158020E+03  0.10794898E+05                                 8.880046                            7.256580      -0.145680       1.938482                    0.998020      29.868612      88.633407       0.585952       0.437281      -1.043778      -0.006548      -0.019455       0.003783       0.020873       0.007864       0.003775      -0.018016      -0.015762       0.009440      -0.019830      -0.003325       0.023155              9.653433      11.999672      -0.391410      -2.416682       8.626152       2.908197       8.334475           0.000395
          108              C      10.647509       6.291222      11.613152       0.105846      25.407302 0.32440483E+03  0.71180990E+04                                 7.609736                            6.084587       0.299109       2.120425                    0.999788      25.719751      72.412816       0.652264       0.427963      -1.052548      -0.039069      -0.029265      -0.005247       0.049095       0.014179       0.021109      -0.021186      -0.034351       0.039621      -0.042649       0.008791       0.033858              8.332458      10.607938       0.054160      -1.663462       7.378156       2.786535       7.011279          -0.001144
          109              C       9.965952       4.314970       9.887807      -0.184157      34.335217 0.46130941E+03  0.11045892E+05                                 9.293142                            7.248658      -0.022400       1.969849                    0.999023      30.033561      88.137246       0.598885       0.427124      -1.053778       0.022494       0.001617      -0.004497       0.022996      -0.000662       0.028249      -0.019626      -0.047823       0.109371      -0.051779      -0.001339       0.053119             10.782949      16.737661      -0.415889      -2.779411       7.782354       2.406333       7.828830          -0.000053
          110              C       9.018377       5.010811      10.604721       0.187326      32.647435 0.37143691E+03  0.84141806E+04                                 9.150187                            6.611327      -0.144023       1.983005                    0.999381      25.600402      72.768935       0.612711       0.441289      -1.046555       0.023858       0.030961       0.021686       0.044700      -0.001219       0.012548      -0.025519      -0.024395       0.048992      -0.026564      -0.011811       0.038376             11.124650      18.064635       0.316394      -1.436421       7.754702       2.815122       7.554613           0.000936
          111              C       7.551637       4.769100      10.481636       0.164369      33.690106 0.37839029E+03  0.85977065E+04                                 9.298062                            6.637227       0.028843       2.035520                    0.999631      25.710599      72.809796       0.617446       0.436581      -1.051053      -0.038867       0.032112       0.006745       0.050865      -0.011084      -0.000453      -0.019960      -0.009453       0.032422      -0.022758      -0.004208       0.026966             11.325167      17.615575       2.051395       1.003814       8.483774       3.386744       7.876152           0.000678
          112              C       6.979711       3.811441       9.652434      -0.192526      34.940251 0.46640222E+03  0.11202231E+05                                 9.369101                            7.284427      -0.075466       1.945069                    0.999115      30.469661      89.651243       0.597724       0.426640      -1.053730      -0.022684       0.010769      -0.021431       0.033012      -0.018584      -0.018239      -0.034971      -0.041608       0.073689      -0.053051       0.000535       0.052516             10.694356      15.135979       2.315113       1.958352       8.911573       3.511471       8.035517           0.004311
          113              C       4.840751       4.553529      10.332639      -0.117735      31.000356 0.41162569E+03  0.95917755E+04                                 8.751772                            6.891828       0.056695       2.019312                    0.998758      28.447663      82.703551       0.607452       0.432711      -1.049006       0.001194       0.010527      -0.024648       0.026828       0.005495       0.000913      -0.035858      -0.017898       0.037490      -0.030111      -0.013824       0.043935              9.751702      11.969772       0.591045       1.565215       8.923715       3.697463       8.361620           0.005665
          114              C       5.607366       3.694625       9.596290       0.041594      32.248898 0.40725681E+03  0.93690486E+04                                 8.852408                            6.753871       0.080850       2.047404                    0.999323      26.186887      73.176019       0.633885       0.420019      -1.067631       0.021102       0.042027       0.007440       0.047612      -0.009255      -0.013745      -0.044335       0.020842       0.026154      -0.053093       0.009469       0.043624             10.233062      13.412849       1.806954       1.997933       9.135187       3.933380       8.151151          -0.004006
          115              C       5.447252       5.472304      11.131610       0.118359      27.964782 0.33811462E+03  0.75576173E+04                                 8.402981                            6.413946      -0.178643       1.975993                    0.997526      26.283003      76.708234       0.600575       0.456266      -1.027398       0.044157       0.006074      -0.027892       0.052580      -0.008913      -0.009369      -0.049897       0.000107       0.049484      -0.051131      -0.004438       0.055568              9.510643      12.799223       0.452409       1.384094       7.848528       3.039987       7.884177          -0.001362
          116              C       4.933591       2.643918       8.728219       0.616411      22.153030 0.24972802E+03  0.52090628E+04                                 7.379161                            5.717201      -0.469965       1.904124                    0.997960      22.942861      66.096247       0.598250       0.490830      -1.002167      -0.059746      -0.027710      -0.016778       0.067963      -0.034273      -0.005338      -0.094100      -0.071698       0.023878      -0.089866      -0.028100       0.117966              8.289243      10.675352       0.227852      -0.085379       7.018396       2.677364       7.173983           0.000102
          117              C       1.684431      13.715776      17.527697       0.613595      22.745486 0.24637063E+03  0.51004328E+04                                 7.448601                            5.619186      -0.245356       1.978873                    0.998738      22.489640      63.676596       0.615600       0.480606      -1.011650      -0.008578      -0.063577       0.022318       0.067924      -0.040655      -0.048888       0.041592       0.155389      -0.155062      -0.093584      -0.038322       0.131906              8.511644       5.175183       1.781056       0.877845      10.331677      -1.897106      10.028074          -0.000024
          118              C       1.579377      14.611139      16.290372       0.052728      33.760489 0.42613859E+03  0.99249995E+04                                 9.222781                            6.967857      -0.033465       2.013322                    0.999016      26.390105      74.441124       0.615528       0.427247      -1.062030       0.012764       0.018524      -0.041802       0.047470      -0.007662      -0.020334       0.033497       0.014917      -0.104739      -0.055448       0.011654       0.043793             10.860028       6.694447       2.529313       0.597887      12.700207      -4.428606      13.185429          -0.002934
          119              C       8.473298       4.979244      16.234228      -0.167102      32.824972 0.45799031E+03  0.10988068E+05                                 9.125577                            7.310741      -0.182675       1.924143                    0.997838      30.221923      89.879761       0.583369       0.437621      -1.043453       0.010219      -0.031504       0.000448       0.033123      -0.031679      -0.009855       0.035051       0.063335      -0.038309      -0.058380      -0.000780       0.059160             10.195598       6.892660       3.048827       0.024958      13.193984      -3.400222      10.500149           0.001582
          120              C       8.317699       5.780782      15.122147       0.169650      33.022594 0.38982273E+03  0.89711315E+04                                 9.324723                            6.832053      -0.269706       1.937993                    0.999133      26.354883      76.425568       0.592733       0.449021      -1.038170      -0.016753      -0.035849      -0.034014       0.052180      -0.007129      -0.007807       0.013860       0.012259      -0.034961      -0.021168       0.000228       0.020940             11.217188       7.609184       4.626347       0.576042      15.542822      -2.170083      10.499558           0.000659
          121              C       6.873213       4.277396      14.154744       0.101158      26.838534 0.35619662E+03  0.80373887E+04                                 8.067924                            6.517473      -0.039964       2.009309                    0.998277      26.592352      77.073589       0.606989       0.447198      -1.036264       0.030088       0.040089       0.013040       0.051792      -0.004249      -0.007829       0.021647       0.051314      -0.068716      -0.040783       0.001623       0.039160              8.883338       6.748726       2.570489       1.214346       9.692718      -1.122920      10.208571          -0.001226
          122              C       0.770908      14.264378      15.230116      -0.127873      29.596457 0.42360823E+03  0.99140221E+04                                 8.398703                            6.952946       0.108157       2.029936                    0.999109      28.575634      82.491939       0.611528       0.427961      -1.054879       0.012303      -0.003633       0.010048       0.016295      -0.006991      -0.019548       0.001216       0.023360      -0.082548      -0.033980       0.000536       0.033445              9.083634       6.425569       1.962292       1.176467       9.471139      -1.926946      11.354193           0.002870
          123              C       8.990351       7.108837      14.999062       0.173454      33.381066 0.38707199E+03  0.88683206E+04                                 9.335161                            6.762399      -0.101605       1.991481                    0.999544      26.035914      74.677710       0.603414       0.443038      -1.044447       0.006164       0.031610      -0.030302       0.044220      -0.021792      -0.011918      -0.000580       0.005906       0.006493      -0.025682       0.001231       0.024451             11.345692       8.595032       5.639824       1.871794      15.605040       0.185121       9.837005           0.000035
          124              C       9.852540       7.630158      15.940552      -0.176708      32.692242 0.44440952E+03  0.10553386E+05                                 9.025951                            7.150650      -0.087690       1.955263                    0.998435      29.770479      87.300270       0.597804       0.431458      -1.050028       0.014632       0.009871       0.007050       0.019006      -0.040442      -0.025426      -0.003798       0.027647       0.020661      -0.051980       0.003704       0.048276             10.227241       8.710512       4.700635       2.808619      12.778897       1.588835       9.192314           0.003035
          125              C      10.381969       8.889159      15.748367       0.047153      33.288057 0.41099996E+03  0.94670697E+04                                 9.042983                            6.777825      -0.024743       2.013165                    0.999075      26.186402      72.975144       0.634398       0.419151      -1.069282      -0.021182      -0.019409      -0.024036       0.037459      -0.012826      -0.020944      -0.014580      -0.007249      -0.035128      -0.035189       0.015856       0.019333             10.726092       9.246416       4.241487       4.264949      11.403673       1.466116      11.528186          -0.004556
          126              C      10.037193       9.606281      14.606054      -0.153288      30.670778 0.44686444E+03  0.10633797E+05                                 8.680705                            7.182389      -0.116684       1.947924                    0.998014      29.646946      87.229088       0.594566       0.432906      -1.048410       0.002664      -0.000386       0.017430       0.017636      -0.014214      -0.013333       0.011726       0.016478      -0.073236      -0.030050      -0.003813       0.033863              9.413135       7.142248       2.543390       2.371164      10.206934      -0.634049      10.890224           0.003744
          127              C       9.177367       9.034334      13.709911       0.098432      27.973000 0.35692088E+03  0.80878673E+04                                 8.380867                            6.567913      -0.209172       1.952236                    0.997725      27.067229      79.577587       0.596389       0.453225      -1.028965      -0.028306      -0.042730       0.027568       0.058199      -0.032988      -0.029316       0.005034       0.010504      -0.052557      -0.040254      -0.011739       0.051993              9.408222       6.644586       2.988672       1.642746      12.152016      -0.856461       9.428065          -0.002629
          128              C      11.314748       9.507168      16.761117       0.575237      21.965190 0.24747493E+03  0.51068557E+04                                 7.198338                            5.551858       0.045587       2.068414                    0.999681      22.416895      62.478377       0.635488       0.467064      -1.023327       0.022204       0.016838       0.019358       0.033930      -0.061655      -0.085777      -0.000877       0.026057      -0.051989      -0.103348      -0.007859       0.111207              8.271548       7.482032       2.527916       3.536786       8.255942       0.887331       9.076669          -0.000196
          129              C      10.774028      11.699700      20.086564       0.568094      22.648540 0.26211007E+03  0.55119295E+04                                 7.466213                            5.798108      -0.010610       2.050003                    0.999416      23.025362      65.744585       0.605572       0.480972      -1.011275       0.029959      -0.008914      -0.016493       0.035341       0.061525       0.082949       0.025631      -0.035225       0.059390      -0.102405      -0.012530       0.114935              8.587985       9.098866      -2.838505      -2.951057       8.929053       0.447588       7.736036          -0.000118
          130              C       9.591661      12.224581      20.848825       0.047521      34.060155 0.43143926E+03  0.10105733E+05                                 9.332278                            7.059731      -0.108607       1.992848                    0.998617      26.601785      75.892005       0.603629       0.433200      -1.055621      -0.018396       0.022207       0.029138       0.040995       0.005997       0.027640      -0.004506      -0.013879       0.051443      -0.033050       0.000103       0.032947             11.047000      11.459133      -3.454791      -4.576714      12.713810       1.541123       8.968056          -0.001204
          131              C       5.558687       6.100127       0.127403      -0.141960      31.413043 0.45014452E+03  0.10752271E+05                                 8.867718                            7.245818      -0.146247       1.938886                    0.998066      29.824346      88.474725       0.586278       0.437375      -1.043697       0.014016       0.015127       0.003591       0.020932       0.010362       0.017604       0.005415      -0.006616       0.007580      -0.020088      -0.002593       0.022681              9.640253       9.781572      -1.650922      -3.718647      10.817305       0.651017       8.321881           0.000401
          132              C       4.496372       6.656795       0.816246       0.104791      25.428751 0.32475756E+03  0.71272091E+04                                 7.610613                            6.084851       0.297998       2.119954                    0.999777      25.733433      72.439517       0.652791       0.427535      -1.052895       0.006261       0.048752      -0.005162       0.049423       0.021308       0.029049      -0.007861      -0.007284       0.040639      -0.042394       0.008445       0.033949              8.333667       8.129540      -1.365146      -3.245826       9.859121       0.059812       7.012340          -0.001139
          133              C       9.193227      13.547952      20.684713      -0.183542      34.290075 0.46049811E+03  0.11021620E+05                                 9.283653                            7.240735      -0.024480       1.969693                    0.999001      30.013597      88.059459       0.599404       0.426942      -1.053890       0.009299      -0.020192      -0.004279       0.022638       0.019362       0.030847      -0.013752       0.025703       0.108569      -0.050375      -0.002377       0.052752             10.771442      10.339128      -4.063291      -3.466456      14.152936       1.212887       7.822262          -0.000055
          134              C       8.118656      14.024806      21.401627       0.186493      32.688447 0.37195678E+03  0.84289665E+04                                 9.157502                            6.615844      -0.145716       1.982262                    0.999386      25.619887      72.839086       0.612513       0.441275      -1.046555      -0.015476      -0.036151       0.022094       0.045106       0.009609       0.028388       0.001669       0.014452       0.049990      -0.026468      -0.011986       0.038454             11.134027      10.034972      -4.288627      -3.161328      15.805841      -0.150227       7.561266           0.000935
          135              C       7.599984      15.417906      21.278542       0.163900      33.690233 0.37842268E+03  0.85983109E+04                                 9.295806                            6.636159       0.029339       2.035804                    0.999610      25.713174      72.807798       0.617707       0.436403      -1.051198      -0.047184       0.017984       0.006936       0.050969      -0.002054       0.017437       0.010731       0.024123       0.031133      -0.023378      -0.003795       0.027173             11.321890       8.964780      -2.895331      -2.440066      17.126568      -2.552909       7.874322           0.000678
          136              C      14.350510       5.549007      20.449340      -0.191379      34.897089 0.46568176E+03  0.11179733E+05                                 9.359234                            7.277395      -0.068308       1.947303                    0.999097      30.446022      89.538073       0.598232       0.426475      -1.053913      -0.020012       0.014020      -0.021910       0.032819       0.008680       0.021549       0.033150       0.052222       0.072608      -0.052539       0.000011       0.052528             10.682709       8.441593      -1.507594      -2.072794      15.579296      -3.439975       8.027239           0.004307
          137              C      12.644091       7.036951      21.129545      -0.117618      31.019807 0.41197874E+03  0.96023485E+04                                 8.758435                            6.898135       0.054398       2.018566                    0.998760      28.453939      82.740019       0.606713       0.433132      -1.048720      -0.009467      -0.006507      -0.024189       0.026778       0.010688       0.030996       0.016189       0.000365       0.038291      -0.029196      -0.014038       0.043234              9.758633       9.171869      -1.011796      -2.433732      11.735227      -3.198105       8.368803           0.005669
          138              C      13.770317       6.798148      20.393196       0.041917      32.229318 0.40699388E+03  0.93611040E+04                                 8.847365                            6.750757       0.082339       2.048066                    0.999319      26.177337      73.132122       0.634189       0.419902      -1.067748      -0.026497      -0.038879       0.007813       0.047694      -0.013117       0.030945       0.033749       0.005861       0.028051      -0.052143       0.008648       0.043496             10.226774       8.626022      -0.926652      -2.419246      13.907941      -3.685982       8.146359          -0.004010
          139              C       8.827791       0.736138       0.334704       0.118363      27.911057 0.33730205E+03  0.75339244E+04                                 8.388940                            6.404341      -0.178074       1.976889                    0.997622      26.248112      76.545234       0.601371       0.455996      -1.027686       0.016454      -0.042024      -0.027704       0.052956      -0.004832       0.038875       0.033457       0.014739       0.048966      -0.051808      -0.004013       0.055821              9.493997       8.664529      -1.900564      -1.947549      11.946725      -2.705443       7.870736          -0.001361
          140              C       1.857339       7.904785      19.525125       0.616808      22.167432 0.24992994E+03  0.52144067E+04                                 7.382660                            5.719735      -0.466709       1.904789                    0.997931      22.952557      66.134610       0.598074       0.490868      -1.002132      -0.005561       0.066631      -0.016638       0.068901       0.013641       0.078607       0.051825       0.095919       0.024210      -0.090192      -0.027699       0.117890              8.293236       7.727674      -1.462232      -2.367301       9.974997      -1.255999       7.177036           0.000099
          141              C       6.090995      10.748848       6.730791       0.613286      22.738938 0.24629995E+03  0.50985780E+04                                 7.447637                            5.618546      -0.243155       1.979757                    0.998751      22.485146      63.660369       0.615611       0.480634      -1.011640       0.051679       0.040056       0.022759       0.069232      -0.086828      -0.060374       0.022288      -0.008536      -0.158165      -0.093381      -0.038420       0.131801              8.510394       7.522663       3.123840       2.081846       7.980572       0.179373      10.027949          -0.000020
          142              C       5.261688      10.395338       5.493466       0.054208      33.722038 0.42560259E+03  0.99096323E+04                                 9.217213                            6.964414      -0.034019       2.013478                    0.999053      26.371680      74.384098       0.615541       0.427362      -1.061933      -0.009506      -0.020070      -0.042436       0.047895      -0.010358      -0.038717       0.000491       0.005157      -0.104866      -0.055212       0.012006       0.043205             10.852878       9.032608       3.866332       4.138923      10.347237       1.680352      13.178788          -0.002927
          143              C       4.555275       9.195513       5.437322      -0.167358      32.794432 0.45749933E+03  0.10972241E+05                                 9.119534                            7.307442      -0.181316       1.924870                    0.997903      30.197636      89.761447       0.583485       0.437695      -1.043514       0.032468       0.006068       0.001903       0.033085      -0.043539      -0.035928      -0.008956       0.021107      -0.037650      -0.059007      -0.000242       0.059249             10.188185       9.006266       4.258531       2.961762      11.067698       1.668929      10.490590           0.001592
          144              C       3.782300       8.932473       4.325241       0.171152      32.985386 0.38934004E+03  0.89575044E+04                                 9.319840                            6.829349      -0.270300       1.938039                    0.999160      26.335136      76.364709       0.592635       0.449222      -1.038024       0.023115       0.032630      -0.033297       0.052035      -0.008157      -0.015352      -0.000185       0.006476      -0.033828      -0.020325       0.000251       0.020074             11.210829       9.592725       5.761770       2.167484      13.549344       0.578660      10.490418           0.000661
          145              C       4.369746      10.932873       3.357838       0.101439      26.849810 0.35644400E+03  0.80446620E+04                                 8.072262                            6.521790      -0.041415       2.008955                    0.998263      26.597852      77.106867       0.606479       0.447480      -1.036063      -0.019190      -0.045606       0.013702       0.051341      -0.024009      -0.022903      -0.004440      -0.018544      -0.070042      -0.041274       0.002256       0.039017              8.887879       6.755844       2.574713       1.579185       9.696467      -0.491410      10.211327          -0.001222
          146              C       5.161126      11.269264       4.433210      -0.129220      29.646280 0.42450989E+03  0.99413745E+04                                 8.411770                            6.964094       0.103147       2.027996                    0.999068      28.608960      82.640398       0.610485       0.428423      -1.054492       0.010186      -0.007795       0.010526       0.016592      -0.013531      -0.011532       0.016267       0.000755      -0.084382      -0.034674       0.000830       0.033844              9.097713       7.039160       2.310216       2.261052       8.880383      -0.062279      11.373595           0.002881
          147              C       2.963694       7.689060       4.202156       0.174334      33.375963 0.38700143E+03  0.88670602E+04                                 9.337459                            6.763896      -0.102291       1.991123                    0.999572      26.036203      74.700958       0.603013       0.443315      -1.044194      -0.024593      -0.021320      -0.031370       0.045205      -0.013555      -0.005382       0.010426       0.034898       0.007559      -0.025815       0.001468       0.024346             11.348633       9.014505       5.880124       0.767887      15.191364      -1.718980       9.840029           0.000040
          148              C       2.939428       6.681811       5.143646      -0.177465      32.688505 0.44437565E+03  0.10551864E+05                                 9.022395                            7.147877      -0.086763       1.955588                    0.998451      29.769240      87.279733       0.598263       0.431157      -1.050263      -0.001512      -0.018086       0.006623       0.019319      -0.032249      -0.009153       0.023792       0.054954       0.019263      -0.051407       0.003483       0.047924             10.223036       7.718441       4.131778       0.015894      13.759931      -3.227397       9.190735           0.003045
          149              C       2.109625       5.597004       4.951461       0.047603      33.295364 0.41106254E+03  0.94698224E+04                                 9.048225                            6.781182      -0.030909       2.011234                    0.999115      26.186866      73.005423       0.633779       0.419502      -1.068951       0.006176       0.028585      -0.024007       0.037836      -0.003378       0.002489       0.024856       0.025944      -0.036119      -0.034796       0.015315       0.019481             10.732997       7.217578       3.079575       0.845395      13.443922      -4.436059      11.537490          -0.004548
          150              C       1.315964       5.540084       3.809148      -0.150910      30.636992 0.44618404E+03  0.10614162E+05                                 8.677995                            7.180267      -0.122909       1.946478                    0.998017      29.622880      87.160243       0.594205       0.433310      -1.048107       0.001249      -0.001509       0.016184       0.016302      -0.014392      -0.017028       0.004371       0.014415      -0.075052      -0.030768      -0.002714       0.033482              9.410242       7.256113       2.608547       1.727407      10.087352      -1.743220      10.887262           0.003752
          151              C       1.385344       6.570426       2.913005       0.097864      27.966538 0.35684995E+03  0.80854290E+04                                 8.377206                            6.565166      -0.199473       1.955194                    0.997774      27.061726      79.543526       0.596831       0.452936      -1.029184       0.023081       0.046752       0.026233       0.058366      -0.020945      -0.018365       0.023924       0.052597      -0.054374      -0.041649      -0.010565       0.052214              9.404028       8.213394       3.886213       1.558481      10.574608      -1.000247       9.424081          -0.002627
          152              C       2.036498       4.480465       5.964211       0.572249      22.018607 0.24817487E+03  0.51249800E+04                                 7.209800                            5.559620       0.040657       2.066318                    0.999702      22.451158      62.598864       0.635050       0.467050      -1.023322      -0.003095      -0.026113       0.019412       0.032685      -0.043024      -0.042895       0.074901       0.091524      -0.049201      -0.102768      -0.009247       0.112015              8.285654       5.893902       1.617069       0.987548       9.870202      -3.519263       9.092857          -0.000188
          153              N       5.485628       8.227204      20.917926      -0.257717      38.261643 0.56063035E+03  0.13843256E+05                                 9.574126                            7.756498      -0.114223       1.973244                    0.999049      28.936172      81.308006       0.616394       0.402426      -1.089016      -0.103671       0.051314       0.060160       0.130384       0.020823       0.048692      -0.023690      -0.073214       0.032502      -0.079213       0.030235       0.048978             10.643538       8.658094      -1.594427      -3.040348      14.796336      -1.225723       8.476183           0.007993
          154              N       6.410723       5.782800      21.156537      -0.213320      40.797687 0.53770592E+03  0.13178323E+05                                10.091890                            7.624407      -0.261712       1.936183                    0.998921      28.489121      80.528729       0.616442       0.405414      -1.083788      -0.013891      -0.062445       0.070315       0.095061      -0.026061       0.017569       0.026559       0.019642       0.003782      -0.048750       0.021475       0.027275             11.792251      10.729260      -3.721888      -2.599073      15.194938      -2.170975       9.452554           0.073831
          155              N       5.926729       6.385081      18.306586      -0.253358      39.596536 0.58273881E+03  0.14561903E+05                                 9.835203                            7.924945      -0.245864       1.928202                    0.998803      29.405966      83.739544       0.606474       0.404157      -1.085388      -0.084971      -0.028060      -0.083396       0.122321       0.003957      -0.033344      -0.016261      -0.055807      -0.086175      -0.056421       0.008165       0.048257             11.071879       8.101553       4.279897       0.706516      13.747460      -1.014332      11.366624           0.046115
          156              N       7.404985       8.535278      18.510863      -0.234756      41.822766 0.56644994E+03  0.14068755E+05                                10.260957                            7.819993      -0.281634       1.921448                    0.998826      29.129468      82.966142       0.609157       0.404839      -1.083862       0.012165       0.082458      -0.056836       0.100884       0.015878       0.002985       0.037294       0.060757      -0.022036      -0.056849       0.014592       0.042257             11.947679      10.926598       6.087033       1.474648      13.281556      -0.439857      11.634882           0.059700
          157              N       0.252381      10.175552      10.121020      -0.258023      38.286567 0.56112118E+03  0.13858380E+05                                 9.577700                            7.759502      -0.115539       1.972542                    0.999093      28.948340      81.350504       0.616322       0.402385      -1.089046      -0.095971       0.064646       0.059928       0.130311       0.042366       0.044784      -0.030438       0.001325       0.031882      -0.079365       0.030299       0.049067             10.647505      14.663278       1.837997      -0.447312       8.800247       3.248427       8.478990           0.007984
          158              N       2.833451      10.586647      10.359631      -0.213341      40.749103 0.53699578E+03  0.13154844E+05                                10.078870                            7.615183      -0.253306       1.939136                    0.998909      28.469945      80.421460       0.617405       0.404968      -1.084229       0.047800       0.043168       0.070759       0.095682      -0.021844      -0.014019      -0.028813       0.034046       0.004042      -0.048830       0.021809       0.027021             11.776438      17.281002       0.036430       0.589929       8.609821       3.327695       9.438490           0.073630
          159              N       2.070317      10.707592       7.509680      -0.253216      39.590323 0.58260128E+03  0.14558153E+05                                 9.836669                            7.925737      -0.248403       1.927612                    0.998806      29.402472      83.738950       0.606223       0.404333      -1.085229      -0.018312       0.087419      -0.083862       0.122516       0.026007      -0.002720       0.037011       0.022733      -0.086486      -0.056723       0.008540       0.048184             11.073625       8.666856       4.602890       1.234319      13.183823      -0.106538      11.370195           0.046069
          160              N       0.938245       8.356636       7.713957      -0.232675      41.712613 0.56467504E+03  0.14012285E+05                                10.241262                            7.806248      -0.276641       1.923659                    0.998851      29.077073      82.753549       0.609928       0.404685      -1.084072      -0.066436      -0.051572      -0.057646       0.101963      -0.017411      -0.030053      -0.021432      -0.059404      -0.022969      -0.056204       0.013177       0.043026             11.923679       7.438109       4.089322       1.109845      16.722839      -1.063918      11.610089           0.059785
          161              N       9.354613       5.983463      11.472792      -0.258024      38.286757 0.56112444E+03  0.13858483E+05                                 9.577734                            7.759526      -0.115539       1.972540                    0.999093      28.948433      81.350875       0.616321       0.402386      -1.089045       0.095971      -0.064646      -0.059927       0.130310       0.042366       0.044785      -0.030438       0.001325       0.031882      -0.079365       0.030298       0.049067             10.647547      14.663342       1.837998      -0.447321       8.800277       3.248441       8.479023           0.007987
          162              N       6.773543       5.572368      11.234181      -0.213341      40.749361 0.53699959E+03  0.13154963E+05                                10.078915                            7.615212      -0.253319       1.939131                    0.998909      28.470063      80.421930       0.617404       0.404969      -1.084228      -0.047801      -0.043170      -0.070760       0.095685      -0.021845      -0.014020      -0.028816       0.034045       0.004037      -0.048832       0.021811       0.027022             11.776495      17.281083       0.036437       0.589937       8.609863       3.327716       9.438538           0.073633
          163              N       7.536677       5.451423      14.084132      -0.253221      39.590720 0.58260822E+03  0.14558371E+05                                 9.836728                            7.925779      -0.248401       1.927609                    0.998806      29.402674      83.739676       0.606222       0.404332      -1.085230       0.018312      -0.087420       0.083864       0.122518       0.026009      -0.002721       0.037012       0.022735      -0.086483      -0.056725       0.008540       0.048185             11.073697       8.666906       4.602925       1.234321      13.183915      -0.106547      11.370268           0.046070
          164              N       8.668749       7.802379      13.879855      -0.232678      41.712946 0.56468018E+03  0.14012446E+05                                10.241313                            7.806281      -0.276643       1.923656                    0.998851      29.077224      82.754097       0.609927       0.404685      -1.084072       0.066437       0.051574       0.057647       0.101966      -0.017412      -0.030053      -0.021433      -0.059407      -0.022966      -0.056205       0.013177       0.043028             11.923743       7.438148       4.089352       1.109856      16.722934      -1.063910      11.610148           0.059785
          165              N       4.121366       7.931811       0.675886      -0.257721      38.261813 0.56063349E+03  0.13843352E+05                                 9.574148                            7.756515      -0.114217       1.973244                    0.999049      28.936263      81.308300       0.616394       0.402426      -1.089016       0.103672      -0.051314      -0.060161       0.130386       0.020823       0.048692      -0.023690      -0.073214       0.032503      -0.079213       0.030235       0.048978             10.643563       8.658113      -1.594433      -3.040356      14.796372      -1.225724       8.476203           0.007992
          166              N       3.196271      10.376215       0.437275      -0.213324      40.797884 0.53770893E+03  0.13178415E+05                                10.091917                            7.624425      -0.261706       1.936184                    0.998921      28.489213      80.529038       0.616442       0.405413      -1.083789       0.013891       0.062445      -0.070318       0.095062      -0.026061       0.017571       0.026558       0.019642       0.003784      -0.048750       0.021476       0.027275             11.792284      10.729287      -3.721902      -2.599078      15.194985      -2.170985       9.452579           0.073832
          167              N       3.680265       9.773934       3.287226      -0.253358      39.596693 0.58274168E+03  0.14561995E+05                                 9.835234                            7.924967      -0.245875       1.928198                    0.998803      29.406049      83.739895       0.606473       0.404157      -1.085388       0.084974       0.028059       0.083396       0.122322       0.003958      -0.033346      -0.016261      -0.055808      -0.086176      -0.056423       0.008166       0.048257             11.071915       8.101580       4.279914       0.706520      13.747504      -1.014332      11.366660           0.046117
          168              N       2.202009       7.623737       3.082949      -0.234759      41.823072 0.56645466E+03  0.14068906E+05                                10.261013                            7.820030      -0.281647       1.921442                    0.998826      29.129612      82.966735       0.609155       0.404840      -1.083861      -0.012164      -0.082459       0.056837       0.100886       0.015879       0.002984       0.037295       0.060759      -0.022037      -0.056851       0.014594       0.042257             11.947749      10.926661       6.087076       1.474654      13.281638      -0.439861      11.634946           0.059703
          169             Cl       9.002118       7.424360      21.036476      -0.505030     153.124991 0.44435839E+04  0.17409465E+06                                19.481126                           18.137944       1.579528       2.125169                    0.999885      75.513437     222.675317       0.563093       0.277635      -1.263604       0.148072      -0.026739       0.096193       0.178587       0.063071       0.161154      -0.056780       0.239903      -0.213829      -0.207151      -0.034943       0.242094             20.574322      28.337278      -0.193000       7.180302      15.939325      -1.324376      17.446362           0.102005
          170             Cl       2.695694       7.522162      10.239570      -0.504997     153.199543 0.44463997E+04  0.17423424E+06                                19.489036                           18.145040       1.580227       2.125282                    0.999893      75.522546     222.727883       0.562915       0.277676      -1.263545       0.096575      -0.115400       0.095907       0.178443      -0.071420       0.129375      -0.111672      -0.230105      -0.213972      -0.207179      -0.034864       0.242043             20.583086      19.173634      -5.446030       4.718140      25.123897      -5.575579      17.451727           0.101998
          171             Cl       6.911300       8.636853      11.354242      -0.505013     153.202275 0.44464997E+04  0.17423914E+06                                19.489257                           18.145236       1.580205       2.125271                    0.999893      75.523253     222.730607       0.562912       0.277676      -1.263545      -0.096570       0.115392      -0.095891       0.178427      -0.071413       0.129370      -0.111656      -0.230083      -0.213968      -0.207167      -0.034853       0.242020             20.583325      19.173842      -5.446111       4.718203      25.124212      -5.575656      17.451921           0.102009
          172             Cl       0.604876       8.734655       0.557336      -0.505012     153.123908 0.44435443E+04  0.17409270E+06                                19.481029                           18.137860       1.579537       2.125173                    0.999885      75.513199     222.674327       0.563094       0.277635      -1.263604      -0.148077       0.026743      -0.096212       0.178602       0.063072       0.161161      -0.056783       0.239911      -0.213824      -0.207158      -0.034944       0.242102             20.574217      28.337120      -0.192999       7.180260      15.939251      -1.324368      17.446279           0.102007
          173              O      -1.662236       5.585284       1.203639      -0.613660      39.008830 0.62940145E+03  0.15720611E+05                                 9.164171                            7.806365       0.446924       2.175679                    0.995818      28.853694      77.022023       0.675403       0.363079      -1.137073       0.056359       0.016055      -0.045394       0.074126      -0.021088       0.069592       0.013118      -0.092160      -0.146135      -0.109198       0.034112       0.075086             10.373120      10.160052      -4.905160       0.157502      13.654265      -0.076001       7.305042           0.000126
          174              O      10.854288       3.770810       2.444420      -0.618661      34.727571 0.57591585E+03  0.14026036E+05                                 8.294496                            7.358029       0.793731       2.296732                    0.997467      28.077691      73.277129       0.713403       0.352529      -1.148982       0.056653      -0.045552      -0.006172       0.072957       0.066464       0.004677      -0.030067      -0.010850       0.172530      -0.099123       0.027554       0.071569              8.770124       7.955763       0.772008      -3.042892       8.506778      -1.477578       9.847830          -0.000089
          175              O       6.867951       8.519277       2.871977      -0.561185      33.958978 0.53176801E+03  0.12763367E+05                                 8.271349                            7.158736       0.436388       2.173983                    0.996405      28.137969      74.187776       0.706125       0.361395      -1.135770       0.003351       0.013024      -0.013819       0.019283      -0.010252       0.027925       0.083778       0.206129       0.115358      -0.159736       0.057544       0.102191              8.806399      10.966695      -1.856043      -4.414712       6.192771       1.203890       9.259732          -0.000588
          176              O       8.256157       7.113015       1.860955      -0.753128      52.722976 0.81882030E+03  0.21932947E+05                                11.278159                            8.989240      -0.007777       1.984100                    0.996683      32.081003      89.893698       0.617887       0.370074      -1.126977      -0.011903       0.111485      -0.071826       0.133152      -0.031497       0.049626       0.055786      -0.000838      -0.048932      -0.094501       0.038959       0.055541             13.315470      11.601359      -6.878895       1.726841      19.723499      -1.953655       8.621552          -0.000075
          177              O       2.771325       4.420860      14.992584      -0.729794      46.073810 0.65913738E+03  0.16721653E+05                                10.240503                            7.978024       0.197824       2.057516                    0.997876      30.902849      84.237900       0.666740       0.362115      -1.133255       0.098981       0.056664       0.064285       0.130923      -0.021861      -0.042815       0.010713      -0.064986      -0.181377      -0.083132       0.009319       0.073813             11.869864      12.264078       7.361115       1.871895      15.384694       2.188485       7.960818          -0.000035
          178              O       3.642394       6.097425      13.845952      -0.566815      33.152520 0.52393149E+03  0.12535632E+05                                 8.155249                            7.104427       0.530680       2.197257                    0.997942      28.356995      74.782518       0.708630       0.361256      -1.135250      -0.000858       0.009007       0.007545       0.011780      -0.085187      -0.095178      -0.047762      -0.041112       0.060898      -0.159107       0.061057       0.098051              8.594246       6.302353       0.371713      -0.260163       7.203668      -2.893844      12.276717          -0.000001
          179              O       6.857663      11.644293      14.623329      -0.598882      32.867348 0.52823313E+03  0.12636483E+05                                 8.094695                            7.113300       0.651966       2.253797                    0.997368      27.916430      73.085614       0.712784       0.359210      -1.139376      -0.027479      -0.066677       0.012956       0.073272      -0.049686       0.021349       0.036086       0.095944       0.133460      -0.103033       0.044415       0.058618              8.669642       7.680701      -0.680484       3.207341       7.092439      -2.449554      11.235786          -0.000433
          180              O       8.372001      12.608823      15.832583      -0.613840      33.154094 0.52208749E+03  0.12452716E+05                                 8.142198                            7.050218       0.602039       2.233156                    0.998189      28.038880      73.293023       0.719271       0.357020      -1.141143       0.033593      -0.042868       0.059921       0.080974       0.034841      -0.029039       0.037651       0.022829      -0.168469      -0.085527       0.020763       0.064764              8.896860       7.655583       3.881344       0.120233      12.098024      -1.035459       6.936974          -0.000251
          181              O       8.518816      12.168744      12.000545      -0.614251      38.944247 0.62809359E+03  0.15677961E+05                                 9.149239                            7.794011       0.454748       2.178087                    0.995973      28.840818      76.933852       0.676569       0.362684      -1.137514       0.013167      -0.057021      -0.045421       0.074081       0.029397       0.023344      -0.066960       0.081784      -0.145394      -0.109073       0.034440       0.074633             10.355841      16.992152      -0.975657       0.145586       6.782189      -0.098994       7.293182           0.000122
          182              O      -2.383589      13.047156      13.241326      -0.619045      34.737707 0.57614011E+03  0.14032667E+05                                 8.295566                            7.358972       0.792093       2.296109                    0.997516      28.083960      73.293205       0.713438       0.352482      -1.149036       0.068146      -0.026478      -0.006010       0.073356       0.038307       0.028084       0.010790      -0.109574       0.172329      -0.099171       0.027842       0.071329              8.771419       7.706797       0.628836      -0.229122       8.758860       3.374904       9.848600          -0.000096
          183              O       4.005455      14.148735      13.668883      -0.561255      33.973243 0.53205233E+03  0.12771829E+05                                 8.273338                            7.160382       0.433982       2.173131                    0.996384      28.145089      74.210006       0.706087       0.361368      -1.135797      -0.009636      -0.008943      -0.013495       0.018840      -0.093704      -0.058800      -0.066402      -0.086168       0.114914      -0.159544       0.057124       0.102421              8.808647       8.972331      -2.999046      -3.238146       8.191238       3.235167       9.262372          -0.000603
          184              O       5.915474      13.642270      12.657861      -0.752434      52.743649 0.81920679E+03  0.21946533E+05                                11.282464                            8.992581      -0.008263       1.983777                    0.996682      32.084819      89.919643       0.617628       0.370174      -1.126867      -0.103630      -0.044793      -0.071798       0.133793      -0.015441      -0.023533      -0.070952       0.056858      -0.051442      -0.095199       0.039978       0.055221             13.320897      23.659988       0.016605       2.556039       7.677464      -0.528445       8.625240          -0.000082
          185              O       8.411383       3.580922       4.195678      -0.729143      46.060591 0.65884265E+03  0.16712279E+05                                10.238612                            7.976253       0.198120       2.057677                    0.997830      30.896349      84.214945       0.666814       0.362116      -1.133256      -0.000099      -0.114109       0.063733       0.130701       0.017541      -0.030388       0.032340       0.070464      -0.182252      -0.083724       0.009783       0.073941             11.867955       8.267858       5.075228      -0.969694      19.377277      -2.710803       7.958730          -0.000019
          186              O       7.388832       1.992200       3.049046      -0.567316      33.162376 0.52411839E+03  0.12541314E+05                                 8.156941                            7.106046       0.527718       2.196487                    0.997952      28.359399      74.794258       0.708491       0.361292      -1.135213      -0.008504      -0.003845       0.006778       0.011535      -0.025316      -0.006220       0.106486       0.167851       0.059240      -0.159178       0.060841       0.098338              8.595961       6.662092       0.576970       2.383192       6.846809       1.661904      12.278983           0.000015
          187              O      -2.032056       7.287559       3.826423      -0.599614      32.876360 0.52845650E+03  0.12642995E+05                                 8.095575                            7.114392       0.650236       2.253016                    0.997368      27.923406      73.104090       0.712800       0.359168      -1.139424       0.044808       0.057141       0.012591       0.073698      -0.066798      -0.020088      -0.036389       0.036820       0.131990      -0.102822       0.044271       0.058551              8.670199       7.824097      -0.598011       3.718077       6.950941      -1.567595      11.235558          -0.000422
          188              O      10.373190       5.494158       5.035677      -0.616305      33.257903 0.52414994E+03  0.12515072E+05                                 8.161640                            7.066295       0.596204       2.230786                    0.998191      28.078538      73.451325       0.718074       0.357239      -1.140892       0.052581      -0.010377       0.060546       0.080860       0.006464      -0.047243       0.006938      -0.069720      -0.166308      -0.084930       0.021681       0.063249              8.918961       7.674971       3.892978       0.962700      12.126824       0.412255       6.955088          -0.000240
          189              O       1.088178       3.990271       9.593267      -0.614251      38.944284 0.62809405E+03  0.15677976E+05                                 9.149245                            7.794014       0.454748       2.178087                    0.995973      28.840824      76.933877       0.676569       0.362684      -1.137514      -0.013167       0.057021       0.045424       0.074081       0.029397       0.023344      -0.066960       0.081785      -0.145392      -0.109073       0.034439       0.074633             10.355852      16.992177      -0.975659       0.145587       6.782192      -0.098995       7.293187           0.000124
          190              O      11.990583       3.111859       8.352486      -0.619049      34.737817 0.57614234E+03  0.14032736E+05                                 8.295585                            7.358988       0.792093       2.296108                    0.997516      28.084009      73.293382       0.713437       0.352483      -1.149036      -0.068147       0.026479       0.006010       0.073357       0.038306       0.028084       0.010790      -0.109573       0.172331      -0.099170       0.027841       0.071329              8.771439       7.706814       0.628837      -0.229124       8.758879       3.374914       9.848626          -0.000091
          191              O       5.601539       2.010280       7.924929      -0.561261      33.973410 0.53205556E+03  0.12771928E+05                                 8.273368                            7.160407       0.433967       2.173125                    0.996384      28.145157      74.210275       0.706085       0.361368      -1.135797       0.009636       0.008943       0.013497       0.018842      -0.093703      -0.058801      -0.066401      -0.086167       0.114913      -0.159543       0.057124       0.102419              8.808681       8.972364      -2.999058      -3.238160       8.191270       3.235184       9.262410          -0.000590
          192              O       3.691520       2.516745       8.935951      -0.752435      52.743773 0.81920914E+03  0.21946615E+05                                11.282488                            8.992600      -0.008271       1.983774                    0.996682      32.084852      89.919817       0.617627       0.370175      -1.126867       0.103630       0.044793       0.071800       0.133794      -0.015441      -0.023534      -0.070953       0.056858      -0.051442      -0.095200       0.039978       0.055222             13.320928      23.660045       0.016606       2.556040       7.677481      -0.528446       8.625258          -0.000078
          193              O       1.195611      12.578093      17.398134      -0.729145      46.060720 0.65884465E+03  0.16712345E+05                                10.238637                            7.976270       0.198118       2.057676                    0.997830      30.896361      84.215048       0.666813       0.362116      -1.133255       0.000100       0.114108      -0.063735       0.130701       0.017540      -0.030389       0.032340       0.070462      -0.182255      -0.083724       0.009784       0.073940             11.867988       8.267878       5.075244      -0.969699      19.377334      -2.710818       7.958752          -0.000033
          194              O       2.218162      14.166815      18.544766      -0.567319      33.162319 0.52411726E+03  0.12541279E+05                                 8.156930                            7.106037       0.527729       2.196490                    0.997952      28.359375      74.794159       0.708492       0.361291      -1.135214       0.008504       0.003848      -0.006779       0.011537      -0.025315      -0.006219       0.106488       0.167849       0.059238      -0.159179       0.060842       0.098338              8.595949       6.662085       0.576971       2.383190       6.846801       1.661903      12.278963           0.000002
          195              O      11.639050       8.871456      17.767389      -0.599615      32.876253 0.52845430E+03  0.12642929E+05                                 8.095555                            7.114375       0.650245       2.253019                    0.997368      27.923362      73.103917       0.712801       0.359168      -1.139424      -0.044810      -0.057143      -0.012591       0.073700      -0.066797      -0.020088      -0.036389       0.036819       0.131988      -0.102821       0.044270       0.058551              8.670176       7.824075      -0.598009       3.718064       6.950925      -1.567592      11.235529          -0.000432
          196              O      -0.766196      10.664857      16.558135      -0.616305      33.257966 0.52415117E+03  0.12515109E+05                                 8.161652                            7.066305       0.596203       2.230785                    0.998191      28.078554      73.451403       0.718073       0.357240      -1.140892      -0.052581       0.010376      -0.060546       0.080859       0.006465      -0.047242       0.006938      -0.069718      -0.166309      -0.084930       0.021681       0.063249              8.918976       7.674987       3.892988       0.962706      12.126841       0.412260       6.955100          -0.000252
          197              O      11.269230      10.573731      20.390173      -0.613660      39.008771 0.62940054E+03  0.15720582E+05                                 9.164160                            7.806359       0.446925       2.175680                    0.995818      28.853681      77.021968       0.675404       0.363079      -1.137073      -0.056360      -0.016056       0.045392       0.074126      -0.021087       0.069592       0.013119      -0.092161      -0.146137      -0.109199       0.034112       0.075086             10.373104      10.160036      -4.905147       0.157501      13.654241      -0.076002       7.305036           0.000126
          198              O      -1.247294      12.388205      19.149392      -0.618658      34.727458 0.57591353E+03  0.14025964E+05                                 8.294477                            7.358014       0.793731       2.296733                    0.997467      28.077640      73.276947       0.713404       0.352529      -1.148982      -0.056652       0.045552       0.006171       0.072955       0.066465       0.004676      -0.030067      -0.010851       0.172528      -0.099123       0.027555       0.071569              8.770103       7.955744       0.772006      -3.042883       8.506757      -1.477575       9.847808          -0.000094
          199              O       2.739043       7.639738      18.721835      -0.561179      33.958815 0.53176482E+03  0.12763270E+05                                 8.271318                            7.158711       0.436400       2.173988                    0.996405      28.137905      74.187519       0.706126       0.361394      -1.135770      -0.003351      -0.013024       0.013817       0.019281      -0.010252       0.027926       0.083779       0.206131       0.115359      -0.159737       0.057544       0.102193              8.806366      10.966650      -1.856035      -4.414691       6.192750       1.203886       9.259698          -0.000602
          200              O       1.350837       9.046000      19.732857      -0.753126      52.722862 0.81881817E+03  0.21932872E+05                                11.278134                            8.989222      -0.007767       1.984104                    0.996683      32.080976      89.893539       0.617888       0.370073      -1.126977       0.011904      -0.111486       0.071823       0.133152      -0.031496       0.049626       0.055785      -0.000839      -0.048933      -0.094500       0.038959       0.055541             13.315440      11.601330      -6.878876       1.726839      19.723453      -1.953655       8.621535          -0.000079
          201              O       6.835669      11.738155       6.601228      -0.729792      46.073684 0.65913547E+03  0.16721590E+05                                10.240479                            7.978008       0.197825       2.057516                    0.997876      30.902836      84.237803       0.666742       0.362114      -1.133255      -0.098982      -0.056663      -0.064283       0.130922      -0.021862      -0.042815       0.010712      -0.064987      -0.181376      -0.083132       0.009319       0.073813             11.869833      12.264046       7.361090       1.871888      15.384652       2.188477       7.960801          -0.000020
          202              O       5.964600      10.061590       7.747860      -0.566811      33.152480 0.52393059E+03  0.12535605E+05                                 8.155242                            7.104420       0.530678       2.197257                    0.997942      28.356977      74.782447       0.708631       0.361256      -1.135250       0.000859      -0.009005      -0.007543       0.011778      -0.085186      -0.095177      -0.047761      -0.041111       0.060900      -0.159105       0.061055       0.098050              8.594239       6.302346       0.371710      -0.260160       7.203659      -2.893841      12.276712           0.000010
          203              O       2.749331       4.514722       6.970483      -0.598881      32.867392 0.52823394E+03  0.12636508E+05                                 8.094705                            7.113307       0.651955       2.253793                    0.997368      27.916445      73.085682       0.712783       0.359210      -1.139376       0.027478       0.066676      -0.012954       0.073271      -0.049686       0.021349       0.036086       0.095945       0.133462      -0.103034       0.044416       0.058618              8.669654       7.680711      -0.680487       3.207346       7.092447      -2.449559      11.235803          -0.000423
          204              O       1.234993       3.550192       5.761229      -0.613840      33.154015 0.52208593E+03  0.12452668E+05                                 8.142181                            7.050204       0.602039       2.233156                    0.998189      28.038866      73.292936       0.719272       0.357020      -1.141143      -0.033595       0.042869      -0.059920       0.080974       0.034841      -0.029039       0.037651       0.022831      -0.168470      -0.085528       0.020763       0.064765              8.896841       7.655570       3.881336       0.120234      12.097994      -1.035452       6.936959          -0.000239

******************************************************
Auxiliary information for the entire system
The total spin magnetic moment of the unit cell is   3.998452
The total net atomic charge of the unit cell is   0.000005
Accuracy of reproducing the electrostatic potential in the unit cell:
  The inner radius (bohr) =    5.0000
  The outer radius (bohr) =   12.0000
  Valid grid points have density less than (e/(bohr^3)) =    0.0001
  The number of valid grid points were=        57521
  The rms potential error without charges in kcal/mol is=      6.69655
  The rms potential error with partial charges in kcal/mol is=      1.53115
  The RRMSE value at monopole order=      0.22865
  The rms potential error with partial charges and cloud penetration in kcal/mol is=      1.52034
  The RRMSE value at monopole order with cloud penetration is=      0.22703
  The rms potential error with partial charges and atomic dipoles in kcal/mol is=      0.85834
  The RRMSE value at dipole order=      0.12818
  The rms potential error with partial charges, atomic dipoles and cloud penetration in kcal/mol is=      0.85100
  The RRMSE value at dipole order with cloud penetration=      0.12708

******************************************************
The electron densities and ab initio electrostatic potential were computed in VASP using the PBE functional and
projector augmented wave method. See the main text of the journal article for a description of computational details.
The atomic charges, dipoles, and quadrupoles were computed with the DDEC6 method as described in
(a) T. A. Manz and N. Gabaldon Limas, RSC Adv. 6 (2016) 47771-47801 DOI: 10.1039/c6ra04656h
(b) N. Gabaldon Limas and T. A. Manz, RSC Adv. 8 (2018) 2678-2707 DOI: 10.1039/c7ra11829e.
For each atom in the material, the electron cloud parameters were fit to the spherically averaged atom-in-material
electron density using radial positions for which this density was between 10^-4 and 10^-2 electrons per cubic bohr.
The polarizabilities, dispersion coefficients, and quantum Drude oscillator (QDO) parameters were fit using the MCLF method.
The magnetic structure of the system was optimized in VASP from the default ferromagnetic initial guess using spin polarization.
The atomic spin moments (ASMs) were computed on this optimized magnetic structure using the DDEC6 partition as inputs
to the method of T. A. Manz and D. S. Sholl, J. Chem. Theory Comput. 7 (2011) 4146-4164 DOI: 10.1021/ct200539n.
The RMSE and RRMSE were computed using a uniform grid with Ewald summation.
