# Supplementary material for: A collection of forcefield precursors for metal–organic frameworks
Source: RSC Adv. 2019 Nov 13;9(63):36492–507. doi: 10.1039/c9ra07327b (PMC9075174; doi:10.1039/c9ra07327b)
Supplement: RA-009-C9RA07327B-s5263 [file RA-009-C9RA07327B-s5263.xyz]

   92
jmolscript: load "" {1 1 1} spacegroup "x,y,z" unitcell [{      7.535000     0.000000     0.000000 }, {     -1.214907    10.395247     0.000000 }, {      0.000000     0.000000    21.513000 }]
Mn     3.903055     6.937892    16.401296     1.039761
Mn     6.184538     3.457355     5.644796     1.039761
Mn     2.417038     3.457355     5.111704     1.039764
Mn     0.135555     6.937892    15.868204     1.039758
H      4.546446     9.653026    13.454230     0.123888
H      6.257784     0.374229    11.513758     0.117598
H      3.973019     4.450205    12.329100     0.121270
H     -0.279548     6.698697    12.899195     0.118549
H      4.783537     3.717340    10.330543     0.120171
H      0.758533     9.157173    12.236594     0.122530
H      5.541147     0.742221     2.697730     0.123887
H      3.829809    10.021018     0.757258     0.117598
H      6.114574     5.945042     1.572600     0.121270
H      2.832141     3.696550     2.142695     0.118548
H      5.304056     6.677907    21.087043     0.120171
H      1.794060     1.238074     1.480094     0.122530
H      1.773647     0.742221     8.058770     0.123887
H      0.062309    10.021018     9.999242     0.117598
H      2.347074     5.945042     9.183900     0.121269
H      6.599641     3.696550     8.613805     0.118548
H      1.536556     6.677907    11.182457     0.120171
H      5.561560     1.238074     9.276406     0.122530
H      0.778946     9.653026    18.815270     0.123887
H      2.490284     0.374229    20.755742     0.117598
H      0.205519     4.450205    19.940400     0.121271
H      3.487952     6.698697    19.370305     0.118549
H      1.016037     3.717340     0.425957     0.120171
H      4.526033     9.157173    20.032906     0.122530
C      3.886385     9.781927    12.810776    -0.110546
C      5.562684     5.638382    12.841970    -0.027807
C      5.011406     6.061469    14.153618     0.594927
C      5.396763     0.049897    11.646708    -0.149554
C      2.576126     9.291272    13.034512    -0.028135
C      4.421767     0.249486    10.650656     0.086165
C      4.806401     4.740233    12.035878    -0.103950
C      6.770709     6.094733    12.384389    -0.169759
C      5.289937     4.303632    10.844488    -0.131645
C     -0.241185     5.661252    11.140507     0.090738
C      1.618532     9.477347    12.082131    -0.167447
C      2.272704     8.554249    14.314965     0.623503
C      6.201208     0.613320     2.054276    -0.110543
C      4.524909     4.756865     2.085470    -0.027805
C      5.076187     4.333778     3.397118     0.594927
C      4.690830    10.345350     0.890208    -0.149554
C     -0.023533     1.103975     2.278012    -0.028133
C      5.665826    10.145761    21.407156     0.086165
C      5.281192     5.655014     1.279378    -0.103948
C      3.316884     4.300514     1.627889    -0.169757
C      4.797656     6.091615     0.087988    -0.131647
C      2.793778     4.733995     0.384007     0.090739
C      0.934061     0.917900     1.325631    -0.167446
C      0.279889     1.840998     3.558465     0.623503
C      2.433708     0.613320     8.702224    -0.110543
C      0.757409     4.756865     8.671030    -0.027805
C      1.308687     4.333778     7.359382     0.594926
C      0.923330    10.345350     9.866292    -0.149554
C      3.743967     1.103975     8.478488    -0.028133
C      1.898326    10.145761    10.862344     0.086165
C      1.513692     5.655014     9.477122    -0.103948
C     -0.450616     4.300514     9.128611    -0.169757
C      1.030156     6.091615    10.668512    -0.131647
C      6.561278     4.733995    10.372493     0.090739
C      4.701561     0.917900     9.430869    -0.167447
C      4.047389     1.840998     7.198035     0.623503
C      0.118885     9.781927    19.458724    -0.110546
C      1.795184     5.638382    19.427530    -0.027807
C      1.243906     6.061469    18.115882     0.594927
C      1.629263     0.049897    20.622792    -0.149554
C      6.343626     9.291272    19.234988    -0.028135
C      0.654267     0.249486     0.105844     0.086165
C      1.038901     4.740233    20.233622    -0.103951
C      3.003209     6.094733    19.885111    -0.169758
C      1.522437     4.303632    21.425012    -0.131645
C      3.526315     5.661252    21.128993     0.090738
C      5.386032     9.477347    20.187369    -0.167447
C      6.040204     8.554249    17.954535     0.623504
O      5.729713     6.730091    14.979932    -0.606497
O      3.835302     5.763957    14.445764    -0.535511
O      3.161236     8.514227    15.189684    -0.552848
O      1.123280     8.047792    14.412204    -0.575405
O      4.357880     3.665156     4.223432    -0.606496
O      6.252291     4.631290     3.689264    -0.535512
O      6.926357     1.881020     4.433184    -0.552848
O      1.429313     2.347455     3.655704    -0.575406
O      0.590380     3.665156     6.533068    -0.606495
O      2.484791     4.631290     7.067236    -0.535512
O      3.158857     1.881020     6.323316    -0.552848
O      5.196813     2.347455     7.100796    -0.575406
O      1.962213     6.730091    17.289568    -0.606497
O      0.067802     5.763957    17.823736    -0.535511
O     -0.606264     8.514227    17.079816    -0.552847
O      4.890780     8.047792    17.857296    -0.575406

The following XYZ coordinates are in angstroms. Other properties are in atomic units.
The sperically averaged electron density of each atom fit to a function of the form exp(a - br)
eigen_1, eigen_2 and eigen_3 are the three eigenvalues of traceless quadrupole moment tensor
  atom number  atomic symbol              X              Y              Z     net charge C6 coefficient C8 coefficient C10 coefficient fluctuating dipole atomic polarizability isotropic forcefield polarizability              a              b squared Pearson coefficient          <r^3>          <r^4>         wp_QDO          m_QDO          q_QDO       dipole_x       dipole_y       dipole_z         dipole            Qxy            Qxz            Qyz     Q(x^2-y^2)  Q(3z^2 - R^2)        eigen_1        eigen_2        eigen_3 static polarizability      alpha(xx)      alpha(xy)      alpha(xz)      alpha(yy)      alpha(yz)      alpha(zz) atomic spin moment
            1             Mn       3.903055       6.937892      16.401296       1.039761     161.041186 0.35739000E+04  0.13316676E+06                                23.270122                           18.960682       0.110081       1.832266                    0.999985      53.280955     155.367659       0.435769       0.377222      -1.165417      -0.027834       0.037708       0.018628       0.050435      -0.014435      -0.031844      -0.021949      -0.124237      -0.051005      -0.075854      -0.000339       0.076193             28.050802      31.184169      -0.105117      -3.891689      16.179179       1.693453      36.789057           4.749427
            2             Mn       6.184538       3.457355       5.644796       1.039761     161.041651 0.35739110E+04  0.13316727E+06                                23.270165                           18.960709       0.110078       1.832264                    0.999985      53.281036     155.367983       0.435768       0.377222      -1.165417       0.027834      -0.037709       0.018627       0.050435      -0.014435       0.031844       0.021948      -0.124236      -0.051003      -0.075854      -0.000338       0.076192             28.050860      31.184259      -0.105117       3.891704      16.179204      -1.693458      36.789116           4.749425
            3             Mn       2.417038       3.457355       5.111704       1.039764     161.041609 0.35739095E+04  0.13316720E+06                                23.270155                           18.960701       0.110081       1.832265                    0.999985      53.281042     155.367969       0.435769       0.377222      -1.165417       0.027835      -0.037710      -0.018626       0.050436      -0.014434      -0.031844      -0.021947      -0.124235      -0.051002      -0.075853      -0.000338       0.076191             28.050849      31.184241      -0.105116      -3.891699      16.179199       1.693458      36.789106           4.749424
            4             Mn       0.135555       6.937892      15.868204       1.039758     161.041226 0.35739013E+04  0.13316682E+06                                23.270132                           18.960690       0.110077       1.832265                    0.999985      53.280947     155.367668       0.435768       0.377222      -1.165417      -0.027834       0.037708      -0.018629       0.050434      -0.014435       0.031844       0.021949      -0.124239      -0.051006      -0.075855      -0.000339       0.076194             28.050813      31.184188      -0.105117       3.891694      16.179184      -1.693451      36.789068           4.749427
            5              H       4.546446       9.653026      13.454230       0.123888       1.107752 0.79567501E+01  0.77246324E+02                                 1.712938                            1.608556      -0.893222       2.463084                    0.999088       3.265467       8.804362       0.517364       1.219461      -0.724600       0.031605      -0.003452       0.027444       0.041999       0.004426       0.009884      -0.004151       0.025853      -0.008419      -0.015521      -0.003502       0.019023              1.760691       1.884216      -0.109476       0.424689       1.468950      -0.222952       1.928907          -0.000270
            6              H       6.257784       0.374229      11.513758       0.117598       1.084674 0.77673295E+01  0.74835904E+02                                 1.675765                            1.578629      -0.807423       2.499054                    0.999522       3.256533       8.701806       0.528382       1.203149      -0.728196       0.033270       0.013049      -0.001753       0.035781       0.006412       0.006256      -0.009964       0.021768       0.013420      -0.020107       0.006927       0.013180              1.712440       2.204032       0.277933      -0.106562       1.511264      -0.128129       1.422024           0.000018
            7              H       3.973019       4.450205      12.329100       0.121270       1.142183 0.84639161E+01  0.83352788E+02                                 1.739799                            1.653432      -0.971345       2.424710                    0.998441       3.314226       8.965975       0.513481       1.211247      -0.726665      -0.037262      -0.015112       0.010815       0.041639       0.015051      -0.002194       0.004636       0.011574      -0.011215      -0.016300      -0.001726       0.018026              1.764141       2.178962       0.224844      -0.253643       1.530667       0.022855       1.582795          -0.000134
            8              H      -0.279548       6.698697      12.899195       0.118549       1.037686 0.73864641E+01  0.72044927E+02                                 1.760851                            1.636679      -1.397272       2.212331                    0.993342       3.855579      11.242017       0.461762       1.359946      -0.688906       0.016651       0.024960       0.014890       0.033496       0.002446      -0.005467       0.004962       0.003780      -0.007099      -0.009292       0.002773       0.006519              1.830151       1.790095       0.380452       0.200309       1.827627       0.411270       1.872731           0.000883
            9              H       4.783537       3.717340      10.330543       0.120171       0.996498 0.70144629E+01  0.67059958E+02                                 1.687167                            1.577617      -0.961567       2.429104                    0.998061       3.478244       9.810265       0.481501       1.330577      -0.697619      -0.022372      -0.021438      -0.019419       0.036567       0.008315      -0.005505       0.006718       0.017710       0.011389      -0.017324       0.005716       0.011609              1.745468       1.694113       0.353430       0.238979       1.868312       0.413675       1.673978          -0.000050
           10              H       0.758533       9.157173      12.236594       0.122530       1.046841 0.76108738E+01  0.73874814E+02                                 1.708264                            1.616753      -1.017563       2.401403                    0.997810       3.469995       9.694847       0.489960       1.287905      -0.707008      -0.034627      -0.011839       0.007098       0.037277       0.004210       0.001366      -0.001695       0.021897      -0.011976      -0.010319      -0.003468       0.013787              1.749005       2.087300       0.302877      -0.104659       1.610098      -0.159102       1.549618          -0.000197
           11              H       5.541147       0.742221       2.697730       0.123887       1.107760 0.79568173E+01  0.77247139E+02                                 1.712946                            1.608563      -0.893232       2.463078                    0.999088       3.265480       8.804406       0.517363       1.219461      -0.724600      -0.031604       0.003452       0.027444       0.041999       0.004426      -0.009884       0.004151       0.025853      -0.008419      -0.015521      -0.003502       0.019023              1.760699       1.884224      -0.109476      -0.424691       1.468956       0.222954       1.928916          -0.000271
           12              H       3.829809      10.021018       0.757258       0.117598       1.084680 0.77673851E+01  0.74836586E+02                                 1.675772                            1.578635      -0.807428       2.499051                    0.999522       3.256545       8.701851       0.528381       1.203150      -0.728195      -0.033270      -0.013049      -0.001753       0.035781       0.006412      -0.006256       0.009964       0.021768       0.013420      -0.020107       0.006927       0.013180              1.712447       2.204042       0.277934       0.106562       1.511270       0.128130       1.422029           0.000017
           13              H       6.114574       5.945042       1.572600       0.121270       1.142188 0.84639640E+01  0.83353371E+02                                 1.739804                            1.653436      -0.971352       2.424706                    0.998441       3.314235       8.966003       0.513481       1.211245      -0.726665       0.037262       0.015112       0.010815       0.041639       0.015051       0.002194      -0.004636       0.011574      -0.011215      -0.016300      -0.001725       0.018026              1.764146       2.178968       0.224845       0.253644       1.530670      -0.022855       1.582799          -0.000135
           14              H       2.832141       3.696550       2.142695       0.118548       1.037691 0.73865120E+01  0.72045529E+02                                 1.760858                            1.636685      -1.397281       2.212326                    0.993342       3.855595      11.242083       0.461760       1.359947      -0.688906      -0.016651      -0.024961       0.014890       0.033496       0.002446       0.005467      -0.004962       0.003780      -0.007099      -0.009292       0.002773       0.006519              1.830159       1.790103       0.380454      -0.200310       1.827635      -0.411273       1.872739           0.000884
           15              H       5.304056       6.677907      21.087043       0.120171       0.996498 0.70144628E+01  0.67059954E+02                                 1.687167                            1.577617      -0.961565       2.429105                    0.998061       3.478244       9.810263       0.481501       1.330577      -0.697619       0.022372       0.021438      -0.019419       0.036567       0.008315       0.005505      -0.006718       0.017710       0.011389      -0.017324       0.005716       0.011609              1.745467       1.694113       0.353429      -0.238979       1.868312      -0.413674       1.673977          -0.000051
           16              H       1.794060       1.238074       1.480094       0.122530       1.046843 0.76108933E+01  0.73875054E+02                                 1.708266                            1.616755      -1.017565       2.401402                    0.997810       3.470001       9.694869       0.489959       1.287905      -0.707008       0.034627       0.011839       0.007098       0.037277       0.004210      -0.001366       0.001695       0.021897      -0.011976      -0.010319      -0.003468       0.013787              1.749008       2.087303       0.302877       0.104659       1.610100       0.159103       1.549620          -0.000196
           17              H       1.773647       0.742221       8.058770       0.123887       1.107761 0.79568242E+01  0.77247229E+02                                 1.712947                            1.608564      -0.893232       2.463078                    0.999088       3.265481       8.804412       0.517362       1.219461      -0.724600      -0.031604       0.003452      -0.027444       0.041999       0.004426       0.009884      -0.004152       0.025853      -0.008419      -0.015521      -0.003502       0.019023              1.760700       1.884226      -0.109477       0.424692       1.468957      -0.222954       1.928918          -0.000271
           18              H       0.062309      10.021018       9.999242       0.117598       1.084677 0.77673560E+01  0.74836228E+02                                 1.675768                            1.578631      -0.807424       2.499052                    0.999522       3.256539       8.701828       0.528382       1.203149      -0.728196      -0.033270      -0.013049       0.001753       0.035781       0.006412       0.006256      -0.009964       0.021768       0.013420      -0.020107       0.006927       0.013180              1.712443       2.204036       0.277933      -0.106562       1.511266      -0.128129       1.422026           0.000017
           19              H       2.347074       5.945042       9.183900       0.121269       1.142190 0.84639799E+01  0.83353564E+02                                 1.739805                            1.653437      -0.971353       2.424705                    0.998441       3.314238       8.966012       0.513481       1.211245      -0.726665       0.037262       0.015112      -0.010815       0.041639       0.015051      -0.002194       0.004636       0.011574      -0.011215      -0.016300      -0.001726       0.018026              1.764147       2.178970       0.224845      -0.253644       1.530672       0.022855       1.582800          -0.000135
           20              H       6.599641       3.696550       8.613805       0.118548       1.037691 0.73865094E+01  0.72045487E+02                                 1.760857                            1.636684      -1.397280       2.212327                    0.993342       3.855593      11.242071       0.461761       1.359946      -0.688906      -0.016650      -0.024960      -0.014890       0.033496       0.002446      -0.005467       0.004962       0.003780      -0.007099      -0.009292       0.002773       0.006519              1.830158       1.790102       0.380454       0.200310       1.827633       0.411272       1.872738           0.000883
           21              H       1.536556       6.677907      11.182457       0.120171       0.996499 0.70144711E+01  0.67060050E+02                                 1.687168                            1.577617      -0.961567       2.429104                    0.998061       3.478246       9.810269       0.481501       1.330576      -0.697619       0.022372       0.021438       0.019419       0.036567       0.008315      -0.005505       0.006718       0.017710       0.011389      -0.017324       0.005716       0.011609              1.745468       1.694114       0.353429       0.238979       1.868313       0.413675       1.673978          -0.000050
           22              H       5.561560       1.238074       9.276406       0.122530       1.046843 0.76108966E+01  0.73875090E+02                                 1.708266                            1.616755      -1.017566       2.401402                    0.997810       3.470001       9.694867       0.489960       1.287905      -0.707008       0.034627       0.011839      -0.007098       0.037277       0.004210       0.001366      -0.001695       0.021897      -0.011976      -0.010319      -0.003468       0.013787              1.749008       2.087303       0.302877      -0.104659       1.610100      -0.159103       1.549620          -0.000196
           23              H       0.778946       9.653026      18.815270       0.123887       1.107755 0.79567740E+01  0.77246618E+02                                 1.712941                            1.608559      -0.893225       2.463083                    0.999088       3.265472       8.804380       0.517363       1.219462      -0.724600       0.031605      -0.003452      -0.027444       0.041999       0.004426      -0.009884       0.004151       0.025853      -0.008419      -0.015521      -0.003502       0.019023              1.760694       1.884219      -0.109476      -0.424690       1.468952       0.222953       1.928911          -0.000271
           24              H       2.490284       0.374229      20.755742       0.117598       1.084679 0.77673719E+01  0.74836424E+02                                 1.675770                            1.578633      -0.807428       2.499051                    0.999522       3.256542       8.701840       0.528381       1.203150      -0.728195       0.033270       0.013049       0.001753       0.035781       0.006412      -0.006256       0.009964       0.021768       0.013421      -0.020107       0.006927       0.013180              1.712445       2.204040       0.277934       0.106562       1.511268       0.128129       1.422028           0.000018
           25              H       0.205519       4.450205      19.940400       0.121271       1.142181 0.84639039E+01  0.83352637E+02                                 1.739798                            1.653431      -0.971344       2.424711                    0.998441       3.314224       8.965968       0.513482       1.211246      -0.726665      -0.037262      -0.015112      -0.010815       0.041639       0.015051       0.002194      -0.004636       0.011574      -0.011215      -0.016300      -0.001726       0.018026              1.764140       2.178960       0.224844       0.253642       1.530666      -0.022855       1.582794          -0.000134
           26              H       3.487952       6.698697      19.370305       0.118549       1.037686 0.73864624E+01  0.72044910E+02                                 1.760851                            1.636679      -1.397273       2.212331                    0.993342       3.855579      11.242019       0.461761       1.359946      -0.688906       0.016651       0.024961      -0.014890       0.033496       0.002446       0.005467      -0.004962       0.003780      -0.007099      -0.009292       0.002773       0.006519              1.830151       1.790095       0.380452      -0.200309       1.827627      -0.411270       1.872732           0.000883
           27              H       1.016037       3.717340       0.425957       0.120171       0.996499 0.70144729E+01  0.67060079E+02                                 1.687169                            1.577618      -0.961569       2.429103                    0.998061       3.478247       9.810276       0.481501       1.330577      -0.697619      -0.022372      -0.021438       0.019419       0.036567       0.008315       0.005505      -0.006718       0.017710       0.011389      -0.017324       0.005716       0.011609              1.745469       1.694115       0.353430      -0.238979       1.868314      -0.413675       1.673979          -0.000050
           28              H       4.526033       9.157173      20.032906       0.122530       1.046841 0.76108796E+01  0.73874883E+02                                 1.708264                            1.616753      -1.017563       2.401403                    0.997810       3.469997       9.694853       0.489960       1.287905      -0.707008      -0.034627      -0.011839      -0.007098       0.037277       0.004210      -0.001366       0.001695       0.021897      -0.011976      -0.010319      -0.003468       0.013787              1.749006       2.087301       0.302877       0.104659       1.610099       0.159102       1.549618          -0.000196
           29              C       3.886385       9.781927      12.810776      -0.110546      33.098798 0.42938608E+03  0.10073253E+05                                 8.969593                            6.939889       0.041068       1.980848                    0.999644      29.411059      84.727596       0.620720       0.420619      -1.060514      -0.024720       0.002895      -0.005915       0.025582      -0.003689       0.024191       0.007382       0.033630      -0.020009      -0.026235      -0.008171       0.034406             10.163762      10.115122       1.667301      -0.250499       8.236965      -4.701877      12.139200           0.000908
           30              C       5.562684       5.638382      12.841970      -0.027807      38.801805 0.43839077E+03  0.10249806E+05                                 9.894351                            6.925107       0.042144       2.016476                    0.999301      27.288692      76.314819       0.638600       0.410226      -1.076350       0.000479      -0.018986      -0.046993       0.050686       0.004168       0.002158       0.003740       0.002669      -0.029699      -0.010935       0.000817       0.010118             12.341014      11.603109       1.140367      -3.950150       8.678075       5.045300      16.741857          -0.001890
           31              C       5.011406       6.061469      14.153618       0.594927      25.194651 0.25761108E+03  0.53751965E+04                                 7.970022                            5.705097      -0.077827       2.027249                    0.999520      22.520441      63.328884       0.619560       0.473797      -1.018618      -0.018462       0.035472       0.053883       0.067100      -0.023153       0.040797      -0.051599      -0.122786      -0.159100      -0.090197      -0.023018       0.113215              9.780818       9.651556       0.215295      -2.165934       6.215117       3.782235      13.475780           0.015919
           32              C       5.396763       0.049897      11.646708      -0.149554      34.211230 0.43093971E+03  0.10094658E+05                                 9.066271                            6.878669       0.152966       2.014271                    0.999792      29.473722      84.184584       0.635049       0.411740      -1.068738      -0.015724      -0.001908       0.005197       0.016670       0.017195      -0.002286      -0.005667       0.046014      -0.028533      -0.025359      -0.008484       0.033842             10.358931      10.074236       0.762674       1.352896       8.162097      -4.775193      12.840461           0.000482
           33              C       2.576126       9.291272      13.034512      -0.028135      38.010032 0.43789349E+03  0.10224163E+05                                 9.735103                            6.908639       0.061382       2.021310                    0.999278      27.251308      75.888354       0.641799       0.408741      -1.078498       0.019971       0.032249      -0.036679       0.052765       0.003049       0.001456       0.010760       0.012207      -0.026446      -0.016603       0.004303       0.012300             12.110534      10.695013       1.612414       0.366358       9.120003      -6.357650      16.516587           0.003088
           34              C       4.421767       0.249486      10.650656       0.086165      34.511614 0.40045444E+03  0.91798286E+04                                 9.255925                            6.707213      -0.098081       1.984170                    0.999292      26.176020      73.171256       0.634253       0.421272      -1.066141       0.011757       0.005589      -0.002478       0.013252      -0.002409       0.005955      -0.014293       0.004104       0.058929      -0.017391      -0.008977       0.026368             11.127416       9.938841       0.863810       1.659448       8.679642      -5.787322      14.763766           0.001112
           35              C       4.806401       4.740233      12.035878      -0.103950      32.700121 0.42244346E+03  0.98798315E+04                                 8.931822                            6.899395       0.035938       1.984110                    0.999666      29.223197      84.328199       0.619784       0.422556      -1.058250       0.019963       0.015706       0.004591       0.025813       0.018724       0.001449      -0.009665       0.013386      -0.048649      -0.023245      -0.005196       0.028442             10.131439       9.425661       1.346778      -1.517157       8.473239       4.530490      12.495418           0.000932
           36              C       6.770709       6.094733      12.384389      -0.169759      39.364881 0.48393012E+03  0.11751348E+05                                10.241926                            7.487212      -0.131315       1.920251                    0.999161      30.966764      92.136813       0.580647       0.434399      -1.047169      -0.004591      -0.004260      -0.021947       0.022823      -0.005169       0.025010      -0.001978      -0.027451      -0.083680      -0.042538       0.012845       0.029693             12.168613      13.004819       1.282127      -4.944969       8.210601       3.618707      15.290419           0.004864
           37              C       5.289937       4.303632      10.844488      -0.131645      34.165544 0.43492447E+03  0.10229343E+05                                 9.150999                            6.970938       0.198513       2.040788                    0.999701      29.151586      83.911213       0.621545       0.418986      -1.062228       0.007322       0.011283       0.003064       0.013795       0.010863       0.011502       0.008824      -0.003411      -0.005181      -0.012987      -0.007888       0.020874             10.423231      11.415339       1.694660      -3.009040       8.127973       3.265888      11.726382           0.000409
           38              C      -0.241185       5.661252      11.140507       0.090738      34.347827 0.39587160E+03  0.90523307E+04                                 9.239915                            6.674564      -0.063665       1.998511                    0.999213      26.022679      72.747920       0.634713       0.422010      -1.065246       0.007750       0.014008       0.010839       0.019333       0.001408      -0.016391       0.003760       0.021470       0.022297      -0.016366      -0.007327       0.023694             11.049182      12.110691       1.562984      -4.258045       7.789717       3.453474      13.247139           0.000811
           39              C       1.618532       9.477347      12.082131      -0.167447      37.372755 0.45778425E+03  0.10930189E+05                                 9.780262                            7.196527       0.011110       1.965574                    0.999693      30.340137      88.636805       0.604676       0.424245      -1.056556       0.009579       0.013943      -0.005145       0.017682       0.005084      -0.014037       0.023140       0.016835      -0.094392      -0.045443       0.017936       0.027507             11.708342       9.789565       0.816119       1.610146       9.297619      -6.008218      16.037842           0.003648
           40              C       2.272704       8.554249      14.314965       0.623503      24.685251 0.24800778E+03  0.51176802E+04                                 7.816057                            5.594662      -0.046223       2.045120                    0.999377      21.977791      61.139340       0.627169       0.473275      -1.020536      -0.024892      -0.021376       0.063214       0.071222      -0.044214      -0.015913       0.068277      -0.056650      -0.103478      -0.074931      -0.028514       0.103446              9.537387       9.635669       1.378748       0.548173       6.771257      -3.876108      12.205234           0.018608
           41              C       6.201208       0.613320       2.054276      -0.110543      33.098818 0.42938616E+03  0.10073257E+05                                 8.969598                            6.939890       0.041062       1.980846                    0.999644      29.411075      84.727678       0.620720       0.420619      -1.060514       0.024720      -0.002895      -0.005915       0.025582      -0.003689      -0.024191      -0.007381       0.033629      -0.020008      -0.026234      -0.008171       0.034406             10.163769      10.115130       1.667304       0.250499       8.236971       4.701882      12.139207           0.000915
           42              C       4.524909       4.756865       2.085470      -0.027805      38.801862 0.43839132E+03  0.10249823E+05                                 9.894362                            6.925112       0.042137       2.016473                    0.999301      27.288714      76.314919       0.638600       0.410226      -1.076350      -0.000479       0.018986      -0.046993       0.050686       0.004168      -0.002158      -0.003741       0.002669      -0.029699      -0.010935       0.000817       0.010118             12.341029      11.603126       1.140369       3.950156       8.678086      -5.045308      16.741876          -0.001895
           43              C       5.076187       4.333778       3.397118       0.594927      25.194719 0.25761180E+03  0.53752165E+04                                 7.970040                            5.705107      -0.077839       2.027244                    0.999520      22.520489      63.329092       0.619559       0.473798      -1.018618       0.018462      -0.035472       0.053883       0.067101      -0.023154      -0.040796       0.051600      -0.122786      -0.159100      -0.090196      -0.023019       0.113215              9.780841       9.651580       0.215294       2.165942       6.215130      -3.782246      13.475813           0.015917
           44              C       4.690830      10.345350       0.890208      -0.149554      34.211348 0.43094136E+03  0.10094708E+05                                 9.066295                            6.878684       0.152958       2.014268                    0.999792      29.473791      84.184880       0.635048       0.411741      -1.068738       0.015724       0.001908       0.005197       0.016671       0.017195       0.002286       0.005668       0.046015      -0.028534      -0.025360      -0.008483       0.033843             10.358960      10.074265       0.762677      -1.352899       8.162120       4.775209      12.840496           0.000475
           45              C      -0.023533       1.103975       2.278012      -0.028133      38.010044 0.43789351E+03  0.10224164E+05                                 9.735105                            6.908639       0.061379       2.021309                    0.999278      27.251309      75.888366       0.641799       0.408741      -1.078498      -0.019971      -0.032249      -0.036679       0.052765       0.003048      -0.001456      -0.010760       0.012208      -0.026446      -0.016603       0.004303       0.012299             12.110538      10.695021       1.612418      -0.366353       9.120007       6.357653      16.516587           0.003081
           46              C       5.665826      10.145761      21.407156       0.086165      34.511631 0.40045462E+03  0.91798341E+04                                 9.255929                            6.707215      -0.098083       1.984170                    0.999292      26.176028      73.171298       0.634252       0.421272      -1.066141      -0.011757      -0.005589      -0.002478       0.013252      -0.002409      -0.005955       0.014293       0.004103       0.058930      -0.017391      -0.008977       0.026368             11.127422       9.938849       0.863809      -1.659452       8.679645       5.787324      14.763772           0.001119
           47              C       5.281192       5.655014       1.279378      -0.103948      32.700140 0.42244364E+03  0.98798373E+04                                 8.931825                            6.899396       0.035935       1.984109                    0.999666      29.223215      84.328273       0.619784       0.422556      -1.058250      -0.019963      -0.015707       0.004591       0.025813       0.018724      -0.001448       0.009665       0.013386      -0.048648      -0.023245      -0.005197       0.028442             10.131443       9.425666       1.346780       1.517157       8.473244      -4.530492      12.495420           0.000936
           48              C       3.316884       4.300514       1.627889      -0.169757      39.364967 0.48393126E+03  0.11751384E+05                                10.241943                            7.487222      -0.131323       1.920248                    0.999161      30.966814      92.137043       0.580646       0.434399      -1.047169       0.004591       0.004260      -0.021947       0.022823      -0.005169      -0.025010       0.001977      -0.027451      -0.083680      -0.042537       0.012845       0.029692             12.168635      13.004843       1.282132       4.944976       8.210616      -3.618716      15.290444           0.004870
           49              C       4.797656       6.091615       0.087988      -0.131647      34.165608 0.43492544E+03  0.10229372E+05                                 9.151012                            6.970947       0.198510       2.040787                    0.999701      29.151622      83.911357       0.621544       0.418986      -1.062228      -0.007322      -0.011283       0.003064       0.013795       0.010863      -0.011502      -0.008824      -0.003411      -0.005182      -0.012987      -0.007888       0.020875             10.423246      11.415354       1.694662       3.009045       8.127986      -3.265894      11.726398           0.000405
           50              C       2.793778       4.733995       0.384007       0.090739      34.347853 0.39587191E+03  0.90523402E+04                                 9.239921                            6.674568      -0.063667       1.998510                    0.999213      26.022690      72.747974       0.634712       0.422010      -1.065246      -0.007749      -0.014008       0.010839       0.019333       0.001408       0.016391      -0.003760       0.021471       0.022295      -0.016366      -0.007327       0.023693             11.049190      12.110699       1.562985       4.258049       7.789723      -3.453477      13.247149           0.000807
           51              C       0.934061       0.917900       1.325631      -0.167446      37.372777 0.45778455E+03  0.10930199E+05                                 9.780267                            7.196530       0.011107       1.965573                    0.999693      30.340150      88.636871       0.604676       0.424245      -1.056556      -0.009580      -0.013943      -0.005145       0.017682       0.005084       0.014037      -0.023140       0.016835      -0.094392      -0.045443       0.017936       0.027507             11.708348       9.789574       0.816121      -1.610146       9.297624       6.008221      16.037846           0.003655
           52              C       0.279889       1.840998       3.558465       0.623503      24.685295 0.24800823E+03  0.51176926E+04                                 7.816068                            5.594668      -0.046230       2.045118                    0.999377      21.977824      61.139479       0.627168       0.473275      -1.020536       0.024892       0.021376       0.063214       0.071222      -0.044214       0.015913      -0.068277      -0.056650      -0.103478      -0.074931      -0.028515       0.103446              9.537401       9.635685       1.378751      -0.548172       6.771268       3.876115      12.205250           0.018611
           53              C       2.433708       0.613320       8.702224      -0.110543      33.098819 0.42938619E+03  0.10073258E+05                                 8.969598                            6.939891       0.041061       1.980846                    0.999644      29.411076      84.727685       0.620720       0.420619      -1.060514       0.024720      -0.002895       0.005915       0.025582      -0.003689       0.024191       0.007381       0.033630      -0.020008      -0.026234      -0.008172       0.034406             10.163770      10.115130       1.667302      -0.250497       8.236970      -4.701882      12.139209           0.000909
           54              C       0.757409       4.756865       8.671030      -0.027805      38.801831 0.43839093E+03  0.10249811E+05                                 9.894356                            6.925109       0.042139       2.016474                    0.999301      27.288700      76.314862       0.638600       0.410226      -1.076350      -0.000479       0.018986       0.046993       0.050686       0.004168       0.002158       0.003741       0.002670      -0.029699      -0.010935       0.000817       0.010118             12.341022      11.603118       1.140368      -3.950153       8.678081       5.045305      16.741867          -0.001883
           55              C       1.308687       4.333778       7.359382       0.594926      25.194733 0.25761198E+03  0.53752210E+04                                 7.970043                            5.705109      -0.077838       2.027245                    0.999520      22.520498      63.329124       0.619559       0.473798      -1.018618       0.018462      -0.035472      -0.053883       0.067100      -0.023154       0.040796      -0.051599      -0.122786      -0.159100      -0.090196      -0.023018       0.113215              9.780845       9.651583       0.215294      -2.165943       6.215133       3.782248      13.475819           0.015915
           56              C       0.923330      10.345350       9.866292      -0.149554      34.211317 0.43094092E+03  0.10094695E+05                                 9.066289                            6.878681       0.152961       2.014269                    0.999792      29.473770      84.184793       0.635048       0.411741      -1.068738       0.015724       0.001908      -0.005197       0.016670       0.017195      -0.002286      -0.005668       0.046015      -0.028534      -0.025359      -0.008484       0.033843             10.358954      10.074254       0.762675       1.352899       8.162115      -4.775207      12.840491           0.000480
           57              C       3.743967       1.103975       8.478488      -0.028133      38.010042 0.43789352E+03  0.10224164E+05                                 9.735104                            6.908639       0.061379       2.021309                    0.999278      27.251310      75.888365       0.641799       0.408741      -1.078498      -0.019971      -0.032249       0.036679       0.052765       0.003049       0.001456       0.010760       0.012208      -0.026446      -0.016603       0.004303       0.012300             12.110536      10.695019       1.612417       0.366355       9.120005      -6.357651      16.516585           0.003084
           58              C       1.898326      10.145761      10.862344       0.086165      34.511631 0.40045462E+03  0.91798340E+04                                 9.255928                            6.707214      -0.098082       1.984170                    0.999292      26.176028      73.171289       0.634253       0.421272      -1.066141      -0.011757      -0.005589       0.002478       0.013252      -0.002409       0.005955      -0.014293       0.004103       0.058930      -0.017391      -0.008977       0.026368             11.127421       9.938844       0.863809       1.659451       8.679645      -5.787326      14.763774           0.001114
           59              C       1.513692       5.655014       9.477122      -0.103948      32.700137 0.42244356E+03  0.98798351E+04                                 8.931826                            6.899396       0.035935       1.984109                    0.999666      29.223213      84.328273       0.619784       0.422556      -1.058250      -0.019963      -0.015707      -0.004591       0.025813       0.018724       0.001448      -0.009665       0.013386      -0.048648      -0.023245      -0.005197       0.028441             10.131444       9.425667       1.346780      -1.517158       8.473244       4.530493      12.495422           0.000931
           60              C      -0.450616       4.300514       9.128611      -0.169757      39.364940 0.48393087E+03  0.11751372E+05                                10.241938                            7.487218      -0.131321       1.920249                    0.999161      30.966799      92.136975       0.580647       0.434399      -1.047169       0.004591       0.004260       0.021947       0.022823      -0.005170       0.025010      -0.001977      -0.027451      -0.083679      -0.042537       0.012845       0.029693             12.168628      13.004836       1.282131      -4.944973       8.210612       3.618713      15.290435           0.004863
           61              C       1.030156       6.091615      10.668512      -0.131647      34.165611 0.43492544E+03  0.10229373E+05                                 9.151012                            6.970946       0.198510       2.040787                    0.999701      29.151624      83.911363       0.621544       0.418986      -1.062228      -0.007322      -0.011283      -0.003064       0.013795       0.010863       0.011502       0.008825      -0.003412      -0.005182      -0.012987      -0.007888       0.020875             10.423247      11.415354       1.694661      -3.009046       8.127986       3.265894      11.726400           0.000410
           62              C       6.561278       4.733995      10.372493       0.090739      34.347840 0.39587176E+03  0.90523358E+04                                 9.239918                            6.674566      -0.063667       1.998510                    0.999213      26.022684      72.747946       0.634713       0.422010      -1.065246      -0.007749      -0.014008      -0.010839       0.019333       0.001408      -0.016391       0.003759       0.021471       0.022295      -0.016366      -0.007327       0.023693             11.049187      12.110695       1.562984      -4.258047       7.789720       3.453476      13.247145           0.000812
           63              C       4.701561       0.917900       9.430869      -0.167447      37.372779 0.45778459E+03  0.10930200E+05                                 9.780267                            7.196530       0.011107       1.965573                    0.999693      30.340152      88.636875       0.604676       0.424245      -1.056556      -0.009580      -0.013943       0.005145       0.017682       0.005084      -0.014037       0.023140       0.016835      -0.094392      -0.045443       0.017936       0.027507             11.708348       9.789574       0.816121       1.610146       9.297624      -6.008221      16.037846           0.003652
           64              C       4.047389       1.840998       7.198035       0.623503      24.685293 0.24800822E+03  0.51176923E+04                                 7.816068                            5.594668      -0.046230       2.045118                    0.999377      21.977823      61.139475       0.627168       0.473275      -1.020536       0.024892       0.021376      -0.063214       0.071222      -0.044214      -0.015913       0.068276      -0.056650      -0.103478      -0.074931      -0.028515       0.103446              9.537400       9.635685       1.378751       0.548172       6.771267      -3.876115      12.205249           0.018611
           65              C       0.118885       9.781927      19.458724      -0.110546      33.098812 0.42938619E+03  0.10073257E+05                                 8.969597                            6.939891       0.041066       1.980848                    0.999644      29.411067      84.727643       0.620720       0.420619      -1.060514      -0.024720       0.002895       0.005915       0.025582      -0.003689      -0.024191      -0.007382       0.033630      -0.020008      -0.026235      -0.008171       0.034406             10.163768      10.115127       1.667303       0.250499       8.236970       4.701880      12.139207           0.000900
           66              C       1.795184       5.638382      19.427530      -0.027807      38.801826 0.43839103E+03  0.10249813E+05                                 9.894355                            6.925110       0.042143       2.016476                    0.999301      27.288701      76.314858       0.638600       0.410226      -1.076350       0.000479      -0.018986       0.046993       0.050686       0.004168      -0.002158      -0.003740       0.002669      -0.029699      -0.010935       0.000817       0.010118             12.341019      11.603113       1.140367       3.950151       8.678079      -5.045304      16.741866          -0.001886
           67              C       1.243906       6.061469      18.115882       0.594927      25.194652 0.25761107E+03  0.53751963E+04                                 7.970024                            5.705097      -0.077828       2.027249                    0.999520      22.520439      63.328882       0.619560       0.473798      -1.018618      -0.018462       0.035472      -0.053883       0.067100      -0.023153      -0.040796       0.051599      -0.122786      -0.159100      -0.090197      -0.023018       0.113215              9.780819       9.651557       0.215295       2.165934       6.215118      -3.782236      13.475783           0.015918
           68              C       1.629263       0.049897      20.622792      -0.149554      34.211280 0.43094036E+03  0.10094678E+05                                 9.066281                            6.878675       0.152961       2.014269                    0.999792      29.473752      84.184720       0.635049       0.411741      -1.068738      -0.015724      -0.001908      -0.005197       0.016670       0.017195       0.002286       0.005668       0.046014      -0.028532      -0.025359      -0.008483       0.033842             10.358944      10.074251       0.762676      -1.352897       8.162106       4.775200      12.840476           0.000491
           69              C       6.343626       9.291272      19.234988      -0.028135      38.010035 0.43789353E+03  0.10224164E+05                                 9.735103                            6.908639       0.061383       2.021310                    0.999278      27.251309      75.888357       0.641799       0.408741      -1.078498       0.019971       0.032249       0.036679       0.052765       0.003049      -0.001456      -0.010760       0.012208      -0.026446      -0.016603       0.004303       0.012300             12.110534      10.695016       1.612416      -0.366356       9.120003       6.357649      16.516584           0.003096
           70              C       0.654267       0.249486       0.105844       0.086165      34.511632 0.40045464E+03  0.91798347E+04                                 9.255929                            6.707215      -0.098083       1.984169                    0.999292      26.176028      73.171297       0.634252       0.421272      -1.066141       0.011757       0.005589       0.002478       0.013252      -0.002409      -0.005955       0.014293       0.004103       0.058929      -0.017391      -0.008977       0.026368             11.127422       9.938849       0.863810      -1.659452       8.679645       5.787325      14.763772           0.001106
           71              C       1.038901       4.740233      20.233622      -0.103951      32.700135 0.42244367E+03  0.98798377E+04                                 8.931824                            6.899397       0.035939       1.984110                    0.999666      29.223204      84.328224       0.619784       0.422556      -1.058250       0.019964       0.015706      -0.004591       0.025813       0.018724      -0.001449       0.009665       0.013386      -0.048649      -0.023245      -0.005197       0.028442             10.131442       9.425662       1.346778       1.517156       8.473243      -4.530493      12.495422           0.000929
           72              C       3.003209       6.094733      19.885111      -0.169758      39.364880 0.48393013E+03  0.11751348E+05                                10.241927                            7.487212      -0.131316       1.920251                    0.999161      30.966764      92.136820       0.580647       0.434399      -1.047169      -0.004591      -0.004260       0.021947       0.022823      -0.005169      -0.025010       0.001977      -0.027451      -0.083681      -0.042538       0.012845       0.029693             12.168613      13.004818       1.282127       4.944968       8.210602      -3.618708      15.290419           0.004863
           73              C       1.522437       4.303632      21.425012      -0.131645      34.165558 0.43492465E+03  0.10229349E+05                                 9.151003                            6.970940       0.198511       2.040787                    0.999701      29.151595      83.911255       0.621545       0.418986      -1.062228       0.007322       0.011283      -0.003064       0.013795       0.010863      -0.011502      -0.008824      -0.003412      -0.005181      -0.012987      -0.007888       0.020874             10.423235      11.415343       1.694661       3.009041       8.127977      -3.265890      11.726385           0.000412
           74              C       3.526315       5.661252      21.128993       0.090738      34.347830 0.39587163E+03  0.90523320E+04                                 9.239917                            6.674566      -0.063666       1.998511                    0.999213      26.022680      72.747933       0.634713       0.422010      -1.065246       0.007750       0.014008      -0.010839       0.019333       0.001407       0.016391      -0.003760       0.021471       0.022296      -0.016366      -0.007328       0.023694             11.049185      12.110693       1.562984       4.258045       7.789719      -3.453475      13.247142           0.000814
           75              C       5.386032       9.477347      20.187369      -0.167447      37.372738 0.45778402E+03  0.10930182E+05                                 9.780260                            7.196525       0.011110       1.965574                    0.999693      30.340129      88.636779       0.604676       0.424245      -1.056556       0.009579       0.013943       0.005145       0.017682       0.005084       0.014037      -0.023140       0.016835      -0.094392      -0.045443       0.017936       0.027507             11.708338       9.789565       0.816120      -1.610145       9.297616       6.008215      16.037834           0.003639
           76              C       6.040204       8.554249      17.954535       0.623504      24.685242 0.24800768E+03  0.51176775E+04                                 7.816055                            5.594660      -0.046222       2.045121                    0.999377      21.977785      61.139315       0.627169       0.473275      -1.020536      -0.024892      -0.021376      -0.063214       0.071222      -0.044214       0.015913      -0.068277      -0.056650      -0.103479      -0.074932      -0.028514       0.103446              9.537383       9.635666       1.378748      -0.548172       6.771255       3.876106      12.205228           0.018606
           77              O       5.729713       6.730091      14.979932      -0.606497      45.297615 0.63083523E+03  0.15789612E+05                                10.097769                            7.751753       0.132736       2.080675                    0.995463      28.756492      77.229691       0.685071       0.357203      -1.139969      -0.022808       0.020281      -0.056272       0.064016       0.016487       0.047217       0.004286      -0.075992      -0.028236      -0.071016       0.019783       0.051233             12.152160      13.051263       2.192008       4.058897       8.127899       4.604103      15.277317           0.069319
           78              O       3.835302       5.763957      14.445764      -0.535511      29.281496 0.44504964E+03  0.10211641E+05                                 7.472994                            6.463673       0.599863       2.247162                    0.998153      26.974783      69.418687       0.758294       0.352032      -1.143847       0.009898      -0.001774      -0.035806       0.037191      -0.019057      -0.018670      -0.041117      -0.000101      -0.166760      -0.078163       0.027346       0.050817              8.184865      11.035816       0.194897      -2.435875       5.657813       0.974029       7.860966           0.032369
           79              O       3.161236       8.514227      15.189684      -0.552848      33.567845 0.46916299E+03  0.10912603E+05                                 8.247990                            6.668892       0.378372       2.185005                    0.996706      26.984577      70.017926       0.740775       0.355480      -1.140567      -0.025597       0.027765      -0.009739       0.039000      -0.042978       0.031561       0.036778       0.002584       0.021241      -0.075053       0.034315       0.040739              9.626281       9.721759      -1.545919       4.550013       6.500068      -2.615830      12.657015           0.049109
           80              O       1.123280       8.047792      14.412204      -0.575405      38.201629 0.52721864E+03  0.12595590E+05                                 8.934588                            7.051832       0.436910       2.201210                    0.995597      27.351729      71.364310       0.724826       0.353708      -1.144741       0.023682       0.043349      -0.005297       0.049680       0.010576      -0.023204       0.040293       0.021053      -0.119996      -0.069033       0.031295       0.037738             10.339744      13.612280       4.093362      -2.914306       7.759527      -2.306262       9.647425           0.050636
           81              O       4.357880       3.665156       4.223432      -0.606496      45.297779 0.63083772E+03  0.15789690E+05                                10.097791                            7.751767       0.132736       2.080673                    0.995463      28.756549      77.229892       0.685070       0.357203      -1.139969       0.022808      -0.020281      -0.056272       0.064016       0.016488      -0.047217      -0.004286      -0.075991      -0.028235      -0.071016       0.019783       0.051233             12.152189      13.051301       2.192015      -4.058909       8.127916      -4.604116      15.277351           0.069320
           82              O       6.252291       4.631290       3.689264      -0.535512      29.281600 0.44505155E+03  0.10211696E+05                                 7.473012                            6.463687       0.599856       2.247158                    0.998153      26.974834      69.418870       0.758293       0.352032      -1.143847      -0.009898       0.001773      -0.035805       0.037190      -0.019058       0.018670       0.041117      -0.000102      -0.166760      -0.078163       0.027346       0.050817              8.184886      11.035848       0.194896       2.435884       5.657826      -0.974033       7.860984           0.032371
           83              O       6.926357       1.881020       4.433184      -0.552848      33.567923 0.46916424E+03  0.10912641E+05                                 8.248005                            6.668903       0.378364       2.185002                    0.996706      26.984601      70.018033       0.740775       0.355480      -1.140567       0.025597      -0.027765      -0.009739       0.038999      -0.042978      -0.031561      -0.036778       0.002584       0.021241      -0.075053       0.034314       0.040739              9.626298       9.721781      -1.545923      -4.550023       6.500079       2.615836      12.657035           0.049110
           84              O       1.429313       2.347455       3.655704      -0.575406      38.201831 0.52722176E+03  0.12595685E+05                                 8.934621                            7.051853       0.436904       2.201207                    0.995597      27.351801      71.364576       0.724825       0.353708      -1.144740      -0.023683      -0.043349      -0.005297       0.049680       0.010576       0.023204      -0.040294       0.021053      -0.119995      -0.069033       0.031295       0.037738             10.339786      13.612340       4.093382       2.914322       7.759556       2.306274       9.647463           0.050633
           85              O       0.590380       3.665156       6.533068      -0.606495      45.297773 0.63083763E+03  0.15789687E+05                                10.097790                            7.751766       0.132739       2.080674                    0.995463      28.756548      77.229887       0.685070       0.357203      -1.139969       0.022808      -0.020281       0.056272       0.064016       0.016488       0.047217       0.004286      -0.075991      -0.028235      -0.071016       0.019783       0.051233             12.152188      13.051299       2.192015       4.058909       8.127915       4.604115      15.277349           0.069319
           86              O       2.484791       4.631290       7.067236      -0.535512      29.281608 0.44505170E+03  0.10211701E+05                                 7.473014                            6.463689       0.599855       2.247158                    0.998153      26.974836      69.418882       0.758293       0.352032      -1.143847      -0.009898       0.001773       0.035805       0.037190      -0.019057      -0.018671      -0.041117      -0.000102      -0.166761      -0.078163       0.027346       0.050817              8.184888      11.035850       0.194896      -2.435884       5.657827       0.974034       7.860987           0.032371
           87              O       3.158857       1.881020       6.323316      -0.552848      33.567953 0.46916473E+03  0.10912655E+05                                 8.248011                            6.668907       0.378362       2.185001                    0.996706      26.984608      70.018071       0.740774       0.355480      -1.140567       0.025597      -0.027765       0.009739       0.038999      -0.042978       0.031561       0.036778       0.002584       0.021240      -0.075054       0.034314       0.040739              9.626307       9.721788      -1.545924       4.550027       6.500084      -2.615840      12.657047           0.049109
           88              O       5.196813       2.347455       7.100796      -0.575406      38.201782 0.52722100E+03  0.12595661E+05                                 8.934611                            7.051847       0.436906       2.201208                    0.995597      27.351787      71.364514       0.724826       0.353708      -1.144741      -0.023683      -0.043349       0.005297       0.049680       0.010576      -0.023204       0.040293       0.021054      -0.119996      -0.069033       0.031295       0.037738             10.339774      13.612325       4.093377      -2.914317       7.759547      -2.306270       9.647450           0.050635
           89              O       1.962213       6.730091      17.289568      -0.606497      45.297633 0.63083552E+03  0.15789621E+05                                10.097772                            7.751755       0.132736       2.080674                    0.995463      28.756497      77.229713       0.685071       0.357203      -1.139969      -0.022808       0.020281       0.056272       0.064016       0.016488      -0.047217      -0.004286      -0.075992      -0.028235      -0.071017       0.019783       0.051233             12.152164      13.051266       2.192009      -4.058898       8.127902      -4.604105      15.277324           0.069318
           90              O       0.067802       5.763957      17.823736      -0.535511      29.281453 0.44504885E+03  0.10211618E+05                                 7.472985                            6.463666       0.599868       2.247163                    0.998153      26.974771      69.418626       0.758294       0.352031      -1.143847       0.009898      -0.001774       0.035806       0.037191      -0.019057       0.018670       0.041117      -0.000101      -0.166760      -0.078162       0.027346       0.050816              8.184854      11.035802       0.194897       2.435871       5.657806      -0.974027       7.860954           0.032371
           91              O      -0.606264       8.514227      17.079816      -0.552847      33.567809 0.46916240E+03  0.10912586E+05                                 8.247984                            6.668887       0.378373       2.185005                    0.996706      26.984563      70.017872       0.740776       0.355480      -1.140567      -0.025597       0.027766       0.009739       0.039000      -0.042978      -0.031561      -0.036778       0.002584       0.021241      -0.075053       0.034314       0.040739              9.626272       9.721751      -1.545917      -4.550008       6.500062       2.615827      12.657003           0.049111
           92              O       4.890780       8.047792      17.857296      -0.575406      38.201657 0.52721906E+03  0.12595603E+05                                 8.934593                            7.051836       0.436907       2.201209                    0.995597      27.351737      71.364344       0.724826       0.353708      -1.144741       0.023682       0.043349       0.005297       0.049680       0.010575       0.023204      -0.040293       0.021053      -0.119996      -0.069033       0.031295       0.037737             10.339751      13.612289       4.093365       2.914310       7.759532       2.306265       9.647433           0.050637

******************************************************
Auxiliary information for the entire system
The total spin magnetic moment of the unit cell is   20.000006
The total net atomic charge of the unit cell is   -0.000001
Accuracy of reproducing the electrostatic potential in the unit cell:
  The inner radius (bohr) =    5.0000
  The outer radius (bohr) =   12.0000
  Valid grid points have density less than (e/(bohr^3)) =    0.0001
  The number of valid grid points were=        78872
  The rms potential error without charges in kcal/mol is=      3.36837
  The rms potential error with partial charges in kcal/mol is=      1.52300
  The RRMSE value at monopole order=      0.45215
  The rms potential error with partial charges and cloud penetration in kcal/mol is=      1.53184
  The RRMSE value at monopole order with cloud penetration is=      0.45477
  The rms potential error with partial charges and atomic dipoles in kcal/mol is=      0.43379
  The RRMSE value at dipole order=      0.12878
  The rms potential error with partial charges, atomic dipoles and cloud penetration in kcal/mol is=      0.44175
  The RRMSE value at dipole order with cloud penetration=      0.13115

******************************************************
The electron densities and ab initio electrostatic potential were computed in VASP using the PBE functional and
projector augmented wave method. See the main text of the journal article for a description of computational details.
The atomic charges, dipoles, and quadrupoles were computed with the DDEC6 method as described in
(a) T. A. Manz and N. Gabaldon Limas, RSC Adv. 6 (2016) 47771-47801 DOI: 10.1039/c6ra04656h
(b) N. Gabaldon Limas and T. A. Manz, RSC Adv. 8 (2018) 2678-2707 DOI: 10.1039/c7ra11829e.
For each atom in the material, the electron cloud parameters were fit to the spherically averaged atom-in-material
electron density using radial positions for which this density was between 10^-4 and 10^-2 electrons per cubic bohr.
The polarizabilities, dispersion coefficients, and quantum Drude oscillator (QDO) parameters were fit using the MCLF method.
The magnetic structure of the system was optimized in VASP from the default ferromagnetic initial guess using spin polarization.
The atomic spin moments (ASMs) were computed on this optimized magnetic structure using the DDEC6 partition as inputs
to the method of T. A. Manz and D. S. Sholl, J. Chem. Theory Comput. 7 (2011) 4146-4164 DOI: 10.1021/ct200539n.
The RMSE and RRMSE were computed using a uniform grid with Ewald summation.
