# Supplementary material for: A collection of forcefield precursors for metal–organic frameworks
Source: RSC Adv. 2019 Nov 13;9(63):36492–507. doi: 10.1039/c9ra07327b (PMC9075174; doi:10.1039/c9ra07327b)
Supplement: RA-009-C9RA07327B-s5264 [file RA-009-C9RA07327B-s5264.xyz]

   28
jmolscript: load "" {1 1 1} spacegroup "x,y,z" unitcell [{      6.305700     0.000000     0.000000 }, {     -1.907392     8.132207     0.000000 }, {     -0.203422    -1.381796     8.998654 }]
U      2.199154     4.066103     0.000000     1.969397
Zn    -1.055407     3.375205     4.499327     0.589546
H      1.860126     7.438296     2.294657     0.408945
H      2.334760    -0.687885     6.703997     0.408945
C      0.231475     2.050838     2.066091     0.646177
C      0.096377     0.956758     1.014148    -0.083529
C      4.360628     2.162139     0.165575     0.597574
C      2.121071    -0.134277     1.970705     0.612892
C      1.041646    -0.067647     0.927761    -0.087990
C      5.355473     1.024925     0.093586    -0.059308
C      3.963411     4.699573     6.932563     0.646177
C      4.098509     5.793653     7.984506    -0.083528
C     -0.165742     4.588272     8.833079     0.597574
C      2.073815     6.884688     7.027949     0.612893
C      3.153240     6.818058     8.070893    -0.087992
C     -1.160587     5.725486     8.905068    -0.059310
O      1.958888     0.335889     3.082039    -0.475411
O     -0.513683     1.961634     3.065391    -0.507136
O      1.294488     7.397166     1.577464    -0.489244
O      1.036808     2.983669     1.849583    -0.620078
O      3.493927     2.196003     1.067780    -0.596284
O      4.205254     1.696194     8.305218    -0.626076
O      2.235998     6.414522     5.916615    -0.475411
O      4.708569     4.788777     5.933263    -0.507137
O      2.900398    -0.646755     7.421190    -0.489244
O      3.158078     3.766742     7.149071    -0.620079
O      0.700959     4.554408     7.930874    -0.596284
O     -0.010368     5.054217     0.693436    -0.626077

The following XYZ coordinates are in angstroms. Other properties are in atomic units.
The sperically averaged electron density of each atom fit to a function of the form exp(a - br)
eigen_1, eigen_2 and eigen_3 are the three eigenvalues of traceless quadrupole moment tensor
  atom number  atomic symbol              X              Y              Z     net charge C6 coefficient C8 coefficient C10 coefficient fluctuating dipole atomic polarizability isotropic forcefield polarizability              a              b squared Pearson coefficient          <r^3>          <r^4>         wp_QDO          m_QDO          q_QDO       dipole_x       dipole_y       dipole_z         dipole            Qxy            Qxz            Qyz     Q(x^2-y^2)  Q(3z^2 - R^2)        eigen_1        eigen_2        eigen_3 static polarizability      alpha(xx)      alpha(xy)      alpha(xz)      alpha(yy)      alpha(yz)      alpha(zz) atomic spin moment
            1              U       2.199154       4.066103       0.000000       1.969397     285.966199 0.87057056E+04  0.38469824E+06                                28.120017                           24.940012       1.364412       2.000133                    0.996273     125.882889     337.253152       0.517332       0.267930      -1.337297      -0.000001      -0.000001      -0.000001       0.000002       0.056992       0.037282       0.134743      -0.016040       0.348222      -0.140874      -0.064021       0.204895             31.293532      37.964317      -8.610573      -4.181353      37.259390      -6.598445      18.656889           3.608251
            2             Zn      -1.055407       3.375205       4.499327       0.589546     165.027802 0.35322196E+04  0.13280804E+06                                25.650800                           20.492806      -0.146128       1.729780                    0.999874      58.128989     177.059231       0.365379       0.445848      -1.104427       0.000001       0.000000      -0.000000       0.000001       0.093999      -0.048945       0.079596      -0.110343      -0.153619      -0.153762       0.007274       0.146489             30.688341      19.357157      -5.150409     -10.722769      22.899888      15.460962      49.807979           0.153868
            3              H       1.860126       7.438296       2.294657       0.408945       0.564326 0.37287096E+01  0.31326901E+02                                 1.313030                            1.279200      -1.303264       2.440189                    0.999311       2.464729       7.159166       0.442994       1.645697      -0.642749       0.026204       0.002859       0.023969       0.035628      -0.001358       0.012523      -0.002645       0.021049       0.000398      -0.011462      -0.007608       0.019070              1.324928       1.516778      -0.028753       0.258242       1.117160      -0.037806       1.340847           0.000646
            4              H       2.334760      -0.687885       6.703997       0.408945       0.564325 0.37287042E+01  0.31326844E+02                                 1.313029                            1.279199      -1.303263       2.440190                    0.999311       2.464727       7.159159       0.442994       1.645697      -0.642749      -0.026204      -0.002859      -0.023969       0.035628      -0.001358       0.012523      -0.002645       0.021049       0.000398      -0.011462      -0.007608       0.019070              1.324927       1.516777      -0.028753       0.258242       1.117160      -0.037806       1.340846           0.000646
            5              C       0.231475       2.050838       2.066091       0.646177      22.224927 0.24653884E+03  0.51590966E+04                                 7.643146                            5.814429      -0.439121       1.921513                    0.998515      23.013420      67.815142       0.569191       0.514233      -0.984218       0.012409       0.041868       0.052310       0.068142      -0.057291       0.077232      -0.034078       0.044465      -0.117051      -0.085793      -0.037874       0.123667              8.726610       7.623686       1.687594      -2.265424       9.017536       1.827059       9.538609           0.006177
            6              C       0.096377       0.956758       1.014148      -0.083529      44.353721 0.52936561E+03  0.13096118E+05                                11.041438                            7.782978      -0.240333       1.901671                    0.999081      30.071911      89.189197       0.576969       0.429108      -1.054408      -0.016636      -0.055024      -0.004795       0.057683       0.008838      -0.023887      -0.012996       0.033685       0.034534      -0.027009      -0.012060       0.039069             13.483055      14.525168      -3.700497       3.474041      14.462783       4.288101      11.461213           0.008145
            7              C       4.360628       2.162139       0.165575       0.597574      21.940447 0.25262714E+03  0.53179170E+04                                 7.544937                            5.848958      -0.361196       1.930305                    0.999223      23.739470      70.122401       0.572976       0.507818      -0.987483      -0.007189       0.021665       0.013379       0.026459       0.078562       0.056624       0.044031      -0.005583       0.085618      -0.094021      -0.025830       0.119851              8.662243       9.100131      -3.102838      -1.329540      10.344507      -1.290074       6.542092           0.005396
            8              C       2.121071      -0.134277       1.970705       0.612892      21.044819 0.25466310E+03  0.53258889E+04                                 7.207645                            5.813600      -0.154744       2.018810                    0.999353      22.308347      63.874371       0.588470       0.497686      -1.000979       0.065885      -0.016316      -0.001967       0.067904       0.023942      -0.035254      -0.017587      -0.086916      -0.167348      -0.076334      -0.006302       0.082637              7.891442       9.613733      -1.653400       1.225572       5.398328       1.257157       8.662266           0.001357
            9              C       1.041646      -0.067647       0.927761      -0.087990      42.233062 0.51590066E+03  0.12698130E+05                                10.774699                            7.749258      -0.272416       1.903046                    0.998058      29.814356      88.588728       0.570095       0.436501      -1.048503      -0.038021       0.001729      -0.029940       0.048425      -0.000352      -0.028553       0.001093       0.028310       0.023480      -0.019726      -0.017905       0.037631             12.968220      14.368299      -3.805779       3.887063      13.273333       3.419798      11.263027           0.005979
           10              C       5.355473       1.024925       0.093586      -0.059308      43.367174 0.51394475E+03  0.12652528E+05                                11.018940                            7.765078      -0.375467       1.873095                    0.997965      29.659386      88.468903       0.565508       0.439953      -1.045237       0.004497      -0.034351       0.004281       0.034907       0.002452      -0.027166      -0.019852       0.003605       0.054430      -0.029836      -0.011926       0.041762             13.514965      15.004025      -4.862280       3.508946      14.816614       3.224031      10.724255           0.001348
           11              C       3.963411       4.699573       6.932563       0.646177      22.224928 0.24653885E+03  0.51590972E+04                                 7.643147                            5.814430      -0.439122       1.921512                    0.998515      23.013427      67.815177       0.569190       0.514233      -0.984218      -0.012409      -0.041868      -0.052310       0.068142      -0.057290       0.077232      -0.034079       0.044465      -0.117051      -0.085793      -0.037874       0.123667              8.726612       7.623687       1.687595      -2.265423       9.017538       1.827060       9.538610           0.006177
           12              C       4.098509       5.793653       7.984506      -0.083528      44.353686 0.52936510E+03  0.13096103E+05                                11.041432                            7.782973      -0.240334       1.901671                    0.999081      30.071900      89.189158       0.576969       0.429108      -1.054408       0.016636       0.055023       0.004795       0.057683       0.008838      -0.023887      -0.012996       0.033685       0.034534      -0.027009      -0.012060       0.039069             13.483047      14.525161      -3.700495       3.474039      14.462774       4.288098      11.461208           0.008145
           13              C      -0.165742       4.588272       8.833079       0.597574      21.940441 0.25262704E+03  0.53179147E+04                                 7.544937                            5.848958      -0.361197       1.930305                    0.999223      23.739470      70.122409       0.572976       0.507818      -0.987483       0.007189      -0.021665      -0.013379       0.026459       0.078562       0.056624       0.044031      -0.005583       0.085618      -0.094021      -0.025830       0.119851              8.662243       9.100130      -3.102837      -1.329539      10.344506      -1.290074       6.542092           0.005396
           14              C       2.073815       6.884688       7.027949       0.612893      21.044807 0.25466292E+03  0.53258839E+04                                 7.207641                            5.813597      -0.154743       2.018810                    0.999353      22.308337      63.874326       0.588471       0.497686      -1.000979      -0.065885       0.016316       0.001967       0.067904       0.023942      -0.035254      -0.017587      -0.086916      -0.167348      -0.076334      -0.006303       0.082637              7.891438       9.613727      -1.653399       1.225570       5.398325       1.257156       8.662261           0.001357
           15              C       3.153240       6.818058       8.070893      -0.087992      42.233141 0.51590175E+03  0.12698164E+05                                10.774715                            7.749268      -0.272419       1.903045                    0.998058      29.814389      88.588867       0.570094       0.436501      -1.048503       0.038021      -0.001729       0.029940       0.048425      -0.000352      -0.028553       0.001093       0.028310       0.023479      -0.019726      -0.017905       0.037631             12.968239      14.368323      -3.805787       3.887068      13.273353       3.419803      11.263042           0.005979
           16              C      -1.160587       5.725486       8.905068      -0.059310      43.367280 0.51394611E+03  0.12652571E+05                                11.018963                            7.765092      -0.375473       1.873093                    0.997965      29.659433      88.469119       0.565507       0.439954      -1.045237      -0.004496       0.034351      -0.004281       0.034907       0.002452      -0.027166      -0.019852       0.003605       0.054431      -0.029836      -0.011926       0.041762             13.514994      15.004059      -4.862293       3.508955      14.816646       3.224038      10.724277           0.001348
           17              O       1.958888       0.335889       3.082039      -0.475411      28.195008 0.44698198E+03  0.10260008E+05                                 7.273769                            6.552865       0.724200       2.306111                    0.998494      26.150859      67.159968       0.740704       0.360250      -1.138052      -0.023439       0.037072      -0.003611       0.044009       0.044625      -0.068769       0.001052      -0.152793      -0.010762      -0.123996       0.029803       0.094193              7.515242       5.583552      -0.521806      -0.077837       5.757341       1.530584      11.204832           0.002041
           18              O      -0.513683       1.961634       3.065391      -0.507136      40.106670 0.56841838E+03  0.13925008E+05                                 9.481420                            7.467207       0.142351       2.098565                    0.995956      27.847542      75.101930       0.679672       0.367857      -1.126466       0.026076       0.007219      -0.007847       0.028172      -0.028782      -0.012431      -0.021721       0.067672       0.059556      -0.061820       0.025535       0.036285             10.893448       9.285237      -0.694338      -5.298416       7.181701       2.414006      16.213406           0.035198
           19              O       1.294488       7.397166       1.577464      -0.489244      27.041742 0.44215614E+03  0.10206160E+05                                 7.213389                            6.550721      -0.141030       2.055979                    0.993175      25.783483      68.228338       0.729097       0.363943      -1.125763      -0.052349       0.035189      -0.016120       0.065104      -0.007817       0.037040      -0.006744       0.108169      -0.066332      -0.045179      -0.034327       0.079506              7.538709      10.444228      -1.430228       0.262505       6.079029       0.669372       6.092869           0.002048
           20              O       1.036808       2.983669       1.849583      -0.620078      42.634790 0.67503163E+03  0.17284609E+05                                 9.896233                            8.239029      -0.065393       2.004283                    0.994979      29.844478      82.624650       0.634324       0.377102      -1.118096      -0.030812      -0.027719       0.082237       0.092090      -0.036528       0.030946      -0.078959       0.049485      -0.194174      -0.115652       0.010401       0.105251             10.875580      11.354140       4.482547      -2.324990      13.483359      -2.152762       7.789240          -0.002027
           21              O       3.493927       2.196003       1.067780      -0.596284      39.184265 0.67969610E+03  0.17392564E+05                                 9.311737                            8.241815      -0.052458       2.016878                    0.994038      29.313591      80.499453       0.638697       0.374768      -1.122503       0.036597      -0.055713       0.044308       0.080041       0.034292      -0.032211       0.021570       0.103934       0.062375      -0.081789       0.014695       0.067094              9.966249      13.437350      -0.630318      -3.924937       7.662773      -0.418066       8.798622          -0.007579
           22              O       4.205254       1.696194       8.305218      -0.626076      41.673095 0.69116190E+03  0.17773831E+05                                 9.721850                            8.293901       0.074342       2.040608                    0.995850      30.052842      82.943762       0.638169       0.373224      -1.122793       0.047494      -0.005125      -0.014790       0.050007       0.042454       0.066826      -0.038367      -0.119272       0.056797      -0.123043       0.047006       0.076037             10.741641       7.483324      -0.945471      -0.022706      16.073756      -4.716136       8.667843          -0.005548
           23              O       2.235998       6.414522       5.916615      -0.475411      28.194999 0.44698180E+03  0.10260003E+05                                 7.273767                            6.552863       0.724201       2.306111                    0.998494      26.150856      67.159953       0.740704       0.360250      -1.138052       0.023439      -0.037072       0.003611       0.044009       0.044625      -0.068769       0.001052      -0.152793      -0.010762      -0.123996       0.029803       0.094193              7.515240       5.583551      -0.521805      -0.077837       5.757339       1.530583      11.204829           0.002041
           24              O       4.708569       4.788777       5.933263      -0.507137      40.106729 0.56841946E+03  0.13925041E+05                                 9.481432                            7.467216       0.142347       2.098563                    0.995956      27.847561      75.102015       0.679671       0.367858      -1.126466      -0.026076      -0.007219       0.007847       0.028171      -0.028782      -0.012431      -0.021721       0.067673       0.059556      -0.061820       0.025535       0.036285             10.893461       9.285248      -0.694339      -5.298423       7.181710       2.414009      16.213426           0.035198
           25              O       2.900398      -0.646755       7.421190      -0.489244      27.041738 0.44215605E+03  0.10206158E+05                                 7.213388                            6.550720      -0.141029       2.055979                    0.993175      25.783480      68.228324       0.729097       0.363943      -1.125763       0.052349      -0.035189       0.016120       0.065104      -0.007817       0.037040      -0.006744       0.108169      -0.066332      -0.045179      -0.034327       0.079506              7.538708      10.444227      -1.430228       0.262504       6.079029       0.669372       6.092868           0.002048
           26              O       3.158078       3.766742       7.149071      -0.620079      42.634832 0.67503241E+03  0.17284635E+05                                 9.896241                            8.239035      -0.065395       2.004282                    0.994979      29.844491      82.624708       0.634324       0.377102      -1.118096       0.030812       0.027719      -0.082237       0.092090      -0.036528       0.030946      -0.078959       0.049485      -0.194175      -0.115652       0.010401       0.105251             10.875588      11.354149       4.482551      -2.324992      13.483371      -2.152764       7.789245          -0.002027
           27              O       0.700959       4.554408       7.930874      -0.596284      39.184255 0.67969584E+03  0.17392556E+05                                 9.311735                            8.241813      -0.052459       2.016878                    0.994038      29.313584      80.499429       0.638697       0.374768      -1.122503      -0.036597       0.055713      -0.044308       0.080041       0.034292      -0.032211       0.021570       0.103934       0.062375      -0.081789       0.014695       0.067094              9.966247      13.437350      -0.630318      -3.924937       7.662772      -0.418065       8.798621          -0.007579
           28              O      -0.010368       5.054217       0.693436      -0.626077      41.673120 0.69116239E+03  0.17773847E+05                                 9.721854                            8.293904       0.074342       2.040607                    0.995850      30.052850      82.943795       0.638169       0.373224      -1.122793      -0.047494       0.005125       0.014790       0.050007       0.042455       0.066826      -0.038367      -0.119273       0.056797      -0.123044       0.047006       0.076037             10.741646       7.483327      -0.945473      -0.022705      16.073766      -4.716139       8.667847          -0.005548

******************************************************
Auxiliary information for the entire system
The total spin magnetic moment of the unit cell is   3.868481
The total net atomic charge of the unit cell is   0.000002
Accuracy of reproducing the electrostatic potential in the unit cell:
  The inner radius (bohr) =    5.0000
  The outer radius (bohr) =   12.0000
  Valid grid points have density less than (e/(bohr^3)) =    0.0001
  The number of valid grid points were=          293
  The rms potential error without charges in kcal/mol is=      5.75390
  The rms potential error with partial charges in kcal/mol is=      0.45237
  The RRMSE value at monopole order=      0.07862
  The rms potential error with partial charges and cloud penetration in kcal/mol is=      0.45829
  The RRMSE value at monopole order with cloud penetration is=      0.07965
  The rms potential error with partial charges and atomic dipoles in kcal/mol is=      0.32769
  The RRMSE value at dipole order=      0.05695
  The rms potential error with partial charges, atomic dipoles and cloud penetration in kcal/mol is=      0.32975
  The RRMSE value at dipole order with cloud penetration=      0.05731

******************************************************
The electron densities and ab initio electrostatic potential were computed in VASP using the PBE functional and
projector augmented wave method. See the main text of the journal article for a description of computational details.
The atomic charges, dipoles, and quadrupoles were computed with the DDEC6 method as described in
(a) T. A. Manz and N. Gabaldon Limas, RSC Adv. 6 (2016) 47771-47801 DOI: 10.1039/c6ra04656h
(b) N. Gabaldon Limas and T. A. Manz, RSC Adv. 8 (2018) 2678-2707 DOI: 10.1039/c7ra11829e.
For each atom in the material, the electron cloud parameters were fit to the spherically averaged atom-in-material
electron density using radial positions for which this density was between 10^-4 and 10^-2 electrons per cubic bohr.
The polarizabilities, dispersion coefficients, and quantum Drude oscillator (QDO) parameters were fit using the MCLF method.
The magnetic structure of the system was optimized in VASP from the default ferromagnetic initial guess using spin polarization.
The atomic spin moments (ASMs) were computed on this optimized magnetic structure using the DDEC6 partition as inputs
to the method of T. A. Manz and D. S. Sholl, J. Chem. Theory Comput. 7 (2011) 4146-4164 DOI: 10.1021/ct200539n.
The RMSE and RRMSE were computed using a uniform grid with Ewald summation.
