# Supplementary material for: A collection of forcefield precursors for metal–organic frameworks
Source: RSC Adv. 2019 Nov 13;9(63):36492–507. doi: 10.1039/c9ra07327b (PMC9075174; doi:10.1039/c9ra07327b)
Supplement: RA-009-C9RA07327B-s5265 [file RA-009-C9RA07327B-s5265.xyz]

  100
jmolscript: load "" {1 1 1} spacegroup "x,y,z" unitcell [{      6.790700     0.000000     0.000000 }, {      0.000000    22.245000     0.000000 }, {      0.000000     0.000000     7.738700 }]
Ni     6.448788    17.511931     5.738633     0.809602
Ni     0.341912     4.733069     5.738633     0.809604
Ni     3.053438    15.855569     2.000067     0.809599
Ni     3.737262     6.389431     2.000067     0.809600
H      1.096019    15.549255     5.081230     0.319446
H      0.653265    15.309009     6.455624     0.313992
H      5.647825    13.687349     6.806187     0.137343
H      4.380002    13.940942     5.930940     0.148902
H      6.408384    13.974309     4.694295     0.071922
H      3.593638    18.450003     6.004457     0.095833
H      2.327173    20.331930     6.053985     0.132457
H      5.505220     0.100103     4.739180     0.123819
H      6.652170    20.387543     4.719059     0.093722
H      5.694681     6.695745     5.081230     0.319446
H      6.137435     6.935991     6.455624     0.313993
H      1.142875     8.557651     6.806187     0.137344
H      2.410699     8.304059     5.930940     0.148903
H      0.382316     8.270691     4.694295     0.071923
H      3.197062     3.794997     6.004457     0.095832
H      4.463527     1.913070     6.053985     0.132456
H      1.285480    22.144898     4.739180     0.123819
H      0.138530     1.857458     4.719059     0.093721
H      4.491369    17.818245     2.657470     0.319446
H      4.048615    18.058491     1.283076     0.313993
H      2.252475    19.680152     0.932513     0.137343
H      0.984652    19.426559     1.807760     0.148903
H      3.013034    19.393191     3.044405     0.071922
H      0.198288    14.917497     1.734243     0.095833
H      5.722523    13.035570     1.684715     0.132456
H      2.109870    11.022398     2.999520     0.123819
H      3.256820    12.979958     3.019641     0.093722
H      2.299331     4.426755     2.657470     0.319446
H      2.742085     4.186509     1.283076     0.313993
H      4.538225     2.564848     0.932513     0.137344
H      5.806049     2.818442     1.807760     0.148903
H      3.777666     2.851809     3.044405     0.071923
H      6.592412     7.327503     1.734243     0.095832
H      1.068177     9.209430     1.684715     0.132456
H      4.680830    11.222603     2.999520     0.123819
H      3.533880     9.265043     3.019641     0.093722
C      4.723611    15.462722     7.265865     0.669910
C      5.173834    14.362707     6.294659    -0.392384
C      6.055946    14.775129     5.135401     0.069747
C      5.234272    15.592633     4.127049     0.587512
C      4.013304    19.268397     5.865161     0.110409
C      3.237806    20.396663     5.875221    -0.199686
C      3.795322    21.611907     5.623713     0.102792
C      5.119509    21.575425     5.092065    -0.202405
C      5.807407    20.412012     5.107542     0.069701
C      2.067089     6.782278     7.265865     0.669910
C      1.616866     7.882293     6.294659    -0.392384
C      0.734754     7.469871     5.135401     0.069748
C      1.556428     6.652367     4.127049     0.587512
C      2.777396     2.976603     5.865161     0.110408
C      3.552894     1.848337     5.875221    -0.199687
C      2.995378     0.633093     5.623713     0.102792
C      1.671191     0.669575     5.092065    -0.202404
C      0.983293     1.832988     5.107542     0.069700
C      1.328261    17.904778     0.472835     0.669910
C      1.778484    19.004793     1.444041    -0.392384
C      2.660596    18.592371     2.603299     0.069747
C      1.838922    17.774867     3.611651     0.587512
C      0.617954    14.099103     1.873539     0.110408
C      6.633156    12.970837     1.863479    -0.199686
C      0.399972    11.755593     2.114987     0.102792
C      1.724159    11.792075     2.646635    -0.202405
C      2.412057    12.955488     2.631158     0.069700
C      5.462439     4.340222     0.472835     0.669910
C      5.012216     3.240207     1.444041    -0.392384
C      4.130104     3.652629     2.603299     0.069747
C      4.951778     4.470133     3.611651     0.587512
C      6.172746     8.145897     1.873539     0.110408
C      0.157544     9.274163     1.863479    -0.199687
C      6.390728    10.489407     2.114987     0.102792
C      5.066541    10.452926     2.646635    -0.202404
C      4.378643     9.289512     2.631158     0.069700
N      0.393861    15.593300     5.641512    -0.655557
N      5.309648    19.268174     5.672467    -0.187715
N      6.396839     6.651700     5.641512    -0.655558
N      1.481052     2.976826     5.672467    -0.187716
N      3.789211    17.774200     2.097188    -0.655556
N      1.914298    14.099326     2.066233    -0.187714
N      3.001489     4.470800     2.097188    -0.655557
N      4.876402     8.145674     2.066233    -0.187715
O      5.397927    16.837018     4.149491    -0.534338
O      4.473034    14.971107     3.358596    -0.550529
O      4.996597    16.670181     7.063111    -0.560688
O      4.071704    15.008257     0.499146    -0.573807
O      1.392773     5.407982     4.149491    -0.534338
O      2.317666     7.273893     3.358596    -0.550529
O      1.794103     5.574819     7.063111    -0.560688
O      2.718996     7.236743     0.499146    -0.573807
O      2.002577    16.530482     3.589209    -0.534337
O      1.077684    18.396393     4.380104    -0.550530
O      1.601247    16.697319     0.675589    -0.560687
O      0.676354    18.359243     7.239554    -0.573808
O      4.788123     5.714518     3.589209    -0.534337
O      5.713016     3.848607     4.380104    -0.550530
O      5.189453     5.547681     0.675589    -0.560687
O      6.114346     3.885757     7.239554    -0.573808

The following XYZ coordinates are in angstroms. Other properties are in atomic units.
The sperically averaged electron density of each atom fit to a function of the form exp(a - br)
eigen_1, eigen_2 and eigen_3 are the three eigenvalues of traceless quadrupole moment tensor
  atom number  atomic symbol              X              Y              Z     net charge C6 coefficient C8 coefficient C10 coefficient fluctuating dipole atomic polarizability isotropic forcefield polarizability              a              b squared Pearson coefficient          <r^3>          <r^4>         wp_QDO          m_QDO          q_QDO       dipole_x       dipole_y       dipole_z         dipole            Qxy            Qxz            Qyz     Q(x^2-y^2)  Q(3z^2 - R^2)        eigen_1        eigen_2        eigen_3 static polarizability      alpha(xx)      alpha(xy)      alpha(xz)      alpha(yy)      alpha(yz)      alpha(zz) atomic spin moment
            1             Ni       6.448788      17.511931       5.738633       0.809602      84.115173 0.17111876E+04  0.52589321E+05                                15.318778                           13.280201       0.748846       2.135129                    0.991663      44.607212     114.896358       0.515660       0.386494      -1.168253       0.011070       0.010325       0.006281       0.016389       0.090707      -0.027336       0.008874       0.018864       0.113617      -0.114236       0.036357       0.077880             17.238285      17.268615       1.035935       1.377069      15.987967       1.487503      18.458272           1.774262
            2             Ni       0.341912       4.733069       5.738633       0.809604      84.115225 0.17111887E+04  0.52589357E+05                                15.318773                           13.280197       0.748861       2.135133                    0.991662      44.607216     114.896312       0.515660       0.386494      -1.168254      -0.011070      -0.010325       0.006281       0.016389       0.090708       0.027336      -0.008874       0.018864       0.113617      -0.114237       0.036357       0.077880             17.238279      17.268610       1.035932      -1.377068      15.987965      -1.487502      18.458264           1.774282
            3             Ni       3.053438      15.855569       2.000067       0.809599      84.115128 0.17111867E+04  0.52589303E+05                                15.318790                           13.280212       0.748840       2.135127                    0.991663      44.607238     114.896537       0.515658       0.386495      -1.168252       0.011071      -0.010325      -0.006281       0.016390      -0.090707       0.027337       0.008874       0.018865       0.113617      -0.114236       0.036356       0.077880             17.238299      17.268630      -1.035936      -1.377069      15.987979       1.487504      18.458287           1.774272
            4             Ni       3.737262       6.389431       2.000067       0.809600      84.114891 0.17111809E+04  0.52589088E+05                                15.318779                           13.280203       0.748824       2.135122                    0.991663      44.607150     114.896343       0.515658       0.386496      -1.168251      -0.011070       0.010326      -0.006281       0.016390      -0.090707      -0.027337      -0.008873       0.018865       0.113616      -0.114236       0.036356       0.077880             17.238285      17.268617      -1.035933       1.377068      15.987966      -1.487502      18.458273           1.774288
            5              H       1.096019      15.549255       5.081230       0.319446       0.524742 0.33210621E+01  0.26884517E+02                                 1.203257                            1.168700      -0.998378       2.519350                    0.999954       2.619285       7.270596       0.490592       1.542270      -0.658646       0.017564      -0.002696      -0.011307       0.021062      -0.000950       0.009157       0.008295       0.018915       0.000091      -0.015594       0.000011       0.015583              1.221858       1.355330       0.082473      -0.272979       1.012830      -0.056664       1.297413           0.000758
            6              H       0.653265      15.309009       6.455624       0.313992       0.563612 0.37129677E+01  0.30864429E+02                                 1.257878                            1.233371      -1.092700       2.477809                    0.999808       2.657681       7.441983       0.479591       1.536377      -0.660187       0.005594      -0.008960       0.023283       0.025567       0.004058      -0.000691      -0.009654       0.019211       0.003758      -0.016131       0.005163       0.010968              1.271173       1.172068       0.020700       0.131213       1.056065      -0.085446       1.585385           0.001000
            7              H       5.647825      13.687349       6.806187       0.137343       1.045799 0.80650144E+01  0.78855601E+02                                 1.667354                            1.630639      -0.943511       2.429231                    0.998084       3.387151       9.277153       0.506684       1.236350      -0.719427       0.012664      -0.014541       0.010186       0.021808      -0.004034      -0.002912      -0.002162      -0.000078      -0.006261      -0.006168       0.001043       0.005125              1.673482       1.543157      -0.254313       0.216295       1.697044      -0.332274       1.780244          -0.000094
            8              H       4.380002      13.940942       5.930940       0.148902       1.022082 0.79186930E+01  0.76791050E+02                                 1.624895                            1.603982      -0.895099       2.460794                    0.998887       3.247016       8.752067       0.518409       1.218363      -0.724703      -0.022300      -0.008035      -0.011212       0.026222       0.003061       0.000801       0.002454       0.012521      -0.014169      -0.006933      -0.002526       0.009459              1.617831       1.831622       0.219025       0.234404       1.442084       0.121169       1.579788           0.000011
            9              H       6.408384      13.974309       4.694295       0.071922       1.182341 0.93706624E+01  0.95244659E+02                                 1.814212                            1.759517      -0.823986       2.461131                    0.997566       3.714453      10.415940       0.486394       1.238933      -0.718139       0.020244      -0.036407      -0.014244       0.044025      -0.000270      -0.002899       0.003166      -0.000966      -0.024138      -0.009390       0.003620       0.005769              1.837291       1.627989      -0.264413      -0.218510       2.019869       0.435250       1.864015           0.001524
           10              H       3.593638      18.450003       6.004457       0.095833       0.987305 0.70566942E+01  0.67953880E+02                                 1.706622                            1.604053      -1.146602       2.334099                    0.995609       3.700269      10.672529       0.465185       1.367311      -0.688920      -0.025474      -0.043294       0.001665       0.050261       0.010586      -0.003453       0.000480      -0.004243      -0.041099      -0.014631      -0.003122       0.017752              1.761942       1.619269       0.316253      -0.068192       2.204728      -0.172589       1.461828           0.000179
           11              H       2.327173      20.331930       6.053985       0.132457       1.029991 0.75631448E+01  0.74319153E+02                                 1.776372                            1.678676      -1.329634       2.262548                    0.993679       3.715100      10.927311       0.446113       1.397213      -0.683219      -0.035620      -0.003656       0.004444       0.036082      -0.002927      -0.005090      -0.000386       0.006308      -0.042003      -0.015079       0.002950       0.012129              1.810083       2.306261       0.086321      -0.169752       1.643850      -0.081925       1.480137           0.000319
           12              H       5.505220       0.100103       4.739180       0.123819       1.060410 0.74479289E+01  0.71908985E+02                                 1.721203                            1.597608      -1.068799       2.380639                    0.996617       3.468935       9.668679       0.493654       1.285098      -0.707336       0.015404       0.030119      -0.015220       0.037095       0.000199      -0.013263      -0.007302      -0.003666      -0.020627      -0.018036       0.004108       0.013928              1.777420       1.698523       0.339928      -0.144444       2.257085      -0.248151       1.376652           0.000282
           13              H       6.652170      20.387543       4.719059       0.093722       1.134292 0.79130026E+01  0.77681342E+02                                 1.801071                            1.643678      -1.206375       2.294568                    0.995715       3.705575      10.465694       0.487312       1.280335      -0.706931       0.036913      -0.001789      -0.020564       0.042292       0.004897      -0.007427      -0.012842       0.002731      -0.009597      -0.014812      -0.002032       0.016843              1.878083       2.492905      -0.106921      -0.392282       1.638125       0.069416       1.503219           0.000288
           14              H       5.694681       6.695745       5.081230       0.319446       0.524743 0.33210656E+01  0.26884554E+02                                 1.203257                            1.168701      -0.998379       2.519350                    0.999954       2.619287       7.270603       0.490592       1.542270      -0.658646      -0.017564       0.002696      -0.011307       0.021062      -0.000950      -0.009157      -0.008295       0.018915       0.000091      -0.015594       0.000011       0.015583              1.221858       1.355331       0.082473       0.272979       1.012830       0.056664       1.297414           0.000758
           15              H       6.137435       6.935991       6.455624       0.313993       0.563612 0.37129720E+01  0.30864474E+02                                 1.257878                            1.233372      -1.092701       2.477809                    0.999808       2.657683       7.441990       0.479591       1.536376      -0.660187      -0.005594       0.008960       0.023283       0.025567       0.004058       0.000691       0.009654       0.019211       0.003758      -0.016131       0.005163       0.010968              1.271173       1.172068       0.020700      -0.131213       1.056066       0.085446       1.585386           0.001000
           16              H       1.142875       8.557651       6.806187       0.137344       1.045795 0.80649773E+01  0.78855148E+02                                 1.667350                            1.630635      -0.943507       2.429233                    0.998084       3.387144       9.277129       0.506684       1.236351      -0.719427      -0.012664       0.014541       0.010186       0.021808      -0.004034       0.002912       0.002162      -0.000078      -0.006261      -0.006168       0.001043       0.005124              1.673478       1.543153      -0.254311      -0.216293       1.697040       0.332272       1.780240          -0.000094
           17              H       2.410699       8.304059       5.930940       0.148903       1.022080 0.79186785E+01  0.76790866E+02                                 1.624892                            1.603980      -0.895097       2.460796                    0.998887       3.247012       8.752051       0.518409       1.218363      -0.724704       0.022300       0.008036      -0.011212       0.026222       0.003061      -0.000801      -0.002454       0.012521      -0.014169      -0.006933      -0.002526       0.009459              1.617829       1.831619       0.219025      -0.234404       1.442083      -0.121169       1.579786           0.000011
           18              H       0.382316       8.270691       4.694295       0.071923       1.182340 0.93706509E+01  0.95244506E+02                                 1.814210                            1.759515      -0.823985       2.461132                    0.997566       3.714451      10.415930       0.486394       1.238932      -0.718139      -0.020244       0.036407      -0.014244       0.044025      -0.000270       0.002899      -0.003166      -0.000966      -0.024138      -0.009390       0.003620       0.005770              1.837289       1.627987      -0.264413       0.218510       2.019867      -0.435250       1.864013           0.001524
           19              H       3.197062       3.794997       6.004457       0.095832       0.987306 0.70567069E+01  0.67954029E+02                                 1.706623                            1.604054      -1.146602       2.334098                    0.995609       3.700273      10.672541       0.465185       1.367311      -0.688920       0.025474       0.043294       0.001665       0.050261       0.010586       0.003453      -0.000480      -0.004243      -0.041099      -0.014631      -0.003122       0.017752              1.761943       1.619271       0.316253       0.068192       2.204729       0.172589       1.461829           0.000179
           20              H       4.463527       1.913070       6.053985       0.132456       1.029991 0.75631451E+01  0.74319156E+02                                 1.776372                            1.678676      -1.329634       2.262548                    0.993679       3.715100      10.927311       0.446113       1.397213      -0.683219       0.035620       0.003656       0.004444       0.036082      -0.002927       0.005090       0.000386       0.006308      -0.042003      -0.015079       0.002950       0.012129              1.810083       2.306261       0.086321       0.169752       1.643851       0.081925       1.480137           0.000319
           21              H       1.285480      22.144898       4.739180       0.123819       1.060409 0.74479225E+01  0.71908910E+02                                 1.721202                            1.597607      -1.068799       2.380639                    0.996617       3.468935       9.668679       0.493654       1.285098      -0.707335      -0.015404      -0.030119      -0.015220       0.037095       0.000199       0.013263       0.007302      -0.003666      -0.020627      -0.018036       0.004108       0.013928              1.777419       1.698523       0.339927       0.144445       2.257083       0.248151       1.376652           0.000282
           22              H       0.138530       1.857458       4.719059       0.093721       1.134293 0.79130145E+01  0.77681484E+02                                 1.801072                            1.643679      -1.206377       2.294567                    0.995715       3.705578      10.465702       0.487312       1.280334      -0.706932      -0.036913       0.001789      -0.020564       0.042292       0.004897       0.007427       0.012842       0.002731      -0.009598      -0.014812      -0.002032       0.016843              1.878084       2.492906      -0.106922       0.392283       1.638126      -0.069416       1.503220           0.000288
           23              H       4.491369      17.818245       2.657470       0.319446       0.524743 0.33210642E+01  0.26884536E+02                                 1.203257                            1.168700      -0.998378       2.519350                    0.999954       2.619285       7.270594       0.490592       1.542269      -0.658646       0.017564       0.002696       0.011307       0.021062       0.000950      -0.009157       0.008295       0.018915       0.000091      -0.015594       0.000011       0.015583              1.221858       1.355330      -0.082473       0.272979       1.012830      -0.056664       1.297413           0.000758
           24              H       4.048615      18.058491       1.283076       0.313993       0.563612 0.37129705E+01  0.30864454E+02                                 1.257877                            1.233371      -1.092700       2.477809                    0.999808       2.657681       7.441981       0.479592       1.536375      -0.660187       0.005594       0.008960      -0.023283       0.025567      -0.004058       0.000691      -0.009654       0.019211       0.003758      -0.016131       0.005163       0.010968              1.271173       1.172068      -0.020700      -0.131213       1.056065      -0.085446       1.585385           0.001000
           25              H       2.252475      19.680152       0.932513       0.137343       1.045799 0.80650133E+01  0.78855581E+02                                 1.667353                            1.630638      -0.943510       2.429231                    0.998084       3.387150       9.277148       0.506684       1.236350      -0.719427       0.012664       0.014541      -0.010186       0.021808       0.004034       0.002912      -0.002162      -0.000078      -0.006261      -0.006168       0.001043       0.005125              1.673481       1.543156       0.254312      -0.216294       1.697044      -0.332273       1.780243          -0.000094
           26              H       0.984652      19.426559       1.807760       0.148903       1.022081 0.79186857E+01  0.76790955E+02                                 1.624893                            1.603981      -0.895098       2.460795                    0.998887       3.247014       8.752058       0.518409       1.218363      -0.724704      -0.022300       0.008035       0.011212       0.026222      -0.003061      -0.000801       0.002454       0.012521      -0.014169      -0.006933      -0.002526       0.009459              1.617830       1.831619      -0.219025      -0.234404       1.442084       0.121169       1.579787           0.000010
           27              H       3.013034      19.393191       3.044405       0.071922       1.182341 0.93706628E+01  0.95244661E+02                                 1.814212                            1.759516      -0.823987       2.461131                    0.997566       3.714453      10.415939       0.486394       1.238932      -0.718139       0.020244       0.036407       0.014244       0.044025       0.000270       0.002899       0.003166      -0.000966      -0.024138      -0.009390       0.003620       0.005769              1.837291       1.627988       0.264413       0.218510       2.019869       0.435250       1.864015           0.001524
           28              H       0.198288      14.917497       1.734243       0.095833       0.987305 0.70566950E+01  0.67953887E+02                                 1.706622                            1.604053      -1.146602       2.334099                    0.995609       3.700269      10.672528       0.465185       1.367311      -0.688920      -0.025475       0.043294      -0.001665       0.050261      -0.010586       0.003453       0.000480      -0.004243      -0.041099      -0.014631      -0.003122       0.017752              1.761941       1.619269      -0.316253       0.068192       2.204727      -0.172589       1.461828           0.000179
           29              H       5.722523      13.035570       1.684715       0.132456       1.029991 0.75631429E+01  0.74319135E+02                                 1.776372                            1.678676      -1.329634       2.262548                    0.993679       3.715100      10.927314       0.446113       1.397214      -0.683219      -0.035620       0.003656      -0.004444       0.036082       0.002927       0.005090      -0.000386       0.006308      -0.042003      -0.015079       0.002950       0.012129              1.810083       2.306262      -0.086321       0.169752       1.643851      -0.081925       1.480137           0.000319
           30              H       2.109870      11.022398       2.999520       0.123819       1.060410 0.74479303E+01  0.71909004E+02                                 1.721203                            1.597608      -1.068800       2.380638                    0.996617       3.468937       9.668686       0.493653       1.285098      -0.707335       0.015404      -0.030119       0.015220       0.037095      -0.000199       0.013263      -0.007302      -0.003666      -0.020627      -0.018036       0.004108       0.013928              1.777420       1.698524      -0.339928       0.144445       2.257085      -0.248151       1.376652           0.000282
           31              H       3.256820      12.979958       3.019641       0.093722       1.134292 0.79130021E+01  0.77681335E+02                                 1.801071                            1.643678      -1.206374       2.294568                    0.995715       3.705575      10.465693       0.487312       1.280334      -0.706932       0.036913       0.001789       0.020564       0.042292      -0.004897       0.007427      -0.012842       0.002731      -0.009597      -0.014812      -0.002032       0.016843              1.878083       2.492904       0.106922       0.392282       1.638125       0.069416       1.503219           0.000288
           32              H       2.299331       4.426755       2.657470       0.319446       0.524743 0.33210639E+01  0.26884530E+02                                 1.203256                            1.168700      -0.998377       2.519351                    0.999954       2.619284       7.270588       0.490593       1.542268      -0.658647      -0.017564      -0.002696       0.011307       0.021062       0.000950       0.009157      -0.008295       0.018914       0.000091      -0.015594       0.000011       0.015583              1.221857       1.355329      -0.082472      -0.272979       1.012829       0.056664       1.297413           0.000759
           33              H       2.742085       4.186509       1.283076       0.313993       0.563612 0.37129691E+01  0.30864437E+02                                 1.257877                            1.233370      -1.092698       2.477810                    0.999808       2.657680       7.441975       0.479592       1.536374      -0.660188      -0.005594      -0.008960      -0.023283       0.025567      -0.004058      -0.000691       0.009654       0.019211       0.003758      -0.016131       0.005163       0.010967              1.271172       1.172067      -0.020700       0.131213       1.056065       0.085446       1.585384           0.001000
           34              H       4.538225       2.564848       0.932513       0.137344       1.045796 0.80649805E+01  0.78855178E+02                                 1.667350                            1.630635      -0.943507       2.429233                    0.998084       3.387143       9.277123       0.506685       1.236350      -0.719427      -0.012664      -0.014541      -0.010186       0.021808       0.004034      -0.002912       0.002162      -0.000078      -0.006261      -0.006168       0.001043       0.005125              1.673477       1.543152       0.254312       0.216293       1.697041       0.332272       1.780239          -0.000094
           35              H       5.806049       2.818442       1.807760       0.148903       1.022079 0.79186671E+01  0.76790722E+02                                 1.624890                            1.603978      -0.895095       2.460797                    0.998887       3.247010       8.752041       0.518410       1.218362      -0.724704       0.022300      -0.008036       0.011212       0.026222      -0.003061       0.000801      -0.002454       0.012521      -0.014169      -0.006933      -0.002526       0.009459              1.617827       1.831617      -0.219024       0.234403       1.442081      -0.121168       1.579784           0.000011
           36              H       3.777666       2.851809       3.044405       0.071923       1.182339 0.93706443E+01  0.95244423E+02                                 1.814210                            1.759514      -0.823985       2.461132                    0.997566       3.714449      10.415924       0.486394       1.238932      -0.718139      -0.020244      -0.036407       0.014244       0.044025       0.000270      -0.002899      -0.003166      -0.000966      -0.024138      -0.009390       0.003620       0.005769              1.837289       1.627987       0.264413      -0.218510       2.019866      -0.435249       1.864013           0.001524
           37              H       6.592412       7.327503       1.734243       0.095832       0.987306 0.70567053E+01  0.67954007E+02                                 1.706623                            1.604054      -1.146602       2.334099                    0.995609       3.700272      10.672536       0.465185       1.367311      -0.688920       0.025474      -0.043294      -0.001665       0.050261      -0.010586      -0.003453      -0.000480      -0.004243      -0.041099      -0.014631      -0.003122       0.017752              1.761942       1.619270      -0.316253      -0.068192       2.204729       0.172589       1.461828           0.000179
           38              H       1.068177       9.209430       1.684715       0.132456       1.029992 0.75631517E+01  0.74319240E+02                                 1.776373                            1.678677      -1.329635       2.262547                    0.993679       3.715102      10.927320       0.446113       1.397213      -0.683219       0.035620      -0.003656      -0.004444       0.036082       0.002927      -0.005090       0.000386       0.006308      -0.042003      -0.015079       0.002950       0.012129              1.810084       2.306263      -0.086321      -0.169752       1.643852       0.081925       1.480138           0.000319
           39              H       4.680830      11.222603       2.999520       0.123819       1.060409 0.74479214E+01  0.71908901E+02                                 1.721203                            1.597608      -1.068799       2.380639                    0.996617       3.468935       9.668681       0.493653       1.285099      -0.707335      -0.015404       0.030119       0.015220       0.037095      -0.000199      -0.013263       0.007302      -0.003666      -0.020627      -0.018036       0.004108       0.013928              1.777420       1.698523      -0.339928      -0.144445       2.257084       0.248151       1.376652           0.000282
           40              H       3.533880       9.265043       3.019641       0.093722       1.134293 0.79130161E+01  0.77681503E+02                                 1.801072                            1.643679      -1.206376       2.294567                    0.995715       3.705578      10.465702       0.487312       1.280334      -0.706932      -0.036913      -0.001789       0.020564       0.042292      -0.004897      -0.007427       0.012842       0.002731      -0.009597      -0.014812      -0.002032       0.016843              1.878084       2.492906       0.106921      -0.392283       1.638126      -0.069415       1.503220           0.000288
           41              C       4.723611      15.462722       7.265865       0.669910      19.966766 0.23068355E+03  0.46864680E+04                                 6.847557                            5.454973       0.136117       2.124894                    0.999691      21.185808      58.956421       0.623272       0.483726      -1.012450      -0.014537       0.024021       0.022919       0.036244      -0.017521       0.061245       0.004119       0.101225      -0.020407      -0.059380      -0.033767       0.093147              7.641476       5.961386       0.514594      -3.385359       7.318072      -0.416928       9.644970          -0.002176
           42              C       5.173834      14.362707       6.294659      -0.392384      29.384176 0.49000557E+03  0.11876695E+05                                 8.247357                            7.301701      -0.201784       1.909051                    0.998588      31.610376      92.446348       0.619346       0.408017      -1.069016       0.038922       0.030250      -0.044247       0.066240       0.015471      -0.014493      -0.017292       0.048426      -0.038332      -0.032873      -0.008992       0.041866              8.828209       7.717032      -0.224721      -2.144563       7.087725       0.252610      11.679871           0.004051
           43              C       6.055946      14.775129       5.135401       0.069747      24.065686 0.37434056E+03  0.84715293E+04                                 7.291194                            6.435964      -0.161462       1.976455                    0.998717      25.969268      73.075324       0.652258       0.414946      -1.065914       0.061316       0.034002       0.111683       0.131867       0.059788      -0.015300       0.018478       0.039346      -0.075240      -0.064826      -0.010680       0.075507              7.841641       7.884506       0.215508       0.055346       6.425747      -0.040315       9.214670           0.006608
           44              C       5.234272      15.592633       4.127049       0.587512      20.376800 0.24878851E+03  0.51564053E+04                                 6.946461                            5.663309      -0.054596       2.052495                    0.999231      22.176413      62.560920       0.611291       0.483439      -1.011472      -0.044795       0.048723      -0.044159       0.079564      -0.002711      -0.086052      -0.001149       0.100423       0.069674      -0.062811      -0.054505       0.117315              7.691867       7.021026       0.770644       3.572688       7.535084       0.703061       8.519490          -0.001016
           45              C       4.013304      19.268397       5.865161       0.110409      26.334208 0.33035509E+03  0.73137586E+04                                 7.947554                            6.250964      -0.027070       2.019392                    0.998847      26.014034      74.633719       0.623738       0.443552      -1.038599       0.031199       0.019789      -0.010928       0.038528       0.028735       0.013957       0.007467      -0.003981       0.133043      -0.051262       0.001457       0.049805              8.928680      10.516550      -1.331428      -0.862053      11.505846      -0.684029       4.763646          -0.006392
           46              C       3.237806      20.396663       5.875221      -0.199686      35.689885 0.45702456E+03  0.10930011E+05                                 9.514051                            7.202051      -0.073961       1.948759                    0.998802      30.331171      89.282181       0.601757       0.425602      -1.053540       0.008217      -0.015405      -0.007673       0.019071      -0.003298       0.002249       0.002515       0.034238       0.021920      -0.021346       0.006982       0.014364             11.058967      10.549026      -1.092111      -0.993053      17.204740      -1.184714       5.423136           0.001979
           47              C       3.795322      21.611907       5.623713       0.102792      37.001073 0.40027660E+03  0.91596611E+04                                 9.692205                            6.685472      -0.024221       2.006199                    0.999265      26.006244      72.243884       0.639222       0.418731      -1.069511       0.015409       0.002276       0.003296       0.015921      -0.003471       0.020314       0.006240       0.010556      -0.017699      -0.022804       0.000107       0.022697             12.191239      11.251243      -3.730899      -1.328826      20.108936      -0.610629       5.213538          -0.009385
           48              C       5.119509      21.575425       5.092065      -0.202405      34.963860 0.45310354E+03  0.10758811E+05                                 9.241771                            7.078222       0.206053       2.031065                    0.999600      30.054428      86.718198       0.622096       0.414651      -1.065762      -0.011811       0.001103       0.007437       0.014001       0.020696      -0.010498      -0.012421      -0.027504       0.005928      -0.026329      -0.005940       0.032269             10.455484      11.906874      -2.322441      -1.728486      14.273343      -0.714672       5.186234           0.001757
           49              C       5.807407      20.412012       5.107542       0.069701      29.242954 0.35143684E+03  0.78727836E+04                                 8.390099                            6.361609       0.058949       2.026962                    0.999606      26.750878      76.280862       0.633151       0.431835      -1.049421      -0.031701      -0.045375       0.027582       0.061843       0.015701       0.006637       0.003147       0.036118       0.091960      -0.039263       0.006396       0.032867              9.543474      10.552133      -1.656623      -1.785083      12.930743      -0.928506       5.147547          -0.004488
           50              C       2.067089       6.782278       7.265865       0.669910      19.966770 0.23068362E+03  0.46864697E+04                                 6.847558                            5.454973       0.136118       2.124894                    0.999691      21.185812      58.956435       0.623272       0.483726      -1.012450       0.014537      -0.024021       0.022918       0.036243      -0.017521      -0.061245      -0.004119       0.101225      -0.020407      -0.059380      -0.033767       0.093147              7.641477       5.961387       0.514595       3.385360       7.318072       0.416930       9.644971          -0.002175
           51              C       1.616866       7.882293       6.294659      -0.392384      29.384209 0.49000633E+03  0.11876717E+05                                 8.247364                            7.301708      -0.201784       1.909051                    0.998588      31.610376      92.446349       0.619345       0.408017      -1.069016      -0.038922      -0.030250      -0.044247       0.066240       0.015471       0.014493       0.017292       0.048425      -0.038333      -0.032873      -0.008992       0.041865              8.828216       7.717037      -0.224720       2.144569       7.087731      -0.252611      11.679881           0.004051
           52              C       0.734754       7.469871       5.135401       0.069748      24.065687 0.37434059E+03  0.84715304E+04                                 7.291195                            6.435965      -0.161462       1.976455                    0.998717      25.969271      73.075343       0.652258       0.414946      -1.065914      -0.061316      -0.034003       0.111683       0.131867       0.059788       0.015301      -0.018478       0.039346      -0.075239      -0.064826      -0.010680       0.075507              7.841642       7.884508       0.215509      -0.055347       6.425748       0.040315       9.214672           0.006609
           53              C       1.556428       6.652367       4.127049       0.587512      20.376806 0.24878860E+03  0.51564078E+04                                 6.946462                            5.663309      -0.054595       2.052495                    0.999231      22.176418      62.560936       0.611291       0.483439      -1.011472       0.044795      -0.048723      -0.044159       0.079564      -0.002711       0.086052       0.001149       0.100423       0.069674      -0.062811      -0.054505       0.117315              7.691868       7.021028       0.770644      -3.572689       7.535085      -0.703062       8.519492          -0.001015
           54              C       2.777396       2.976603       5.865161       0.110408      26.334243 0.33035560E+03  0.73137729E+04                                 7.947560                            6.250968      -0.027069       2.019392                    0.998847      26.014063      74.633824       0.623738       0.443552      -1.038599      -0.031199      -0.019788      -0.010928       0.038528       0.028735      -0.013957      -0.007467      -0.003981       0.133041      -0.051262       0.001458       0.049805              8.928688      10.516559      -1.331430       0.862054      11.505856       0.684030       4.763649          -0.006392
           55              C       3.552894       1.848337       5.875221      -0.199687      35.689897 0.45702471E+03  0.10930015E+05                                 9.514052                            7.202052      -0.073959       1.948759                    0.998802      30.331179      89.282205       0.601757       0.425602      -1.053540      -0.008217       0.015405      -0.007673       0.019071      -0.003298      -0.002249      -0.002515       0.034238       0.021920      -0.021346       0.006981       0.014364             11.058969      10.549028      -1.092113       0.993053      17.204742       1.184714       5.423136           0.001980
           56              C       2.995378       0.633093       5.623713       0.102792      37.001069 0.40027651E+03  0.91596587E+04                                 9.692205                            6.685472      -0.024222       2.006198                    0.999265      26.006240      72.243872       0.639222       0.418731      -1.069511      -0.015409      -0.002276       0.003296       0.015921      -0.003470      -0.020314      -0.006240       0.010556      -0.017699      -0.022804       0.000107       0.022697             12.191239      11.251243      -3.730900       1.328826      20.108935       0.610628       5.213538          -0.009386
           57              C       1.671191       0.669575       5.092065      -0.202404      34.963828 0.45310300E+03  0.10758795E+05                                 9.241767                            7.078219       0.206052       2.031065                    0.999600      30.054419      86.718172       0.622096       0.414651      -1.065762       0.011811      -0.001103       0.007438       0.014001       0.020696       0.010498       0.012421      -0.027504       0.005928      -0.026329      -0.005940       0.032269             10.455478      11.906868      -2.322439       1.728485      14.273335       0.714672       5.186232           0.001757
           58              C       0.983293       1.832988       5.107542       0.069700      29.242978 0.35143715E+03  0.78727924E+04                                 8.390103                            6.361612       0.058949       2.026961                    0.999606      26.750895      76.280924       0.633151       0.431835      -1.049421       0.031701       0.045375       0.027582       0.061843       0.015702      -0.006637      -0.003147       0.036118       0.091959      -0.039263       0.006397       0.032866              9.543480      10.552139      -1.656628       1.785084      12.930752       0.928505       5.147549          -0.004488
           59              C       1.328261      17.904778       0.472835       0.669910      19.966768 0.23068357E+03  0.46864686E+04                                 6.847558                            5.454973       0.136117       2.124893                    0.999691      21.185810      58.956430       0.623271       0.483726      -1.012450      -0.014537      -0.024021      -0.022918       0.036244       0.017521      -0.061245       0.004119       0.101225      -0.020407      -0.059380      -0.033767       0.093147              7.641477       5.961386      -0.514594       3.385360       7.318073      -0.416929       9.644971          -0.002176
           60              C       1.778484      19.004793       1.444041      -0.392384      29.384198 0.49000601E+03  0.11876708E+05                                 8.247361                            7.301705      -0.201784       1.909051                    0.998588      31.610373      92.446336       0.619346       0.408017      -1.069016       0.038922      -0.030250       0.044247       0.066240      -0.015471       0.014493      -0.017292       0.048426      -0.038332      -0.032873      -0.008992       0.041866              8.828214       7.717033       0.224721       2.144567       7.087731       0.252611      11.679878           0.004051
           61              C       2.660596      18.592371       2.603299       0.069747      24.065684 0.37434053E+03  0.84715283E+04                                 7.291194                            6.435964      -0.161461       1.976455                    0.998717      25.969266      73.075316       0.652258       0.414946      -1.065914       0.061316      -0.034002      -0.111683       0.131867      -0.059788       0.015300       0.018478       0.039346      -0.075240      -0.064826      -0.010680       0.075507              7.841641       7.884506      -0.215508      -0.055347       6.425747      -0.040315       9.214670           0.006608
           62              C       1.838922      17.774867       3.611651       0.587512      20.376803 0.24878856E+03  0.51564067E+04                                 6.946461                            5.663309      -0.054596       2.052495                    0.999231      22.176416      62.560930       0.611291       0.483439      -1.011472      -0.044795      -0.048723       0.044159       0.079564       0.002711       0.086052      -0.001149       0.100423       0.069674      -0.062811      -0.054505       0.117315              7.691868       7.021027      -0.770644      -3.572688       7.535085       0.703061       8.519491          -0.001015
           63              C       0.617954      14.099103       1.873539       0.110408      26.334211 0.33035514E+03  0.73137600E+04                                 7.947555                            6.250965      -0.027071       2.019392                    0.998847      26.014035      74.633726       0.623738       0.443552      -1.038599       0.031199      -0.019788       0.010928       0.038528      -0.028735      -0.013957       0.007467      -0.003981       0.133043      -0.051262       0.001457       0.049805              8.928682      10.516552       1.331428       0.862054      11.505847      -0.684030       4.763647          -0.006392
           64              C       6.633156      12.970837       1.863479      -0.199686      35.689874 0.45702441E+03  0.10930006E+05                                 9.514049                            7.202050      -0.073961       1.948759                    0.998802      30.331165      89.282162       0.601757       0.425602      -1.053540       0.008217       0.015405       0.007673       0.019071       0.003298      -0.002249       0.002515       0.034238       0.021921      -0.021346       0.006982       0.014364             11.058965      10.549024       1.092110       0.993053      17.204735      -1.184714       5.423135           0.001980
           65              C       0.399972      11.755593       2.114987       0.102792      37.001064 0.40027651E+03  0.91596590E+04                                 9.692204                            6.685472      -0.024221       2.006199                    0.999265      26.006240      72.243876       0.639222       0.418731      -1.069511       0.015409      -0.002276      -0.003296       0.015921       0.003471      -0.020314       0.006240       0.010556      -0.017699      -0.022804       0.000107       0.022697             12.191237      11.251243       3.730897       1.328827      20.108931      -0.610629       5.213538          -0.009385
           66              C       1.724159      11.792075       2.646635      -0.202405      34.963856 0.45310346E+03  0.10758809E+05                                 9.241772                            7.078222       0.206053       2.031065                    0.999600      30.054437      86.718239       0.622095       0.414651      -1.065762      -0.011811      -0.001102      -0.007437       0.014001      -0.020696       0.010498      -0.012421      -0.027504       0.005928      -0.026329      -0.005940       0.032269             10.455484      11.906876       2.322440       1.728487      14.273341      -0.714672       5.186235           0.001757
           67              C       2.412057      12.955488       2.631158       0.069700      29.242965 0.35143698E+03  0.78727875E+04                                 8.390102                            6.361611       0.058949       2.026961                    0.999606      26.750882      76.280880       0.633151       0.431835      -1.049421      -0.031701       0.045375      -0.027582       0.061843      -0.015701      -0.006637       0.003147       0.036118       0.091960      -0.039263       0.006396       0.032867              9.543478      10.552137       1.656628       1.785083      12.930750      -0.928505       5.147548          -0.004488
           68              C       5.462439       4.340222       0.472835       0.669910      19.966773 0.23068366E+03  0.46864706E+04                                 6.847558                            5.454973       0.136117       2.124894                    0.999691      21.185814      58.956437       0.623272       0.483726      -1.012450       0.014537       0.024021      -0.022919       0.036244       0.017521       0.061245      -0.004119       0.101225      -0.020408      -0.059379      -0.033767       0.093147              7.641477       5.961387      -0.514595      -3.385360       7.318072       0.416930       9.644972          -0.002175
           69              C       5.012216       3.240207       1.444041      -0.392384      29.384203 0.49000614E+03  0.11876711E+05                                 8.247361                            7.301705      -0.201781       1.909052                    0.998588      31.610363      92.446282       0.619346       0.408017      -1.069017      -0.038922       0.030250       0.044247       0.066240      -0.015471      -0.014493       0.017292       0.048425      -0.038332      -0.032873      -0.008992       0.041866              8.828214       7.717035       0.224722      -2.144569       7.087728      -0.252611      11.679879           0.004051
           70              C       4.130104       3.652629       2.603299       0.069747      24.065687 0.37434059E+03  0.84715296E+04                                 7.291194                            6.435964      -0.161461       1.976455                    0.998717      25.969265      73.075306       0.652258       0.414946      -1.065914      -0.061316       0.034002      -0.111683       0.131867      -0.059788      -0.015300      -0.018478       0.039346      -0.075240      -0.064827      -0.010680       0.075507              7.841641       7.884506      -0.215508       0.055347       6.425746       0.040314       9.214670           0.006609
           71              C       4.951778       4.470133       3.611651       0.587512      20.376802 0.24878854E+03  0.51564061E+04                                 6.946461                            5.663309      -0.054595       2.052495                    0.999231      22.176415      62.560926       0.611291       0.483439      -1.011472       0.044795       0.048723       0.044159       0.079564       0.002711      -0.086052       0.001149       0.100423       0.069674      -0.062811      -0.054505       0.117315              7.691867       7.021027      -0.770644       3.572688       7.535084      -0.703062       8.519491          -0.001015
           72              C       6.172746       8.145897       1.873539       0.110408      26.334232 0.33035542E+03  0.73137678E+04                                 7.947559                            6.250967      -0.027069       2.019392                    0.998847      26.014051      74.633782       0.623738       0.443552      -1.038599      -0.031199       0.019789       0.010928       0.038527      -0.028735       0.013957      -0.007467      -0.003981       0.133042      -0.051262       0.001457       0.049805              8.928686      10.516557       1.331430      -0.862054      11.505854       0.684030       4.763648          -0.006391
           73              C       0.157544       9.274163       1.863479      -0.199687      35.689908 0.45702484E+03  0.10930019E+05                                 9.514055                            7.202053      -0.073961       1.948758                    0.998802      30.331184      89.282232       0.601757       0.425602      -1.053540      -0.008217      -0.015405       0.007673       0.019071       0.003298       0.002249      -0.002515       0.034238       0.021920      -0.021346       0.006981       0.014364             11.058973      10.549029       1.092112      -0.993053      17.204751       1.184715       5.423138           0.001980
           74              C       6.390728      10.489407       2.114987       0.102792      37.001058 0.40027644E+03  0.91596571E+04                                 9.692205                            6.685473      -0.024222       2.006198                    0.999265      26.006237      72.243874       0.639222       0.418731      -1.069511      -0.015409       0.002276      -0.003296       0.015921       0.003470       0.020314      -0.006240       0.010556      -0.017697      -0.022804       0.000107       0.022697             12.191238      11.251241       3.730892      -1.328826      20.108933       0.610631       5.213538          -0.009385
           75              C       5.066541      10.452926       2.646635      -0.202404      34.963819 0.45310315E+03  0.10758799E+05                                 9.241766                            7.078220       0.206053       2.031065                    0.999600      30.054413      86.718151       0.622096       0.414651      -1.065762       0.011811       0.001103      -0.007438       0.014001      -0.020696      -0.010498       0.012421      -0.027504       0.005928      -0.026328      -0.005940       0.032269             10.455476      11.906866       2.322430      -1.728486      14.273329       0.714673       5.186232           0.001757
           76              C       4.378643       9.289512       2.631158       0.069700      29.242969 0.35143720E+03  0.78727933E+04                                 8.390101                            6.361612       0.058951       2.026962                    0.999606      26.750885      76.280882       0.633151       0.431835      -1.049421       0.031700      -0.045375      -0.027582       0.061843      -0.015702       0.006637      -0.003147       0.036118       0.091959      -0.039263       0.006396       0.032866              9.543477      10.552135       1.656620      -1.785084      12.930746       0.928507       5.147549          -0.004488
           77              N       0.393861      15.593300       5.641512      -0.655557      31.991431 0.59938020E+03  0.15133067E+05                                 8.526035                            7.970225      -0.324747       1.881014                    0.997817      32.369971      93.654081       0.610396       0.397439      -1.086380      -0.078396      -0.069370      -0.041827       0.112728       0.058656       0.033970      -0.003052       0.146852      -0.004085      -0.095533      -0.008373       0.103906              8.901100      10.762831       1.613428       0.509170       6.936686       0.236853       9.003784           0.045352
           78              N       5.309648      19.268174       5.672467      -0.187715      35.745642 0.48582972E+03  0.11529319E+05                                 9.075838                            7.146464       0.028202       2.049090                    0.998802      26.935817      73.260225       0.654722       0.394212      -1.098923      -0.069327       0.128083      -0.001904       0.145655       0.067303      -0.010681       0.003525       0.051602       0.101390      -0.089629       0.032423       0.057206             10.272030      12.627560      -1.076521      -1.061968      12.362284      -1.787829       5.826247           0.032123
           79              N       6.396839       6.651700       5.641512      -0.655558      31.991487 0.59938157E+03  0.15133111E+05                                 8.526045                            7.970234      -0.324746       1.881013                    0.997817      32.370013      93.654235       0.610395       0.397439      -1.086380       0.078396       0.069370      -0.041828       0.112729       0.058657      -0.033970       0.003052       0.146854      -0.004083      -0.095534      -0.008373       0.103907              8.901111      10.762845       1.613430      -0.509171       6.936694      -0.236854       9.003793           0.045351
           80              N       1.481052       2.976826       5.672467      -0.187716      35.745717 0.48583093E+03  0.11529355E+05                                 9.075848                            7.146471       0.028206       2.049090                    0.998802      26.935857      73.260357       0.654722       0.394212      -1.098923       0.069328      -0.128084      -0.001904       0.145656       0.067304       0.010681      -0.003525       0.051602       0.101390      -0.089630       0.032423       0.057206             10.272043      12.627577      -1.076524       1.061970      12.362299       1.787831       5.826253           0.032122
           81              N       3.789211      17.774200       2.097188      -0.655556      31.991396 0.59937928E+03  0.15133038E+05                                 8.526028                            7.970218      -0.324747       1.881014                    0.997817      32.369948      93.653987       0.610396       0.397439      -1.086380      -0.078396       0.069370       0.041827       0.112728      -0.058657      -0.033970      -0.003052       0.146853      -0.004085      -0.095534      -0.008373       0.103907              8.901093      10.762822      -1.613427      -0.509169       6.936680       0.236853       9.003778           0.045351
           82              N       1.914298      14.099326       2.066233      -0.187714      35.745601 0.48582910E+03  0.11529300E+05                                 9.075829                            7.146458       0.028203       2.049091                    0.998802      26.935800      73.260154       0.654722       0.394212      -1.098923      -0.069327      -0.128084       0.001904       0.145655      -0.067304       0.010681       0.003525       0.051602       0.101390      -0.089629       0.032423       0.057206             10.272020      12.627548       1.076517       1.061968      12.362269      -1.787827       5.826242           0.032123
           83              N       3.001489       4.470800       2.097188      -0.655557      31.991394 0.59937923E+03  0.15133037E+05                                 8.526031                            7.970221      -0.324748       1.881014                    0.997817      32.369944      93.653988       0.610396       0.397439      -1.086380       0.078396      -0.069370       0.041828       0.112728      -0.058657       0.033970       0.003052       0.146852      -0.004085      -0.095533      -0.008373       0.103906              8.901095      10.762825      -1.613427       0.509170       6.936681      -0.236853       9.003780           0.045350
           84              N       4.876402       8.145674       2.066233      -0.187715      35.745610 0.48582921E+03  0.11529305E+05                                 9.075835                            7.146462       0.028198       2.049089                    0.998802      26.935801      73.260184       0.654722       0.394212      -1.098923       0.069327       0.128083       0.001904       0.145654      -0.067303      -0.010681      -0.003525       0.051602       0.101389      -0.089629       0.032423       0.057206             10.272026      12.627558       1.076518      -1.061969      12.362276       1.787828       5.826246           0.032122
           85              O       5.397927      16.837018       4.149491      -0.534338      32.668102 0.56226324E+03  0.13636887E+05                                 8.028416                            7.322853       0.421684       2.199290                    0.997359      27.034947      70.837005       0.706120       0.357645      -1.142733      -0.005033      -0.018661      -0.014213       0.023991       0.013106      -0.027164       0.008800      -0.020073      -0.022953      -0.038664       0.016080       0.022583              8.444808       7.190447       0.956993       2.159016      10.323641       1.055672       7.820335           0.039187
           86              O       4.473034      14.971107       3.358596      -0.550529      41.100014 0.59616299E+03  0.14668857E+05                                 9.425327                            7.558534       0.292202       2.144724                    0.996815      27.633199      72.872741       0.692681       0.359370      -1.141624       0.000243       0.041796      -0.005982       0.042222       0.035419      -0.002746       0.045573       0.076185       0.094677      -0.084301       0.027764       0.056537             10.838282      11.921573       1.916694       5.980107       8.019208       2.726801      12.574066           0.039074
           87              O       4.996597      16.670181       7.063111      -0.560688      34.408279 0.58529638E+03  0.14317336E+05                                 8.279220                            7.462704       0.521808       2.223973                    0.997146      27.419871      71.802269       0.701733       0.356819      -1.145101      -0.001249      -0.013385      -0.001305       0.013507       0.023839       0.032254      -0.034349      -0.004030      -0.081163      -0.066517       0.028453       0.038065              8.697897       7.210889       1.723639      -2.110410      10.676507      -2.283306       8.206295           0.036768
           88              O       4.071704      15.008257       0.499146      -0.573807      41.553955 0.55803600E+03  0.13510808E+05                                 9.464002                            7.244928       0.485062       2.194735                    0.998678      27.807196      72.831486       0.717216       0.352726      -1.146530       0.006784       0.032175       0.000044       0.032883      -0.006430      -0.000622      -0.029152       0.092009       0.129788      -0.075242       0.024749       0.050493             11.191706      10.544786       0.541604      -6.697065       6.661958      -1.518148      16.368374           0.038003
           89              O       1.392773       5.407982       4.149491      -0.534338      32.668126 0.56226376E+03  0.13636902E+05                                 8.028418                            7.322854       0.421686       2.199291                    0.997359      27.034963      70.837047       0.706120       0.357645      -1.142733       0.005033       0.018661      -0.014213       0.023991       0.013106       0.027164      -0.008800      -0.020074      -0.022955      -0.038664       0.016080       0.022583              8.444810       7.190449       0.956993      -2.159017      10.323643      -1.055673       7.820337           0.039185
           90              O       2.317666       7.273893       3.358596      -0.550529      41.099982 0.59616243E+03  0.14668841E+05                                 9.425324                            7.558532       0.292199       2.144724                    0.996815      27.633183      72.872697       0.692681       0.359370      -1.141623      -0.000243      -0.041796      -0.005983       0.042222       0.035419       0.002745      -0.045573       0.076185       0.094676      -0.084301       0.027764       0.056537             10.838279      11.921569       1.916693      -5.980104       8.019205      -2.726801      12.574061           0.039074
           91              O       1.794103       5.574819       7.063111      -0.560688      34.408317 0.58529721E+03  0.14317361E+05                                 8.279225                            7.462708       0.521810       2.223973                    0.997147      27.419892      71.802332       0.701733       0.356819      -1.145101       0.001249       0.013385      -0.001305       0.013506       0.023838      -0.032255       0.034349      -0.004030      -0.081164      -0.066518       0.028453       0.038065              8.697902       7.210893       1.723640       2.110411      10.676513       2.283308       8.206300           0.036767
           92              O       2.718996       7.236743       0.499146      -0.573807      41.553905 0.55803520E+03  0.13510783E+05                                 9.463995                            7.244922       0.485060       2.194735                    0.998678      27.807176      72.831416       0.717216       0.352726      -1.146530      -0.006784      -0.032175       0.000044       0.032883      -0.006430       0.000622       0.029151       0.092009       0.129788      -0.075242       0.024749       0.050493             11.191697      10.544778       0.541605       6.697058       6.661953       1.518148      16.368360           0.038002
           93              O       2.002577      16.530482       3.589209      -0.534337      32.668085 0.56226287E+03  0.13636875E+05                                 8.028411                            7.322849       0.421684       2.199291                    0.997359      27.034941      70.836974       0.706120       0.357645      -1.142733      -0.005033       0.018661       0.014213       0.023991      -0.013106       0.027164       0.008800      -0.020074      -0.022954      -0.038664       0.016080       0.022583              8.444803       7.190443      -0.956993      -2.159014      10.323636       1.055671       7.820330           0.039186
           94              O       1.077684      18.396393       4.380104      -0.550530      41.100043 0.59616353E+03  0.14668874E+05                                 9.425332                            7.558538       0.292202       2.144724                    0.996815      27.633210      72.872785       0.692681       0.359370      -1.141623       0.000243      -0.041795       0.005982       0.042222      -0.035419       0.002746       0.045573       0.076185       0.094677      -0.084301       0.027764       0.056537             10.838288      11.921580      -1.916694      -5.980111       8.019211       2.726802      12.574074           0.039075
           95              O       1.601247      16.697319       0.675589      -0.560687      34.408269 0.58529614E+03  0.14317328E+05                                 8.279217                            7.462701       0.521808       2.223973                    0.997146      27.419868      71.802248       0.701733       0.356819      -1.145101      -0.001248       0.013385       0.001305       0.013507      -0.023839      -0.032254      -0.034349      -0.004030      -0.081164      -0.066518       0.028452       0.038065              8.697894       7.210886      -1.723638       2.110409      10.676503      -2.283305       8.206292           0.036767
           96              O       0.676354      18.359243       7.239554      -0.573808      41.553991 0.55803656E+03  0.13510825E+05                                 9.464008                            7.244932       0.485062       2.194735                    0.998678      27.807209      72.831533       0.717216       0.352726      -1.146530       0.006784      -0.032175      -0.000044       0.032882       0.006430       0.000621      -0.029152       0.092009       0.129787      -0.075242       0.024749       0.050493             11.191713      10.544793      -0.541604       6.697070       6.661961      -1.518148      16.368385           0.038004
           97              O       4.788123       5.714518       3.589209      -0.534337      32.668069 0.56226254E+03  0.13636865E+05                                 8.028411                            7.322848       0.421680       2.199290                    0.997359      27.034928      70.836943       0.706120       0.357645      -1.142733       0.005033      -0.018661       0.014213       0.023991      -0.013106      -0.027164      -0.008801      -0.020074      -0.022954      -0.038664       0.016081       0.022583              8.444802       7.190443      -0.956993       2.159014      10.323634      -1.055671       7.820330           0.039186
           98              O       5.713016       3.848607       4.380104      -0.550530      41.100068 0.59616394E+03  0.14668887E+05                                 9.425335                            7.558540       0.292202       2.144724                    0.996816      27.633220      72.872815       0.692681       0.359370      -1.141623      -0.000244       0.041795       0.005983       0.042222      -0.035419      -0.002746      -0.045573       0.076185       0.094677      -0.084301       0.027764       0.056537             10.838292      11.921585      -1.916696       5.980113       8.019215      -2.726804      12.574078           0.039074
           99              O       5.189453       5.547681       0.675589      -0.560687      34.408250 0.58529577E+03  0.14317317E+05                                 8.279216                            7.462701       0.521804       2.223972                    0.997146      27.419854      71.802217       0.701733       0.356819      -1.145101       0.001248      -0.013385       0.001305       0.013507      -0.023839       0.032254       0.034350      -0.004030      -0.081164      -0.066517       0.028452       0.038065              8.697893       7.210886      -1.723638      -2.110409      10.676502       2.283306       8.206292           0.036767
          100              O       6.114346       3.885757       7.239554      -0.573808      41.554009 0.55803682E+03  0.13510832E+05                                 9.464009                            7.244933       0.485064       2.194735                    0.998679      27.807219      72.831559       0.717216       0.352726      -1.146530      -0.006784       0.032174      -0.000044       0.032882       0.006430      -0.000621       0.029152       0.092009       0.129787      -0.075242       0.024749       0.050493             11.191715      10.544795      -0.541605      -6.697071       6.661962       1.518150      16.368388           0.038002

******************************************************
Auxiliary information for the entire system
The total spin magnetic moment of the unit cell is   7.999952
The total net atomic charge of the unit cell is   -0.000004
Accuracy of reproducing the electrostatic potential in the unit cell:
  The inner radius (bohr) =    5.0000
  The outer radius (bohr) =   12.0000
  Valid grid points have density less than (e/(bohr^3)) =    0.0001
  The number of valid grid points were=        11682
  The rms potential error without charges in kcal/mol is=      3.22637
  The rms potential error with partial charges in kcal/mol is=      0.60422
  The RRMSE value at monopole order=      0.18728
  The rms potential error with partial charges and cloud penetration in kcal/mol is=      0.58676
  The RRMSE value at monopole order with cloud penetration is=      0.18186
  The rms potential error with partial charges and atomic dipoles in kcal/mol is=      0.34617
  The RRMSE value at dipole order=      0.10729
  The rms potential error with partial charges, atomic dipoles and cloud penetration in kcal/mol is=      0.33104
  The RRMSE value at dipole order with cloud penetration=      0.10260

******************************************************
The electron densities and ab initio electrostatic potential were computed in VASP using the PBE functional and
projector augmented wave method. See the main text of the journal article for a description of computational details.
The atomic charges, dipoles, and quadrupoles were computed with the DDEC6 method as described in
(a) T. A. Manz and N. Gabaldon Limas, RSC Adv. 6 (2016) 47771-47801 DOI: 10.1039/c6ra04656h
(b) N. Gabaldon Limas and T. A. Manz, RSC Adv. 8 (2018) 2678-2707 DOI: 10.1039/c7ra11829e.
For each atom in the material, the electron cloud parameters were fit to the spherically averaged atom-in-material
electron density using radial positions for which this density was between 10^-4 and 10^-2 electrons per cubic bohr.
The polarizabilities, dispersion coefficients, and quantum Drude oscillator (QDO) parameters were fit using the MCLF method.
The magnetic structure of the system was optimized in VASP from the default ferromagnetic initial guess using spin polarization.
The atomic spin moments (ASMs) were computed on this optimized magnetic structure using the DDEC6 partition as inputs
to the method of T. A. Manz and D. S. Sholl, J. Chem. Theory Comput. 7 (2011) 4146-4164 DOI: 10.1021/ct200539n.
The RMSE and RRMSE were computed using a uniform grid with Ewald summation.
