# Supplementary material for: A collection of forcefield precursors for metal–organic frameworks
Source: RSC Adv. 2019 Nov 13;9(63):36492–507. doi: 10.1039/c9ra07327b (PMC9075174; doi:10.1039/c9ra07327b)
Supplement: RA-009-C9RA07327B-s5266 [file RA-009-C9RA07327B-s5266.xyz]

  172
jmolscript: load "" {1 1 1} spacegroup "x,y,z" unitcell [{     10.198000     0.000000     0.000000 }, {     -1.797238    13.162871     0.000000 }, {      0.000000     0.000000    22.367000 }]
Cd     1.539527     4.170392    12.976215     0.761219
Cd     1.771168     2.834624    16.631654     0.518296
Cd     6.738494     0.115307    13.574980     0.445824
Cd     7.759854     2.411043     1.792715     0.761219
Cd     7.528213     3.746811     5.448154     0.518306
Cd     2.560887     6.466129     2.391480     0.445824
Cd     6.861235     8.992479     9.390785     0.761219
Cd     6.629594    10.328247     5.735346     0.518306
Cd     1.662268    13.047564     8.792020     0.445829
Cd     0.640908    10.751828    20.574285     0.761219
Cd     0.872549     9.416060    16.918846     0.518298
Cd     5.839875     6.696742    19.975520     0.445820
H     -0.471343     6.469551     9.277832     0.108981
H     -0.471811     7.518632     7.184280     0.103550
H      3.360305     8.544020     7.754639     0.106608
H      3.359206     7.454134     9.821350     0.122190
H      1.112512     6.065451    17.775055     0.095497
H      1.467168     7.404115    14.173968     0.102418
H      8.921474     1.110946    16.090820     0.099885
H      8.780777     2.619411    12.568017     0.096275
H      4.561168     1.108314    15.750841     0.107301
H      4.471885     2.307451    12.089363     0.082843
H      2.003921     9.582570     5.920545     0.152609
H      0.556785     9.037627     5.665561     0.137876
H      9.770724     0.111884    20.461332     0.108981
H      7.973954    12.225675    18.367780     0.103550
H      4.141838    11.200287    18.938139     0.106608
H      4.142937    12.290173    21.004850     0.122190
H      8.186869     0.515985     6.591555     0.095497
H      6.034975    12.340192     2.990468     0.102419
H      0.377907     5.470489     4.907320     0.099885
H      0.518604     3.962024     1.384517     0.096275
H      4.738213     5.473122     4.567341     0.107300
H      4.827496     4.273984     0.905864     0.082843
H      5.498222    10.161736    17.104045     0.152609
H      6.945358    10.706679    16.849061     0.137876
H      8.872105     6.693320    13.089168     0.108981
H      8.872573     5.644239    15.182720     0.103551
H      5.040457     4.618851    14.612361     0.106608
H      5.041556     5.708737    12.545650     0.122190
H      7.288250     7.097420     4.591945     0.095497
H      6.933594     5.758756     8.193032     0.102419
H     -0.520712    12.051925     6.276180     0.099885
H     -0.380015    10.543460     9.798983     0.096275
H      3.839594    12.054557     6.616159     0.107300
H      3.928877    10.855420    10.277636     0.082843
H      6.396841     3.580301    16.446455     0.152609
H      7.843977     4.125244    16.701439     0.137877
H     -1.369962    13.050987     1.905668     0.108981
H      0.426808     0.937196     3.999220     0.103550
H      4.258924     1.962584     3.428861     0.106608
H      4.257825     0.872698     1.362150     0.122190
H      0.213893    12.646886    15.775445     0.095497
H      2.365787     0.822679    19.376532     0.102418
H      8.022855     7.692382    17.459680     0.099885
H      7.882158     9.200847    20.982483     0.096274
H      3.662549     7.689749    17.799659     0.107301
H      3.573266     8.888887    21.461136     0.082843
H      2.902540     3.001135     5.262955     0.152609
H      1.455404     2.456192     5.517939     0.137876
C      1.439886     6.819683     9.718462    -0.019694
C      0.307557     6.867070     8.962457    -0.106045
C      0.298017     7.512050     7.705431    -0.193771
C      1.463583     8.139919     7.258091     0.171317
C      2.588418     8.117543     8.047647    -0.169308
C      2.593637     7.459399     9.293488    -0.105353
C      1.439316     6.002269    10.986670     0.571356
C      1.997249     7.868764     4.799958     0.659597
C      1.246774     6.112837    16.855771     0.124952
C      1.438749     6.835479    14.909842     0.145338
C      9.129302     1.597973    15.325868     0.151406
C      9.052246     2.408805    13.433620     0.128816
C      4.297778     1.536107    14.967996     0.135374
C      4.255425     2.182404    12.986280     0.119336
C      1.463280     8.777002     5.891468    -0.402545
C      6.062257    12.924623    20.901962    -0.019694
C      7.194586    12.877237    20.145957    -0.106046
C      7.204126    12.232256    18.888931    -0.193770
C      6.038560    11.604387    18.441591     0.171317
C      4.913725    11.626764    19.231147    -0.169308
C      4.908506    12.284908    20.476989    -0.105353
C      7.860065     0.579166    22.170170     0.571356
C      5.504894    11.875542    15.983458     0.659597
C      8.052607     0.468598     5.672271     0.124952
C      6.063394    12.908828     3.726342     0.145338
C      0.170079     4.983463     4.142368     0.151406
C      0.247135     4.172630     2.250120     0.128816
C      5.001603     5.045328     3.784496     0.135375
C      5.043956     4.399031     1.802780     0.119335
C      6.038863    10.967304    17.074968    -0.402545
C      6.960876     6.343188    12.648539    -0.019694
C      8.093205     6.295801    13.404543    -0.106046
C      8.102745     5.650821    14.661569    -0.193770
C      6.937179     5.022952    15.108909     0.171317
C      5.812344     5.045328    14.319353    -0.169308
C      5.807125     5.703472    13.073512    -0.105353
C      6.961446     7.160602    11.380330     0.571355
C      6.403513     5.294107    17.567042     0.659597
C      7.153988     7.050034     5.511229     0.124951
C      6.962013     6.327392     7.457158     0.145339
C     -0.728540    11.564898     7.041132     0.151406
C     -0.651484    10.754066     8.933380     0.128816
C      4.102984    11.626764     7.399004     0.135374
C      4.145337    10.980467     9.380720     0.119335
C      6.937482     4.385869    16.475532    -0.402545
C      2.338505     0.238248     1.465039    -0.019694
C      1.206176     0.285634     2.221043    -0.106046
C      1.196636     0.930615     3.478069    -0.193770
C      2.362202     1.558484     3.925408     0.171317
C      3.487037     1.536107     3.135853    -0.169308
C      3.492256     0.877963     1.890012    -0.105353
C      0.540697    12.583705     0.196830     0.571356
C      2.895868     1.287329     6.383542     0.659597
C      0.348155    12.694273    16.694729     0.124952
C      2.337368     0.254043    18.640658     0.145338
C      8.230683     8.179408    18.224632     0.151406
C      8.153627     8.990241    20.116880     0.128815
C      3.399159     8.117543    18.582504     0.135375
C      3.356806     8.763840    20.564220     0.119335
C      2.361899     2.195567     5.292032    -0.402544
N      1.509749     5.053226    16.113187    -0.182974
N      1.634133     5.538936    14.827084    -0.177889
N      1.189816     7.261956    16.171341    -0.296748
N     -0.007845     2.365368    15.238637    -0.195262
N     -0.067736     2.901097    13.972665    -0.207010
N      8.371227     1.578228    14.220939    -0.270220
N      3.267873     2.371949    14.900895    -0.189279
N      3.243296     2.798426    13.594663    -0.203129
N      4.917667     1.372887    13.793729    -0.274762
N      7.789632     1.528209     4.929687    -0.182974
N      7.665248     1.042499     3.643584    -0.177890
N      6.312327    12.482351     4.987841    -0.296748
N      9.307226     4.216068     4.055137    -0.195265
N      9.367117     3.680339     2.789165    -0.207010
N      0.928154     5.003207     3.037439    -0.270220
N      6.031508     4.209486     3.717395    -0.189282
N      6.056085     3.783009     2.411163    -0.203129
N      4.381714     5.208548     2.610229    -0.274762
N      6.891013     8.109645     6.253813    -0.182974
N      6.766629     7.623935     7.539916    -0.177890
N      7.210946     5.900915     6.195659    -0.296748
N      8.408607    10.797503     7.128363    -0.195265
N      8.468498    10.261774     8.394335    -0.207011
N      0.029535    11.584643     8.146061    -0.270221
N      5.132889    10.790922     7.466105    -0.189282
N      5.157466    10.364445     8.772337    -0.203129
N      3.483095    11.789984     8.573271    -0.274763
N      0.611130    11.634662    17.437313    -0.182974
N      0.735514    12.120372    18.723416    -0.177889
N      2.088435     0.680520    17.379159    -0.296748
N     -0.906464     8.946803    18.311863    -0.195263
N     -0.966355     9.482532    19.577835    -0.207010
N      7.472608     8.159664    19.329561    -0.270219
N      2.369254     8.953385    18.649605    -0.189279
N      2.344677     9.379862    19.955837    -0.203129
N      4.019048     7.954323    19.756771    -0.274761
O      2.541433     5.742961    11.521242    -0.555744
O      0.374739     5.531038    11.425064    -0.547853
O      2.761985     6.921038     5.063889    -0.585708
O      1.645225     8.124124     3.627927    -0.565571
O      6.757948     0.838475     0.337742    -0.555744
O      8.924642     1.050397     0.241564    -0.547853
O      4.740158    12.823269    16.247389    -0.585709
O      5.856918    11.620183    14.811427    -0.565571
O      5.859329     7.419910    10.845758    -0.555744
O      8.026023     7.631833    10.941936    -0.547853
O      5.638777     6.241833    17.303111    -0.585708
O      6.755537     5.038747    18.739073    -0.565571
O      1.642814    12.324396    22.029258    -0.555744
O     -0.523880    12.112474    22.125436    -0.547853
O      3.660604     0.339602     6.119611    -0.585710
O      2.543844     1.542688     7.555573    -0.565572

The following XYZ coordinates are in angstroms. Other properties are in atomic units.
The sperically averaged electron density of each atom fit to a function of the form exp(a - br)
eigen_1, eigen_2 and eigen_3 are the three eigenvalues of traceless quadrupole moment tensor
  atom number  atomic symbol              X              Y              Z     net charge C6 coefficient C8 coefficient C10 coefficient fluctuating dipole atomic polarizability isotropic forcefield polarizability              a              b squared Pearson coefficient          <r^3>          <r^4>         wp_QDO          m_QDO          q_QDO       dipole_x       dipole_y       dipole_z         dipole            Qxy            Qxz            Qyz     Q(x^2-y^2)  Q(3z^2 - R^2)        eigen_1        eigen_2        eigen_3 static polarizability      alpha(xx)      alpha(xy)      alpha(xz)      alpha(yy)      alpha(yz)      alpha(zz) atomic spin moment
            1             Cd       1.539527       4.170392      12.976215       0.761219     178.501620 0.44772715E+04  0.17192031E+06                                23.936188                           20.673517       1.230295       2.058772                    0.998089      82.231090     223.404964       0.445601       0.357970      -1.212205      -0.004097       0.032728      -0.087522       0.093531       0.008116       0.016338       0.049474       0.050924       0.181504      -0.073979      -0.008501       0.082480             27.079534      24.951107      -1.918862      -0.645614      28.089248      -8.192292      28.198246           0.002291
            2             Cd       1.771168       2.834624      16.631654       0.518296     245.475159 0.64821552E+04  0.27529117E+06                                30.264736                           25.537338       0.633937       1.828166                    0.998594      94.815728     278.303818       0.382270       0.377279      -1.186559      -0.003728      -0.036345      -0.096101       0.102812       0.015453      -0.045733      -0.092775       0.108369      -0.421591      -0.187604       0.045962       0.141641             35.054953      29.478627      -4.908546       1.440040      50.715629      -9.115644      24.970604           0.280014
            3             Cd       6.738494       0.115307      13.574980       0.445824     267.919136 0.89924411E+04  0.41739582E+06                                33.337471                           31.068142       0.042542       1.633746                    0.999731     104.218596     327.244252       0.327832       0.402517      -1.159314       0.049999       0.036447       0.383718       0.388675      -0.070338      -0.125805      -0.178404      -0.118081      -1.226717      -0.484118       0.166475       0.317643             34.782904      40.357147      -3.103211       5.782598      35.385713      -0.663164      28.605851           0.482386
            4             Cd       7.759854       2.411043       1.792715       0.761219     178.501905 0.44772801E+04  0.17192073E+06                                23.936217                           20.673541       1.230292       2.058771                    0.998089      82.231127     223.405156       0.445600       0.357970      -1.212205       0.004097      -0.032729      -0.087522       0.093531       0.008117      -0.016338      -0.049473       0.050925       0.181502      -0.073979      -0.008500       0.082479             27.079565      24.951161      -1.918872       0.645613      28.089281       8.192295      28.198253           0.002292
            5             Cd       7.528213       3.746811       5.448154       0.518306     245.464700 0.64818188E+04  0.27527314E+06                                30.263858                           25.536648       0.633967       1.828183                    0.998594      94.813836     278.295800       0.382276       0.377279      -1.186561       0.003724       0.036331      -0.096055       0.102763       0.015457       0.045729       0.092748       0.108392      -0.421448      -0.187550       0.045923       0.141627             35.053864      29.477809      -4.908345      -1.439980      50.713853       9.115290      24.969928           0.279993
            6             Cd       2.560887       6.466129       2.391480       0.445824     267.920108 0.89924852E+04  0.41739840E+06                                33.337552                           31.068218       0.042539       1.633744                    0.999731     104.218810     327.245171       0.327832       0.402517      -1.159314      -0.049998      -0.036449       0.383726       0.388682      -0.070337       0.125805       0.178406      -0.118082      -1.226733      -0.484124       0.166478       0.317646             34.782985      40.357217      -3.103228      -5.782626      35.385795       0.663167      28.605944           0.482391
            7             Cd       6.861235       8.992479       9.390785       0.761219     178.501877 0.44772790E+04  0.17192067E+06                                23.936215                           20.673538       1.230292       2.058771                    0.998089      82.231126     223.405147       0.445600       0.357970      -1.212205       0.004097      -0.032729       0.087522       0.093531       0.008116       0.016338       0.049473       0.050925       0.181502      -0.073979      -0.008500       0.082480             27.079563      24.951152      -1.918868      -0.645614      28.089273      -8.192301      28.198263           0.002292
            8             Cd       6.629594      10.328247       5.735346       0.518306     245.465063 0.64818309E+04  0.27527378E+06                                30.263887                           25.536671       0.633965       1.828182                    0.998594      94.813911     278.296105       0.382276       0.377279      -1.186561       0.003725       0.036331       0.096057       0.102765       0.015456      -0.045729      -0.092749       0.108391      -0.421453      -0.187552       0.045924       0.141627             35.053898      29.477838      -4.908355       1.439985      50.713906      -9.115303      24.969951           0.279994
            9             Cd       1.662268      13.047564       8.792020       0.445829     267.915680 0.89922846E+04  0.41738668E+06                                33.337189                           31.067874       0.042541       1.633749                    0.999731     104.217810     327.240890       0.327833       0.402517      -1.159314      -0.050000      -0.036441      -0.383699       0.388655      -0.070337      -0.125809      -0.178397      -0.118083      -1.226657      -0.484100       0.166468       0.317632             34.782613      40.356797      -3.103196       5.782558      35.385412      -0.663161      28.605631           0.482376
           10             Cd       0.640908      10.751828      20.574285       0.761219     178.501668 0.44772736E+04  0.17192041E+06                                23.936193                           20.673523       1.230295       2.058772                    0.998089      82.231092     223.404988       0.445600       0.357970      -1.212205      -0.004097       0.032729       0.087522       0.093531       0.008117      -0.016338      -0.049474       0.050924       0.181503      -0.073979      -0.008501       0.082480             27.079537      24.951120      -1.918869       0.645613      28.089261       8.192283      28.198232           0.002291
           11             Cd       0.872549       9.416060      16.918846       0.518298     245.474056 0.64821186E+04  0.27528920E+06                                30.264644                           25.537264       0.633940       1.828168                    0.998594      94.815519     278.302938       0.382271       0.377279      -1.186560      -0.003728      -0.036344       0.096096       0.102807       0.015454       0.045733       0.092772       0.108371      -0.421576      -0.187598       0.045958       0.141640             35.054844      29.478539      -4.908524      -1.440031      50.715466       9.115607      24.970528           0.280008
           12             Cd       5.839875       6.696742      19.975520       0.445820     267.922319 0.89925853E+04  0.41740425E+06                                33.337732                           31.068390       0.042540       1.633742                    0.999731     104.219311     327.247319       0.327831       0.402517      -1.159314       0.049998       0.036453      -0.383737       0.388694      -0.070340       0.125803       0.178411      -0.118081      -1.226768      -0.484135       0.166481       0.317654             34.783173      40.357451      -3.103237      -5.782650      35.385992       0.663170      28.606077           0.482394
           13              H      -0.471343       6.469551       9.277832       0.108981       1.265505 0.96634753E+01  0.10059308E+03                                 2.009736                            1.876613      -1.353530       2.232993                    0.993311       3.948617      11.813358       0.430550       1.366619      -0.689501      -0.031072      -0.012723       0.017287       0.037765       0.008492       0.000441      -0.006490       0.019092      -0.007648      -0.014717       0.000431       0.014286              2.068159       2.544762       0.324331      -0.302736       1.704370      -0.231170       1.955346           0.000330
           14              H      -0.471811       7.518632       7.184280       0.103550       0.990718 0.72395959E+01  0.70504508E+02                                 1.736604                            1.645009      -1.244426       2.280817                    0.993451       3.872640      11.412548       0.448694       1.401694      -0.681335      -0.028420       0.000732      -0.019117       0.034259       0.005380       0.004189      -0.008319       0.017648       0.016834      -0.016878       0.006562       0.010316              1.784146       2.203849       0.036171       0.418297       1.420341      -0.011787       1.728249          -0.000511
           15              H       3.360305       8.544020       7.754639       0.106608       1.006336 0.73031594E+01  0.71229464E+02                                 1.753129                            1.651299      -1.252871       2.283434                    0.993291       3.825882      11.257481       0.448524       1.400141      -0.682000       0.028750       0.013356      -0.011616       0.033762       0.004545       0.001766      -0.009774       0.011438       0.007744      -0.014327       0.005416       0.008911              1.809839       2.195376       0.457380      -0.178638       1.695354      -0.143378       1.538786          -0.000473
           16              H       3.359206       7.454134       9.821350       0.122190       1.076150 0.76495643E+01  0.75056359E+02                                 1.796058                            1.662438      -1.276678       2.281306                    0.994132       3.702574      10.729468       0.460755       1.354832      -0.691489       0.034252      -0.001848       0.022241       0.040881       0.006531       0.003959      -0.001262       0.015118       0.004891      -0.011333       0.000899       0.010433              1.864330       2.290629       0.048480       0.491329       1.448745      -0.110901       1.853615          -0.000237
           17              H       1.112512       6.065451      17.775055       0.095497       1.604728 0.12631658E+02  0.13943760E+03                                 2.320978                            2.130862      -1.167240       2.327333                    0.994910       3.853434      11.554982       0.411628       1.347975      -0.697627      -0.010184       0.004857       0.049611       0.050877      -0.001292      -0.010082       0.010080      -0.009766       0.052226      -0.016835      -0.007187       0.024022              2.358462       1.875910       0.013243      -0.172863       1.894603       0.142328       3.304874           0.004948
           18              H       1.467168       7.404115      14.173968       0.102418       1.508030 0.11472461E+02  0.12348281E+03                                 2.215822                            2.021645      -1.033870       2.394598                    0.996823       3.720394      10.973146       0.425963       1.335932      -0.700030       0.002672       0.024074      -0.046132       0.052104      -0.001045      -0.002342      -0.007596       0.003217       0.067786      -0.014901      -0.009380       0.024280              2.261795       1.749325       0.047477      -0.044443       2.229621      -0.634664       2.806438           0.007547
           19              H       8.921474       1.110946      16.090820       0.099885       1.120596 0.78371982E+01  0.76937361E+02                                 1.816537                            1.662463      -0.990116       2.408639                    0.997776       3.591540      10.223766       0.471797       1.322435      -0.699549      -0.014839      -0.027192       0.041347       0.051664       0.007080       0.003634      -0.009488       0.000316       0.028038      -0.015402       0.001301       0.014101              1.886746       1.539579       0.216427      -0.232298       1.945661      -0.669270       2.174997          -0.000421
           20              H       8.780777       2.619411      12.568017       0.096275       1.586749 0.12299796E+02  0.13478957E+03                                 2.306867                            2.106846      -0.974552       2.420508                    0.997388       3.758792      11.207411       0.412999       1.353315      -0.697372      -0.016622       0.020646      -0.042632       0.050200       0.004593       0.000332      -0.021886       0.011738       0.017937      -0.025102       0.003124       0.021978              2.355153       1.948629      -0.073692       0.417877       1.901944      -0.341410       3.214886           0.005638
           21              H       4.561168       1.108314      15.750841       0.107301       1.191979 0.84768107E+01  0.85307588E+02                                 1.929302                            1.756749      -1.235532       2.297011                    0.995343       3.745216      10.979468       0.445792       1.365270      -0.690393       0.019684      -0.022982       0.045008       0.054234      -0.007228      -0.000189      -0.006614       0.003986       0.051348      -0.016929      -0.001771       0.018701              2.005038       1.777737      -0.217707       0.274554       1.927271      -0.630910       2.310106          -0.001080
           22              H       4.471885       2.307451      12.089363       0.082843       2.062735 0.16547253E+02  0.19689032E+03                                 2.783679                            2.467164      -1.648000       2.092412                    0.986410       4.530371      14.454451       0.373170       1.379435      -0.688424       0.014247       0.028267      -0.036763       0.048512      -0.009526       0.001838      -0.038881       0.014844       0.014755      -0.042867       0.004087       0.038780              2.893526       2.225473       0.019888      -0.432174       2.178547      -0.131152       4.276556           0.019092
           23              H       2.003921       9.582570       5.920545       0.152609       0.962922 0.72614278E+01  0.69865810E+02                                 1.650022                            1.604633      -0.759888       2.530701                    0.999221       3.346181       9.398225       0.478743       1.329721      -0.699312       0.012737       0.019130       0.004239       0.023370       0.005501       0.002367      -0.002023      -0.008763      -0.004100      -0.007773      -0.000017       0.007790              1.669392       1.615364       0.359354       0.026215       1.991934       0.031573       1.400880           0.000053
           24              H       0.556785       9.037627       5.665561       0.137876       1.120135 0.89440558E+01  0.91093414E+02                                 1.849007                            1.798780      -1.190586       2.316136                    0.995498       3.722429      10.926410       0.443303       1.356603      -0.692494      -0.020443       0.001598      -0.003839       0.020861       0.002005      -0.000585      -0.003438       0.006816      -0.005160      -0.005726       0.000535       0.005192              1.864949       2.277036      -0.287387       0.102536       1.693133      -0.044479       1.624678           0.000485
           25              H       9.770724       0.111884      20.461332       0.108981       1.265505 0.96634824E+01  0.10059322E+03                                 2.009740                            1.876617      -1.353531       2.232993                    0.993311       3.948625      11.813404       0.430549       1.366623      -0.689500       0.031072       0.012723       0.017287       0.037765       0.008492      -0.000441       0.006490       0.019093      -0.007648      -0.014717       0.000431       0.014286              2.068164       2.544769       0.324332       0.302737       1.704373       0.231171       1.955350           0.000330
           26              H       7.973954      12.225675      18.367780       0.103550       0.990715 0.72395686E+01  0.70504184E+02                                 1.736602                            1.645006      -1.244424       2.280819                    0.993451       3.872635      11.412533       0.448694       1.401696      -0.681335       0.028420      -0.000732      -0.019117       0.034259       0.005380      -0.004189       0.008319       0.017648       0.016834      -0.016878       0.006562       0.010316              1.784143       2.203845       0.036171      -0.418296       1.420339       0.011786       1.728246          -0.000511
           27              H       4.141838      11.200287      18.938139       0.106608       1.006335 0.73031498E+01  0.71229350E+02                                 1.753127                            1.651298      -1.252870       2.283434                    0.993291       3.825881      11.257478       0.448524       1.400142      -0.682000      -0.028750      -0.013356      -0.011616       0.033762       0.004545      -0.001766       0.009774       0.011438       0.007744      -0.014327       0.005416       0.008911              1.809838       2.195375       0.457379       0.178637       1.695353       0.143378       1.538785          -0.000473
           28              H       4.142937      12.290173      21.004850       0.122190       1.076149 0.76495569E+01  0.75056269E+02                                 1.796057                            1.662437      -1.276678       2.281306                    0.994132       3.702573      10.729464       0.460755       1.354832      -0.691489      -0.034252       0.001848       0.022241       0.040881       0.006531      -0.003959       0.001262       0.015118       0.004891      -0.011333       0.000899       0.010433              1.864329       2.290629       0.048480      -0.491329       1.448745       0.110901       1.853614          -0.000237
           29              H       8.186869       0.515985       6.591555       0.095497       1.604707 0.12631442E+02  0.13943453E+03                                 2.320953                            2.130841      -1.167220       2.327342                    0.994910       3.853399      11.554824       0.411631       1.347970      -0.697628       0.010184      -0.004856       0.049611       0.050878      -0.001293       0.010081      -0.010078      -0.009768       0.052225      -0.016835      -0.007185       0.024020              2.358436       1.875892       0.013243       0.172861       1.894583      -0.142324       3.304835           0.004949
           30              H       6.034975      12.340192       2.990468       0.102419       1.507998 0.11472162E+02  0.12347867E+03                                 2.215785                            2.021614      -1.033845       2.394611                    0.996823       3.720344      10.972927       0.425968       1.335926      -0.700031      -0.002672      -0.024075      -0.046131       0.052104      -0.001045       0.002342       0.007596       0.003213       0.067782      -0.014899      -0.009381       0.024279              2.261757       1.749300       0.047476       0.044442       2.229584       0.634650       2.806386           0.007548
           31              H       0.377907       5.470489       4.907320       0.099885       1.120595 0.78371935E+01  0.76937296E+02                                 1.816536                            1.662462      -0.990116       2.408639                    0.997776       3.591538      10.223756       0.471797       1.322434      -0.699550       0.014839       0.027192       0.041347       0.051664       0.007080      -0.003634       0.009488       0.000316       0.028038      -0.015402       0.001301       0.014101              1.886745       1.539579       0.216427       0.232299       1.945659       0.669269       2.174996          -0.000420
           32              H       0.518604       3.962024       1.384517       0.096275       1.586748 0.12299780E+02  0.13478934E+03                                 2.306865                            2.106844      -0.974553       2.420507                    0.997388       3.758791      11.207404       0.412999       1.353314      -0.697372       0.016622      -0.020646      -0.042632       0.050200       0.004593      -0.000332       0.021886       0.011738       0.017938      -0.025102       0.003124       0.021978              2.355151       1.948627      -0.073693      -0.417876       1.901943       0.341410       3.214883           0.005637
           33              H       4.738213       5.473122       4.567341       0.107300       1.191982 0.84768251E+01  0.85307751E+02                                 1.929303                            1.756750      -1.235532       2.297011                    0.995343       3.745214      10.979456       0.445793       1.365268      -0.690394      -0.019684       0.022982       0.045008       0.054234      -0.007228       0.000189       0.006614       0.003986       0.051348      -0.016929      -0.001771       0.018701              2.005039       1.777738      -0.217708      -0.274554       1.927273       0.630912       2.310108          -0.001080
           34              H       4.827496       4.273984       0.905864       0.082843       2.062756 0.16547452E+02  0.19689332E+03                                 2.783697                            2.467178      -1.648014       2.092405                    0.986409       4.530404      14.454588       0.373169       1.379435      -0.688424      -0.014247      -0.028267      -0.036762       0.048513      -0.009527      -0.001838       0.038882       0.014844       0.014754      -0.042869       0.004088       0.038781              2.893545       2.225486       0.019888       0.432178       2.178560       0.131153       4.276588           0.019091
           35              H       5.498222      10.161736      17.104045       0.152609       0.962923 0.72614402E+01  0.69865965E+02                                 1.650024                            1.604635      -0.759890       2.530700                    0.999221       3.346185       9.398241       0.478743       1.329722      -0.699312      -0.012737      -0.019130       0.004239       0.023370       0.005501      -0.002367       0.002023      -0.008763      -0.004100      -0.007773      -0.000017       0.007790              1.669394       1.615366       0.359355      -0.026215       1.991936      -0.031573       1.400881           0.000053
           36              H       6.945358      10.706679      16.849061       0.137876       1.120135 0.89440678E+01  0.91093586E+02                                 1.849009                            1.798782      -1.190589       2.316135                    0.995498       3.722435      10.926438       0.443303       1.356604      -0.692494       0.020443      -0.001598      -0.003839       0.020861       0.002005       0.000585       0.003438       0.006816      -0.005160      -0.005726       0.000534       0.005192              1.864951       2.277039      -0.287387      -0.102536       1.693135       0.044478       1.624679           0.000485
           37              H       8.872105       6.693320      13.089168       0.108981       1.265506 0.96634894E+01  0.10059329E+03                                 2.009740                            1.876616      -1.353531       2.232993                    0.993311       3.948625      11.813399       0.430549       1.366622      -0.689501       0.031072       0.012723      -0.017287       0.037765       0.008492       0.000441      -0.006490       0.019093      -0.007648      -0.014717       0.000431       0.014286              2.068164       2.544768       0.324332      -0.302737       1.704373      -0.231171       1.955350           0.000330
           38              H       8.872573       5.644239      15.182720       0.103551       0.990715 0.72395692E+01  0.70504193E+02                                 1.736602                            1.645006      -1.244424       2.280818                    0.993451       3.872635      11.412534       0.448694       1.401696      -0.681335       0.028420      -0.000732       0.019117       0.034259       0.005380       0.004189      -0.008319       0.017648       0.016834      -0.016878       0.006562       0.010316              1.784144       2.203845       0.036171       0.418296       1.420339      -0.011787       1.728246          -0.000511
           39              H       5.040457       4.618851      14.612361       0.106608       1.006335 0.73031533E+01  0.71229392E+02                                 1.753128                            1.651298      -1.252870       2.283434                    0.993291       3.825882      11.257481       0.448524       1.400141      -0.682000      -0.028750      -0.013356       0.011615       0.033762       0.004545       0.001766      -0.009774       0.011438       0.007744      -0.014327       0.005416       0.008911              1.809838       2.195375       0.457380      -0.178638       1.695354      -0.143378       1.538785          -0.000473
           40              H       5.041556       5.708737      12.545650       0.122190       1.076150 0.76495630E+01  0.75056348E+02                                 1.796058                            1.662438      -1.276678       2.281306                    0.994132       3.702574      10.729470       0.460755       1.354832      -0.691489      -0.034252       0.001848      -0.022241       0.040881       0.006531       0.003959      -0.001262       0.015118       0.004891      -0.011333       0.000899       0.010433              1.864330       2.290630       0.048480       0.491330       1.448746      -0.110901       1.853616          -0.000237
           41              H       7.288250       7.097420       4.591945       0.095497       1.604705 0.12631424E+02  0.13943426E+03                                 2.320950                            2.130839      -1.167220       2.327343                    0.994910       3.853397      11.554813       0.411632       1.347970      -0.697628       0.010184      -0.004856      -0.049611       0.050878      -0.001293      -0.010081       0.010078      -0.009768       0.052225      -0.016835      -0.007185       0.024020              2.358434       1.875890       0.013243      -0.172860       1.894581       0.142325       3.304830           0.004949
           42              H       6.933594       5.758756       8.193032       0.102419       1.507998 0.11472157E+02  0.12347861E+03                                 2.215785                            2.021614      -1.033844       2.394611                    0.996823       3.720343      10.972924       0.425968       1.335927      -0.700031      -0.002672      -0.024075       0.046131       0.052104      -0.001045      -0.002342      -0.007596       0.003213       0.067782      -0.014899      -0.009380       0.024279              2.261756       1.749300       0.047476      -0.044442       2.229583      -0.634650       2.806385           0.007548
           43              H      -0.520712      12.051925       6.276180       0.099885       1.120596 0.78372030E+01  0.76937410E+02                                 1.816536                            1.662463      -0.990116       2.408639                    0.997776       3.591540      10.223762       0.471797       1.322434      -0.699550       0.014839       0.027192      -0.041347       0.051664       0.007080       0.003634      -0.009488       0.000316       0.028038      -0.015402       0.001301       0.014101              1.886745       1.539579       0.216427      -0.232298       1.945660      -0.669269       2.174997          -0.000420
           44              H      -0.380015      10.543460       9.798983       0.096275       1.586738 0.12299686E+02  0.13478802E+03                                 2.306854                            2.106835      -0.974546       2.420511                    0.997388       3.758777      11.207342       0.413001       1.353313      -0.697373       0.016622      -0.020646       0.042632       0.050200       0.004593       0.000332      -0.021885       0.011738       0.017938      -0.025102       0.003124       0.021978              2.355139       1.948618      -0.073692       0.417873       1.901934      -0.341407       3.214865           0.005638
           45              H       3.839594      12.054557       6.616159       0.107300       1.191982 0.84768296E+01  0.85307816E+02                                 1.929304                            1.756751      -1.235534       2.297010                    0.995343       3.745217      10.979469       0.445792       1.365269      -0.690394      -0.019684       0.022982      -0.045008       0.054234      -0.007228      -0.000189      -0.006614       0.003986       0.051348      -0.016929      -0.001771       0.018701              2.005040       1.777739      -0.217708       0.274554       1.927273      -0.630911       2.310109          -0.001080
           46              H       3.928877      10.855420      10.277636       0.082843       2.062738 0.16547279E+02  0.19689072E+03                                 2.783681                            2.467165      -1.648004       2.092410                    0.986410       4.530379      14.454482       0.373170       1.379435      -0.688424      -0.014247      -0.028267       0.036762       0.048513      -0.009527       0.001838      -0.038881       0.014844       0.014754      -0.042868       0.004088       0.038780              2.893528       2.225475       0.019888      -0.432175       2.178549      -0.131152       4.276560           0.019093
           47              H       6.396841       3.580301      16.446455       0.152609       0.962923 0.72614380E+01  0.69865943E+02                                 1.650024                            1.604635      -0.759890       2.530700                    0.999221       3.346185       9.398243       0.478743       1.329722      -0.699312      -0.012736      -0.019130      -0.004239       0.023370       0.005501       0.002367      -0.002023      -0.008763      -0.004100      -0.007773      -0.000017       0.007790              1.669394       1.615366       0.359355       0.026215       1.991937       0.031573       1.400881           0.000053
           48              H       7.843977       4.125244      16.701439       0.137877       1.120136 0.89440696E+01  0.91093611E+02                                 1.849009                            1.798782      -1.190590       2.316134                    0.995498       3.722436      10.926442       0.443303       1.356604      -0.692494       0.020443      -0.001598       0.003839       0.020861       0.002005      -0.000585      -0.003438       0.006816      -0.005160      -0.005726       0.000534       0.005192              1.864951       2.277039      -0.287387       0.102536       1.693135      -0.044479       1.624679           0.000485
           49              H      -1.369962      13.050987       1.905668       0.108981       1.265505 0.96634757E+01  0.10059308E+03                                 2.009737                            1.876613      -1.353531       2.232993                    0.993311       3.948618      11.813362       0.430550       1.366619      -0.689501      -0.031072      -0.012723      -0.017286       0.037765       0.008492      -0.000441       0.006490       0.019092      -0.007648      -0.014717       0.000431       0.014286              2.068160       2.544763       0.324331       0.302737       1.704370       0.231170       1.955346           0.000330
           50              H       0.426808       0.937196       3.999220       0.103550       0.990717 0.72395908E+01  0.70504450E+02                                 1.736604                            1.645008      -1.244426       2.280817                    0.993451       3.872639      11.412547       0.448694       1.401695      -0.681335      -0.028420       0.000732       0.019117       0.034259       0.005380      -0.004189       0.008319       0.017648       0.016834      -0.016878       0.006562       0.010316              1.784146       2.203849       0.036171      -0.418297       1.420341       0.011786       1.728249          -0.000511
           51              H       4.258924       1.962584       3.428861       0.106608       1.006336 0.73031563E+01  0.71229427E+02                                 1.753128                            1.651299      -1.252870       2.283434                    0.993291       3.825881      11.257478       0.448524       1.400141      -0.682000       0.028750       0.013356       0.011616       0.033762       0.004545      -0.001766       0.009774       0.011438       0.007744      -0.014327       0.005416       0.008911              1.809839       2.195376       0.457380       0.178638       1.695354       0.143378       1.538786          -0.000473
           52              H       4.257825       0.872698       1.362150       0.122190       1.076150 0.76495610E+01  0.75056314E+02                                 1.796057                            1.662437      -1.276678       2.281306                    0.994132       3.702573      10.729462       0.460755       1.354831      -0.691489       0.034252      -0.001848      -0.022241       0.040881       0.006531      -0.003959       0.001262       0.015118       0.004891      -0.011333       0.000899       0.010433              1.864329       2.290629       0.048480      -0.491329       1.448745       0.110901       1.853615          -0.000237
           53              H       0.213893      12.646886      15.775445       0.095497       1.604727 0.12631646E+02  0.13943743E+03                                 2.320977                            2.130861      -1.167238       2.327334                    0.994910       3.853431      11.554970       0.411628       1.347975      -0.697627      -0.010184       0.004857      -0.049610       0.050877      -0.001292       0.010082      -0.010079      -0.009766       0.052226      -0.016835      -0.007187       0.024021              2.358461       1.875909       0.013243       0.172863       1.894602      -0.142326       3.304873           0.004948
           54              H       2.365787       0.822679      19.376532       0.102418       1.508033 0.11472491E+02  0.12348322E+03                                 2.215826                            2.021648      -1.033873       2.394597                    0.996823       3.720399      10.973169       0.425962       1.335933      -0.700029       0.002672       0.024074       0.046132       0.052104      -0.001045       0.002342       0.007596       0.003217       0.067787      -0.014901      -0.009380       0.024281              2.261799       1.749328       0.047477       0.044443       2.229625       0.634666       2.806443           0.007547
           55              H       8.022855       7.692382      17.459680       0.099885       1.120595 0.78371934E+01  0.76937297E+02                                 1.816536                            1.662462      -0.990115       2.408640                    0.997776       3.591539      10.223760       0.471797       1.322435      -0.699550      -0.014839      -0.027192      -0.041347       0.051664       0.007080      -0.003634       0.009488       0.000316       0.028038      -0.015402       0.001301       0.014101              1.886745       1.539579       0.216427       0.232298       1.945659       0.669269       2.174996          -0.000421
           56              H       7.882158       9.200847      20.982483       0.096274       1.586757 0.12299871E+02  0.13479062E+03                                 2.306876                            2.106853      -0.974558       2.420505                    0.997388       3.758803      11.207459       0.412998       1.353316      -0.697372      -0.016622       0.020646       0.042632       0.050200       0.004593      -0.000332       0.021886       0.011738       0.017937      -0.025102       0.003124       0.021978              2.355162       1.948636      -0.073693      -0.417879       1.901951       0.341412       3.214900           0.005637
           57              H       3.662549       7.689749      17.799659       0.107301       1.191980 0.84768098E+01  0.85307567E+02                                 1.929301                            1.756749      -1.235530       2.297012                    0.995343       3.745214      10.979457       0.445793       1.365269      -0.690394       0.019684      -0.022982      -0.045008       0.054234      -0.007228       0.000189       0.006614       0.003986       0.051348      -0.016929      -0.001771       0.018701              2.005037       1.777737      -0.217707      -0.274553       1.927271       0.630911       2.310105          -0.001080
           58              H       3.573266       8.888887      21.461136       0.082843       2.062749 0.16547390E+02  0.19689240E+03                                 2.783692                            2.467174      -1.648010       2.092407                    0.986409       4.530394      14.454548       0.373169       1.379435      -0.688424       0.014247       0.028267       0.036762       0.048513      -0.009527      -0.001838       0.038882       0.014844       0.014755      -0.042868       0.004088       0.038780              2.893539       2.225482       0.019888       0.432177       2.178556       0.131153       4.276578           0.019091
           59              H       2.902540       3.001135       5.262955       0.152609       0.962922 0.72614303E+01  0.69865834E+02                                 1.650022                            1.604633      -0.759888       2.530701                    0.999221       3.346181       9.398222       0.478744       1.329720      -0.699312       0.012737       0.019130      -0.004239       0.023370       0.005501      -0.002367       0.002023      -0.008763      -0.004100      -0.007773      -0.000017       0.007790              1.669392       1.615363       0.359354      -0.026215       1.991933      -0.031573       1.400879           0.000053
           60              H       1.455404       2.456192       5.517939       0.137876       1.120135 0.89440591E+01  0.91093453E+02                                 1.849007                            1.798780      -1.190586       2.316136                    0.995498       3.722429      10.926409       0.443303       1.356602      -0.692494      -0.020443       0.001598       0.003839       0.020861       0.002005       0.000585       0.003438       0.006816      -0.005160      -0.005726       0.000535       0.005192              1.864949       2.277036      -0.287387      -0.102536       1.693133       0.044478       1.624677           0.000485
           61              C       1.439886       6.819683       9.718462      -0.019694      37.656775 0.42806813E+03  0.99686252E+04                                 9.748848                            6.874112       0.008581       2.011000                    0.999344      27.135567      76.224197       0.635378       0.413953      -1.071806       0.004140       0.013357      -0.037196       0.039738      -0.009253      -0.007214      -0.003226       0.024220      -0.002908      -0.016715      -0.000910       0.017625             11.961917      11.402001       1.453046       0.807052       8.567087      -5.976944      15.916664           0.000988
           62              C       0.307557       6.867070       8.962457      -0.106045      34.335598 0.45550177E+03  0.10950039E+05                                 9.450202                            7.312123      -0.263850       1.883380                    0.999140      30.699176      92.393212       0.578832       0.440178      -1.038456       0.019285       0.026059      -0.012596       0.034780      -0.005359      -0.028682       0.003688      -0.001034      -0.026812      -0.031896       0.003215       0.028681             10.693655      11.338169       0.520479       1.600374       6.826549      -3.828002      13.916247           0.000555
           63              C       0.298017       7.512050       7.705431      -0.193771      34.123364 0.49359812E+03  0.12019818E+05                                 9.208771                            7.458897       0.046449       1.980734                    0.998861      30.947802      91.568157       0.595079       0.422675      -1.056612      -0.003053      -0.016260       0.024342       0.029432      -0.015237       0.022240      -0.005084       0.027120       0.064334      -0.031607      -0.007265       0.038872             10.170215      11.383356       1.525546       0.030530       6.927788      -3.108925      12.199500           0.000365
           64              C       1.463583       8.139919       7.258091       0.171317      29.678370 0.40111001E+03  0.92522540E+04                                 8.569705                            6.850691      -0.159411       1.967999                    0.999178      26.053382      74.456073       0.605181       0.438770      -1.049231       0.006973       0.005049      -0.051651       0.052363      -0.004086      -0.005591      -0.036174      -0.021367       0.103371      -0.034159      -0.021469       0.055628              9.529158      10.135352       1.429020       0.421530       5.986223      -2.503247      12.465899           0.000455
           65              C       2.588418       8.117543       8.047647      -0.169308      34.004703 0.47779142E+03  0.11567783E+05                                 9.255325                            7.401368      -0.068856       1.946634                    0.998390      30.726648      91.350120       0.588406       0.429949      -1.049644       0.011372      -0.035117       0.018396       0.041243       0.014803      -0.017976      -0.015960      -0.003579      -0.012115      -0.020395      -0.012173       0.032568             10.250967      11.281581       1.941400       1.506970       7.195558      -2.912735      12.275763          -0.000404
           66              C       2.593637       7.459399       9.293488      -0.105353      34.589111 0.45343023E+03  0.10837787E+05                                 9.400339                            7.240988      -0.077418       1.947586                    0.999413      29.989777      88.655182       0.590962       0.433627      -1.047169      -0.011614      -0.013484      -0.030582       0.035383      -0.009177       0.014361       0.013945       0.010704      -0.013135      -0.026111       0.008980       0.017131             10.625686      11.459134       2.355415      -0.101172       7.743895      -4.129517      12.674029          -0.000558
           67              C       1.439316       6.002269      10.986670       0.571356      25.089770 0.25637876E+03  0.53361740E+04                                 7.888006                            5.651758      -0.020907       2.041614                    0.999671      22.624178      63.273747       0.629857       0.467215      -1.023509      -0.000694      -0.027155       0.043277       0.051096      -0.010789      -0.006215       0.079958      -0.057336      -0.015080      -0.068989      -0.027308       0.096297              9.580910       9.039536       0.239384       0.245004       6.995664      -4.877502      12.707530           0.000234
           68              C       1.997249       7.868764       4.799958       0.659597      19.789225 0.23753642E+03  0.48845799E+04                                 6.932383                            5.591910      -0.014369       2.065981                    0.999729      21.864920      62.186126       0.603376       0.493653      -1.002486       0.003773      -0.010593      -0.018830       0.021932       0.063620      -0.019177       0.008296       0.016041      -0.106763      -0.060816      -0.021787       0.082604              7.609745       5.503210      -2.257105      -0.634117       7.383588       1.915995       9.942438           0.000663
           69              C       1.246774       6.112837      16.855771       0.124952      23.656896 0.30686277E+03  0.67032611E+04                                 7.345748                            5.929661       0.177096       2.069277                    0.999593      26.605862      77.082251       0.652555       0.429682      -1.041611       0.004101       0.032996      -0.045147       0.056070       0.015522      -0.010987       0.012836       0.094539       0.031735      -0.058099       0.011355       0.046744              7.988401       4.537594      -0.645672      -0.709615       9.257733       1.746149      10.169875           0.008796
           70              C       1.438749       6.835479      14.909842       0.145338      23.492574 0.29999099E+03  0.65014204E+04                                 7.299683                            5.870386       0.241023       2.099045                    0.999633      25.932412      74.282830       0.656069       0.430781      -1.043305       0.001848      -0.017181       0.042551       0.045926       0.013182       0.014599      -0.016337       0.116422       0.053926      -0.072259       0.016929       0.055329              7.919930       4.459794      -0.514027      -0.579645       9.212452      -0.052520      10.087545           0.006965
           71              C       9.129302       1.597973      15.325868       0.151406      22.947585 0.29655209E+03  0.63802603E+04                                 7.131654                            5.813099       0.360094       2.143410                    0.999760      25.270632      71.094940       0.666228       0.427313      -1.050025      -0.017923       0.017221      -0.046534       0.052756      -0.023056      -0.023303      -0.004189      -0.030972       0.000068      -0.040546       0.010323       0.030222              7.724553       7.674433       2.409822      -0.132665       7.138230      -2.782342       8.360996           0.002791
           72              C       9.052246       2.408805      13.433620       0.128816      23.094543 0.30072918E+03  0.65423053E+04                                 7.235024                            5.894434       0.220115       2.083071                    0.999786      26.508459      76.876328       0.649847       0.433251      -1.038489      -0.014163       0.000426       0.050998       0.052930      -0.041423       0.000101      -0.024853      -0.024540       0.014862      -0.050005      -0.000040       0.050045              7.714613       7.777425       1.855915       1.157403       6.180731      -1.707353       9.185682           0.007886
           73              C       4.297778       1.536107      14.967996       0.135374      23.882698 0.30946606E+03  0.67554813E+04                                 7.405938                            5.983835       0.210194       2.091326                    0.999364      25.955147      74.486850       0.646674       0.433888      -1.041991       0.016626       0.013909      -0.048380       0.053014       0.025643       0.022401      -0.007738       0.004460      -0.023531      -0.037478       0.004011       0.033467              8.069781       8.007275      -2.522437       0.060737       7.039744      -2.397900       9.162323           0.000377
           74              C       4.255425       2.182404      12.986280       0.119336      26.447935 0.33702011E+03  0.76413049E+04                                 8.271290                            6.477349      -0.429059       1.865716                    0.996725      28.843336      89.059393       0.578661       0.466842      -1.006255       0.016051       0.025092       0.062506       0.069240       0.028340      -0.008733      -0.082409       0.020204      -0.020530      -0.091080       0.005714       0.085366              8.990098       8.304787      -2.345929      -1.270956       6.819530      -0.937010      11.845976           0.023773
           75              C       1.463280       8.777002       5.891468      -0.402545      32.021284 0.49719427E+03  0.12142812E+05                                 8.803718                            7.377875      -0.333004       1.872855                    0.997744      32.052772      95.320090       0.610865       0.410552      -1.063150       0.007974      -0.031419       0.033890       0.046896       0.013634       0.014149      -0.026154       0.012363      -0.008865      -0.038376       0.015972       0.022404              9.681702       7.363732      -0.895896      -1.424438       8.931113       0.998679      12.750259           0.005963
           76              C       6.062257      12.924623      20.901962      -0.019694      37.656751 0.42806784E+03  0.99686171E+04                                 9.748844                            6.874109       0.008581       2.011000                    0.999344      27.135565      76.224194       0.635378       0.413953      -1.071806      -0.004140      -0.013358      -0.037196       0.039738      -0.009253       0.007214       0.003226       0.024220      -0.002908      -0.016715      -0.000910       0.017625             11.961909      11.402010       1.453049      -0.807053       8.567080       5.976932      15.916637           0.000987
           77              C       7.194586      12.877237      20.145957      -0.106046      34.335617 0.45550220E+03  0.10950053E+05                                 9.450209                            7.312129      -0.263850       1.883380                    0.999140      30.699193      92.393317       0.578831       0.440178      -1.038456      -0.019285      -0.026060      -0.012596       0.034781      -0.005359       0.028682      -0.003688      -0.001033      -0.026811      -0.031896       0.003214       0.028682             10.693661      11.338188       0.520481      -1.600378       6.826552       3.828000      13.916244           0.000554
           78              C       7.204126      12.232256      18.888931      -0.193770      34.123355 0.49359823E+03  0.12019821E+05                                 9.208768                            7.458897       0.046451       1.980735                    0.998861      30.947795      91.568124       0.595079       0.422675      -1.056612       0.003053       0.016260       0.024342       0.029432      -0.015237      -0.022240       0.005084       0.027121       0.064334      -0.031607      -0.007265       0.038872             10.170210      11.383357       1.525551      -0.030527       6.927788       3.108921      12.199483           0.000365
           79              C       6.038560      11.604387      18.441591       0.171317      29.678360 0.40110998E+03  0.92522532E+04                                 8.569702                            6.850690      -0.159411       1.967999                    0.999178      26.053381      74.456065       0.605181       0.438770      -1.049231      -0.006973      -0.005049      -0.051651       0.052363      -0.004086       0.005591       0.036174      -0.021367       0.103371      -0.034159      -0.021469       0.055628              9.529152      10.135350       1.429019      -0.421528       5.986222       2.503246      12.465884           0.000456
           80              C       4.913725      11.626764      19.231147      -0.169308      34.004699 0.47779162E+03  0.11567788E+05                                 9.255323                            7.401369      -0.068854       1.946634                    0.998390      30.726641      91.350086       0.588406       0.429949      -1.049644      -0.011372       0.035117       0.018396       0.041243       0.014803       0.017976       0.015960      -0.003579      -0.012115      -0.020395      -0.012173       0.032568             10.250963      11.281582       1.941398      -1.506968       7.195555       2.912733      12.275752          -0.000404
           81              C       4.908506      12.284908      20.476989      -0.105353      34.589082 0.45342984E+03  0.10837776E+05                                 9.400333                            7.240984      -0.077417       1.947586                    0.999413      29.989769      88.655143       0.590962       0.433627      -1.047169       0.011614       0.013483      -0.030582       0.035383      -0.009177      -0.014361      -0.013945       0.010704      -0.013136      -0.026111       0.008980       0.017131             10.625677      11.459141       2.355417       0.101173       7.743888       4.129508      12.674003          -0.000557
           82              C       7.860065       0.579166      22.170170       0.571356      25.089771 0.25637883E+03  0.53361758E+04                                 7.888006                            5.651759      -0.020907       2.041613                    0.999671      22.624180      63.273754       0.629857       0.467214      -1.023509       0.000694       0.027155       0.043277       0.051096      -0.010789       0.006215      -0.079958      -0.057336      -0.015080      -0.068989      -0.027308       0.096297              9.580909       9.039536       0.239381      -0.245005       6.995666       4.877503      12.707524           0.000234
           83              C       5.504894      11.875542      15.983458       0.659597      19.789261 0.23753699E+03  0.48845954E+04                                 6.932397                            5.591921      -0.014373       2.065979                    0.999729      21.864952      62.186289       0.603374       0.493653      -1.002486      -0.003773       0.010593      -0.018830       0.021932       0.063620       0.019177      -0.008296       0.016041      -0.106762      -0.060816      -0.021787       0.082603              7.609761       5.503220      -2.257110       0.634120       7.383605      -1.916005       9.942456           0.000663
           84              C       8.052607       0.468598       5.672271       0.124952      23.656828 0.30686202E+03  0.67032352E+04                                 7.345718                            5.929644       0.177114       2.069282                    0.999593      26.605774      77.081742       0.652559       0.429680      -1.041613      -0.004101      -0.032994      -0.045147       0.056069       0.015522       0.010986      -0.012832       0.094536       0.031738      -0.058097       0.011355       0.046742              7.988363       4.537578      -0.645667       0.709610       9.257679      -1.746137      10.169831           0.008797
           85              C       6.063394      12.908828       3.726342       0.145338      23.492443 0.29998927E+03  0.65013678E+04                                 7.299635                            5.870356       0.241049       2.099054                    0.999633      25.932298      74.282195       0.656074       0.430779      -1.043307      -0.001848       0.017180       0.042551       0.045925       0.013182      -0.014599       0.016338       0.116414       0.053921      -0.072255       0.016928       0.055327              7.919874       4.459770      -0.514023       0.579641       9.212379       0.052509      10.087472           0.006966
           86              C       0.170079       4.983463       4.142368       0.151406      22.947569 0.29655180E+03  0.63802528E+04                                 7.131652                            5.813096       0.360090       2.143409                    0.999760      25.270626      71.094918       0.666228       0.427313      -1.050025       0.017924      -0.017221      -0.046534       0.052756      -0.023056       0.023303       0.004189      -0.030973       0.000069      -0.040546       0.010323       0.030222              7.724550       7.674427       2.409818       0.132667       7.138225       2.782344       8.360999           0.002792
           87              C       0.247135       4.172630       2.250120       0.128816      23.094551 0.30072931E+03  0.65423089E+04                                 7.235025                            5.894435       0.220115       2.083070                    0.999786      26.508471      76.876369       0.649847       0.433251      -1.038489       0.014163      -0.000426       0.050998       0.052930      -0.041423      -0.000101       0.024853      -0.024540       0.014864      -0.050005      -0.000040       0.050045              7.714614       7.777428       1.855914      -1.157403       6.180730       1.707354       9.185683           0.007884
           88              C       5.001603       5.045328       3.784496       0.135375      23.882692 0.30946587E+03  0.67554759E+04                                 7.405936                            5.983832       0.210193       2.091326                    0.999364      25.955135      74.486799       0.646674       0.433888      -1.041991      -0.016626      -0.013909      -0.048380       0.053015       0.025644      -0.022401       0.007737       0.004459      -0.023532      -0.037478       0.004011       0.033468              8.069779       8.007268      -2.522435      -0.060742       7.039743       2.397904       9.162326           0.000377
           89              C       5.043956       4.399031       1.802780       0.119335      26.447991 0.33702076E+03  0.76413265E+04                                 8.271309                            6.477359      -0.429071       1.865712                    0.996725      28.843429      89.059843       0.578660       0.466843      -1.006254      -0.016052      -0.025093       0.062507       0.069242       0.028339       0.008735       0.082412       0.020205      -0.020531      -0.091083       0.005714       0.085369              8.990120       8.304806      -2.345935       1.270961       6.819545       0.937014      11.846009           0.023771
           90              C       6.038863      10.967304      17.074968      -0.402545      32.021290 0.49719445E+03  0.12142818E+05                                 8.803720                            7.377877      -0.333005       1.872855                    0.997744      32.052787      95.320168       0.610865       0.410552      -1.063150      -0.007974       0.031419       0.033890       0.046896       0.013634      -0.014149       0.026154       0.012362      -0.008864      -0.038375       0.015972       0.022404              9.681701       7.363737      -0.895897       1.424438       8.931120      -0.998682      12.750248           0.005963
           91              C       6.960876       6.343188      12.648539      -0.019694      37.656754 0.42806800E+03  0.99686220E+04                                 9.748846                            6.874112       0.008581       2.011000                    0.999344      27.135566      76.224208       0.635378       0.413954      -1.071806      -0.004140      -0.013358       0.037196       0.039738      -0.009253      -0.007214      -0.003226       0.024220      -0.002908      -0.016715      -0.000910       0.017625             11.961912      11.402012       1.453048       0.807056       8.567082      -5.976933      15.916642           0.000987
           92              C       8.093205       6.295801      13.404543      -0.106046      34.335613 0.45550199E+03  0.10950047E+05                                 9.450208                            7.312127      -0.263850       1.883380                    0.999140      30.699192      92.393312       0.578831       0.440178      -1.038456      -0.019285      -0.026060       0.012596       0.034780      -0.005359      -0.028682       0.003688      -0.001033      -0.026812      -0.031896       0.003214       0.028681             10.693661      11.338187       0.520481       1.600376       6.826552      -3.828001      13.916245           0.000555
           93              C       8.102745       5.650821      14.661569      -0.193770      34.123361 0.49359819E+03  0.12019820E+05                                 9.208769                            7.458896       0.046451       1.980735                    0.998861      30.947799      91.568138       0.595079       0.422675      -1.056612       0.003053       0.016259      -0.024342       0.029432      -0.015236       0.022240      -0.005084       0.027121       0.064334      -0.031607      -0.007265       0.038872             10.170211      11.383356       1.525547       0.030530       6.927787      -3.108924      12.199491           0.000365
           94              C       6.937179       5.022952      15.108909       0.171317      29.678371 0.40111010E+03  0.92522566E+04                                 8.569704                            6.850691      -0.159411       1.967999                    0.999178      26.053386      74.456084       0.605181       0.438770      -1.049231      -0.006973      -0.005049       0.051650       0.052363      -0.004086      -0.005591      -0.036174      -0.021367       0.103372      -0.034159      -0.021470       0.055629              9.529156      10.135352       1.429020       0.421528       5.986223      -2.503246      12.465892           0.000456
           95              C       5.812344       5.045328      14.319353      -0.169308      34.004701 0.47779152E+03  0.11567786E+05                                 9.255324                            7.401369      -0.068855       1.946634                    0.998390      30.726650      91.350128       0.588406       0.429949      -1.049644      -0.011372       0.035117      -0.018397       0.041243       0.014803      -0.017976      -0.015960      -0.003579      -0.012115      -0.020395      -0.012173       0.032568             10.250965      11.281583       1.941400       1.506968       7.195558      -2.912734      12.275755          -0.000404
           96              C       5.807125       5.703472      13.073512      -0.105353      34.589097 0.45343004E+03  0.10837782E+05                                 9.400336                            7.240986      -0.077418       1.947586                    0.999413      29.989773      88.655170       0.590962       0.433627      -1.047169       0.011614       0.013483       0.030582       0.035383      -0.009177       0.014361       0.013945       0.010704      -0.013136      -0.026111       0.008980       0.017131             10.625682      11.459139       2.355416      -0.101169       7.743892      -4.129511      12.674014          -0.000558
           97              C       6.961446       7.160602      11.380330       0.571355      25.089769 0.25637888E+03  0.53361771E+04                                 7.888007                            5.651760      -0.020908       2.041613                    0.999671      22.624181      63.273763       0.629857       0.467215      -1.023509       0.000694       0.027155      -0.043277       0.051096      -0.010789      -0.006215       0.079958      -0.057336      -0.015080      -0.068989      -0.027308       0.096297              9.580909       9.039539       0.239383       0.245006       6.995664      -4.877500      12.707525           0.000234
           98              C       6.403513       5.294107      17.567042       0.659597      19.789241 0.23753669E+03  0.48845881E+04                                 6.932394                            5.591919      -0.014372       2.065980                    0.999729      21.864946      62.186281       0.603374       0.493654      -1.002486      -0.003773       0.010593       0.018830       0.021932       0.063620      -0.019177       0.008296       0.016041      -0.106762      -0.060816      -0.021787       0.082603              7.609757       5.503220      -2.257111      -0.634119       7.383602       1.916001       9.942450           0.000663
           99              C       7.153988       7.050034       5.511229       0.124951      23.656850 0.30686238E+03  0.67032447E+04                                 7.345722                            5.929647       0.177114       2.069282                    0.999593      26.605781      77.081762       0.652558       0.429680      -1.041613      -0.004101      -0.032994       0.045147       0.056069       0.015522      -0.010986       0.012832       0.094536       0.031739      -0.058097       0.011355       0.046742              7.988368       4.537582      -0.645668      -0.709611       9.257689       1.746145      10.169834           0.008797
          100              C       6.962013       6.327392       7.457158       0.145339      23.492443 0.29998938E+03  0.65013707E+04                                 7.299634                            5.870356       0.241050       2.099054                    0.999633      25.932291      74.282164       0.656074       0.430779      -1.043307      -0.001848       0.017180      -0.042551       0.045925       0.013182       0.014599      -0.016338       0.116414       0.053920      -0.072255       0.016928       0.055327              7.919873       4.459770      -0.514023      -0.579641       9.212379      -0.052508      10.087470           0.006966
          101              C      -0.728540      11.564898       7.041132       0.151406      22.947598 0.29655226E+03  0.63802651E+04                                 7.131658                            5.813101       0.360088       2.143408                    0.999760      25.270643      71.094984       0.666228       0.427313      -1.050025       0.017924      -0.017221       0.046534       0.052756      -0.023056      -0.023303      -0.004189      -0.030973       0.000070      -0.040546       0.010324       0.030222              7.724558       7.674437       2.409824      -0.132667       7.138233      -2.782345       8.361003           0.002791
          102              C      -0.651484      10.754066       8.933380       0.128816      23.094525 0.30072898E+03  0.65422983E+04                                 7.235015                            5.894429       0.220120       2.083072                    0.999786      26.508438      76.876198       0.649848       0.433251      -1.038490       0.014163      -0.000426      -0.050998       0.052930      -0.041423       0.000102      -0.024852      -0.024541       0.014865      -0.050005      -0.000040       0.050045              7.714603       7.777417       1.855914       1.157398       6.180724      -1.707350       9.185667           0.007885
          103              C       4.102984      11.626764       7.399004       0.135374      23.882712 0.30946621E+03  0.67554852E+04                                 7.405941                            5.983836       0.210190       2.091325                    0.999364      25.955159      74.486890       0.646674       0.433888      -1.041991      -0.016626      -0.013909       0.048380       0.053015       0.025644       0.022401      -0.007738       0.004459      -0.023530      -0.037478       0.004011       0.033467              8.069783       8.007275      -2.522437       0.060742       7.039745      -2.397903       9.162330           0.000377
          104              C       4.145337      10.980467       9.380720       0.119335      26.447953 0.33702033E+03  0.76413125E+04                                 8.271296                            6.477353      -0.429063       1.865715                    0.996725      28.843379      89.059592       0.578661       0.466842      -1.006255      -0.016052      -0.025092      -0.062506       0.069241       0.028339      -0.008735      -0.082410       0.020204      -0.020529      -0.091081       0.005713       0.085367              8.990106       8.304794      -2.345932      -1.270957       6.819536      -0.937012      11.845987           0.023773
          105              C       6.937482       4.385869      16.475532      -0.402545      32.021295 0.49719451E+03  0.12142820E+05                                 8.803721                            7.377878      -0.333006       1.872855                    0.997744      32.052789      95.320178       0.610865       0.410552      -1.063150      -0.007974       0.031419      -0.033890       0.046897       0.013634       0.014149      -0.026154       0.012362      -0.008864      -0.038375       0.015971       0.022404              9.681703       7.363737      -0.895897      -1.424439       8.931118       0.998682      12.750255           0.005963
          106              C       2.338505       0.238248       1.465039      -0.019694      37.656743 0.42806791E+03  0.99686190E+04                                 9.748842                            6.874109       0.008581       2.011000                    0.999344      27.135568      76.224197       0.635378       0.413953      -1.071806       0.004140       0.013357       0.037196       0.039738      -0.009253       0.007214       0.003226       0.024220      -0.002908      -0.016715      -0.000910       0.017625             11.961906      11.402009       1.453050      -0.807051       8.567076       5.976928      15.916634           0.000987
          107              C       1.206176       0.285634       2.221043      -0.106046      34.335577 0.45550158E+03  0.10950034E+05                                 9.450198                            7.312122      -0.263849       1.883380                    0.999140      30.699178      92.393220       0.578832       0.440178      -1.038456       0.019285       0.026059       0.012596       0.034780      -0.005359       0.028682      -0.003688      -0.001033      -0.026812      -0.031896       0.003215       0.028681             10.693649      11.338175       0.520481      -1.600372       6.826544       3.827995      13.916227           0.000555
          108              C       1.196636       0.930615       3.478069      -0.193770      34.123346 0.49359802E+03  0.12019815E+05                                 9.208767                            7.458896       0.046450       1.980734                    0.998861      30.947795      91.568129       0.595079       0.422675      -1.056612      -0.003053      -0.016260      -0.024342       0.029432      -0.015237      -0.022240       0.005084       0.027120       0.064334      -0.031607      -0.007265       0.038872             10.170209      11.383359       1.525548      -0.030533       6.927785       3.108918      12.199483           0.000365
          109              C       2.362202       1.558484       3.925408       0.171317      29.678353 0.40110983E+03  0.92522490E+04                                 8.569702                            6.850690      -0.159411       1.967999                    0.999178      26.053377      74.456055       0.605181       0.438770      -1.049231       0.006973       0.005049       0.051651       0.052363      -0.004086       0.005591       0.036174      -0.021367       0.103371      -0.034159      -0.021469       0.055628              9.529153      10.135357       1.429019      -0.421533       5.986221       2.503243      12.465882           0.000455
          110              C       3.487037       1.536107       3.135853      -0.169308      34.004688 0.47779113E+03  0.11567774E+05                                 9.255321                            7.401366      -0.068855       1.946634                    0.998390      30.726643      91.350098       0.588407       0.429949      -1.049644       0.011372      -0.035118      -0.018396       0.041243       0.014803       0.017976       0.015960      -0.003579      -0.012115      -0.020395      -0.012173       0.032568             10.250963      11.281582       1.941399      -1.506968       7.195555       2.912734      12.275752          -0.000404
          111              C       3.492256       0.877963       1.890012      -0.105353      34.589099 0.45342998E+03  0.10837779E+05                                 9.400335                            7.240985      -0.077417       1.947586                    0.999413      29.989776      88.655165       0.590962       0.433627      -1.047169      -0.011614      -0.013484       0.030582       0.035383      -0.009177      -0.014361      -0.013945       0.010704      -0.013135      -0.026111       0.008980       0.017131             10.625681      11.459137       2.355414       0.101170       7.743890       4.129511      12.674016          -0.000558
          112              C       0.540697      12.583705       0.196830       0.571356      25.089772 0.25637893E+03  0.53361782E+04                                 7.888007                            5.651760      -0.020907       2.041613                    0.999671      22.624179      63.273750       0.629857       0.467215      -1.023509      -0.000694      -0.027155      -0.043277       0.051096      -0.010789       0.006215      -0.079959      -0.057336      -0.015080      -0.068989      -0.027308       0.096297              9.580910       9.039537       0.239382      -0.245004       6.995664       4.877501      12.707528           0.000234
          113              C       2.895868       1.287329       6.383542       0.659597      19.789252 0.23753683E+03  0.48845902E+04                                 6.932389                            5.591915      -0.014372       2.065980                    0.999729      21.864933      62.186171       0.603375       0.493653      -1.002486       0.003773      -0.010593       0.018829       0.021932       0.063620       0.019177      -0.008295       0.016041      -0.106763      -0.060816      -0.021788       0.082604              7.609752       5.503213      -2.257106       0.634118       7.383596      -1.916001       9.942448           0.000663
          114              C       0.348155      12.694273      16.694729       0.124952      23.656861 0.30686225E+03  0.67032468E+04                                 7.345740                            5.929655       0.177098       2.069277                    0.999593      26.605843      77.082175       0.652556       0.429682      -1.041611       0.004101       0.032996       0.045147       0.056069       0.015522       0.010987      -0.012836       0.094539       0.031734      -0.058099       0.011355       0.046744              7.988392       4.537589      -0.645671       0.709614       9.257719      -1.746140      10.169867           0.008796
          115              C       2.337368       0.254043      18.640658       0.145338      23.492581 0.29999098E+03  0.65014210E+04                                 7.299686                            5.870387       0.241020       2.099044                    0.999633      25.932428      74.282910       0.656069       0.430781      -1.043305       0.001848      -0.017181      -0.042551       0.045926       0.013182      -0.014599       0.016337       0.116422       0.053927      -0.072259       0.016930       0.055329              7.919935       4.459795      -0.514028       0.579645       9.212458       0.052521      10.087551           0.006965
          116              C       8.230683       8.179408      18.224632       0.151406      22.947561 0.29655171E+03  0.63802502E+04                                 7.131649                            5.813095       0.360095       2.143410                    0.999760      25.270620      71.094894       0.666228       0.427313      -1.050025      -0.017924       0.017221       0.046534       0.052756      -0.023056       0.023303       0.004189      -0.030972       0.000068      -0.040546       0.010323       0.030222              7.724547       7.674425       2.409817       0.132665       7.138223       2.782342       8.360993           0.002791
          117              C       8.153627       8.990241      20.116880       0.128815      23.094566 0.30072947E+03  0.65423143E+04                                 7.235032                            5.894439       0.220111       2.083069                    0.999786      26.508488      76.876476       0.649846       0.433252      -1.038489      -0.014163       0.000426      -0.050998       0.052930      -0.041423      -0.000101       0.024853      -0.024540       0.014861      -0.050006      -0.000040       0.050046              7.714622       7.777435       1.855915      -1.157407       6.180736       1.707356       9.185695           0.007885
          118              C       3.399159       8.117543      18.582504       0.135375      23.882687 0.30946587E+03  0.67554758E+04                                 7.405936                            5.983833       0.210196       2.091327                    0.999364      25.955131      74.486791       0.646674       0.433888      -1.041991       0.016626       0.013909       0.048380       0.053014       0.025643      -0.022401       0.007738       0.004460      -0.023532      -0.037478       0.004011       0.033467              8.069778       8.007271      -2.522436      -0.060738       7.039744       2.397901       9.162320           0.000377
          119              C       3.356806       8.763840      20.564220       0.119335      26.447965 0.33702043E+03  0.76413165E+04                                 8.271302                            6.477356      -0.429068       1.865713                    0.996725      28.843399      89.059710       0.578660       0.466843      -1.006254       0.016051       0.025093      -0.062506       0.069241       0.028339       0.008734       0.082411       0.020204      -0.020532      -0.091082       0.005714       0.085368              8.990112       8.304800      -2.345934       1.270960       6.819540       0.937012      11.845996           0.023771
          120              C       2.361899       2.195567       5.292032      -0.402544      32.021280 0.49719435E+03  0.12142814E+05                                 8.803718                            7.377876      -0.333004       1.872856                    0.997744      32.052768      95.320075       0.610865       0.410552      -1.063150       0.007974      -0.031419      -0.033890       0.046896       0.013634      -0.014149       0.026154       0.012363      -0.008865      -0.038376       0.015972       0.022404              9.681700       7.363733      -0.895897       1.424437       8.931116      -0.998683      12.750252           0.005963
          121              N       1.509749       5.053226      16.113187      -0.182974      36.874649 0.53803128E+03  0.13169008E+05                                 9.455097                            7.624649       0.061631       2.039389                    0.998180      28.375277      79.772154       0.617585       0.405194      -1.085522       0.002289       0.116891      -0.104156       0.156580       0.001701      -0.027828       0.026036      -0.019338       0.147516      -0.046009      -0.019120       0.065129             10.811986       6.267751      -1.533884      -0.574167      16.507828       1.996802       9.660378           0.025158
          122              N       1.634133       5.538936      14.827084      -0.177889      31.738851 0.48832757E+03  0.11606339E+05                                 8.390749                            7.150500       0.326822       2.144055                    0.998233      27.064684      73.726696       0.656341       0.392638      -1.099750      -0.030187       0.047876       0.156103       0.166046       0.013078       0.020626      -0.069734      -0.046912       0.064626      -0.068972      -0.018332       0.087304              9.211396       5.804854      -1.083176      -0.752659      11.874141       2.071848       9.955193           0.000894
          123              N       1.189816       7.261956      16.171341      -0.296748      39.414701 0.58520474E+03  0.14615963E+05                                 9.861670                            7.931343       0.035189       2.023638                    0.997623      29.352776      83.138248       0.608373       0.403104      -1.087806       0.024765      -0.101339      -0.017690       0.105810       0.001284      -0.012119       0.000703       0.012902       0.178310      -0.036338      -0.024841       0.061179             11.420234       6.238909      -1.272456      -0.748566      15.745428       4.369344      12.276365           0.026021
          124              N      -0.007845       2.365368      15.238637      -0.195262      33.197732 0.50894445E+03  0.12238434E+05                                 8.619967                            7.310696       0.251216       2.105985                    0.998773      27.719815      76.286539       0.646803       0.393802      -1.097465      -0.073978       0.009480      -0.137298       0.156248       0.020681      -0.021226      -0.059839      -0.010691       0.058150      -0.053686      -0.024223       0.077909              9.342004      11.831921       2.872836       1.468975       7.913240      -1.506467       8.280851          -0.000299
          125              N      -0.067736       2.901097      13.972665      -0.207010      33.691106 0.51333951E+03  0.12388401E+05                                 8.772461                            7.370887       0.203915       2.086123                    0.998114      28.065746      77.739524       0.639484       0.396886      -1.093761      -0.078410      -0.090828       0.113625       0.165252      -0.009515       0.048881      -0.029337       0.023441       0.178467      -0.050456      -0.039754       0.090210              9.634562      11.925525       3.760764       0.271590       8.534205      -1.663747       8.443956           0.000492
          126              N       8.371227       1.578228      14.220939      -0.270220      34.144475 0.53804319E+03  0.13166094E+05                                 8.908078                            7.605209       0.019121       2.037167                    0.996820      28.384566      79.723704       0.620912       0.403122      -1.087185       0.087108       0.049385       0.035234       0.106152      -0.001175      -0.001449      -0.050539      -0.039273       0.090867      -0.036593      -0.032958       0.069551              9.586737      11.345819       4.005324       0.735017       8.924921      -1.498864       8.489471           0.003969
          127              N       3.267873       2.371949      14.900895      -0.189279      34.079522 0.51765568E+03  0.12508071E+05                                 8.825562                            7.393507       0.209528       2.093707                    0.998176      27.800847      76.839269       0.640126       0.395996      -1.095308       0.063441      -0.012543      -0.141797       0.155847      -0.017718       0.023914      -0.052848      -0.007094       0.073034      -0.047500      -0.025682       0.073182              9.712276      11.680258      -3.222335      -1.868258       8.240931      -1.100389       9.215637           0.000326
          128              N       3.243296       2.798426      13.594663      -0.203129      34.921040 0.51536736E+03  0.12444363E+05                                 8.988855                            7.355605       0.328777       2.128623                    0.998748      27.978110      77.412125       0.644316       0.393687      -1.096438       0.086149      -0.082528       0.110149       0.162374       0.003144      -0.053840      -0.028112       0.010536       0.185241      -0.056734      -0.036225       0.092959             10.051378      12.295960      -4.444017      -0.776325       9.006044      -0.831484       8.852131           0.002443
          129              N       4.917667       1.372887      13.793729      -0.274762      37.520099 0.57804817E+03  0.14543159E+05                                 9.745687                            8.059425      -0.307460       1.917429                    0.996063      30.074877      88.446026       0.577745       0.421381      -1.064696      -0.065852       0.079062       0.053251       0.115858      -0.000653       0.010291      -0.085912       0.039443       0.050221      -0.094780       0.010661       0.084118             10.633237      12.466001      -4.616908      -0.181730       9.353076      -1.335468      10.080634           0.039418
          130              N       7.789632       1.528209       4.929687      -0.182974      36.874268 0.53802551E+03  0.13168819E+05                                 9.455003                            7.624588       0.061670       2.039402                    0.998180      28.375113      79.771302       0.617591       0.405192      -1.085525      -0.002289      -0.116891      -0.104154       0.156579       0.001700       0.027827      -0.026033      -0.019338       0.147529      -0.046009      -0.019121       0.065130             10.811862       6.267694      -1.533860       0.574161      16.507597      -1.996774       9.660294           0.025157
          131              N       7.665248       1.042499       3.643584      -0.177890      31.738941 0.48832953E+03  0.11606397E+05                                 8.390768                            7.150518       0.326816       2.144052                    0.998233      27.064736      73.726886       0.656339       0.392639      -1.099749       0.030187      -0.047877       0.156103       0.166047       0.013078      -0.020625       0.069733      -0.046913       0.064628      -0.068971      -0.018332       0.087303              9.211413       5.804869      -1.083176       0.752662      11.874145      -2.071863       9.955224           0.000894
          132              N       6.312327      12.482351       4.987841      -0.296748      39.414409 0.58520024E+03  0.14615812E+05                                 9.861602                            7.931299       0.035222       2.023649                    0.997623      29.352649      83.137582       0.608376       0.403102      -1.087808      -0.024766       0.101338      -0.017692       0.105809       0.001284       0.012119      -0.000700       0.012896       0.178308      -0.036335      -0.024843       0.061178             11.420142       6.238871      -1.272442       0.748558      15.745280      -4.369302      12.276274           0.026021
          133              N       9.307226       4.216068       4.055137      -0.195265      33.197761 0.50894502E+03  0.12238448E+05                                 8.619963                            7.310693       0.251226       2.105987                    0.998773      27.719835      76.286520       0.646805       0.393802      -1.097466       0.073980      -0.009480      -0.137299       0.156249       0.020681       0.021227       0.059839      -0.010692       0.058154      -0.053685      -0.024224       0.077910              9.341999      11.831917       2.872833      -1.468975       7.913229       1.506465       8.280851          -0.000297
          134              N       9.367117       3.680339       2.789165      -0.207010      33.691147 0.51334021E+03  0.12388423E+05                                 8.772471                            7.370894       0.203911       2.086122                    0.998114      28.065770      77.739628       0.639483       0.396886      -1.093761       0.078410       0.090827       0.113625       0.165252      -0.009515      -0.048880       0.029337       0.023440       0.178466      -0.050456      -0.039754       0.090210              9.634572      11.925542       3.760767      -0.271587       8.534209       1.663751       8.443964           0.000492
          135              N       0.928154       5.003207       3.037439      -0.270220      34.144489 0.53804351E+03  0.13166105E+05                                 8.908081                            7.605212       0.019118       2.037166                    0.996820      28.384575      79.723747       0.620911       0.403122      -1.087185      -0.087108      -0.049386       0.035234       0.106152      -0.001175       0.001450       0.050539      -0.039273       0.090866      -0.036593      -0.032958       0.069551              9.586740      11.345822       4.005322      -0.735016       8.924922       1.498868       8.489477           0.003969
          136              N       6.031508       4.209486       3.717395      -0.189282      34.079547 0.51765609E+03  0.12508080E+05                                 8.825559                            7.393504       0.209539       2.093710                    0.998176      27.800862      76.839247       0.640127       0.395996      -1.095309      -0.063443       0.012543      -0.141798       0.155849      -0.017718      -0.023915       0.052848      -0.007095       0.073036      -0.047500      -0.025684       0.073183              9.712271      11.680252      -3.222330       1.868262       8.240920       1.100385       9.215640           0.000328
          137              N       6.056085       3.783009       2.411163      -0.203129      34.921130 0.51536872E+03  0.12444407E+05                                 8.988879                            7.355621       0.328769       2.128621                    0.998748      27.978146      77.412325       0.644315       0.393688      -1.096437      -0.086150       0.082528       0.110149       0.162375       0.003144       0.053840       0.028113       0.010536       0.185239      -0.056734      -0.036225       0.092959             10.051408      12.296002      -4.444035       0.776329       9.006068       0.831484       8.852154           0.002444
          138              N       4.381714       5.208548       2.610229      -0.274762      37.520142 0.57804889E+03  0.14543183E+05                                 9.745698                            8.059432      -0.307464       1.917428                    0.996063      30.074901      88.446153       0.577744       0.421382      -1.064696       0.065852      -0.079062       0.053252       0.115858      -0.000654      -0.010291       0.085913       0.039443       0.050218      -0.094780       0.010662       0.084119             10.633250      12.466011      -4.616915       0.181721       9.353089       1.335477      10.080651           0.039418
          139              N       6.891013       8.109645       6.253813      -0.182974      36.874289 0.53802584E+03  0.13168830E+05                                 9.455007                            7.624591       0.061668       2.039401                    0.998180      28.375123      79.771345       0.617591       0.405192      -1.085525      -0.002289      -0.116891       0.104154       0.156579       0.001700      -0.027827       0.026033      -0.019338       0.147529      -0.046009      -0.019121       0.065130             10.811867       6.267697      -1.533860      -0.574161      16.507606       1.996777       9.660298           0.025157
          140              N       6.766629       7.623935       7.539916      -0.177890      31.738948 0.48832979E+03  0.11606405E+05                                 8.390769                            7.150520       0.326816       2.144052                    0.998233      27.064733      73.726875       0.656339       0.392639      -1.099749       0.030187      -0.047877      -0.156103       0.166046       0.013078       0.020625      -0.069733      -0.046913       0.064628      -0.068971      -0.018332       0.087303              9.211414       5.804870      -1.083175      -0.752662      11.874145       2.071862       9.955226           0.000894
          141              N       7.210946       5.900915       6.195659      -0.296748      39.414405 0.58520034E+03  0.14615815E+05                                 9.861600                            7.931299       0.035224       2.023650                    0.997623      29.352642      83.137546       0.608376       0.403102      -1.087808      -0.024766       0.101337       0.017692       0.105809       0.001284      -0.012119       0.000699       0.012896       0.178308      -0.036335      -0.024843       0.061178             11.420140       6.238870      -1.272441      -0.748558      15.745277       4.369303      12.276271           0.026021
          142              N       8.408607      10.797503       7.128363      -0.195265      33.197771 0.50894517E+03  0.12238453E+05                                 8.619966                            7.310695       0.251226       2.105987                    0.998773      27.719841      76.286555       0.646804       0.393802      -1.097466       0.073980      -0.009480       0.137299       0.156249       0.020681      -0.021227      -0.059839      -0.010691       0.058154      -0.053685      -0.024224       0.077910              9.342003      11.831922       2.872837       1.468974       7.913234      -1.506465       8.280852          -0.000297
          143              N       8.468498      10.261774       8.394335      -0.207011      33.691165 0.51334062E+03  0.12388435E+05                                 8.772475                            7.370898       0.203910       2.086121                    0.998114      28.065777      77.739660       0.639483       0.396887      -1.093761       0.078410       0.090828      -0.113625       0.165252      -0.009515       0.048880      -0.029337       0.023441       0.178466      -0.050456      -0.039754       0.090210              9.634577      11.925544       3.760772       0.271580       8.534219      -1.663754       8.443968           0.000492
          144              N       0.029535      11.584643       8.146061      -0.270221      34.144490 0.53804346E+03  0.13166101E+05                                 8.908077                            7.605209       0.019126       2.037168                    0.996820      28.384573      79.723696       0.620912       0.403122      -1.087186      -0.087109      -0.049386      -0.035234       0.106152      -0.001175      -0.001449      -0.050538      -0.039274       0.090870      -0.036593      -0.032958       0.069551              9.586737      11.345822       4.005325       0.735018       8.924919      -1.498861       8.489469           0.003969
          145              N       5.132889      10.790922       7.466105      -0.189282      34.079559 0.51765635E+03  0.12508089E+05                                 8.825562                            7.393507       0.209538       2.093710                    0.998176      27.800870      76.839287       0.640127       0.395996      -1.095309      -0.063443       0.012543       0.141798       0.155849      -0.017718       0.023915      -0.052848      -0.007094       0.073036      -0.047500      -0.025684       0.073183              9.712275      11.680258      -3.222333      -1.868260       8.240924      -1.100387       9.215641           0.000327
          146              N       5.157466      10.364445       8.772337      -0.203129      34.921120 0.51536866E+03  0.12444405E+05                                 8.988876                            7.355620       0.328770       2.128621                    0.998748      27.978145      77.412310       0.644315       0.393688      -1.096437      -0.086150       0.082528      -0.110149       0.162375       0.003144      -0.053840      -0.028112       0.010536       0.185240      -0.056734      -0.036225       0.092959             10.051404      12.295995      -4.444032      -0.776324       9.006066      -0.831487       8.852150           0.002443
          147              N       3.483095      11.789984       8.573271      -0.274763      37.520125 0.57804853E+03  0.14543169E+05                                 9.745691                            8.059426      -0.307455       1.917431                    0.996063      30.074885      88.446041       0.577745       0.421381      -1.064696       0.065853      -0.079062      -0.053251       0.115858      -0.000654       0.010290      -0.085912       0.039443       0.050222      -0.094779       0.010661       0.084118             10.633243      12.466008      -4.616914      -0.181725       9.353082      -1.335472      10.080640           0.039418
          148              N       0.611130      11.634662      17.437313      -0.182974      36.874617 0.53803080E+03  0.13168992E+05                                 9.455088                            7.624643       0.061636       2.039390                    0.998180      28.375263      79.772074       0.617586       0.405194      -1.085523       0.002289       0.116891       0.104156       0.156580       0.001701       0.027828      -0.026036      -0.019338       0.147518      -0.046009      -0.019120       0.065129             10.811975       6.267745      -1.533883       0.574166      16.507812      -1.996797       9.660368           0.025157
          149              N       0.735514      12.120372      18.723416      -0.177889      31.738851 0.48832744E+03  0.11606335E+05                                 8.390749                            7.150499       0.326822       2.144055                    0.998233      27.064691      73.726720       0.656341       0.392638      -1.099750      -0.030187       0.047876      -0.156103       0.166046       0.013078      -0.020626       0.069734      -0.046912       0.064627      -0.068972      -0.018332       0.087304              9.211396       5.804853      -1.083177       0.752659      11.874145      -2.071850       9.955190           0.000894
          150              N       2.088435       0.680520      17.379159      -0.296748      39.414721 0.58520488E+03  0.14615969E+05                                 9.861677                            7.931346       0.035185       2.023636                    0.997623      29.352789      83.138326       0.608372       0.403104      -1.087806       0.024765      -0.101338       0.017690       0.105810       0.001284       0.012119      -0.000704       0.012903       0.178310      -0.036339      -0.024840       0.061179             11.420243       6.238912      -1.272457       0.748567      15.745440      -4.369348      12.276376           0.026022
          151              N      -0.906464       8.946803      18.311863      -0.195263      33.197732 0.50894448E+03  0.12238434E+05                                 8.619965                            7.310695       0.251217       2.105985                    0.998773      27.719815      76.286525       0.646804       0.393802      -1.097465      -0.073978       0.009480       0.137298       0.156248       0.020681       0.021226       0.059839      -0.010691       0.058151      -0.053686      -0.024223       0.077909              9.342002      11.831919       2.872833      -1.468976       7.913236       1.506467       8.280851          -0.000298
          152              N      -0.966355       9.482532      19.577835      -0.207010      33.691100 0.51333934E+03  0.12388396E+05                                 8.772460                            7.370885       0.203915       2.086123                    0.998114      28.065746      77.739524       0.639484       0.396886      -1.093761      -0.078410      -0.090827      -0.113625       0.165252      -0.009515      -0.048880       0.029337       0.023440       0.178467      -0.050456      -0.039755       0.090210              9.634560      11.925527       3.760761      -0.271595       8.534198       1.663745       8.443954           0.000492
          153              N       7.472608       8.159664      19.329561      -0.270219      34.144477 0.53804328E+03  0.13166099E+05                                 8.908081                            7.605212       0.019114       2.037165                    0.996820      28.384569      79.723746       0.620911       0.403122      -1.087185       0.087108       0.049385      -0.035234       0.106151      -0.001175       0.001450       0.050539      -0.039272       0.090864      -0.036593      -0.032958       0.069551              9.586740      11.345820       4.005321      -0.735014       8.924923       1.498870       8.489476           0.003969
          154              N       2.369254       8.953385      18.649605      -0.189279      34.079518 0.51765559E+03  0.12508068E+05                                 8.825560                            7.393505       0.209529       2.093708                    0.998176      27.800845      76.839252       0.640126       0.395996      -1.095308       0.063442      -0.012543       0.141797       0.155848      -0.017718      -0.023914       0.052848      -0.007094       0.073034      -0.047500      -0.025683       0.073182              9.712273      11.680255      -3.222333       1.868260       8.240928       1.100388       9.215636           0.000326
          155              N       2.344677       9.379862      19.955837      -0.203129      34.921071 0.51536777E+03  0.12444377E+05                                 8.988864                            7.355611       0.328775       2.128623                    0.998748      27.978120      77.412194       0.644316       0.393687      -1.096437       0.086149      -0.082528      -0.110149       0.162375       0.003144       0.053840       0.028112       0.010536       0.185241      -0.056734      -0.036225       0.092959             10.051390      12.295978      -4.444025       0.776330       9.006054       0.831482       8.852139           0.002443
          156              N       4.019048       7.954323      19.756771      -0.274761      37.520121 0.57804860E+03  0.14543174E+05                                 9.745695                            8.059431      -0.307467       1.917427                    0.996063      30.074894      88.446138       0.577744       0.421382      -1.064696      -0.065852       0.079062      -0.053251       0.115858      -0.000653      -0.010291       0.085913       0.039444       0.050218      -0.094781       0.010662       0.084119             10.633246      12.466007      -4.616912       0.181725       9.353086       1.335474      10.080645           0.039417
          157              O       2.541433       5.742961      11.521242      -0.555744      34.445411 0.50209892E+03  0.11850705E+05                                 8.360832                            6.890820       0.757829       2.292926                    0.998176      27.353900      70.952689       0.731758       0.354637      -1.143918      -0.017186       0.013749      -0.007995       0.023416      -0.021420       0.038244      -0.006179       0.009434      -0.012197      -0.040014      -0.008161       0.048175              9.421860      11.610707      -1.232675       3.322260       6.508982      -2.634529      10.145890           0.000244
          158              O       0.374739       5.531038      11.425064      -0.547853      33.953398 0.50729569E+03  0.12029076E+05                                 8.337403                            6.981822       0.633891       2.253791                    0.997912      27.466485      71.894372       0.716848       0.360336      -1.137013       0.015175       0.031142      -0.003041       0.034776       0.006573      -0.038315      -0.007954      -0.000485      -0.018235      -0.040270       0.000488       0.039782              9.326530      11.048175       1.537197      -2.913996       6.920077      -2.935222      10.011338           0.000190
          159              O       2.761985       6.921038       5.063889      -0.585708      30.482299 0.50878715E+03  0.12025975E+05                                 7.582138                            6.891647       0.975920       2.366358                    0.998056      27.405403      70.707094       0.740254       0.350059      -1.149775      -0.013772      -0.000016      -0.020788       0.024936      -0.020071       0.000135       0.005909      -0.015128      -0.206551      -0.069180       0.013123       0.056057              7.926562       8.187077      -3.260173      -0.214844       9.244350       1.105768       6.348259          -0.007480
          160              O       1.645225       8.124124       3.627927      -0.565571      33.694540 0.57026874E+03  0.14014473E+05                                 8.371297                            7.507480       0.246113       2.114544                    0.996775      28.770660      78.310687       0.672464       0.370630      -1.121724       0.031187      -0.040134       0.014304       0.052801       0.028429       0.001629       0.031378      -0.037635       0.143452      -0.059873      -0.004354       0.064227              8.681941       5.803671      -0.754879       0.833045       7.379439      -0.206510      12.862713           0.030839
          161              O       6.757948       0.838475       0.337742      -0.555744      34.445418 0.50209908E+03  0.11850709E+05                                 8.360834                            6.890821       0.757828       2.292926                    0.998176      27.353900      70.952692       0.731758       0.354637      -1.143918       0.017186      -0.013749      -0.007995       0.023416      -0.021421      -0.038244       0.006180       0.009434      -0.012197      -0.040014      -0.008161       0.048175              9.421861      11.610708      -1.232679      -3.322260       6.508986       2.634533      10.145889           0.000244
          162              O       8.924642       1.050397       0.241564      -0.547853      33.953407 0.50729588E+03  0.12029082E+05                                 8.337404                            6.981823       0.633891       2.253791                    0.997912      27.466486      71.894379       0.716848       0.360336      -1.137013      -0.015175      -0.031142      -0.003041       0.034776       0.006573       0.038315       0.007954      -0.000486      -0.018235      -0.040270       0.000488       0.039782              9.326531      11.048179       1.537196       2.913995       6.920078       2.935222      10.011337           0.000190
          163              O       4.740158      12.823269      16.247389      -0.585709      30.482365 0.50878876E+03  0.12026023E+05                                 7.582151                            6.891660       0.975917       2.366356                    0.998056      27.405424      70.707188       0.740253       0.350059      -1.149775       0.013772       0.000016      -0.020788       0.024936      -0.020071      -0.000135      -0.005909      -0.015128      -0.206551      -0.069180       0.013122       0.056058              7.926576       8.187092      -3.260180       0.214844       9.244369      -1.105771       6.348265          -0.007481
          164              O       5.856918      11.620183      14.811427      -0.565571      33.694523 0.57026846E+03  0.14014464E+05                                 8.371294                            7.507478       0.246116       2.114545                    0.996775      28.770654      78.310669       0.672464       0.370630      -1.121724      -0.031187       0.040134       0.014303       0.052801       0.028429      -0.001629      -0.031378      -0.037635       0.143455      -0.059873      -0.004354       0.064228              8.681935       5.803669      -0.754877      -0.833044       7.379436       0.206505      12.862702           0.030839
          165              O       5.859329       7.419910      10.845758      -0.555744      34.445425 0.50209919E+03  0.11850713E+05                                 8.360835                            6.890822       0.757827       2.292926                    0.998176      27.353904      70.952708       0.731758       0.354637      -1.143918       0.017186      -0.013749       0.007995       0.023416      -0.021420       0.038244      -0.006180       0.009434      -0.012197      -0.040014      -0.008161       0.048175              9.421862      11.610712      -1.232675       3.322261       6.508984      -2.634530      10.145891           0.000244
          166              O       8.026023       7.631833      10.941936      -0.547853      33.953407 0.50729593E+03  0.12029083E+05                                 8.337404                            6.981824       0.633890       2.253791                    0.997912      27.466488      71.894387       0.716848       0.360336      -1.137013      -0.015175      -0.031142       0.003041       0.034776       0.006573      -0.038315      -0.007954      -0.000486      -0.018235      -0.040270       0.000488       0.039782              9.326531      11.048178       1.537195      -2.913994       6.920078      -2.935222      10.011337           0.000190
          167              O       5.638777       6.241833      17.303111      -0.585708      30.482316 0.50878756E+03  0.12025988E+05                                 7.582143                            6.891651       0.975917       2.366357                    0.998056      27.405402      70.707113       0.740253       0.350059      -1.149775       0.013772       0.000016       0.020789       0.024937      -0.020071       0.000135       0.005910      -0.015128      -0.206549      -0.069180       0.013122       0.056058              7.926567       8.187085      -3.260177      -0.214843       9.244358       1.105768       6.348258          -0.007481
          168              O       6.755537       5.038747      18.739073      -0.565571      33.694610 0.57027037E+03  0.14014525E+05                                 8.371312                            7.507494       0.246108       2.114542                    0.996775      28.770677      78.310798       0.672462       0.370630      -1.121723      -0.031187       0.040134      -0.014303       0.052801       0.028429       0.001629       0.031378      -0.037636       0.143451      -0.059873      -0.004354       0.064227              8.681955       5.803681      -0.754880       0.833046       7.379453      -0.206510      12.862730           0.030838
          169              O       1.642814      12.324396      22.029258      -0.555744      34.445406 0.50209896E+03  0.11850706E+05                                 8.360831                            6.890820       0.757829       2.292926                    0.998176      27.353899      70.952686       0.731758       0.354637      -1.143918      -0.017186       0.013749       0.007995       0.023416      -0.021420      -0.038244       0.006179       0.009434      -0.012197      -0.040014      -0.008161       0.048175              9.421857      11.610704      -1.232677      -3.322256       6.508983       2.634529      10.145885           0.000244
          170              O      -0.523880      12.112474      22.125436      -0.547853      33.953388 0.50729563E+03  0.12029074E+05                                 8.337401                            6.981821       0.633892       2.253791                    0.997912      27.466483      71.894365       0.716848       0.360336      -1.137013       0.015175       0.031142       0.003041       0.034776       0.006573       0.038315       0.007954      -0.000485      -0.018235      -0.040270       0.000488       0.039782              9.326527      11.048174       1.537194       2.913994       6.920074       2.935218      10.011333           0.000190
          171              O       3.660604       0.339602       6.119611      -0.585710      30.482370 0.50878881E+03  0.12026024E+05                                 7.582151                            6.891660       0.975919       2.366357                    0.998056      27.405434      70.707205       0.740253       0.350059      -1.149775      -0.013772      -0.000015       0.020787       0.024936      -0.020070      -0.000135      -0.005909      -0.015128      -0.206553      -0.069181       0.013123       0.056058              7.926575       8.187089      -3.260177       0.214845       9.244367      -1.105772       6.348270          -0.007480
          172              O       2.543844       1.542688       7.555573      -0.565572      33.694434 0.57026641E+03  0.14014399E+05                                 8.371275                            7.507460       0.246125       2.114548                    0.996775      28.770633      78.310529       0.672465       0.370629      -1.121724       0.031187      -0.040134      -0.014303       0.052801       0.028429      -0.001629      -0.031378      -0.037634       0.143457      -0.059874      -0.004355       0.064228              8.681917       5.803656      -0.754876      -0.833042       7.379418       0.206505      12.862677           0.030840

******************************************************
Auxiliary information for the entire system
The total spin magnetic moment of the unit cell is   3.924465
The total net atomic charge of the unit cell is   -0.000002
Accuracy of reproducing the electrostatic potential in the unit cell:
  The inner radius (bohr) =    5.0000
  The outer radius (bohr) =   12.0000
  Valid grid points have density less than (e/(bohr^3)) =    0.0001
  The number of valid grid points were=        65554
  The rms potential error without charges in kcal/mol is=      8.64787
  The rms potential error with partial charges in kcal/mol is=      2.49374
  The RRMSE value at monopole order=      0.28837
  The rms potential error with partial charges and cloud penetration in kcal/mol is=      2.47756
  The RRMSE value at monopole order with cloud penetration is=      0.28649
  The rms potential error with partial charges and atomic dipoles in kcal/mol is=      0.94566
  The RRMSE value at dipole order=      0.10935
  The rms potential error with partial charges, atomic dipoles and cloud penetration in kcal/mol is=      0.92486
  The RRMSE value at dipole order with cloud penetration=      0.10695

******************************************************
The electron densities and ab initio electrostatic potential were computed in VASP using the PBE functional and
projector augmented wave method. See the main text of the journal article for a description of computational details.
The atomic charges, dipoles, and quadrupoles were computed with the DDEC6 method as described in
(a) T. A. Manz and N. Gabaldon Limas, RSC Adv. 6 (2016) 47771-47801 DOI: 10.1039/c6ra04656h
(b) N. Gabaldon Limas and T. A. Manz, RSC Adv. 8 (2018) 2678-2707 DOI: 10.1039/c7ra11829e.
For each atom in the material, the electron cloud parameters were fit to the spherically averaged atom-in-material
electron density using radial positions for which this density was between 10^-4 and 10^-2 electrons per cubic bohr.
The polarizabilities, dispersion coefficients, and quantum Drude oscillator (QDO) parameters were fit using the MCLF method.
The magnetic structure of the system was optimized in VASP from the default ferromagnetic initial guess using spin polarization.
The atomic spin moments (ASMs) were computed on this optimized magnetic structure using the DDEC6 partition as inputs
to the method of T. A. Manz and D. S. Sholl, J. Chem. Theory Comput. 7 (2011) 4146-4164 DOI: 10.1021/ct200539n.
The RMSE and RRMSE were computed using a uniform grid with Ewald summation.
