# Supplementary material for: A collection of forcefield precursors for metal–organic frameworks
Source: RSC Adv. 2019 Nov 13;9(63):36492–507. doi: 10.1039/c9ra07327b (PMC9075174; doi:10.1039/c9ra07327b)
Supplement: RA-009-C9RA07327B-s5267 [file RA-009-C9RA07327B-s5267.xyz]

  110
jmolscript: load "" {1 1 1} spacegroup "x,y,z" unitcell [{     15.213500     0.000000     0.000000 }, {      7.606750    13.175277     0.000000 }, {      7.606750     4.391759    12.421771 }]
U     20.903197    12.068466     1.565267     2.561099
U      9.523803     5.498570    10.856504     2.561101
U     15.213500     2.213622     1.565267     2.561099
U     15.213500    15.353414    10.856504     2.561101
U     20.903197     5.498570    10.856504     2.561101
U      9.523803    12.068466     1.565267     2.561103
H     20.756082     9.471267     5.238261     0.123890
H     16.404717    11.983529     1.685386     0.123890
H     14.022283     5.583507    10.736385     0.123890
H      9.670918     8.095769     7.183510     0.123891
H     17.389183     6.151888     1.685386     0.123890
H     13.037817     3.639626     5.238261     0.123891
H     17.389183    13.927410     7.183510     0.123891
H     13.037817    11.415148    10.736385     0.123890
H     18.580400     4.327376     7.183510     0.123890
H     18.580400     9.351899    10.736385     0.123891
H     11.846600     8.215137     1.685386     0.123891
H     11.846600    13.239660     5.238261     0.123890
H     11.846600     4.327376     7.183510     0.123891
H     11.846600     9.351899    10.736385     0.123890
H     18.580400     8.215137     1.685386     0.123890
H     18.580400    13.239660     5.238261     0.123891
H     16.404717     5.583507    10.736385     0.123890
H     20.756082     8.095769     7.183510     0.123891
H      9.670918     9.471267     5.238261     0.123891
H     14.022283    11.983529     1.685386     0.123890
H     17.389183     3.639626     5.238261     0.123889
H     13.037817     6.151888     1.685386     0.123891
H     17.389183    11.415148    10.736385     0.123890
H     13.037817    13.927410     7.183510     0.123890
C     21.583392     9.190195     5.635758    -0.101665
C     15.917885    12.461177     1.009890    -0.101669
C     14.509115     5.105859    11.411881    -0.101669
C      8.843608     8.376841     6.786013    -0.101665
C     18.046254     6.334673     1.009890    -0.101669
C     12.380746     3.063691     5.635758    -0.101665
C     18.046254    14.503345     6.786013    -0.101665
C     12.380746    11.232363    11.411881    -0.101669
C     18.750639     3.470368     6.786013    -0.101669
C     18.750639    10.012332    11.411881    -0.101665
C     11.676361     7.554704     1.009890    -0.101665
C     11.676361    14.096668     5.635758    -0.101669
C     11.676361     3.470368     6.786013    -0.101666
C     11.676361    10.012332    11.411881    -0.101670
C     18.750639     7.554704     1.009890    -0.101670
C     18.750639    14.096668     5.635758    -0.101666
C     15.917885     5.105859    11.411881    -0.101671
C     21.583392     8.376841     6.786013    -0.101667
C      8.843608     9.190195     5.635758    -0.101667
C     14.509115    12.461177     1.009890    -0.101671
C     18.046254     3.063691     5.635758    -0.101670
C     12.380746     6.334673     1.009890    -0.101667
C     18.046254    11.232363    11.411881    -0.101666
C     12.380746    14.503345     6.786013    -0.101670
C      7.606750    10.454143     3.848265     0.666677
C      7.606750     9.588088     5.073051    -0.034060
C     10.500358     0.000000     0.000000     0.666666
C      9.000307     0.000000     0.000000    -0.034058
C      4.713142     0.000000     0.000000     0.666665
C      6.213193     0.000000     0.000000    -0.034058
C      7.606750     7.112893     8.573506     0.666680
C      7.606750     7.978948     7.348720    -0.034060
C      2.356571     4.081701     0.000000     0.666667
C      3.106597     5.380783     0.000000    -0.034058
C     12.856929     1.360567     3.848265     0.666680
C     12.106903     1.793594     5.073051    -0.034059
C      9.963321     3.031192     8.573506     0.666680
C     10.713347     2.598165     7.348720    -0.034060
C      5.250179     9.093576     0.000000     0.666667
C      4.500153     7.794494     0.000000    -0.034058
C      5.250179     3.031192     8.573506     0.666667
C      4.500153     2.598165     7.348720    -0.034058
C     12.856929     4.081701     0.000000     0.666680
C     12.106903     5.380783     0.000000    -0.034060
C      9.963321     9.093576     0.000000     0.666678
C     10.713347     7.794494     0.000000    -0.034060
C      2.356571     1.360567     3.848265     0.666665
C      3.106597     1.793594     5.073051    -0.034058
O     21.683802    10.778255     3.389901    -0.620380
O     18.668486    12.519148     0.927906    -0.620386
O     11.758514     5.047888    11.493865    -0.620387
O      8.743198     6.788781     9.031870    -0.620382
O     16.721158     3.923597     0.927906    -0.620386
O     13.705842     2.182704     3.389901    -0.620381
O     16.721158    15.384332     9.031870    -0.620381
O     13.705842    13.643439    11.493865    -0.620386
O     20.176144     4.177441     9.031870    -0.620387
O     20.176144     7.659228    11.493865    -0.620382
O     10.250856     9.907808     0.927906    -0.620379
O     10.250856    13.389595     3.389901    -0.620384
O     10.250856     4.177441     9.031870    -0.620381
O     10.250856     7.659228    11.493865    -0.620386
O     20.176144     9.907808     0.927906    -0.620387
O     20.176144    13.389595     3.389901    -0.620381
O     18.668486     5.047888    11.493865    -0.620386
O     21.683802     6.788781     9.031870    -0.620381
O      8.743198    10.778255     3.389901    -0.620379
O     11.758514    12.519148     0.927906    -0.620384
O     16.721158     2.182704     3.389901    -0.620386
O     13.705842     3.923597     0.927906    -0.620381
O     16.721158    13.643439    11.493865    -0.620381
O     13.705842    15.384332     9.031870    -0.620386
O     13.384837     1.055779     0.746548    -1.075265
O      7.606750    11.063719     0.746548    -1.075266
O      7.606750     4.391759    10.182126    -1.075265
O      1.828663     1.055779     0.746548    -1.075261
O     22.820250     6.503317    11.675223    -1.075266
O     17.042163    16.511257    11.675223    -1.075266
O     22.820250    13.175277     2.239645    -1.075265
O     28.598337    16.511257    11.675223    -1.075262

The following XYZ coordinates are in angstroms. Other properties are in atomic units.
The sperically averaged electron density of each atom fit to a function of the form exp(a - br)
eigen_1, eigen_2 and eigen_3 are the three eigenvalues of traceless quadrupole moment tensor
  atom number  atomic symbol              X              Y              Z     net charge C6 coefficient C8 coefficient C10 coefficient fluctuating dipole atomic polarizability isotropic forcefield polarizability              a              b squared Pearson coefficient          <r^3>          <r^4>         wp_QDO          m_QDO          q_QDO       dipole_x       dipole_y       dipole_z         dipole            Qxy            Qxz            Qyz     Q(x^2-y^2)  Q(3z^2 - R^2)        eigen_1        eigen_2        eigen_3 static polarizability      alpha(xx)      alpha(xy)      alpha(xz)      alpha(yy)      alpha(yz)      alpha(zz) atomic spin moment
            1              U      20.903197      12.068466       1.565267       2.561099     222.228216 0.54987856E+04  0.21439894E+06                                22.606064                           18.776144       3.027659       2.517296                    0.999968     110.763583     269.516376       0.653391       0.240424      -1.388241       0.086104       0.049711      -0.070306       0.121770       0.011917      -0.016857      -0.009754       0.013780       0.000017      -0.013789      -0.013749       0.027539             28.098814      26.643046      -2.521533       3.566159      29.554678       2.058921      28.098719           1.476400
            2              U       9.523803       5.498570      10.856504       2.561101     222.228616 0.54987989E+04  0.21439953E+06                                22.606046                           18.776127       3.027661       2.517296                    0.999968     110.763882     269.516924       0.653393       0.240423      -1.388243      -0.086101      -0.049712       0.070309       0.121771       0.011928      -0.016868      -0.009733       0.013777       0.000026      -0.013779      -0.013764       0.027544             28.098792      26.643049      -2.521533       3.566158      29.554646       2.058929      28.098682           1.476383
            3              U      15.213500       2.213622       1.565267       2.561099     222.228375 0.54987908E+04  0.21439917E+06                                22.606059                           18.776139       3.027659       2.517296                    0.999968     110.763683     269.516568       0.653392       0.240423      -1.388241       0.000005      -0.099420      -0.070299       0.121763      -0.000002      -0.000010       0.019505      -0.027576      -0.000007      -0.013799      -0.013782       0.027581             28.098808      31.010558       0.000126       0.000084      25.187072      -4.117759      28.098794           1.476399
            4              U      15.213500      15.353414      10.856504       2.561101     222.228522 0.54987962E+04  0.21439941E+06                                22.606044                           18.776128       3.027661       2.517296                    0.999968     110.763814     269.516783       0.653393       0.240423      -1.388242      -0.000003       0.099423       0.070304       0.121768      -0.000014       0.000008       0.019479      -0.027558       0.000007      -0.013790      -0.013761       0.027551             28.098790      31.010538       0.000114       0.000076      25.187072      -4.117762      28.098759           1.476384
            5              U      20.903197       5.498570      10.856504       2.561101     222.228348 0.54987895E+04  0.21439911E+06                                22.606055                           18.776135       3.027660       2.517296                    0.999968     110.763708     269.516600       0.653392       0.240423      -1.388242       0.086106      -0.049719       0.070308       0.121776      -0.011922       0.016844      -0.009745       0.013774       0.000009      -0.013780      -0.013745       0.027526             28.098804      26.643050       2.521699      -3.566046      29.554579       2.058954      28.098783           1.476406
            6              U       9.523803      12.068466       1.565267       2.561103     222.224011 0.54986522E+04  0.21439276E+06                                22.606054                           18.776150       3.027631       2.517293                    0.999968     110.761036     269.510896       0.653377       0.240430      -1.388230      -0.086076       0.049700      -0.070282       0.121732      -0.011954       0.016901      -0.009761       0.013793       0.000005      -0.013801      -0.013800       0.027601             28.098788      26.643036       2.521690      -3.566034      29.554559       2.058946      28.098769           1.476380
            7              H      20.756082       9.471267       5.238261       0.123890       1.229924 0.91288269E+01  0.90899834E+02                                 1.774397                            1.674981      -1.023338       2.393544                    0.997944       3.299252       8.747557       0.533730       1.152487      -0.741558      -0.038146       0.011330      -0.016022       0.042897      -0.000888       0.001254      -0.006537       0.030067      -0.020819      -0.016186      -0.002431       0.018616              1.808170       2.025354      -0.240059       0.339495       1.604603      -0.268630       1.794554          -0.000044
            8              H      16.404717      11.983529       1.685386       0.123890       1.229954 0.91291349E+01  0.90903923E+02                                 1.774447                            1.675026      -1.023339       2.393543                    0.997944       3.299304       8.747824       0.533714       1.152510      -0.741552       0.019623      -0.022023       0.031146       0.042897      -0.000886       0.001254      -0.016354       0.002306       0.020826      -0.016187      -0.002431       0.018618              1.808223       1.984568      -0.240069       0.339508       1.618263      -0.287898       1.821837          -0.000044
            9              H      14.022283       5.583507      10.736385       0.123890       1.229956 0.91291521E+01  0.90904142E+02                                 1.774449                            1.675028      -1.023340       2.393543                    0.997944       3.299307       8.747836       0.533713       1.152511      -0.741552      -0.019623       0.022023      -0.031146       0.042897      -0.000886       0.001254      -0.016354       0.002306       0.020825      -0.016187      -0.002431       0.018618              1.808225       1.984571      -0.240070       0.339509       1.618265      -0.287898       1.821839          -0.000044
           10              H       9.670918       8.095769       7.183510       0.123891       1.229924 0.91288283E+01  0.90899850E+02                                 1.774396                            1.674981      -1.023337       2.393544                    0.997944       3.299253       8.747559       0.533731       1.152486      -0.741558       0.038146      -0.011330       0.016022       0.042897      -0.000888       0.001254      -0.006537       0.030067      -0.020819      -0.016186      -0.002431       0.018616              1.808170       2.025353      -0.240059       0.339495       1.604603      -0.268630       1.794553          -0.000044
           11              H      17.389183       6.151888       1.685386       0.123890       1.229955 0.91291399E+01  0.90903992E+02                                 1.774448                            1.675027      -1.023338       2.393544                    0.997944       3.299305       8.747830       0.533713       1.152511      -0.741552      -0.028885      -0.005982       0.031145       0.042897       0.001441      -0.014790       0.007092       0.000384       0.020821      -0.016187      -0.002431       0.018618              1.808224       1.917746       0.278649      -0.419081       1.685088      -0.150074       1.821839          -0.000044
           12              H      13.037817       3.639626       5.238261       0.123891       1.229924 0.91288263E+01  0.90899830E+02                                 1.774397                            1.674981      -1.023337       2.393545                    0.997944       3.299252       8.747558       0.533730       1.152487      -0.741558       0.028884       0.027371      -0.016023       0.042897       0.013462      -0.006289       0.002182      -0.013498      -0.020824      -0.016186      -0.002431       0.018616              1.808170       1.917689       0.302220      -0.402388       1.712268      -0.159696       1.794554          -0.000044
           13              H      17.389183      13.927410       7.183510       0.123891       1.229923 0.91288181E+01  0.90899724E+02                                 1.774395                            1.674980      -1.023336       2.393545                    0.997944       3.299251       8.747553       0.533731       1.152487      -0.741558      -0.028884      -0.027371       0.016023       0.042897       0.013462      -0.006289       0.002182      -0.013498      -0.020824      -0.016186      -0.002431       0.018616              1.808169       1.917687       0.302219      -0.402388       1.712267      -0.159696       1.794552          -0.000044
           14              H      13.037817      11.415148      10.736385       0.123890       1.229955 0.91291394E+01  0.90903988E+02                                 1.774448                            1.675027      -1.023338       2.393544                    0.997944       3.299305       8.747831       0.533713       1.152511      -0.741552       0.028885       0.005982      -0.031145       0.042897       0.001441      -0.014790       0.007092       0.000384       0.020821      -0.016187      -0.002431       0.018618              1.808224       1.917746       0.278649      -0.419081       1.685088      -0.150074       1.821839          -0.000044
           15              H      18.580400       4.327376       7.183510       0.123890       1.229955 0.91291374E+01  0.90903951E+02                                 1.774447                            1.675026      -1.023339       2.393543                    0.997944       3.299305       8.747826       0.533714       1.152510      -0.741552      -0.009261       0.038700       0.016022       0.042897      -0.012577       0.005036       0.004355      -0.016571      -0.020825      -0.016187      -0.002431       0.018618              1.808223       1.501934      -0.062162       0.062898       2.128126       0.428345       1.794609          -0.000044
           16              H      18.580400       9.351899      10.736385       0.123891       1.229923 0.91288153E+01  0.90899676E+02                                 1.774394                            1.674979      -1.023337       2.393545                    0.997944       3.299251       8.747548       0.533731       1.152485      -0.741558      -0.009261      -0.028005      -0.031146       0.042897      -0.000555       0.013534       0.009262      -0.002691       0.020825      -0.016186      -0.002431       0.018616              1.808167       1.501891      -0.038575       0.079570       2.100826       0.437953       1.821784          -0.000044
           17              H      11.846600       8.215137       1.685386       0.123891       1.229922 0.91288028E+01  0.90899512E+02                                 1.774392                            1.674977      -1.023338       2.393544                    0.997944       3.299249       8.747538       0.533732       1.152484      -0.741558       0.009261       0.028005       0.031147       0.042897      -0.000554       0.013534       0.009262      -0.002691       0.020825      -0.016186      -0.002431       0.018616              1.808165       1.501890      -0.038575       0.079570       2.100824       0.437953       1.821782          -0.000044
           18              H      11.846600      13.239660       5.238261       0.123890       1.229953 0.91291174E+01  0.90903692E+02                                 1.774444                            1.675024      -1.023340       2.393543                    0.997944       3.299302       8.747812       0.533715       1.152509      -0.741552       0.009261      -0.038700      -0.016022       0.042897      -0.012577       0.005035       0.004354      -0.016571      -0.020825      -0.016187      -0.002431       0.018618              1.808220       1.501931      -0.062162       0.062898       2.128123       0.428344       1.794606          -0.000044
           19              H      11.846600       4.327376       7.183510       0.123891       1.229924 0.91288284E+01  0.90899864E+02                                 1.774397                            1.674982      -1.023336       2.393545                    0.997944       3.299252       8.747561       0.533730       1.152488      -0.741557       0.009261       0.038700       0.016022       0.042897       0.012575      -0.005034       0.004354      -0.016572      -0.020819      -0.016186      -0.002431       0.018616              1.808171       1.501894       0.062161      -0.062893       2.128064       0.428327       1.794554          -0.000044
           20              H      11.846600       9.351899      10.736385       0.123890       1.229955 0.91291432E+01  0.90904043E+02                                 1.774449                            1.675028      -1.023338       2.393544                    0.997944       3.299305       8.747834       0.533713       1.152512      -0.741551       0.009261      -0.028006      -0.031146       0.042897       0.000555      -0.013536       0.009263      -0.002688       0.020825      -0.016187      -0.002431       0.018618              1.808225       1.501936       0.038580      -0.079573       2.100901       0.437972       1.821840          -0.000044
           21              H      18.580400       8.215137       1.685386       0.123890       1.229954 0.91291314E+01  0.90903885E+02                                 1.774447                            1.675026      -1.023338       2.393544                    0.997944       3.299304       8.747826       0.533713       1.152511      -0.741552      -0.009261       0.028006       0.031146       0.042897       0.000555      -0.013536       0.009263      -0.002688       0.020826      -0.016187      -0.002431       0.018618              1.808223       1.501934       0.038580      -0.079573       2.100898       0.437971       1.821837          -0.000044
           22              H      18.580400      13.239660       5.238261       0.123891       1.229923 0.91288146E+01  0.90899684E+02                                 1.774395                            1.674980      -1.023336       2.393545                    0.997944       3.299250       8.747551       0.533731       1.152487      -0.741558      -0.009261      -0.038700      -0.016022       0.042897       0.012575      -0.005034       0.004354      -0.016572      -0.020819      -0.016186      -0.002431       0.018616              1.808169       1.501893       0.062161      -0.062893       2.128062       0.428326       1.794552          -0.000044
           23              H      16.404717       5.583507      10.736385       0.123890       1.229954 0.91291315E+01  0.90903885E+02                                 1.774447                            1.675026      -1.023339       2.393544                    0.997944       3.299304       8.747825       0.533713       1.152511      -0.741552       0.019623       0.022024      -0.031145       0.042897       0.000887      -0.001254      -0.016354       0.002304       0.020821      -0.016187      -0.002431       0.018618              1.808223       1.984568       0.240068      -0.339508       1.618263      -0.287897       1.821837          -0.000044
           24              H      20.756082       8.095769       7.183510       0.123891       1.229922 0.91288091E+01  0.90899609E+02                                 1.774394                            1.674979      -1.023336       2.393545                    0.997944       3.299250       8.747548       0.533731       1.152486      -0.741558      -0.038146      -0.011329       0.016023       0.042897       0.000886      -0.001255      -0.006538       0.030066      -0.020824      -0.016186      -0.002431       0.018616              1.808167       2.025350       0.240058      -0.339494       1.604601      -0.268629       1.794551          -0.000044
           25              H       9.670918       9.471267       5.238261       0.123891       1.229921 0.91287987E+01  0.90899467E+02                                 1.774392                            1.674977      -1.023338       2.393544                    0.997944       3.299249       8.747540       0.533732       1.152485      -0.741558       0.038146       0.011329      -0.016023       0.042897       0.000886      -0.001255      -0.006537       0.030066      -0.020825      -0.016185      -0.002431       0.018616              1.808165       2.025348       0.240058      -0.339493       1.604599      -0.268629       1.794549          -0.000044
           26              H      14.022283      11.983529       1.685386       0.123890       1.229951 0.91291080E+01  0.90903574E+02                                 1.774443                            1.675023      -1.023339       2.393543                    0.997944       3.299301       8.747808       0.533715       1.152509      -0.741552      -0.019623      -0.022024       0.031146       0.042897       0.000887      -0.001254      -0.016354       0.002304       0.020821      -0.016187      -0.002431       0.018618              1.808219       1.984563       0.240067      -0.339507       1.618259      -0.287897       1.821833          -0.000044
           27              H      17.389183       3.639626       5.238261       0.123889       1.229955 0.91291404E+01  0.90904001E+02                                 1.774449                            1.675028      -1.023339       2.393543                    0.997944       3.299305       8.747831       0.533713       1.152512      -0.741551      -0.028885       0.027370      -0.016022       0.042897      -0.013464       0.006289       0.002184      -0.013498      -0.020825      -0.016187      -0.002431       0.018618              1.808225       1.917747      -0.302230       0.402408       1.712317      -0.159701       1.794611          -0.000044
           28              H      13.037817       6.151888       1.685386       0.123891       1.229923 0.91288137E+01  0.90899663E+02                                 1.774394                            1.674979      -1.023336       2.393545                    0.997944       3.299251       8.747550       0.533731       1.152486      -0.741558       0.028884      -0.005983       0.031146       0.042897      -0.001442       0.014788       0.007090       0.000385       0.020825      -0.016186      -0.002431       0.018616              1.808167       1.917685      -0.278634       0.419064       1.685033      -0.150067       1.821784          -0.000044
           29              H      17.389183      11.415148      10.736385       0.123890       1.229924 0.91288225E+01  0.90899775E+02                                 1.774396                            1.674980      -1.023337       2.393544                    0.997944       3.299252       8.747555       0.533731       1.152487      -0.741558      -0.028884       0.005983      -0.031146       0.042897      -0.001442       0.014788       0.007090       0.000385       0.020825      -0.016186      -0.002431       0.018616              1.808169       1.917687      -0.278635       0.419064       1.685034      -0.150067       1.821786          -0.000044
           30              H      13.037817      13.927410       7.183510       0.123890       1.229954 0.91291295E+01  0.90903860E+02                                 1.774447                            1.675026      -1.023338       2.393544                    0.997944       3.299304       8.747825       0.533713       1.152511      -0.741552       0.028885      -0.027370       0.016022       0.042897      -0.013464       0.006289       0.002184      -0.013498      -0.020825      -0.016187      -0.002431       0.018618              1.808223       1.917744      -0.302230       0.402407       1.712315      -0.159701       1.794609          -0.000044
           31              C      21.583392       9.190195       5.635758      -0.101665      35.788366 0.44132175E+03  0.10401815E+05                                 9.439291                            7.009034       0.048149       1.983411                    0.999645      29.368004      84.201217       0.622530       0.417438      -1.064842       0.020062      -0.005917       0.008375       0.022530      -0.008708       0.012293       0.000611       0.036969      -0.037831      -0.018308      -0.011747       0.030055             11.523388       9.114371       0.386859      -0.547097      10.157813      -7.269289      15.297979           0.000304
           32              C      15.917885      12.461177       1.009890      -0.101669      35.789228 0.44133210E+03  0.10402137E+05                                 9.439487                            7.009143       0.048147       1.983409                    0.999644      29.368355      84.202982       0.622520       0.417442      -1.064838      -0.010250       0.011584      -0.016383       0.022532      -0.008702       0.012299      -0.017230      -0.013477       0.037849      -0.018311      -0.011752       0.030064             11.523676      20.438738       0.386852      -0.547115       6.383343      -1.931256       7.748947           0.000304
           33              C      14.509115       5.105859      11.411881      -0.101669      35.789220 0.44133193E+03  0.10402132E+05                                 9.439486                            7.009142       0.048147       1.983409                    0.999644      29.368351      84.202970       0.622520       0.417442      -1.064838       0.010250      -0.011584       0.016383       0.022532      -0.008702       0.012299      -0.017230      -0.013477       0.037848      -0.018311      -0.011752       0.030064             11.523676      20.438741       0.386851      -0.547114       6.383342      -1.931255       7.748946           0.000305
           34              C       8.843608       8.376841       6.786013      -0.101665      35.788387 0.44132205E+03  0.10401824E+05                                 9.439295                            7.009037       0.048149       1.983411                    0.999645      29.368015      84.201262       0.622529       0.417438      -1.064842      -0.020062       0.005917      -0.008375       0.022530      -0.008708       0.012293       0.000610       0.036969      -0.037831      -0.018308      -0.011748       0.030055             11.523393       9.114375       0.386860      -0.547099      10.157817      -7.269292      15.297985           0.000304
           35              C      18.046254       6.334673       1.009890      -0.101669      35.789238 0.44133221E+03  0.10402140E+05                                 9.439490                            7.009145       0.048147       1.983409                    0.999644      29.368359      84.203007       0.622520       0.417442      -1.064838       0.015158       0.003084      -0.016383       0.022531      -0.001489      -0.021074      -0.002040       0.021799       0.037841      -0.018311      -0.011753       0.030064             11.523681       9.562151       5.892730      -1.398968      17.259941       1.439432       7.748951           0.000304
           36              C      12.380746       3.063691       5.635758      -0.101665      35.788396 0.44132201E+03  0.10401823E+05                                 9.439297                            7.009037       0.048149       1.983411                    0.999645      29.368012      84.201254       0.622529       0.417438      -1.064842      -0.015161      -0.014412       0.008370       0.022530       0.020351      -0.005626      -0.010964      -0.003438      -0.037834      -0.018308      -0.011748       0.030056             11.523399       9.561936      -0.645256      -6.021848       9.710265       4.108454      15.297995           0.000304
           37              C      18.046254      14.503345       6.786013      -0.101665      35.788392 0.44132198E+03  0.10401822E+05                                 9.439296                            7.009037       0.048150       1.983411                    0.999645      29.368010      84.201244       0.622529       0.417438      -1.064842       0.015161       0.014412      -0.008370       0.022530       0.020351      -0.005626      -0.010964      -0.003438      -0.037834      -0.018308      -0.011748       0.030056             11.523397       9.561935      -0.645256      -6.021847       9.710265       4.108454      15.297992           0.000304
           38              C      12.380746      11.232363      11.411881      -0.101669      35.789234 0.44133213E+03  0.10402138E+05                                 9.439489                            7.009144       0.048148       1.983409                    0.999644      29.368356      84.202996       0.622520       0.417442      -1.064838      -0.015158      -0.003085       0.016383       0.022531      -0.001489      -0.021074      -0.002040       0.021799       0.037841      -0.018311      -0.011753       0.030064             11.523681       9.562151       5.892730      -1.398968      17.259942       1.439431       7.748950           0.000304
           39              C      18.750639       3.470368       6.786013      -0.101669      35.789236 0.44133192E+03  0.10402132E+05                                 9.439488                            7.009142       0.048147       1.983409                    0.999644      29.368360      84.203001       0.622520       0.417441      -1.064838       0.004907      -0.020336      -0.008369       0.022532      -0.011666      -0.006680       0.010347      -0.033562      -0.037834      -0.018312      -0.011753       0.030064             11.523681      10.232221       0.258423       6.569155       9.040394       3.160954      15.298427           0.000304
           40              C      18.750639      10.012332      11.411881      -0.101665      35.788390 0.44132219E+03  0.10401828E+05                                 9.439294                            7.009038       0.048149       1.983411                    0.999645      29.368013      84.201242       0.622529       0.417438      -1.064842       0.004907       0.014673       0.016378       0.022530       0.010178       0.008763       0.019262      -0.008335       0.037868      -0.018308      -0.011748       0.030055             11.523392      10.231988      -6.279388       1.946033      16.589389       0.491801       7.748800           0.000304
           41              C      11.676361       7.554704       1.009890      -0.101665      35.788387 0.44132218E+03  0.10401827E+05                                 9.439295                            7.009038       0.048148       1.983411                    0.999645      29.368010      84.201235       0.622529       0.417438      -1.064842      -0.004907      -0.014674      -0.016378       0.022530       0.010178       0.008763       0.019261      -0.008334       0.037869      -0.018308      -0.011747       0.030055             11.523392      10.231988      -6.279386       1.946034      16.589386       0.491801       7.748801           0.000304
           42              C      11.676361      14.096668       5.635758      -0.101669      35.789242 0.44133205E+03  0.10402136E+05                                 9.439490                            7.009144       0.048146       1.983409                    0.999644      29.368361      84.203008       0.622520       0.417442      -1.064838      -0.004907       0.020336       0.008369       0.022532      -0.011666      -0.006680       0.010346      -0.033561      -0.037835      -0.018312      -0.011752       0.030064             11.523682      10.232223       0.258422       6.569155       9.040395       3.160952      15.298428           0.000305
           43              C      11.676361       3.470368       6.786013      -0.101666      35.788435 0.44132251E+03  0.10401839E+05                                 9.439305                            7.009042       0.048147       1.983410                    0.999645      29.368032      84.201344       0.622529       0.417439      -1.064842      -0.004907      -0.020332      -0.008375       0.022530       0.011654       0.006675       0.010341      -0.033568      -0.037831      -0.018308      -0.011748       0.030056             11.523409      10.232003      -0.258397      -6.568956       9.040214       3.160849      15.298010           0.000304
           44              C      11.676361      10.012332      11.411881      -0.101670      35.789284 0.44133286E+03  0.10402160E+05                                 9.439500                            7.009152       0.048145       1.983408                    0.999644      29.368380      84.203103       0.622519       0.417442      -1.064838      -0.004907       0.014669       0.016383       0.022531      -0.010186      -0.008772       0.019266      -0.008334       0.037848      -0.018311      -0.011753       0.030064             11.523695      10.232231       6.279604      -1.946078      16.589895       0.491812       7.748959           0.000304
           45              C      18.750639       7.554704       1.009890      -0.101670      35.789273 0.44133271E+03  0.10402156E+05                                 9.439498                            7.009151       0.048146       1.983409                    0.999644      29.368373      84.203072       0.622519       0.417442      -1.064838       0.004907      -0.014669      -0.016383       0.022531      -0.010186      -0.008772       0.019266      -0.008334       0.037848      -0.018311      -0.011753       0.030064             11.523692      10.232228       6.279602      -1.946077      16.589891       0.491811       7.748957           0.000304
           46              C      18.750639      14.096668       5.635758      -0.101666      35.788427 0.44132243E+03  0.10401836E+05                                 9.439303                            7.009042       0.048148       1.983411                    0.999644      29.368027      84.201321       0.622529       0.417439      -1.064842       0.004907       0.020332       0.008375       0.022530       0.011654       0.006675       0.010341      -0.033568      -0.037831      -0.018308      -0.011748       0.030056             11.523407      10.232001      -0.258397      -6.568955       9.040212       3.160848      15.298007           0.000304
           47              C      15.917885       5.105859      11.411881      -0.101671      35.789287 0.44133293E+03  0.10402162E+05                                 9.439499                            7.009151       0.048145       1.983408                    0.999644      29.368382      84.203091       0.622520       0.417442      -1.064838      -0.010250      -0.011585       0.016383       0.022532       0.008695      -0.012304      -0.017231      -0.013479       0.037841      -0.018312      -0.011752       0.030064             11.523693      20.438775      -0.386878       0.547105       6.383350      -1.931257       7.748954           0.000304
           48              C      21.583392       8.376841       6.786013      -0.101667      35.788433 0.44132273E+03  0.10401844E+05                                 9.439303                            7.009043       0.048147       1.983410                    0.999645      29.368035      84.201338       0.622529       0.417438      -1.064842       0.020062       0.005924      -0.008370       0.022530       0.008687      -0.012308       0.000610       0.036968      -0.037834      -0.018308      -0.011748       0.030056             11.523405       9.114381      -0.386860       0.547107      10.157830      -7.269303      15.298003           0.000304
           49              C       8.843608       9.190195       5.635758      -0.101667      35.788433 0.44132275E+03  0.10401845E+05                                 9.439305                            7.009045       0.048146       1.983410                    0.999644      29.368033      84.201336       0.622529       0.417439      -1.064842      -0.020062      -0.005924       0.008370       0.022530       0.008687      -0.012308       0.000611       0.036968      -0.037835      -0.018309      -0.011747       0.030055             11.523406       9.114383      -0.386861       0.547109      10.157831      -7.269302      15.298004           0.000304
           50              C      14.509115      12.461177       1.009890      -0.101671      35.789284 0.44133295E+03  0.10402162E+05                                 9.439499                            7.009152       0.048144       1.983408                    0.999644      29.368379      84.203079       0.622519       0.417442      -1.064838       0.010250       0.011585      -0.016383       0.022532       0.008695      -0.012304      -0.017231      -0.013480       0.037842      -0.018312      -0.011752       0.030064             11.523692      20.438769      -0.386879       0.547107       6.383351      -1.931257       7.748955           0.000305
           51              C      18.046254       3.063691       5.635758      -0.101670      35.789263 0.44133239E+03  0.10402146E+05                                 9.439495                            7.009147       0.048145       1.983408                    0.999644      29.368370      84.203058       0.622520       0.417442      -1.064838       0.015158      -0.014418       0.008369       0.022531      -0.020365       0.005621      -0.010958      -0.003426      -0.037834      -0.018312      -0.011752       0.030064             11.523690       9.562163       0.645288       6.022053       9.710466       4.108577      15.298442           0.000304
           52              C      12.380746       6.334673       1.009890      -0.101667      35.788422 0.44132270E+03  0.10401843E+05                                 9.439302                            7.009044       0.048147       1.983410                    0.999644      29.368028      84.201317       0.622529       0.417439      -1.064842      -0.015161       0.003087      -0.016378       0.022530       0.001480       0.021062      -0.002042       0.021796       0.037868      -0.018308      -0.011748       0.030055             11.523402       9.561936      -5.892534       1.398931      17.259463       1.439413       7.748807           0.000304
           53              C      18.046254      11.232363      11.411881      -0.101666      35.788406 0.44132244E+03  0.10401836E+05                                 9.439299                            7.009041       0.048147       1.983410                    0.999644      29.368020      84.201286       0.622529       0.417438      -1.064842       0.015161      -0.003087       0.016378       0.022530       0.001480       0.021062      -0.002042       0.021796       0.037868      -0.018308      -0.011747       0.030055             11.523399       9.561934      -5.892533       1.398932      17.259457       1.439411       7.748804           0.000304
           54              C      12.380746      14.503345       6.786013      -0.101670      35.789273 0.44133255E+03  0.10402151E+05                                 9.439497                            7.009149       0.048145       1.983408                    0.999644      29.368375      84.203075       0.622520       0.417442      -1.064838      -0.015158       0.014418      -0.008369       0.022531      -0.020366       0.005621      -0.010958      -0.003426      -0.037834      -0.018312      -0.011753       0.030064             11.523692       9.562163       0.645288       6.022053       9.710469       4.108578      15.298443           0.000304
           55              C       7.606750      10.454143       3.848265       0.666677      22.969559 0.23585251E+03  0.48160753E+04                                 7.579582                            5.502266      -0.076432       2.051739                    0.999250      21.378010      59.562102       0.623131       0.481364      -1.014115      -0.000000       0.049638      -0.070199       0.085976      -0.000004      -0.000003       0.098851      -0.092076      -0.047722      -0.085806      -0.038084       0.123890              9.595284       8.219050       0.000004       0.000004       8.284972      -5.652410      12.281830           0.002313
           56              C       7.606750       9.588088       5.073051      -0.034060      39.933774 0.45253050E+03  0.10638226E+05                                10.115056                            7.019695       0.052349       2.018292                    0.999319      27.360276      76.103409       0.638065       0.408338      -1.080274      -0.000000      -0.034075       0.048189       0.059019      -0.000005      -0.000003       0.001135       0.005499      -0.007105      -0.003171      -0.000763       0.003934             13.528915       9.905658      -0.000001       0.000007      11.961545      -9.557246      18.719541          -0.000872
           57              C      10.500358       0.000000       0.000000       0.666666      22.969775 0.23585460E+03  0.48161314E+04                                 7.579628                            5.502286      -0.076410       2.051744                    0.999250      21.378202      59.562830       0.623130       0.481364      -1.014115       0.085981      -0.000001      -0.000001       0.085981      -0.000003      -0.000002       0.076345      -0.155706       0.047737      -0.085809      -0.038071       0.123880              9.595372      16.278895      -0.000006      -0.000003       5.598455      -1.853062       6.908765           0.002322
           58              C       9.000307       0.000000       0.000000      -0.034058      39.934255 0.45253391E+03  0.10638334E+05                                10.115157                            7.019729       0.052354       2.018292                    0.999319      27.360380      76.103982       0.638062       0.408339      -1.080273      -0.059025      -0.000001      -0.000001       0.059025      -0.000003      -0.000002      -0.002219      -0.003984       0.007120      -0.003179      -0.000764       0.003942             13.529118      25.477992      -0.000013      -0.000008       6.770987      -2.216623       8.338376          -0.000872
           59              C       4.713142       0.000000       0.000000       0.666665      22.969808 0.23585500E+03  0.48161414E+04                                 7.579634                            5.502290      -0.076411       2.051743                    0.999250      21.378216      59.562871       0.623130       0.481363      -1.014115      -0.085981       0.000001       0.000000       0.085981      -0.000003      -0.000002       0.076345      -0.155707       0.047738      -0.085810      -0.038071       0.123881              9.595381      16.278912      -0.000006      -0.000003       5.598459      -1.853064       6.908770           0.002322
           60              C       6.213193       0.000000       0.000000      -0.034058      39.934243 0.45253381E+03  0.10638331E+05                                10.115155                            7.019729       0.052354       2.018292                    0.999319      27.360377      76.103972       0.638062       0.408339      -1.080273       0.059025       0.000001       0.000001       0.059025      -0.000003      -0.000002      -0.002218      -0.003984       0.007120      -0.003179      -0.000763       0.003942             13.529115      25.477986      -0.000016      -0.000004       6.770986      -2.216623       8.338374          -0.000872
           61              C       7.606750       7.112893       8.573506       0.666680      22.969496 0.23585175E+03  0.48160567E+04                                 7.579572                            5.502259      -0.076433       2.051740                    0.999250      21.377981      59.562024       0.623131       0.481365      -1.014115       0.000000      -0.049638       0.070199       0.085976      -0.000004      -0.000003       0.098851      -0.092076      -0.047722      -0.085805      -0.038084       0.123890              9.595270       8.219040       0.000004       0.000003       8.284960      -5.652399      12.281810           0.002313
           62              C       7.606750       7.978948       7.348720      -0.034060      39.933800 0.45253076E+03  0.10638234E+05                                10.115061                            7.019698       0.052350       2.018292                    0.999319      27.360283      76.103441       0.638065       0.408338      -1.080274      -0.000000       0.034075      -0.048189       0.059019      -0.000005      -0.000003       0.001135       0.005499      -0.007105      -0.003171      -0.000763       0.003934             13.528923       9.905663       0.000002       0.000003      11.961552      -9.557253      18.719554          -0.000872
           63              C       2.356571       4.081701       0.000000       0.666667      22.969776 0.23585456E+03  0.48161306E+04                                 7.579629                            5.502286      -0.076412       2.051743                    0.999250      21.378203      59.562838       0.623130       0.481364      -1.014115      -0.042990      -0.074462       0.000000       0.085981      -0.067424       0.066115      -0.038174       0.077848       0.047738      -0.085809      -0.038071       0.123880              9.595374       8.268564       4.624769      -1.604801      13.608793       0.926524       6.908766           0.002322
           64              C       3.106597       5.380783       0.000000      -0.034058      39.934231 0.45253358E+03  0.10638325E+05                                10.115154                            7.019727       0.052355       2.018293                    0.999319      27.360376      76.103973       0.638062       0.408339      -1.080272       0.029514       0.051117       0.000001       0.059025      -0.001726      -0.001923       0.001107       0.001986       0.007121      -0.003178      -0.000764       0.003942             13.529113      11.447724       8.100360      -1.919658      20.801239       1.108305       8.338377          -0.000872
           65              C      12.856929       1.360567       3.848265       0.666680      22.969516 0.23585197E+03  0.48160620E+04                                 7.579575                            5.502261      -0.076434       2.051740                    0.999250      21.377988      59.562042       0.623131       0.481365      -1.014115       0.042988      -0.024819      -0.070199       0.085976      -0.039872       0.085607      -0.049428       0.046031      -0.047722      -0.085806      -0.038084       0.123890              9.595275       8.268489      -0.028542      -4.895125       8.235518       2.826202      12.281819           0.002313
           66              C      12.106903       1.793594       5.073051      -0.034059      39.933767 0.45253020E+03  0.10638218E+05                                10.115056                            7.019693       0.052351       2.018292                    0.999319      27.360273      76.103402       0.638065       0.408338      -1.080274      -0.029510       0.017037       0.048189       0.059019       0.002379       0.000981      -0.000570      -0.002758      -0.007105      -0.003171      -0.000763       0.003934             13.528917      11.447579      -0.890224      -8.276823      10.419625       4.778623      18.719547          -0.000872
           67              C       9.963321       3.031192       8.573506       0.666680      22.969511 0.23585190E+03  0.48160605E+04                                 7.579575                            5.502261      -0.076435       2.051740                    0.999250      21.377985      59.562038       0.623131       0.481365      -1.014115      -0.042988       0.024819       0.070199       0.085976      -0.039872       0.085607      -0.049428       0.046031      -0.047723      -0.085806      -0.038084       0.123890              9.595275       8.268490      -0.028542      -4.895126       8.235518       2.826202      12.281818           0.002313
           68              C      10.713347       2.598165       7.348720      -0.034060      39.933773 0.45253029E+03  0.10638220E+05                                10.115057                            7.019693       0.052351       2.018292                    0.999319      27.360276      76.103412       0.638065       0.408338      -1.080274       0.029510      -0.017037      -0.048189       0.059019       0.002379       0.000981      -0.000570      -0.002758      -0.007105      -0.003171      -0.000764       0.003934             13.528918      11.447582      -0.890224      -8.276824      10.419626       4.778623      18.719548          -0.000872
           69              C       5.250179       9.093576       0.000000       0.666667      22.969766 0.23585444E+03  0.48161276E+04                                 7.579628                            5.502285      -0.076412       2.051743                    0.999250      21.378196      59.562819       0.623130       0.481364      -1.014115       0.042990       0.074462      -0.000001       0.085981      -0.067424       0.066116      -0.038174       0.077848       0.047738      -0.085810      -0.038071       0.123881              9.595373       8.268562       4.624768      -1.604801      13.608792       0.926524       6.908766           0.002322
           70              C       4.500153       7.794494       0.000000      -0.034058      39.934217 0.45253342E+03  0.10638320E+05                                10.115150                            7.019725       0.052356       2.018293                    0.999319      27.360371      76.103946       0.638062       0.408339      -1.080273      -0.029514      -0.051117      -0.000001       0.059025      -0.001726      -0.001923       0.001107       0.001986       0.007121      -0.003178      -0.000764       0.003943             13.529108      11.447719       8.100356      -1.919657      20.801232       1.108304       8.338375          -0.000872
           71              C       5.250179       3.031192       8.573506       0.666667      22.969780 0.23585454E+03  0.48161300E+04                                 7.579630                            5.502286      -0.076412       2.051743                    0.999250      21.378198      59.562823       0.623130       0.481364      -1.014115       0.042990       0.024820       0.070204       0.085981       0.039860      -0.085607      -0.049425       0.046026      -0.047728      -0.085809      -0.038071       0.123881              9.595378       8.268565       0.028570       4.895211       8.235571       2.826248      12.281996           0.002322
           72              C       4.500153       2.598165       7.348720      -0.034058      39.934273 0.45253392E+03  0.10638335E+05                                10.115160                            7.019729       0.052355       2.018292                    0.999319      27.360383      76.103995       0.638062       0.408339      -1.080273      -0.029514      -0.017040      -0.048193       0.059025      -0.002388      -0.000987      -0.000570      -0.002758      -0.007111      -0.003179      -0.000764       0.003943             13.529127      11.447737       0.890253       8.276994      10.419752       4.778718      18.719891          -0.000873
           73              C      12.856929       4.081701       0.000000       0.666680      22.969498 0.23585184E+03  0.48160588E+04                                 7.579573                            5.502260      -0.076435       2.051739                    0.999250      21.377986      59.562042       0.623131       0.481365      -1.014115       0.042988      -0.074458      -0.000000       0.085976       0.067420      -0.066127      -0.038178       0.077850       0.047734      -0.085806      -0.038084       0.123890              9.595270       8.268485      -4.624677       1.604799      13.608597       0.926528       6.908727           0.002313
           74              C      12.106903       5.380783       0.000000      -0.034060      39.933760 0.45253033E+03  0.10638222E+05                                10.115054                            7.019694       0.052350       2.018292                    0.999319      27.360282      76.103437       0.638065       0.408338      -1.080274      -0.029510       0.051112       0.000000       0.059019       0.001718       0.001916       0.001106       0.001984       0.007119      -0.003170      -0.000764       0.003934             13.528910      11.447573      -8.100195       1.919629      20.800870       1.108297       8.338288          -0.000872
           75              C       9.963321       9.093576       0.000000       0.666678      22.969537 0.23585232E+03  0.48160705E+04                                 7.579578                            5.502264      -0.076432       2.051740                    0.999250      21.378002      59.562075       0.623131       0.481364      -1.014115      -0.042988       0.074457      -0.000000       0.085976       0.067420      -0.066127      -0.038178       0.077850       0.047734      -0.085805      -0.038084       0.123890              9.595277       8.268491      -4.624682       1.604800      13.608607       0.926529       6.908731           0.002313
           76              C      10.713347       7.794494       0.000000      -0.034060      39.933735 0.45253011E+03  0.10638215E+05                                10.115050                            7.019692       0.052349       2.018292                    0.999319      27.360275      76.103408       0.638065       0.408338      -1.080274       0.029510      -0.051112      -0.000000       0.059019       0.001718       0.001916       0.001106       0.001984       0.007119      -0.003171      -0.000763       0.003934             13.528903      11.447570      -8.100190       1.919630      20.800855       1.108293       8.338285          -0.000872
           77              C       2.356571       1.360567       3.848265       0.666665      22.969830 0.23585514E+03  0.48161448E+04                                 7.579637                            5.502291      -0.076411       2.051743                    0.999250      21.378221      59.562880       0.623130       0.481363      -1.014115      -0.042990      -0.024820      -0.070204       0.085981       0.039860      -0.085607      -0.049425       0.046025      -0.047728      -0.085810      -0.038071       0.123881              9.595388       8.268574       0.028571       4.895218       8.235578       2.826251      12.282011           0.002322
           78              C       3.106597       1.793594       5.073051      -0.034058      39.934252 0.45253372E+03  0.10638329E+05                                10.115157                            7.019728       0.052354       2.018292                    0.999319      27.360377      76.103974       0.638062       0.408339      -1.080272       0.029514       0.017040       0.048193       0.059025      -0.002388      -0.000987      -0.000570      -0.002757      -0.007111      -0.003179      -0.000763       0.003942             13.529121      11.447734       0.890251       8.276991      10.419747       4.778712      18.719883          -0.000873
           79              O      21.683802      10.778255       3.389901      -0.620380      38.660072 0.58405017E+03  0.14307854E+05                                 9.079828                            7.463680       0.260050       2.116189                    0.998041      28.418684      74.961032       0.699028       0.357674      -1.142128       0.056991      -0.035448       0.050129       0.083770      -0.005750       0.008126       0.061827      -0.043068      -0.044371      -0.060639      -0.012008       0.072647             10.674039      10.419672      -2.824182       3.994019       9.275161      -4.316319      12.327282          -0.007118
           80              O      18.668486      12.519148       0.927906      -0.620386      38.661007 0.58406591E+03  0.14308349E+05                                 9.080013                            7.463811       0.260075       2.116195                    0.998041      28.418894      74.962092       0.699017       0.357677      -1.142124      -0.061401       0.032907      -0.046538       0.083778      -0.005750       0.008121       0.040906      -0.102230       0.044390      -0.060642      -0.012001       0.072643             10.674296      15.379846      -2.824275       3.994111       7.622082      -1.978337       9.020960          -0.007116
           81              O      11.758514       5.047888      11.493865      -0.620387      38.661066 0.58406683E+03  0.14308378E+05                                 9.080024                            7.463819       0.260077       2.116195                    0.998041      28.418911      74.962164       0.699016       0.357677      -1.142124       0.061401      -0.032906       0.046537       0.083778      -0.005750       0.008121       0.040906      -0.102232       0.044390      -0.060643      -0.012001       0.072644             10.674311      15.379877      -2.824280       3.994118       7.622089      -1.978337       9.020967          -0.007115
           82              O       8.743198       6.788781       9.031870      -0.620382      38.660134 0.58405143E+03  0.14307892E+05                                 9.079835                            7.463687       0.260058       2.116191                    0.998041      28.418718      74.961134       0.699028       0.357674      -1.142128      -0.056992       0.035448      -0.050129       0.083771      -0.005749       0.008125       0.061828      -0.043069      -0.044372      -0.060639      -0.012009       0.072648             10.674047      10.419683      -2.824184       3.994021       9.275167      -4.316322      12.327290          -0.007116
           83              O      16.721158       3.923597       0.927906      -0.620386      38.661008 0.58406578E+03  0.14308345E+05                                 9.080014                            7.463810       0.260079       2.116196                    0.998041      28.418893      74.962088       0.699017       0.357677      -1.142124       0.059199       0.036721      -0.046537       0.083777      -0.041399       0.031360      -0.027492       0.061059       0.044379      -0.060643      -0.012000       0.072643             10.674297      12.007396       4.771351      -3.710347      10.994521      -2.469847       9.020975          -0.007115
           84              O      13.705842       2.182704       3.389901      -0.620381      38.660075 0.58405024E+03  0.14307856E+05                                 9.079826                            7.463679       0.260056       2.116191                    0.998041      28.418691      74.961042       0.699028       0.357674      -1.142128      -0.059193      -0.031633       0.050130       0.083770      -0.015776       0.049480      -0.037954       0.031483      -0.044370      -0.060640      -0.012007       0.072647             10.674036      12.007129       1.907683      -5.735047       7.687720      -1.300748      12.327260          -0.007116
           85              O      16.721158      15.384332       9.031870      -0.620381      38.660086 0.58405047E+03  0.14307863E+05                                 9.079827                            7.463680       0.260057       2.116191                    0.998041      28.418699      74.961062       0.699028       0.357674      -1.142128       0.059193       0.031633      -0.050131       0.083771      -0.015776       0.049480      -0.037954       0.031482      -0.044371      -0.060640      -0.012007       0.072648             10.674037      12.007131       1.907683      -5.735048       7.687721      -1.300748      12.327259          -0.007116
           86              O      13.705842      13.643439      11.493865      -0.620386      38.661024 0.58406608E+03  0.14308354E+05                                 9.080015                            7.463811       0.260080       2.116196                    0.998041      28.418903      74.962114       0.699017       0.357677      -1.142124      -0.059199      -0.036722       0.046537       0.083778      -0.041400       0.031360      -0.027491       0.061060       0.044378      -0.060643      -0.012001       0.072644             10.674299      12.007396       4.771351      -3.710348      10.994525      -2.469848       9.020976          -0.007115
           87              O      20.176144       4.177441       9.031870      -0.620387      38.661068 0.58406701E+03  0.14308382E+05                                 9.080022                            7.463817       0.260081       2.116196                    0.998041      28.418920      74.962172       0.699017       0.357677      -1.142124      -0.002202      -0.067086      -0.050134       0.083778       0.021514      -0.057609      -0.023881       0.011571      -0.044368      -0.060643      -0.012001       0.072644             10.674308       7.115636       0.916567       1.741135      12.579637       5.617266      12.327651          -0.007116
           88              O      20.176144       7.659228      11.493865      -0.620382      38.660124 0.58405131E+03  0.14307888E+05                                 9.079832                            7.463685       0.260057       2.116190                    0.998041      28.418720      74.961134       0.699028       0.357674      -1.142128      -0.002203       0.069622       0.046535       0.083771       0.047138      -0.039495      -0.013418       0.041159       0.044378      -0.060640      -0.012009       0.072648             10.674043       7.115480      -1.946963      -0.283741      15.885849       4.448061       9.020800          -0.007117
           89              O      10.250856       9.907808       0.927906      -0.620379      38.659791 0.58404539E+03  0.14307706E+05                                 9.079781                            7.463648       0.260047       2.116190                    0.998041      28.418584      74.960658       0.699030       0.357674      -1.142128       0.002203      -0.069622      -0.046534       0.083770       0.047138      -0.039494      -0.013415       0.041155       0.044381      -0.060640      -0.012005       0.072645             10.673977       7.115439      -1.946941      -0.283737      15.885738       4.448032       9.020753          -0.007116
           90              O      10.250856      13.389595       3.389901      -0.620384      38.660747 0.58406127E+03  0.14308206E+05                                 9.079974                            7.463782       0.260069       2.116195                    0.998041      28.418785      74.961709       0.699018       0.357677      -1.142124       0.002203       0.067085       0.050134       0.083777       0.021513      -0.057608      -0.023878       0.011565      -0.044369      -0.060644      -0.011997       0.072641             10.674246       7.115597       0.916556       1.741117      12.579569       5.617226      12.327571          -0.007115
           91              O      10.250856       4.177441       9.031870      -0.620381      38.660111 0.58405100E+03  0.14307879E+05                                 9.079833                            7.463685       0.260053       2.116190                    0.998041      28.418703      74.961090       0.699028       0.357674      -1.142128       0.002203      -0.067080      -0.050129       0.083771      -0.021524       0.057607      -0.023877       0.011575      -0.044372      -0.060640      -0.012008       0.072647             10.674045       7.115481      -0.916504      -1.741035      12.579365       5.617084      12.327289          -0.007117
           92              O      10.250856       7.659228      11.493865      -0.620386      38.661048 0.58406661E+03  0.14308371E+05                                 9.080020                            7.463816       0.260077       2.116195                    0.998041      28.418910      74.962151       0.699017       0.357677      -1.142124       0.002203       0.069628       0.046538       0.083778      -0.047142       0.039486      -0.013420       0.041156       0.044389      -0.060642      -0.012001       0.072643             10.674305       7.115636       1.947080       0.283768      15.886314       4.448175       9.020966          -0.007115
           93              O      20.176144       9.907808       0.927906      -0.620387      38.661028 0.58406628E+03  0.14308360E+05                                 9.080016                            7.463813       0.260080       2.116196                    0.998041      28.418905      74.962126       0.699017       0.357677      -1.142124      -0.002203      -0.069628      -0.046538       0.083778      -0.047143       0.039486      -0.013420       0.041156       0.044392      -0.060643      -0.012001       0.072644             10.674300       7.115631       1.947077       0.283767      15.886307       4.448172       9.020963          -0.007114
           94              O      20.176144      13.389595       3.389901      -0.620381      38.660111 0.58405102E+03  0.14307880E+05                                 9.079831                            7.463683       0.260059       2.116191                    0.998041      28.418709      74.961097       0.699028       0.357674      -1.142128      -0.002203       0.067081       0.050129       0.083771      -0.021524       0.057607      -0.023877       0.011575      -0.044372      -0.060640      -0.012008       0.072648             10.674042       7.115478      -0.916502      -1.741033      12.579362       5.617082      12.327287          -0.007116
           95              O      18.668486       5.047888      11.493865      -0.620386      38.661038 0.58406642E+03  0.14308365E+05                                 9.080019                            7.463815       0.260076       2.116195                    0.998041      28.418903      74.962130       0.699017       0.357677      -1.142124      -0.061401      -0.032908       0.046538       0.083778       0.005740      -0.008128       0.040905      -0.102235       0.044376      -0.060642      -0.012002       0.072644             10.674303      15.379861       2.824264      -3.994123       7.622073      -1.978333       9.020977          -0.007115
           96              O      21.683802       6.788781       9.031870      -0.620381      38.660110 0.58405096E+03  0.14307878E+05                                 9.079832                            7.463684       0.260053       2.116189                    0.998041      28.418704      74.961093       0.699028       0.357674      -1.142128       0.056993       0.035446      -0.050130       0.083771       0.005744      -0.008129       0.061827      -0.043068      -0.044369      -0.060639      -0.012009       0.072648             10.674043      10.419680       2.824203      -3.994006       9.275183      -4.316327      12.327268          -0.007116
           97              O       8.743198      10.778255       3.389901      -0.620379      38.659782 0.58404512E+03  0.14307698E+05                                 9.079780                            7.463646       0.260044       2.116189                    0.998041      28.418575      74.960628       0.699030       0.357674      -1.142128      -0.056991      -0.035446       0.050131       0.083770       0.005746      -0.008132       0.061826      -0.043062      -0.044373      -0.060640      -0.012004       0.072644             10.673976      10.419624       2.824183      -3.993978       9.275124      -4.316288      12.327181          -0.007118
           98              O      11.758514      12.519148       0.927906      -0.620384      38.660721 0.58406081E+03  0.14308192E+05                                 9.079969                            7.463778       0.260066       2.116194                    0.998041      28.418778      74.961681       0.699019       0.357677      -1.142124       0.061402       0.032907      -0.046536       0.083778       0.005741      -0.008130       0.040902      -0.102235       0.044380      -0.060644      -0.011997       0.072641             10.674238      15.379749       2.824245      -3.994097       7.622035      -1.978323       9.020932          -0.007116
           99              O      16.721158       2.182704       3.389901      -0.620386      38.661017 0.58406586E+03  0.14308347E+05                                 9.080014                            7.463810       0.260081       2.116196                    0.998041      28.418896      74.962092       0.699017       0.357677      -1.142124       0.059199      -0.031634       0.050134       0.083778       0.015766      -0.049485      -0.037951       0.031478      -0.044369      -0.060644      -0.012000       0.072643             10.674300      12.007397      -1.907697       5.735258       7.687859      -1.300767      12.327642          -0.007116
          100              O      13.705842       3.923597       0.927906      -0.620381      38.660068 0.58405019E+03  0.14307854E+05                                 9.079823                            7.463678       0.260059       2.116191                    0.998041      28.418696      74.961047       0.699029       0.357674      -1.142128      -0.059193       0.036719      -0.046534       0.083771       0.041391      -0.031367      -0.027495       0.061066       0.044380      -0.060640      -0.012007       0.072647             10.674031      12.007125      -4.771156       3.710261      10.994177      -2.469756       9.020793          -0.007117
          101              O      16.721158      13.643439      11.493865      -0.620381      38.660066 0.58405003E+03  0.14307850E+05                                 9.079826                            7.463679       0.260054       2.116190                    0.998041      28.418686      74.961031       0.699028       0.357674      -1.142128       0.059193      -0.036719       0.046534       0.083770       0.041391      -0.031367      -0.027495       0.061066       0.044378      -0.060639      -0.012008       0.072647             10.674036      12.007130      -4.771162       3.710261      10.994185      -2.469759       9.020793          -0.007116
          102              O      13.705842      15.384332       9.031870      -0.620386      38.661011 0.58406586E+03  0.14308348E+05                                 9.080015                            7.463811       0.260078       2.116195                    0.998041      28.418892      74.962087       0.699017       0.357677      -1.142124      -0.059199       0.031635      -0.050134       0.083778       0.015767      -0.049485      -0.037950       0.031478      -0.044368      -0.060643      -0.012001       0.072643             10.674299      12.007396      -1.907699       5.735255       7.687862      -1.300767      12.327638          -0.007114
          103              O      13.384837       1.055779       0.746548      -1.075265      66.853395 0.15881267E+04  0.49824085E+05                                13.119511                           12.356792      -0.249852       1.828579                    0.997949      39.659483     117.339068       0.541495       0.360543      -1.142947      -0.105045       0.060644       0.042881       0.128650      -0.064849      -0.045855       0.026466       0.074861      -0.112289      -0.056167      -0.056144       0.112311             14.957177      13.782310       1.356731       0.959350      15.348800      -0.553836      15.740420          -0.088873
          104              O       7.606750      11.063719       0.746548      -1.075266      66.853219 0.15881216E+04  0.49823878E+05                                13.119481                           12.356767      -0.249853       1.828580                    0.997949      39.659435     117.338822       0.541496       0.360543      -1.142947      -0.000003      -0.121293       0.042881       0.128650      -0.000010      -0.000010      -0.052944      -0.149751      -0.112284      -0.056169      -0.056141       0.112310             14.957140      16.132098       0.000057       0.000037      12.998942       1.107738      15.740379          -0.088872
          105              O       7.606750       4.391759      10.182126      -1.075265      66.853428 0.15881277E+04  0.49824123E+05                                13.119515                           12.356796      -0.249851       1.828579                    0.997949      39.659494     117.339108       0.541495       0.360543      -1.142947      -0.000003      -0.000001      -0.128650       0.128650      -0.000010      -0.000006      -0.000004      -0.000013       0.336931      -0.056167      -0.056143       0.112310             14.957182      16.132145       0.000057       0.000037      16.132079       0.000023      12.607321          -0.088871
          106              O       1.828663       1.055779       0.746548      -1.075261      66.852452 0.15880995E+04  0.49823034E+05                                13.119423                           12.356718      -0.249846       1.828584                    0.997949      39.659325     117.338487       0.541494       0.360545      -1.142945       0.105046       0.060650       0.042884       0.128655       0.064831       0.045842       0.026468       0.074863      -0.112290      -0.056147      -0.056145       0.112291             14.957072      13.782169      -1.356660      -0.959306      15.348707      -0.553853      15.740341          -0.088875
          107              O      22.820250       6.503317      11.675223      -1.075266      66.853456 0.15881285E+04  0.49824153E+05                                13.119517                           12.356798      -0.249849       1.828580                    0.997949      39.659508     117.339150       0.541495       0.360543      -1.142947       0.000003       0.121293      -0.042883       0.128650      -0.000010      -0.000007      -0.052945      -0.149754      -0.112288      -0.056168      -0.056144       0.112312             14.957184      16.132148       0.000057       0.000038      12.998977       1.107744      15.740427          -0.088873
          108              O      17.042163      16.511257      11.675223      -1.075266      66.853282 0.15881235E+04  0.49823951E+05                                13.119488                           12.356773      -0.249850       1.828580                    0.997949      39.659460     117.338910       0.541496       0.360543      -1.142947       0.105043      -0.060644      -0.042883       0.128650      -0.064848      -0.045855       0.026465       0.074858      -0.112293      -0.056167      -0.056143       0.112310             14.957148      13.782286       1.356727       0.959347      15.348770      -0.553834      15.740387          -0.088871
          109              O      22.820250      13.175277       2.239645      -1.075265      66.853211 0.15881214E+04  0.49823871E+05                                13.119481                           12.356767      -0.249852       1.828580                    0.997949      39.659430     117.338811       0.541496       0.360543      -1.142947       0.000001       0.000002       0.128650       0.128650      -0.000009      -0.000006      -0.000005      -0.000014       0.336929      -0.056167      -0.056143       0.112310             14.957140      16.132097       0.000058       0.000037      16.132032       0.000023      12.607291          -0.088874
          110              O      28.598337      16.511257      11.675223      -1.075262      66.852647 0.15881051E+04  0.49823255E+05                                13.119448                           12.356739      -0.249842       1.828584                    0.997949      39.659394     117.338757       0.541494       0.360545      -1.142945      -0.105048      -0.060648      -0.042885       0.128656       0.064832       0.045843       0.026468       0.074862      -0.112293      -0.056147      -0.056146       0.112292             14.957104      13.782195      -1.356665      -0.959309      15.348741      -0.553856      15.740374          -0.088875

******************************************************
Auxiliary information for the entire system
The total spin magnetic moment of the unit cell is   8.000183
The total net atomic charge of the unit cell is   -0.000003
Accuracy of reproducing the electrostatic potential in the unit cell:
  The inner radius (bohr) =    5.0000
  The outer radius (bohr) =   12.0000
  Valid grid points have density less than (e/(bohr^3)) =    0.0001
  The number of valid grid points were=       224881
  The rms potential error without charges in kcal/mol is=      6.58645
  The rms potential error with partial charges in kcal/mol is=      1.03163
  The RRMSE value at monopole order=      0.15663
  The rms potential error with partial charges and cloud penetration in kcal/mol is=      1.01180
  The RRMSE value at monopole order with cloud penetration is=      0.15362
  The rms potential error with partial charges and atomic dipoles in kcal/mol is=      0.83808
  The RRMSE value at dipole order=      0.12724
  The rms potential error with partial charges, atomic dipoles and cloud penetration in kcal/mol is=      0.81299
  The RRMSE value at dipole order with cloud penetration=      0.12343

******************************************************
The electron densities and ab initio electrostatic potential were computed in VASP using the PBE functional and
projector augmented wave method. See the main text of the journal article for a description of computational details.
The atomic charges, dipoles, and quadrupoles were computed with the DDEC6 method as described in
(a) T. A. Manz and N. Gabaldon Limas, RSC Adv. 6 (2016) 47771-47801 DOI: 10.1039/c6ra04656h
(b) N. Gabaldon Limas and T. A. Manz, RSC Adv. 8 (2018) 2678-2707 DOI: 10.1039/c7ra11829e.
For each atom in the material, the electron cloud parameters were fit to the spherically averaged atom-in-material
electron density using radial positions for which this density was between 10^-4 and 10^-2 electrons per cubic bohr.
The polarizabilities, dispersion coefficients, and quantum Drude oscillator (QDO) parameters were fit using the MCLF method.
The magnetic structure of the system was optimized in VASP from the default ferromagnetic initial guess using spin polarization.
The atomic spin moments (ASMs) were computed on this optimized magnetic structure using the DDEC6 partition as inputs
to the method of T. A. Manz and D. S. Sholl, J. Chem. Theory Comput. 7 (2011) 4146-4164 DOI: 10.1021/ct200539n.
The RMSE and RRMSE were computed using a uniform grid with Ewald summation.
