# Supplementary material for: A collection of forcefield precursors for metal–organic frameworks
Source: RSC Adv. 2019 Nov 13;9(63):36492–507. doi: 10.1039/c9ra07327b (PMC9075174; doi:10.1039/c9ra07327b)
Supplement: RA-009-C9RA07327B-s5268 [file RA-009-C9RA07327B-s5268.xyz]

  236
jmolscript: load "" {1 1 1} spacegroup "x,y,z" unitcell [{      9.213300     0.000000     0.000000 }, {      0.000000    14.518700     0.000000 }, {     -2.757413    -7.259302    19.132796 }]
Cd     3.353584    -3.395741    15.163506     0.828464
Cd     7.708953     3.863581     3.969290     0.828614
Cd     3.102303    10.655139     3.969290     0.828464
Cd    -1.253066     3.395817    15.163506     0.828615
H      3.399316    -1.607193    10.653141     0.109091
H      3.123891     8.933383    10.806203     0.112410
H     -1.117099    -2.684465    16.924871     0.105702
H      4.546396     4.560325     0.539545     0.115999
H      6.213532    -2.848535    13.641684     0.097635
H      5.091529    -0.894310    16.836860     0.127783
H     -2.158174     0.226532    15.933793     0.125447
H     -0.727910    -0.031907    13.764133     0.131498
H     -0.240999    -1.502650    13.997554     0.124611
H      6.223465    -0.435531    11.980957     0.111529
H      6.074348    -0.718651     9.704154     0.110087
H      0.423643    -2.529133     9.692674     0.108386
H      0.583627    -2.227139    11.957997     0.112355
H      5.820493    -1.938227     7.744956     0.104125
H      5.767188    -2.007923     5.449020     0.115023
H      0.508930    -1.599947     5.322744     0.110701
H      0.577158    -1.517185     7.611026     0.110520
H      6.950548    12.192813     3.317627     0.125722
H      8.508498    12.393170     3.260228     0.113072
H      7.834954     0.756436     4.718147     0.097552
H      6.420612     1.811937     1.209193     0.125110
H      6.365943    13.836325     1.377561     0.136730
H      7.663221     5.652151     8.479655     0.108703
H      7.938646     1.674027     8.326593     0.113225
H      2.966336     4.574848     2.207925     0.106186
H     -2.697159    -2.698980    18.593251     0.115984
H      4.849005     4.410795     5.491112     0.098092
H      5.971008     6.365004     2.295936     0.126672
H      4.007411     7.485850     3.199003     0.126291
H      2.577147     7.227422     5.368663     0.131063
H      2.090236     5.756677     5.135242     0.122722
H      4.839072     6.823807     7.151839     0.110016
H      4.988189     6.540698     9.428642     0.110375
H      1.425594     4.730216     9.440122     0.107494
H      1.265610     5.032199     7.174798     0.112967
H      5.242044     5.321132    11.387840     0.104377
H      5.295349     5.251448    13.683776     0.114268
H      1.340307     5.659424    13.810052     0.109496
H      1.272079     5.742175    11.521770     0.110171
H      4.111989     4.933494    15.815169     0.125065
H      2.554039     5.133852    15.872568     0.114072
H      3.227583     8.015810    14.414649     0.096745
H      4.641925    -5.447371    17.923603     0.125952
H      4.696594     6.577016    17.755235     0.136601
H      3.056571     8.866591     8.479655     0.109091
H      3.331996    -1.673985     8.326593     0.112411
H      7.572986     9.943863     2.207925     0.105702
H      1.909491     2.699073    18.593251     0.115999
H      0.242355    10.107933     5.491112     0.097635
H      1.364358     8.153708     2.295936     0.127783
H      8.614061     7.032866     3.199003     0.125447
H      7.183797     7.291305     5.368663     0.131499
H      6.696886     8.762048     5.135242     0.124611
H      0.232422     7.694929     7.151839     0.111529
H      0.381539     7.978049     9.428642     0.110087
H      6.032244     9.788531     9.440122     0.108387
H      5.872260     9.486537     7.174798     0.112355
H      0.635394     9.197625    11.387840     0.104125
H      0.688699     9.267321    13.683776     0.115023
H      5.946957     8.859345    13.810052     0.110701
H      5.878729     8.776583    11.521770     0.110520
H     -0.494661    -4.933415    15.815169     0.125721
H     -2.052611    -5.133772    15.872568     0.113073
H     -1.379067     6.502962    14.414649     0.097552
H      0.035275     5.447461    17.923603     0.125110
H      0.089944    -6.576927    17.755235     0.136730
H     -1.207334     1.607247    10.653141     0.108703
H     -1.482759     5.585371    10.806203     0.113225
H      3.489551     2.684550    16.924871     0.106186
H     -0.060254     9.958378     0.539545     0.115984
H      1.606882     2.848603    13.641684     0.098092
H      0.484879     0.894394    16.836860     0.126672
H      2.448476    -0.226452    15.933793     0.126291
H      3.878740     0.031976    13.764133     0.131063
H      4.365651     1.502721    13.997554     0.122722
H      1.616815     0.435591    11.980957     0.110016
H      1.467698     0.718700     9.704154     0.110375
H      5.030293     2.529182     9.692674     0.107494
H      5.190277     2.227199    11.957997     0.112967
H      1.213843     1.938266     7.744956     0.104377
H      1.160538     2.007950     5.449020     0.114268
H      5.115580     1.599974     5.322744     0.109496
H      5.183808     1.517223     7.611026     0.110171
H      2.343898     2.325904     3.317627     0.125065
H      3.901848     2.125546     3.260228     0.114072
H      3.228304    -0.756412     4.718147     0.096745
H      1.813962    12.706769     1.209193     0.125952
H      1.759293     0.682382     1.377561     0.136601
C      3.241173    -3.512042    12.460042     0.565696
C      3.245205    -3.580284    10.948934    -0.014997
C      3.324907    -2.424597    10.216913    -0.110491
C      3.161108     9.721747    10.311429    -0.122684
C      1.526071    -2.778836    17.040816     0.555148
C      0.495030    -2.696077    18.115314    -0.015103
C     -0.846162    -2.691722    17.813016    -0.121489
C      3.641870     4.563228     0.320666    -0.114339
C      6.183514    -2.228584    14.335821     0.073166
C      5.566325    -1.154196    16.080350    -0.042817
C      6.652662    -0.535701    15.587489    -0.111647
C     -0.977293    -0.964007    13.666174    -0.161752
C     -1.172910    -1.257289    12.217056     0.104144
C      6.924329    -0.839152    11.522535    -0.148614
C      6.835115    -1.010476    10.153392    -0.136382
C     -1.343135    -1.617360     9.428259     0.068202
C     -0.258503    -2.084860    10.142678    -0.135852
C     -0.163745    -1.907728    11.505316    -0.142965
C      7.817347    -1.705927     7.960008     0.073406
C      6.615491    -1.862731     7.266253    -0.127057
C      6.582126    -1.909194     5.886779    -0.140939
C      7.740721    -1.810469     5.148253     0.095757
C     -0.282510    -1.665280     5.808717    -0.158358
C     -0.244152    -1.614461     7.185513    -0.135097
C      7.683371    12.747428     3.628343    -0.166154
C      7.618849     0.724493     3.813932     0.119388
C      6.744618     1.280554     1.940066    -0.068220
C      6.784618    -0.066781     1.982158    -0.137741
C      7.821364     3.747293     6.672754     0.567132
C      7.817332     3.679059     8.183862    -0.011919
C      7.737630     4.834749     8.915883    -0.112194
C      7.901429     2.462394     8.821367    -0.124590
C      0.323166     4.480476     2.091980     0.557675
C      1.354207     4.563230     1.017482    -0.011044
C      2.695399     4.567586     1.319780    -0.125295
C     -1.792633    -2.696075    18.812130    -0.117754
C      4.879023     5.030742     4.796975     0.071140
C      5.496212     6.105121     3.052446    -0.041865
C      4.409875     6.723619     3.545307    -0.113190
C      2.826530     6.295322     5.466622    -0.161078
C      3.022147     6.002048     6.915740     0.104554
C      4.138208     6.420188     7.610261    -0.146852
C      4.227422     6.248871     8.979404    -0.135967
C      3.192372     5.641991     9.704537     0.068342
C      2.107740     5.174487     8.990118    -0.134100
C      2.012982     5.351612     7.627480    -0.143477
C      3.245190     5.553431    11.172788     0.072154
C      4.447046     5.396631    11.866543    -0.126908
C      4.480411     5.350174    13.246017    -0.140091
C      3.321816     5.448903    13.984543     0.095202
C      2.131747     5.594089    13.324079    -0.157044
C      2.093389     5.644901    11.947283    -0.135353
C      3.379166     5.488107    15.504453    -0.165045
C      3.443688     7.983872    15.318864     0.121259
C      4.317919    -5.978758    17.192730    -0.067632
C      4.277919     7.192607    17.150638    -0.141484
C      3.214714    10.771440     6.672754     0.565696
C      3.210682    10.839682     8.183862    -0.014997
C      3.130980     9.683995     8.915883    -0.110491
C      3.294779    -2.462349     8.821367    -0.122684
C      4.929816    10.038234     2.091980     0.555148
C      5.960857     9.955475     1.017482    -0.015103
C      7.302049     9.951120     1.319780    -0.121489
C      2.814017     2.696170    18.812130    -0.114339
C      0.272373     9.487982     4.796975     0.073166
C      0.889562     8.413594     3.052446    -0.042817
C     -0.196775     7.795099     3.545307    -0.111647
C      7.433180     8.223405     5.466622    -0.161752
C      7.628797     8.516687     6.915740     0.104144
C     -0.468442     8.098550     7.610261    -0.148614
C     -0.379228     8.269874     8.979404    -0.136382
C     -1.414278     8.876758     9.704537     0.068202
C      6.714390     9.344258     8.990118    -0.135852
C      6.619632     9.167126     7.627480    -0.142965
C     -1.361460     8.965325    11.172788     0.073406
C     -0.159604     9.122129    11.866543    -0.127057
C     -0.126239     9.168592    13.246017    -0.140939
C     -1.284834     9.069867    13.984543     0.095757
C      6.738397     8.924678    13.324079    -0.158358
C      6.700039     8.873859    11.947283    -0.135097
C     -1.227484    -5.488030    15.504453    -0.166154
C     -1.162962     6.534905    15.318864     0.119387
C     -0.288731     5.978844    17.192730    -0.068220
C     -0.328731     7.326179    17.150638    -0.137741
C     -1.365477     3.512105    12.460042     0.567132
C     -1.361445     3.580339    10.948934    -0.011918
C     -1.281743     2.424649    10.216913    -0.112194
C     -1.445542     4.797004    10.311429    -0.124591
C      6.132721     2.778922    17.040816     0.557675
C      5.101680     2.696168    18.115314    -0.011044
C      3.760488     2.691812    17.813016    -0.125295
C      8.248520     9.955473     0.320666    -0.117753
C      1.576864     2.228656    14.335821     0.071140
C      0.959675     1.154277    16.080350    -0.041865
C      2.046012     0.535779    15.587489    -0.113190
C      3.629357     0.964076    13.666174    -0.161078
C      3.433740     1.257350    12.217056     0.104554
C      2.317679     0.839210    11.522535    -0.146852
C      2.228465     1.010527    10.153392    -0.135967
C      3.263515     1.617407     9.428259     0.068342
C      4.348147     2.084911    10.142678    -0.134100
C      4.442905     1.907786    11.505316    -0.143477
C      3.210697     1.705967     7.960008     0.072154
C      2.008841     1.862767     7.266253    -0.126908
C      1.975476     1.909224     5.886779    -0.140091
C      3.134071     1.810495     5.148253     0.095202
C      4.324140     1.665309     5.808717    -0.157044
C      4.362498     1.614497     7.185513    -0.135353
C      3.076721     1.771291     3.628343    -0.165045
C      3.012199    -0.724474     3.813932     0.121259
C      2.137968    13.238156     1.940066    -0.067632
C      2.177968     0.066791     1.982158    -0.141484
N      5.274656    -2.225678    15.291313    -0.292190
N      7.057264    -1.226794    14.486970     0.096541
N      7.427582     1.794519     3.120942    -0.301072
N      7.491946    -0.407968     3.172983     0.071471
N      5.787881     5.033643     3.841483    -0.291254
N      4.005273     6.032532     4.645826     0.098538
N      3.634955    -5.464799    16.011854    -0.300354
N      3.570591     6.851415    15.959813     0.071644
N      1.181231     9.485076     3.841483    -0.292190
N     -0.601377     8.486192     4.645826     0.096541
N     -0.971695     5.464879    16.011854    -0.301072
N     -1.036059     7.667366    15.959813     0.071471
N      0.668006     2.225755    15.291313    -0.291254
N      2.450614     1.226866    14.486970     0.098538
N      2.820932    12.724197     3.120942    -0.300354
N      2.885296     0.407983     3.172983     0.071644
O      3.429089    -4.560291    13.105965    -0.565603
O      3.042672    -2.410072    13.019102    -0.570384
O      2.717822    -2.530566    17.286864    -0.556200
O      1.158666    -3.104058    15.869506    -0.582650
O      7.633448     2.699041     6.026831    -0.566330
O      8.019865     4.849261     6.113694    -0.570759
O      8.344715     4.728745     1.845932    -0.559268
O      0.690571     4.155260     3.263290    -0.583621
O      3.026798    11.819689     6.026831    -0.565603
O      3.413215     9.669470     6.113694    -0.570384
O      3.738065     9.789964     1.845932    -0.556200
O      5.297221    10.363456     3.263290    -0.582650
O     -1.177561     4.560357    13.105965    -0.566330
O     -1.563978     2.410137    13.019102    -0.570759
O     -1.888828     2.530653    17.286864    -0.559268
O      5.765316     3.104138    15.869506    -0.583621

The following XYZ coordinates are in angstroms. Other properties are in atomic units.
The sperically averaged electron density of each atom fit to a function of the form exp(a - br)
eigen_1, eigen_2 and eigen_3 are the three eigenvalues of traceless quadrupole moment tensor
  atom number  atomic symbol              X              Y              Z     net charge C6 coefficient C8 coefficient C10 coefficient fluctuating dipole atomic polarizability isotropic forcefield polarizability              a              b squared Pearson coefficient          <r^3>          <r^4>         wp_QDO          m_QDO          q_QDO       dipole_x       dipole_y       dipole_z         dipole            Qxy            Qxz            Qyz     Q(x^2-y^2)  Q(3z^2 - R^2)        eigen_1        eigen_2        eigen_3 static polarizability      alpha(xx)      alpha(xy)      alpha(xz)      alpha(yy)      alpha(yz)      alpha(zz) atomic spin moment
            1             Cd       3.353584      -3.395741      15.163506       0.828464     178.368944 0.49050600E+04  0.19165391E+06                                23.609480                           21.370870       1.068841       2.025918                    0.998282      80.200190     215.944363       0.448954       0.349166      -1.226389      -0.070225       0.020512      -0.018888       0.075558      -0.021446      -0.001272       0.046749       0.017790       0.174818      -0.065428      -0.012698       0.078126             25.558460      26.186675       1.625849      -5.577581      24.761689      -2.604171      25.727017           0.000010
            2             Cd       7.708953       3.863581       3.969290       0.828614     178.455564 0.49083312E+04  0.19182175E+06                                23.622283                           21.382377       1.060552       2.023683                    0.998250      80.212790     216.030501       0.448676       0.349309      -1.226212       0.071100       0.020517       0.017832       0.076119       0.021002      -0.002336      -0.045785       0.020032       0.173368      -0.064832      -0.012254       0.077086             25.572075      26.190238      -1.621306      -5.581353      24.778020       2.603038      25.747969           0.000010
            3             Cd       3.102303      10.655139       3.969290       0.828464     178.368954 0.49050604E+04  0.19165392E+06                                23.609481                           21.370871       1.068840       2.025918                    0.998282      80.200191     215.944372       0.448954       0.349166      -1.226389       0.070225      -0.020512       0.018888       0.075558      -0.021446      -0.001272       0.046749       0.017790       0.174818      -0.065428      -0.012698       0.078126             25.558462      26.186677       1.625850      -5.577581      24.761691      -2.604171      25.727018           0.000010
            4             Cd      -1.253066       3.395817      15.163506       0.828615     178.455560 0.49083310E+04  0.19182174E+06                                23.622283                           21.382377       1.060552       2.023683                    0.998250      80.212788     216.030496       0.448676       0.349309      -1.226212      -0.071100      -0.020517      -0.017832       0.076119       0.021002      -0.002336      -0.045785       0.020032       0.173367      -0.064832      -0.012254       0.077086             25.572075      26.190237      -1.621307      -5.581353      24.778020       2.603038      25.747968           0.000010
            5              H       3.399316      -1.607193      10.653141       0.109091       0.948721 0.68942164E+01  0.66298727E+02                                 1.681644                            1.601843      -1.248867       2.278953                    0.995268       3.820216      11.172513       0.456351       1.395682      -0.682343       0.005310       0.031447       0.016359       0.035843       0.008380       0.002184       0.001539      -0.015582       0.002252      -0.011972       0.000418       0.011554              1.709933       1.405062       0.048859       0.013435       2.177986       0.328623       1.546752          -0.000008
            6              H       3.123891       8.933383      10.806203       0.112410       0.963631 0.70570531E+01  0.68085476E+02                                 1.688143                            1.613207      -1.190526       2.313908                    0.995357       3.718975      10.802412       0.459078       1.382892      -0.685687      -0.000049      -0.032202       0.018911       0.037345       0.001384      -0.000855      -0.003259      -0.021001      -0.001019      -0.010464      -0.001209       0.011673              1.707656       1.450973       0.025445      -0.022159       2.059376      -0.323068       1.612619          -0.000009
            7              H      -1.117099      -2.684465      16.924871       0.105702       0.989794 0.70370650E+01  0.68184909E+02                                 1.748711                            1.630755      -1.320600       2.248929                    0.992826       3.892164      11.516521       0.446059       1.417154      -0.678102      -0.011564      -0.000624      -0.035251       0.037104       0.005881       0.005552       0.001099       0.020756       0.034604      -0.017700       0.002595       0.015105              1.829723       1.548145      -0.046537       0.267507       1.441208      -0.033110       2.499815           0.000008
            8              H       4.546396       4.560325       0.539545       0.115999       1.038490 0.76114079E+01  0.74149183E+02                                 1.715626                            1.629711      -1.132400       2.343564                    0.996383       3.594184      10.179739       0.480482       1.308542      -0.701659       0.037398       0.001720       0.010023       0.038756      -0.002771       0.008446      -0.002191       0.024193       0.004777      -0.013333      -0.003270       0.016602              1.736358       2.173948       0.008377       0.186636       1.359352       0.020547       1.675773           0.000016
            9              H       6.213532      -2.848535      13.641684       0.097635       1.057594 0.77863079E+01  0.76990498E+02                                 1.787595                            1.687457      -1.306741       2.248106                    0.994122       3.912621      11.505197       0.451685       1.371403      -0.687123      -0.005020      -0.033441      -0.036352       0.049648       0.012145      -0.004079       0.014566       0.005728       0.009962      -0.022117       0.005967       0.016150              1.814388       1.455267      -0.020039      -0.043728       2.052327       0.516082       1.935571          -0.000005
           10              H       5.091529      -0.894310      16.836860       0.127783       1.030568 0.71268565E+01  0.67960541E+02                                 1.691047                            1.569284      -0.834779       2.499717                    0.999568       3.282859       9.052205       0.495691       1.295795      -0.706854      -0.020949       0.011801       0.039629       0.046353       0.008686      -0.011105       0.013656      -0.006677       0.016250      -0.022534       0.005137       0.017397              1.746412       1.722455      -0.158978      -0.416291       1.474195       0.196855       2.042587           0.000016
           11              H      -2.158174       0.226532      15.933793       0.125447       1.010782 0.70750263E+01  0.68365923E+02                                 1.748324                            1.619426      -1.268999       2.283208                    0.995231       3.705573      10.804731       0.456004       1.390035      -0.684167       0.010686       0.033925       0.021012       0.041311       0.008168      -0.011596       0.010684      -0.001037       0.009880      -0.020347       0.006536       0.013812              1.802204       1.613910       0.358554       0.125157       2.229106       0.373111       1.563596           0.000007
           12              H      -0.727910      -0.031907      13.764133       0.131498       0.902055 0.66326450E+01  0.63254620E+02                                 1.649176                            1.585523      -1.199845       2.319121                    0.993449       3.694047      10.806078       0.451867       1.421313      -0.678332       0.008411       0.032131      -0.002883       0.033338       0.004306      -0.009487       0.001879      -0.001438      -0.023854      -0.014134       0.003873       0.010260              1.683618       1.490895       0.274510       0.005138       2.158912       0.051347       1.401045          -0.000002
           13              H      -0.240999      -1.502650      13.997554       0.124611       0.931512 0.70063247E+01  0.67519048E+02                                 1.664473                            1.614308      -1.167519       2.330319                    0.994935       3.682875      10.714662       0.455676       1.394806      -0.683764       0.025928      -0.021372       0.004460       0.033895      -0.007073      -0.005282      -0.004857       0.003992      -0.009959      -0.011697       0.002508       0.009188              1.683928       1.850560      -0.310325       0.184181       1.627981      -0.164418       1.573244           0.000000
           14              H       6.223465      -0.435531      11.980957       0.111529       0.905474 0.65268405E+01  0.61782152E+02                                 1.624608                            1.555050      -1.046063       2.383312                    0.996325       3.646460      10.507907       0.465724       1.389368      -0.684557      -0.027195       0.017465       0.015744       0.035951      -0.006909      -0.001987       0.009007       0.018424       0.019106      -0.017432       0.004225       0.013207              1.652488       1.871752      -0.323599      -0.290778       1.513649       0.143307       1.572062          -0.000006
           15              H       6.074348      -0.718651       9.704154       0.110087       0.911708 0.66476089E+01  0.63105040E+02                                 1.620269                            1.560754      -1.011096       2.397327                    0.996915       3.634552      10.429376       0.469540       1.374152      -0.687634      -0.030885       0.011610      -0.015451       0.036434      -0.009009       0.003743      -0.000113       0.020802       0.017753      -0.016784       0.004108       0.012676              1.632189       1.906843      -0.207375       0.283113       1.447361      -0.055367       1.542362          -0.000010
           16              H       0.423643      -2.529133       9.692674       0.108386       0.958403 0.71236073E+01  0.68998382E+02                                 1.690101                            1.626730      -1.206113       2.303007                    0.994509       3.791081      11.090831       0.453947       1.393035      -0.683351       0.024402      -0.020851      -0.015829       0.035788      -0.011254      -0.000186       0.004574       0.001281       0.019039      -0.014936       0.004166       0.010770              1.706791       1.925665      -0.336928      -0.259036       1.577545       0.158522       1.617164          -0.000010
           17              H       0.583627      -2.227139      11.957997       0.112355       0.923675 0.67383078E+01  0.64524287E+02                                 1.663578                            1.592865      -1.257543       2.281161                    0.994228       3.795716      11.130352       0.452997       1.412012      -0.679366       0.029268      -0.013441       0.015730       0.035843      -0.010634       0.002334       0.001542       0.005594       0.023970      -0.015292       0.006538       0.008754              1.687945       2.003527      -0.281660       0.266914       1.500585      -0.116046       1.559722          -0.000006
           18              H       5.820493      -1.938227       7.744956       0.104125       0.934739 0.68091241E+01  0.65275122E+02                                 1.667139                            1.593632      -1.190509       2.307686                    0.994632       3.798788      11.091128       0.456808       1.398672      -0.682002      -0.030034      -0.003993       0.016188       0.034352       0.001240       0.000212       0.001233       0.017422       0.017637      -0.011822       0.005609       0.006213              1.684771       2.054322       0.109564      -0.347536       1.373114      -0.027260       1.626877          -0.000008
           19              H       5.767188      -2.007923       5.449020       0.115023       0.920038 0.66146010E+01  0.62854664E+02                                 1.644722                            1.567400      -1.076263       2.369199                    0.996522       3.662146      10.591267       0.462791       1.392796      -0.683783      -0.030565      -0.006572      -0.015414       0.034858       0.002334       0.003134      -0.000120       0.016527       0.025585      -0.012865       0.002694       0.010171              1.669209       2.066485       0.095510       0.325166       1.343022       0.024562       1.598119          -0.000001
           20              H       0.508930      -1.599947       5.322744       0.110701       0.936732 0.67970547E+01  0.65141693E+02                                 1.672916                            1.595209      -1.194314       2.310208                    0.994762       3.761043      10.985583       0.455221       1.403930      -0.681246       0.031477       0.003281      -0.015150       0.035086       0.004267      -0.002103      -0.001063       0.019536       0.023764      -0.014636       0.004960       0.009676              1.692725       2.076103       0.034053      -0.338885       1.373900      -0.042348       1.628171          -0.000000
           21              H       0.577158      -1.517185       7.611026       0.110520       0.948533 0.69249720E+01  0.66547508E+02                                 1.675264                            1.601047      -1.186798       2.315553                    0.994848       3.727793      10.833822       0.459167       1.388102      -0.684516       0.032519       0.003113       0.013854       0.035484       0.005238       0.002596       0.002421       0.021246       0.013969      -0.014340       0.003309       0.011031              1.696305       2.083019       0.056693       0.340763       1.360211       0.027036       1.645686          -0.000009
           22              H       6.950548      12.192813       3.317627       0.125722       0.963244 0.71971727E+01  0.70086409E+02                                 1.722016                            1.650306      -1.262791       2.279428                    0.993833       3.832059      11.344268       0.443237       1.419051      -0.678293      -0.024878      -0.019195      -0.004670       0.031768      -0.002337       0.003289      -0.003525       0.001056      -0.005261      -0.004744      -0.001425       0.006168              1.747463       1.799690       0.394239       0.225422       1.857461       0.220918       1.585238           0.000006
           23              H       8.508498      12.393170       3.260228       0.113072       1.011300 0.77701602E+01  0.76435056E+02                                 1.723108                            1.672930      -0.994320       2.401211                    0.996116       3.702081      10.694500       0.460985       1.350693      -0.692953       0.025424      -0.013931      -0.007381       0.029916      -0.005884      -0.002728       0.002279       0.002115      -0.010002      -0.004384      -0.004311       0.008695              1.730194       1.984675      -0.281243      -0.220870       1.624143       0.131629       1.581765           0.000009
           24              H       7.834954       0.756436       4.718147       0.097552       1.047588 0.76291058E+01  0.75032241E+02                                 1.774441                            1.667533      -1.331461       2.234859                    0.995177       3.901729      11.432369       0.455644       1.366804      -0.687885       0.002119       0.010358       0.050482       0.051577       0.000611       0.004104       0.001276      -0.005418       0.040604      -0.010211      -0.004135       0.014345              1.805870       1.477166       0.013131       0.274534       1.592077       0.118333       2.348367          -0.000001
           25              H       6.420612       1.811937       1.209193       0.125110       1.082209 0.76425018E+01  0.74365147E+02                                 1.759982                            1.631980      -0.933989       2.441061                    0.998312       3.463406       9.733801       0.481667       1.306850      -0.703423      -0.015638       0.028327      -0.036817       0.049015       0.002801       0.015983      -0.005689      -0.025295       0.006659      -0.024447       0.008892       0.015554              1.815445       1.531028      -0.209895       0.265732       1.725379      -0.451706       2.189929           0.000017
           26              H       6.365943      13.836325       1.377561       0.136730       1.092425 0.80309089E+01  0.79122127E+02                                 1.771048                            1.674744      -1.013818       2.407593                    0.998104       3.470960       9.817121       0.474690       1.309674      -0.703016      -0.027605      -0.025127      -0.027555       0.046397       0.002186       0.019666       0.001485      -0.019936      -0.003576      -0.025385       0.009396       0.015989              1.796221       1.553997       0.241949       0.302318       1.802581       0.406947       2.032085           0.000020
           27              H       7.663221       5.652151       8.479655       0.108703       0.949781 0.69085487E+01  0.66513586E+02                                 1.687261                            1.606889      -1.264312       2.272631                    0.994978       3.833638      11.241727       0.453906       1.401575      -0.681189      -0.005535       0.031162      -0.016819       0.035841      -0.008353       0.001967      -0.001386      -0.016307       0.001663      -0.012081       0.000311       0.011769              1.715779       1.409214      -0.049133       0.013500       2.186424      -0.330305       1.551698          -0.000008
           28              H       7.938646       1.674027       8.326593       0.113225       0.965262 0.70699535E+01  0.68220700E+02                                 1.687625                            1.612728      -1.176574       2.318912                    0.995475       3.718004      10.789907       0.460118       1.379548      -0.686307      -0.000038      -0.032206      -0.018610       0.037196      -0.001217      -0.000874       0.003387      -0.020489      -0.001778      -0.010071      -0.001511       0.011582              1.707117       1.450525      -0.025450      -0.022163       2.058663       0.322996       1.612162          -0.000009
           29              H       2.966336       4.574848       2.207925       0.106186       0.985587 0.70004480E+01  0.67718308E+02                                 1.741667                            1.625011      -1.307322       2.255180                    0.993083       3.876938      11.449086       0.447618       1.414550      -0.678649       0.011730       0.000162       0.035288       0.037187      -0.005560       0.005517      -0.001581       0.020563       0.034497      -0.017439       0.002345       0.015094              1.821832       1.542693       0.046218       0.265217       1.436545       0.032814       2.486259           0.000008
           30              H      -2.697159      -2.698980      18.593251       0.115984       1.035526 0.75869618E+01  0.73859448E+02                                 1.713308                            1.627915      -1.128155       2.346354                    0.996483       3.590656      10.169720       0.480332       1.309866      -0.701407      -0.037714       0.001176      -0.010081       0.039056       0.002421       0.008339       0.001990       0.024255       0.005288      -0.013358      -0.003064       0.016422              1.733916       2.169564      -0.008373       0.185683       1.358142      -0.020516       1.674042           0.000016
           31              H       4.849005       4.410795       5.491112       0.098092       1.055753 0.77723503E+01  0.76835511E+02                                 1.787250                            1.687335      -1.306681       2.248492                    0.994213       3.912060      11.510833       0.451040       1.373667      -0.686683       0.005730      -0.032994       0.036451       0.049498      -0.011826      -0.004433      -0.014644       0.005480       0.009457      -0.022061       0.006142       0.015919              1.813941       1.455305       0.020077      -0.043848       2.051542      -0.515440       1.934975          -0.000005
           32              H       5.971008       6.365004       2.295936       0.126672       1.036240 0.71696636E+01  0.68412923E+02                                 1.690456                            1.568656      -0.815828       2.504840                    0.999682       3.288421       9.045289       0.498745       1.287028      -0.708658       0.020480       0.011944      -0.040384       0.046829      -0.008573      -0.011305      -0.013938      -0.006190       0.015539      -0.022712       0.005161       0.017552              1.745822       1.721823       0.159048      -0.416147       1.473689      -0.196936       2.041955           0.000016
           33              H       4.007411       7.485850       3.199003       0.126291       1.004792 0.70208513E+01  0.67648053E+02                                 1.734741                            1.608190      -1.230287       2.299356                    0.995647       3.682418      10.688688       0.460176       1.381390      -0.685885      -0.011063       0.034292      -0.020956       0.041683      -0.008185      -0.011786      -0.010422      -0.001238       0.010844      -0.020344       0.006390       0.013954              1.787596       1.602248      -0.353534       0.123283       2.208252      -0.367810       1.552287           0.000007
           34              H       2.577147       7.227422       5.368663       0.131063       0.900752 0.66214368E+01  0.63127093E+02                                 1.648453                            1.584918      -1.201685       2.318667                    0.993403       3.692523      10.803241       0.451596       1.422633      -0.678109      -0.008012       0.032820       0.003397       0.033954      -0.004430      -0.009667      -0.001937      -0.001227      -0.023135      -0.014179       0.003768       0.010411              1.682836       1.490281      -0.274089       0.005227       2.157673      -0.051381       1.400554          -0.000002
           35              H       2.090236       5.756677       5.135242       0.122722       0.937183 0.70570873E+01  0.68094365E+02                                 1.667204                            1.616900      -1.146263       2.337692                    0.994949       3.689930      10.723079       0.456929       1.389224      -0.684819      -0.026724      -0.022131      -0.004784       0.035026       0.006597      -0.005471       0.004836       0.004295      -0.009809      -0.011540       0.002673       0.008867              1.686697       1.853680       0.310838       0.184690       1.630506       0.164766       1.575904           0.000000
           36              H       4.839072       6.823807       7.151839       0.110016       0.907136 0.65414313E+01  0.61953892E+02                                 1.626580                            1.556793      -1.047278       2.382268                    0.996315       3.650907      10.523050       0.465468       1.389377      -0.684566       0.027236       0.017184      -0.016357       0.036120       0.006951      -0.002144      -0.009135       0.018262       0.018513      -0.017373       0.004003       0.013369              1.654553       1.874398       0.324339      -0.291448       1.515402      -0.143655       1.573857          -0.000006
           37              H       4.988189       6.540698       9.428642       0.110375       0.911664 0.66478306E+01  0.63115017E+02                                 1.620953                            1.561350      -1.013987       2.396096                    0.996859       3.635768      10.437484       0.469139       1.375155      -0.687429       0.030724       0.012269       0.015268       0.036437       0.008376       0.003890       0.000140       0.020426       0.017393      -0.016172       0.003765       0.012408              1.632893       1.907881       0.207590       0.283411       1.447858       0.055479       1.542939          -0.000010
           38              H       1.425594       4.730216       9.440122       0.107494       0.960207 0.71403853E+01  0.69202458E+02                                 1.692238                            1.628653      -1.209954       2.301192                    0.994425       3.796288      11.109862       0.453669       1.393050      -0.683340      -0.024518      -0.020024       0.016208       0.035564       0.011898      -0.000163      -0.004599       0.001554       0.018709      -0.015534       0.004375       0.011160              1.708990       1.928443       0.337695      -0.259614       1.579425      -0.158871       1.619102          -0.000010
           39              H       1.265610       5.032199       7.174798       0.112967       0.922071 0.67239761E+01  0.64352413E+02                                 1.661732                            1.591253      -1.247449       2.285822                    0.994444       3.790807      11.112756       0.453194       1.412158      -0.679353      -0.029251      -0.013885      -0.015722       0.035994       0.009821       0.002330      -0.001455       0.005593       0.024228      -0.014540       0.005802       0.008739              1.686002       2.000940       0.281060       0.266371       1.498969       0.115792       1.558098          -0.000006
           40              H       5.242044       5.321132      11.387840       0.104377       0.934864 0.68098811E+01  0.65281298E+02                                 1.666909                            1.593416      -1.188698       2.308295                    0.994724       3.798263      11.087897       0.456990       1.398138      -0.682097       0.030270      -0.003544      -0.015965       0.034405      -0.001560       0.000386      -0.001167       0.017211       0.017622      -0.011755       0.005384       0.006371              1.684521       2.054063      -0.109564      -0.347539       1.372892       0.027282       1.626608          -0.000008
           41              H       5.295349       5.251448      13.683776       0.114268       0.920761 0.66212527E+01  0.62935531E+02                                 1.645849                            1.568407      -1.079290       2.367995                    0.996459       3.664604      10.600880       0.462532       1.393185      -0.683715       0.030793      -0.006415       0.016086       0.035329      -0.002552       0.002883       0.000587       0.016584       0.025602      -0.012991       0.003036       0.009955              1.670366       2.068104      -0.095644       0.325563       1.343808      -0.024590       1.599186          -0.000001
           42              H       1.340307       5.659424      13.810052       0.109496       0.937952 0.68034334E+01  0.65176952E+02                                 1.670117                            1.592660      -1.180734       2.315783                    0.995067       3.754774      10.942504       0.457289       1.398136      -0.682381      -0.032031       0.002712       0.015435       0.035659      -0.004630      -0.001968       0.001251       0.019520       0.024538      -0.014919       0.005143       0.009776              1.689850       2.072208      -0.033959      -0.338038       1.371869       0.042260       1.625474          -0.000001
           43              H       1.272079       5.742175      11.521770       0.110171       0.947828 0.69192108E+01  0.66481108E+02                                 1.674884                            1.600757      -1.187265       2.315389                    0.994829       3.727024      10.832177       0.459028       1.388755      -0.684407      -0.032829       0.003181      -0.013935       0.035806      -0.005304       0.002404      -0.001988       0.020724       0.014239      -0.014115       0.003493       0.010622              1.695896       2.082362      -0.056645       0.340459       1.360009      -0.026979       1.645318          -0.000009
           44              H       4.111989       4.933494      15.815169       0.125065       0.964771 0.72100487E+01  0.70234020E+02                                 1.722889                            1.651001      -1.260976       2.280025                    0.993973       3.834089      11.347240       0.443516       1.417710      -0.678542       0.024666      -0.019488       0.004996       0.031830       0.002295       0.003621       0.003389       0.000792      -0.005314      -0.004837      -0.001431       0.006269              1.748382       1.800690      -0.394899       0.225794       1.858540      -0.221241       1.585917           0.000006
           45              H       2.554039       5.133852      15.872568       0.114072       1.007208 0.77316634E+01  0.75982122E+02                                 1.720696                            1.670598      -1.002445       2.398695                    0.996064       3.695189      10.678622       0.460432       1.353637      -0.692393      -0.024914      -0.014976       0.007274       0.029964       0.005290      -0.002680      -0.001970       0.002251      -0.009695      -0.004261      -0.003746       0.008007              1.727757       1.982151       0.280855      -0.220653       1.621689      -0.131374       1.579431           0.000009
           46              H       3.227583       8.015810      14.414649       0.096745       1.050812 0.76594943E+01  0.75423919E+02                                 1.779648                            1.672030      -1.338478       2.231568                    0.994998       3.912845      11.480900       0.454441       1.368736      -0.687479      -0.002176       0.010264      -0.050693       0.051767      -0.001245       0.004025      -0.001325      -0.005450       0.040467      -0.010317      -0.003982       0.014300              1.811308       1.480950      -0.013220       0.275894       1.596487      -0.118924       2.356488          -0.000001
           47              H       4.641925      -5.447371      17.923603       0.125952       1.078861 0.76145701E+01  0.74039856E+02                                 1.757934                            1.630233      -0.943639       2.438020                    0.998222       3.458766       9.723379       0.481283       1.308836      -0.703021       0.015288       0.028656       0.036311       0.048717      -0.002556       0.016004       0.005642      -0.024828       0.007498      -0.024262       0.008694       0.015568              1.813267       1.529387       0.209510       0.265173       1.723379       0.450847       2.187034           0.000017
           48              H       4.696594       6.577016      17.755235       0.136601       1.093199 0.80376442E+01  0.79199970E+02                                 1.771361                            1.675014      -1.012514       2.407910                    0.998075       3.472012       9.818738       0.474865       1.308999      -0.703152       0.027521      -0.024880       0.027546       0.046208      -0.002487       0.019399      -0.001421      -0.020020      -0.002729      -0.025139       0.009194       0.015944              1.796553       1.554246      -0.241992       0.302417       1.802849      -0.407089       2.032563           0.000020
           49              H       3.056571       8.866591       8.479655       0.109091       0.948721 0.68942164E+01  0.66298727E+02                                 1.681644                            1.601843      -1.248867       2.278953                    0.995268       3.820216      11.172513       0.456351       1.395682      -0.682343      -0.005310      -0.031447      -0.016359       0.035843       0.008380       0.002184       0.001539      -0.015582       0.002252      -0.011972       0.000418       0.011554              1.709933       1.405062       0.048859       0.013435       2.177986       0.328623       1.546752          -0.000008
           50              H       3.331996      -1.673985       8.326593       0.112411       0.963631 0.70570519E+01  0.68085460E+02                                 1.688142                            1.613207      -1.190525       2.313909                    0.995357       3.718974      10.802408       0.459078       1.382892      -0.685687       0.000049       0.032202      -0.018911       0.037345       0.001384      -0.000855      -0.003259      -0.021001      -0.001019      -0.010464      -0.001209       0.011673              1.707656       1.450973       0.025445      -0.022159       2.059375      -0.323067       1.612618          -0.000009
           51              H       7.572986       9.943863       2.207925       0.105702       0.989794 0.70370668E+01  0.68184927E+02                                 1.748711                            1.630755      -1.320599       2.248930                    0.992826       3.892164      11.516519       0.446059       1.417153      -0.678102       0.011564       0.000624       0.035251       0.037105       0.005881       0.005552       0.001099       0.020756       0.034604      -0.017700       0.002595       0.015105              1.829723       1.548145      -0.046537       0.267507       1.441208      -0.033110       2.499815           0.000008
           52              H       1.909491       2.699073      18.593251       0.115999       1.038490 0.76114073E+01  0.74149178E+02                                 1.715626                            1.629711      -1.132400       2.343564                    0.996383       3.594184      10.179740       0.480482       1.308542      -0.701659      -0.037398      -0.001720      -0.010023       0.038756      -0.002771       0.008446      -0.002191       0.024193       0.004777      -0.013332      -0.003270       0.016602              1.736358       2.173948       0.008377       0.186636       1.359352       0.020547       1.675773           0.000016
           53              H       0.242355      10.107933       5.491112       0.097635       1.057594 0.77863079E+01  0.76990498E+02                                 1.787595                            1.687457      -1.306741       2.248106                    0.994122       3.912621      11.505197       0.451685       1.371403      -0.687123       0.005020       0.033441       0.036352       0.049648       0.012145      -0.004079       0.014566       0.005728       0.009962      -0.022117       0.005967       0.016150              1.814388       1.455267      -0.020039      -0.043728       2.052327       0.516082       1.935571          -0.000005
           54              H       1.364358       8.153708       2.295936       0.127783       1.030568 0.71268562E+01  0.67960540E+02                                 1.691047                            1.569284      -0.834779       2.499717                    0.999568       3.282859       9.052206       0.495691       1.295796      -0.706854       0.020949      -0.011801      -0.039629       0.046353       0.008686      -0.011105       0.013656      -0.006677       0.016250      -0.022534       0.005137       0.017397              1.746412       1.722455      -0.158978      -0.416291       1.474195       0.196855       2.042587           0.000016
           55              H       8.614061       7.032866       3.199003       0.125447       1.010782 0.70750240E+01  0.68365893E+02                                 1.748324                            1.619426      -1.268998       2.283208                    0.995231       3.705572      10.804727       0.456004       1.390035      -0.684167      -0.010686      -0.033925      -0.021012       0.041311       0.008168      -0.011596       0.010684      -0.001037       0.009880      -0.020347       0.006536       0.013812              1.802204       1.613910       0.358554       0.125157       2.229106       0.373111       1.563596           0.000007
           56              H       7.183797       7.291305       5.368663       0.131499       0.902055 0.66326481E+01  0.63254653E+02                                 1.649176                            1.585523      -1.199845       2.319121                    0.993449       3.694047      10.806076       0.451868       1.421312      -0.678332      -0.008411      -0.032131       0.002883       0.033338       0.004306      -0.009487       0.001879      -0.001438      -0.023854      -0.014134       0.003873       0.010260              1.683617       1.490895       0.274510       0.005138       2.158912       0.051347       1.401045          -0.000002
           57              H       6.696886       8.762048       5.135242       0.124611       0.931513 0.70063309E+01  0.67519118E+02                                 1.664474                            1.614308      -1.167519       2.330319                    0.994935       3.682876      10.714663       0.455676       1.394805      -0.683764      -0.025928       0.021372      -0.004460       0.033895      -0.007073      -0.005282      -0.004857       0.003992      -0.009959      -0.011697       0.002508       0.009188              1.683929       1.850560      -0.310325       0.184181       1.627982      -0.164418       1.573244           0.000000
           58              H       0.232422       7.694929       7.151839       0.111529       0.905474 0.65268365E+01  0.61782107E+02                                 1.624607                            1.555050      -1.046063       2.383312                    0.996325       3.646459      10.507905       0.465724       1.389368      -0.684557       0.027195      -0.017465      -0.015744       0.035951      -0.006909      -0.001987       0.009007       0.018424       0.019106      -0.017432       0.004225       0.013207              1.652487       1.871752      -0.323599      -0.290778       1.513649       0.143307       1.572062          -0.000006
           59              H       0.381539       7.978049       9.428642       0.110087       0.911708 0.66476089E+01  0.63105040E+02                                 1.620269                            1.560754      -1.011096       2.397327                    0.996915       3.634552      10.429376       0.469540       1.374152      -0.687634       0.030885      -0.011610       0.015451       0.036434      -0.009009       0.003743      -0.000113       0.020802       0.017753      -0.016784       0.004108       0.012676              1.632189       1.906843      -0.207375       0.283113       1.447361      -0.055367       1.542362          -0.000010
           60              H       6.032244       9.788531       9.440122       0.108387       0.958403 0.71236073E+01  0.68998383E+02                                 1.690100                            1.626730      -1.206113       2.303007                    0.994509       3.791081      11.090831       0.453947       1.393035      -0.683351      -0.024402       0.020851       0.015829       0.035788      -0.011254      -0.000186       0.004574       0.001281       0.019039      -0.014936       0.004166       0.010770              1.706791       1.925664      -0.336928      -0.259036       1.577544       0.158522       1.617164          -0.000010
           61              H       5.872260       9.486537       7.174798       0.112355       0.923675 0.67383106E+01  0.64524319E+02                                 1.663578                            1.592866      -1.257543       2.281161                    0.994228       3.795716      11.130352       0.452997       1.412012      -0.679366      -0.029268       0.013441      -0.015730       0.035843      -0.010634       0.002334       0.001542       0.005594       0.023970      -0.015292       0.006538       0.008754              1.687945       2.003527      -0.281660       0.266914       1.500585      -0.116046       1.559722          -0.000006
           62              H       0.635394       9.197625      11.387840       0.104125       0.934739 0.68091230E+01  0.65275109E+02                                 1.667139                            1.593632      -1.190509       2.307686                    0.994632       3.798788      11.091128       0.456808       1.398672      -0.682002       0.030034       0.003993      -0.016188       0.034352       0.001240       0.000212       0.001233       0.017422       0.017637      -0.011822       0.005609       0.006213              1.684771       2.054322       0.109564      -0.347536       1.373114      -0.027260       1.626877          -0.000008
           63              H       0.688699       9.267321      13.683776       0.115023       0.920038 0.66145971E+01  0.62854620E+02                                 1.644722                            1.567400      -1.076263       2.369199                    0.996522       3.662145      10.591265       0.462791       1.392796      -0.683783       0.030565       0.006572       0.015414       0.034858       0.002334       0.003134      -0.000120       0.016527       0.025585      -0.012865       0.002694       0.010171              1.669209       2.066485       0.095510       0.325166       1.343022       0.024562       1.598119          -0.000001
           64              H       5.946957       8.859345      13.810052       0.110701       0.936732 0.67970564E+01  0.65141711E+02                                 1.672916                            1.595209      -1.194314       2.310208                    0.994762       3.761043      10.985581       0.455221       1.403930      -0.681246      -0.031477      -0.003281       0.015150       0.035086       0.004267      -0.002103      -0.001063       0.019536       0.023764      -0.014636       0.004960       0.009676              1.692725       2.076103       0.034053      -0.338885       1.373900      -0.042348       1.628171          -0.000001
           65              H       5.878729       8.776583      11.521770       0.110520       0.948532 0.69249677E+01  0.66547457E+02                                 1.675263                            1.601047      -1.186798       2.315553                    0.994848       3.727792      10.833819       0.459167       1.388103      -0.684516      -0.032519      -0.003113      -0.013854       0.035484       0.005238       0.002596       0.002421       0.021246       0.013969      -0.014340       0.003309       0.011031              1.696305       2.083019       0.056693       0.340763       1.360211       0.027036       1.645686          -0.000008
           66              H      -0.494661      -4.933415      15.815169       0.125721       0.963244 0.71971704E+01  0.70086383E+02                                 1.722016                            1.650306      -1.262791       2.279428                    0.993833       3.832059      11.344269       0.443237       1.419052      -0.678293       0.024878       0.019195       0.004670       0.031768      -0.002337       0.003289      -0.003525       0.001056      -0.005261      -0.004744      -0.001425       0.006169              1.747463       1.799691       0.394239       0.225422       1.857461       0.220918       1.585238           0.000006
           67              H      -2.052611      -5.133772      15.872568       0.113073       1.011300 0.77701565E+01  0.76435015E+02                                 1.723108                            1.672930      -0.994320       2.401211                    0.996116       3.702080      10.694499       0.460985       1.350694      -0.692953      -0.025424       0.013931       0.007381       0.029916      -0.005884      -0.002728       0.002279       0.002115      -0.010002      -0.004384      -0.004311       0.008695              1.730194       1.984674      -0.281243      -0.220870       1.624142       0.131629       1.581765           0.000009
           68              H      -1.379067       6.502962      14.414649       0.097552       1.047588 0.76291068E+01  0.75032250E+02                                 1.774441                            1.667533      -1.331461       2.234859                    0.995177       3.901729      11.432368       0.455644       1.366804      -0.687885      -0.002119      -0.010358      -0.050482       0.051577       0.000611       0.004104       0.001276      -0.005418       0.040604      -0.010211      -0.004135       0.014345              1.805870       1.477166       0.013131       0.274534       1.592077       0.118333       2.348367          -0.000001
           69              H       0.035275       5.447461      17.923603       0.125110       1.082209 0.76425060E+01  0.74365197E+02                                 1.759982                            1.631981      -0.933989       2.441061                    0.998312       3.463407       9.733804       0.481667       1.306849      -0.703424       0.015638      -0.028327       0.036817       0.049015       0.002801       0.015983      -0.005689      -0.025295       0.006659      -0.024447       0.008892       0.015554              1.815445       1.531028      -0.209895       0.265732       1.725379      -0.451706       2.189929           0.000017
           70              H       0.089944      -6.576927      17.755235       0.136730       1.092428 0.80309263E+01  0.79122310E+02                                 1.771047                            1.674742      -1.013817       2.407594                    0.998104       3.470964       9.817120       0.474691       1.309669      -0.703017       0.027605       0.025127       0.027555       0.046397       0.002186       0.019666       0.001485      -0.019936      -0.003576      -0.025385       0.009396       0.015989              1.796220       1.553996       0.241949       0.302318       1.802580       0.406947       2.032083           0.000019
           71              H      -1.207334       1.607247      10.653141       0.108703       0.949780 0.69085445E+01  0.66513538E+02                                 1.687261                            1.606889      -1.264312       2.272631                    0.994978       3.833637      11.241725       0.453906       1.401576      -0.681188       0.005535      -0.031162       0.016819       0.035841      -0.008353       0.001967      -0.001386      -0.016307       0.001663      -0.012081       0.000311       0.011769              1.715778       1.409214      -0.049133       0.013500       2.186424      -0.330305       1.551697          -0.000008
           72              H      -1.482759       5.585371      10.806203       0.113225       0.965262 0.70699520E+01  0.68220678E+02                                 1.687625                            1.612728      -1.176573       2.318913                    0.995475       3.718003      10.789902       0.460118       1.379548      -0.686307       0.000038       0.032206       0.018610       0.037196      -0.001217      -0.000874       0.003387      -0.020489      -0.001778      -0.010071      -0.001511       0.011582              1.707116       1.450525      -0.025450      -0.022163       2.058662       0.322996       1.612161          -0.000009
           73              H       3.489551       2.684550      16.924871       0.106186       0.985587 0.70004492E+01  0.67718321E+02                                 1.741667                            1.625012      -1.307322       2.255180                    0.993083       3.876938      11.449086       0.447618       1.414550      -0.678649      -0.011730      -0.000162      -0.035288       0.037187      -0.005560       0.005517      -0.001581       0.020563       0.034497      -0.017439       0.002345       0.015094              1.821833       1.542693       0.046218       0.265217       1.436545       0.032814       2.486259           0.000008
           74              H      -0.060254       9.958378       0.539545       0.115984       1.035526 0.75869613E+01  0.73859448E+02                                 1.713309                            1.627916      -1.128156       2.346354                    0.996483       3.590656      10.169723       0.480331       1.309867      -0.701407       0.037714      -0.001176       0.010081       0.039056       0.002421       0.008339       0.001990       0.024255       0.005288      -0.013358      -0.003064       0.016422              1.733917       2.169565      -0.008373       0.185683       1.358143      -0.020516       1.674043           0.000016
           75              H       1.606882       2.848603      13.641684       0.098092       1.055753 0.77723521E+01  0.76835529E+02                                 1.787250                            1.687335      -1.306681       2.248492                    0.994213       3.912060      11.510831       0.451040       1.373666      -0.686683      -0.005730       0.032994      -0.036451       0.049498      -0.011826      -0.004433      -0.014644       0.005480       0.009457      -0.022061       0.006142       0.015919              1.813940       1.455304       0.020077      -0.043848       2.051542      -0.515440       1.934975          -0.000005
           76              H       0.484879       0.894394      16.836860       0.126672       1.036240 0.71696623E+01  0.68412908E+02                                 1.690455                            1.568656      -0.815828       2.504840                    0.999682       3.288421       9.045289       0.498745       1.287028      -0.708658      -0.020480      -0.011944       0.040384       0.046829      -0.008573      -0.011305      -0.013938      -0.006190       0.015539      -0.022712       0.005161       0.017552              1.745822       1.721823       0.159048      -0.416147       1.473689      -0.196936       2.041954           0.000016
           77              H       2.448476      -0.226452      15.933793       0.126291       1.004792 0.70208529E+01  0.67648069E+02                                 1.734741                            1.608190      -1.230287       2.299356                    0.995647       3.682418      10.688686       0.460177       1.381389      -0.685885       0.011063      -0.034292       0.020956       0.041683      -0.008185      -0.011786      -0.010422      -0.001238       0.010844      -0.020344       0.006390       0.013954              1.787595       1.602248      -0.353534       0.123283       2.208252      -0.367810       1.552286           0.000007
           78              H       3.878740       0.031976      13.764133       0.131063       0.900752 0.66214368E+01  0.63127093E+02                                 1.648453                            1.584918      -1.201685       2.318667                    0.993403       3.692523      10.803241       0.451596       1.422633      -0.678109       0.008012      -0.032820      -0.003397       0.033954      -0.004430      -0.009667      -0.001937      -0.001227      -0.023135      -0.014179       0.003768       0.010411              1.682836       1.490281      -0.274089       0.005227       2.157673      -0.051381       1.400554          -0.000002
           79              H       4.365651       1.502721      13.997554       0.122722       0.937183 0.70570877E+01  0.68094371E+02                                 1.667204                            1.616900      -1.146263       2.337692                    0.994949       3.689930      10.723080       0.456928       1.389224      -0.684819       0.026724       0.022131       0.004784       0.035026       0.006597      -0.005471       0.004836       0.004295      -0.009809      -0.011540       0.002673       0.008867              1.686697       1.853680       0.310838       0.184690       1.630507       0.164766       1.575904           0.000000
           80              H       1.616815       0.435591      11.980957       0.110016       0.907135 0.65414282E+01  0.61953856E+02                                 1.626580                            1.556793      -1.047277       2.382268                    0.996315       3.650906      10.523047       0.465468       1.389378      -0.684566      -0.027236      -0.017184       0.016357       0.036120       0.006951      -0.002144      -0.009135       0.018262       0.018513      -0.017373       0.004003       0.013369              1.654552       1.874398       0.324339      -0.291447       1.515402      -0.143655       1.573857          -0.000006
           81              H       1.467698       0.718700       9.704154       0.110375       0.911664 0.66478303E+01  0.63115012E+02                                 1.620952                            1.561350      -1.013987       2.396096                    0.996859       3.635768      10.437483       0.469139       1.375155      -0.687429      -0.030724      -0.012269      -0.015268       0.036437       0.008376       0.003890       0.000140       0.020426       0.017393      -0.016172       0.003765       0.012408              1.632893       1.907880       0.207590       0.283411       1.447858       0.055479       1.542939          -0.000010
           82              H       5.030293       2.529182       9.692674       0.107494       0.960207 0.71403853E+01  0.69202458E+02                                 1.692238                            1.628653      -1.209954       2.301192                    0.994425       3.796288      11.109862       0.453669       1.393050      -0.683340       0.024518       0.020024      -0.016208       0.035564       0.011898      -0.000163      -0.004599       0.001554       0.018709      -0.015534       0.004375       0.011160              1.708990       1.928443       0.337695      -0.259614       1.579425      -0.158871       1.619102          -0.000010
           83              H       5.190277       2.227199      11.957997       0.112967       0.922071 0.67239743E+01  0.64352391E+02                                 1.661732                            1.591252      -1.247449       2.285822                    0.994444       3.790807      11.112755       0.453194       1.412158      -0.679353       0.029251       0.013885       0.015722       0.035995       0.009821       0.002330      -0.001455       0.005593       0.024228      -0.014540       0.005802       0.008739              1.686002       2.000940       0.281060       0.266371       1.498969       0.115792       1.558097          -0.000006
           84              H       1.213843       1.938266       7.744956       0.104377       0.934863 0.68098749E+01  0.65281228E+02                                 1.666909                            1.593416      -1.188697       2.308295                    0.994724       3.798262      11.087896       0.456990       1.398139      -0.682097      -0.030270       0.003544       0.015965       0.034405      -0.001560       0.000386      -0.001167       0.017211       0.017622      -0.011755       0.005384       0.006371              1.684521       2.054063      -0.109564      -0.347539       1.372891       0.027282       1.626608          -0.000008
           85              H       1.160538       2.007950       5.449020       0.114268       0.920761 0.66212535E+01  0.62935539E+02                                 1.645849                            1.568407      -1.079290       2.367995                    0.996459       3.664604      10.600879       0.462532       1.393185      -0.683716      -0.030793       0.006415      -0.016086       0.035329      -0.002552       0.002883       0.000587       0.016584       0.025602      -0.012991       0.003036       0.009955              1.670366       2.068104      -0.095644       0.325563       1.343808      -0.024590       1.599186          -0.000001
           86              H       5.115580       1.599974       5.322744       0.109496       0.937952 0.68034334E+01  0.65176952E+02                                 1.670117                            1.592660      -1.180735       2.315783                    0.995067       3.754774      10.942504       0.457289       1.398136      -0.682381       0.032031      -0.002712      -0.015435       0.035659      -0.004630      -0.001968       0.001251       0.019520       0.024538      -0.014919       0.005143       0.009776              1.689850       2.072208      -0.033959      -0.338038       1.371869       0.042260       1.625474          -0.000001
           87              H       5.183808       1.517223       7.611026       0.110171       0.947828 0.69192108E+01  0.66481108E+02                                 1.674884                            1.600757      -1.187265       2.315389                    0.994829       3.727024      10.832177       0.459028       1.388755      -0.684407       0.032829      -0.003181       0.013935       0.035806      -0.005304       0.002404      -0.001988       0.020724       0.014239      -0.014115       0.003493       0.010622              1.695896       2.082362      -0.056645       0.340459       1.360009      -0.026979       1.645318          -0.000009
           88              H       2.343898       2.325904       3.317627       0.125065       0.964771 0.72100468E+01  0.70234001E+02                                 1.722889                            1.651001      -1.260976       2.280025                    0.993973       3.834089      11.347242       0.443516       1.417711      -0.678542      -0.024666       0.019488      -0.004996       0.031830       0.002295       0.003621       0.003389       0.000792      -0.005314      -0.004837      -0.001431       0.006269              1.748383       1.800690      -0.394899       0.225794       1.858540      -0.221241       1.585917           0.000006
           89              H       3.901848       2.125546       3.260228       0.114072       1.007207 0.77316581E+01  0.75982060E+02                                 1.720696                            1.670598      -1.002445       2.398695                    0.996064       3.695188      10.678620       0.460432       1.353638      -0.692393       0.024914       0.014976      -0.007274       0.029964       0.005290      -0.002680      -0.001970       0.002251      -0.009695      -0.004261      -0.003746       0.008007              1.727757       1.982151       0.280855      -0.220653       1.621689      -0.131374       1.579430           0.000009
           90              H       3.228304      -0.756412       4.718147       0.096745       1.050812 0.76594952E+01  0.75423928E+02                                 1.779648                            1.672030      -1.338478       2.231568                    0.994998       3.912845      11.480899       0.454441       1.368735      -0.687479       0.002176      -0.010264       0.050693       0.051767      -0.001245       0.004025      -0.001325      -0.005450       0.040467      -0.010317      -0.003982       0.014300              1.811308       1.480950      -0.013220       0.275894       1.596487      -0.118924       2.356488          -0.000001
           91              H       1.813962      12.706769       1.209193       0.125952       1.078861 0.76145730E+01  0.74039891E+02                                 1.757935                            1.630233      -0.943639       2.438020                    0.998222       3.458767       9.723382       0.481283       1.308836      -0.703021      -0.015288      -0.028656      -0.036311       0.048717      -0.002556       0.016004       0.005642      -0.024828       0.007498      -0.024262       0.008694       0.015568              1.813267       1.529387       0.209510       0.265173       1.723379       0.450847       2.187034           0.000017
           92              H       1.759293       0.682382       1.377561       0.136601       1.093202 0.80376657E+01  0.79200195E+02                                 1.771359                            1.675013      -1.012513       2.407911                    0.998075       3.472017       9.818737       0.474867       1.308994      -0.703153      -0.027521       0.024880      -0.027546       0.046208      -0.002487       0.019399      -0.001421      -0.020020      -0.002729      -0.025139       0.009194       0.015944              1.796551       1.554245      -0.241992       0.302417       1.802848      -0.407089       2.032561           0.000019
           93              C       3.241173      -3.512042      12.460042       0.565696      21.741982 0.25522840E+03  0.53173251E+04                                 7.146202                            5.663975       0.062840       2.072485                    0.999674      22.739199      64.060259       0.623731       0.471351      -1.019131      -0.005922       0.000687       0.059518       0.059815       0.029415       0.000383      -0.003644       0.123045      -0.185368      -0.062319      -0.036769       0.099088              7.727311       4.509558      -0.904685       0.283543       8.376843      -0.243392      10.295532          -0.000006
           94              C       3.245205      -3.580284      10.948934      -0.014997      32.654786 0.43872795E+03  0.10295662E+05                                 8.865435                            7.011365       0.114268       2.047683                    0.999447      27.202674      77.092002       0.621164       0.420186      -1.066173      -0.002491      -0.002122      -0.040819       0.040950      -0.011242       0.001187      -0.000078       0.015447      -0.030479      -0.010332      -0.008428       0.018760              9.551644       5.042391       0.214982      -0.096418      10.646280       0.070523      12.966260          -0.000012
           95              C       3.324907      -2.424597      10.216913      -0.110491      30.822558 0.45637640E+03  0.10937116E+05                                 8.703312                            7.293393      -0.125230       1.936353                    0.998968      29.977551      89.034778       0.584735       0.437086      -1.044017      -0.007656      -0.021704      -0.017529       0.028930       0.004026      -0.002397       0.016013       0.020900      -0.058744      -0.029058       0.008057       0.021001              9.061341       5.295678       0.402920      -0.202071      10.694339      -0.539493      11.194005          -0.000018
           96              C       3.161108       9.721747      10.311429      -0.122684      31.001242 0.45857542E+03  0.10981715E+05                                 8.660157                            7.253072       0.024677       1.981580                    0.999329      29.926740      88.290088       0.594542       0.430194      -1.050208       0.002579       0.015721      -0.020966       0.026332      -0.002509      -0.005136      -0.017233       0.005450      -0.050757      -0.027068       0.012020       0.015047              8.996703       5.363798       0.254796      -0.111806      10.485035       0.879944      11.141275          -0.000018
           97              C       1.526071      -2.778836      17.040816       0.555148      23.717279 0.26361198E+03  0.55316446E+04                                 7.595646                            5.738589      -0.077322       2.018653                    0.999557      23.029402      64.923801       0.623075       0.468464      -1.021601       0.034248      -0.001966      -0.043060       0.055054      -0.027043       0.017968      -0.032553      -0.131682      -0.116876      -0.061007      -0.038748       0.099756              8.878069      10.455163       0.526142      -2.936627       4.741406       0.940958      11.437638           0.000019
           98              C       0.495030      -2.696077      18.115314      -0.015103      36.803345 0.43242924E+03  0.10081818E+05                                 9.563952                            6.893509       0.075641       2.030692                    0.999259      27.027379      75.622597       0.637508       0.412095      -1.074494      -0.028837       0.014014       0.029833       0.043795       0.006379       0.001539       0.005570      -0.015967      -0.011401      -0.008370      -0.005618       0.013988             11.687366      12.785853      -0.144537      -3.529561       4.954544       0.282685      17.321702           0.000022
           99              C      -0.846162      -2.691722      17.813016      -0.121489      33.973288 0.45452474E+03  0.10870711E+05                                 9.260282                            7.225039      -0.115579       1.930893                    0.999569      30.175025      89.236270       0.594637       0.430679      -1.048935       0.004731       0.011999       0.029124       0.031852       0.009840       0.013912       0.012510      -0.032046       0.047661      -0.029307      -0.001119       0.030425             10.520805      12.025002      -0.165662      -1.767055       5.028692      -0.039257      14.508722           0.000026
          100              C       3.641870       4.563228       0.320666      -0.114339      34.358006 0.43799117E+03  0.10349402E+05                                 9.247890                            7.027350      -0.044099       1.954635                    0.999571      29.655703      86.370866       0.613066       0.422814      -1.056763      -0.028453       0.015200      -0.002744       0.032375      -0.004069       0.014094      -0.006058       0.006244      -0.073401      -0.029494       0.007117       0.022377             10.851030      10.436210       0.058988      -2.019302       4.897200       0.112238      17.219680           0.000037
          101              C       6.183514      -2.228584      14.335821       0.073166      24.712285 0.33665614E+03  0.74649755E+04                                 7.479401                            6.208680       0.333378       2.124344                    0.999183      26.353494      74.891826       0.643311       0.429381      -1.050370      -0.016163       0.022424       0.033937       0.043770      -0.005720       0.015194       0.013723      -0.009338       0.002815      -0.023999       0.005489       0.018510              8.015428       7.714981       1.661421      -1.859035       8.319313       2.035059       8.011991          -0.000002
          102              C       5.566325      -1.154196      16.080350      -0.042817      27.966927 0.38682851E+03  0.88702169E+04                                 8.066727                            6.625324       0.286136       2.079579                    0.999524      28.233040      81.278929       0.627716       0.425527      -1.053975      -0.018595      -0.062063      -0.018077       0.067263       0.012817      -0.008471       0.023342      -0.028870       0.039316      -0.032755      -0.001326       0.034081              8.729464       8.962220       1.076097      -2.678160       7.768294       1.722107       9.457880           0.000019
          103              C       6.652662      -0.535701      15.587489      -0.111647      29.162259 0.40275425E+03  0.92953147E+04                                 8.218806                            6.687392       0.427184       2.128563                    0.998727      28.314427      80.815861       0.637349       0.416394      -1.063551       0.024994      -0.014918      -0.034561       0.045185       0.009591      -0.023158       0.034766      -0.025310       0.053378      -0.045986      -0.002473       0.048459              8.949668       8.387484       2.304199      -1.576969       9.874565       2.289184       8.586956           0.000014
          104              C      -0.977293      -0.964007      13.666174      -0.161752      28.423377 0.40563538E+03  0.94247930E+04                                 8.214395                            6.771679      -0.234461       1.940530                    0.996015      28.494720      82.926492       0.621845       0.423924      -1.053596      -0.075874      -0.021032      -0.006266       0.078984       0.000004      -0.049823      -0.006177       0.053316      -0.024165      -0.043398      -0.021513       0.064911              9.043251       8.845026       0.784379      -1.955375       6.990161      -0.180565      11.294565          -0.000002
          105              C      -1.172910      -1.257289      12.217056       0.104144      30.140490 0.40523722E+03  0.93361792E+04                                 8.519505                            6.805003       0.104580       2.055779                    0.999542      25.992032      73.328250       0.620394       0.428527      -1.059427       0.009568       0.017862       0.032906       0.038644       0.000421       0.007846       0.011242      -0.001415       0.145072      -0.026247      -0.024636       0.050883              9.323372       8.993370      -2.239070      -0.356002       5.981699       1.290204      12.995046          -0.000005
          106              C       6.924329      -0.839152      11.522535      -0.148614      31.060544 0.46083792E+03  0.11041254E+05                                 8.663403                            7.260036      -0.000166       1.974472                    0.998892      30.017121      88.362919       0.596040       0.428905      -1.051780       0.002745       0.006488      -0.036895       0.037561      -0.003339      -0.017177       0.013354      -0.008686      -0.029445      -0.025005       0.002172       0.022833              9.074168       9.269742      -2.090874       0.671523       6.120968       0.479408      11.831795          -0.000016
          107              C       6.835115      -1.010476      10.153392      -0.136382      31.636250 0.46493899E+03  0.11158659E+05                                 8.774074                            7.295590       0.063233       1.994513                    0.998998      29.947112      88.089288       0.594475       0.429295      -1.052064       0.010731       0.002534       0.028897       0.030929       0.000725       0.017115      -0.007761       0.004567      -0.037969      -0.024002       0.005150       0.018852              9.211466       9.210354      -2.149907      -0.590098       6.439326       1.619895      11.984716          -0.000019
          108              C      -1.343135      -1.617360       9.428259       0.068202      33.045700 0.41919097E+03  0.97373034E+04                                 8.989618                            6.885072       0.017603       2.018832                    0.999410      26.599257      75.288555       0.621789       0.424069      -1.062467      -0.001048      -0.004087       0.003848       0.005710       0.008935       0.000613       0.006519       0.016435       0.041570      -0.020045       0.004289       0.015757              9.902025       8.801036      -2.196446       0.512888       6.159854       0.984542      14.745184          -0.000013
          109              C      -0.258503      -2.084860      10.142678      -0.135852      31.145937 0.45926533E+03  0.11021209E+05                                 8.753390                            7.297016      -0.076059       1.951214                    0.998567      30.174405      89.613041       0.587060       0.434769      -1.045645      -0.007620       0.000935       0.032160       0.033064      -0.001177      -0.016782       0.005918      -0.012103      -0.023778      -0.022487       0.006499       0.015988              9.193980       9.175946      -2.248614       1.349360       6.355057       0.421341      12.050936          -0.000019
          110              C      -0.163745      -1.907728      11.505316      -0.142965      31.374209 0.46064896E+03  0.11029746E+05                                 8.707928                            7.239175       0.037520       1.989698                    0.998646      29.828812      87.628918       0.599614       0.426618      -1.053745      -0.001964      -0.001535      -0.037467       0.037550       0.002370       0.021148      -0.001954      -0.000519      -0.023329      -0.024292       0.004432       0.019860              9.243327       9.473245      -2.532696      -0.654641       6.643588       1.398195      11.613150          -0.000016
          111              C       7.817347      -1.705927       7.960008       0.073406      33.070914 0.42037130E+03  0.97671916E+04                                 8.988814                            6.889192      -0.056865       1.993404                    0.999308      26.593021      75.169854       0.622637       0.423384      -1.063374       0.002409      -0.004635       0.001325       0.005389      -0.017197       0.001377       0.000601       0.002550       0.036983      -0.023461       0.010846       0.012615              9.882802       9.536833       0.641478       0.384391       4.922894       0.739194      15.188678          -0.000014
          112              C       6.615491      -1.862731       7.266253      -0.127057      31.852741 0.46287534E+03  0.11109704E+05                                 8.863053                            7.307211      -0.035578       1.964828                    0.998830      29.943698      88.416967       0.589925       0.432584      -1.048838       0.006514      -0.008210      -0.029837       0.031624       0.002969      -0.017911       0.002321       0.008503      -0.019849      -0.019487      -0.000312       0.019799              9.374050      10.211121       0.889634       1.090029       5.166179       0.157089      12.744851          -0.000017
          113              C       6.582126      -1.909194       5.886779      -0.140939      30.696922 0.44252561E+03  0.10478996E+05                                 8.547191                            7.064266       0.195673       2.043426                    0.999114      29.408067      85.621086       0.611643       0.422889      -1.057170       0.003056      -0.007418       0.033721       0.034663       0.011163       0.022017      -0.000047      -0.007504      -0.029777      -0.028407       0.004607       0.023800              9.035820       9.863189       0.830739      -0.473025       4.946699      -0.444260      12.297573          -0.000006
          114              C       7.740721      -1.810469       5.148253       0.095757      29.809748 0.40957990E+03  0.94620442E+04                                 8.453891                            6.832958      -0.009195       2.015460                    0.999358      26.191347      74.007791       0.620226       0.427474      -1.060008      -0.006376       0.001210      -0.031811       0.032466       0.008048       0.004916       0.002221      -0.009691       0.165749      -0.037130      -0.018486       0.055616              9.242374       9.524494       0.293261       0.655202       5.054276      -1.223248      13.148352           0.000002
          115              C      -0.282510      -1.665280       5.808717      -0.158358      31.801361 0.45892763E+03  0.10989489E+05                                 8.803853                            7.232947       0.060862       1.992272                    0.998826      30.139672      88.842453       0.598350       0.427482      -1.052135       0.003930       0.004032       0.043519       0.043882      -0.005043      -0.020002      -0.010230       0.005271      -0.022648      -0.026374       0.005563       0.020812              9.364684      10.526383       0.028652       1.148857       5.065395      -0.088391      12.502275          -0.000006
          116              C      -0.244152      -1.614461       7.185513      -0.135097      31.798522 0.45441639E+03  0.10850968E+05                                 8.815506                            7.202164       0.058127       1.992547                    0.999405      29.886735      87.876618       0.599223       0.428059      -1.052135      -0.008337      -0.005720      -0.034489       0.035941      -0.000562       0.018382      -0.003608      -0.002360      -0.038076      -0.024438       0.007167       0.017271              9.342076       9.959795       0.336688      -0.635470       4.893430       0.222280      13.173003          -0.000016
          117              C       7.683371      12.747428       3.628343      -0.166154      28.657898 0.41498681E+03  0.97178338E+04                                 8.312854                            6.886253      -0.317914       1.905926                    0.996070      29.112025      85.648738       0.610391       0.428512      -1.048530      -0.010453       0.068963       0.015640       0.071483      -0.011759       0.013151      -0.021316      -0.053758      -0.027251      -0.030469      -0.013983       0.044452              9.086773       6.493423      -0.702523       0.712878      10.576743      -1.372189      10.190154           0.000012
          118              C       7.618849       0.724493       3.813932       0.119388      23.698075 0.30544449E+03  0.66316707E+04                                 7.316937                            5.946455       0.255093       2.104907                    0.999697      25.787853      73.290768       0.649831       0.434125      -1.044087      -0.032699       0.016447      -0.038225       0.052924       0.010231      -0.007823       0.012870       0.093991       0.007522      -0.052740       0.004952       0.047787              7.865752       4.505977      -0.056478       1.592150      10.130268       0.181739       8.961010           0.000005
          119              C       6.744618       1.280554       1.940066      -0.068220      30.517257 0.44589853E+03  0.10548839E+05                                 8.443591                            7.020650       0.311020       2.061756                    0.999803      29.489759      85.023376       0.624579       0.414524      -1.065494       0.040487       0.055213       0.056378       0.088691       0.022537       0.051723      -0.011090      -0.031286       0.037244      -0.067220       0.016950       0.050270              9.013352       6.025072      -0.623465       2.735648       9.937955      -1.526955      11.077028           0.000027
          120              C       6.784618      -0.066781       1.982158      -0.137741      29.984086 0.44463448E+03  0.10481793E+05                                 8.262596                            6.950544       0.535683       2.137938                    0.999790      29.416045      83.882674       0.637688       0.407442      -1.073125       0.016967      -0.034601       0.051763       0.064533      -0.004754       0.064454      -0.003563      -0.042762       0.028899      -0.075209       0.015831       0.059378              8.775989       5.926218       0.349735       2.930582       9.855653       0.539550      10.546098           0.000030
          121              C       7.821364       3.747293       6.672754       0.567132      21.701183 0.25467735E+03  0.53031726E+04                                 7.139103                            5.659128       0.065646       2.073698                    0.999680      22.712505      63.976589       0.623765       0.471563      -1.018979       0.006614       0.001619      -0.059939       0.060325      -0.029058      -0.000494       0.003331       0.122521      -0.187697      -0.062948      -0.036147       0.099095              7.719296       4.505541       0.903637       0.282843       8.368887       0.243434      10.283461          -0.000006
          122              C       7.817332       3.679059       8.183862      -0.011919      32.585122 0.43757492E+03  0.10262761E+05                                 8.858851                            7.006513       0.107609       2.046331                    0.999452      27.159642      76.970468       0.620743       0.420710      -1.065746       0.002444      -0.001406       0.043209       0.043300       0.011364       0.000552       0.000700       0.015988      -0.031586      -0.010619      -0.008562       0.019181              9.544572       5.038752      -0.215039      -0.096324      10.641904      -0.070259      12.953060          -0.000012
          123              C       7.737630       4.834749       8.915883      -0.112194      30.869578 0.45727615E+03  0.10964069E+05                                 8.709488                            7.297686      -0.123668       1.936272                    0.998997      30.012352      89.159883       0.584911       0.436740      -1.044225       0.007573      -0.017879       0.019374       0.027429      -0.003616      -0.002636      -0.015883       0.019426      -0.059389      -0.028909       0.008645       0.020264              9.068117       5.298736      -0.403516      -0.201945      10.705793       0.536464      11.199821          -0.000018
          124              C       7.901429       2.462394       8.821367      -0.124590      31.003096 0.45855038E+03  0.10979519E+05                                 8.655929                            7.249348       0.027436       1.982298                    0.999315      29.924941      88.240378       0.595207       0.429776      -1.050602      -0.002335       0.016819       0.021058       0.027051       0.003075      -0.005048       0.017732       0.006162      -0.047708      -0.026984       0.011943       0.015042              8.992420       5.360934      -0.254724      -0.111578      10.480185      -0.881234      11.136142          -0.000018
          125              C       0.323166       4.480476       2.091980       0.557675      23.666865 0.26294504E+03  0.55139832E+04                                 7.584887                            5.730931      -0.072739       2.020754                    0.999615      22.996606      64.803155       0.623575       0.468400      -1.021668      -0.037909      -0.001893       0.043291       0.057574       0.028078       0.020870       0.032646      -0.128949      -0.118986      -0.063175      -0.036480       0.099654              8.865446      10.438643      -0.525911      -2.931072       4.735759      -0.939146      11.421937           0.000018
          126              C       1.354207       4.563230       1.017482      -0.011044      36.684330 0.43071573E+03  0.10033308E+05                                 9.550360                            6.884377       0.077866       2.032119                    0.999246      26.970646      75.466122       0.637210       0.412639      -1.073990       0.028317       0.014460      -0.030449       0.044024      -0.004956       0.000442      -0.006379      -0.015678      -0.012250      -0.008128      -0.005415       0.013543             11.670220      12.767283       0.143582      -3.522433       4.948729      -0.281586      17.294649           0.000022
          127              C       2.695399       4.567586       1.319780      -0.125295      34.148441 0.45755007E+03  0.10962360E+05                                 9.296785                            7.254148      -0.115924       1.929800                    0.999585      30.270358      89.627233       0.592755       0.431286      -1.048458      -0.004829       0.009537      -0.027102       0.029134      -0.010346       0.013033      -0.012164      -0.031257       0.046426      -0.028595      -0.001047       0.029642             10.562168      12.079014       0.166173      -1.779428       5.047959       0.039315      14.559530           0.000027
          128              C      -1.792633      -2.696075      18.812130      -0.117754      34.534291 0.44074068E+03  0.10431263E+05                                 9.281036                            7.051029      -0.034442       1.956407                    0.999613      29.745484      86.718503       0.611786       0.423012      -1.056579       0.026819       0.014153       0.002334       0.030414       0.002576       0.015087       0.006481       0.006820      -0.075633      -0.030866       0.008360       0.022507             10.892806      10.467129      -0.059496      -2.032560       4.913597      -0.112565      17.297692           0.000037
          129              C       4.879023       5.030742       4.796975       0.071140      24.767876 0.33768153E+03  0.74937449E+04                                 7.492108                            6.219681       0.333384       2.123844                    0.999116      26.390718      75.038847       0.642472       0.429596      -1.050191       0.014688       0.024294      -0.033648       0.044024       0.007453       0.015156      -0.015595      -0.008082       0.001591      -0.025983       0.006774       0.019208              8.028823       7.729905      -1.663879      -1.864549       8.330950      -2.037346       8.025613          -0.000002
          130              C       5.496212       6.105121       3.052446      -0.041865      27.917279 0.38586895E+03  0.88430518E+04                                 8.058777                            6.619681       0.283117       2.079434                    0.999507      28.202589      81.177489       0.627593       0.425859      -1.053730       0.020903      -0.062015       0.017192       0.067663      -0.012187      -0.009496      -0.022941      -0.027611       0.038488      -0.032451      -0.000781       0.033232              8.720021       8.950888      -1.071404      -2.674770       7.759597      -1.722583       9.449577           0.000019
          131              C       4.409875       6.723619       3.545307      -0.113190      29.260995 0.40469646E+03  0.93521146E+04                                 8.242566                            6.710716       0.419694       2.125309                    0.998791      28.370687      81.049139       0.635164       0.417292      -1.062895      -0.024624      -0.016108       0.033966       0.044939      -0.007899      -0.024291      -0.034976      -0.024887       0.055975      -0.045786      -0.003930       0.049716              8.973857       8.414732      -2.306220      -1.586923       9.893983      -2.289976       8.612855           0.000014
          132              C       2.826530       6.295322       5.466622      -0.161078      28.454973 0.40628694E+03  0.94446334E+04                                 8.224286                            6.780491      -0.240838       1.938389                    0.995960      28.523429      83.056938       0.620917       0.424347      -1.053232       0.073510      -0.020741       0.003669       0.076468       0.000419      -0.049354       0.006415       0.055487      -0.027075      -0.043425      -0.021803       0.065228              9.053580       8.855555      -0.784949      -1.955852       6.997020       0.180234      11.308164          -0.000002
          133              C       3.022147       6.002048       6.915740       0.104554      30.115397 0.40484624E+03  0.93254845E+04                                 8.517510                            6.803820       0.092910       2.052350                    0.999554      25.978960      73.299217       0.620123       0.428792      -1.059200      -0.009500       0.016254      -0.033766       0.038660      -0.001116       0.008500      -0.010922      -0.000979       0.148081      -0.026159      -0.025742       0.051901              9.320509       8.991793       2.238157      -0.353430       5.980043      -1.289377      12.989692          -0.000005
          134              C       4.138208       6.420188       7.610261      -0.146852      31.032609 0.46027332E+03  0.11024309E+05                                 8.658183                            7.255437       0.004310       1.976114                    0.998913      29.996806      88.288420       0.596249       0.428887      -1.051795      -0.000646       0.008382       0.036115       0.037080       0.004670      -0.016764      -0.015875      -0.005613      -0.030639      -0.025534       0.000438       0.025095              9.068737       9.266590       2.090516       0.670412       6.117069      -0.479704      11.822554          -0.000016
          135              C       4.227422       6.248871       8.979404      -0.135967      31.599962 0.46426180E+03  0.11138017E+05                                 8.766859                            7.289701       0.057634       1.993282                    0.998985      29.921012      87.986653       0.594803       0.429228      -1.052137      -0.012882       0.000963      -0.029076       0.031816      -0.000077       0.017175       0.006114       0.005074      -0.042243      -0.024148       0.004993       0.019155              9.203764       9.204244       2.148441      -0.589420       6.433441      -1.617751      11.973607          -0.000019
          136              C       3.192372       5.641991       9.704537       0.068342      33.044562 0.41917471E+03  0.97372032E+04                                 8.991146                            6.886346       0.021478       2.019929                    0.999426      26.597715      75.294658       0.621517       0.424242      -1.062318       0.001877      -0.003272      -0.000648       0.003827      -0.008155       0.000844      -0.007474       0.016402       0.042063      -0.019876       0.003499       0.016377              9.903371       8.803480       2.197157       0.512745       6.160492      -0.984032      14.746140          -0.000013
          137              C       2.107740       5.174487       8.990118      -0.134100      31.114657 0.45865544E+03  0.11003781E+05                                 8.750534                            7.294342      -0.079068       1.950535                    0.998588      30.157558      89.574594       0.586859       0.435028      -1.045407       0.006531      -0.000897      -0.032276       0.032943       0.001531      -0.017305      -0.005990      -0.012296      -0.028450      -0.023628       0.006893       0.016735              9.190936       9.173822       2.248368       1.347416       6.352895      -0.421797      12.046090          -0.000019
          138              C       2.012982       5.351612       7.627480      -0.143477      31.386940 0.46093528E+03  0.11037922E+05                                 8.709312                            7.240672       0.047902       1.992604                    0.998665      29.833335      87.637244       0.599666       0.426530      -1.053837       0.003300       0.000441       0.036320       0.036472      -0.001792       0.020490       0.000803      -0.000843      -0.022150      -0.023337       0.004165       0.019172              9.244427       9.472839       2.532052      -0.656285       6.643976      -1.399474      11.616465          -0.000016
          139              C       3.245190       5.553431      11.172788       0.072154      33.093829 0.42074740E+03  0.97776222E+04                                 8.989906                            6.890221      -0.049850       1.995213                    0.999305      26.607097      75.203746       0.622900       0.423132      -1.063586      -0.003199      -0.006188      -0.000125       0.006967       0.015896       0.001309      -0.001502       0.002400       0.032836      -0.021536       0.010462       0.011074              9.883572       9.538411      -0.641682       0.384898       4.923319      -0.738673      15.188985          -0.000014
          140              C       4.447046       5.396631      11.866543      -0.126908      31.834523 0.46254175E+03  0.11099168E+05                                 8.858039                            7.303454      -0.037900       1.964416                    0.998861      29.931437      88.356924       0.590241       0.432451      -1.048968      -0.008032      -0.006155       0.029761       0.031434      -0.004837      -0.018163      -0.002583       0.006991      -0.019890      -0.020461       0.000683       0.019777              9.368442      10.206342      -0.889174       1.089989       5.163208      -0.156758      12.735777          -0.000017
          141              C       4.480411       5.350174      13.246017      -0.140091      30.693253 0.44249250E+03  0.10477854E+05                                 8.545335                            7.063239       0.198718       2.044025                    0.999176      29.407421      85.613395       0.611796       0.422798      -1.057244      -0.001606      -0.008668      -0.033671       0.034806      -0.011115       0.021782       0.000395      -0.005681      -0.028802      -0.027840       0.004220       0.023620              9.033440       9.861865      -0.830636      -0.470765       4.945765       0.443991      12.292690          -0.000006
          142              C       3.321816       5.448903      13.984543       0.095202      29.812591 0.40968083E+03  0.94644605E+04                                 8.452889                            6.833001      -0.004003       2.016944                    0.999372      26.190804      73.993853       0.620365       0.427375      -1.060126       0.005931       0.001239       0.030767       0.031358      -0.007041       0.004707      -0.002829      -0.011442       0.164465      -0.036585      -0.018622       0.055207              9.240732       9.523338      -0.293018       0.656037       5.054214       1.223246      13.144645           0.000002
          143              C       2.131747       5.594089      13.324079      -0.157044      31.769342 0.45829790E+03  0.10970901E+05                                 8.800415                            7.230689       0.054822       1.990873                    0.998776      30.118335      88.772170       0.598093       0.427802      -1.051914      -0.005917       0.004667      -0.043037       0.043691       0.004196      -0.020271       0.011015       0.005984      -0.022953      -0.026706       0.005121       0.021585              9.360662      10.521581      -0.028363       1.149039       5.063988       0.088562      12.496415          -0.000006
          144              C       2.093389       5.644901      11.947283      -0.135353      31.836236 0.45513245E+03  0.10872861E+05                                 8.823398                            7.208800       0.054903       1.991272                    0.999414      29.912546      87.985530       0.598798       0.428173      -1.052015       0.008026      -0.005577       0.035218       0.036549       0.000113       0.020210       0.003226      -0.001376      -0.037396      -0.025800       0.006846       0.018954              9.350135       9.968425      -0.336890      -0.636488       4.897691      -0.222165      13.184290          -0.000017
          145              C       3.379166       5.488107      15.504453      -0.165045      28.596803 0.41389743E+03  0.96839826E+04                                 8.294128                            6.871583      -0.307007       1.909805                    0.996156      29.058999      85.399066       0.611917       0.427811      -1.049173       0.010865       0.071350      -0.016604       0.074057       0.007977       0.012669       0.022264      -0.051222      -0.025797      -0.029714      -0.012874       0.042588              9.065396       6.481619       0.699247       0.710737      10.551524       1.366569      10.163044           0.000012
          146              C       3.443688       7.983872      15.318864       0.121259      23.682873 0.30517928E+03  0.66246242E+04                                 7.313293                            5.942892       0.257430       2.105647                    0.999681      25.780447      73.268026       0.650172       0.433982      -1.044150       0.032948       0.016295       0.038004       0.052871      -0.010178      -0.007596      -0.014245       0.094386       0.007955      -0.053613       0.005808       0.047804              7.861900       4.503886       0.056173       1.592552      10.120405      -0.182500       8.961409           0.000005
          147              C       4.317919      -5.978758      17.192730      -0.067632      30.509914 0.44584530E+03  0.10547369E+05                                 8.443606                            7.021183       0.314751       2.062770                    0.999822      29.482507      85.004354       0.624422       0.414637      -1.065412      -0.040505       0.050368      -0.056659       0.085953      -0.020708       0.051060       0.010495      -0.031040       0.036879      -0.065529       0.016038       0.049491              9.013142       6.025144       0.623470       2.735054       9.937714       1.526290      11.076567           0.000027
          148              C       4.277919       7.192607      17.150638      -0.141484      30.013988 0.44519775E+03  0.10497526E+05                                 8.263743                            6.951551       0.531575       2.136764                    0.999798      29.443850      83.949096       0.638161       0.407044      -1.073475      -0.014826      -0.037518      -0.050062       0.064294       0.004996       0.063979       0.002248      -0.042358       0.029862      -0.074655       0.015736       0.058918              8.777113       5.927171      -0.349934       2.931271       9.855130      -0.540684      10.549038           0.000030
          149              C       3.214714      10.771440       6.672754       0.565696      21.741982 0.25522840E+03  0.53173251E+04                                 7.146202                            5.663975       0.062840       2.072485                    0.999674      22.739199      64.060257       0.623731       0.471351      -1.019131       0.005922      -0.000687      -0.059518       0.059815       0.029415       0.000383      -0.003644       0.123045      -0.185368      -0.062319      -0.036769       0.099088              7.727311       4.509557      -0.904685       0.283543       8.376843      -0.243392      10.295531          -0.000006
          150              C       3.210682      10.839682       8.183862      -0.014997      32.654784 0.43872791E+03  0.10295661E+05                                 8.865435                            7.011364       0.114268       2.047683                    0.999447      27.202673      77.091999       0.621164       0.420186      -1.066173       0.002491       0.002122       0.040819       0.040950      -0.011242       0.001187      -0.000078       0.015447      -0.030479      -0.010332      -0.008428       0.018760              9.551643       5.042390       0.214982      -0.096418      10.646279       0.070523      12.966260          -0.000012
          151              C       3.130980       9.683995       8.915883      -0.110491      30.822563 0.45637649E+03  0.10937119E+05                                 8.703312                            7.293394      -0.125230       1.936353                    0.998968      29.977554      89.034788       0.584735       0.437086      -1.044017       0.007656       0.021704       0.017529       0.028930       0.004026      -0.002397       0.016013       0.020900      -0.058744      -0.029058       0.008057       0.021001              9.061341       5.295678       0.402920      -0.202071      10.694340      -0.539493      11.194006          -0.000018
          152              C       3.294779      -2.462349       8.821367      -0.122684      31.001246 0.45857552E+03  0.10981718E+05                                 8.660159                            7.253073       0.024677       1.981580                    0.999329      29.926743      88.290101       0.594541       0.430194      -1.050208      -0.002579      -0.015721       0.020966       0.026332      -0.002509      -0.005136      -0.017233       0.005450      -0.050757      -0.027068       0.012020       0.015047              8.996704       5.363799       0.254796      -0.111806      10.485036       0.879944      11.141276          -0.000018
          153              C       4.929816      10.038234       2.091980       0.555148      23.717279 0.26361198E+03  0.55316446E+04                                 7.595646                            5.738589      -0.077322       2.018653                    0.999557      23.029402      64.923799       0.623075       0.468464      -1.021601      -0.034248       0.001966       0.043060       0.055054      -0.027043       0.017968      -0.032553      -0.131682      -0.116876      -0.061007      -0.038748       0.099756              8.878069      10.455162       0.526142      -2.936627       4.741406       0.940958      11.437637           0.000018
          154              C       5.960857       9.955475       1.017482      -0.015103      36.803341 0.43242919E+03  0.10081816E+05                                 9.563951                            6.893509       0.075641       2.030692                    0.999259      27.027377      75.622586       0.637508       0.412095      -1.074494       0.028837      -0.014014      -0.029833       0.043795       0.006379       0.001539       0.005570      -0.015968      -0.011401      -0.008370      -0.005618       0.013988             11.687365      12.785851      -0.144537      -3.529560       4.954544       0.282685      17.321699           0.000022
          155              C       7.302049       9.951120       1.319780      -0.121489      33.973283 0.45452465E+03  0.10870708E+05                                 9.260281                            7.225038      -0.115579       1.930893                    0.999569      30.175022      89.236259       0.594637       0.430679      -1.048935      -0.004732      -0.011999      -0.029124       0.031852       0.009840       0.013912       0.012510      -0.032046       0.047660      -0.029307      -0.001119       0.030425             10.520805      12.025001      -0.165662      -1.767055       5.028692      -0.039257      14.508721           0.000027
          156              C       2.814017       2.696170      18.812130      -0.114339      34.358005 0.43799115E+03  0.10349402E+05                                 9.247890                            7.027349      -0.044099       1.954635                    0.999571      29.655702      86.370860       0.613066       0.422814      -1.056763       0.028453      -0.015200       0.002744       0.032375      -0.004069       0.014094      -0.006058       0.006243      -0.073401      -0.029494       0.007117       0.022377             10.851029      10.436209       0.058988      -2.019302       4.897199       0.112238      17.219679           0.000037
          157              C       0.272373       9.487982       4.796975       0.073166      24.712283 0.33665611E+03  0.74649747E+04                                 7.479400                            6.208680       0.333378       2.124344                    0.999183      26.353493      74.891824       0.643311       0.429381      -1.050370       0.016163      -0.022424      -0.033937       0.043770      -0.005720       0.015194       0.013723      -0.009338       0.002815      -0.023999       0.005489       0.018510              8.015428       7.714981       1.661421      -1.859035       8.319313       2.035059       8.011990          -0.000002
          158              C       0.889562       8.413594       3.052446      -0.042817      27.966929 0.38682853E+03  0.88702176E+04                                 8.066727                            6.625325       0.286136       2.079579                    0.999524      28.233041      81.278934       0.627716       0.425527      -1.053975       0.018595       0.062063       0.018077       0.067263       0.012817      -0.008471       0.023342      -0.028870       0.039316      -0.032755      -0.001326       0.034081              8.729465       8.962220       1.076097      -2.678160       7.768294       1.722108       9.457880           0.000019
          159              C      -0.196775       7.795099       3.545307      -0.111647      29.162254 0.40275418E+03  0.92953127E+04                                 8.218805                            6.687392       0.427184       2.128564                    0.998727      28.314424      80.815851       0.637349       0.416394      -1.063551      -0.024994       0.014918       0.034561       0.045185       0.009591      -0.023158       0.034766      -0.025310       0.053378      -0.045986      -0.002473       0.048459              8.949668       8.387483       2.304199      -1.576969       9.874565       2.289184       8.586956           0.000014
          160              C       7.433180       8.223405       5.466622      -0.161752      28.423376 0.40563536E+03  0.94247925E+04                                 8.214396                            6.771679      -0.234461       1.940530                    0.996015      28.494721      82.926496       0.621845       0.423924      -1.053596       0.075874       0.021032       0.006266       0.078984       0.000004      -0.049823      -0.006177       0.053316      -0.024165      -0.043398      -0.021513       0.064911              9.043251       8.845027       0.784379      -1.955375       6.990161      -0.180565      11.294566          -0.000002
          161              C       7.628797       8.516687       6.915740       0.104144      30.140487 0.40523722E+03  0.93361790E+04                                 8.519505                            6.805003       0.104580       2.055779                    0.999542      25.992032      73.328250       0.620394       0.428527      -1.059427      -0.009568      -0.017862      -0.032906       0.038644       0.000421       0.007846       0.011242      -0.001415       0.145072      -0.026247      -0.024636       0.050883              9.323371       8.993369      -2.239070      -0.356001       5.981699       1.290203      12.995045          -0.000005
          162              C      -0.468442       8.098550       7.610261      -0.148614      31.060543 0.46083792E+03  0.11041254E+05                                 8.663403                            7.260036      -0.000166       1.974472                    0.998892      30.017120      88.362916       0.596040       0.428905      -1.051780      -0.002745      -0.006488       0.036895       0.037561      -0.003339      -0.017177       0.013355      -0.008686      -0.029445      -0.025005       0.002172       0.022833              9.074168       9.269742      -2.090874       0.671523       6.120968       0.479408      11.831795          -0.000016
          163              C      -0.379228       8.269874       8.979404      -0.136382      31.636251 0.46493901E+03  0.11158660E+05                                 8.774074                            7.295590       0.063233       1.994513                    0.998998      29.947113      88.089291       0.594475       0.429295      -1.052064      -0.010731      -0.002534      -0.028897       0.030929       0.000725       0.017115      -0.007761       0.004567      -0.037969      -0.024002       0.005150       0.018852              9.211466       9.210355      -2.149907      -0.590098       6.439326       1.619895      11.984717          -0.000019
          164              C      -1.414278       8.876758       9.704537       0.068202      33.045702 0.41919099E+03  0.97373041E+04                                 8.989618                            6.885072       0.017603       2.018832                    0.999410      26.599258      75.288558       0.621789       0.424069      -1.062467       0.001048       0.004087      -0.003848       0.005710       0.008935       0.000613       0.006519       0.016434       0.041570      -0.020045       0.004289       0.015757              9.902025       8.801036      -2.196446       0.512888       6.159855       0.984542      14.745185          -0.000013
          165              C       6.714390       9.344258       8.990118      -0.135852      31.145941 0.45926539E+03  0.11021211E+05                                 8.753391                            7.297016      -0.076059       1.951214                    0.998567      30.174407      89.613047       0.587060       0.434769      -1.045645       0.007620      -0.000935      -0.032160       0.033064      -0.001177      -0.016782       0.005918      -0.012103      -0.023778      -0.022487       0.006499       0.015988              9.193980       9.175946      -2.248614       1.349360       6.355057       0.421341      12.050937          -0.000019
          166              C       6.619632       9.167126       7.627480      -0.142965      31.374217 0.46064911E+03  0.11029750E+05                                 8.707930                            7.239176       0.037520       1.989698                    0.998646      29.828811      87.628918       0.599613       0.426618      -1.053745       0.001964       0.001535       0.037467       0.037550       0.002370       0.021148      -0.001954      -0.000519      -0.023330      -0.024292       0.004432       0.019860              9.243329       9.473244      -2.532695      -0.654639       6.643588       1.398194      11.613155          -0.000016
          167              C      -1.361460       8.965325      11.172788       0.073406      33.070916 0.42037133E+03  0.97671923E+04                                 8.988815                            6.889192      -0.056865       1.993404                    0.999308      26.593022      75.169858       0.622637       0.423384      -1.063374      -0.002409       0.004635      -0.001325       0.005389      -0.017197       0.001377       0.000601       0.002550       0.036983      -0.023461       0.010846       0.012615              9.882802       9.536834       0.641478       0.384391       4.922894       0.739194      15.188679          -0.000014
          168              C      -0.159604       9.122129      11.866543      -0.127057      31.852743 0.46287538E+03  0.11109705E+05                                 8.863053                            7.307211      -0.035578       1.964828                    0.998830      29.943699      88.416969       0.589926       0.432584      -1.048838      -0.006514       0.008210       0.029837       0.031625       0.002969      -0.017911       0.002321       0.008503      -0.019849      -0.019487      -0.000312       0.019799              9.374051      10.211121       0.889634       1.090029       5.166179       0.157089      12.744852          -0.000017
          169              C      -0.126239       9.168592      13.246017      -0.140939      30.696919 0.44252556E+03  0.10478995E+05                                 8.547190                            7.064265       0.195673       2.043426                    0.999114      29.408064      85.621072       0.611643       0.422889      -1.057170      -0.003056       0.007418      -0.033721       0.034663       0.011163       0.022017      -0.000047      -0.007504      -0.029777      -0.028407       0.004607       0.023800              9.035819       9.863188       0.830739      -0.473025       4.946699      -0.444259      12.297571          -0.000006
          170              C      -1.284834       9.069867      13.984543       0.095757      29.809747 0.40957987E+03  0.94620435E+04                                 8.453891                            6.832957      -0.009195       2.015461                    0.999358      26.191346      74.007787       0.620226       0.427474      -1.060008       0.006376      -0.001210       0.031811       0.032466       0.008048       0.004916       0.002221      -0.009691       0.165749      -0.037130      -0.018486       0.055616              9.242374       9.524494       0.293261       0.655202       5.054276      -1.223248      13.148352           0.000002
          171              C       6.738397       8.924678      13.324079      -0.158358      31.801361 0.45892761E+03  0.10989489E+05                                 8.803854                            7.232947       0.060862       1.992272                    0.998826      30.139672      88.842456       0.598350       0.427482      -1.052135      -0.003930      -0.004032      -0.043519       0.043882      -0.005043      -0.020002      -0.010230       0.005271      -0.022648      -0.026374       0.005563       0.020812              9.364685      10.526383       0.028652       1.148857       5.065395      -0.088391      12.502276          -0.000006
          172              C       6.700039       8.873859      11.947283      -0.135097      31.798521 0.45441639E+03  0.10850968E+05                                 8.815506                            7.202164       0.058127       1.992547                    0.999405      29.886734      87.876614       0.599223       0.428059      -1.052135       0.008337       0.005720       0.034489       0.035941      -0.000562       0.018382      -0.003608      -0.002360      -0.038076      -0.024438       0.007167       0.017271              9.342076       9.959795       0.336688      -0.635471       4.893430       0.222280      13.173003          -0.000017
          173              C      -1.227484      -5.488030      15.504453      -0.166154      28.657901 0.41498685E+03  0.97178350E+04                                 8.312854                            6.886253      -0.317914       1.905927                    0.996070      29.112026      85.648741       0.610391       0.428512      -1.048530       0.010453      -0.068963      -0.015640       0.071483      -0.011759       0.013151      -0.021316      -0.053758      -0.027251      -0.030469      -0.013983       0.044452              9.086774       6.493423      -0.702523       0.712878      10.576744      -1.372188      10.190153           0.000012
          174              C      -1.162962       6.534905      15.318864       0.119387      23.698076 0.30544448E+03  0.66316706E+04                                 7.316937                            5.946455       0.255093       2.104907                    0.999697      25.787854      73.290775       0.649831       0.434125      -1.044087       0.032699      -0.016447       0.038225       0.052924       0.010231      -0.007823       0.012870       0.093991       0.007522      -0.052740       0.004952       0.047788              7.865753       4.505978      -0.056478       1.592150      10.130270       0.181738       8.961011           0.000006
          175              C      -0.288731       5.978844      17.192730      -0.068220      30.517270 0.44589873E+03  0.10548845E+05                                 8.443595                            7.020653       0.311020       2.061756                    0.999803      29.489769      85.023414       0.624579       0.414524      -1.065494      -0.040487      -0.055213      -0.056378       0.088691       0.022537       0.051723      -0.011090      -0.031286       0.037244      -0.067220       0.016949       0.050270              9.013355       6.025075      -0.623465       2.735650       9.937958      -1.526956      11.077033           0.000027
          176              C      -0.328731       7.326179      17.150638      -0.137741      29.984172 0.44463600E+03  0.10481832E+05                                 8.262585                            6.950535       0.535683       2.137938                    0.999790      29.416121      83.882750       0.637691       0.407439      -1.073127      -0.016967       0.034601      -0.051763       0.064533      -0.004754       0.064454      -0.003563      -0.042761       0.028900      -0.075209       0.015830       0.059378              8.775978       5.926211       0.349734       2.930578       9.855640       0.539549      10.546082           0.000030
          177              C      -1.365477       3.512105      12.460042       0.567132      21.701183 0.25467734E+03  0.53031723E+04                                 7.139103                            5.659128       0.065646       2.073698                    0.999680      22.712504      63.976584       0.623765       0.471563      -1.018979      -0.006614      -0.001619       0.059939       0.060325      -0.029058      -0.000494       0.003331       0.122521      -0.187697      -0.062948      -0.036147       0.099095              7.719296       4.505540       0.903637       0.282843       8.368887       0.243434      10.283460          -0.000006
          178              C      -1.361445       3.580339      10.948934      -0.011918      32.585119 0.43757486E+03  0.10262760E+05                                 8.858850                            7.006513       0.107609       2.046331                    0.999452      27.159640      76.970459       0.620743       0.420710      -1.065746      -0.002444       0.001406      -0.043209       0.043300       0.011364       0.000552       0.000700       0.015988      -0.031586      -0.010619      -0.008562       0.019181              9.544571       5.038752      -0.215039      -0.096324      10.641902      -0.070259      12.953059          -0.000012
          179              C      -1.281743       2.424649      10.216913      -0.112194      30.869583 0.45727624E+03  0.10964072E+05                                 8.709489                            7.297686      -0.123668       1.936272                    0.998997      30.012354      89.159890       0.584911       0.436740      -1.044225      -0.007573       0.017879      -0.019374       0.027429      -0.003616      -0.002636      -0.015883       0.019426      -0.059389      -0.028909       0.008645       0.020264              9.068117       5.298737      -0.403516      -0.201945      10.705794       0.536464      11.199822          -0.000018
          180              C      -1.445542       4.797004      10.311429      -0.124591      31.003104 0.45855052E+03  0.10979523E+05                                 8.655931                            7.249349       0.027435       1.982298                    0.999315      29.924946      88.240396       0.595207       0.429776      -1.050602       0.002335      -0.016819      -0.021058       0.027051       0.003075      -0.005048       0.017732       0.006162      -0.047708      -0.026984       0.011943       0.015042              8.992422       5.360935      -0.254724      -0.111578      10.480186      -0.881234      11.136144          -0.000018
          181              C       6.132721       2.778922      17.040816       0.557675      23.666865 0.26294504E+03  0.55139832E+04                                 7.584887                            5.730931      -0.072739       2.020754                    0.999615      22.996606      64.803155       0.623575       0.468400      -1.021668       0.037909       0.001893      -0.043291       0.057574       0.028078       0.020870       0.032646      -0.128949      -0.118986      -0.063175      -0.036480       0.099654              8.865446      10.438643      -0.525911      -2.931071       4.735759      -0.939146      11.421937           0.000018
          182              C       5.101680       2.696168      18.115314      -0.011044      36.684328 0.43071570E+03  0.10033307E+05                                 9.550359                            6.884377       0.077866       2.032119                    0.999246      26.970645      75.466117       0.637210       0.412639      -1.073990      -0.028317      -0.014460       0.030449       0.044024      -0.004956       0.000442      -0.006379      -0.015678      -0.012250      -0.008128      -0.005415       0.013543             11.670219      12.767282       0.143582      -3.522433       4.948728      -0.281586      17.294647           0.000022
          183              C       3.760488       2.691812      17.813016      -0.125295      34.148438 0.45755002E+03  0.10962358E+05                                 9.296784                            7.254147      -0.115924       1.929800                    0.999585      30.270356      89.627223       0.592755       0.431286      -1.048458       0.004829      -0.009537       0.027102       0.029134      -0.010346       0.013033      -0.012164      -0.031257       0.046426      -0.028595      -0.001047       0.029642             10.562167      12.079013       0.166173      -1.779427       5.047959       0.039315      14.559529           0.000027
          184              C       8.248520       9.955473       0.320666      -0.117753      34.534289 0.44074066E+03  0.10431263E+05                                 9.281035                            7.051028      -0.034441       1.956407                    0.999613      29.745483      86.718498       0.611786       0.423012      -1.056579      -0.026819      -0.014153      -0.002334       0.030414       0.002576       0.015087       0.006481       0.006819      -0.075633      -0.030866       0.008360       0.022507             10.892805      10.467129      -0.059496      -2.032560       4.913597      -0.112565      17.297689           0.000037
          185              C       1.576864       2.228656      14.335821       0.071140      24.767873 0.33768148E+03  0.74937434E+04                                 7.492108                            6.219680       0.333384       2.123844                    0.999116      26.390716      75.038839       0.642472       0.429596      -1.050191      -0.014688      -0.024294       0.033648       0.044024       0.007453       0.015156      -0.015595      -0.008082       0.001591      -0.025983       0.006774       0.019208              8.028822       7.729904      -1.663879      -1.864549       8.330949      -2.037346       8.025613          -0.000002
          186              C       0.959675       1.154277      16.080350      -0.041865      27.917281 0.38586898E+03  0.88430527E+04                                 8.058777                            6.619681       0.283117       2.079434                    0.999507      28.202590      81.177493       0.627593       0.425859      -1.053730      -0.020903       0.062014      -0.017192       0.067663      -0.012187      -0.009496      -0.022941      -0.027611       0.038488      -0.032451      -0.000781       0.033232              8.720021       8.950889      -1.071404      -2.674770       7.759597      -1.722583       9.449578           0.000019
          187              C       2.046012       0.535779      15.587489      -0.113190      29.260992 0.40469639E+03  0.93521128E+04                                 8.242566                            6.710716       0.419694       2.125309                    0.998791      28.370685      81.049133       0.635164       0.417292      -1.062895       0.024624       0.016108      -0.033966       0.044939      -0.007899      -0.024291      -0.034976      -0.024887       0.055975      -0.045786      -0.003930       0.049716              8.973856       8.414731      -2.306220      -1.586923       9.893983      -2.289975       8.612855           0.000014
          188              C       3.629357       0.964076      13.666174      -0.161078      28.454975 0.40628698E+03  0.94446345E+04                                 8.224286                            6.780491      -0.240838       1.938389                    0.995960      28.523431      83.056947       0.620916       0.424347      -1.053232      -0.073510       0.020741      -0.003669       0.076468       0.000419      -0.049354       0.006415       0.055487      -0.027075      -0.043425      -0.021803       0.065228              9.053580       8.855556      -0.784950      -1.955852       6.997021       0.180235      11.308165          -0.000001
          189              C       3.433740       1.257350      12.217056       0.104554      30.115401 0.40484628E+03  0.93254856E+04                                 8.517511                            6.803821       0.092910       2.052350                    0.999554      25.978961      73.299219       0.620123       0.428792      -1.059200       0.009500      -0.016254       0.033766       0.038660      -0.001116       0.008500      -0.010922      -0.000979       0.148081      -0.026159      -0.025742       0.051901              9.320510       8.991793       2.238157      -0.353431       5.980043      -1.289377      12.989694          -0.000005
          190              C       2.317679       0.839210      11.522535      -0.146852      31.032610 0.46027333E+03  0.11024309E+05                                 8.658184                            7.255437       0.004310       1.976114                    0.998913      29.996806      88.288422       0.596249       0.428887      -1.051795       0.000646      -0.008382      -0.036115       0.037080       0.004670      -0.016764      -0.015875      -0.005613      -0.030639      -0.025534       0.000439       0.025095              9.068738       9.266591       2.090516       0.670413       6.117069      -0.479704      11.822554          -0.000016
          191              C       2.228465       1.010527      10.153392      -0.135967      31.599964 0.46426183E+03  0.11138018E+05                                 8.766859                            7.289701       0.057634       1.993282                    0.998985      29.921013      87.986657       0.594803       0.429228      -1.052137       0.012882      -0.000963       0.029076       0.031816      -0.000077       0.017175       0.006114       0.005074      -0.042243      -0.024148       0.004993       0.019155              9.203764       9.204244       2.148442      -0.589420       6.433441      -1.617752      11.973607          -0.000019
          192              C       3.263515       1.617407       9.428259       0.068342      33.044563 0.41917473E+03  0.97372039E+04                                 8.991146                            6.886346       0.021478       2.019930                    0.999426      26.597716      75.294660       0.621517       0.424242      -1.062318      -0.001877       0.003272       0.000648       0.003827      -0.008155       0.000844      -0.007474       0.016402       0.042063      -0.019876       0.003499       0.016378              9.903371       8.803480       2.197157       0.512745       6.160492      -0.984032      14.746140          -0.000013
          193              C       4.348147       2.084911      10.142678      -0.134100      31.114659 0.45865551E+03  0.11003783E+05                                 8.750534                            7.294343      -0.079068       1.950534                    0.998588      30.157560      89.574600       0.586859       0.435028      -1.045407      -0.006531       0.000897       0.032276       0.032943       0.001531      -0.017305      -0.005990      -0.012296      -0.028450      -0.023628       0.006893       0.016735              9.190936       9.173822       2.248368       1.347417       6.352895      -0.421797      12.046090          -0.000019
          194              C       4.442905       1.907786      11.505316      -0.143477      31.386929 0.46093505E+03  0.11037916E+05                                 8.709310                            7.240671       0.047902       1.992604                    0.998665      29.833334      87.637241       0.599666       0.426530      -1.053837      -0.003300      -0.000441      -0.036320       0.036472      -0.001792       0.020490       0.000803      -0.000843      -0.022150      -0.023337       0.004165       0.019172              9.244425       9.472840       2.532052      -0.656287       6.643975      -1.399475      11.616460          -0.000016
          195              C       3.210697       1.705967       7.960008       0.072154      33.093831 0.42074743E+03  0.97776230E+04                                 8.989906                            6.890221      -0.049850       1.995212                    0.999305      26.607098      75.203750       0.622900       0.423132      -1.063586       0.003199       0.006188       0.000125       0.006967       0.015896       0.001309      -0.001502       0.002400       0.032836      -0.021536       0.010462       0.011074              9.883572       9.538411      -0.641682       0.384898       4.923319      -0.738673      15.188986          -0.000014
          196              C       2.008841       1.862767       7.266253      -0.126908      31.834526 0.46254182E+03  0.11099170E+05                                 8.858040                            7.303454      -0.037900       1.964416                    0.998861      29.931438      88.356927       0.590241       0.432451      -1.048968       0.008032       0.006155      -0.029761       0.031434      -0.004837      -0.018163      -0.002583       0.006991      -0.019890      -0.020461       0.000683       0.019777              9.368442      10.206342      -0.889174       1.089989       5.163208      -0.156758      12.735777          -0.000017
          197              C       1.975476       1.909224       5.886779      -0.140091      30.693251 0.44249247E+03  0.10477853E+05                                 8.545335                            7.063239       0.198719       2.044025                    0.999176      29.407420      85.613391       0.611796       0.422798      -1.057244       0.001606       0.008668       0.033671       0.034806      -0.011115       0.021782       0.000395      -0.005681      -0.028802      -0.027840       0.004220       0.023620              9.033440       9.861865      -0.830636      -0.470765       4.945765       0.443991      12.292690          -0.000006
          198              C       3.134071       1.810495       5.148253       0.095202      29.812590 0.40968080E+03  0.94644596E+04                                 8.452889                            6.833001      -0.004003       2.016944                    0.999372      26.190803      73.993850       0.620365       0.427375      -1.060126      -0.005931      -0.001239      -0.030767       0.031358      -0.007041       0.004707      -0.002829      -0.011442       0.164465      -0.036585      -0.018622       0.055207              9.240732       9.523338      -0.293018       0.656037       5.054214       1.223246      13.144644           0.000002
          199              C       4.324140       1.665309       5.808717      -0.157044      31.769342 0.45829791E+03  0.10970901E+05                                 8.800416                            7.230689       0.054822       1.990873                    0.998776      30.118335      88.772171       0.598093       0.427802      -1.051914       0.005917      -0.004667       0.043037       0.043691       0.004196      -0.020271       0.011015       0.005984      -0.022953      -0.026706       0.005121       0.021585              9.360662      10.521582      -0.028363       1.149039       5.063988       0.088562      12.496415          -0.000006
          200              C       4.362498       1.614497       7.185513      -0.135353      31.836233 0.45513240E+03  0.10872859E+05                                 8.823397                            7.208799       0.054903       1.991272                    0.999414      29.912544      87.985521       0.598799       0.428173      -1.052015      -0.008026       0.005577      -0.035218       0.036549       0.000112       0.020210       0.003226      -0.001376      -0.037396      -0.025800       0.006846       0.018954              9.350134       9.968424      -0.336890      -0.636488       4.897690      -0.222165      13.184289          -0.000017
          201              C       3.076721       1.771291       3.628343      -0.165045      28.596808 0.41389752E+03  0.96839853E+04                                 8.294129                            6.871583      -0.307007       1.909805                    0.996156      29.059002      85.399078       0.611917       0.427811      -1.049173      -0.010865      -0.071350       0.016604       0.074057       0.007977       0.012669       0.022264      -0.051222      -0.025797      -0.029714      -0.012874       0.042588              9.065397       6.481619       0.699247       0.710737      10.551526       1.366569      10.163044           0.000013
          202              C       3.012199      -0.724474       3.813932       0.121259      23.682877 0.30517934E+03  0.66246259E+04                                 7.313293                            5.942893       0.257429       2.105647                    0.999681      25.780451      73.268040       0.650172       0.433982      -1.044150      -0.032948      -0.016295      -0.038004       0.052871      -0.010178      -0.007596      -0.014245       0.094386       0.007955      -0.053613       0.005808       0.047804              7.861901       4.503886       0.056173       1.592552      10.120406      -0.182500       8.961409           0.000005
          203              C       2.137968      13.238156       1.940066      -0.067632      30.509931 0.44584557E+03  0.10547377E+05                                 8.443610                            7.021186       0.314751       2.062770                    0.999822      29.482519      85.004397       0.624422       0.414637      -1.065412       0.040505      -0.050368       0.056659       0.085952      -0.020708       0.051060       0.010495      -0.031040       0.036879      -0.065529       0.016038       0.049491              9.013145       6.025146       0.623471       2.735056       9.937717       1.526291      11.076573           0.000027
          204              C       2.177968       0.066791       1.982158      -0.141484      30.014072 0.44519922E+03  0.10497563E+05                                 8.263732                            6.951542       0.531575       2.136764                    0.999798      29.443925      83.949165       0.638165       0.407042      -1.073478       0.014826       0.037518       0.050062       0.064294       0.004996       0.063979       0.002248      -0.042358       0.029862      -0.074655       0.015736       0.058918              8.777101       5.927164      -0.349934       2.931267       9.855116      -0.540683      10.549022           0.000030
          205              N       5.274656      -2.225678      15.291313      -0.292190      36.000869 0.54986215E+03  0.13458025E+05                                 8.997697                            7.516768       0.260966       2.085782                    0.999635      28.918937      79.856749       0.649440       0.385336      -1.105285       0.093455       0.113060       0.005966       0.146806      -0.022611      -0.018752       0.053301       0.017193       0.180956      -0.066344      -0.023445       0.089789              9.823973      11.312799       2.989278      -1.938011       9.552645       1.430236       8.606475           0.000006
          206              N       7.057264      -1.226794      14.486970       0.096541      26.626646 0.32101226E+03  0.68569827E+04                                 7.427947                            5.729005       0.349006       2.217648                    0.999250      22.260943      57.132569       0.747871       0.383414      -1.108409       0.035816       0.021886      -0.004358       0.042200       0.043968      -0.068366       0.030212       0.033987       0.013018      -0.095052       0.015175       0.079877              8.488156       9.732110       1.988712      -4.226767       6.529044       0.364588       9.203313           0.000001
          207              N       7.427582       1.794519       3.120942      -0.301072      37.641690 0.58080101E+03  0.14410151E+05                                 9.326437                            7.776807       0.074634       2.027673                    0.998936      29.209752      81.192689       0.632206       0.390487      -1.101697      -0.018285      -0.120299      -0.063533       0.137268       0.004805       0.042752      -0.033272       0.006921       0.216659      -0.062401      -0.031737       0.094138             10.109037       6.463846       1.002223       1.948495      14.130071       0.677425       9.733194           0.000009
          208              N       7.491946      -0.407968       3.172983       0.071471      27.455322 0.33091404E+03  0.71254757E+04                                 7.593027                            5.820424       0.233854       2.169604                    0.999149      22.711035      58.605390       0.740939       0.383906      -1.107572      -0.024654      -0.042081       0.000213       0.048771      -0.020291       0.058316      -0.019370      -0.151703       0.024772      -0.109502       0.023140       0.086362              8.595375       4.741256      -1.332204       1.844792      13.079290      -2.102964       7.965578           0.000007
          209              N       5.787881       5.033643       3.841483      -0.291254      35.964879 0.54925183E+03  0.13438836E+05                                 8.989588                            7.511206       0.258735       2.085109                    0.999604      28.903647      79.791816       0.649885       0.385194      -1.105430      -0.094117       0.111481      -0.006093       0.146024       0.024623      -0.019227      -0.055456       0.017516       0.178772      -0.068517      -0.022928       0.091446              9.813955      11.299327      -2.982747      -1.936428       9.542449      -1.430346       8.600090           0.000006
          210              N       4.005273       6.032532       4.645826       0.098538      26.478241 0.31898480E+03  0.68008912E+04                                 7.392728                            5.705249       0.359761       2.222654                    0.999251      22.185842      56.831774       0.750758       0.382658      -1.109283      -0.035033       0.022038       0.004399       0.041622      -0.044372      -0.068721      -0.030314       0.034665       0.010276      -0.095623       0.015225       0.080397              8.445470       9.685396      -1.978763      -4.201087       6.498373      -0.362129       9.152641           0.000001
          211              N       3.634955      -5.464799      16.011854      -0.300354      37.598168 0.57999376E+03  0.14384560E+05                                 9.318686                            7.770979       0.076584       2.028432                    0.998928      29.187415      81.104600       0.632519       0.390445      -1.101770       0.018305      -0.119512       0.066134       0.137811      -0.004927       0.043361       0.032065       0.006835       0.222193      -0.062753      -0.032694       0.095447             10.100161       6.458891      -1.000084       1.946596      14.115962      -0.674223       9.725630           0.000009
          212              N       3.570591       6.851415      15.959813       0.071644      27.484214 0.33135374E+03  0.71379447E+04                                 7.601014                            5.826562       0.231974       2.168564                    0.999191      22.726345      58.674202       0.740049       0.384206      -1.107258       0.027150      -0.042055       0.001242       0.050072       0.018855       0.058753       0.020252      -0.153220       0.028776      -0.110579       0.023906       0.086672              8.604202       4.745653       1.332927       1.847102      13.091622       2.103899       7.975332           0.000007
          213              N       1.181231       9.485076       3.841483      -0.292190      36.000873 0.54986222E+03  0.13458028E+05                                 8.997698                            7.516768       0.260966       2.085782                    0.999635      28.918939      79.856757       0.649440       0.385336      -1.105285      -0.093455      -0.113060      -0.005966       0.146806      -0.022611      -0.018752       0.053301       0.017193       0.180956      -0.066344      -0.023445       0.089789              9.823974      11.312800       2.989279      -1.938012       9.552646       1.430236       8.606476           0.000006
          214              N      -0.601377       8.486192       4.645826       0.096541      26.626649 0.32101229E+03  0.68569835E+04                                 7.427947                            5.729005       0.349006       2.217648                    0.999250      22.260944      57.132573       0.747871       0.383414      -1.108409      -0.035816      -0.021886       0.004358       0.042200       0.043968      -0.068366       0.030212       0.033987       0.013018      -0.095052       0.015175       0.079877              8.488156       9.732111       1.988712      -4.226768       6.529044       0.364587       9.203313           0.000001
          215              N      -0.971695       5.464879      16.011854      -0.301072      37.641695 0.58080107E+03  0.14410153E+05                                 9.326438                            7.776807       0.074634       2.027673                    0.998936      29.209754      81.192697       0.632206       0.390487      -1.101697       0.018285       0.120299       0.063533       0.137268       0.004805       0.042752      -0.033272       0.006921       0.216658      -0.062401      -0.031737       0.094138             10.109038       6.463846       1.002223       1.948495      14.130072       0.677424       9.733194           0.000009
          216              N      -1.036059       7.667366      15.959813       0.071471      27.455332 0.33091416E+03  0.71254791E+04                                 7.593029                            5.820425       0.233854       2.169604                    0.999149      22.711041      58.605412       0.740938       0.383906      -1.107572       0.024654       0.042081      -0.000213       0.048771      -0.020291       0.058316      -0.019370      -0.151703       0.024772      -0.109502       0.023140       0.086362              8.595378       4.741257      -1.332205       1.844792      13.079296      -2.102966       7.965580           0.000007
          217              N       0.668006       2.225755      15.291313      -0.291254      35.964881 0.54925188E+03  0.13438837E+05                                 8.989588                            7.511207       0.258735       2.085109                    0.999604      28.903648      79.791820       0.649885       0.385194      -1.105430       0.094117      -0.111481       0.006093       0.146024       0.024623      -0.019227      -0.055456       0.017516       0.178772      -0.068517      -0.022929       0.091446              9.813956      11.299328      -2.982747      -1.936428       9.542450      -1.430346       8.600090           0.000006
          218              N       2.450614       1.226866      14.486970       0.098538      26.478244 0.31898483E+03  0.68008920E+04                                 7.392728                            5.705249       0.359761       2.222654                    0.999251      22.185843      56.831778       0.750758       0.382658      -1.109283       0.035033      -0.022038      -0.004399       0.041622      -0.044372      -0.068721      -0.030314       0.034665       0.010276      -0.095623       0.015225       0.080397              8.445470       9.685397      -1.978763      -4.201087       6.498373      -0.362129       9.152642           0.000001
          219              N       2.820932      12.724197       3.120942      -0.300354      37.598175 0.57999385E+03  0.14384563E+05                                 9.318687                            7.770980       0.076583       2.028432                    0.998928      29.187418      81.104613       0.632519       0.390445      -1.101770      -0.018305       0.119512      -0.066134       0.137811      -0.004927       0.043361       0.032065       0.006835       0.222193      -0.062753      -0.032694       0.095447             10.100162       6.458892      -1.000083       1.946597      14.115963      -0.674222       9.725631           0.000009
          220              N       2.885296       0.407983       3.172983       0.071644      27.484227 0.33135389E+03  0.71379487E+04                                 7.601017                            5.826564       0.231974       2.168564                    0.999191      22.726352      58.674224       0.740049       0.384206      -1.107258      -0.027150       0.042055      -0.001242       0.050072       0.018855       0.058753       0.020252      -0.153220       0.028776      -0.110579       0.023906       0.086672              8.604205       4.745654       1.332928       1.847102      13.091628       2.103900       7.975334           0.000007
          221              O       3.429089      -4.560291      13.105965      -0.565603      35.455185 0.55960663E+03  0.13531552E+05                                 8.438433                            7.266365       0.695026       2.284879                    0.995762      27.219746      70.788279       0.715910       0.353820      -1.147912      -0.006699       0.023829      -0.004977       0.025248       0.001162       0.010200      -0.054060       0.018643      -0.051106      -0.064464       0.017545       0.046919              9.022218       6.443025      -1.307944       0.965301      10.939983      -3.590796       9.683646          -0.000012
          222              O       3.042672      -2.410072      13.019102      -0.570384      34.327975 0.57550508E+03  0.14013717E+05                                 8.215442                            7.365758       0.719367       2.281526                    0.996771      27.580486      71.976693       0.711516       0.353522      -1.148159      -0.000308      -0.025798      -0.006766       0.026672      -0.000991      -0.010665       0.041947       0.004245      -0.084480      -0.055608       0.015383       0.040225              8.588138       6.166712      -1.016710      -0.010458      11.344941       1.998524       8.252759          -0.000013
          223              O       2.717822      -2.530566      17.286864      -0.556200      32.330483 0.49615323E+03  0.11670325E+05                                 7.955295                            6.832742       0.749256       2.292667                    0.998058      27.216032      70.371288       0.737961       0.352862      -1.145866      -0.022033      -0.009470      -0.019105       0.030661      -0.001434      -0.007649      -0.021227       0.028636      -0.218195      -0.077740       0.026583       0.051157              8.577160      12.548668       1.077971      -0.952091       5.943836       0.147621       7.238976           0.000031
          224              O       1.158666      -3.104058      15.869506      -0.582650      35.985001 0.59884417E+03  0.14728927E+05                                 8.525618                            7.515009       0.684829       2.264384                    0.996650      27.940864      73.303887       0.704162       0.353652      -1.147956       0.018010       0.013707       0.018971       0.029532      -0.010095       0.015371       0.027492      -0.046463       0.135148      -0.052721      -0.006367       0.059088              9.238221       8.139411       0.366754       0.362818       6.588565       1.805334      12.986688           0.000005
          225              O       7.633448       2.699041       6.026831      -0.566330      35.530808 0.56118349E+03  0.13580291E+05                                 8.452927                            7.278791       0.685734       2.281691                    0.995777      27.247384      70.905941       0.714919       0.354034      -1.147649       0.006068       0.022947       0.004404       0.024141      -0.001536       0.010842       0.053672       0.017907      -0.047806      -0.063702       0.016758       0.046944              9.037599       6.453528       1.310208       0.966690      10.958064       3.595908       9.701204          -0.000012
          226              O       8.019865       4.849261       6.113694      -0.570759      34.329733 0.57557104E+03  0.14015768E+05                                 8.216123                            7.366558       0.716831       2.281161                    0.996671      27.578120      71.972380       0.711421       0.353559      -1.148126      -0.000394      -0.025932       0.005966       0.026613       0.002061      -0.010732      -0.041457       0.003590      -0.083891      -0.054864       0.014383       0.040481              8.588819       6.166723       1.017148      -0.010716      11.346332      -1.997688       8.253402          -0.000013
          227              O       8.344715       4.728745       1.845932      -0.559268      32.453521 0.49850679E+03  0.11740471E+05                                 7.978340                            6.851495       0.744704       2.290972                    0.998123      27.259590      70.546117       0.736480       0.353127      -1.145563       0.019270      -0.008513       0.018809       0.028242       0.002333      -0.007330       0.020006       0.027821      -0.215349      -0.076337       0.026044       0.050293              8.603022      12.584225      -1.080288      -0.958741       5.960944      -0.148034       7.263896           0.000031
          228              O       0.690571       4.155260       3.263290      -0.583621      35.975850 0.59863019E+03  0.14721318E+05                                 8.521494                            7.511244       0.687370       2.265324                    0.996713      27.943491      73.288182       0.704728       0.353424      -1.148222      -0.017433       0.013880      -0.017997       0.028644       0.009825       0.015513      -0.026555      -0.046506       0.134785      -0.052479      -0.005877       0.058356              9.233868       8.135341      -0.367160       0.364382       6.586000      -1.804512      12.980262           0.000006
          229              O       3.026798      11.819689       6.026831      -0.565603      35.455188 0.55960668E+03  0.13531554E+05                                 8.438434                            7.266365       0.695026       2.284879                    0.995762      27.219747      70.788284       0.715910       0.353820      -1.147912       0.006699      -0.023829       0.004977       0.025248       0.001162       0.010200      -0.054060       0.018643      -0.051106      -0.064464       0.017545       0.046919              9.022218       6.443026      -1.307945       0.965301      10.939983      -3.590796       9.683646          -0.000012
          230              O       3.413215       9.669470       6.113694      -0.570384      34.327972 0.57550501E+03  0.14013715E+05                                 8.215442                            7.365758       0.719367       2.281526                    0.996771      27.580484      71.976687       0.711516       0.353523      -1.148159       0.000308       0.025798       0.006766       0.026672      -0.000991      -0.010665       0.041947       0.004244      -0.084480      -0.055608       0.015383       0.040225              8.588137       6.166712      -1.016710      -0.010458      11.344941       1.998523       8.252759          -0.000013
          231              O       3.738065       9.789964       1.845932      -0.556200      32.330487 0.49615331E+03  0.11670327E+05                                 7.955296                            6.832743       0.749255       2.292667                    0.998058      27.216034      70.371295       0.737961       0.352862      -1.145866       0.022033       0.009470       0.019105       0.030661      -0.001434      -0.007649      -0.021227       0.028636      -0.218195      -0.077740       0.026583       0.051157              8.577161      12.548669       1.077971      -0.952091       5.943837       0.147621       7.238977           0.000031
          232              O       5.297221      10.363456       3.263290      -0.582650      35.985001 0.59884415E+03  0.14728926E+05                                 8.525618                            7.515009       0.684829       2.264383                    0.996650      27.940863      73.303885       0.704162       0.353652      -1.147956      -0.018010      -0.013707      -0.018971       0.029532      -0.010095       0.015372       0.027492      -0.046463       0.135148      -0.052721      -0.006367       0.059088              9.238221       8.139411       0.366754       0.362818       6.588565       1.805334      12.986687           0.000006
          233              O      -1.177561       4.560357      13.105965      -0.566330      35.530806 0.56118345E+03  0.13580290E+05                                 8.452927                            7.278791       0.685734       2.281691                    0.995777      27.247383      70.905938       0.714919       0.354034      -1.147649      -0.006068      -0.022947      -0.004404       0.024141      -0.001536       0.010842       0.053672       0.017907      -0.047806      -0.063702       0.016758       0.046944              9.037598       6.453528       1.310208       0.966690      10.958063       3.595908       9.701204          -0.000012
          234              O      -1.563978       2.410137      13.019102      -0.570759      34.329732 0.57557102E+03  0.14015767E+05                                 8.216123                            7.366558       0.716831       2.281161                    0.996671      27.578120      71.972378       0.711421       0.353559      -1.148126       0.000394       0.025932      -0.005966       0.026613       0.002061      -0.010732      -0.041457       0.003590      -0.083891      -0.054864       0.014383       0.040481              8.588819       6.166723       1.017148      -0.010717      11.346332      -1.997688       8.253401          -0.000013
          235              O      -1.888828       2.530653      17.286864      -0.559268      32.453526 0.49850687E+03  0.11740473E+05                                 7.978340                            6.851496       0.744704       2.290972                    0.998123      27.259592      70.546124       0.736480       0.353127      -1.145563      -0.019270       0.008513      -0.018809       0.028242       0.002333      -0.007330       0.020006       0.027821      -0.215349      -0.076337       0.026044       0.050293              8.603023      12.584226      -1.080288      -0.958741       5.960944      -0.148034       7.263897           0.000031
          236              O       5.765316       3.104138      15.869506      -0.583621      35.975845 0.59863010E+03  0.14721315E+05                                 8.521494                            7.511244       0.687370       2.265324                    0.996713      27.943488      73.288175       0.704728       0.353424      -1.148222       0.017433      -0.013880       0.017997       0.028644       0.009825       0.015513      -0.026555      -0.046506       0.134784      -0.052479      -0.005877       0.058356              9.233867       8.135341      -0.367160       0.364382       6.586000      -1.804512      12.980261           0.000006

******************************************************
Auxiliary information for the entire system
The total spin magnetic moment of the unit cell is   0.000299
The total net atomic charge of the unit cell is   -0.000002
Accuracy of reproducing the electrostatic potential in the unit cell:
  The inner radius (bohr) =    5.0000
  The outer radius (bohr) =   12.0000
  Valid grid points have density less than (e/(bohr^3)) =    0.0001
  The number of valid grid points were=          124
  The rms potential error without charges in kcal/mol is=      1.11337
  The rms potential error with partial charges in kcal/mol is=      0.43846
  The RRMSE value at monopole order=      0.39381
  The rms potential error with partial charges and cloud penetration in kcal/mol is=      0.41103
  The RRMSE value at monopole order with cloud penetration is=      0.36917
  The rms potential error with partial charges and atomic dipoles in kcal/mol is=      0.31326
  The RRMSE value at dipole order=      0.28136
  The rms potential error with partial charges, atomic dipoles and cloud penetration in kcal/mol is=      0.29077
  The RRMSE value at dipole order with cloud penetration=      0.26116

******************************************************
The electron densities and ab initio electrostatic potential were computed in VASP using the PBE functional and
projector augmented wave method. See the main text of the journal article for a description of computational details.
The atomic charges, dipoles, and quadrupoles were computed with the DDEC6 method as described in
(a) T. A. Manz and N. Gabaldon Limas, RSC Adv. 6 (2016) 47771-47801 DOI: 10.1039/c6ra04656h
(b) N. Gabaldon Limas and T. A. Manz, RSC Adv. 8 (2018) 2678-2707 DOI: 10.1039/c7ra11829e.
For each atom in the material, the electron cloud parameters were fit to the spherically averaged atom-in-material
electron density using radial positions for which this density was between 10^-4 and 10^-2 electrons per cubic bohr.
The polarizabilities, dispersion coefficients, and quantum Drude oscillator (QDO) parameters were fit using the MCLF method.
The magnetic structure of the system was optimized in VASP from the default ferromagnetic initial guess using spin polarization.
The atomic spin moments (ASMs) were computed on this optimized magnetic structure using the DDEC6 partition as inputs
to the method of T. A. Manz and D. S. Sholl, J. Chem. Theory Comput. 7 (2011) 4146-4164 DOI: 10.1021/ct200539n.
The RMSE and RRMSE were computed using a uniform grid with Ewald summation.
