# Supplementary material for: A collection of forcefield precursors for metal–organic frameworks
Source: RSC Adv. 2019 Nov 13;9(63):36492–507. doi: 10.1039/c9ra07327b (PMC9075174; doi:10.1039/c9ra07327b)
Supplement: RA-009-C9RA07327B-s5269 [file RA-009-C9RA07327B-s5269.xyz]

   46
jmolscript: load "" {1 1 1} spacegroup "x,y,z" unitcell [{      6.662700     0.000000     0.000000 }, {      0.000000     9.674000     0.000000 }, {     -2.749657    -4.837051     9.153414 }]
Pr     6.216201     2.317208     0.945182     2.051409
Pr     2.884851     7.356782     0.945182     2.051323
H      4.446009     1.586499     6.562998     0.107229
H      3.883057     0.993495     4.466866     0.116356
H      4.285064    -2.801621     5.435297     0.135101
H     -1.937682     5.504467     6.969409     0.118263
H     -0.527357    -3.469135     6.987716     0.126831
H      1.114659    -1.586573     6.562998     0.106702
H      0.551707    -0.993545     4.466866     0.117121
H      0.953714     2.801560     5.435297     0.134334
H      1.393668     4.169455     6.969409     0.117793
H      2.803993     3.469057     6.987716     0.127479
C     -2.119637    -1.542074     6.947441     0.280065
C     -2.090637    -0.251565     7.298932    -0.175434
C      4.373300     0.685851     6.341485    -0.080019
C      4.077335     0.343399     5.102113    -0.117286
C      4.060624    -0.951948     4.776251     0.038517
C      4.293874    -1.904842     5.678778    -0.265814
C     -1.326488    -3.643270     7.507630    -0.188231
C     -0.981885    -4.368827     8.747002     0.705051
C     -1.777698     0.214715     8.648146     0.713053
C      3.764658    -1.385336     3.421546     0.629692
C      1.211713     1.541997     6.947441     0.279242
C      1.240713     0.251483     7.298932    -0.176516
C      1.041950    -0.685922     6.341485    -0.078183
C      0.745985    -0.343455     5.102113    -0.119071
C      0.729274     0.951895     4.776251     0.038254
C      0.962524     1.904779     5.678778    -0.263576
C      2.004862     3.643187     7.507630    -0.188893
C      2.349465     4.368730     8.747002     0.701599
C      1.553652    -0.214811     8.648146     0.711745
C      0.433308     1.385298     3.421546     0.632718
O     -1.929800    -2.439827     7.890243    -0.232857
O     -0.468255     4.246838     8.609701    -0.645541
O      1.546224     1.057365     0.626094    -0.628233
O      0.768665     4.274938     0.426549    -0.704061
O     -1.340709     1.310778     8.772632    -0.676821
O      3.064406    -0.647206     2.729548    -0.663043
O      4.133876     7.231298     3.035272    -0.644039
O      1.401550     2.439739     7.890243    -0.231406
O      2.863095    -4.246934     8.609701    -0.643071
O      4.877574     8.616628     0.626094    -0.627055
O      4.100015     5.399057     0.426549    -0.703702
O      1.990641    -1.310876     8.772632    -0.676414
O     -0.266944     0.647175     2.729548    -0.664750
O      0.802526     2.442668     3.035272    -0.645861

The following XYZ coordinates are in angstroms. Other properties are in atomic units.
The sperically averaged electron density of each atom fit to a function of the form exp(a - br)
eigen_1, eigen_2 and eigen_3 are the three eigenvalues of traceless quadrupole moment tensor
  atom number  atomic symbol              X              Y              Z     net charge C6 coefficient C8 coefficient C10 coefficient fluctuating dipole atomic polarizability isotropic forcefield polarizability              a              b squared Pearson coefficient          <r^3>          <r^4>         wp_QDO          m_QDO          q_QDO       dipole_x       dipole_y       dipole_z         dipole            Qxy            Qxz            Qyz     Q(x^2-y^2)  Q(3z^2 - R^2)        eigen_1        eigen_2        eigen_3 static polarizability      alpha(xx)      alpha(xy)      alpha(xz)      alpha(yy)      alpha(yz)      alpha(zz) atomic spin moment
            1             Pr       6.216201       2.317208       0.945182       2.051409     143.340876 0.34606178E+04  0.12197295E+06                                17.707530                           15.476293       2.731081       2.499881                    0.999936      87.214247     211.769644       0.669553       0.259544      -1.341912       0.035916       0.001887      -0.003172       0.036105       0.033673      -0.028034       0.074488       0.117277      -0.172253      -0.128055       0.031151       0.096904             20.080334      16.537754      -2.490452       2.468143      21.198535      -7.331345      22.504712           0.000102
            2             Pr       2.884851       7.356782       0.945182       2.051323     143.357320 0.34611477E+04  0.12199569E+06                                17.708379                           15.477083       2.737041       2.501601                    0.999937      87.217278     211.777070       0.669564       0.259531      -1.341935       0.035275      -0.003045      -0.004791       0.035728      -0.035225      -0.028637      -0.073655       0.115597      -0.178020      -0.128199       0.030316       0.097883             20.081274      16.539720       2.490998       2.471949      21.201103       7.326393      22.502999           0.000103
            3              H       4.446009       1.586499       6.562998       0.107229       0.985121 0.73261886E+01  0.70539245E+02                                 1.650415                            1.595806      -0.820155       2.486706                    0.999030       3.474833       9.715142       0.488023       1.303507      -0.703861       0.005287       0.035073       0.006312       0.036027       0.000946      -0.000548      -0.003338      -0.029819       0.003291      -0.015500       0.000311       0.015189              1.666395       1.447203       0.011281       0.027631       2.115575       0.253729       1.436408          -0.000002
            4              H       3.883057       0.993495       4.466866       0.116356       1.082910 0.82468667E+01  0.81553467E+02                                 1.744321                            1.685065      -0.919783       2.444869                    0.998280       3.466087       9.728939       0.479708       1.291147      -0.707576      -0.009836       0.026182      -0.024317       0.037062      -0.002447       0.006964      -0.005902      -0.031405       0.003708      -0.018752       0.000813       0.017939              1.748461       1.552400      -0.130437       0.139450       1.750216      -0.364917       1.942767           0.000002
            5              H       4.285064      -2.801621       5.435297       0.135101       1.000741 0.74994662E+01  0.72258858E+02                                 1.631094                            1.585534      -1.154339       2.336272                    0.997422       3.398784       9.347779       0.505700       1.257049      -0.713932      -0.001826      -0.028725      -0.011963       0.031170       0.002081       0.001590       0.002182      -0.020330      -0.011780      -0.008813      -0.003855       0.012668              1.624908       1.308339      -0.024131       0.071889       2.025709       0.029711       1.540675          -0.000009
            6              H      -1.937682       5.504467       6.969409       0.118263       1.093336 0.85878540E+01  0.85446811E+02                                 1.731840                            1.692555      -1.003769       2.398824                    0.997587       3.506096       9.742967       0.492111       1.250927      -0.716061      -0.024080      -0.016041      -0.018166       0.034164      -0.001394       0.008359       0.008315      -0.002985      -0.020815      -0.015092       0.004637       0.010454              1.742381       1.844106       0.317235       0.220061       1.845750       0.083514       1.537288          -0.000009
            7              H      -0.527357      -3.469135       6.987716       0.126831       0.993756 0.75633119E+01  0.73040370E+02                                 1.644936                            1.606094      -0.768038       2.522026                    0.999323       3.325297       9.160906       0.495900       1.278972      -0.710739       0.027596       0.007963      -0.015242       0.032516       0.000483      -0.007284       0.003892      -0.000837      -0.018316      -0.011137       0.003685       0.007452              1.653592       1.986353       0.102258      -0.289299       1.524451      -0.163686       1.449973          -0.000006
            8              H       1.114659      -1.586573       6.562998       0.106702       0.986838 0.73444033E+01  0.70779711E+02                                 1.654436                            1.599470      -0.819219       2.487413                    0.999061       3.481083       9.746616       0.486549       1.306252      -0.703280       0.005704      -0.035183       0.006093       0.036159      -0.000432      -0.000410       0.003044      -0.029902       0.004003      -0.015632       0.000660       0.014972              1.670535       1.450376      -0.011326       0.027749       2.121611      -0.254785       1.439617          -0.000002
            9              H       0.551707      -0.993545       4.466866       0.117121       1.080106 0.82212614E+01  0.81245718E+02                                 1.742273                            1.683263      -0.923661       2.443335                    0.998316       3.460977       9.714712       0.479565       1.292399      -0.707329      -0.008914      -0.025636      -0.024731       0.036719       0.002944       0.007163       0.005787      -0.031040       0.001289      -0.018468       0.000364       0.018104              1.746364       1.550786       0.130144       0.139163       1.748009       0.364021       1.940296           0.000002
           10              H       0.953714       2.801560       5.435297       0.134334       1.000642 0.74951279E+01  0.72182041E+02                                 1.628550                            1.583129      -1.137751       2.343094                    0.997596       3.396992       9.330207       0.507191       1.253963      -0.714614      -0.001831       0.028594      -0.012189       0.031138      -0.001780       0.001800      -0.002250      -0.020302      -0.012750      -0.008780      -0.003990       0.012771              1.622374       1.306544       0.024092       0.071687       2.022359      -0.029623       1.538219          -0.000009
           11              H       1.393668       4.169455       6.969409       0.117793       1.095312 0.86100980E+01  0.85740583E+02                                 1.735466                            1.696017      -1.012469       2.395382                    0.997519       3.510685       9.766179       0.490958       1.252805      -0.715651      -0.023792       0.016206      -0.018538       0.034240       0.001147       0.008387      -0.008103      -0.002755      -0.021258      -0.014977       0.004548       0.010429              1.746056       1.847911      -0.318075       0.220597       1.849890      -0.083697       1.540366          -0.000009
           12              H       2.803993       3.469057       6.987716       0.127479       0.992887 0.75544149E+01  0.72927782E+02                                 1.643369                            1.604641      -0.763468       2.524089                    0.999373       3.323249       9.151457       0.496395       1.278163      -0.710902       0.027410      -0.007702      -0.014951       0.032159      -0.001152      -0.007329      -0.003918      -0.000828      -0.018291      -0.011333       0.004216       0.007117              1.652003       1.984278      -0.102167      -0.288719       1.523109       0.163390       1.448623          -0.000006
           13              C      -2.119637      -1.542074       6.947441       0.280065      26.958636 0.30552366E+03  0.66625374E+04                                 8.273574                            6.198821      -0.190160       1.969515                    0.999360      25.057339      72.385083       0.595534       0.471633      -1.018271       0.008508      -0.046305       0.035521       0.058977      -0.017991       0.014626      -0.030849      -0.016407      -0.032341      -0.031947      -0.013662       0.045609              9.722529       5.088724      -0.913877       1.604033      12.986763      -2.455954      11.092099          -0.000006
           14              C      -2.090637      -0.251565       7.298932      -0.175434      33.128448 0.45793576E+03  0.10958996E+05                                 9.348646                            7.485112      -0.332360       1.889175                    0.998126      29.508631      86.934534       0.557849       0.458800      -1.033778      -0.017730       0.025726      -0.037454       0.048775       0.006103      -0.007055      -0.016300       0.039218      -0.003036      -0.028759       0.003533       0.025226             10.463838       6.111174       0.245372       1.985820      12.483704       0.696351      12.796637           0.000000
           15              C       4.373300       0.685851       6.341485      -0.080019      27.448455 0.40559118E+03  0.94728595E+04                                 8.125427                            6.904815      -0.232977       1.908016                    0.999059      29.366461      87.160267       0.594931       0.440805      -1.037925       0.011278      -0.026308       0.005095       0.029073       0.003697      -0.010948      -0.001199       0.004967      -0.066440      -0.025237       0.007023       0.018214              8.693753       5.808353      -0.072765       1.790785       8.660320       0.391835      11.612585           0.000004
           16              C       4.077335       0.343399       5.102113      -0.117286      27.157788 0.40298455E+03  0.94030459E+04                                 8.078169                            6.894323      -0.346817       1.876306                    0.998010      29.480122      87.645457       0.593471       0.442309      -1.036355       0.002209      -0.010229       0.008345       0.013385       0.001161      -0.005679      -0.016370       0.015129      -0.046618      -0.026258       0.008356       0.017902              8.548717       5.681214      -0.043452       1.613308       8.303053       1.105670      11.661883           0.000004
           17              C       4.060624      -0.951948       4.776251       0.038517      32.190866 0.38834439E+03  0.88927305E+04                                 8.991649                            6.694262      -0.293180       1.934469                    0.998808      26.329836      75.167527       0.618114       0.432733      -1.052033       0.016644       0.006701       0.047328       0.050615      -0.007199      -0.013407      -0.008630       0.038706      -0.063413      -0.029471      -0.004350       0.033821             10.670614       5.624303      -0.039074       2.687500       9.245025       1.000583      17.142513          -0.000000
           18              C       4.293874      -1.904842       5.678778      -0.265814      32.852712 0.45353271E+03  0.10841004E+05                                 8.980198                            7.184250      -0.076758       1.942805                    0.998804      30.915644      91.399711       0.600426       0.426762      -1.051340      -0.008619       0.004348      -0.030308       0.031808       0.012720      -0.016782      -0.000506       0.016379      -0.107307      -0.040176       0.003971       0.036205              9.968086       5.495549      -0.685972       2.389587       9.442184      -2.266855      14.966524          -0.000012
           19              C      -1.326488      -3.643270       7.507630      -0.188231      27.246931 0.38264598E+03  0.87488640E+04                                 7.910275                            6.453701       0.028355       2.003636                    0.999394      28.745204      82.583019       0.656296       0.408180      -1.065197      -0.036998       0.098058       0.001897       0.104823      -0.027573       0.000903       0.042583      -0.049999      -0.175338      -0.073990      -0.003693       0.077682              9.109888       7.710184      -2.027599       0.954240      12.032462      -3.200569       7.587017          -0.000014
           20              C      -0.981885      -4.368827       8.747002       0.705051      18.829507 0.19221790E+03  0.37608306E+04                                 6.672693                            5.029586      -0.016956       2.081332                    0.999175      20.755905      58.181082       0.634329       0.493517      -0.999382       0.032214      -0.027741       0.038014       0.057030       0.076637       0.004130       0.000631       0.098977      -0.135378      -0.068750      -0.045137       0.113887              7.735680       6.058839      -3.529233       0.190909       9.960950      -0.718469       7.187251          -0.000006
           21              C      -1.777698       0.214715       8.648146       0.713053      18.078618 0.19728827E+03  0.39129033E+04                                 6.614685                            5.190505      -0.465538       1.932033                    0.998570      21.502706      62.108545       0.603058       0.512093      -0.983192       0.011138       0.028683       0.055814       0.063733      -0.081219      -0.013956      -0.011553       0.104420      -0.183208      -0.080645      -0.046683       0.127328              7.340952       5.367297       2.460708       0.475712       8.761529       0.250036       7.894031          -0.000002
           22              C       3.764658      -1.385336       3.421546       0.629692      20.368865 0.21300649E+03  0.42722172E+04                                 7.038678                            5.260684      -0.287291       1.977261                    0.999099      21.826461      61.768928       0.626791       0.487218      -1.003472       0.021562       0.002425      -0.051884       0.056238       0.044900      -0.065641      -0.052336       0.066735      -0.162681      -0.096286      -0.025543       0.121828              8.242998       5.312680      -0.926174       1.973971       6.500470       2.003339      12.915845          -0.000003
           23              C       1.211713       1.541997       6.947441       0.279242      26.959574 0.30558238E+03  0.66631563E+04                                 8.269549                            6.196439      -0.192822       1.969035                    0.999352      25.047821      72.319183       0.596166       0.471181      -1.018666       0.006695       0.045722       0.035961       0.058553       0.017795       0.015007       0.031408      -0.015847      -0.033125      -0.032755      -0.013252       0.046007              9.717397       5.086041       0.913064       1.602263      12.982100       2.455376      11.084051          -0.000006
           24              C       1.240713       0.251483       7.298932      -0.176516      33.174096 0.45879196E+03  0.10981997E+05                                 9.345091                            7.482952      -0.331404       1.889028                    0.998223      29.515571      86.897254       0.559087       0.457679      -1.034657      -0.016267      -0.025863      -0.037000       0.047985      -0.005440      -0.006762       0.015610       0.040735      -0.002074      -0.028761       0.003714       0.025047             10.459237       6.108888      -0.245221       1.984680      12.478850      -0.694427      12.789972           0.000000
           25              C       1.041950      -0.685922       6.341485      -0.078183      27.424345 0.40511137E+03  0.94593583E+04                                 8.121620                            6.901130      -0.238098       1.906522                    0.999071      29.354174      87.128419       0.595006       0.440856      -1.037840       0.011522       0.025846       0.005503       0.028828      -0.002432      -0.012265       0.001340       0.001951      -0.061912      -0.024811       0.008306       0.016506              8.689762       5.804954       0.072189       1.789408       8.659603      -0.393527      11.604730           0.000004
           26              C       0.745985      -0.343455       5.102113      -0.119071      27.179983 0.40345603E+03  0.94168860E+04                                 8.083367                            6.899027      -0.351313       1.875250                    0.998002      29.494958      87.705423       0.593177       0.442396      -1.036295       0.001403       0.010540       0.009133       0.014017       0.001032      -0.005930       0.015919       0.016286      -0.047489      -0.026490       0.009051       0.017439              8.554276       5.685270       0.042621       1.614398       8.307457      -1.109810      11.670102           0.000004
           27              C       0.729274       0.951895       4.776251       0.038254      32.196390 0.38850255E+03  0.88969638E+04                                 8.991341                            6.694516      -0.286241       1.936408                    0.998853      26.333149      75.171458       0.618276       0.432589      -1.052155       0.017288      -0.007800       0.047406       0.051059       0.009994      -0.012426       0.008030       0.037186      -0.060567      -0.028564      -0.004645       0.033209             10.669698       5.624268       0.038945       2.687054       9.244659      -1.001437      17.140166           0.000000
           28              C       0.962524       1.904779       5.678778      -0.263576      32.798254 0.45264485E+03  0.10815067E+05                                 8.975311                            7.181429      -0.085317       1.940786                    0.998821      30.877604      91.283502       0.599983       0.427263      -1.050975      -0.009468      -0.003826      -0.030349       0.032021      -0.011203      -0.014163       0.000745       0.015689      -0.110769      -0.040004       0.005495       0.034509              9.961732       5.492648       0.685721       2.387021       9.438018       2.266153      14.954531          -0.000012
           29              C       2.004862       3.643187       7.507630      -0.188893      27.281147 0.38329616E+03  0.87681992E+04                                 7.919314                            6.461354       0.030519       2.003668                    0.999430      28.773857      82.709485       0.655520       0.408455      -1.064927      -0.038290      -0.096817       0.002644       0.104147       0.027860       0.002046      -0.041768      -0.049146      -0.172485      -0.073078      -0.003496       0.076573              9.119933       7.718080       2.029044       0.955822      12.045960       3.203545       7.595759          -0.000014
           30              C       2.349465       4.368730       8.747002       0.701599      18.826684 0.19220045E+03  0.37597138E+04                                 6.667499                            5.026331      -0.023382       2.079478                    0.999169      20.746887      58.114960       0.635224       0.492923      -0.999866       0.031342       0.026426       0.036502       0.054892      -0.076546       0.003390      -0.000697       0.100004      -0.141358      -0.067918      -0.047139       0.115057              7.728993       6.054447       3.525799       0.190842       9.950986       0.716877       7.181546          -0.000005
           31              C       1.553652      -0.214811       8.648146       0.711745      18.073814 0.19722986E+03  0.39114471E+04                                 6.613752                            5.190117      -0.461550       1.933367                    0.998527      21.499490      62.096468       0.603015       0.512169      -0.983158       0.012994      -0.028836       0.055986       0.064303       0.081018      -0.012755       0.011374       0.105567      -0.181623      -0.079894      -0.047251       0.127146              7.339609       5.366694      -2.460106       0.475336       8.759239      -0.248683       7.892894          -0.000002
           32              C       0.433308       1.385298       3.421546       0.632718      20.316502 0.21237570E+03  0.42566731E+04                                 7.029933                            5.255045      -0.292044       1.976549                    0.999090      21.790998      61.660140       0.626702       0.487618      -1.003204       0.020923      -0.000969      -0.052245       0.056287      -0.043816      -0.065925       0.050808       0.066325      -0.167239      -0.096641      -0.024297       0.120939              8.231884       5.306530       0.925338       1.970119       6.494014      -2.000935      12.895107          -0.000004
           33              O      -1.929800      -2.439827       7.890243      -0.232857      37.605528 0.45039104E+03  0.10427120E+05                                 9.193303                            6.681904      -0.293027       1.988906                    0.998713      24.482054      64.532352       0.711688       0.371742      -1.121658       0.071249      -0.060547      -0.164623       0.189322      -0.073730       0.007864      -0.016994      -0.152405      -0.170946      -0.077586      -0.058747       0.136333             11.470093       6.745055      -3.420427       0.784380      18.335046      -5.611953       9.330178          -0.000007
           34              O      -0.468255       4.246838       8.609701      -0.645541      44.150536 0.59332108E+03  0.14629762E+05                                 9.966079                            7.616997       0.143675       2.098148                    0.995596      28.134204      75.078237       0.677407       0.366698      -1.132129      -0.000155       0.052627      -0.024450       0.058030       0.021620      -0.013746       0.012176       0.040083      -0.159894      -0.058778       0.002082       0.056696             11.831468      11.243507      -7.059516      -0.373938      17.992223       0.396671       6.258674          -0.000008
           35              O       1.546224       1.057365       0.626094      -0.628233      36.898747 0.59924946E+03  0.14840687E+05                                 8.877012                            7.699680       0.137193       2.087330                    0.996208      28.515464      76.733655       0.666639       0.370996      -1.126709       0.072013      -0.019888       0.018410       0.076944       0.046563      -0.021899       0.044641       0.061621       0.029291      -0.086398       0.035270       0.051128              9.529799       7.846993      -2.246449      -1.557042       8.221855       1.752706      12.520549           0.000003
           36              O       0.768665       4.274938       0.426549      -0.704061      41.566240 0.68326037E+03  0.17533604E+05                                 9.629223                            8.237195       0.011930       2.010551                    0.996727      30.638029      84.680932       0.640940       0.372395      -1.122558       0.050376       0.042968      -0.035483       0.075120      -0.051226      -0.028046      -0.071841       0.067841      -0.185230      -0.124525       0.031412       0.093113             10.374989       7.650739       2.532696      -1.773502      12.182086      -4.621300      11.292141          -0.000009
           37              O      -1.340709       1.310778       8.772632      -0.676821      43.278636 0.62503918E+03  0.15656929E+05                                 9.865175                            7.831409       0.134230       2.069981                    0.997330      29.295435      79.509108       0.664512       0.367963      -1.128041      -0.053695      -0.049670      -0.050701       0.088999      -0.021651      -0.003217      -0.006387       0.062917      -0.226887      -0.076294       0.000281       0.076013             11.375317      10.281415       5.563394       1.741308      16.456241       3.212755       7.388295           0.000005
           38              O       3.064406      -0.647206       2.729548      -0.663043      38.670979 0.63565578E+03  0.15934521E+05                                 9.099471                            7.849424       0.313754       2.127823                    0.995665      29.202870      78.390895       0.672209       0.363484      -1.135444       0.043802       0.056438       0.046100       0.085024      -0.020366      -0.002555      -0.056259       0.061205      -0.109209      -0.083603       0.025226       0.058377              9.986183       8.990179      -2.215140       3.200008       7.221899      -1.142086      13.746470           0.000010
           39              O       4.133876       7.231298       3.035272      -0.644039      32.863670 0.50601068E+03  0.12017133E+05                                 8.119537                            6.963103       0.377964       2.154062                    0.997388      28.392125      74.905382       0.717774       0.359317      -1.135345       0.055647       0.048216       0.036297       0.082090       0.020550      -0.064396       0.007636       0.015830      -0.075324      -0.074808       0.006329       0.068479              8.714477       5.674633      -1.245058      -0.287154       9.585900       3.659396      10.882899          -0.000014
           40              O       1.401550       2.439739       7.890243      -0.231406      37.528030 0.44936310E+03  0.10396257E+05                                 9.177717                            6.671975      -0.287783       1.990650                    0.998688      24.454398      64.414808       0.712662       0.371486      -1.121973       0.071969       0.060529      -0.165069       0.189977       0.073733       0.006714       0.017024      -0.151501      -0.172075      -0.077033      -0.059087       0.136120             11.449092       6.733234       3.411794       0.781774      18.301558       5.599026       9.312484          -0.000007
           41              O       2.863095      -4.246934       8.609701      -0.643071      43.977223 0.59053318E+03  0.14541895E+05                                 9.936157                            7.595865       0.156920       2.102940                    0.995603      28.077486      74.844226       0.678872       0.366388      -1.132524      -0.001401      -0.054336      -0.024086       0.059452      -0.019871      -0.013942      -0.012641       0.038304      -0.164083      -0.060112       0.004574       0.055538             11.794067      11.208201       7.034345      -0.373320      17.932631      -0.396822       6.241368          -0.000008
           42              O       4.877574       8.616628       0.626094      -0.627055      36.946572 0.60031954E+03  0.14874783E+05                                 8.887245                            7.709002       0.140097       2.087695                    0.996131      28.532299      76.814807       0.665875       0.371232      -1.126457       0.073007       0.021535       0.017689       0.078146      -0.046297      -0.023113      -0.046012       0.060645       0.027295      -0.087360       0.036433       0.050927              9.540631       7.857026       2.248486      -1.557081       8.229005      -1.753092      12.535862           0.000004
           43              O       4.100015       5.399057       0.426549      -0.703702      41.553626 0.68297301E+03  0.17524201E+05                                 9.626892                            8.235057       0.013476       2.011081                    0.996779      30.633742      84.661248       0.641077       0.372358      -1.122598       0.050253      -0.043694      -0.037092       0.076226       0.052031      -0.027491       0.072602       0.067749      -0.179799      -0.124498       0.031415       0.093083             10.372652       7.648962      -2.532215      -1.773035      12.179903       4.621258      11.289091          -0.000010
           44              O       1.990641      -1.310876       8.772632      -0.676414      43.285111 0.62520230E+03  0.15662545E+05                                 9.867197                            7.833699       0.131041       2.068864                    0.997315      29.295526      79.521689       0.664232       0.368082      -1.127913      -0.055434       0.050574      -0.050259       0.090314       0.019793      -0.002916       0.006631       0.063548      -0.228815      -0.076941       0.001365       0.075577             11.376967      10.284826      -5.564211       1.741613      16.456209      -3.212245       7.389868           0.000005
           45              O      -0.266944       0.647175       2.729548      -0.664750      38.745900 0.63723941E+03  0.15984147E+05                                 9.110613                            7.858657       0.312542       2.126967                    0.995578      29.235128      78.501678       0.671883       0.363434      -1.135483       0.042976      -0.057940       0.044698       0.084864       0.019681      -0.002613       0.055852       0.061668      -0.111680      -0.083524       0.025284       0.058240              9.998883       9.000742       2.217941       3.203486       7.230590       1.141407      13.765316           0.000009
           46              O       0.802526       2.442668       3.035272      -0.645861      32.878387 0.50631988E+03  0.12025935E+05                                 8.120522                            6.963889       0.376647       2.153353                    0.997386      28.404677      74.935369       0.717963       0.359178      -1.135490       0.056529      -0.047529       0.036117       0.082213      -0.020710      -0.064652      -0.007052       0.013842      -0.075542      -0.075197       0.006922       0.068275              8.715532       5.675494       1.245754      -0.287242       9.588080      -3.659734      10.883023          -0.000014

******************************************************
Auxiliary information for the entire system
The total spin magnetic moment of the unit cell is   0.000049
The total net atomic charge of the unit cell is   0.000000
Accuracy of reproducing the electrostatic potential in the unit cell:
  The inner radius (bohr) =    5.0000
  The outer radius (bohr) =   12.0000
  Valid grid points have density less than (e/(bohr^3)) =    0.0001
  The number of valid grid points were=         5485
  The rms potential error without charges in kcal/mol is=      6.36248
  The rms potential error with partial charges in kcal/mol is=      1.44254
  The RRMSE value at monopole order=      0.22673
  The rms potential error with partial charges and cloud penetration in kcal/mol is=      1.46023
  The RRMSE value at monopole order with cloud penetration is=      0.22951
  The rms potential error with partial charges and atomic dipoles in kcal/mol is=      0.48076
  The RRMSE value at dipole order=      0.07556
  The rms potential error with partial charges, atomic dipoles and cloud penetration in kcal/mol is=      0.47437
  The RRMSE value at dipole order with cloud penetration=      0.07456

******************************************************
The electron densities and ab initio electrostatic potential were computed in VASP using the PBE functional and
projector augmented wave method. See the main text of the journal article for a description of computational details.
The atomic charges, dipoles, and quadrupoles were computed with the DDEC6 method as described in
(a) T. A. Manz and N. Gabaldon Limas, RSC Adv. 6 (2016) 47771-47801 DOI: 10.1039/c6ra04656h
(b) N. Gabaldon Limas and T. A. Manz, RSC Adv. 8 (2018) 2678-2707 DOI: 10.1039/c7ra11829e.
For each atom in the material, the electron cloud parameters were fit to the spherically averaged atom-in-material
electron density using radial positions for which this density was between 10^-4 and 10^-2 electrons per cubic bohr.
The polarizabilities, dispersion coefficients, and quantum Drude oscillator (QDO) parameters were fit using the MCLF method.
The magnetic structure of the system was optimized in VASP from the default ferromagnetic initial guess using spin polarization.
The atomic spin moments (ASMs) were computed on this optimized magnetic structure using the DDEC6 partition as inputs
to the method of T. A. Manz and D. S. Sholl, J. Chem. Theory Comput. 7 (2011) 4146-4164 DOI: 10.1021/ct200539n.
The RMSE and RRMSE were computed using a uniform grid with Ewald summation.
