# Supplementary material for: A collection of forcefield precursors for metal–organic frameworks
Source: RSC Adv. 2019 Nov 13;9(63):36492–507. doi: 10.1039/c9ra07327b (PMC9075174; doi:10.1039/c9ra07327b)
Supplement: RA-009-C9RA07327B-s5270 [file RA-009-C9RA07327B-s5270.xyz]

   46
jmolscript: load "" {1 1 1} spacegroup "x,y,z" unitcell [{      6.905900     0.000000     0.000000 }, {      0.000000     9.989000     0.000000 }, {     -2.734860    -4.994438     9.518971 }]
Nd     2.244801     7.595604     2.819614     2.071359
Nd     5.697751     2.393433     2.819614     2.071844
H      1.307280     3.371330     6.499553     0.114815
H      1.885734     3.970684     8.656552     0.124824
H      1.459112    -2.134599     7.660868     0.141189
H     -0.447653    -1.395424     6.067392     0.129300
H      0.962565    -0.693197     6.031220     0.124199
H      4.760230    -3.371245     6.499553     0.114833
H     -1.567216    -3.970571     8.656552     0.124493
H     -1.993838     2.134699     7.660868     0.141710
H      3.005297     1.395503     6.067392     0.128526
H      4.415515     0.693276     6.031220     0.123763
C      1.183658     6.574800     6.114987     0.258473
C      1.142504     5.236271     5.734228    -0.148313
C      1.369662     4.272339     6.722297    -0.081252
C      1.685433     4.622961     8.024493    -0.120496
C      1.697903    -4.018520     8.372887     0.040317
C      1.448756    -3.033611     7.422894    -0.251426
C      0.337074    -1.231608     5.521003    -0.165032
C     -0.050463    -0.518401     4.237846     0.670677
C      0.814144     4.762783     4.329228     0.675039
C      4.777123     1.421436     0.251301     0.590648
C      4.636608     3.414280     6.114987     0.260057
C      4.595454     4.752804     5.734228    -0.151437
C      4.822612     5.716748     6.722297    -0.080026
C     -1.767517     5.366143     8.024493    -0.120715
C     -1.755047     4.018629     8.372887     0.043223
C     -2.004194     3.033708     7.422894    -0.254541
C      3.790024     1.231680     5.521003    -0.163100
C      3.402487     0.518457     4.237846     0.672014
C      4.267094     5.226273     4.329228     0.677765
C      1.324173     8.567567     0.251301     0.590266
O      0.945047    -2.473243     5.130725    -0.257722
O      0.176519    -1.105762     3.147353    -0.626154
O     -0.563767     0.593375     4.370731    -0.642014
O      1.004882     5.551908     3.343253    -0.690157
O      0.351002     3.611051     4.203387    -0.675783
O      5.497009     0.675263     0.973791    -0.639162
O      4.365073     2.530218     0.666328    -0.643373
O      4.397997     2.473310     5.130725    -0.258634
O      3.629469     1.105803     3.147353    -0.626517
O      2.889183    -0.593318     4.370731    -0.643590
O      4.457832     4.437136     3.343253    -0.690418
O      3.803952     6.378004     4.203387    -0.676404
O      2.044059     9.313750     0.973791    -0.638820
O      0.912123     7.458791     0.666328    -0.644246

The following XYZ coordinates are in angstroms. Other properties are in atomic units.
The sperically averaged electron density of each atom fit to a function of the form exp(a - br)
eigen_1, eigen_2 and eigen_3 are the three eigenvalues of traceless quadrupole moment tensor
  atom number  atomic symbol              X              Y              Z     net charge C6 coefficient C8 coefficient C10 coefficient fluctuating dipole atomic polarizability isotropic forcefield polarizability              a              b squared Pearson coefficient          <r^3>          <r^4>         wp_QDO          m_QDO          q_QDO       dipole_x       dipole_y       dipole_z         dipole            Qxy            Qxz            Qyz     Q(x^2-y^2)  Q(3z^2 - R^2)        eigen_1        eigen_2        eigen_3 static polarizability      alpha(xx)      alpha(xy)      alpha(xz)      alpha(yy)      alpha(yz)      alpha(zz) atomic spin moment
            1             Nd       2.244801       7.595604       2.819614       2.071359     132.227387 0.32545554E+04  0.11297561E+06                                16.899268                           15.137639       2.662825       2.482558                    0.999767      85.271750     205.556787       0.668278       0.264032      -1.336024      -0.008241      -0.012757      -0.007229       0.016820       0.041173      -0.054488       0.094311       0.129903      -0.177601      -0.160528       0.047416       0.113112             18.825051      15.923120      -2.201287       2.192765      19.637070      -6.268676      20.914965           0.000176
            2             Nd       5.697751       2.393433       2.819614       2.071844     132.155769 0.32522514E+04  0.11287579E+06                                16.892985                           15.131980       2.661788       2.482193                    0.999773      85.259028     205.508916       0.668422       0.264021      -1.336035      -0.008375       0.013598      -0.006289       0.017164      -0.040025      -0.054613      -0.093535       0.128776      -0.179741      -0.159511       0.046763       0.112749             18.818081      15.917690       2.199698       2.191794      19.631291       6.265821      20.905261           0.000170
            3              H       1.307280       3.371330       6.499553       0.114815       0.976483 0.72728626E+01  0.69865164E+02                                 1.640048                            1.590283      -0.824819       2.491127                    0.999158       3.418418       9.531792       0.488963       1.303991      -0.704126      -0.005317      -0.038900      -0.008304       0.040131       0.000128       0.000118      -0.002504      -0.030440       0.005037      -0.016061       0.001204       0.014857              1.654280       1.444364       0.002513       0.024545       2.078373       0.236002       1.440101           0.000007
            4              H       1.885734       3.970684       8.656552       0.124824       1.091017 0.83671277E+01  0.83113176E+02                                 1.763487                            1.706358      -0.965907       2.432745                    0.997900       3.437209       9.696268       0.472517       1.304953      -0.705099       0.010588      -0.028090       0.027290       0.040569      -0.002164       0.007500      -0.004984      -0.031689       0.007870      -0.019685       0.002676       0.017009              1.767696       1.576643      -0.130799       0.136823       1.778169      -0.355496       1.948277           0.000004
            5              H       1.459112      -2.134599       7.660868       0.141189       1.010348 0.76060636E+01  0.73582485E+02                                 1.647912                            1.602622      -1.174340       2.335609                    0.996905       3.374877       9.316285       0.499986       1.266291      -0.712263       0.002615       0.032637       0.012623       0.035091       0.001313       0.001724       0.001752      -0.020974      -0.007293      -0.009718      -0.002307       0.012025              1.643354       1.337488      -0.019583       0.068787       2.042328       0.042821       1.550246          -0.000002
            6              H      -0.447653      -1.395424       6.067392       0.129300       0.999983 0.75745606E+01  0.72962566E+02                                 1.634997                            1.594721      -0.730400       2.541144                    0.999669       3.261451       8.888273       0.505034       1.259051      -0.715623      -0.028612      -0.007945       0.017639       0.034539       0.000551      -0.007608       0.003314      -0.000619      -0.019760      -0.011458       0.003903       0.007555              1.644388       1.951495       0.098828      -0.297869       1.507071      -0.155916       1.474597          -0.000001
            7              H       0.962565      -0.693197       6.031220       0.124199       1.091293 0.85230659E+01  0.84608612E+02                                 1.730447                            1.687833      -0.987500       2.413145                    0.997754       3.446516       9.554221       0.492258       1.253413      -0.715987       0.024944       0.018111       0.018830       0.036122      -0.001134       0.007791       0.007118      -0.003062      -0.020336      -0.013814       0.004394       0.009421              1.743206       1.862441       0.329669       0.209899       1.839926       0.090531       1.527250          -0.000003
            8              H       4.760230      -3.371245       6.499553       0.114833       0.980477 0.73132964E+01  0.70380366E+02                                 1.647292                            1.596836      -0.836445       2.486673                    0.999051       3.429085       9.583203       0.486776       1.307491      -0.703361      -0.005530       0.039061      -0.008283       0.040311      -0.000088       0.000254       0.002441      -0.030596       0.007285      -0.016516       0.001941       0.014575              1.661743       1.449930      -0.002634       0.024743       2.089465      -0.237908       1.445832           0.000007
            9              H      -1.567216      -3.970571       8.656552       0.124493       1.088700 0.83414354E+01  0.82755216E+02                                 1.757143                            1.700677      -0.948517       2.439271                    0.998141       3.432772       9.662835       0.474807       1.300271      -0.706066       0.010970       0.028259       0.027513       0.040938       0.002283       0.007412       0.004903      -0.031440       0.007756      -0.019512       0.002628       0.016883              1.761218       1.571543       0.129887       0.135896       1.771502       0.352959       1.940610           0.000004
           10              H      -1.993838       2.134699       7.660868       0.141710       1.009867 0.76058203E+01  0.73611567E+02                                 1.650727                            1.605295      -1.187213       2.330715                    0.996741       3.375778       9.334020       0.498094       1.270559      -0.711355       0.002293      -0.032533       0.012582       0.034957      -0.001369       0.001693      -0.001780      -0.020952      -0.007351      -0.009690      -0.002348       0.012038              1.646172       1.339482       0.019679       0.069013       2.046073      -0.042820       1.552962          -0.000002
           11              H       3.005297       1.395503       6.067392       0.128526       1.005207 0.76241097E+01  0.73560601E+02                                 1.640598                            1.599802      -0.732466       2.539546                    0.999621       3.270586       8.920866       0.504284       1.258852      -0.715642      -0.028668       0.007253       0.017689       0.034458      -0.001555      -0.007511      -0.003222      -0.000255      -0.018618      -0.011296       0.004094       0.007202              1.650132       1.959406      -0.099567      -0.299939       1.511709       0.156909       1.479282          -0.000001
           12              H       4.415515       0.693276       6.031220       0.123763       1.096351 0.85719526E+01  0.85215036E+02                                 1.735549                            1.692407      -0.993503       2.410494                    0.997688       3.454562       9.583106       0.491710       1.253029      -0.716047       0.024716      -0.017936       0.018701       0.035809       0.001334       0.008182      -0.007447      -0.003257      -0.020559      -0.014396       0.004627       0.009770              1.748477       1.868470      -0.331724       0.211206       1.845727      -0.091167       1.531234          -0.000003
           13              C       1.183658       6.574800       6.114987       0.258473      30.277403 0.37294468E+03  0.84977875E+04                                 8.760455                            6.703982      -0.216944       1.949546                    0.999511      26.012603      75.334358       0.594829       0.451911      -1.035344      -0.006296       0.047588      -0.039532       0.062185      -0.018496       0.015763      -0.034782      -0.038666      -0.009743      -0.029209      -0.024666       0.053874             10.188693       5.512140      -0.973237       1.790568      13.378833      -2.288417      11.675107           0.000001
           14              C       1.142504       5.236271       5.734228      -0.148313      36.235131 0.53435959E+03  0.13221015E+05                                 9.679313                            7.879747      -0.294720       1.893792                    0.997573      30.001675      88.335165       0.568136       0.435735      -1.052737       0.012773      -0.025568       0.030580       0.041857       0.006527      -0.004052      -0.016702       0.021961      -0.007865      -0.023400       0.004420       0.018980             10.735162       6.444115       0.164664       2.076192      12.671875       0.710443      13.089496           0.000004
           15              C       1.369662       4.272339       6.722297      -0.081252      29.439640 0.45419060E+03  0.10886778E+05                                 8.511243                            7.311722      -0.266723       1.890546                    0.998608      30.064887      89.708379       0.578912       0.441400      -1.040012      -0.009512       0.024202      -0.002557       0.026129       0.002644      -0.005621       0.002546      -0.019111      -0.042630      -0.016801      -0.000324       0.017125              9.069021       6.166369      -0.175678       1.875291       8.991106       0.273944      12.049587           0.000016
           16              C       1.685433       4.622961       8.024493      -0.120496      29.102877 0.45270216E+03  0.10836492E+05                                 8.412287                            7.271292      -0.299980       1.883847                    0.997524      30.117878      89.651646       0.584236       0.437967      -1.042593      -0.003431       0.007885      -0.009001       0.012449      -0.001059      -0.001290      -0.015195      -0.007467      -0.010982      -0.015138      -0.001694       0.016831              8.860517       5.991029      -0.067033       1.634437       8.649691       1.108913      11.940832           0.000009
           17              C       1.697903      -4.018520       8.372887       0.040317      34.518478 0.44490456E+03  0.10499149E+05                                 9.374553                            7.142957      -0.240486       1.941914                    0.998293      27.051242      77.405667       0.603529       0.430052      -1.057786      -0.020949      -0.003598      -0.041706       0.046810      -0.014104      -0.011716      -0.011089       0.013149      -0.042527      -0.027412       0.004244       0.023169             11.014180       5.997152      -0.035526       2.829195       9.637201       0.982457      17.408187           0.000004
           18              C       1.448756      -3.033611       7.422894      -0.251426      34.212353 0.49339039E+03  0.12015431E+05                                 9.198208                            7.475644      -0.059483       1.942077                    0.998720      31.393690      92.938943       0.592133       0.424754      -1.055147       0.008662      -0.005862       0.031738       0.033416       0.008359      -0.014882      -0.000075      -0.005561      -0.096388      -0.036670       0.010288       0.026382             10.134502       5.758718      -0.665469       2.460901       9.629373      -2.098518      15.015416          -0.000000
           19              C       0.337074      -1.231608       5.521003      -0.165032      27.344684 0.39631034E+03  0.91296561E+04                                 7.931346                            6.584351      -0.006101       1.992783                    0.999040      28.793109      82.692431       0.648135       0.410225      -1.065204       0.038626      -0.097290      -0.006758       0.104895      -0.031242      -0.002481       0.041332      -0.060210      -0.173986      -0.071895      -0.011410       0.083305              9.018429       7.770484      -1.860857       0.878119      11.690153      -2.907786       7.594650          -0.000002
           20              C      -0.050463      -0.518401       4.237846       0.670677      21.135192 0.23002416E+03  0.46862204E+04                                 7.154182                            5.465343      -0.063439       2.049062                    0.999040      21.644725      61.016789       0.617397       0.486959      -1.007208      -0.036588       0.026728      -0.039677       0.060228       0.080205       0.005835       0.001589       0.102120      -0.126018      -0.074138      -0.042162       0.116300              8.250721       6.386693      -3.645221       0.261418      10.501447      -0.723132       7.864023          -0.000004
           21              C       0.814144       4.762783       4.329228       0.675039      20.867023 0.24350279E+03  0.50651436E+04                                 7.218791                            5.724316      -0.468252       1.913948                    0.997707      22.585548      65.731866       0.583504       0.504632      -0.991729      -0.011970      -0.031534      -0.060319       0.069109      -0.087052      -0.014548      -0.012516       0.098962      -0.181455      -0.083991      -0.046592       0.130583              7.987437       5.813074       2.563436       0.528217       9.403086       0.159928       8.746152          -0.000005
           22              C       4.777123       1.421436       0.251301       0.590648      23.321519 0.26020982E+03  0.54598113E+04                                 7.622203                            5.767509      -0.217062       1.981072                    0.999037      22.923151      65.293511       0.608931       0.479385      -1.012521      -0.025011      -0.004596       0.053015       0.058798       0.040194      -0.071165      -0.056740       0.055701      -0.170192      -0.104275      -0.018104       0.122379              8.887060       5.903679      -1.068541       2.218548       7.048441       2.044565      13.709059          -0.000005
           23              C       4.636608       3.414280       6.114987       0.260057      30.230859 0.37226923E+03  0.84792885E+04                                 8.755746                            6.701236      -0.217477       1.949460                    0.999513      25.992805      75.284539       0.594456       0.452360      -1.034998      -0.008378      -0.047560      -0.038439       0.061723       0.015568       0.016420       0.035583      -0.036446      -0.013599      -0.031784      -0.021094       0.052878             10.182095       5.508974       0.971385       1.788842      13.369562       2.283852      11.667749           0.000001
           24              C       4.595454       4.752804       5.734228      -0.151437      36.278121 0.53520128E+03  0.13244804E+05                                 9.679824                            7.880621      -0.283302       1.897040                    0.997563      30.015766      88.337580       0.568778       0.435146      -1.053272       0.014677       0.025221       0.030243       0.042026      -0.009575      -0.004154       0.017525       0.023575      -0.015287      -0.025335       0.003019       0.022316             10.735402       6.443941      -0.164642       2.075545      12.674661      -0.709214      13.087605           0.000005
           25              C       4.822612       5.716748       6.722297      -0.080026      29.388436 0.45311176E+03  0.10853408E+05                                 8.495097                            7.297168      -0.256522       1.893581                    0.998549      30.036103      89.563063       0.580244       0.440691      -1.040531      -0.009049      -0.025110      -0.002301       0.026790      -0.002116      -0.006438      -0.001586      -0.018946      -0.043090      -0.017308       0.000394       0.016914              9.051714       6.152476       0.174009       1.869493       8.983584      -0.277551      12.019080           0.000016
           26              C      -1.767517       5.366143       8.024493      -0.120715      29.152696 0.45376107E+03  0.10869128E+05                                 8.427740                            7.285483      -0.326209       1.875349                    0.997627      30.146351      89.791939       0.582932       0.438653      -1.042095      -0.004059      -0.007960      -0.009113       0.012763       0.002079      -0.000728       0.015814      -0.008907      -0.009778      -0.015345      -0.002630       0.017975              8.876875       6.002818       0.064871       1.636869       8.664137      -1.119150      11.963670           0.000009
           27              C      -1.755047       4.018629       8.372887       0.043223      34.426796 0.44341896E+03  0.10456565E+05                                 9.364278                            7.135408      -0.247591       1.940370                    0.998298      27.005577      77.276676       0.603221       0.430581      -1.057337      -0.020606       0.002517      -0.042313       0.047131       0.013918      -0.013021       0.012285       0.014161      -0.038941      -0.028680       0.005751       0.022929             11.001772       5.991039       0.035526       2.825628       9.627594      -0.980754      17.386682           0.000004
           28              C      -2.004194       3.033708       7.422894      -0.254541      34.290759 0.49485176E+03  0.12058971E+05                                 9.205713                            7.481457      -0.048431       1.944507                    0.998746      31.444487      93.095762       0.592574       0.424159      -1.055601       0.008854       0.004563       0.031283       0.032830      -0.008943      -0.014804      -0.001152      -0.004630      -0.096404      -0.036741       0.010133       0.026609             10.142614       5.762547       0.665887       2.462618       9.638251       2.099787      15.027045          -0.000000
           29              C       3.790024       1.231680       5.521003      -0.163100      27.222721 0.39413902E+03  0.90669053E+04                                 7.905849                            6.564548      -0.002501       1.995020                    0.999011      28.717740      82.410152       0.649389       0.410007      -1.065376       0.039148       0.097814      -0.006102       0.105534       0.031323      -0.002934      -0.040596      -0.058568      -0.178478      -0.072691      -0.010418       0.083109              8.986752       7.750343       1.845451       0.871803      11.640546       2.890292       7.569368          -0.000003
           30              C       3.402487       0.518457       4.237846       0.672014      21.115020 0.22979582E+03  0.46802924E+04                                 7.149835                            5.462898      -0.067887       2.048482                    0.999046      21.629298      60.960141       0.617504       0.487007      -1.007208      -0.035655      -0.027493      -0.039587       0.059952      -0.080545       0.005174      -0.000801       0.101318      -0.129438      -0.073685      -0.043190       0.116876              8.244882       6.381834       3.641551       0.261066      10.492429       0.722094       7.860382          -0.000003
           31              C       4.267094       5.226273       4.329228       0.677765      20.823339 0.24290729E+03  0.50501764E+04                                 7.213059                            5.720458      -0.477529       1.911765                    0.997871      22.556966      65.653663       0.583160       0.505187      -0.991355      -0.013239       0.032767      -0.059545       0.069242       0.086916      -0.013240       0.011728       0.098327      -0.172807      -0.082473      -0.046350       0.128823              7.980718       5.808639      -2.560990       0.527431       9.395355      -0.159397       8.738161          -0.000005
           32              C       1.324173       8.567567       0.251301       0.590266      23.347911 0.26056549E+03  0.54689132E+04                                 7.625506                            5.769608      -0.214123       1.981801                    0.999064      22.941053      65.345383       0.609137       0.479079      -1.012725      -0.023744       0.003868       0.053782       0.058917      -0.040205      -0.070391       0.056771       0.054575      -0.172150      -0.104298      -0.017493       0.121791              8.891329       5.906127       1.068881       2.220104       7.050845      -2.045374      13.717015          -0.000006
           33              O       0.945047      -2.473243       5.130725      -0.257722      38.623734 0.49126941E+03  0.11597083E+05                                 9.351511                            6.977937      -0.284013       1.985634                    0.998508      25.021536      66.111333       0.698090       0.371677      -1.124237      -0.069243       0.062212       0.168989       0.192931      -0.082146       0.010841      -0.021259      -0.175492      -0.165935      -0.092689      -0.057905       0.150594             11.515267       6.995342      -3.598789       0.888165      18.212535      -5.385656       9.337924          -0.000010
           34              O       0.176519      -1.105762       3.147353      -0.626154      37.906984 0.63542236E+03  0.15946247E+05                                 9.015497                            7.905828       0.238419       2.107202                    0.996433      29.091430      78.440357       0.661678       0.368862      -1.129931      -0.081446       0.025876      -0.026767       0.089552       0.051065      -0.020880       0.052901       0.058060       0.090001      -0.098450       0.039709       0.058742              9.616043       7.864847      -2.069121      -1.533964       8.215825       1.853122      12.767456           0.000003
           35              O      -0.563767       0.593375       4.370731      -0.642014      43.768197 0.61838775E+03  0.15373748E+05                                 9.865565                            7.728904       0.304625       2.138916                    0.995983      28.554864      75.986363       0.680113       0.362248      -1.138002       0.005898      -0.053947       0.029781       0.061903       0.016865      -0.014844       0.022648       0.028404      -0.197147      -0.074273       0.019221       0.055052             11.571883      10.872880      -6.572976      -0.351006      17.535394       0.404318       6.307375          -0.000004
           36              O       1.004882       5.551908       3.343253      -0.690157      42.211845 0.71556948E+03  0.18559092E+05                                 9.737769                            8.427138       0.056341       2.018198                    0.996501      31.040765      85.994818       0.634544       0.372169      -1.123754      -0.056371      -0.050835       0.023178       0.079367      -0.060801      -0.028845      -0.078278       0.070932      -0.124537      -0.128341       0.034966       0.093375             10.439633       7.682177       2.275606      -1.640543      12.052757      -4.600906      11.583964          -0.000004
           37              O       0.351002       3.611051       4.203387      -0.675783      43.898420 0.67040115E+03  0.17054624E+05                                 9.928315                            8.076185       0.178564       2.072022                    0.997226      29.914691      81.268005       0.659917       0.364846      -1.132784       0.061163       0.046664       0.058179       0.096453      -0.016078      -0.005366      -0.011111       0.035511      -0.257345      -0.087213       0.020362       0.066851             11.312430      10.291836       5.280167       1.593295      16.224573       2.973662       7.420881           0.000007
           38              O       5.497009       0.675263       0.973791      -0.639162      38.241730 0.63784598E+03  0.15993495E+05                                 9.017758                            7.853482       0.407341       2.154414                    0.996156      29.274099      78.436857       0.673657       0.362610      -1.136815      -0.043700      -0.072149      -0.044816       0.095518      -0.022580       0.000857      -0.066505       0.068650      -0.114006      -0.095448       0.028697       0.066751              9.822089       9.022014      -2.198684       3.115579       7.247185      -1.210235      13.197069           0.000008
           39              O       4.365073       2.530218       0.666328      -0.643373      34.051544 0.54588164E+03  0.13188527E+05                                 8.289950                            7.208010       0.479529       2.174039                    0.997672      29.039335      76.822511       0.710305       0.356914      -1.139290      -0.074847      -0.040715      -0.038321       0.093425       0.001030      -0.072733       0.019085      -0.029012      -0.101993      -0.092730       0.029529       0.063201              8.850222       5.953277      -1.335279      -0.356974       9.869633       3.564565      10.727755          -0.000004
           40              O       4.397997       2.473310       5.130725      -0.258634      38.665574 0.49201907E+03  0.11618762E+05                                 9.356046                            6.982017      -0.276219       1.987545                    0.998498      25.040044      66.163285       0.698099       0.371545      -1.124380      -0.070048      -0.061963       0.168840       0.193011       0.083753       0.010872       0.021412      -0.176535      -0.165955      -0.094148      -0.057948       0.152096             11.520125       6.997963       3.600045       0.887700      18.220138       5.386333       9.342273          -0.000011
           41              O       3.629469       1.105803       3.147353      -0.626517      37.909280 0.63546703E+03  0.15947268E+05                                 9.014727                            7.905210       0.242041       2.108433                    0.996544      29.095254      78.444306       0.661832       0.368778      -1.130022      -0.082556      -0.025843      -0.027521       0.090779      -0.049388      -0.021272      -0.052529       0.056866       0.087610      -0.096697       0.039053       0.057644              9.615208       7.864360       2.069684      -1.533571       8.216577      -1.853262      12.764688           0.000004
           42              O       2.889183      -0.593318       4.370731      -0.643590      43.811238 0.61932445E+03  0.15402365E+05                                 9.869293                            7.733051       0.312260       2.140676                    0.996100      28.580152      76.058790       0.680177       0.362089      -1.138164       0.004909       0.052837       0.030527       0.061219      -0.018017      -0.014190      -0.022260       0.028730      -0.195675      -0.073565       0.017818       0.055747             11.574813      10.876761       6.574159      -0.351056      17.537914      -0.404370       6.309764          -0.000004
           43              O       4.457832       4.437136       3.343253      -0.690418      42.246766 0.71640017E+03  0.18586571E+05                                 9.744708                            8.433300       0.054593       2.017893                    0.996529      31.049185      86.040109       0.634150       0.372281      -1.123637      -0.055080       0.049887       0.024540       0.078261       0.062234      -0.027746       0.078477       0.071197      -0.114852      -0.128029       0.034445       0.093584             10.447052       7.688018      -2.277846      -1.641596      12.061932       4.603598      11.591205          -0.000005
           44              O       3.803952       6.378004       4.203387      -0.676404      43.889415 0.67030866E+03  0.17051620E+05                                 9.927156                            8.075683       0.176895       2.071738                    0.997201      29.910236      81.253371       0.659934       0.364851      -1.132785       0.060369      -0.045776       0.057569       0.095152       0.016263      -0.005216       0.011188       0.035352      -0.257765      -0.087353       0.020369       0.066984             11.310788      10.290472      -5.279319       1.592907      16.221771      -2.972668       7.420122           0.000007
           45              O       2.044059       9.313750       0.973791      -0.638820      38.263490 0.63829417E+03  0.16008558E+05                                 9.024094                            7.858596       0.399339       2.151928                    0.996068      29.277981      78.472863       0.673092       0.362828      -1.136572      -0.044419       0.071199      -0.044852       0.095153       0.023962       0.000839       0.066447       0.068620      -0.114911      -0.095669       0.027755       0.067915              9.829324       9.028202       2.200446       3.117817       7.251954       1.210712      13.207817           0.000008
           46              O       0.912123       7.458791       0.666328      -0.644246      34.059585 0.54603996E+03  0.13193197E+05                                 8.290537                            7.208550       0.475506       2.172746                    0.997686      29.046859      76.842764       0.710359       0.356864      -1.139339      -0.076399       0.039539      -0.038095       0.094081      -0.003483      -0.072806      -0.018628      -0.028302      -0.099151      -0.092567       0.030381       0.062186              8.850776       5.953810       1.335648      -0.356874       9.869808      -3.564248      10.728710          -0.000003

******************************************************
Auxiliary information for the entire system
The total spin magnetic moment of the unit cell is   0.000381
The total net atomic charge of the unit cell is   0.000002
Accuracy of reproducing the electrostatic potential in the unit cell:
  The inner radius (bohr) =    5.0000
  The outer radius (bohr) =   12.0000
  Valid grid points have density less than (e/(bohr^3)) =    0.0001
  The number of valid grid points were=         8581
  The rms potential error without charges in kcal/mol is=      7.13061
  The rms potential error with partial charges in kcal/mol is=      1.33983
  The RRMSE value at monopole order=      0.18790
  The rms potential error with partial charges and cloud penetration in kcal/mol is=      1.35429
  The RRMSE value at monopole order with cloud penetration is=      0.18993
  The rms potential error with partial charges and atomic dipoles in kcal/mol is=      0.45838
  The RRMSE value at dipole order=      0.06428
  The rms potential error with partial charges, atomic dipoles and cloud penetration in kcal/mol is=      0.44313
  The RRMSE value at dipole order with cloud penetration=      0.06215

******************************************************
The electron densities and ab initio electrostatic potential were computed in VASP using the PBE functional and
projector augmented wave method. See the main text of the journal article for a description of computational details.
The atomic charges, dipoles, and quadrupoles were computed with the DDEC6 method as described in
(a) T. A. Manz and N. Gabaldon Limas, RSC Adv. 6 (2016) 47771-47801 DOI: 10.1039/c6ra04656h
(b) N. Gabaldon Limas and T. A. Manz, RSC Adv. 8 (2018) 2678-2707 DOI: 10.1039/c7ra11829e.
For each atom in the material, the electron cloud parameters were fit to the spherically averaged atom-in-material
electron density using radial positions for which this density was between 10^-4 and 10^-2 electrons per cubic bohr.
The polarizabilities, dispersion coefficients, and quantum Drude oscillator (QDO) parameters were fit using the MCLF method.
The magnetic structure of the system was optimized in VASP from the default ferromagnetic initial guess using spin polarization.
The atomic spin moments (ASMs) were computed on this optimized magnetic structure using the DDEC6 partition as inputs
to the method of T. A. Manz and D. S. Sholl, J. Chem. Theory Comput. 7 (2011) 4146-4164 DOI: 10.1021/ct200539n.
The RMSE and RRMSE were computed using a uniform grid with Ewald summation.
