# Supplementary material for: A collection of forcefield precursors for metal–organic frameworks
Source: RSC Adv. 2019 Nov 13;9(63):36492–507. doi: 10.1039/c9ra07327b (PMC9075174; doi:10.1039/c9ra07327b)
Supplement: RA-009-C9RA07327B-s5271 [file RA-009-C9RA07327B-s5271.xyz]

   94
jmolscript: load "" {1 1 1} spacegroup "x,y,z" unitcell [{     18.201600     0.000000     0.000000 }, {      9.100800    15.763048     0.000000 }, {      9.100800     5.254349    14.861544 }]
Zn    18.201600     8.685229     8.075466     1.001430
Zn    16.622429    11.420433     8.075466     1.001423
Zn    19.780771    11.420433     8.075466     1.001424
Zn    18.201600    10.508699     5.496691     1.001430
Zn    19.782591    20.104611    14.216107     0.973727
Zn    27.302400     7.079920    14.216107     0.973723
Zn    27.302400    15.763048     1.936311     0.973724
Zn    34.822209    20.104611    14.216107     0.973729
H     13.838676     5.698867    11.803038     0.171383
H     11.854702     9.135211    11.803038     0.171384
H     24.548498    14.173082     4.678414     0.171384
H     22.564524    13.027634     1.438597     0.171382
H     20.185574    16.692017    11.803038     0.171384
H     16.217626    16.692017    11.803038     0.171382
H     18.201600     5.470828     1.438597     0.171384
H     18.201600     3.179932     4.678414     0.171384
H     13.838676    13.027634     1.438597     0.171383
H     11.854702    14.173082     4.678414     0.171384
H     22.564524     5.698867    11.803038     0.171382
H     24.548498     9.135211    11.803038     0.171384
C     14.579482     7.177441    10.826635     0.047374
C     13.756769     6.584750    11.539989    -0.181236
C     13.505587     9.037481    10.826635     0.047507
C     12.580946     8.621336    11.539989    -0.181241
C     22.897613    13.219943     4.911740     0.047519
C     23.822254    13.753785     4.281611    -0.181240
C     21.823718    12.599930     3.158078     0.047364
C     22.646431    13.074923     2.361499    -0.181236
C     19.275494    15.311174    10.826635     0.047456
C     19.377423    16.320009    11.539989    -0.181239
C     17.127706    15.311174    10.826635     0.047446
C     17.025777    16.320009    11.539989    -0.181240
C     18.201600     6.326237     3.158078     0.047439
C     18.201600     5.376250     2.361499    -0.181241
C     18.201600     5.086210     4.911740     0.047453
C     18.201600     4.018526     4.281611    -0.181241
C     14.579482    12.599930     3.158078     0.047369
C     13.756769    13.074923     2.361499    -0.181236
C     13.505587    13.219943     4.911740     0.047513
C     12.580946    13.753785     4.281611    -0.181241
C     21.823718     7.177441    10.826635     0.047369
C     22.646431     6.584750    11.539989    -0.181236
C     22.897613     9.037481    10.826635     0.047514
C     23.822254     8.621336    11.539989    -0.181240
C     14.650468     8.458451    10.330259    -0.129289
C     12.753861     7.363445    11.878832     0.082945
C     11.636283     6.718211    12.791331     0.537867
C     15.684319     9.055345     9.486124     0.690190
C     21.752732    12.558946     4.531285    -0.129289
C     23.649339    13.653952     2.982712     0.082945
C     24.766917    14.299186     2.070213     0.537867
C     20.718881    11.962052     5.375420     0.690190
C     18.201600    14.609193    10.330259    -0.129294
C     18.201600    16.799205    11.878832     0.082943
C     18.201600    18.089674    12.791331     0.537876
C     18.201600    13.415405     9.486124     0.690195
C     18.201600     6.408204     4.531285    -0.129290
C     18.201600     4.218192     2.982712     0.082947
C     18.201600     2.927723     2.070213     0.537867
C     18.201600     7.601992     5.375420     0.690190
C     14.650468    12.558946     4.531285    -0.129289
C     12.753861    13.653952     2.982712     0.082945
C     11.636283    14.299186     2.070213     0.537867
C     15.684319    11.962052     5.375420     0.690190
C     21.752732     8.458451    10.330259    -0.129289
C     23.649339     7.363445    11.878832     0.082945
C     24.766917     6.718211    12.791331     0.537867
C     20.718881     9.055345     9.486124     0.690189
O     11.772795     5.464523    13.150980    -0.542132
O     16.605320     8.359670     9.168086    -0.569682
O     10.618813     7.463277    13.150980    -0.542122
O     15.542346    10.200794     9.168086    -0.569678
O     25.784387    14.886622     2.652786    -0.542119
O     20.860854    12.044019     6.561372    -0.569681
O     24.630405    14.220371     0.768342    -0.542134
O     19.797880    11.430311     4.825543    -0.569679
O     19.355581    18.598295    13.150980    -0.542126
O     19.264573    12.965632     9.168086    -0.569680
O     17.047619    18.598295    13.150980    -0.542131
O     17.138627    12.965632     9.168086    -0.569674
O     18.201600     3.085354     0.768342    -0.542126
O     18.201600     8.665473     4.825543    -0.569679
O     18.201600     1.752851     2.652786    -0.542126
O     18.201600     7.438057     6.561372    -0.569678
O     11.772795    14.220371     0.768342    -0.542132
O     16.605320    11.430311     4.825543    -0.569682
O     10.618813    14.886622     2.652786    -0.542122
O     15.542346    12.044019     6.561372    -0.569678
O     24.630405     5.464523    13.150980    -0.542134
O     19.797880     8.359670     9.168086    -0.569679
O     25.784387     7.463277    13.150980    -0.542120
O     20.860854    10.200794     9.168086    -0.569681
O      0.000000     0.000000     0.000000    -1.045433
O     18.201600    10.508698     7.430772    -1.054841

The following XYZ coordinates are in angstroms. Other properties are in atomic units.
The sperically averaged electron density of each atom fit to a function of the form exp(a - br)
eigen_1, eigen_2 and eigen_3 are the three eigenvalues of traceless quadrupole moment tensor
  atom number  atomic symbol              X              Y              Z     net charge C6 coefficient C8 coefficient C10 coefficient fluctuating dipole atomic polarizability isotropic forcefield polarizability              a              b squared Pearson coefficient          <r^3>          <r^4>         wp_QDO          m_QDO          q_QDO       dipole_x       dipole_y       dipole_z         dipole            Qxy            Qxz            Qyz     Q(x^2-y^2)  Q(3z^2 - R^2)        eigen_1        eigen_2        eigen_3 static polarizability      alpha(xx)      alpha(xy)      alpha(xz)      alpha(yy)      alpha(yz)      alpha(zz) atomic spin moment
            1             Zn      18.201600       8.685229       8.075466       1.001430      86.285571 0.15882481E+04  0.48621859E+05                                16.250897                           13.233250       0.214562       1.956541                    0.998532      43.689538     117.860176       0.483890       0.413472      -1.131887       0.000000      -0.056085       0.019841       0.059492      -0.000006      -0.000003      -0.053940      -0.152579      -0.114396      -0.057225      -0.057202       0.114427             21.289300      23.665611       0.000102      -0.000103      17.328589       2.240785      22.873698           0.000010
            2             Zn      16.622429      11.420433       8.075466       1.001423      86.286170 0.15882584E+04  0.48622257E+05                                16.250964                           13.233282       0.214595       1.956549                    0.998533      43.689715     117.860774       0.483890       0.413471      -1.131888      -0.048576       0.028045       0.019831       0.059492      -0.066072      -0.046720       0.026966       0.076285      -0.114420      -0.057225      -0.057208       0.114433             21.289410      18.913002       2.744212       1.940444      22.081522      -1.120332      22.873706           0.000010
            3             Zn      19.780771      11.420433       8.075466       1.001424      86.288825 0.15882826E+04  0.48623425E+05                                16.251591                           13.233585       0.214574       1.956543                    0.998532      43.690222     117.864573       0.483871       0.413484      -1.131873       0.048576       0.028044       0.019830       0.059492       0.066055       0.046708       0.026963       0.076280      -0.114410      -0.057208      -0.057202       0.114410             21.290560      18.913794      -2.744476      -1.940630      22.082855      -1.120320      22.875030           0.000010
            4             Zn      18.201600      10.508699       5.496691       1.001430      86.285539 0.15882482E+04  0.48621864E+05                                16.250895                           13.233251       0.214561       1.956541                    0.998532      43.689534     117.860168       0.483890       0.413472      -1.131887       0.000000       0.000011      -0.059491       0.059491      -0.000005      -0.000005      -0.000002      -0.000021       0.343280      -0.057224      -0.057203       0.114427             21.289294      23.665606      -0.000061       0.000129      23.665979       0.000167      16.536298           0.000010
            5             Zn      19.782591      20.104611      14.216107       0.973727      87.619187 0.16774974E+04  0.52214882E+05                                16.436239                           13.660927      -0.009493       1.876906                    0.998367      45.161814     124.040265       0.471676       0.417186      -1.126027       0.041535      -0.023980      -0.016956       0.050869      -0.062914      -0.044487       0.025675       0.072639      -0.108948      -0.054491      -0.054471       0.108963             20.589495      18.825358       2.037094       1.440450      21.177495      -0.831738      21.765631           0.000007
            6             Zn      27.302400       7.079920      14.216107       0.973723      87.619145 0.16774976E+04  0.52214891E+05                                16.436234                           13.660929      -0.009476       1.876911                    0.998367      45.161809     124.040240       0.471676       0.417186      -1.126027      -0.000000       0.047959      -0.016965       0.050871      -0.000003      -0.000003      -0.051363      -0.145295      -0.108940      -0.054492      -0.054472       0.108964             20.589487      22.353585       0.000049      -0.000097      17.649232       1.663379      21.765644           0.000006
            7             Zn      27.302400      15.763048       1.936311       0.973724      87.619107 0.16774972E+04  0.52214873E+05                                16.436229                           13.660927      -0.009476       1.876911                    0.998367      45.161800     124.040200       0.471676       0.417186      -1.126027      -0.000000      -0.000008       0.050871       0.050871      -0.000004      -0.000002       0.000000      -0.000018       0.326892      -0.054491      -0.054473       0.108964             20.589478      22.353566      -0.000075       0.000078      22.353765       0.000077      17.061104           0.000006
            8             Zn      34.822209      20.104611      14.216107       0.973729      87.619737 0.16774945E+04  0.52214805E+05                                16.436336                           13.660928      -0.009499       1.876906                    0.998367      45.161862     124.040673       0.471675       0.417187      -1.126026      -0.041536      -0.023980      -0.016957       0.050871       0.062909       0.044483       0.025677       0.072641      -0.108953      -0.054485      -0.054474       0.108959             20.589721      18.825498      -2.037136      -1.440480      21.177799      -0.831642      21.765866           0.000007
            9              H      13.838676       5.698867      11.803038       0.171383       1.078272 0.71737288E+01  0.67606578E+02                                 1.674740                            1.523773      -0.894721       2.494586                    0.999552       2.943992       7.724122       0.535470       1.213743      -0.728214       0.008663      -0.033650       0.006592       0.035367      -0.011625       0.001333      -0.002336      -0.022209      -0.031263      -0.011081      -0.010430       0.021511              1.757326       1.451756       0.044710      -0.107157       2.315700      -0.385570       1.504523          -0.000010
           10              H      11.854702       9.135211      11.803038       0.171384       1.078325 0.71741866E+01  0.67612181E+02                                 1.674816                            1.523838      -0.894763       2.494564                    0.999552       2.944069       7.724476       0.535448       1.213769      -0.728207      -0.024810       0.024328       0.006591       0.035367      -0.015431      -0.001356       0.002322      -0.009030      -0.031263      -0.011082      -0.010430       0.021512              1.757410       2.138544      -0.351764      -0.387520       1.629096       0.099989       1.504590           0.000000
           11              H      24.548498      14.173082       4.678414       0.171384       1.078257 0.71736322E+01  0.67605413E+02                                 1.674715                            1.523755      -0.894756       2.494566                    0.999552       2.944015       7.724158       0.535478       1.213731      -0.728216       0.024810       0.014324       0.020740       0.035367       0.006422       0.014096       0.008138       0.007417       0.018081      -0.011082      -0.010429       0.021512              1.757299       2.138393       0.482563       0.202455       1.581178       0.116887       1.552327          -0.000005
           12              H      22.564524      13.027634       1.438597       0.171382       1.078473 0.71753755E+01  0.67627023E+02                                 1.675084                            1.524054      -0.894728       2.494583                    0.999552       2.944135       7.725169       0.535356       1.213913      -0.728177      -0.008663      -0.005001      -0.033922       0.035366       0.002616       0.011403       0.006583       0.003020       0.044439      -0.011081      -0.010427       0.021508              1.757708       1.452032       0.086157      -0.077908       1.352547      -0.044980       2.468545          -0.000005
           13              H      20.185574      16.692017      11.803038       0.171384       1.078236 0.71734492E+01  0.67603251E+02                                 1.674693                            1.523735      -0.894710       2.494590                    0.999552       2.943993       7.724073       0.535482       1.213729      -0.728216       0.033474       0.009322       0.006592       0.035368       0.003804       0.002690       0.000013       0.031243      -0.031262      -0.011082      -0.010430       0.021512              1.757275       2.060928       0.396433       0.280320       1.706413       0.285572       1.504483          -0.000004
           14              H      16.217626      16.692017      11.803038       0.171382       1.078513 0.71757174E+01  0.67631271E+02                                 1.675149                            1.524108      -0.894728       2.494581                    0.999552       2.944199       7.725478       0.535336       1.213941      -0.728170      -0.033473       0.009322       0.006592       0.035366      -0.003806      -0.002691       0.000012       0.031238      -0.031255      -0.011083      -0.010427       0.021509              1.757779       2.061560      -0.396618      -0.280451       1.706903       0.285710       1.504875          -0.000006
           15              H      18.201600       5.470828       1.438597       0.171384       1.078341 0.71743127E+01  0.67613904E+02                                 1.674865                            1.523877      -0.894711       2.494591                    0.999552       2.944062       7.724577       0.535426       1.213810      -0.728199      -0.000000       0.010003      -0.033923       0.035367       0.000000       0.000001      -0.013170      -0.006046       0.044440      -0.011082      -0.010430       0.021511              1.757465       1.302666      -0.000000      -0.000000       1.501591       0.089935       2.468138          -0.000010
           16              H      18.201600       3.179932       4.678414       0.171384       1.078344 0.71743380E+01  0.67614205E+02                                 1.674869                            1.523880      -0.894714       2.494589                    0.999552       2.944067       7.724595       0.535426       1.213810      -0.728199      -0.000000      -0.028649       0.020739       0.035367       0.000001      -0.000000      -0.016276      -0.014832       0.018082      -0.011082      -0.010430       0.021511              1.757469       1.302668      -0.000000       0.000000       2.417277      -0.233808       1.552461           0.000000
           17              H      13.838676      13.027634       1.438597       0.171383       1.078269 0.71737123E+01  0.67606377E+02                                 1.674737                            1.523770      -0.894720       2.494587                    0.999552       2.943989       7.724109       0.535471       1.213742      -0.728214       0.008663      -0.005002      -0.033923       0.035367      -0.002619      -0.011405       0.006585       0.003024       0.044439      -0.011081      -0.010430       0.021511              1.757323       1.451754      -0.086125       0.077872       1.352305      -0.044960       2.467911          -0.000009
           18              H      11.854702      14.173082       4.678414       0.171384       1.078326 0.71741959E+01  0.67612293E+02                                 1.674818                            1.523839      -0.894764       2.494563                    0.999552       2.944070       7.724481       0.535448       1.213770      -0.728207      -0.024810       0.014324       0.020740       0.035367      -0.006422      -0.014096       0.008138       0.007419       0.018082      -0.011082      -0.010430       0.021512              1.757412       2.138546      -0.482613      -0.202473       1.581273       0.116898       1.552416          -0.000001
           19              H      22.564524       5.698867      11.803038       0.171382       1.078474 0.71753860E+01  0.67627149E+02                                 1.675086                            1.524056      -0.894729       2.494582                    0.999552       2.944137       7.725177       0.535356       1.213913      -0.728177      -0.008663      -0.033649       0.006592       0.035366       0.011623      -0.001335      -0.002337      -0.022210      -0.031253      -0.011081      -0.010427       0.021508              1.757710       1.452034      -0.044733       0.107199       2.316276      -0.385709       1.504820          -0.000008
           20              H      24.548498       9.135211      11.803038       0.171384       1.078257 0.71736301E+01  0.67605389E+02                                 1.674715                            1.523755      -0.894755       2.494567                    0.999552       2.944015       7.724158       0.535478       1.213731      -0.728216       0.024810       0.024329       0.006591       0.035367       0.015431       0.001356       0.002323      -0.009030      -0.031260      -0.011082      -0.010429       0.021512              1.757299       2.138393       0.351730       0.387479       1.629000       0.099979       1.504503          -0.000002
           21              C      14.579482       7.177441      10.826635       0.047374      41.064800 0.44263207E+03  0.10414380E+05                                10.349310                            7.088265       0.238399       2.039279                    0.999872      28.510180      81.006083       0.611572       0.425665      -1.062310      -0.084651       0.015226       0.046457       0.097754      -0.017689       0.047567      -0.006781      -0.117248      -0.035825      -0.084864       0.014794       0.070070             14.247898      15.205669       6.653696      -8.153711      14.300996      -7.104061      13.237029          -0.000292
           22              C      13.756769       6.584750      11.539989      -0.181236      32.880619 0.35349174E+03  0.79683099E+04                                 9.063862                            6.398678      -0.128187       1.947113                    0.999479      28.910309      83.995190       0.625585       0.434343      -1.042913      -0.017993      -0.010166       0.014613       0.025311      -0.008374       0.072056       0.025502      -0.055192       0.064165      -0.090659       0.016127       0.074532             11.716739      12.923902       2.830412      -5.938964      12.199425      -4.328230      10.026890           0.000066
           23              C      13.505587       9.037481      10.826635       0.047507      41.061417 0.44258884E+03  0.10413109E+05                                10.348818                            7.087949       0.238472       2.039321                    0.999872      28.508591      81.000604       0.611581       0.425669      -1.062308      -0.029145      -0.080895       0.046445       0.097727      -0.059626       0.017898       0.044558       0.027941      -0.035875      -0.084838       0.014755       0.070083             14.247192      20.288477       3.718329     -10.228631       9.216726      -3.509044      13.236372           0.000130
           24              C      12.580946       8.621336      11.539989      -0.181241      32.881783 0.35350638E+03  0.79687383E+04                                 9.064136                            6.398850      -0.128255       1.947084                    0.999479      28.910936      83.998070       0.625570       0.434348      -1.042908      -0.017805      -0.010504       0.014614       0.025317      -0.028094       0.058109       0.049645       0.013088       0.064150      -0.090658       0.016137       0.074521             11.717134      14.832318       1.728982      -6.718132      10.291849      -2.979270      10.027234           0.000083
           25              C      22.897613      13.219943       4.911740       0.047519      41.062643 0.44260244E+03  0.10413535E+05                                10.349128                            7.088143       0.238454       2.039315                    0.999872      28.508767      81.002169       0.611560       0.425679      -1.062299       0.029146       0.016822      -0.091749       0.097726       0.003003       0.062185       0.035894       0.003467      -0.109318      -0.084836       0.014752       0.070084             14.247663      20.289049       8.404429      -6.915567      10.584459      -3.992707      11.869482          -0.000087
           26              C      23.822254      13.753785       4.281611      -0.181240      32.881985 0.35350893E+03  0.79688102E+04                                 9.064193                            6.398893      -0.128263       1.947081                    0.999479      28.910949      83.998180       0.625565       0.434351      -1.042906       0.017807       0.010279      -0.014775       0.025318      -0.045424       0.045857       0.026473      -0.052451      -0.132450      -0.090659       0.016133       0.074526             11.717213      14.832320       5.757563      -3.869569       8.184068      -2.234098      12.135251           0.000074
           27              C      21.823718      12.599930       3.158078       0.047364      41.063375 0.44261332E+03  0.10413790E+05                                10.348946                            7.088000       0.238417       2.039284                    0.999872      28.509870      81.003651       0.611600       0.425652      -1.062323       0.084652       0.048873      -0.001130       0.097754      -0.038948       0.032535       0.018785      -0.044970       0.181053      -0.084867       0.014797       0.070070             14.247410      15.204906       5.469161      -8.990811       8.889668      -5.190850      18.647655          -0.000082
           28              C      22.646431      13.074923       2.361499      -0.181236      32.880257 0.35348425E+03  0.79681121E+04                                 9.063799                            6.398581      -0.128189       1.947112                    0.999479      28.910267      83.995368       0.625593       0.434339      -1.042913       0.017993       0.010389      -0.014454       0.025310      -0.065147       0.031910       0.018422      -0.075221       0.004102      -0.090660       0.016120       0.074541             11.716668      12.923522       4.655653      -4.648127       7.547639      -2.683597      14.678841           0.000075
           29              C      19.275494      15.311174      10.826635       0.047456      41.064699 0.44262719E+03  0.10414274E+05                                10.349499                            7.088371       0.238486       2.039319                    0.999872      28.509504      81.005174       0.611546       0.425683      -1.062296      -0.055492       0.065687       0.046447       0.097731       0.041918       0.029640      -0.037784       0.089286      -0.035851      -0.084842       0.014767       0.070075             14.248229       8.765026       2.935061       2.075402      20.742325      10.613658      13.237337          -0.000047
           30              C      19.377423      16.320009      11.539989      -0.181239      32.881353 0.35350059E+03  0.79685681E+04                                 9.064045                            6.398791      -0.128216       1.947100                    0.999479      28.910617      83.996697       0.625574       0.434347      -1.042909      -0.000193       0.020669       0.014615       0.025315       0.019713       0.013939      -0.075154       0.042105       0.064179      -0.090661       0.016126       0.074534             11.717013       9.929521       1.101444       0.778838      15.194391       7.307615      10.027127           0.000076
           31              C      17.127706      15.311174      10.826635       0.047446      41.061645 0.44258923E+03  0.10413093E+05                                10.348756                            7.087863       0.238532       2.039333                    0.999872      28.508853      81.000534       0.611598       0.425658      -1.062318       0.055491       0.065686       0.046447       0.097730      -0.041913      -0.029637      -0.037790       0.089297      -0.035854      -0.084845       0.014770       0.070075             14.247170       8.764507      -2.935286      -2.075561      20.740686      10.612781      13.236317          -0.000121
           32              C      17.025777      16.320009      11.539989      -0.181240      32.880848 0.35349113E+03  0.79683155E+04                                 9.063937                            6.398658      -0.128212       1.947101                    0.999479      28.910590      83.996888       0.625587       0.434341      -1.042911       0.000195       0.020667       0.014614       0.025313      -0.019715      -0.013940      -0.075154       0.042098       0.064186      -0.090660       0.016123       0.074537             11.716882       9.929643      -1.101880      -0.779146      15.194082       7.307468      10.026921           0.000073
           33              C      18.201600       6.326237       3.158078       0.047439      41.063887 0.44261773E+03  0.10413973E+05                                10.349265                            7.088210       0.238489       2.039318                    0.999872      28.509462      81.004150       0.611565       0.425673      -1.062304       0.000003      -0.097726      -0.001137       0.097732       0.000008      -0.000004      -0.037573       0.089896       0.181055      -0.084846       0.014772       0.070074             14.247886       5.732220      -0.000008      -0.000008      18.363429      10.382039      18.648010          -0.000298
           34              C      18.201600       5.376250       2.361499      -0.181241      32.881374 0.35349978E+03  0.79685552E+04                                 9.064060                            6.398779      -0.128182       1.947111                    0.999479      28.910721      83.997366       0.625575       0.434346      -1.042908      -0.000001      -0.020781      -0.014458       0.025316       0.000003       0.000001      -0.036852       0.150428       0.004126      -0.090658       0.016131       0.074526             11.717044       4.859854      -0.000006      -0.000005      15.612276       5.367463      14.679001           0.000063
           35              C      18.201600       5.086210       4.911740       0.047453      41.063395 0.44261113E+03  0.10413777E+05                                10.349177                            7.088152       0.238497       2.039322                    0.999872      28.509271      81.003393       0.611569       0.425672      -1.062305       0.000003      -0.033648      -0.091754       0.097729      -0.000001       0.000009      -0.071799      -0.006913      -0.109351      -0.084844       0.014769       0.070075             14.247759       5.732174      -0.000010      -0.000005      25.141698       7.985397      11.869405           0.000142
           36              C      18.201600       4.018526       4.281611      -0.181241      32.881471 0.35350092E+03  0.79685880E+04                                 9.064081                            6.398792      -0.128188       1.947109                    0.999479      28.910769      83.997567       0.625574       0.434347      -1.042908      -0.000001      -0.020559      -0.014773       0.025317       0.000002       0.000003      -0.052948       0.104898      -0.132455      -0.090657       0.016132       0.074525             11.717074       4.859864      -0.000006      -0.000004      18.156422       4.468005      12.134935           0.000082
           37              C      14.579482      12.599930       3.158078       0.047369      41.064972 0.44263438E+03  0.10414448E+05                                10.349339                            7.088285       0.238397       2.039278                    0.999872      28.510251      81.006356       0.611570       0.425665      -1.062310      -0.084651       0.048876      -0.001130       0.097755       0.038952      -0.032533       0.018779      -0.044955       0.181059      -0.084865       0.014795       0.070070             14.247940      15.205719      -5.469514       8.991094       8.890093      -5.191023      18.648008          -0.000245
           38              C      13.756769      13.074923       2.361499      -0.181236      32.880580 0.35349130E+03  0.79682972E+04                                 9.063853                            6.398672      -0.128185       1.947113                    0.999479      28.910288      83.995094       0.625586       0.434342      -1.042913      -0.017993       0.010389      -0.014455       0.025310       0.065144      -0.031914       0.018425      -0.075209       0.004115      -0.090660       0.016127       0.074533             11.716725      12.923888      -4.655832       4.648185       7.547811      -2.683636      14.678475           0.000068
           39              C      13.505587      13.219943       4.911740       0.047513      41.061259 0.44258646E+03  0.10413039E+05                                10.348790                            7.087928       0.238475       2.039322                    0.999872      28.508526      81.000352       0.611582       0.425669      -1.062308      -0.029145       0.016824      -0.091749       0.097726      -0.003001      -0.062182       0.035903       0.003462      -0.109311      -0.084837       0.014754       0.070083             14.247152      20.288428      -8.404184       6.915193      10.584146      -3.992497      11.868882           0.000081
           40              C      12.580946      13.753785       4.281611      -0.181241      32.881832 0.35350692E+03  0.79687537E+04                                 9.064146                            6.398855      -0.128257       1.947083                    0.999479      28.910954      83.998141       0.625570       0.434348      -1.042908      -0.017805       0.010277      -0.014775       0.025317       0.045421      -0.045857       0.026476      -0.052443      -0.132445      -0.090658       0.016137       0.074520             11.717148      14.832343      -5.757601       3.869480       8.184061      -2.234051      12.135040           0.000082
           41              C      21.823718       7.177441      10.826635       0.047369      41.063169 0.44261066E+03  0.10413711E+05                                10.348909                            7.087976       0.238421       2.039286                    0.999872      28.509791      81.003333       0.611602       0.425651      -1.062323       0.084651       0.015225       0.046454       0.097753       0.017693      -0.047565      -0.006773      -0.117257      -0.035815      -0.084866       0.014796       0.070071             14.247356      15.204842      -6.653539       8.153274      14.300733      -7.103942      13.236492          -0.000204
           42              C      22.646431       6.584750      11.539989      -0.181236      32.880275 0.35348446E+03  0.79681181E+04                                 9.063802                            6.398583      -0.128190       1.947112                    0.999479      28.910277      83.995404       0.625593       0.434339      -1.042913       0.017993      -0.010164       0.014613       0.025310       0.008370      -0.072058       0.025503      -0.055191       0.064190      -0.090660       0.016120       0.074540             11.716673      12.923525      -2.830413       5.938769      12.199748      -4.328365      10.026745           0.000070
           43              C      22.897613       9.037481      10.826635       0.047514      41.062830 0.44260511E+03  0.10413614E+05                                10.349162                            7.088166       0.238450       2.039314                    0.999872      28.508839      81.002456       0.611559       0.425679      -1.062299       0.029146      -0.080896       0.046443       0.097727       0.059629      -0.017897       0.044551       0.027954      -0.035862      -0.084837       0.014754       0.070083             14.247712      20.289111      -3.718603      10.228995       9.217166      -3.509301      13.236857           0.000036
           44              C      23.822254       8.621336      11.539989      -0.181240      32.881948 0.35350853E+03  0.79687988E+04                                 9.064186                            6.398888      -0.128261       1.947082                    0.999479      28.910940      83.998142       0.625565       0.434351      -1.042906       0.017806      -0.010503       0.014616       0.025318       0.028093      -0.058112       0.049644       0.013088       0.064168      -0.090659       0.016132       0.074526             11.717202      14.832300      -1.729080       6.718127      10.292010      -2.979371      10.027296           0.000080
           45              C      14.650468       8.458451      10.330259      -0.129289      60.688498 0.47451213E+03  0.11333942E+05                                13.241308                            7.167937      -0.019123       1.976097                    0.998874      29.163285      82.857762       0.631539       0.406043      -1.077416       0.001704       0.000979      -0.001377       0.002400       0.052798       0.040056       0.023121       0.060965       0.187315      -0.092185      -0.002961       0.095146             22.449589      29.311397      11.008654     -17.427686      16.599692     -10.061875      21.437677           0.000134
           46              C      12.753861       7.363445      11.878832       0.082945      33.728519 0.36093016E+03  0.80349490E+04                                 9.105715                            6.261642       0.192380       2.085299                    0.999635      25.365608      69.122733       0.675401       0.407366      -1.078693       0.044997       0.025981      -0.036745       0.063639      -0.001297       0.020273       0.011706      -0.001497       0.030091      -0.023070      -0.003518       0.026588             13.242923      16.239097       3.819707      -8.307715      11.828458      -4.796453      11.661214          -0.000095
           47              C      11.636283       6.718211      12.791331       0.537867      29.261694 0.29987062E+03  0.64147005E+04                                 8.606670                            6.007459       0.159227       2.091714                    0.999439      22.782057      62.154378       0.634431       0.451314      -1.044647      -0.061765      -0.035659       0.050431       0.087349      -0.005416       0.082200       0.047461      -0.006259       0.121724      -0.093659      -0.014033       0.107691             11.974977      14.417897       2.902598      -6.923512      11.066304      -3.997303      10.440729          -0.000050
           48              C      15.684319       9.055345       9.486124       0.690190      25.034258 0.20339153E+03  0.40269672E+04                                 8.133927                            5.162218      -0.260645       1.993273                    0.998704      21.074774      58.990390       0.629636       0.491328      -1.002752       0.029347       0.016943      -0.023962       0.041504       0.024439       0.091105       0.052599       0.028222       0.205225      -0.080369      -0.062424       0.142793             11.812295      14.312096       3.035852      -7.038248      10.806608      -4.063533      10.318181          -0.000031
           49              C      21.752732      12.558946       4.531285      -0.129289      60.688064 0.47450740E+03  0.11333792E+05                                13.241231                            7.167885      -0.019121       1.976098                    0.998874      29.163150      82.857020       0.631544       0.406041      -1.077418      -0.001704      -0.000974       0.001381       0.002400      -0.055367      -0.036427      -0.021031      -0.063917      -0.187322      -0.092187      -0.002962       0.095148             22.449506      29.311052      12.761231     -16.188328      14.575676      -9.346343      23.461788           0.000132
           50              C      23.649339      13.653952       2.982712       0.082945      33.728114 0.36092659E+03  0.80348432E+04                                 9.105618                            6.261597       0.192377       2.085297                    0.999635      25.365485      69.122102       0.675406       0.407364      -1.078695      -0.044997      -0.025982       0.036744       0.063639      -0.018683       0.007979       0.004611      -0.021565      -0.030108      -0.023069      -0.003520       0.026590             13.242717      16.238733       6.559168      -6.370298       8.664864      -3.677894      14.824555          -0.000093
           51              C      24.766917      14.299186       2.070213       0.537867      29.261237 0.29986653E+03  0.64145825E+04                                 8.606534                            6.007390       0.159262       2.091726                    0.999439      22.781905      62.153537       0.634440       0.451310      -1.044651       0.061765       0.035661      -0.050430       0.087349      -0.075697       0.032504       0.018770      -0.087411      -0.121729      -0.093660      -0.014036       0.107697             11.974750      14.417608       5.559880      -5.044278       7.997619      -2.912316      13.509022          -0.000054
           52              C      20.718881      11.962052       5.375420       0.690190      25.033896 0.20338847E+03  0.40268888E+04                                 8.133822                            5.162157      -0.260613       1.993284                    0.998704      21.074666      58.989831       0.629644       0.491323      -1.002755      -0.029347      -0.016945       0.023961       0.041503      -0.094046       0.007324       0.004228      -0.108595      -0.205225      -0.080370      -0.062429       0.142799             11.812142      14.311871       5.623663      -5.208226       7.818244      -3.006972      13.306312          -0.000031
           53              C      18.201600      14.609193      10.330259      -0.129294      60.688549 0.47450827E+03  0.11333826E+05                                13.241339                            7.167909      -0.019002       1.976135                    0.998875      29.163161      82.857301       0.631540       0.406043      -1.077416      -0.000001      -0.001960      -0.001386       0.002400      -0.000001      -0.000001      -0.046247      -0.121925       0.187328      -0.092184      -0.002960       0.095144             22.449785      10.243904      -0.000301      -0.000213      35.667622      20.123969      21.437828           0.000133
           54              C      18.201600      16.799205      11.878832       0.082943      33.728187 0.36092698E+03  0.80348573E+04                                 9.105650                            6.261611       0.192455       2.085321                    0.999636      25.365495      69.122245       0.675403       0.407365      -1.078694       0.000000      -0.051962      -0.036743       0.063641      -0.000001      -0.000001      -0.023409       0.002994       0.030111      -0.023068      -0.003521       0.026590             13.242797       9.623200      -0.000092      -0.000065      18.444146       9.592754      11.661045          -0.000093
           55              C      18.201600      18.089674      12.791331       0.537876      29.261018 0.29986371E+03  0.64145096E+04                                 8.606515                            6.007376       0.159208       2.091710                    0.999439      22.781770      62.153192       0.634438       0.451312      -1.044649       0.000000       0.071324       0.050434       0.087354      -0.000001      -0.000001      -0.094925       0.012498       0.121746      -0.093662      -0.014042       0.107704             11.974734       9.390347       0.000003       0.000002      16.093369       7.994377      10.440488          -0.000054
           56              C      18.201600      13.415405       9.486124       0.690195      25.033578 0.20338524E+03  0.40268119E+04                                 8.133765                            5.162118      -0.260595       1.993290                    0.998704      21.074581      58.989645       0.629646       0.491324      -1.002754      -0.000000      -0.033888      -0.023962       0.041504      -0.000001      -0.000001      -0.105204      -0.056450       0.205231      -0.080371      -0.062430       0.142801             11.812072       9.053705      -0.000038      -0.000027      16.064544       8.126886      10.317968          -0.000031
           57              C      18.201600       6.408204       4.531285      -0.129290      60.689346 0.47451418E+03  0.11334018E+05                                13.241496                            7.167984      -0.019024       1.976128                    0.998875      29.163334      82.858354       0.631532       0.406047      -1.077412       0.000002       0.001959       0.001385       0.002399       0.000000       0.000000       0.042059       0.127850      -0.187329      -0.092183      -0.002963       0.095146             22.450049       7.208112      -0.000020      -0.000014      36.680033      18.693096      23.462001           0.000130
           58              C      18.201600       4.218192       2.982712       0.082947      33.728633 0.36093078E+03  0.80349714E+04                                 9.105760                            6.261660       0.192434       2.085314                    0.999636      25.365620      69.122946       0.675397       0.407367      -1.078692      -0.000001       0.051962       0.036743       0.063641       0.000000       0.000000      -0.009219       0.043141      -0.030104      -0.023072      -0.003516       0.026588             13.243021       4.878005      -0.000009      -0.000007      20.026296       7.356060      14.824763          -0.000090
           59              C      18.201600       2.927723       2.070213       0.537867      29.261726 0.29987099E+03  0.64147123E+04                                 8.606682                            6.007467       0.159198       2.091704                    0.999439      22.782077      62.154506       0.634430       0.451315      -1.044646      -0.000001      -0.071324      -0.050433       0.087353      -0.000001      -0.000000      -0.037536       0.174808      -0.121724      -0.093659      -0.014033       0.107691             11.975011       4.787697      -0.000011      -0.000008      17.628063       5.824842      13.509273          -0.000053
           60              C      18.201600       7.601992       5.375420       0.690190      25.034038 0.20338928E+03  0.40269134E+04                                 8.133877                            5.162180      -0.260638       1.993274                    0.998705      21.074758      58.990364       0.629640       0.491326      -1.002752       0.000001       0.033889       0.023963       0.041505      -0.000002      -0.000001      -0.008461       0.217182      -0.205217      -0.080371      -0.062423       0.142794             11.812242       4.571446      -0.000009      -0.000007      17.558923       6.014044      13.306357          -0.000032
           61              C      14.650468      12.558946       4.531285      -0.129289      60.688508 0.47451207E+03  0.11333940E+05                                13.241309                            7.167937      -0.019124       1.976097                    0.998874      29.163285      82.857760       0.631539       0.406043      -1.077416       0.001705      -0.000972       0.001382       0.002400       0.055365       0.036427      -0.021031      -0.063914      -0.187321      -0.092185      -0.002961       0.095146             22.449591      29.311406     -12.761434      16.188286      14.575842      -9.346335      23.461524           0.000131
           62              C      12.753861      13.653952       2.982712       0.082945      33.728508 0.36093008E+03  0.80349466E+04                                 9.105713                            6.261641       0.192380       2.085299                    0.999635      25.365603      69.122714       0.675401       0.407366      -1.078693       0.044997      -0.025984       0.036743       0.063639       0.018682      -0.007981       0.004612      -0.021563      -0.030108      -0.023070      -0.003518       0.026588             13.242920      16.239095      -6.559352       6.370492       8.665035      -3.678013      14.824630          -0.000094
           63              C      11.636283      14.299186       2.070213       0.537867      29.261693 0.29987066E+03  0.64147016E+04                                 8.606669                            6.007460       0.159227       2.091714                    0.999439      22.782057      62.154375       0.634431       0.451314      -1.044647      -0.061765       0.035660      -0.050430       0.087349       0.075693      -0.032506       0.018770      -0.087408      -0.121722      -0.093659      -0.014033       0.107691             11.974974      14.417888      -5.560012       5.044432       7.997772      -2.912414      13.509264          -0.000051
           64              C      15.684319      11.962052       5.375420       0.690190      25.034257 0.20339156E+03  0.40269679E+04                                 8.133927                            5.162219      -0.260646       1.993273                    0.998704      21.074774      58.990390       0.629636       0.491328      -1.002752       0.029347      -0.016944       0.023962       0.041503       0.094041      -0.007327       0.004228      -0.108593      -0.205220      -0.080369      -0.062424       0.142793             11.812293      14.312090      -5.623771       5.208308       7.818360      -3.007027      13.306429          -0.000029
           65              C      21.752732       8.458451      10.330259      -0.129289      60.688033 0.47450733E+03  0.11333789E+05                                13.241227                            7.167884      -0.019121       1.976098                    0.998874      29.163146      82.857001       0.631544       0.406041      -1.077418      -0.001704       0.000978      -0.001379       0.002400      -0.052799      -0.040058       0.023121       0.060964       0.187321      -0.092187      -0.002962       0.095149             22.449496      29.311034     -11.008756      17.427501      16.599898     -10.062012      21.437556           0.000135
           66              C      23.649339       7.363445      11.878832       0.082945      33.728118 0.36092660E+03  0.80348432E+04                                 9.105618                            6.261596       0.192377       2.085297                    0.999635      25.365487      69.122105       0.675406       0.407364      -1.078695      -0.044997       0.025981      -0.036744       0.063639       0.001295      -0.020275       0.011706      -0.001497       0.030097      -0.023070      -0.003520       0.026590             13.242716      16.238728      -3.819584       8.307473      11.828446      -4.796389      11.660974          -0.000095
           67              C      24.766917       6.718211      12.791331       0.537867      29.261231 0.29986641E+03  0.64145793E+04                                 8.606533                            6.007389       0.159262       2.091726                    0.999439      22.781902      62.153529       0.634440       0.451310      -1.044651       0.061765      -0.035659       0.050432       0.087349       0.005413      -0.082203       0.047462      -0.006258       0.121732      -0.093661      -0.014037       0.107697             11.974749      14.417612      -2.902496       6.923334      11.066133      -3.997199      10.440501          -0.000053
           68              C      20.718881       9.055345       9.486124       0.690189      25.033895 0.20338842E+03  0.40268876E+04                                 8.133822                            5.162157      -0.260613       1.993284                    0.998704      21.074665      58.989826       0.629644       0.491323      -1.002755      -0.029347       0.016942      -0.023963       0.041503      -0.024443      -0.091109       0.052600       0.028224       0.205229      -0.080370      -0.062429       0.142799             11.812143      14.311876      -3.035809       7.038118      10.806524      -4.063488      10.318028          -0.000032
           69              O      11.772795       5.464523      13.150980      -0.542132      33.666627 0.45824407E+03  0.10529839E+05                                 8.119835                            6.434998       0.552036       2.233038                    0.998715      26.650304      67.338153       0.786593       0.338868      -1.161555       0.001346       0.018723      -0.007444       0.020193       0.009634       0.039872      -0.024030      -0.121940      -0.012440      -0.082609       0.011773       0.070836             10.159281       7.773907       3.321931      -2.784395      14.024702      -5.173741       8.679233           0.000017
           70              O      16.605320       8.359670       9.168086      -0.569682      37.751806 0.47603318E+03  0.11136754E+05                                 9.052172                            6.743570       0.380504       2.175840                    0.997923      27.254637      71.426211       0.730821       0.358240      -1.135907      -0.016239       0.016618       0.004070       0.023589      -0.037618       0.030624       0.074299       0.116771       0.083333      -0.125204       0.052415       0.072790             12.001146      18.628417      -1.463193      -7.435033       7.290406       0.313354      10.084616           0.000011
           71              O      10.618813       7.463277      13.150980      -0.542122      33.666173 0.45823686E+03  0.10529629E+05                                 8.119761                            6.434946       0.552046       2.233045                    0.998716      26.650101      67.337454       0.786596       0.338868      -1.161555       0.016886      -0.008197      -0.007443       0.020192      -0.047987      -0.000868       0.046539       0.077668      -0.012421      -0.082611       0.011779       0.070832             10.159181      15.338711      -1.045695      -5.872725       6.459675       0.175512       8.679157           0.000012
           72              O      15.542346      10.200794       9.168086      -0.569678      37.752741 0.47604584E+03  0.11137138E+05                                 9.052378                            6.743704       0.380500       2.175841                    0.997922      27.254781      71.427179       0.730805       0.358244      -1.135902       0.006265      -0.022370       0.004072       0.023585       0.031750       0.079660      -0.010643      -0.123522       0.083292      -0.125198       0.052420       0.072779             12.001453       8.857997       4.178079      -3.446270      17.061513      -6.595781      10.084848           0.000018
           73              O      25.784387      14.886622       2.652786      -0.542119      33.664835 0.45821719E+03  0.10529045E+05                                 8.119477                            6.434754       0.552069       2.233054                    0.998716      26.649837      67.335949       0.786620       0.338863      -1.161563      -0.016886      -0.009749      -0.005246       0.020191       0.016809       0.044953       0.025946       0.019417      -0.187165      -0.082611       0.011782       0.070828             10.158771      15.338055       5.885121      -0.971547       8.542522      -0.560924       6.595736           0.000016
           74              O      20.860854      12.044019       6.561372      -0.569681      37.756896 0.47610008E+03  0.11138764E+05                                 9.053216                            6.744221       0.380415       2.175812                    0.997922      27.255418      71.430832       0.730753       0.358259      -1.135886      -0.006268      -0.003621      -0.022451       0.023589      -0.085699      -0.003394      -0.001964      -0.098941       0.157020      -0.125210       0.052427       0.072783             12.002797       8.859014       1.856782      -5.088710       6.714979      -2.937957      20.434400           0.000014
           75              O      24.630405      14.220371       0.768342      -0.542134      33.667730 0.45826015E+03  0.10530316E+05                                 8.120071                            6.435157       0.551977       2.233019                    0.998715      26.650549      67.339446       0.786573       0.338873      -1.161549      -0.001345      -0.000777       0.020134       0.020194      -0.040803       0.004204       0.002425      -0.047107       0.212062      -0.082611       0.011770       0.070841             10.159636       7.774203       1.517929      -4.060309       6.021452      -2.344220      16.683252           0.000016
           76              O      19.797880      11.430311       4.825543      -0.569679      37.750582 0.47601803E+03  0.11136278E+05                                 9.051867                            6.743385       0.380528       2.175849                    0.997923      27.254323      71.424323       0.730846       0.358232      -1.135917       0.016239       0.009375       0.014309       0.023587      -0.016341       0.045669       0.026354      -0.018867      -0.323548      -0.125198       0.052405       0.072793             12.000646      18.627576       7.497149      -1.098620       9.970686      -0.634290       7.403677           0.000015
           77              O      19.355581      18.598295      13.150980      -0.542126      33.665040 0.45822010E+03  0.10529129E+05                                 8.119510                            6.434773       0.551999       2.233029                    0.998716      26.649922      67.336232       0.786619       0.338863      -1.161563      -0.015540      -0.010527      -0.007444       0.020192       0.057620       0.040743      -0.022530       0.044285      -0.012422      -0.082619       0.011791       0.070828             10.158825       9.584786       4.367429       3.088238      12.212873       4.997912       8.678816           0.000015
           78              O      19.264573      12.965632       9.168086      -0.569680      37.757743 0.47611072E+03  0.11139091E+05                                 9.053416                            6.744344       0.380357       2.175794                    0.997922      27.255476      71.431539       0.730738       0.358264      -1.135881      -0.022510       0.005756       0.004070       0.023588      -0.069373      -0.049054      -0.063678       0.006743       0.083312      -0.125219       0.052421       0.072798             12.003117      11.393659      -5.642137      -3.989594      14.529436       6.283605      10.086256           0.000015
           79              O      17.047619      18.598295      13.150980      -0.542131      33.667474 0.45825613E+03  0.10530199E+05                                 8.120028                            6.435126       0.551916       2.233000                    0.998715      26.650431      67.339024       0.786576       0.338873      -1.161550       0.015542      -0.010527      -0.007443       0.020193      -0.057626      -0.040748      -0.022524       0.044282      -0.012428      -0.082621       0.011784       0.070837             10.159586       9.585334      -4.367781      -3.088487      12.213933       4.998455       8.679491           0.000015
           80              O      17.138627      12.965632       9.168086      -0.569674      37.752318 0.47604038E+03  0.11136961E+05                                 9.052265                            6.743636       0.380468       2.175832                    0.997923      27.254516      71.425963       0.730815       0.358241      -1.135906       0.022502       0.005758       0.004071       0.023581       0.069355       0.049041      -0.063685       0.006768       0.083296      -0.125202       0.052405       0.072797             12.001261      11.392277       5.641169       3.988910      14.526868       6.282262      10.084638           0.000014
           81              O      18.201600       3.085354       0.768342      -0.542126      33.666631 0.45824385E+03  0.10529834E+05                                 8.119846                            6.435003       0.551947       2.233009                    0.998716      26.650242      67.338028       0.786591       0.338869      -1.161554      -0.000000       0.001557       0.020133       0.020193      -0.000002      -0.000001      -0.004863       0.094249       0.212039      -0.082619       0.011785       0.070834             10.159310       5.144946      -0.000008      -0.000015       8.650282       4.688224      16.682702           0.000017
           82              O      18.201600       8.665473       4.825543      -0.569679      37.753854 0.47606031E+03  0.11137577E+05                                 9.052624                            6.743856       0.380444       2.175821                    0.997923      27.254939      71.428250       0.730788       0.358250      -1.135896       0.000002      -0.018751       0.014303       0.023584      -0.000003      -0.000010      -0.052737       0.037729      -0.323571      -0.125210       0.052416       0.072793             12.001846       5.642619      -0.000016      -0.000002      22.958602       1.269040       7.404316           0.000011
           83              O      18.201600       1.752851       2.652786      -0.542126      33.666617 0.45824358E+03  0.10529826E+05                                 8.119843                            6.435000       0.551947       2.233009                    0.998716      26.650238      67.338008       0.786591       0.338869      -1.161554      -0.000000       0.019501      -0.005243       0.020193      -0.000002      -0.000002      -0.051911      -0.038822      -0.187175      -0.082618       0.011785       0.070834             10.159306       5.144944      -0.000016      -0.000003      18.736937       1.122049       6.596038           0.000014
           84              O      18.201600       7.438057       6.561372      -0.569678      37.753866 0.47606033E+03  0.11137579E+05                                 9.052626                            6.743857       0.380443       2.175821                    0.997923      27.254943      71.428271       0.730788       0.358250      -1.135896       0.000002       0.007235      -0.022446       0.023584      -0.000011       0.000001       0.003898       0.197917       0.156994      -0.125210       0.052417       0.072793             12.001850       5.642620      -0.000008      -0.000015       9.930212       5.875278      20.432719           0.000018
           85              O      11.772795      14.220371       0.768342      -0.542132      33.666640 0.45824411E+03  0.10529840E+05                                 8.119837                            6.434998       0.552035       2.233038                    0.998715      26.650310      67.338173       0.786593       0.338868      -1.161555       0.001345      -0.000778       0.020133       0.020193       0.040803      -0.004207       0.002426      -0.047111       0.212046      -0.082609       0.011773       0.070836             10.159284       7.773910      -1.517844       4.060082       6.021276      -2.344105      16.682667           0.000016
           86              O      16.605320      11.430311       4.825543      -0.569682      37.751808 0.47603346E+03  0.11136761E+05                                 9.052172                            6.743571       0.380504       2.175840                    0.997923      27.254637      71.426206       0.730821       0.358240      -1.135907      -0.016239       0.009377       0.014311       0.023589       0.016333      -0.045674       0.026345      -0.018864      -0.323573      -0.125204       0.052415       0.072790             12.001144      18.628411      -7.497544       1.098830       9.971102      -0.634414       7.403920           0.000012
           87              O      10.618813      14.886622       2.652786      -0.542122      33.666153 0.45823677E+03  0.10529626E+05                                 8.119757                            6.434945       0.552047       2.233045                    0.998716      26.650097      67.337432       0.786597       0.338868      -1.161556       0.016886      -0.009749      -0.005247       0.020192      -0.016814      -0.044954       0.025944       0.019418      -0.187170      -0.082611       0.011779       0.070832             10.159174      15.338697      -5.885417       0.971681       8.542860      -0.561005       6.595966           0.000012
           88              O      15.542346      12.044019       6.561372      -0.569678      37.752754 0.47604595E+03  0.11137142E+05                                 9.052381                            6.743706       0.380499       2.175840                    0.997922      27.254786      71.427204       0.730805       0.358245      -1.135902       0.006265      -0.003618      -0.022447       0.023584       0.085688       0.003381      -0.001956      -0.098952       0.157002      -0.125199       0.052420       0.072779             12.001457       8.858000      -1.856483       5.087890       6.714328      -2.937501      20.432044           0.000016
           89              O      24.630405       5.464523      13.150980      -0.542134      33.667735 0.45826040E+03  0.10530323E+05                                 8.120072                            6.435159       0.551976       2.233018                    0.998715      26.650551      67.339453       0.786573       0.338873      -1.161549      -0.001345       0.018724      -0.007444       0.020194      -0.009638      -0.039871      -0.024034      -0.121944      -0.012450      -0.082611       0.011770       0.070841             10.159636       7.774203      -3.322118       2.784553      14.025175      -5.173960       8.679529           0.000018
           90              O      19.797880       8.359670       9.168086      -0.569679      37.750553 0.47601740E+03  0.11136260E+05                                 9.051862                            6.743380       0.380528       2.175849                    0.997923      27.254317      71.424299       0.730846       0.358231      -1.135917       0.016239       0.016615       0.004069       0.023587       0.037610      -0.030630       0.074303       0.116753       0.083312      -0.125198       0.052405       0.072793             12.000640      18.627568       1.463261       7.434583       7.290218       0.313396      10.084133           0.000013
           91              O      25.784387       7.463277      13.150980      -0.542120      33.664855 0.45821730E+03  0.10529048E+05                                 8.119480                            6.434755       0.552069       2.233054                    0.998716      26.649842      67.335972       0.786619       0.338863      -1.161562      -0.016886      -0.008196      -0.007442       0.020191       0.047985       0.000864       0.046539       0.077664      -0.012424      -0.082611       0.011783       0.070828             10.158777      15.338068       1.045723       5.872400       6.459483       0.175541       8.678780           0.000014
           92              O      20.860854      10.200794       9.168086      -0.569681      37.756915 0.47610044E+03  0.11138775E+05                                 9.053219                            6.744223       0.380414       2.175812                    0.997922      27.255423      71.430848       0.730753       0.358259      -1.135887      -0.006268      -0.022374       0.004070       0.023589      -0.031766      -0.079667      -0.010654      -0.123519       0.083287      -0.125210       0.052426       0.072784             12.002801       8.859018      -4.178757       3.446829      17.063403      -6.596676      10.085982           0.000016
           93              O       0.000000       0.000000       0.000000      -1.045433      57.380968 0.12686222E+04  0.37525370E+05                                11.188831                           10.392498       0.027466       1.929175                    0.998194      37.355262     106.373653       0.648596       0.319256      -1.181419      -0.000001      -0.000003      -0.000002       0.000003      -0.000003      -0.000002      -0.000012      -0.000001       0.000018      -0.000013      -0.000002       0.000015             12.905760      12.905793       0.000044       0.000031      12.905758       0.000036      12.905729           0.000005
           94              O      18.201600      10.508698       7.430772      -1.054841      57.506341 0.12551957E+04  0.36925089E+05                                11.117715                           10.256019       0.098232       1.946693                    0.998902      37.190326     104.643416       0.662550       0.314252      -1.189451       0.000001       0.000004       0.000003       0.000005      -0.000002      -0.000001      -0.000012      -0.000000       0.000017      -0.000012      -0.000002       0.000014             13.256833      13.256866       0.000066       0.000047      13.256850       0.000095      13.256783          -0.000006

******************************************************
Auxiliary information for the entire system
The total spin magnetic moment of the unit cell is   0.000000
The total net atomic charge of the unit cell is   0.000002
Accuracy of reproducing the electrostatic potential in the unit cell:
  The inner radius (bohr) =    5.0000
  The outer radius (bohr) =   12.0000
  Valid grid points have density less than (e/(bohr^3)) =    0.0001
  The number of valid grid points were=       924953
  The rms potential error without charges in kcal/mol is=      2.77830
  The rms potential error with partial charges in kcal/mol is=      1.35636
  The RRMSE value at monopole order=      0.48820
  The rms potential error with partial charges and cloud penetration in kcal/mol is=      1.35571
  The RRMSE value at monopole order with cloud penetration is=      0.48796
  The rms potential error with partial charges and atomic dipoles in kcal/mol is=      0.68923
  The RRMSE value at dipole order=      0.24808
  The rms potential error with partial charges, atomic dipoles and cloud penetration in kcal/mol is=      0.68283
  The RRMSE value at dipole order with cloud penetration=      0.24577

******************************************************
The electron densities and ab initio electrostatic potential were computed in VASP using the PBE functional and
projector augmented wave method. See the main text of the journal article for a description of computational details.
The atomic charges, dipoles, and quadrupoles were computed with the DDEC6 method as described in
(a) T. A. Manz and N. Gabaldon Limas, RSC Adv. 6 (2016) 47771-47801 DOI: 10.1039/c6ra04656h
(b) N. Gabaldon Limas and T. A. Manz, RSC Adv. 8 (2018) 2678-2707 DOI: 10.1039/c7ra11829e.
For each atom in the material, the electron cloud parameters were fit to the spherically averaged atom-in-material
electron density using radial positions for which this density was between 10^-4 and 10^-2 electrons per cubic bohr.
The polarizabilities, dispersion coefficients, and quantum Drude oscillator (QDO) parameters were fit using the MCLF method.
The magnetic structure of the system was optimized in VASP from the default ferromagnetic initial guess using spin polarization.
The atomic spin moments (ASMs) were computed on this optimized magnetic structure using the DDEC6 partition as inputs
to the method of T. A. Manz and D. S. Sholl, J. Chem. Theory Comput. 7 (2011) 4146-4164 DOI: 10.1021/ct200539n.
The RMSE and RRMSE were computed using a uniform grid with Ewald summation.
